# Supplementary material for: Proposals and Comparisons from One-Sensor EEG and EOG Human-Machine Interfaces
Source: Sensors (Basel). 2021 Mar 22;21(6):2220. doi: 10.3390/s21062220 (PMC8004835; doi:10.3390/s21062220)
Supplement: Supplementary file 1 [file sensors-21-02220-s001.zip]

Archive with 134 entries (99 files):
- SupplementaryMaterial/
- SupplementaryMaterial/Data/
- SupplementaryMaterial/Data/P1/
- SupplementaryMaterial/Data/P1/P1-Blink-1by1-R1/
- SupplementaryMaterial/Data/P1/P1-Blink-1by1-R1/ExpInfo.csv
- SupplementaryMaterial/Data/P1/P1-Blink-1by1-R1/Raw-EEG.csv
- SupplementaryMaterial/Data/P1/P1-Blink-1by1-R1/Raw-STIMS.csv
- SupplementaryMaterial/Data/P1/P1-Blink-1by1-R2/
- SupplementaryMaterial/Data/P1/P1-Blink-1by1-R2/ExpInfo.csv
- SupplementaryMaterial/Data/P1/P1-Blink-1by1-R2/Raw-EEG.csv
- SupplementaryMaterial/Data/P1/P1-Blink-1by1-R2/Raw-STIMS.csv
- SupplementaryMaterial/Data/P1/P1-Blink-1by1-R3/
- SupplementaryMaterial/Data/P1/P1-Blink-1by1-R3/ExpInfo.csv
- SupplementaryMaterial/Data/P1/P1-Blink-1by1-R3/Raw-EEG.csv
- SupplementaryMaterial/Data/P1/P1-Blink-1by1-R3/Raw-STIMS.csv
- SupplementaryMaterial/Data/P1/P1-Blink-1by1-R4/
- SupplementaryMaterial/Data/P1/P1-Blink-1by1-R4/ExpInfo.csv
- SupplementaryMaterial/Data/P1/P1-Blink-1by1-R4/Raw-EEG.csv
- SupplementaryMaterial/Data/P1/P1-Blink-1by1-R4/Raw-STIMS.csv
- SupplementaryMaterial/Data/P1/P1-Blink-1by1-R5/
- SupplementaryMaterial/Data/P1/P1-Blink-1by1-R5/ExpInfo.csv
- SupplementaryMaterial/Data/P1/P1-Blink-1by1-R5/Raw-EEG.csv
- SupplementaryMaterial/Data/P1/P1-Blink-1by1-R5/Raw-STIMS.csv
- SupplementaryMaterial/Data/P1/P1-Blink-1by1-R6/
- SupplementaryMaterial/Data/P1/P1-Blink-1by1-R6/ExpInfo.csv
- SupplementaryMaterial/Data/P1/P1-Blink-1by1-R6/Raw-EEG.csv
- SupplementaryMaterial/Data/P1/P1-Blink-1by1-R6/Raw-STIMS.csv
- SupplementaryMaterial/Data/P1/P1-Blink-1by1-R7/
- SupplementaryMaterial/Data/P1/P1-Blink-1by1-R7/ExpInfo.csv
- SupplementaryMaterial/Data/P1/P1-Blink-1by1-R7/Raw-EEG.csv
- SupplementaryMaterial/Data/P1/P1-Blink-1by1-R7/Raw-STIMS.csv
- SupplementaryMaterial/Data/P1/P1-Blink-1by1-R8/
- SupplementaryMaterial/Data/P1/P1-Blink-1by1-R8/ExpInfo.csv
- SupplementaryMaterial/Data/P1/P1-Blink-1by1-R8/Raw-EEG.csv
- SupplementaryMaterial/Data/P1/P1-Blink-1by1-R8/Raw-STIMS.csv
- SupplementaryMaterial/Data/P1/P1-Blink-RC-R1/
- SupplementaryMaterial/Data/P1/P1-Blink-RC-R1/ExpInfo.csv
- SupplementaryMaterial/Data/P1/P1-Blink-RC-R1/Raw-EEG.csv
- SupplementaryMaterial/Data/P1/P1-Blink-RC-R1/Raw-STIMS.csv
- SupplementaryMaterial/Data/P1/P1-Blink-RC-R2/
- SupplementaryMaterial/Data/P1/P1-Blink-RC-R2/ExpInfo.csv
- SupplementaryMaterial/Data/P1/P1-Blink-RC-R2/Raw-EEG.csv
- SupplementaryMaterial/Data/P1/P1-Blink-RC-R2/Raw-STIMS.csv
- SupplementaryMaterial/Data/P1/P1-Blink-RC-R3/
- SupplementaryMaterial/Data/P1/P1-Blink-RC-R3/ExpInfo.csv
- SupplementaryMaterial/Data/P1/P1-Blink-RC-R3/Raw-EEG.csv
- SupplementaryMaterial/Data/P1/P1-Blink-RC-R3/Raw-STIMS.csv
- SupplementaryMaterial/Data/P1/P1-Blink-RC-R4/
- SupplementaryMaterial/Data/P1/P1-Blink-RC-R4/ExpInfo.csv
- SupplementaryMaterial/Data/P1/P1-Blink-RC-R4/Raw-EEG.csv
- SupplementaryMaterial/Data/P1/P1-Blink-RC-R4/Raw-STIMS.csv
- SupplementaryMaterial/Data/P1/P1-Blink-RC-R5/
- SupplementaryMaterial/Data/P1/P1-Blink-RC-R5/ExpInfo.csv
- SupplementaryMaterial/Data/P1/P1-Blink-RC-R5/Raw-EEG.csv
- SupplementaryMaterial/Data/P1/P1-Blink-RC-R5/Raw-STIMS.csv
- SupplementaryMaterial/Data/P1/P1-Blink-RC-R6/
- SupplementaryMaterial/Data/P1/P1-Blink-RC-R6/ExpInfo.csv
- SupplementaryMaterial/Data/P1/P1-Blink-RC-R6/Raw-EEG.csv
- SupplementaryMaterial/Data/P1/P1-Blink-RC-R6/Raw-STIMS.csv
- SupplementaryMaterial/Data/P1/P1-Blink-RC-R7/
- SupplementaryMaterial/Data/P1/P1-Blink-RC-R7/ExpInfo.csv
- SupplementaryMaterial/Data/P1/P1-Blink-RC-R7/Raw-EEG.csv
- SupplementaryMaterial/Data/P1/P1-Blink-RC-R7/Raw-STIMS.csv
- SupplementaryMaterial/Data/P1/P1-Blink-RC-R8/
- SupplementaryMaterial/Data/P1/P1-Blink-RC-R8/ExpInfo.csv
- SupplementaryMaterial/Data/P1/P1-Blink-RC-R8/Raw-EEG.csv
- SupplementaryMaterial/Data/P1/P1-Blink-RC-R8/Raw-STIMS.csv
- SupplementaryMaterial/Data/P1/P1-P300-1by1-R1/
- SupplementaryMaterial/Data/P1/P1-P300-1by1-R1/ExpInfo.csv
- SupplementaryMaterial/Data/P1/P1-P300-1by1-R1/Raw-EEG.csv
- SupplementaryMaterial/Data/P1/P1-P300-1by1-R1/Raw-STIMS.csv
- SupplementaryMaterial/Data/P1/P1-P300-1by1-R2/
- SupplementaryMaterial/Data/P1/P1-P300-1by1-R2/ExpInfo.csv
- SupplementaryMaterial/Data/P1/P1-P300-1by1-R2/Raw-EEG.csv
- SupplementaryMaterial/Data/P1/P1-P300-1by1-R2/Raw-STIMS.csv
- SupplementaryMaterial/Data/P1/P1-P300-1by1-R3/
- SupplementaryMaterial/Data/P1/P1-P300-1by1-R3/ExpInfo.csv
- SupplementaryMaterial/Data/P1/P1-P300-1by1-R3/Raw-EEG.csv
- SupplementaryMaterial/Data/P1/P1-P300-1by1-R3/Raw-STIMS.csv
- SupplementaryMaterial/Data/P1/P1-P300-1by1-R4/
- SupplementaryMaterial/Data/P1/P1-P300-1by1-R4/ExpInfo.csv
- SupplementaryMaterial/Data/P1/P1-P300-1by1-R4/Raw-EEG.csv
- SupplementaryMaterial/Data/P1/P1-P300-1by1-R4/Raw-STIMS.csv
- SupplementaryMaterial/Data/P1/P1-P300-1by1-R5/
- SupplementaryMaterial/Data/P1/P1-P300-1by1-R5/ExpInfo.csv
- SupplementaryMaterial/Data/P1/P1-P300-1by1-R5/Raw-EEG.csv
- SupplementaryMaterial/Data/P1/P1-P300-1by1-R5/Raw-STIMS.csv
- SupplementaryMaterial/Data/P1/P1-P300-1by1-R6/
- SupplementaryMaterial/Data/P1/P1-P300-1by1-R6/ExpInfo.csv
- SupplementaryMaterial/Data/P1/P1-P300-1by1-R6/Raw-EEG.csv
- SupplementaryMaterial/Data/P1/P1-P300-1by1-R6/Raw-STIMS.csv
- SupplementaryMaterial/Data/P1/P1-P300-1by1-R7/
- SupplementaryMaterial/Data/P1/P1-P300-1by1-R7/ExpInfo.csv
- SupplementaryMaterial/Data/P1/P1-P300-1by1-R7/Raw-EEG.csv
- SupplementaryMaterial/Data/P1/P1-P300-1by1-R7/Raw-STIMS.csv
- SupplementaryMaterial/Data/P1/P1-P300-1by1-R8/
- SupplementaryMaterial/Data/P1/P1-P300-1by1-R8/ExpInfo.csv
- SupplementaryMaterial/Data/P1/P1-P300-1by1-R8/Raw-EEG.csv
- SupplementaryMaterial/Data/P1/P1-P300-1by1-R8/Raw-STIMS.csv
- SupplementaryMaterial/Data/P1/P1-P300-RC-R1/
- SupplementaryMaterial/Data/P1/P1-P300-RC-R1/ExpInfo.csv
- SupplementaryMaterial/Data/P1/P1-P300-RC-R1/Raw-EEG.csv
- SupplementaryMaterial/Data/P1/P1-P300-RC-R1/Raw-STIMS.csv
- SupplementaryMaterial/Data/P1/P1-P300-RC-R2/
- SupplementaryMaterial/Data/P1/P1-P300-RC-R2/ExpInfo.csv
- SupplementaryMaterial/Data/P1/P1-P300-RC-R2/Raw-EEG.csv
- SupplementaryMaterial/Data/P1/P1-P300-RC-R2/Raw-STIMS.csv
- SupplementaryMaterial/Data/P1/P1-P300-RC-R3/
- SupplementaryMaterial/Data/P1/P1-P300-RC-R3/ExpInfo.csv
- SupplementaryMaterial/Data/P1/P1-P300-RC-R3/Raw-EEG.csv
- SupplementaryMaterial/Data/P1/P1-P300-RC-R3/Raw-STIMS.csv
- SupplementaryMaterial/Data/P1/P1-P300-RC-R4/
- SupplementaryMaterial/Data/P1/P1-P300-RC-R4/ExpInfo.csv
- SupplementaryMaterial/Data/P1/P1-P300-RC-R4/Raw-EEG.csv
- SupplementaryMaterial/Data/P1/P1-P300-RC-R4/Raw-STIMS.csv
- SupplementaryMaterial/Data/P1/P1-P300-RC-R5/
- SupplementaryMaterial/Data/P1/P1-P300-RC-R5/ExpInfo.csv
- SupplementaryMaterial/Data/P1/P1-P300-RC-R5/Raw-EEG.csv
- SupplementaryMaterial/Data/P1/P1-P300-RC-R5/Raw-STIMS.csv
- SupplementaryMaterial/Data/P1/P1-P300-RC-R6/
- SupplementaryMaterial/Data/P1/P1-P300-RC-R6/ExpInfo.csv
- SupplementaryMaterial/Data/P1/P1-P300-RC-R6/Raw-EEG.csv
- SupplementaryMaterial/Data/P1/P1-P300-RC-R6/Raw-STIMS.csv
- SupplementaryMaterial/Data/P1/P1-P300-RC-R7/
- SupplementaryMaterial/Data/P1/P1-P300-RC-R7/ExpInfo.csv
- SupplementaryMaterial/Data/P1/P1-P300-RC-R7/Raw-EEG.csv
- SupplementaryMaterial/Data/P1/P1-P300-RC-R7/Raw-STIMS.csv
- SupplementaryMaterial/Data/P1/P1-P300-RC-R8/
- SupplementaryMaterial/Data/P1/P1-P300-RC-R8/ExpInfo.csv
- SupplementaryMaterial/Data/P1/P1-P300-RC-R8/Raw-EEG.csv
- SupplementaryMaterial/Data/P1/P1-P300-RC-R8/Raw-STIMS.csv
- SupplementaryMaterial/ExampleCode.zip
- SupplementaryMaterial/main.m
- SupplementaryMaterial/README.pdf
