# Supplementary material for: Proposals and Comparisons from One-Sensor EEG and EOG Human-Machine Interfaces
Source: Sensors (Basel). 2021 Mar 22;21(6):2220. doi: 10.3390/s21062220 (PMC8004835; doi:10.3390/s21062220)
Supplement: Supplementary file 1 [file sensors-21-02220-s001.zip › SupplementaryMaterial/Data/P1/P1-Blink-1by1-R1/Raw-STIMS.csv]

NCount	Stim	Trial	Timestamp	Latency
0	10.000000		1610628193.659892	0.590422
1	13.000000	0.000000	1610628200.677662	7.608192
2	101.000000	0.000000	1610628200.677662	7.608192
3	105.000000	0.000000	1610628201.657012	8.587541
4	107.000000	0.000000	1610628202.657460	9.587990
5	109.000000	0.000000	1610628203.658163	10.588693
6	108.000000	0.000000	1610628204.658648	11.589178
7	102.000000	0.000000	1610628205.658150	12.588680
8	103.000000	0.000000	1610628206.659214	13.589743
9	106.000000	0.000000	1610628207.660485	14.591015
10	104.000000	0.000000	1610628208.659736	15.590266
11	13.000000	0.000000	1610628209.660292	16.590822
12	13.000000	1.000000	1610628209.660292	16.590822
13	108.000000	1.000000	1610628209.660292	16.590822
14	105.000000	1.000000	1610628210.660665	17.591195
15	102.000000	1.000000	1610628211.662385	18.592915
16	106.000000	1.000000	1610628212.661750	19.592280
17	104.000000	1.000000	1610628213.661648	20.592178
18	101.000000	1.000000	1610628214.662593	21.593123
19	109.000000	1.000000	1610628215.665268	22.595798
20	107.000000	1.000000	1610628216.662714	23.593244
21	103.000000	1.000000	1610628217.664170	24.594700
22	13.000000	1.000000	1610628218.666173	25.596703
23	13.000000	2.000000	1610628218.666173	25.596703
24	104.000000	2.000000	1610628218.666173	25.596703
25	102.000000	2.000000	1610628219.665271	26.595801
26	107.000000	2.000000	1610628220.666558	27.597088
27	106.000000	2.000000	1610628221.666559	28.597089
28	105.000000	2.000000	1610628222.682086	29.612616
29	108.000000	2.000000	1610628223.684250	30.614780
30	109.000000	2.000000	1610628224.683501	31.614030
31	101.000000	2.000000	1610628225.684429	32.614959
32	103.000000	2.000000	1610628226.683722	33.614252
33	13.000000	2.000000	1610628227.684353	34.614883
34	14.000000		1610628227.684353	34.614883
