# Supplementary material for: Proposals and Comparisons from One-Sensor EEG and EOG Human-Machine Interfaces
Source: Sensors (Basel). 2021 Mar 22;21(6):2220. doi: 10.3390/s21062220 (PMC8004835; doi:10.3390/s21062220)
Supplement: Supplementary file 1 [file sensors-21-02220-s001.zip › SupplementaryMaterial/Data/P1/P1-Blink-1by1-R2/Raw-STIMS.csv]

NCount	Stim	Trial	Timestamp	Latency
0	10.000000		1610628303.879143	0.593412
1	13.000000	0.000000	1610628310.894580	7.608849
2	105.000000	0.000000	1610628310.894580	7.608849
3	104.000000	0.000000	1610628311.882970	8.597239
4	101.000000	0.000000	1610628312.883752	9.598021
5	108.000000	0.000000	1610628313.883329	10.597598
6	109.000000	0.000000	1610628314.883409	11.597678
7	106.000000	0.000000	1610628315.884863	12.599132
8	107.000000	0.000000	1610628316.885062	13.599331
9	103.000000	0.000000	1610628317.888226	14.602495
10	102.000000	0.000000	1610628318.887536	15.601805
11	13.000000	0.000000	1610628319.887866	16.602135
12	13.000000	1.000000	1610628319.887866	16.602135
13	109.000000	1.000000	1610628319.887866	16.602135
14	105.000000	1.000000	1610628320.886491	17.600760
15	106.000000	1.000000	1610628321.888040	18.602309
16	104.000000	1.000000	1610628322.886902	19.601171
17	102.000000	1.000000	1610628323.889728	20.603997
18	108.000000	1.000000	1610628324.889381	21.603650
19	103.000000	1.000000	1610628325.888446	22.602715
20	107.000000	1.000000	1610628326.888542	23.602811
21	101.000000	1.000000	1610628327.889073	24.603342
22	13.000000	1.000000	1610628328.890439	25.604708
23	13.000000	2.000000	1610628328.890439	25.604708
24	104.000000	2.000000	1610628328.890439	25.604708
25	109.000000	2.000000	1610628329.890300	26.604569
26	107.000000	2.000000	1610628330.890920	27.605190
27	102.000000	2.000000	1610628331.891222	28.605491
28	103.000000	2.000000	1610628332.891131	29.605400
29	108.000000	2.000000	1610628333.891315	30.605585
30	101.000000	2.000000	1610628334.894360	31.608629
31	105.000000	2.000000	1610628335.891684	32.605953
32	106.000000	2.000000	1610628336.909229	33.623498
33	13.000000	2.000000	1610628337.909774	34.624043
34	14.000000		1610628337.909774	34.624043
