# Supplementary material for: Proposals and Comparisons from One-Sensor EEG and EOG Human-Machine Interfaces
Source: Sensors (Basel). 2021 Mar 22;21(6):2220. doi: 10.3390/s21062220 (PMC8004835; doi:10.3390/s21062220)
Supplement: Supplementary file 1 [file sensors-21-02220-s001.zip › SupplementaryMaterial/Data/P1/P1-Blink-1by1-R3/Raw-STIMS.csv]

NCount	Stim	Trial	Timestamp	Latency
0	10.000000		1610628388.456475	0.495674
1	13.000000	0.000000	1610628395.471822	7.511022
2	106.000000	0.000000	1610628395.471822	7.511022
3	109.000000	0.000000	1610628396.464682	8.503881
4	102.000000	0.000000	1610628397.466012	9.505212
5	104.000000	0.000000	1610628398.465346	10.504545
6	101.000000	0.000000	1610628399.467295	11.506494
7	105.000000	0.000000	1610628400.467444	12.506644
8	108.000000	0.000000	1610628401.466722	13.505921
9	107.000000	0.000000	1610628402.468297	14.507497
10	103.000000	0.000000	1610628403.467620	15.506820
11	13.000000	0.000000	1610628404.468909	16.508108
12	13.000000	1.000000	1610628404.468909	16.508108
13	108.000000	1.000000	1610628404.468909	16.508108
14	101.000000	1.000000	1610628405.469394	17.508593
15	104.000000	1.000000	1610628406.469045	18.508244
16	103.000000	1.000000	1610628407.469374	19.508574
17	106.000000	1.000000	1610628408.469860	20.509060
18	107.000000	1.000000	1610628409.470728	21.509927
19	109.000000	1.000000	1610628410.471122	22.510322
20	105.000000	1.000000	1610628411.471113	23.510313
21	102.000000	1.000000	1610628412.471615	24.510815
22	13.000000	1.000000	1610628413.472038	25.511237
23	13.000000	2.000000	1610628413.472038	25.511237
24	108.000000	2.000000	1610628413.472038	25.511237
25	102.000000	2.000000	1610628414.472197	26.511396
26	109.000000	2.000000	1610628415.471898	27.511098
27	101.000000	2.000000	1610628416.472882	28.512082
28	103.000000	2.000000	1610628417.473332	29.512531
29	104.000000	2.000000	1610628418.490705	30.529904
30	106.000000	2.000000	1610628419.490730	31.529929
31	105.000000	2.000000	1610628420.490509	32.529708
32	107.000000	2.000000	1610628421.490892	33.530091
33	13.000000	2.000000	1610628422.491250	34.530450
34	14.000000		1610628422.491250	34.530450
