# Supplementary material for: Proposals and Comparisons from One-Sensor EEG and EOG Human-Machine Interfaces
Source: Sensors (Basel). 2021 Mar 22;21(6):2220. doi: 10.3390/s21062220 (PMC8004835; doi:10.3390/s21062220)
Supplement: Supplementary file 1 [file sensors-21-02220-s001.zip › SupplementaryMaterial/Data/P1/P1-Blink-1by1-R4/Raw-STIMS.csv]

NCount	Stim	Trial	Timestamp	Latency
0	10.000000		1610628507.378917	0.183508
1	13.000000	0.000000	1610628514.387770	7.192361
2	109.000000	0.000000	1610628514.387770	7.192361
3	101.000000	0.000000	1610628515.377140	8.181731
4	107.000000	0.000000	1610628516.377427	9.182018
5	102.000000	0.000000	1610628517.377681	10.182272
6	106.000000	0.000000	1610628518.377531	11.182122
7	108.000000	0.000000	1610628519.378925	12.183516
8	103.000000	0.000000	1610628520.379298	13.183889
9	104.000000	0.000000	1610628521.379968	14.184559
10	105.000000	0.000000	1610628522.379471	15.184062
11	13.000000	0.000000	1610628523.380173	16.184764
12	13.000000	1.000000	1610628523.380173	16.184764
13	102.000000	1.000000	1610628523.380173	16.184764
14	106.000000	1.000000	1610628524.381374	17.185965
15	105.000000	1.000000	1610628525.380701	18.185292
16	103.000000	1.000000	1610628526.381464	19.186055
17	101.000000	1.000000	1610628527.382704	20.187294
18	104.000000	1.000000	1610628528.383022	21.187613
19	109.000000	1.000000	1610628529.384127	22.188718
20	108.000000	1.000000	1610628530.383726	23.188317
21	107.000000	1.000000	1610628531.384284	24.188875
22	13.000000	1.000000	1610628532.383547	25.188138
23	13.000000	2.000000	1610628532.383547	25.188138
24	101.000000	2.000000	1610628532.383547	25.188138
25	102.000000	2.000000	1610628533.390732	26.195323
26	108.000000	2.000000	1610628534.386139	27.190730
27	106.000000	2.000000	1610628535.385573	28.190164
28	109.000000	2.000000	1610628536.384900	29.189491
29	103.000000	2.000000	1610628537.386153	30.190743
30	105.000000	2.000000	1610628538.391433	31.196024
31	107.000000	2.000000	1610628539.389730	32.194321
32	104.000000	2.000000	1610628540.387228	33.191819
33	13.000000	2.000000	1610628541.387581	34.192172
34	14.000000		1610628541.387581	34.192172
