# Supplementary material for: Proposals and Comparisons from One-Sensor EEG and EOG Human-Machine Interfaces
Source: Sensors (Basel). 2021 Mar 22;21(6):2220. doi: 10.3390/s21062220 (PMC8004835; doi:10.3390/s21062220)
Supplement: Supplementary file 1 [file sensors-21-02220-s001.zip › SupplementaryMaterial/Data/P1/P1-Blink-1by1-R5/Raw-STIMS.csv]

NCount	Stim	Trial	Timestamp	Latency
0	10.000000		1610628577.002497	0.193481
1	13.000000	0.000000	1610628584.009944	7.200928
2	101.000000	0.000000	1610628584.009944	7.200928
3	102.000000	0.000000	1610628584.987108	8.178092
4	106.000000	0.000000	1610628585.987562	9.178546
5	108.000000	0.000000	1610628586.987650	10.178634
6	105.000000	0.000000	1610628587.989796	11.180780
7	104.000000	0.000000	1610628588.989125	12.180109
8	103.000000	0.000000	1610628589.990906	13.181890
9	109.000000	0.000000	1610628590.989745	14.180729
10	107.000000	0.000000	1610628591.990013	15.180997
11	13.000000	0.000000	1610628592.990213	16.181197
12	13.000000	1.000000	1610628592.990213	16.181197
13	104.000000	1.000000	1610628592.990213	16.181197
14	103.000000	1.000000	1610628593.990654	17.181638
15	101.000000	1.000000	1610628594.990749	18.181733
16	106.000000	1.000000	1610628595.991145	19.182129
17	102.000000	1.000000	1610628596.992009	20.182993
18	107.000000	1.000000	1610628597.992300	21.183284
19	108.000000	1.000000	1610628598.992549	22.183533
20	109.000000	1.000000	1610628599.992961	23.183945
21	105.000000	1.000000	1610628600.992707	24.183691
22	13.000000	1.000000	1610628601.994268	25.185252
23	13.000000	2.000000	1610628601.994268	25.185252
24	108.000000	2.000000	1610628601.994268	25.185252
25	102.000000	2.000000	1610628602.994039	26.185023
26	104.000000	2.000000	1610628603.994678	27.185662
27	105.000000	2.000000	1610628604.994977	28.185961
28	109.000000	2.000000	1610628605.995729	29.186713
29	107.000000	2.000000	1610628607.012495	30.203479
30	106.000000	2.000000	1610628608.012745	31.203729
31	103.000000	2.000000	1610628609.013999	32.204983
32	101.000000	2.000000	1610628610.017316	33.208300
33	13.000000	2.000000	1610628611.015226	34.206210
34	14.000000		1610628611.015226	34.206210
