# Supplementary material for: Proposals and Comparisons from One-Sensor EEG and EOG Human-Machine Interfaces
Source: Sensors (Basel). 2021 Mar 22;21(6):2220. doi: 10.3390/s21062220 (PMC8004835; doi:10.3390/s21062220)
Supplement: Supplementary file 1 [file sensors-21-02220-s001.zip › SupplementaryMaterial/Data/P1/P1-Blink-1by1-R6/Raw-STIMS.csv]

NCount	Stim	Trial	Timestamp	Latency
0	10.000000		1610628642.467169	0.468742
1	13.000000	0.000000	1610628649.486704	7.488277
2	105.000000	0.000000	1610628649.486704	7.488277
3	103.000000	0.000000	1610628650.479166	8.480739
4	102.000000	0.000000	1610628651.479653	9.481226
5	108.000000	0.000000	1610628652.480198	10.481771
6	104.000000	0.000000	1610628653.481298	11.482872
7	106.000000	0.000000	1610628654.482414	12.483987
8	109.000000	0.000000	1610628655.482736	13.484309
9	107.000000	0.000000	1610628656.481893	14.483466
10	101.000000	0.000000	1610628657.481003	15.482576
11	13.000000	0.000000	1610628658.481443	16.483016
12	13.000000	1.000000	1610628658.482326	16.483899
13	106.000000	1.000000	1610628658.482326	16.483899
14	109.000000	1.000000	1610628659.482702	17.484276
15	103.000000	1.000000	1610628660.484319	18.485892
16	107.000000	1.000000	1610628661.484643	19.486216
17	101.000000	1.000000	1610628662.483303	20.484876
18	102.000000	1.000000	1610628663.484325	21.485898
19	105.000000	1.000000	1610628664.484916	22.486489
20	104.000000	1.000000	1610628665.485240	23.486813
21	108.000000	1.000000	1610628666.485510	24.487083
22	13.000000	1.000000	1610628667.484837	25.486410
23	13.000000	2.000000	1610628667.485835	25.487408
24	107.000000	2.000000	1610628667.485835	25.487408
25	108.000000	2.000000	1610628668.487157	26.488730
26	105.000000	2.000000	1610628669.486587	27.488160
27	101.000000	2.000000	1610628670.489800	28.491373
28	103.000000	2.000000	1610628671.488281	29.489854
29	109.000000	2.000000	1610628672.493282	30.494855
30	106.000000	2.000000	1610628673.487456	31.489029
31	104.000000	2.000000	1610628674.488161	32.489734
32	102.000000	2.000000	1610628675.489202	33.490775
33	13.000000	2.000000	1610628676.490524	34.492097
34	14.000000		1610628676.490524	34.492097
