# Supplementary material for: Proposals and Comparisons from One-Sensor EEG and EOG Human-Machine Interfaces
Source: Sensors (Basel). 2021 Mar 22;21(6):2220. doi: 10.3390/s21062220 (PMC8004835; doi:10.3390/s21062220)
Supplement: Supplementary file 1 [file sensors-21-02220-s001.zip › SupplementaryMaterial/Data/P1/P1-Blink-1by1-R7/Raw-EEG.csv]

NSample	1	2	3	4	5	6	7	8	A5	A6	A7	Timestamp
0	0.000000	0.000000	0.000000	0.000000	0.000000	0.000000	0.000000	0.000000	460.000000	491.000000	639.000000	1610628705.108725
1	47231.378906	-105452.640625	-174489.359375	-172551.125000	-187500.015625	-187500.015625	-187500.015625	-187500.015625	443.000000	492.000000	550.000000	1610628705.595924
2	47177.488281	-105684.765625	-174836.031250	-172881.546875	-187500.015625	-187500.015625	-187500.015625	-187500.015625	420.000000	491.000000	486.000000	1610628705.595928
3	47165.105469	-105483.335938	-174739.703125	-172778.359375	-187500.015625	-187500.015625	-187500.015625	-187500.015625	399.000000	491.000000	444.000000	1610628705.595930
4	47207.957031	-105488.406250	-174854.421875	-172882.593750	-187500.015625	-187500.015625	-187500.015625	-187500.015625	378.000000	492.000000	417.000000	1610628705.595931
5	47243.515625	-106064.257812	-175551.468750	-173555.562500	-187500.015625	-187500.015625	-187500.015625	-187500.015625	360.000000	491.000000	399.000000	1610628705.595933
6	47226.933594	-106812.257812	-176423.437500	-174400.359375	-187500.015625	-187500.015625	-187500.015625	-187500.015625	346.000000	492.000000	388.000000	1610628705.595934
7	47178.339844	-107069.140625	-176794.375000	-174754.453125	-187500.015625	-187500.015625	-187500.015625	-187500.015625	334.000000	491.000000	380.000000	1610628705.595936
8	47168.191406	-106836.867188	-176667.000000	-174620.828125	-187500.015625	-187500.015625	-187500.015625	-187500.015625	325.000000	491.000000	374.000000	1610628705.595938
9	47211.464844	-106832.882812	-176771.609375	-174715.625000	-187500.015625	-187500.015625	-187500.015625	-187500.015625	316.000000	491.000000	370.000000	1610628705.595940
10	47247.742188	-107438.125000	-177499.125000	-175420.937500	-187500.015625	-187500.015625	-187500.015625	-187500.015625	308.000000	491.000000	368.000000	1610628705.595942
11	47222.839844	-108204.835938	-178387.968750	-176285.406250	-187500.015625	-187500.015625	-187500.015625	-187500.015625	302.000000	492.000000	366.000000	1610628705.595943
12	47170.875000	-108451.039062	-178748.390625	-176632.125000	-187500.015625	-187500.015625	-187500.015625	-187500.015625	297.000000	492.000000	366.000000	1610628705.595945
13	47164.078125	-108251.593750	-178657.468750	-176533.484375	-187500.015625	-187500.015625	-187500.015625	-187500.015625	293.000000	491.000000	364.000000	1610628705.595947
14	47213.765625	-108248.195312	-178765.625000	-176629.312500	-187500.015625	-187500.015625	-187500.015625	-187500.015625	289.000000	491.000000	364.000000	1610628705.595948
15	47251.207031	-108839.265625	-179478.171875	-177317.968750	-187500.015625	-187500.015625	-187500.015625	-187500.015625	286.000000	491.000000	362.000000	1610628705.595950
16	47224.964844	-109599.804688	-180363.468750	-178177.343750	-187500.015625	-187500.015625	-187500.015625	-187500.015625	284.000000	491.000000	362.000000	1610628705.595952
17	47171.968750	-109875.335938	-180754.843750	-178550.421875	-187500.015625	-187500.015625	-187500.015625	-187500.015625	282.000000	492.000000	362.000000	1610628705.595968
18	47158.738281	-109666.750000	-180653.671875	-178440.718750	-187500.015625	-187500.015625	-187500.015625	-187500.015625	281.000000	491.000000	362.000000	1610628705.595969
19	47204.492188	-109671.687500	-180769.250000	-178544.484375	-187500.015625	-187500.015625	-187500.015625	-187500.015625	279.000000	492.000000	361.000000	1610628705.595971
20	47235.246094	-110264.484375	-181482.750000	-179232.234375	-187500.015625	-187500.015625	-187500.015625	-187500.015625	278.000000	492.000000	361.000000	1610628705.595972
21	47212.226562	-111009.687500	-182351.765625	-180073.625000	-187500.015625	-187500.015625	-187500.015625	-187500.015625	277.000000	492.000000	361.000000	1610628705.595974
22	47168.058594	-111296.507812	-182754.359375	-180460.515625	-187500.015625	-187500.015625	-187500.015625	-187500.015625	276.000000	492.000000	361.000000	1610628705.595976
23	47160.257812	-111075.406250	-182636.359375	-180337.578125	-187500.015625	-187500.015625	-187500.015625	-187500.015625	276.000000	491.000000	361.000000	1610628705.595981
24	47205.789062	-111047.843750	-182716.656250	-180407.984375	-187500.015625	-187500.015625	-187500.015625	-187500.015625	275.000000	492.000000	360.000000	1610628705.595982
25	47245.507812	-111633.234375	-183422.078125	-181089.671875	-187500.015625	-187500.015625	-187500.015625	-187500.015625	274.000000	492.000000	360.000000	1610628705.595984
26	47227.289062	-112404.796875	-184316.812500	-181957.703125	-187500.015625	-187500.015625	-187500.015625	-187500.015625	274.000000	492.000000	361.000000	1610628705.595986
27	47181.355469	-112685.734375	-184712.078125	-182336.156250	-187500.015625	-187500.015625	-187500.015625	-187500.015625	274.000000	492.000000	361.000000	1610628705.595987
28	47175.925781	-112478.828125	-184611.453125	-182227.109375	-187500.015625	-187500.015625	-187500.015625	-187500.015625	274.000000	491.000000	360.000000	1610628705.595989
29	47218.214844	-112448.515625	-184692.375000	-182294.937500	-187500.015625	-187500.015625	-187500.015625	-187500.015625	273.000000	492.000000	360.000000	1610628705.595990
30	47250.222656	-113025.234375	-185391.484375	-182968.484375	-187500.015625	-187500.015625	-187500.015625	-187500.015625	273.000000	491.000000	359.000000	1610628705.595992
31	47231.847656	-113801.312500	-186292.078125	-183841.218750	-187500.015625	-187500.015625	-187500.015625	-187500.015625	273.000000	491.000000	360.000000	1610628705.595994
32	47174.382812	-114082.898438	-186686.906250	-184220.546875	-187500.015625	-187500.015625	-187500.015625	-187500.015625	273.000000	491.000000	360.000000	1610628705.595995
33	47162.246094	-113889.312500	-186597.765625	-184125.640625	-187500.015625	-187500.015625	-187500.015625	-187500.015625	273.000000	492.000000	359.000000	1610628705.595997
34	47204.582031	-113870.156250	-186688.781250	-184204.546875	-187500.015625	-187500.015625	-187500.015625	-187500.015625	273.000000	492.000000	359.000000	1610628705.595999
35	47235.066406	-114426.867188	-187366.156250	-184859.000000	-187500.015625	-187500.015625	-187500.015625	-187500.015625	272.000000	492.000000	359.000000	1610628705.596000
36	47214.839844	-115195.921875	-187500.015625	-185724.796875	-187500.015625	-187500.015625	-187500.015625	-187500.015625	272.000000	491.000000	359.000000	1610628705.596002
37	47170.808594	-115517.921875	-187500.015625	-186146.375000	-187500.015625	-187500.015625	-187500.015625	-187500.015625	272.000000	492.000000	359.000000	1610628705.596004
38	47157.777344	-115311.218750	-187500.015625	-186040.406250	-187500.015625	-187500.015625	-187500.015625	-187500.015625	272.000000	492.000000	359.000000	1610628705.596005
39	47203.304688	-115264.140625	-187500.015625	-186091.093750	-187500.015625	-187500.015625	-187500.015625	-187500.015625	272.000000	492.000000	359.000000	1610628705.596007
40	47241.660156	-115824.882812	-187500.015625	-186745.015625	-187500.015625	-187500.015625	-187500.015625	-187500.015625	272.000000	491.000000	359.000000	1610628705.596008
41	47228.699219	-116579.070312	-187500.015625	-187500.015625	-187500.015625	-187500.015625	-187500.015625	-187500.015625	272.000000	491.000000	359.000000	1610628705.596010
42	47182.429688	-116915.867188	-187500.015625	-187500.015625	-187500.015625	-187500.015625	-187500.015625	-187500.015625	272.000000	491.000000	359.000000	1610628705.596012
43	47169.152344	-116744.250000	-187500.015625	-187500.015625	-187500.015625	-187500.015625	-187500.015625	-187500.015625	272.000000	492.000000	359.000000	1610628705.596013
44	47212.515625	-116714.234375	-187500.015625	-187500.015625	-187500.015625	-187500.015625	-187500.015625	-187500.015625	272.000000	492.000000	359.000000	1610628705.596015
45	47247.921875	-117249.132812	-187500.015625	-187500.015625	-187500.015625	-187500.015625	-187500.015625	-187500.015625	272.000000	491.000000	359.000000	1610628705.596016
46	47230.195312	-118006.921875	-187500.015625	-187500.015625	-187500.015625	-187500.015625	-187500.015625	-187500.015625	272.000000	491.000000	359.000000	1610628705.596018
47	47179.187500	-118328.726562	-187500.015625	-187500.015625	-187500.015625	-187500.015625	-187500.015625	-187500.015625	272.000000	492.000000	359.000000	1610628705.596020
48	47161.597656	-118137.031250	-187500.015625	-187500.015625	-187500.015625	-187500.015625	-187500.015625	-187500.015625	272.000000	491.000000	359.000000	1610628705.596022
49	47205.765625	-118093.804688	-187500.015625	-187500.015625	-187500.015625	-187500.015625	-187500.015625	-187500.015625	272.000000	492.000000	358.000000	1610628705.596024
50	47243.359375	-118623.382812	-187500.015625	-187500.015625	-187500.015625	-187500.015625	-187500.015625	-187500.015625	272.000000	490.000000	358.000000	1610628705.596025
51	47229.300781	-119377.289062	-187500.015625	-187500.015625	-187500.015625	-187500.015625	-187500.015625	-187500.015625	272.000000	492.000000	358.000000	1610628705.596027
52	47183.101562	-119689.250000	-187500.015625	-187500.015625	-187500.015625	-187500.015625	-187500.015625	-187500.015625	272.000000	492.000000	359.000000	1610628705.596028
53	47171.210938	-119530.171875	-187500.015625	-187500.015625	-187500.015625	-187500.015625	-187500.015625	-187500.015625	272.000000	492.000000	359.000000	1610628705.596030
54	47211.441406	-119457.039062	-187500.015625	-187500.015625	-187500.015625	-187500.015625	-187500.015625	-187500.015625	271.000000	492.000000	358.000000	1610628705.596032
55	47244.925781	-119979.109375	-187500.015625	-187500.015625	-187500.015625	-187500.015625	-187500.015625	-187500.015625	271.000000	491.000000	358.000000	1610628705.596033
56	47229.593750	-120750.867188	-187500.015625	-187500.015625	-187500.015625	-187500.015625	-187500.015625	-187500.015625	272.000000	492.000000	359.000000	1610628705.596035
57	47183.324219	-121097.632812	-187500.015625	-187500.015625	-187500.015625	-187500.015625	-187500.015625	-187500.015625	272.000000	492.000000	359.000000	1610628705.596036
58	47168.796875	-120918.593750	-187500.015625	-187500.015625	-187500.015625	-187500.015625	-187500.015625	-187500.015625	272.000000	491.000000	358.000000	1610628705.596038
59	47210.414062	-120864.953125	-187500.015625	-187500.015625	-187500.015625	-187500.015625	-187500.015625	-187500.015625	271.000000	492.000000	358.000000	1610628705.596040
60	47245.683594	-121382.281250	-187500.015625	-187500.015625	-187500.015625	-187500.015625	-187500.015625	-187500.015625	271.000000	491.000000	358.000000	1610628705.596041
61	47232.519531	-122153.265625	-187500.015625	-187500.015625	-187500.015625	-187500.015625	-187500.015625	-187500.015625	271.000000	492.000000	358.000000	1610628705.596043
62	47187.906250	-122518.335938	-187500.015625	-187500.015625	-187500.015625	-187500.015625	-187500.015625	-187500.015625	271.000000	492.000000	358.000000	1610628705.596045
63	47171.632812	-122346.179688	-187500.015625	-187500.015625	-187500.015625	-187500.015625	-187500.015625	-187500.015625	271.000000	491.000000	359.000000	1610628705.596046
64	47212.468750	-122277.960938	-187500.015625	-187500.015625	-187500.015625	-187500.015625	-187500.015625	-187500.015625	271.000000	492.000000	359.000000	1610628705.596048
65	47250.019531	-122783.203125	-187500.015625	-187500.015625	-187500.015625	-187500.015625	-187500.015625	-187500.015625	271.000000	491.000000	358.000000	1610628705.596049
66	47239.539062	-123546.382812	-187500.015625	-187500.015625	-187500.015625	-187500.015625	-187500.015625	-187500.015625	271.000000	492.000000	358.000000	1610628705.596051
67	47192.042969	-123885.906250	-187500.015625	-187500.015625	-187500.015625	-187500.015625	-187500.015625	-187500.015625	271.000000	491.000000	358.000000	1610628705.596053
68	47172.820312	-123701.500000	-187500.015625	-187500.015625	-187500.015625	-187500.015625	-187500.015625	-187500.015625	271.000000	491.000000	358.000000	1610628705.596054
69	47205.453125	-123611.671875	-187500.015625	-187500.015625	-187500.015625	-187500.015625	-187500.015625	-187500.015625	271.000000	492.000000	358.000000	1610628705.596056
70	47241.839844	-124112.101562	-187500.015625	-187500.015625	-187500.015625	-187500.015625	-187500.015625	-187500.015625	271.000000	492.000000	357.000000	1610628705.596058
71	47231.582031	-124878.875000	-187500.015625	-187500.015625	-187500.015625	-187500.015625	-187500.015625	-187500.015625	271.000000	492.000000	358.000000	1610628705.596060
72	47183.347656	-125199.312500	-187500.015625	-187500.015625	-187500.015625	-187500.015625	-187500.015625	-187500.015625	271.000000	491.000000	359.000000	1610628705.596061
73	47165.351562	-125027.585938	-187500.015625	-187500.015625	-187500.015625	-187500.015625	-187500.015625	-187500.015625	271.000000	491.000000	358.000000	1610628705.596063
74	47201.273438	-124927.937500	-187500.015625	-187500.015625	-187500.015625	-187500.015625	-187500.015625	-187500.015625	271.000000	492.000000	358.000000	1610628705.596065
75	47239.023438	-125383.382812	-187500.015625	-187500.015625	-187500.015625	-187500.015625	-187500.015625	-187500.015625	271.000000	491.000000	357.000000	1610628705.596066
76	47228.070312	-126096.375000	-187500.015625	-187500.015625	-187500.015625	-187500.015625	-187500.015625	-187500.015625	271.000000	492.000000	358.000000	1610628705.596068
77	47183.121094	-126435.117188	-187500.015625	-187500.015625	-187500.015625	-187500.015625	-187500.015625	-187500.015625	271.000000	492.000000	358.000000	1610628705.596069
78	47165.105469	-126263.812500	-187500.015625	-187500.015625	-187500.015625	-187500.015625	-187500.015625	-187500.015625	271.000000	491.000000	358.000000	1610628705.596071
79	47202.144531	-126163.164062	-187500.015625	-187500.015625	-187500.015625	-187500.015625	-187500.015625	-187500.015625	271.000000	492.000000	358.000000	1610628705.596073
80	47246.085938	-126618.109375	-187500.015625	-187500.015625	-187500.015625	-187500.015625	-187500.015625	-187500.015625	271.000000	491.000000	358.000000	1610628705.596074
81	47236.746094	-127360.617188	-187500.015625	-187500.015625	-187500.015625	-187500.015625	-187500.015625	-187500.015625	271.000000	492.000000	358.000000	1610628705.596076
82	47187.371094	-127687.890625	-187500.015625	-187500.015625	-187500.015625	-187500.015625	-187500.015625	-187500.015625	271.000000	491.000000	358.000000	1610628705.596078
83	47167.722656	-127492.867188	-187500.015625	-187500.015625	-187500.015625	-187500.015625	-187500.015625	-187500.015625	271.000000	492.000000	358.000000	1610628705.596079
84	47203.484375	-127373.421875	-187500.015625	-187500.015625	-187500.015625	-187500.015625	-187500.015625	-187500.015625	271.000000	492.000000	358.000000	1610628705.596081
85	47240.500000	-127829.867188	-187500.015625	-187500.015625	-187500.015625	-187500.015625	-187500.015625	-187500.015625	271.000000	491.000000	357.000000	1610628705.596082
86	47227.246094	-128545.460938	-187500.015625	-187500.015625	-187500.015625	-187500.015625	-187500.015625	-187500.015625	271.000000	493.000000	358.000000	1610628705.596084
87	47178.363281	-128884.671875	-187500.015625	-187500.015625	-187500.015625	-187500.015625	-187500.015625	-187500.015625	271.000000	491.000000	358.000000	1610628705.596086
88	47163.074219	-128683.031250	-187500.015625	-187500.015625	-187500.015625	-187500.015625	-187500.015625	-187500.015625	271.000000	491.000000	358.000000	1610628705.596087
89	47206.859375	-128558.625000	-187500.015625	-187500.015625	-187500.015625	-187500.015625	-187500.015625	-187500.015625	271.000000	492.000000	358.000000	1610628705.596090
90	47248.414062	-129016.656250	-187500.015625	-187500.015625	-187500.015625	-187500.015625	-187500.015625	-187500.015625	271.000000	491.000000	358.000000	1610628705.596091
91	47241.347656	-129757.703125	-187500.015625	-187500.015625	-187500.015625	-187500.015625	-187500.015625	-187500.015625	271.000000	492.000000	358.000000	1610628705.596093
92	47189.582031	-130086.500000	-187500.015625	-187500.015625	-187500.015625	-187500.015625	-187500.015625	-187500.015625	271.000000	492.000000	358.000000	1610628705.596094
93	47166.156250	-129882.968750	-187500.015625	-187500.015625	-187500.015625	-187500.015625	-187500.015625	-187500.015625	271.000000	492.000000	358.000000	1610628705.596097
94	47204.601562	-129740.335938	-187500.015625	-187500.015625	-187500.015625	-187500.015625	-187500.015625	-187500.015625	271.000000	492.000000	357.000000	1610628705.596098
95	47246.019531	-130188.218750	-187500.015625	-187500.015625	-187500.015625	-187500.015625	-187500.015625	-187500.015625	271.000000	491.000000	357.000000	1610628705.596100
96	47235.066406	-130934.523438	-187500.015625	-187500.015625	-187500.015625	-187500.015625	-187500.015625	-187500.015625	271.000000	491.000000	358.000000	1610628705.596101
97	47183.925781	-131280.593750	-187500.015625	-187500.015625	-187500.015625	-187500.015625	-187500.015625	-187500.015625	271.000000	492.000000	358.000000	1610628705.596103
98	47158.960938	-131088.687500	-187500.015625	-187500.015625	-187500.015625	-187500.015625	-187500.015625	-187500.015625	271.000000	491.000000	358.000000	1610628705.596105
99	47199.125000	-130918.390625	-187500.015625	-187500.015625	-187500.015625	-187500.015625	-187500.015625	-187500.015625	271.000000	492.000000	358.000000	1610628705.596106
100	47241.035156	-131358.375000	-187500.015625	-187500.015625	-187500.015625	-187500.015625	-187500.015625	-187500.015625	271.000000	491.000000	357.000000	1610628705.596108
101	47232.339844	-132093.796875	-187500.015625	-187500.015625	-187500.015625	-187500.015625	-187500.015625	-187500.015625	271.000000	492.000000	357.000000	1610628705.596110
102	47184.710938	-132452.953125	-187500.015625	-187500.015625	-187500.015625	-187500.015625	-187500.015625	-187500.015625	271.000000	492.000000	358.000000	1610628705.596111
103	47160.859375	-132266.531250	-187500.015625	-187500.015625	-187500.015625	-187500.015625	-187500.015625	-187500.015625	271.000000	491.000000	358.000000	1610628705.596113
104	47199.148438	-132112.265625	-187500.015625	-187500.015625	-187500.015625	-187500.015625	-187500.015625	-187500.015625	271.000000	492.000000	357.000000	1610628705.596114
105	47247.363281	-132524.406250	-187500.015625	-187500.015625	-187500.015625	-187500.015625	-187500.015625	-187500.015625	271.000000	491.000000	357.000000	1610628705.596116
106	47241.171875	-133263.468750	-187500.015625	-187500.015625	-187500.015625	-187500.015625	-187500.015625	-187500.015625	271.000000	492.000000	357.000000	1610628705.596117
107	47186.585938	-133621.390625	-187500.015625	-187500.015625	-187500.015625	-187500.015625	-187500.015625	-187500.015625	271.000000	492.000000	358.000000	1610628705.596120
108	47159.519531	-133450.187500	-187500.015625	-187500.015625	-187500.015625	-187500.015625	-187500.015625	-187500.015625	271.000000	491.000000	358.000000	1610628705.596121
109	47197.406250	-133310.031250	-187500.015625	-187500.015625	-187500.015625	-187500.015625	-187500.015625	-187500.015625	271.000000	493.000000	358.000000	1610628705.596123
110	47242.218750	-133702.000000	-187500.015625	-187500.015625	-187500.015625	-187500.015625	-187500.015625	-187500.015625	271.000000	491.000000	357.000000	1610628705.596124
111	47239.671875	-134447.125000	-187500.015625	-187500.015625	-187500.015625	-187500.015625	-187500.015625	-187500.015625	271.000000	491.000000	357.000000	1610628705.596126
112	47197.406250	-134833.453125	-187500.015625	-187500.015625	-187500.015625	-187500.015625	-187500.015625	-187500.015625	271.000000	492.000000	357.000000	1610628705.596128
113	47174.562500	-134657.234375	-187500.015625	-187500.015625	-187500.015625	-187500.015625	-187500.015625	-187500.015625	271.000000	491.000000	357.000000	1610628705.596129
114	47189.960938	-134481.390625	-187500.015625	-187500.015625	-187500.015625	-187500.015625	-187500.015625	-187500.015625	271.000000	492.000000	357.000000	1610628705.596131
115	47236.519531	-134891.312500	-187500.015625	-187500.015625	-187500.015625	-187500.015625	-187500.015625	-187500.015625	271.000000	491.000000	357.000000	1610628705.596133
116	47227.402344	-135631.500000	-187500.015625	-187500.015625	-187500.015625	-187500.015625	-187500.015625	-187500.015625	271.000000	492.000000	357.000000	1610628705.596134
117	47163.921875	-136012.625000	-187500.015625	-187500.015625	-187500.015625	-187500.015625	-187500.015625	-187500.015625	270.000000	492.000000	358.000000	1610628705.596136
118	47138.777344	-135840.750000	-187500.015625	-187500.015625	-187500.015625	-187500.015625	-187500.015625	-187500.015625	271.000000	491.000000	358.000000	1610628705.596138
119	47180.484375	-135648.984375	-187500.015625	-187500.015625	-187500.015625	-187500.015625	-187500.015625	-187500.015625	271.000000	492.000000	358.000000	1610628705.596140
120	47233.683594	-136033.734375	-187500.015625	-187500.015625	-187500.015625	-187500.015625	-187500.015625	-187500.015625	271.000000	491.000000	357.000000	1610628705.596142
121	47232.050781	-136784.046875	-187500.015625	-187500.015625	-187500.015625	-187500.015625	-187500.015625	-187500.015625	271.000000	492.000000	357.000000	1610628706.075213
122	47184.976562	-137183.578125	-187500.015625	-187500.015625	-187500.015625	-187500.015625	-187500.015625	-187500.015625	271.000000	492.000000	357.000000	1610628706.075495
123	47156.835938	-137026.156250	-187500.015625	-187500.015625	-187500.015625	-187500.015625	-187500.015625	-187500.015625	271.000000	492.000000	358.000000	1610628706.075524
124	47190.632812	-136849.265625	-187500.015625	-187500.015625	-187500.015625	-187500.015625	-187500.015625	-187500.015625	271.000000	491.000000	358.000000	1610628706.075529
125	47240.542969	-137213.718750	-187500.015625	-187500.015625	-187500.015625	-187500.015625	-187500.015625	-187500.015625	271.000000	491.000000	357.000000	1610628706.075534
126	47237.437500	-137918.640625	-187500.015625	-187500.015625	-187500.015625	-187500.015625	-187500.015625	-187500.015625	271.000000	492.000000	357.000000	1610628706.075539
127	47189.960938	-138326.359375	-187500.015625	-187500.015625	-187500.015625	-187500.015625	-187500.015625	-187500.015625	270.000000	492.000000	357.000000	1610628706.075544
128	47163.296875	-138182.015625	-187500.015625	-187500.015625	-187500.015625	-187500.015625	-187500.015625	-187500.015625	271.000000	492.000000	358.000000	1610628706.075548
129	47196.734375	-137989.890625	-187500.015625	-187500.015625	-187500.015625	-187500.015625	-187500.015625	-187500.015625	271.000000	491.000000	357.000000	1610628706.075554
130	47246.535156	-138387.296875	-187500.015625	-187500.015625	-187500.015625	-187500.015625	-187500.015625	-187500.015625	270.000000	491.000000	357.000000	1610628706.075559
131	47238.355469	-139120.656250	-187500.015625	-187500.015625	-187500.015625	-187500.015625	-187500.015625	-187500.015625	271.000000	492.000000	357.000000	1610628706.075564
132	47181.289062	-139502.843750	-187500.015625	-187500.015625	-187500.015625	-187500.015625	-187500.015625	-187500.015625	271.000000	492.000000	358.000000	1610628706.075568
133	47156.097656	-139355.390625	-187500.015625	-187500.015625	-187500.015625	-187500.015625	-187500.015625	-187500.015625	271.000000	491.000000	358.000000	1610628706.075574
134	47197.359375	-139167.296875	-187500.015625	-187500.015625	-187500.015625	-187500.015625	-187500.015625	-187500.015625	271.000000	492.000000	358.000000	1610628706.075578
135	47250.937500	-139537.375000	-187500.015625	-187500.015625	-187500.015625	-187500.015625	-187500.015625	-187500.015625	270.000000	492.000000	357.000000	1610628706.075585
136	47246.667969	-140257.453125	-187500.015625	-187500.015625	-187500.015625	-187500.015625	-187500.015625	-187500.015625	270.000000	492.000000	357.000000	1610628706.075590
137	47191.640625	-140695.437500	-187500.015625	-187500.015625	-187500.015625	-187500.015625	-187500.015625	-187500.015625	271.000000	492.000000	358.000000	1610628706.075596
138	47153.082031	-140561.781250	-187500.015625	-187500.015625	-187500.015625	-187500.015625	-187500.015625	-187500.015625	271.000000	491.000000	358.000000	1610628706.075600
139	47188.242188	-140358.937500	-187500.015625	-187500.015625	-187500.015625	-187500.015625	-187500.015625	-187500.015625	271.000000	492.000000	357.000000	1610628706.075605
140	47241.886719	-140710.937500	-187500.015625	-187500.015625	-187500.015625	-187500.015625	-187500.015625	-187500.015625	270.000000	492.000000	357.000000	1610628706.075614
141	47245.281250	-141430.046875	-187500.015625	-187500.015625	-187500.015625	-187500.015625	-187500.015625	-187500.015625	271.000000	491.000000	357.000000	1610628706.075619
142	47192.511719	-141876.281250	-187500.015625	-187500.015625	-187500.015625	-187500.015625	-187500.015625	-187500.015625	271.000000	491.000000	357.000000	1610628706.075624
143	47157.464844	-141742.000000	-187500.015625	-187500.015625	-187500.015625	-187500.015625	-187500.015625	-187500.015625	271.000000	491.000000	357.000000	1610628706.075629
144	47195.839844	-141536.187500	-187500.015625	-187500.015625	-187500.015625	-187500.015625	-187500.015625	-187500.015625	270.000000	492.000000	357.000000	1610628706.075634
145	47252.769531	-141920.156250	-187500.015625	-187500.015625	-187500.015625	-187500.015625	-187500.015625	-187500.015625	270.000000	492.000000	357.000000	1610628706.075639
146	47247.472656	-142645.468750	-187500.015625	-187500.015625	-187500.015625	-187500.015625	-187500.015625	-187500.015625	271.000000	491.000000	357.000000	1610628706.075644
147	47192.062500	-143062.265625	-187500.015625	-187500.015625	-187500.015625	-187500.015625	-187500.015625	-187500.015625	271.000000	491.000000	358.000000	1610628706.075649
148	47156.277344	-142911.296875	-187500.015625	-187500.015625	-187500.015625	-187500.015625	-187500.015625	-187500.015625	271.000000	491.000000	357.000000	1610628706.075653
149	47191.101562	-142688.375000	-187500.015625	-187500.015625	-187500.015625	-187500.015625	-187500.015625	-187500.015625	270.000000	492.000000	357.000000	1610628706.075659
150	47248.433594	-143024.359375	-187500.015625	-187500.015625	-187500.015625	-187500.015625	-187500.015625	-187500.015625	270.000000	491.000000	357.000000	1610628706.075664
151	47253.285156	-143758.390625	-187500.015625	-187500.015625	-187500.015625	-187500.015625	-187500.015625	-187500.015625	270.000000	491.000000	357.000000	1610628706.075668
152	47202.656250	-144209.781250	-187500.015625	-187500.015625	-187500.015625	-187500.015625	-187500.015625	-187500.015625	271.000000	492.000000	357.000000	1610628706.075673
153	47173.824219	-144100.421875	-187500.015625	-187500.015625	-187500.015625	-187500.015625	-187500.015625	-187500.015625	271.000000	491.000000	357.000000	1610628706.075678
154	47200.871094	-143896.062500	-187500.015625	-187500.015625	-187500.015625	-187500.015625	-187500.015625	-187500.015625	270.000000	492.000000	357.000000	1610628706.075684
155	47243.695312	-144235.265625	-187500.015625	-187500.015625	-187500.015625	-187500.015625	-187500.015625	-187500.015625	270.000000	492.000000	357.000000	1610628706.075689
156	47246.445312	-144941.265625	-187500.015625	-187500.015625	-187500.015625	-187500.015625	-187500.015625	-187500.015625	270.000000	491.000000	357.000000	1610628706.075694
157	47195.906250	-145365.343750	-187500.015625	-187500.015625	-187500.015625	-187500.015625	-187500.015625	-187500.015625	271.000000	492.000000	358.000000	1610628706.075700
158	47176.105469	-145257.718750	-187500.015625	-187500.015625	-187500.015625	-187500.015625	-187500.015625	-187500.015625	271.000000	491.000000	357.000000	1610628706.075705
159	47213.566406	-145016.593750	-187500.015625	-187500.015625	-187500.015625	-187500.015625	-187500.015625	-187500.015625	271.000000	492.000000	357.000000	1610628706.075710
160	47245.527344	-145329.875000	-187500.015625	-187500.015625	-187500.015625	-187500.015625	-187500.015625	-187500.015625	270.000000	492.000000	357.000000	1610628706.075714
161	47243.718750	-146069.812500	-187500.015625	-187500.015625	-187500.015625	-187500.015625	-187500.015625	-187500.015625	270.000000	492.000000	357.000000	1610628706.075719
162	47196.710938	-146560.515625	-187500.015625	-187500.015625	-187500.015625	-187500.015625	-187500.015625	-187500.015625	271.000000	492.000000	358.000000	1610628706.075724
163	47159.429688	-146431.140625	-187500.015625	-187500.015625	-187500.015625	-187500.015625	-187500.015625	-187500.015625	271.000000	491.000000	358.000000	1610628706.075732
164	47184.730469	-146179.687500	-187500.015625	-187500.015625	-187500.015625	-187500.015625	-187500.015625	-187500.015625	271.000000	493.000000	357.000000	1610628706.075737
165	47230.039062	-146496.250000	-187500.015625	-187500.015625	-187500.015625	-187500.015625	-187500.015625	-187500.015625	270.000000	492.000000	357.000000	1610628706.075742
166	47223.781250	-147202.140625	-187500.015625	-187500.015625	-187500.015625	-187500.015625	-187500.015625	-187500.015625	270.000000	492.000000	358.000000	1610628706.075746
167	47169.757812	-147670.640625	-187500.015625	-187500.015625	-187500.015625	-187500.015625	-187500.015625	-187500.015625	271.000000	492.000000	358.000000	1610628706.075751
168	47135.894531	-147580.718750	-187500.015625	-187500.015625	-187500.015625	-187500.015625	-187500.015625	-187500.015625	271.000000	492.000000	357.000000	1610628706.075756
169	47160.613281	-147356.312500	-187500.015625	-187500.015625	-187500.015625	-187500.015625	-187500.015625	-187500.015625	270.000000	492.000000	357.000000	1610628706.075762
170	47218.796875	-147682.781250	-187500.015625	-187500.015625	-187500.015625	-187500.015625	-187500.015625	-187500.015625	270.000000	491.000000	357.000000	1610628706.075766
171	47229.078125	-148382.250000	-187500.015625	-187500.015625	-187500.015625	-187500.015625	-187500.015625	-187500.015625	270.000000	491.000000	357.000000	1610628706.075771
172	47187.839844	-148850.453125	-187500.015625	-187500.015625	-187500.015625	-187500.015625	-187500.015625	-187500.015625	270.000000	492.000000	357.000000	1610628706.075776
173	47153.910156	-148741.875000	-187500.015625	-187500.015625	-187500.015625	-187500.015625	-187500.015625	-187500.015625	270.000000	492.000000	357.000000	1610628706.075782
174	47181.089844	-148497.703125	-187500.015625	-187500.015625	-187500.015625	-187500.015625	-187500.015625	-187500.015625	270.000000	492.000000	357.000000	1610628706.075786
175	47232.988281	-148798.234375	-187500.015625	-187500.015625	-187500.015625	-187500.015625	-187500.015625	-187500.015625	270.000000	492.000000	357.000000	1610628706.075791
176	47240.566406	-149492.859375	-187500.015625	-187500.015625	-187500.015625	-187500.015625	-187500.015625	-187500.015625	270.000000	491.000000	357.000000	1610628706.075796
177	47182.718750	-149973.875000	-187500.015625	-187500.015625	-187500.015625	-187500.015625	-187500.015625	-187500.015625	271.000000	492.000000	357.000000	1610628706.075801
178	47149.101562	-149880.953125	-187500.015625	-187500.015625	-187500.015625	-187500.015625	-187500.015625	-187500.015625	270.000000	491.000000	357.000000	1610628706.075806
179	47184.484375	-149639.109375	-187500.015625	-187500.015625	-187500.015625	-187500.015625	-187500.015625	-187500.015625	270.000000	493.000000	357.000000	1610628706.075811
180	47237.480469	-149948.500000	-187500.015625	-187500.015625	-187500.015625	-187500.015625	-187500.015625	-187500.015625	271.000000	491.000000	357.000000	1610628706.075816
181	47251.363281	-150663.812500	-187500.015625	-187500.015625	-187500.015625	-187500.015625	-187500.015625	-187500.015625	270.000000	492.000000	357.000000	1610628706.075821
182	47212.226562	-151141.468750	-187500.015625	-187500.015625	-187500.015625	-187500.015625	-187500.015625	-187500.015625	270.000000	492.000000	357.000000	1610628706.075826
183	47172.574219	-151048.328125	-187500.015625	-187500.015625	-187500.015625	-187500.015625	-187500.015625	-187500.015625	270.000000	492.000000	357.000000	1610628706.075831
184	47196.511719	-150797.531250	-187500.015625	-187500.015625	-187500.015625	-187500.015625	-187500.015625	-187500.015625	270.000000	492.000000	357.000000	1610628706.075836
185	47260.570312	-151096.406250	-187500.015625	-187500.015625	-187500.015625	-187500.015625	-187500.015625	-187500.015625	270.000000	491.000000	357.000000	1610628706.075841
186	47268.773438	-151813.796875	-187500.015625	-187500.015625	-187500.015625	-187500.015625	-187500.015625	-187500.015625	270.000000	492.000000	357.000000	1610628706.075848
187	47217.613281	-152301.625000	-187500.015625	-187500.015625	-187500.015625	-187500.015625	-187500.015625	-187500.015625	270.000000	492.000000	357.000000	1610628706.075853
188	47174.832031	-152202.640625	-187500.015625	-187500.015625	-187500.015625	-187500.015625	-187500.015625	-187500.015625	270.000000	491.000000	357.000000	1610628706.075858
189	47201.472656	-151961.843750	-187500.015625	-187500.015625	-187500.015625	-187500.015625	-187500.015625	-187500.015625	270.000000	492.000000	357.000000	1610628706.075863
190	47266.695312	-152241.890625	-187500.015625	-187500.015625	-187500.015625	-187500.015625	-187500.015625	-187500.015625	270.000000	492.000000	357.000000	1610628706.075868
191	47278.496094	-152944.578125	-187500.015625	-187500.015625	-187500.015625	-187500.015625	-187500.015625	-187500.015625	270.000000	491.000000	357.000000	1610628706.075873
192	47221.390625	-153409.937500	-187500.015625	-187500.015625	-187500.015625	-187500.015625	-187500.015625	-187500.015625	270.000000	492.000000	357.000000	1610628706.075878
193	47177.578125	-153328.953125	-187500.015625	-187500.015625	-187500.015625	-187500.015625	-187500.015625	-187500.015625	271.000000	491.000000	357.000000	1610628706.075883
194	47209.250000	-153068.671875	-187500.015625	-187500.015625	-187500.015625	-187500.015625	-187500.015625	-187500.015625	270.000000	492.000000	358.000000	1610628706.075888
195	47282.117188	-153343.625000	-187500.015625	-187500.015625	-187500.015625	-187500.015625	-187500.015625	-187500.015625	270.000000	492.000000	357.000000	1610628706.075893
196	47295.394531	-154057.468750	-187500.015625	-187500.015625	-187500.015625	-187500.015625	-187500.015625	-187500.015625	270.000000	491.000000	356.000000	1610628706.075898
197	47229.257812	-154558.781250	-187500.015625	-187500.015625	-187500.015625	-187500.015625	-187500.015625	-187500.015625	270.000000	492.000000	357.000000	1610628706.075903
198	47174.718750	-154487.359375	-187500.015625	-187500.015625	-187500.015625	-187500.015625	-187500.015625	-187500.015625	270.000000	491.000000	357.000000	1610628706.075908
199	47206.414062	-154233.000000	-187500.015625	-187500.015625	-187500.015625	-187500.015625	-187500.015625	-187500.015625	271.000000	492.000000	357.000000	1610628706.075913
200	47282.855469	-154498.250000	-187500.015625	-187500.015625	-187500.015625	-187500.015625	-187500.015625	-187500.015625	270.000000	492.000000	357.000000	1610628706.075918
201	47296.960938	-155201.750000	-187500.015625	-187500.015625	-187500.015625	-187500.015625	-187500.015625	-187500.015625	270.000000	492.000000	357.000000	1610628706.075923
202	47231.269531	-155711.250000	-187500.015625	-187500.015625	-187500.015625	-187500.015625	-187500.015625	-187500.015625	270.000000	492.000000	357.000000	1610628706.075928
203	47173.980469	-155639.078125	-187500.015625	-187500.015625	-187500.015625	-187500.015625	-187500.015625	-187500.015625	270.000000	491.000000	357.000000	1610628706.075933
204	47201.675781	-155375.046875	-187500.015625	-187500.015625	-187500.015625	-187500.015625	-187500.015625	-187500.015625	270.000000	492.000000	357.000000	1610628706.075938
205	47281.828125	-155636.546875	-187500.015625	-187500.015625	-187500.015625	-187500.015625	-187500.015625	-187500.015625	270.000000	492.000000	357.000000	1610628706.075943
206	47300.269531	-156353.421875	-187500.015625	-187500.015625	-187500.015625	-187500.015625	-187500.015625	-187500.015625	270.000000	491.000000	356.000000	1610628706.075948
207	47233.324219	-156878.890625	-187500.015625	-187500.015625	-187500.015625	-187500.015625	-187500.015625	-187500.015625	270.000000	491.000000	357.000000	1610628706.075952
208	47176.886719	-156820.687500	-187500.015625	-187500.015625	-187500.015625	-187500.015625	-187500.015625	-187500.015625	270.000000	492.000000	357.000000	1610628706.075958
209	47204.289062	-156568.718750	-187500.015625	-187500.015625	-187500.015625	-187500.015625	-187500.015625	-187500.015625	270.000000	492.000000	357.000000	1610628706.075963
210	47277.023438	-156809.343750	-187500.015625	-187500.015625	-187500.015625	-187500.015625	-187500.015625	-187500.015625	270.000000	491.000000	357.000000	1610628706.075970
211	47294.277344	-157491.171875	-187500.015625	-187500.015625	-187500.015625	-187500.015625	-187500.015625	-187500.015625	270.000000	492.000000	356.000000	1610628706.075975
212	47231.179688	-158013.937500	-187500.015625	-187500.015625	-187500.015625	-187500.015625	-187500.015625	-187500.015625	270.000000	492.000000	357.000000	1610628706.075980
213	47170.671875	-157950.078125	-187500.015625	-187500.015625	-187500.015625	-187500.015625	-187500.015625	-187500.015625	270.000000	491.000000	357.000000	1610628706.075985
214	47200.980469	-157693.031250	-187500.015625	-187500.015625	-187500.015625	-187500.015625	-187500.015625	-187500.015625	271.000000	492.000000	357.000000	1610628706.075989
215	47278.320312	-157935.031250	-187500.015625	-187500.015625	-187500.015625	-187500.015625	-187500.015625	-187500.015625	270.000000	491.000000	357.000000	1610628706.075995
216	47298.257812	-158626.750000	-187500.015625	-187500.015625	-187500.015625	-187500.015625	-187500.015625	-187500.015625	270.000000	491.000000	356.000000	1610628706.076000
217	47233.503906	-159155.015625	-187500.015625	-187500.015625	-187500.015625	-187500.015625	-187500.015625	-187500.015625	270.000000	492.000000	357.000000	1610628706.076005
218	47174.203125	-159119.937500	-187500.015625	-187500.015625	-187500.015625	-187500.015625	-187500.015625	-187500.015625	270.000000	492.000000	357.000000	1610628706.076010
219	47199.148438	-158856.843750	-187500.015625	-187500.015625	-187500.015625	-187500.015625	-187500.015625	-187500.015625	270.000000	491.000000	358.000000	1610628706.076015
220	47271.121094	-159077.375000	-187500.015625	-187500.015625	-187500.015625	-187500.015625	-187500.015625	-187500.015625	270.000000	492.000000	357.000000	1610628706.076020
221	47292.757812	-159777.500000	-187500.015625	-187500.015625	-187500.015625	-187500.015625	-187500.015625	-187500.015625	270.000000	491.000000	357.000000	1610628706.076025
222	47236.453125	-160317.906250	-187500.015625	-187500.015625	-187500.015625	-187500.015625	-187500.015625	-187500.015625	270.000000	492.000000	357.000000	1610628706.076030
223	47177.734375	-160292.687500	-187500.015625	-187500.015625	-187500.015625	-187500.015625	-187500.015625	-187500.015625	270.000000	491.000000	357.000000	1610628706.076034
224	47201.363281	-160016.515625	-187500.015625	-187500.015625	-187500.015625	-187500.015625	-187500.015625	-187500.015625	270.000000	492.000000	357.000000	1610628706.076040
225	47277.761719	-160225.390625	-187500.015625	-187500.015625	-187500.015625	-187500.015625	-187500.015625	-187500.015625	270.000000	492.000000	357.000000	1610628706.076044
226	47296.156250	-160900.390625	-187500.015625	-187500.015625	-187500.015625	-187500.015625	-187500.015625	-187500.015625	270.000000	491.000000	357.000000	1610628706.076050
227	47233.859375	-161421.765625	-187500.015625	-187500.015625	-187500.015625	-187500.015625	-187500.015625	-187500.015625	270.000000	492.000000	357.000000	1610628706.076054
228	47179.144531	-161396.734375	-187500.015625	-187500.015625	-187500.015625	-187500.015625	-187500.015625	-187500.015625	270.000000	491.000000	357.000000	1610628706.076060
229	47203.910156	-161136.781250	-187500.015625	-187500.015625	-187500.015625	-187500.015625	-187500.015625	-187500.015625	270.000000	493.000000	357.000000	1610628706.076064
230	47281.605469	-161343.921875	-187500.015625	-187500.015625	-187500.015625	-187500.015625	-187500.015625	-187500.015625	270.000000	491.000000	357.000000	1610628706.076069
231	47306.816406	-162052.062500	-187500.015625	-187500.015625	-187500.015625	-187500.015625	-187500.015625	-187500.015625	270.000000	491.000000	357.000000	1610628706.076074
232	47240.746094	-162599.015625	-187500.015625	-187500.015625	-187500.015625	-187500.015625	-187500.015625	-187500.015625	270.000000	491.000000	357.000000	1610628706.076079
233	47180.015625	-162562.734375	-187500.015625	-187500.015625	-187500.015625	-187500.015625	-187500.015625	-187500.015625	270.000000	491.000000	357.000000	1610628706.076086
234	47200.019531	-162293.578125	-187500.015625	-187500.015625	-187500.015625	-187500.015625	-187500.015625	-187500.015625	270.000000	492.000000	357.000000	1610628706.076091
235	47280.039062	-162484.187500	-187500.015625	-187500.015625	-187500.015625	-187500.015625	-187500.015625	-187500.015625	270.000000	491.000000	357.000000	1610628706.076095
236	47305.187500	-163172.281250	-187500.015625	-187500.015625	-187500.015625	-187500.015625	-187500.015625	-187500.015625	270.000000	490.000000	356.000000	1610628706.076100
237	47241.820312	-163721.765625	-187500.015625	-187500.015625	-187500.015625	-187500.015625	-187500.015625	-187500.015625	270.000000	491.000000	357.000000	1610628706.076105
238	47180.460938	-163703.093750	-187500.015625	-187500.015625	-187500.015625	-187500.015625	-187500.015625	-187500.015625	270.000000	491.000000	357.000000	1610628706.076109
239	47203.730469	-163425.062500	-187500.015625	-187500.015625	-187500.015625	-187500.015625	-187500.015625	-187500.015625	270.000000	492.000000	357.000000	1610628706.076114
240	47286.140625	-163615.125000	-187500.015625	-187500.015625	-187500.015625	-187500.015625	-187500.015625	-187500.015625	270.000000	492.000000	357.000000	1610628706.076119
241	47312.984375	-164299.156250	-187500.015625	-187500.015625	-187500.015625	-187500.015625	-187500.015625	-187500.015625	270.000000	491.000000	357.000000	1610628706.554620
242	47247.628906	-164868.703125	-187500.015625	-187500.015625	-187500.015625	-187500.015625	-187500.015625	-187500.015625	270.000000	492.000000	357.000000	1610628706.554796
243	47179.972656	-164863.250000	-187500.015625	-187500.015625	-187500.015625	-187500.015625	-187500.015625	-187500.015625	270.000000	491.000000	357.000000	1610628706.554798
244	47198.835938	-164577.140625	-187500.015625	-187500.015625	-187500.015625	-187500.015625	-187500.015625	-187500.015625	270.000000	492.000000	357.000000	1610628706.554800
245	47278.250000	-164731.031250	-187500.015625	-187500.015625	-187500.015625	-187500.015625	-187500.015625	-187500.015625	270.000000	492.000000	357.000000	1610628706.554802
246	47312.113281	-165398.234375	-187500.015625	-187500.015625	-187500.015625	-187500.015625	-187500.015625	-187500.015625	270.000000	491.000000	357.000000	1610628706.554804
247	47256.054688	-165984.515625	-187500.015625	-187500.015625	-187500.015625	-187500.015625	-187500.015625	-187500.015625	270.000000	492.000000	357.000000	1610628706.554807
248	47184.171875	-165958.140625	-187500.015625	-187500.015625	-187500.015625	-187500.015625	-187500.015625	-187500.015625	270.000000	491.000000	357.000000	1610628706.554809
249	47198.792969	-165663.875000	-187500.015625	-187500.015625	-187500.015625	-187500.015625	-187500.015625	-187500.015625	270.000000	492.000000	357.000000	1610628706.554811
250	47284.085938	-165861.515625	-187500.015625	-187500.015625	-187500.015625	-187500.015625	-187500.015625	-187500.015625	270.000000	491.000000	357.000000	1610628706.554812
251	47313.164062	-166527.171875	-187500.015625	-187500.015625	-187500.015625	-187500.015625	-187500.015625	-187500.015625	270.000000	491.000000	357.000000	1610628706.554814
252	47252.859375	-167110.625000	-187500.015625	-187500.015625	-187500.015625	-187500.015625	-187500.015625	-187500.015625	270.000000	492.000000	357.000000	1610628706.554816
253	47184.531250	-167116.765625	-187500.015625	-187500.015625	-187500.015625	-187500.015625	-187500.015625	-187500.015625	270.000000	491.000000	357.000000	1610628706.554818
254	47201.718750	-166824.781250	-187500.015625	-187500.015625	-187500.015625	-187500.015625	-187500.015625	-187500.015625	270.000000	492.000000	357.000000	1610628706.554820
255	47281.246094	-167005.843750	-187500.015625	-187500.015625	-187500.015625	-187500.015625	-187500.015625	-187500.015625	270.000000	492.000000	357.000000	1610628706.554821
256	47309.945312	-167645.156250	-187500.015625	-187500.015625	-187500.015625	-187500.015625	-187500.015625	-187500.015625	270.000000	491.000000	357.000000	1610628706.554828
257	47254.402344	-168231.375000	-187500.015625	-187500.015625	-187500.015625	-187500.015625	-187500.015625	-187500.015625	270.000000	490.000000	357.000000	1610628706.554830
258	47189.449219	-168254.000000	-187500.015625	-187500.015625	-187500.015625	-187500.015625	-187500.015625	-187500.015625	270.000000	492.000000	357.000000	1610628706.554832
259	47204.179688	-167978.062500	-187500.015625	-187500.015625	-187500.015625	-187500.015625	-187500.015625	-187500.015625	270.000000	492.000000	357.000000	1610628706.554834
260	47278.519531	-168126.531250	-187500.015625	-187500.015625	-187500.015625	-187500.015625	-187500.015625	-187500.015625	270.000000	491.000000	357.000000	1610628706.554836
261	47302.636719	-168782.953125	-187500.015625	-187500.015625	-187500.015625	-187500.015625	-187500.015625	-187500.015625	270.000000	491.000000	357.000000	1610628706.554838
262	47251.093750	-169369.781250	-187500.015625	-187500.015625	-187500.015625	-187500.015625	-187500.015625	-187500.015625	270.000000	492.000000	357.000000	1610628706.554840
263	47193.562500	-169393.968750	-187500.015625	-187500.015625	-187500.015625	-187500.015625	-187500.015625	-187500.015625	270.000000	491.000000	356.000000	1610628706.554841
264	47205.562500	-169113.968750	-187500.015625	-187500.015625	-187500.015625	-187500.015625	-187500.015625	-187500.015625	270.000000	492.000000	357.000000	1610628706.554843
265	47278.808594	-169284.750000	-187500.015625	-187500.015625	-187500.015625	-187500.015625	-187500.015625	-187500.015625	270.000000	492.000000	357.000000	1610628706.554845
266	47303.644531	-169945.609375	-187500.015625	-187500.015625	-187500.015625	-187500.015625	-187500.015625	-187500.015625	270.000000	491.000000	357.000000	1610628706.554847
267	47253.621094	-170519.750000	-187500.015625	-187500.015625	-187500.015625	-187500.015625	-187500.015625	-187500.015625	270.000000	492.000000	357.000000	1610628706.554849
268	47198.949219	-170539.687500	-187500.015625	-187500.015625	-187500.015625	-187500.015625	-187500.015625	-187500.015625	270.000000	491.000000	357.000000	1610628706.554851
269	47202.343750	-170248.812500	-187500.015625	-187500.015625	-187500.015625	-187500.015625	-187500.015625	-187500.015625	270.000000	492.000000	358.000000	1610628706.554852
270	47262.449219	-170416.015625	-187500.015625	-187500.015625	-187500.015625	-187500.015625	-187500.015625	-187500.015625	270.000000	492.000000	357.000000	1610628706.554854
271	47291.796875	-171056.671875	-187500.015625	-187500.015625	-187500.015625	-187500.015625	-187500.015625	-187500.015625	270.000000	491.000000	357.000000	1610628706.554856
272	47254.468750	-171654.000000	-187500.015625	-187500.015625	-187500.015625	-187500.015625	-187500.015625	-187500.015625	270.000000	492.000000	357.000000	1610628706.554858
273	47201.250000	-171679.859375	-187500.015625	-187500.015625	-187500.015625	-187500.015625	-187500.015625	-187500.015625	270.000000	492.000000	357.000000	1610628706.554860
274	47214.437500	-171382.578125	-187500.015625	-187500.015625	-187500.015625	-187500.015625	-187500.015625	-187500.015625	270.000000	491.000000	357.000000	1610628706.554862
275	47281.515625	-171529.218750	-187500.015625	-187500.015625	-187500.015625	-187500.015625	-187500.015625	-187500.015625	270.000000	491.000000	357.000000	1610628706.554864
276	47305.855469	-172184.484375	-187500.015625	-187500.015625	-187500.015625	-187500.015625	-187500.015625	-187500.015625	270.000000	491.000000	356.000000	1610628706.554865
277	47257.753906	-172804.703125	-187500.015625	-187500.015625	-187500.015625	-187500.015625	-187500.015625	-187500.015625	270.000000	492.000000	357.000000	1610628706.554868
278	47199.597656	-172838.718750	-187500.015625	-187500.015625	-187500.015625	-187500.015625	-187500.015625	-187500.015625	270.000000	491.000000	357.000000	1610628706.554869
279	47208.691406	-172523.437500	-187500.015625	-187500.015625	-187500.015625	-187500.015625	-187500.015625	-187500.015625	270.000000	492.000000	357.000000	1610628706.554872
280	47278.789062	-172638.562500	-187500.015625	-187500.015625	-187500.015625	-187500.015625	-187500.015625	-187500.015625	270.000000	492.000000	357.000000	1610628706.554874
281	47307.085938	-173263.437500	-187500.015625	-187500.015625	-187500.015625	-187500.015625	-187500.015625	-187500.015625	270.000000	491.000000	356.000000	1610628706.554876
282	47263.855469	-173888.609375	-187500.015625	-187500.015625	-187500.015625	-187500.015625	-187500.015625	-187500.015625	270.000000	492.000000	357.000000	1610628706.554878
283	47206.750000	-173946.546875	-187500.015625	-187500.015625	-187500.015625	-187500.015625	-187500.015625	-187500.015625	270.000000	491.000000	357.000000	1610628706.554880
284	47214.148438	-173639.359375	-187500.015625	-187500.015625	-187500.015625	-187500.015625	-187500.015625	-187500.015625	270.000000	492.000000	357.000000	1610628706.554882
285	47282.230469	-173759.906250	-187500.015625	-187500.015625	-187500.015625	-187500.015625	-187500.015625	-187500.015625	270.000000	492.000000	357.000000	1610628706.554884
286	47308.941406	-174410.671875	-187500.015625	-187500.015625	-187500.015625	-187500.015625	-187500.015625	-187500.015625	270.000000	491.000000	356.000000	1610628706.554885
287	47261.062500	-175031.312500	-187500.015625	-187500.015625	-187500.015625	-187500.015625	-187500.015625	-187500.015625	270.000000	492.000000	357.000000	1610628706.554887
288	47195.976562	-175087.828125	-187500.015625	-187500.015625	-187500.015625	-187500.015625	-187500.015625	-187500.015625	270.000000	492.000000	357.000000	1610628706.554889
289	47202.324219	-174805.656250	-187500.015625	-187500.015625	-187500.015625	-187500.015625	-187500.015625	-187500.015625	270.000000	492.000000	357.000000	1610628706.554891
290	47268.929688	-174911.984375	-187500.015625	-187500.015625	-187500.015625	-187500.015625	-187500.015625	-187500.015625	270.000000	492.000000	357.000000	1610628706.554893
291	47298.457031	-175531.906250	-187500.015625	-187500.015625	-187500.015625	-187500.015625	-187500.015625	-187500.015625	270.000000	491.000000	357.000000	1610628706.554895
292	47257.820312	-176142.171875	-187500.015625	-187500.015625	-187500.015625	-187500.015625	-187500.015625	-187500.015625	270.000000	492.000000	357.000000	1610628706.554897
293	47202.703125	-176198.265625	-187500.015625	-187500.015625	-187500.015625	-187500.015625	-187500.015625	-187500.015625	270.000000	491.000000	357.000000	1610628706.554899
294	47206.121094	-175908.421875	-187500.015625	-187500.015625	-187500.015625	-187500.015625	-187500.015625	-187500.015625	270.000000	492.000000	357.000000	1610628706.554901
295	47269.332031	-176008.218750	-187500.015625	-187500.015625	-187500.015625	-187500.015625	-187500.015625	-187500.015625	270.000000	492.000000	357.000000	1610628706.554904
296	47298.660156	-176622.453125	-187500.015625	-187500.015625	-187500.015625	-187500.015625	-187500.015625	-187500.015625	270.000000	491.000000	356.000000	1610628706.554906
297	47257.597656	-177247.671875	-187500.015625	-187500.015625	-187500.015625	-187500.015625	-187500.015625	-187500.015625	270.000000	492.000000	357.000000	1610628706.554908
298	47199.796875	-177329.171875	-187500.015625	-187500.015625	-187500.015625	-187500.015625	-187500.015625	-187500.015625	270.000000	491.000000	357.000000	1610628706.554909
299	47201.207031	-177041.359375	-187500.015625	-187500.015625	-187500.015625	-187500.015625	-187500.015625	-187500.015625	270.000000	491.000000	357.000000	1610628706.554911
300	47264.171875	-177135.000000	-187500.015625	-187500.015625	-187500.015625	-187500.015625	-187500.015625	-187500.015625	270.000000	492.000000	357.000000	1610628706.554913
301	47295.796875	-177761.140625	-187500.015625	-187500.015625	-187500.015625	-187500.015625	-187500.015625	-187500.015625	270.000000	491.000000	356.000000	1610628706.554915
302	47257.152344	-178414.015625	-187500.015625	-187500.015625	-187500.015625	-187500.015625	-187500.015625	-187500.015625	270.000000	493.000000	357.000000	1610628706.554917
303	47200.312500	-178501.562500	-187500.015625	-187500.015625	-187500.015625	-187500.015625	-187500.015625	-187500.015625	270.000000	492.000000	357.000000	1610628706.554920
304	47198.656250	-178193.062500	-187500.015625	-187500.015625	-187500.015625	-187500.015625	-187500.015625	-187500.015625	270.000000	492.000000	357.000000	1610628706.554922
305	47259.921875	-178296.953125	-187500.015625	-187500.015625	-187500.015625	-187500.015625	-187500.015625	-187500.015625	270.000000	492.000000	357.000000	1610628706.554924
306	47288.042969	-178912.656250	-187500.015625	-187500.015625	-187500.015625	-187500.015625	-187500.015625	-187500.015625	270.000000	491.000000	357.000000	1610628706.554925
307	47252.101562	-179544.734375	-187500.015625	-187500.015625	-187500.015625	-187500.015625	-187500.015625	-187500.015625	270.000000	493.000000	357.000000	1610628706.554927
308	47196.464844	-179635.828125	-187500.015625	-187500.015625	-187500.015625	-187500.015625	-187500.015625	-187500.015625	270.000000	492.000000	357.000000	1610628706.554929
309	47199.195312	-179347.125000	-187500.015625	-187500.015625	-187500.015625	-187500.015625	-187500.015625	-187500.015625	270.000000	492.000000	357.000000	1610628706.554931
310	47259.789062	-179408.640625	-187500.015625	-187500.015625	-187500.015625	-187500.015625	-187500.015625	-187500.015625	270.000000	491.000000	357.000000	1610628706.554933
311	47290.433594	-180034.562500	-187500.015625	-187500.015625	-187500.015625	-187500.015625	-187500.015625	-187500.015625	270.000000	491.000000	357.000000	1610628706.554935
312	47253.082031	-180701.796875	-187500.015625	-187500.015625	-187500.015625	-187500.015625	-187500.015625	-187500.015625	270.000000	492.000000	357.000000	1610628706.554936
313	47194.542969	-180777.953125	-187500.015625	-187500.015625	-187500.015625	-187500.015625	-187500.015625	-187500.015625	270.000000	491.000000	357.000000	1610628706.554939
314	47195.437500	-180481.140625	-187500.015625	-187500.015625	-187500.015625	-187500.015625	-187500.015625	-187500.015625	270.000000	492.000000	357.000000	1610628706.554940
315	47256.726562	-180535.765625	-187500.015625	-187500.015625	-187500.015625	-187500.015625	-187500.015625	-187500.015625	270.000000	492.000000	357.000000	1610628706.554943
316	47287.414062	-181110.843750	-187500.015625	-187500.015625	-187500.015625	-187500.015625	-187500.015625	-187500.015625	270.000000	492.000000	357.000000	1610628706.554945
317	47254.246094	-181756.046875	-187500.015625	-187500.015625	-187500.015625	-187500.015625	-187500.015625	-187500.015625	270.000000	492.000000	357.000000	1610628706.554947
318	47202.144531	-181886.953125	-187500.015625	-187500.015625	-187500.015625	-187500.015625	-187500.015625	-187500.015625	270.000000	492.000000	357.000000	1610628706.554949
319	47202.433594	-181580.765625	-187500.015625	-187500.015625	-187500.015625	-187500.015625	-187500.015625	-187500.015625	270.000000	492.000000	357.000000	1610628706.554950
320	47261.109375	-181630.156250	-187500.015625	-187500.015625	-187500.015625	-187500.015625	-187500.015625	-187500.015625	270.000000	492.000000	357.000000	1610628706.554952
321	47292.734375	-182210.359375	-187500.015625	-187500.015625	-187500.015625	-187500.015625	-187500.015625	-187500.015625	270.000000	492.000000	357.000000	1610628706.554954
322	47259.429688	-182870.546875	-187500.015625	-187500.015625	-187500.015625	-187500.015625	-187500.015625	-187500.015625	270.000000	491.000000	357.000000	1610628706.554956
323	47202.726562	-182985.187500	-187500.015625	-187500.015625	-187500.015625	-187500.015625	-187500.015625	-187500.015625	270.000000	491.000000	357.000000	1610628706.554958
324	47199.484375	-182701.906250	-187500.015625	-187500.015625	-187500.015625	-187500.015625	-187500.015625	-187500.015625	270.000000	492.000000	357.000000	1610628706.554960
325	47261.464844	-182755.968750	-187500.015625	-187500.015625	-187500.015625	-187500.015625	-187500.015625	-187500.015625	270.000000	492.000000	357.000000	1610628706.554962
326	47296.492188	-183366.640625	-187500.015625	-187500.015625	-187500.015625	-187500.015625	-187500.015625	-187500.015625	270.000000	491.000000	357.000000	1610628706.554964
327	47259.746094	-184037.593750	-187500.015625	-187500.015625	-187500.015625	-187500.015625	-187500.015625	-187500.015625	270.000000	491.000000	357.000000	1610628706.554966
328	47204.871094	-184176.375000	-187500.015625	-187500.015625	-187500.015625	-187500.015625	-187500.015625	-187500.015625	270.000000	492.000000	357.000000	1610628706.554968
329	47201.316406	-183886.203125	-187500.015625	-187500.015625	-187500.015625	-187500.015625	-187500.015625	-187500.015625	270.000000	491.000000	357.000000	1610628706.554971
330	47259.429688	-183914.968750	-187500.015625	-187500.015625	-187500.015625	-187500.015625	-187500.015625	-187500.015625	270.000000	492.000000	357.000000	1610628706.554972
331	47292.378906	-184493.437500	-187500.015625	-187500.015625	-187500.015625	-187500.015625	-187500.015625	-187500.015625	270.000000	492.000000	357.000000	1610628706.554974
332	47259.320312	-185150.578125	-187500.015625	-187500.015625	-187500.015625	-187500.015625	-187500.015625	-187500.015625	270.000000	492.000000	357.000000	1610628706.554976
333	47202.726562	-185278.203125	-187500.015625	-187500.015625	-187500.015625	-187500.015625	-187500.015625	-187500.015625	270.000000	492.000000	357.000000	1610628706.554978
334	47202.390625	-185017.250000	-187500.015625	-187500.015625	-187500.015625	-187500.015625	-187500.015625	-187500.015625	270.000000	492.000000	357.000000	1610628706.554980
335	47260.503906	-185053.640625	-187500.015625	-187500.015625	-187500.015625	-187500.015625	-187500.015625	-187500.015625	270.000000	492.000000	357.000000	1610628706.554982
336	47299.171875	-185633.265625	-187500.015625	-187500.015625	-187500.015625	-187500.015625	-187500.015625	-187500.015625	270.000000	492.000000	357.000000	1610628706.554984
337	47269.402344	-186292.984375	-187500.015625	-187500.015625	-187500.015625	-187500.015625	-187500.015625	-187500.015625	270.000000	492.000000	357.000000	1610628706.554986
338	47218.394531	-186434.312500	-187500.015625	-187500.015625	-187500.015625	-187500.015625	-187500.015625	-187500.015625	270.000000	492.000000	357.000000	1610628706.554987
339	47212.828125	-186146.812500	-187500.015625	-187500.015625	-187500.015625	-187500.015625	-187500.015625	-187500.015625	270.000000	491.000000	357.000000	1610628706.554989
340	47274.093750	-186175.265625	-187500.015625	-187500.015625	-187500.015625	-187500.015625	-187500.015625	-187500.015625	270.000000	492.000000	356.000000	1610628706.554991
341	47311.062500	-186758.453125	-187500.015625	-187500.015625	-187500.015625	-187500.015625	-187500.015625	-187500.015625	270.000000	491.000000	357.000000	1610628706.554993
342	47278.027344	-187414.500000	-187500.015625	-187500.015625	-187500.015625	-187500.015625	-187500.015625	-187500.015625	270.000000	492.000000	357.000000	1610628706.554995
343	47222.328125	-187500.015625	-187500.015625	-187500.015625	-187500.015625	-187500.015625	-187500.015625	-187500.015625	270.000000	492.000000	357.000000	1610628706.554996
344	47217.589844	-187288.750000	-187500.015625	-187500.015625	-187500.015625	-187500.015625	-187500.015625	-187500.015625	270.000000	492.000000	357.000000	1610628706.554998
345	47273.109375	-187307.125000	-187500.015625	-187500.015625	-187500.015625	-187500.015625	-187500.015625	-187500.015625	270.000000	492.000000	357.000000	1610628706.555000
346	47306.972656	-187500.015625	-187500.015625	-187500.015625	-187500.015625	-187500.015625	-187500.015625	-187500.015625	270.000000	492.000000	357.000000	1610628706.555002
347	47273.289062	-187500.015625	-187500.015625	-187500.015625	-187500.015625	-187500.015625	-187500.015625	-187500.015625	270.000000	492.000000	357.000000	1610628706.555004
348	47214.593750	-187500.015625	-187500.015625	-187500.015625	-187500.015625	-187500.015625	-187500.015625	-187500.015625	270.000000	492.000000	357.000000	1610628706.555006
349	47211.644531	-187500.015625	-187500.015625	-187500.015625	-187500.015625	-187500.015625	-187500.015625	-187500.015625	270.000000	492.000000	357.000000	1610628706.555009
350	47264.148438	-187500.015625	-187500.015625	-187500.015625	-187500.015625	-187500.015625	-187500.015625	-187500.015625	270.000000	492.000000	357.000000	1610628706.555011
351	47294.078125	-187500.015625	-187500.015625	-187500.015625	-187500.015625	-187500.015625	-187500.015625	-187500.015625	270.000000	492.000000	357.000000	1610628706.555013
352	47280.195312	-187500.015625	-187500.015625	-187500.015625	-187500.015625	-187500.015625	-187500.015625	-187500.015625	270.000000	492.000000	357.000000	1610628706.555015
353	47249.285156	-187500.015625	-187500.015625	-187500.015625	-187500.015625	-187500.015625	-187500.015625	-187500.015625	270.000000	492.000000	357.000000	1610628706.555017
354	47232.722656	-187500.015625	-187500.015625	-187500.015625	-187500.015625	-187500.015625	-187500.015625	-187500.015625	270.000000	492.000000	357.000000	1610628706.555018
355	47253.957031	-187500.015625	-187500.015625	-187500.015625	-187500.015625	-187500.015625	-187500.015625	-187500.015625	270.000000	492.000000	357.000000	1610628706.555020
356	47282.296875	-187500.015625	-187500.015625	-187500.015625	-187500.015625	-187500.015625	-187500.015625	-187500.015625	270.000000	491.000000	357.000000	1610628706.555022
357	47248.414062	-187500.015625	-187500.015625	-187500.015625	-187500.015625	-187500.015625	-187500.015625	-187500.015625	270.000000	493.000000	357.000000	1610628706.555024
358	47180.707031	-187500.015625	-187500.015625	-187500.015625	-187500.015625	-187500.015625	-187500.015625	-187500.015625	270.000000	492.000000	357.000000	1610628706.555026
359	47164.371094	-187500.015625	-187500.015625	-187500.015625	-187500.015625	-187500.015625	-187500.015625	-187500.015625	270.000000	492.000000	357.000000	1610628706.555027
360	47217.945312	-187500.015625	-187500.015625	-187500.015625	-187500.015625	-187500.015625	-187500.015625	-187500.015625	270.000000	492.000000	357.000000	1610628706.555030
361	47249.375000	-187500.015625	-187500.015625	-187500.015625	-187500.015625	-187500.015625	-187500.015625	-187500.015625	270.000000	491.000000	357.000000	1610628707.034311
362	47209.878906	-187500.015625	-187500.015625	-187500.015625	-187500.015625	-187500.015625	-187500.015625	-187500.015625	270.000000	492.000000	357.000000	1610628707.034363
363	47155.273438	-187500.015625	-187500.015625	-187500.015625	-187500.015625	-187500.015625	-187500.015625	-187500.015625	270.000000	492.000000	357.000000	1610628707.034418
364	47136.250000	-187500.015625	-187500.015625	-187500.015625	-187500.015625	-187500.015625	-187500.015625	-187500.015625	270.000000	491.000000	357.000000	1610628707.034434
365	47197.964844	-187500.015625	-187500.015625	-187500.015625	-187500.015625	-187500.015625	-187500.015625	-187500.015625	270.000000	492.000000	357.000000	1610628707.034436
366	47230.933594	-187500.015625	-187500.015625	-187500.015625	-187500.015625	-187500.015625	-187500.015625	-187500.015625	270.000000	492.000000	357.000000	1610628707.034437
367	47195.238281	-187500.015625	-187500.015625	-187500.015625	-187500.015625	-187500.015625	-187500.015625	-187500.015625	270.000000	492.000000	356.000000	1610628707.034439
368	47152.410156	-187500.015625	-187500.015625	-187500.015625	-187500.015625	-187500.015625	-187500.015625	-187500.015625	270.000000	492.000000	357.000000	1610628707.034441
369	47143.156250	-187500.015625	-187500.015625	-187500.015625	-187500.015625	-187500.015625	-187500.015625	-187500.015625	270.000000	492.000000	357.000000	1610628707.034442
370	47195.953125	-187500.015625	-187500.015625	-187500.015625	-187500.015625	-187500.015625	-187500.015625	-187500.015625	270.000000	492.000000	357.000000	1610628707.034444
371	47240.007812	-187500.015625	-187500.015625	-187500.015625	-187500.015625	-187500.015625	-187500.015625	-187500.015625	270.000000	492.000000	357.000000	1610628707.034446
372	47210.703125	-187500.015625	-187500.015625	-187500.015625	-187500.015625	-187500.015625	-187500.015625	-187500.015625	270.000000	491.000000	357.000000	1610628707.034447
373	47154.085938	-187500.015625	-187500.015625	-187500.015625	-187500.015625	-187500.015625	-187500.015625	-187500.015625	270.000000	492.000000	357.000000	1610628707.034453
374	47147.113281	-187500.015625	-187500.015625	-187500.015625	-187500.015625	-187500.015625	-187500.015625	-187500.015625	270.000000	492.000000	357.000000	1610628707.034455
375	47200.937500	-187500.015625	-187500.015625	-187500.015625	-187500.015625	-187500.015625	-187500.015625	-187500.015625	270.000000	491.000000	357.000000	1610628707.034456
376	47241.347656	-187500.015625	-187500.015625	-187500.015625	-187500.015625	-187500.015625	-187500.015625	-187500.015625	270.000000	491.000000	357.000000	1610628707.034458
377	47214.953125	-187500.015625	-187500.015625	-187500.015625	-187500.015625	-187500.015625	-187500.015625	-187500.015625	270.000000	492.000000	357.000000	1610628707.034460
378	47162.984375	-187500.015625	-187500.015625	-187500.015625	-187500.015625	-187500.015625	-187500.015625	-187500.015625	270.000000	492.000000	357.000000	1610628707.034461
379	47155.363281	-187500.015625	-187500.015625	-187500.015625	-187500.015625	-187500.015625	-187500.015625	-187500.015625	270.000000	492.000000	357.000000	1610628707.034463
380	47206.660156	-187500.015625	-187500.015625	-187500.015625	-187500.015625	-187500.015625	-187500.015625	-187500.015625	270.000000	491.000000	357.000000	1610628707.034464
381	47249.328125	-187500.015625	-187500.015625	-187500.015625	-187500.015625	-187500.015625	-187500.015625	-187500.015625	270.000000	492.000000	356.000000	1610628707.034466
382	47228.609375	-187500.015625	-187500.015625	-187500.015625	-187500.015625	-187500.015625	-187500.015625	-187500.015625	270.000000	492.000000	356.000000	1610628707.034468
383	47175.121094	-187500.015625	-187500.015625	-187500.015625	-187500.015625	-187500.015625	-187500.015625	-187500.015625	270.000000	491.000000	357.000000	1610628707.034469
384	47165.085938	-187500.015625	-187500.015625	-187500.015625	-187500.015625	-187500.015625	-187500.015625	-187500.015625	270.000000	492.000000	357.000000	1610628707.034471
385	47222.281250	-187500.015625	-187500.015625	-187500.015625	-187500.015625	-187500.015625	-187500.015625	-187500.015625	270.000000	492.000000	357.000000	1610628707.034472
386	47261.039062	-187500.015625	-187500.015625	-187500.015625	-187500.015625	-187500.015625	-187500.015625	-187500.015625	270.000000	491.000000	356.000000	1610628707.034474
387	47236.230469	-187500.015625	-187500.015625	-187500.015625	-187500.015625	-187500.015625	-187500.015625	-187500.015625	270.000000	492.000000	357.000000	1610628707.034476
388	47182.160156	-187500.015625	-187500.015625	-187500.015625	-187500.015625	-187500.015625	-187500.015625	-187500.015625	270.000000	492.000000	357.000000	1610628707.034477
389	47173.937500	-187500.015625	-187500.015625	-187500.015625	-187500.015625	-187500.015625	-187500.015625	-187500.015625	270.000000	492.000000	357.000000	1610628707.034479
390	47226.976562	-187500.015625	-187500.015625	-187500.015625	-187500.015625	-187500.015625	-187500.015625	-187500.015625	270.000000	492.000000	357.000000	1610628707.034480
391	47266.515625	-187500.015625	-187500.015625	-187500.015625	-187500.015625	-187500.015625	-187500.015625	-187500.015625	270.000000	492.000000	357.000000	1610628707.034482
392	47245.640625	-187500.015625	-187500.015625	-187500.015625	-187500.015625	-187500.015625	-187500.015625	-187500.015625	270.000000	492.000000	357.000000	1610628707.034484
393	47193.785156	-187500.015625	-187500.015625	-187500.015625	-187500.015625	-187500.015625	-187500.015625	-187500.015625	270.000000	492.000000	357.000000	1610628707.034485
394	47178.316406	-187500.015625	-187500.015625	-187500.015625	-187500.015625	-187500.015625	-187500.015625	-187500.015625	270.000000	491.000000	357.000000	1610628707.034487
395	47232.765625	-187500.015625	-187500.015625	-187500.015625	-187500.015625	-187500.015625	-187500.015625	-187500.015625	270.000000	492.000000	357.000000	1610628707.034489
396	47274.964844	-187500.015625	-187500.015625	-187500.015625	-187500.015625	-187500.015625	-187500.015625	-187500.015625	270.000000	491.000000	356.000000	1610628707.034491
397	47249.953125	-187500.015625	-187500.015625	-187500.015625	-187500.015625	-187500.015625	-187500.015625	-187500.015625	270.000000	492.000000	357.000000	1610628707.034493
398	47191.550781	-187500.015625	-187500.015625	-187500.015625	-187500.015625	-187500.015625	-187500.015625	-187500.015625	270.000000	492.000000	357.000000	1610628707.034494
399	47178.226562	-187500.015625	-187500.015625	-187500.015625	-187500.015625	-187500.015625	-187500.015625	-187500.015625	270.000000	492.000000	357.000000	1610628707.034496
400	47229.234375	-187500.015625	-187500.015625	-187500.015625	-187500.015625	-187500.015625	-187500.015625	-187500.015625	270.000000	492.000000	357.000000	1610628707.034497
401	47269.824219	-187500.015625	-187500.015625	-187500.015625	-187500.015625	-187500.015625	-187500.015625	-187500.015625	270.000000	492.000000	357.000000	1610628707.034499
402	47246.289062	-187500.015625	-187500.015625	-187500.015625	-187500.015625	-187500.015625	-187500.015625	-187500.015625	270.000000	492.000000	357.000000	1610628707.034501
403	47187.839844	-187500.015625	-187500.015625	-187500.015625	-187500.015625	-187500.015625	-187500.015625	-187500.015625	270.000000	492.000000	357.000000	1610628707.034502
404	47167.992188	-187500.015625	-187500.015625	-187500.015625	-187500.015625	-187500.015625	-187500.015625	-187500.015625	270.000000	492.000000	357.000000	1610628707.034504
405	47217.925781	-187500.015625	-187500.015625	-187500.015625	-187500.015625	-187500.015625	-187500.015625	-187500.015625	270.000000	492.000000	357.000000	1610628707.034505
406	47261.128906	-187500.015625	-187500.015625	-187500.015625	-187500.015625	-187500.015625	-187500.015625	-187500.015625	270.000000	491.000000	357.000000	1610628707.034507
407	47240.476562	-187500.015625	-187500.015625	-187500.015625	-187500.015625	-187500.015625	-187500.015625	-187500.015625	270.000000	492.000000	357.000000	1610628707.034509
408	47183.035156	-187500.015625	-187500.015625	-187500.015625	-187500.015625	-187500.015625	-187500.015625	-187500.015625	270.000000	492.000000	357.000000	1610628707.034510
409	47163.812500	-187500.015625	-187500.015625	-187500.015625	-187500.015625	-187500.015625	-187500.015625	-187500.015625	270.000000	492.000000	357.000000	1610628707.034512
410	47216.089844	-187500.015625	-187500.015625	-187500.015625	-187500.015625	-187500.015625	-187500.015625	-187500.015625	270.000000	492.000000	357.000000	1610628707.034513
411	47265.535156	-187500.015625	-187500.015625	-187500.015625	-187500.015625	-187500.015625	-187500.015625	-187500.015625	270.000000	492.000000	357.000000	1610628707.034515
412	47244.457031	-187500.015625	-187500.015625	-187500.015625	-187500.015625	-187500.015625	-187500.015625	-187500.015625	270.000000	492.000000	357.000000	1610628707.034516
413	47181.667969	-187500.015625	-187500.015625	-187500.015625	-187500.015625	-187500.015625	-187500.015625	-187500.015625	270.000000	492.000000	357.000000	1610628707.034518
414	47174.046875	-187500.015625	-187500.015625	-187500.015625	-187500.015625	-187500.015625	-187500.015625	-187500.015625	270.000000	492.000000	357.000000	1610628707.034520
415	47228.363281	-187500.015625	-187500.015625	-187500.015625	-187500.015625	-187500.015625	-187500.015625	-187500.015625	270.000000	492.000000	357.000000	1610628707.034521
416	47255.476562	-187500.015625	-187500.015625	-187500.015625	-187500.015625	-187500.015625	-187500.015625	-187500.015625	270.000000	491.000000	357.000000	1610628707.034523
417	47241.820312	-187500.015625	-187500.015625	-187500.015625	-187500.015625	-187500.015625	-187500.015625	-187500.015625	270.000000	492.000000	357.000000	1610628707.034524
418	47179.390625	-187500.015625	-187500.015625	-187500.015625	-187500.015625	-187500.015625	-187500.015625	-187500.015625	270.000000	492.000000	357.000000	1610628707.034526
419	47156.746094	-187500.015625	-187500.015625	-187500.015625	-187500.015625	-187500.015625	-187500.015625	-187500.015625	270.000000	492.000000	357.000000	1610628707.034528
420	47212.425781	-187500.015625	-187500.015625	-187500.015625	-187500.015625	-187500.015625	-187500.015625	-187500.015625	270.000000	492.000000	357.000000	1610628707.034530
421	47261.355469	-187500.015625	-187500.015625	-187500.015625	-187500.015625	-187500.015625	-187500.015625	-187500.015625	270.000000	492.000000	357.000000	1610628707.034532
422	47241.660156	-187500.015625	-187500.015625	-187500.015625	-187500.015625	-187500.015625	-187500.015625	-187500.015625	270.000000	492.000000	357.000000	1610628707.034533
423	47184.152344	-187500.015625	-187500.015625	-187500.015625	-187500.015625	-187500.015625	-187500.015625	-187500.015625	270.000000	492.000000	357.000000	1610628707.034535
424	47164.324219	-187500.015625	-187500.015625	-187500.015625	-187500.015625	-187500.015625	-187500.015625	-187500.015625	270.000000	492.000000	357.000000	1610628707.034536
425	47214.570312	-187500.015625	-187500.015625	-187500.015625	-187500.015625	-187500.015625	-187500.015625	-187500.015625	274.000000	492.000000	1018.000000	1610628707.034538
426	47262.917969	-187500.015625	-187500.015625	-187500.015625	-187500.015625	-187500.015625	-187500.015625	-187500.015625	312.000000	491.000000	1018.000000	1610628707.034540
427	47244.457031	-187500.015625	-187500.015625	-187500.015625	-187500.015625	-187500.015625	-187500.015625	-187500.015625	342.000000	492.000000	1018.000000	1610628707.034541
428	47183.593750	-187500.015625	-187500.015625	-187500.015625	-187500.015625	-187500.015625	-187500.015625	-187500.015625	366.000000	492.000000	1019.000000	1610628707.034543
429	47159.363281	-187500.015625	-187500.015625	-187500.015625	-187500.015625	-187500.015625	-187500.015625	-187500.015625	385.000000	491.000000	1019.000000	1610628707.034544
430	47209.476562	-187500.015625	-187500.015625	-187500.015625	-187500.015625	-187500.015625	-187500.015625	-187500.015625	400.000000	492.000000	1018.000000	1610628707.034546
431	47257.128906	-187500.015625	-187500.015625	-187500.015625	-187500.015625	-187500.015625	-187500.015625	-187500.015625	412.000000	492.000000	1018.000000	1610628707.034548
432	47240.812500	-187500.015625	-187500.015625	-187500.015625	-187500.015625	-187500.015625	-187500.015625	-187500.015625	422.000000	492.000000	1018.000000	1610628707.034549
433	47186.117188	-187500.015625	-187500.015625	-187500.015625	-187500.015625	-187500.015625	-187500.015625	-187500.015625	430.000000	492.000000	1019.000000	1610628707.034551
434	47161.976562	-187500.015625	-187500.015625	-187500.015625	-187500.015625	-187500.015625	-187500.015625	-187500.015625	436.000000	491.000000	1019.000000	1610628707.034552
435	47207.910156	-187500.015625	-187500.015625	-187500.015625	-187500.015625	-187500.015625	-187500.015625	-187500.015625	441.000000	492.000000	1018.000000	1610628707.034554
436	47255.988281	-187500.015625	-187500.015625	-187500.015625	-187500.015625	-187500.015625	-187500.015625	-187500.015625	445.000000	491.000000	1018.000000	1610628707.034556
437	47240.632812	-187500.015625	-187500.015625	-187500.015625	-187500.015625	-187500.015625	-187500.015625	-187500.015625	448.000000	493.000000	1019.000000	1610628707.034557
438	47182.542969	-187500.015625	-187500.015625	-187500.015625	-187500.015625	-187500.015625	-187500.015625	-187500.015625	451.000000	492.000000	1019.000000	1610628707.034559
439	47154.804688	-187500.015625	-187500.015625	-187500.015625	-187500.015625	-187500.015625	-187500.015625	-187500.015625	453.000000	491.000000	1019.000000	1610628707.034560
440	47198.187500	-187500.015625	-187500.015625	-187500.015625	-187500.015625	-187500.015625	-187500.015625	-187500.015625	455.000000	492.000000	1018.000000	1610628707.034562
441	47251.160156	-187500.015625	-187500.015625	-187500.015625	-187500.015625	-187500.015625	-187500.015625	-187500.015625	455.000000	492.000000	1018.000000	1610628707.034564
442	47243.917969	-187500.015625	-187500.015625	-187500.015625	-187500.015625	-187500.015625	-187500.015625	-187500.015625	457.000000	492.000000	1017.000000	1610628707.034566
443	47188.039062	-187500.015625	-187500.015625	-187500.015625	-187500.015625	-187500.015625	-187500.015625	-187500.015625	458.000000	492.000000	1019.000000	1610628707.034568
444	47164.929688	-187500.015625	-187500.015625	-187500.015625	-187500.015625	-187500.015625	-187500.015625	-187500.015625	458.000000	492.000000	1019.000000	1610628707.034569
445	47210.660156	-187500.015625	-187500.015625	-187500.015625	-187500.015625	-187500.015625	-187500.015625	-187500.015625	459.000000	492.000000	1018.000000	1610628707.034571
446	47262.269531	-187500.015625	-187500.015625	-187500.015625	-187500.015625	-187500.015625	-187500.015625	-187500.015625	459.000000	491.000000	1018.000000	1610628707.034572
447	47252.210938	-187500.015625	-187500.015625	-187500.015625	-187500.015625	-187500.015625	-187500.015625	-187500.015625	459.000000	492.000000	1018.000000	1610628707.034574
448	47188.242188	-187500.015625	-187500.015625	-187500.015625	-187500.015625	-187500.015625	-187500.015625	-187500.015625	460.000000	492.000000	1018.000000	1610628707.034576
449	47160.949219	-187500.015625	-187500.015625	-187500.015625	-187500.015625	-187500.015625	-187500.015625	-187500.015625	460.000000	491.000000	1019.000000	1610628707.034577
450	47204.714844	-187500.015625	-187500.015625	-187500.015625	-187500.015625	-187500.015625	-187500.015625	-187500.015625	460.000000	492.000000	1019.000000	1610628707.034579
451	47256.347656	-187500.015625	-187500.015625	-187500.015625	-187500.015625	-187500.015625	-187500.015625	-187500.015625	460.000000	491.000000	1019.000000	1610628707.034581
452	47241.593750	-187500.015625	-187500.015625	-187500.015625	-187500.015625	-187500.015625	-187500.015625	-187500.015625	460.000000	492.000000	1018.000000	1610628707.034582
453	47181.132812	-187500.015625	-187500.015625	-187500.015625	-187500.015625	-187500.015625	-187500.015625	-187500.015625	460.000000	492.000000	1018.000000	1610628707.034584
454	47159.339844	-187500.015625	-187500.015625	-187500.015625	-187500.015625	-187500.015625	-187500.015625	-187500.015625	461.000000	491.000000	1018.000000	1610628707.034586
455	47204.738281	-187500.015625	-187500.015625	-187500.015625	-187500.015625	-187500.015625	-187500.015625	-187500.015625	460.000000	492.000000	1019.000000	1610628707.034587
456	47251.183594	-187500.015625	-187500.015625	-187500.015625	-187500.015625	-187500.015625	-187500.015625	-187500.015625	461.000000	491.000000	1019.000000	1610628707.034589
457	47241.281250	-187500.015625	-187500.015625	-187500.015625	-187500.015625	-187500.015625	-187500.015625	-187500.015625	461.000000	492.000000	1019.000000	1610628707.034590
458	47183.949219	-187500.015625	-187500.015625	-187500.015625	-187500.015625	-187500.015625	-187500.015625	-187500.015625	461.000000	492.000000	1018.000000	1610628707.034592
459	47157.261719	-187500.015625	-187500.015625	-187500.015625	-187500.015625	-187500.015625	-187500.015625	-187500.015625	461.000000	492.000000	1018.000000	1610628707.034594
460	47200.242188	-187500.015625	-187500.015625	-187500.015625	-187500.015625	-187500.015625	-187500.015625	-187500.015625	460.000000	492.000000	1018.000000	1610628707.034595
461	47252.679688	-187500.015625	-187500.015625	-187500.015625	-187500.015625	-187500.015625	-187500.015625	-187500.015625	460.000000	491.000000	1019.000000	1610628707.034597
462	47245.351562	-187500.015625	-187500.015625	-187500.015625	-187500.015625	-187500.015625	-187500.015625	-187500.015625	461.000000	492.000000	1019.000000	1610628707.034598
463	47186.183594	-187500.015625	-187500.015625	-187500.015625	-187500.015625	-187500.015625	-187500.015625	-187500.015625	461.000000	491.000000	1018.000000	1610628707.034600
464	47157.843750	-187500.015625	-187500.015625	-187500.015625	-187500.015625	-187500.015625	-187500.015625	-187500.015625	461.000000	491.000000	1018.000000	1610628707.034602
465	47203.976562	-187500.015625	-187500.015625	-187500.015625	-187500.015625	-187500.015625	-187500.015625	-187500.015625	460.000000	492.000000	1018.000000	1610628707.034604
466	47256.570312	-187500.015625	-187500.015625	-187500.015625	-187500.015625	-187500.015625	-187500.015625	-187500.015625	460.000000	492.000000	1018.000000	1610628707.034606
467	47249.417969	-187500.015625	-187500.015625	-187500.015625	-187500.015625	-187500.015625	-187500.015625	-187500.015625	460.000000	492.000000	1018.000000	1610628707.034608
468	47189.960938	-187500.015625	-187500.015625	-187500.015625	-187500.015625	-187500.015625	-187500.015625	-187500.015625	460.000000	492.000000	1019.000000	1610628707.034609
469	47160.300781	-187500.015625	-187500.015625	-187500.015625	-187500.015625	-187500.015625	-187500.015625	-187500.015625	461.000000	491.000000	1019.000000	1610628707.034611
470	47204.738281	-187500.015625	-187500.015625	-187500.015625	-187500.015625	-187500.015625	-187500.015625	-187500.015625	461.000000	492.000000	1018.000000	1610628707.034612
471	47254.402344	-187500.015625	-187500.015625	-187500.015625	-187500.015625	-187500.015625	-187500.015625	-187500.015625	460.000000	491.000000	1019.000000	1610628707.034614
472	47247.628906	-187500.015625	-187500.015625	-187500.015625	-187500.015625	-187500.015625	-187500.015625	-187500.015625	460.000000	492.000000	1018.000000	1610628707.034616
473	47203.015625	-187500.015625	-187500.015625	-187500.015625	-187500.015625	-187500.015625	-187500.015625	-187500.015625	460.000000	492.000000	1018.000000	1610628707.034617
474	47196.109375	-187500.015625	-187500.015625	-187500.015625	-187500.015625	-187500.015625	-187500.015625	-187500.015625	460.000000	492.000000	1019.000000	1610628707.034619
475	47210.144531	-187500.015625	-187500.015625	-187500.015625	-187500.015625	-187500.015625	-187500.015625	-187500.015625	460.000000	492.000000	1019.000000	1610628707.034620
476	47230.554688	-187500.015625	-187500.015625	-187500.015625	-187500.015625	-187500.015625	-187500.015625	-187500.015625	460.000000	491.000000	1019.000000	1610628707.034622
477	47229.324219	-187500.015625	-187500.015625	-187500.015625	-187500.015625	-187500.015625	-187500.015625	-187500.015625	461.000000	492.000000	1018.000000	1610628707.034624
478	47173.734375	-187500.015625	-187500.015625	-187500.015625	-187500.015625	-187500.015625	-187500.015625	-187500.015625	460.000000	492.000000	1018.000000	1610628707.034625
479	47142.128906	-187500.015625	-187500.015625	-187500.015625	-187500.015625	-187500.015625	-187500.015625	-187500.015625	460.000000	491.000000	1019.000000	1610628707.034627
480	47179.589844	-187500.015625	-187500.015625	-187500.015625	-187500.015625	-187500.015625	-187500.015625	-187500.015625	460.000000	492.000000	1019.000000	1610628707.034628
481	47234.488281	-187500.015625	-187500.015625	-187500.015625	-187500.015625	-187500.015625	-187500.015625	-187500.015625	460.000000	491.000000	1019.000000	1610628707.515413
482	47235.222656	-187500.015625	-187500.015625	-187500.015625	-187500.015625	-187500.015625	-187500.015625	-187500.015625	460.000000	492.000000	1019.000000	1610628707.515538
483	47177.312500	-187500.015625	-187500.015625	-187500.015625	-187500.015625	-187500.015625	-187500.015625	-187500.015625	460.000000	492.000000	1018.000000	1610628707.515540
484	47146.511719	-187500.015625	-187500.015625	-187500.015625	-187500.015625	-187500.015625	-187500.015625	-187500.015625	460.000000	492.000000	1018.000000	1610628707.515541
485	47188.687500	-187500.015625	-187500.015625	-187500.015625	-187500.015625	-187500.015625	-187500.015625	-187500.015625	460.000000	492.000000	1019.000000	1610628707.515545
486	47243.316406	-187500.015625	-187500.015625	-187500.015625	-187500.015625	-187500.015625	-187500.015625	-187500.015625	460.000000	492.000000	1018.000000	1610628707.515546
487	47234.105469	-187500.015625	-187500.015625	-187500.015625	-187500.015625	-187500.015625	-187500.015625	-187500.015625	460.000000	492.000000	1019.000000	1610628707.515548
488	47178.160156	-187500.015625	-187500.015625	-187500.015625	-187500.015625	-187500.015625	-187500.015625	-187500.015625	461.000000	492.000000	1018.000000	1610628707.515550
489	47147.179688	-187500.015625	-187500.015625	-187500.015625	-187500.015625	-187500.015625	-187500.015625	-187500.015625	460.000000	491.000000	1019.000000	1610628707.515557
490	47185.449219	-187500.015625	-187500.015625	-187500.015625	-187500.015625	-187500.015625	-187500.015625	-187500.015625	460.000000	492.000000	1019.000000	1610628707.515558
491	47240.050781	-187500.015625	-187500.015625	-187500.015625	-187500.015625	-187500.015625	-187500.015625	-187500.015625	460.000000	492.000000	1018.000000	1610628707.515560
492	47237.816406	-187500.015625	-187500.015625	-187500.015625	-187500.015625	-187500.015625	-187500.015625	-187500.015625	461.000000	492.000000	1019.000000	1610628707.515562
493	47180.128906	-187500.015625	-187500.015625	-187500.015625	-187500.015625	-187500.015625	-187500.015625	-187500.015625	460.000000	492.000000	1018.000000	1610628707.515563
494	47148.632812	-187500.015625	-187500.015625	-187500.015625	-187500.015625	-187500.015625	-187500.015625	-187500.015625	460.000000	492.000000	1018.000000	1610628707.515565
495	47190.992188	-187500.015625	-187500.015625	-187500.015625	-187500.015625	-187500.015625	-187500.015625	-187500.015625	460.000000	492.000000	1019.000000	1610628707.515566
496	47248.769531	-187500.015625	-187500.015625	-187500.015625	-187500.015625	-187500.015625	-187500.015625	-187500.015625	460.000000	491.000000	1018.000000	1610628707.515569
497	47240.679688	-187500.015625	-187500.015625	-187500.015625	-187500.015625	-187500.015625	-187500.015625	-187500.015625	461.000000	492.000000	1019.000000	1610628707.515570
498	47187.324219	-187500.015625	-187500.015625	-187500.015625	-187500.015625	-187500.015625	-187500.015625	-187500.015625	461.000000	491.000000	1018.000000	1610628707.515572
499	47157.105469	-187500.015625	-187500.015625	-187500.015625	-187500.015625	-187500.015625	-187500.015625	-187500.015625	460.000000	491.000000	1018.000000	1610628707.515574
500	47196.308594	-187500.015625	-187500.015625	-187500.015625	-187500.015625	-187500.015625	-187500.015625	-187500.015625	460.000000	492.000000	1018.000000	1610628707.515575
501	47250.511719	-187500.015625	-187500.015625	-187500.015625	-187500.015625	-187500.015625	-187500.015625	-187500.015625	460.000000	492.000000	1019.000000	1610628707.515577
502	47253.285156	-187500.015625	-187500.015625	-187500.015625	-187500.015625	-187500.015625	-187500.015625	-187500.015625	460.000000	492.000000	1019.000000	1610628707.515579
503	47194.074219	-187500.015625	-187500.015625	-187500.015625	-187500.015625	-187500.015625	-187500.015625	-187500.015625	461.000000	492.000000	1018.000000	1610628707.515581
504	47159.273438	-187500.015625	-187500.015625	-187500.015625	-187500.015625	-187500.015625	-187500.015625	-187500.015625	461.000000	492.000000	1018.000000	1610628707.515582
505	47199.484375	-187500.015625	-187500.015625	-187500.015625	-187500.015625	-187500.015625	-187500.015625	-187500.015625	460.000000	492.000000	1019.000000	1610628707.515586
506	47252.996094	-187500.015625	-187500.015625	-187500.015625	-187500.015625	-187500.015625	-187500.015625	-187500.015625	460.000000	492.000000	1019.000000	1610628707.515588
507	47250.089844	-187500.015625	-187500.015625	-187500.015625	-187500.015625	-187500.015625	-187500.015625	-187500.015625	461.000000	492.000000	1019.000000	1610628707.515590
508	47197.988281	-187500.015625	-187500.015625	-187500.015625	-187500.015625	-187500.015625	-187500.015625	-187500.015625	461.000000	492.000000	1019.000000	1610628707.515591
509	47167.699219	-187500.015625	-187500.015625	-187500.015625	-187500.015625	-187500.015625	-187500.015625	-187500.015625	460.000000	491.000000	1018.000000	1610628707.515593
510	47203.574219	-187500.015625	-187500.015625	-187500.015625	-187500.015625	-187500.015625	-187500.015625	-187500.015625	461.000000	492.000000	1018.000000	1610628707.515595
511	47256.324219	-187500.015625	-187500.015625	-187500.015625	-187500.015625	-187500.015625	-187500.015625	-187500.015625	461.000000	492.000000	1018.000000	1610628707.515597
512	47259.945312	-187500.015625	-187500.015625	-187500.015625	-187500.015625	-187500.015625	-187500.015625	-187500.015625	461.000000	492.000000	1019.000000	1610628707.515602
513	47202.277344	-187500.015625	-187500.015625	-187500.015625	-187500.015625	-187500.015625	-187500.015625	-187500.015625	461.000000	492.000000	1018.000000	1610628707.515605
514	47166.695312	-187500.015625	-187500.015625	-187500.015625	-187500.015625	-187500.015625	-187500.015625	-187500.015625	461.000000	492.000000	1018.000000	1610628707.515606
515	47202.054688	-187500.015625	-187500.015625	-187500.015625	-187500.015625	-187500.015625	-187500.015625	-187500.015625	461.000000	492.000000	1018.000000	1610628707.515608
516	47254.066406	-187500.015625	-187500.015625	-187500.015625	-187500.015625	-187500.015625	-187500.015625	-187500.015625	461.000000	492.000000	1019.000000	1610628707.515610
517	47254.000000	-187500.015625	-187500.015625	-187500.015625	-187500.015625	-187500.015625	-187500.015625	-187500.015625	461.000000	492.000000	1019.000000	1610628707.515612
518	47203.933594	-187500.015625	-187500.015625	-187500.015625	-187500.015625	-187500.015625	-187500.015625	-187500.015625	461.000000	492.000000	1019.000000	1610628707.515613
519	47167.722656	-187500.015625	-187500.015625	-187500.015625	-187500.015625	-187500.015625	-187500.015625	-187500.015625	461.000000	491.000000	1019.000000	1610628707.515617
520	47200.445312	-187500.015625	-187500.015625	-187500.015625	-187500.015625	-187500.015625	-187500.015625	-187500.015625	461.000000	492.000000	1018.000000	1610628707.515619
521	47251.789062	-187500.015625	-187500.015625	-187500.015625	-187500.015625	-187500.015625	-187500.015625	-187500.015625	461.000000	492.000000	1018.000000	1610628707.515622
522	47256.414062	-187500.015625	-187500.015625	-187500.015625	-187500.015625	-187500.015625	-187500.015625	-187500.015625	461.000000	492.000000	1019.000000	1610628707.515624
523	47207.597656	-187500.015625	-187500.015625	-187500.015625	-187500.015625	-187500.015625	-187500.015625	-187500.015625	461.000000	492.000000	1019.000000	1610628707.515626
524	47171.140625	-187500.015625	-187500.015625	-187500.015625	-187500.015625	-187500.015625	-187500.015625	-187500.015625	461.000000	491.000000	1019.000000	1610628707.515628
525	47196.847656	-187500.015625	-187500.015625	-187500.015625	-187500.015625	-187500.015625	-187500.015625	-187500.015625	461.000000	492.000000	1020.000000	1610628707.515630
526	47247.070312	-187500.015625	-187500.015625	-187500.015625	-187500.015625	-187500.015625	-187500.015625	-187500.015625	461.000000	492.000000	1018.000000	1610628707.515632
527	47245.125000	-187500.015625	-187500.015625	-187500.015625	-187500.015625	-187500.015625	-187500.015625	-187500.015625	461.000000	492.000000	1018.000000	1610628707.515634
528	47196.734375	-187500.015625	-187500.015625	-187500.015625	-187500.015625	-187500.015625	-187500.015625	-187500.015625	461.000000	492.000000	1018.000000	1610628707.515635
529	47164.167969	-187500.015625	-187500.015625	-187500.015625	-187500.015625	-187500.015625	-187500.015625	-187500.015625	461.000000	492.000000	1018.000000	1610628707.515637
530	47190.878906	-187500.015625	-187500.015625	-187500.015625	-187500.015625	-187500.015625	-187500.015625	-187500.015625	461.000000	492.000000	1019.000000	1610628707.515639
531	47245.171875	-187500.015625	-187500.015625	-187500.015625	-187500.015625	-187500.015625	-187500.015625	-187500.015625	461.000000	491.000000	1019.000000	1610628707.515641
532	47249.796875	-187500.015625	-187500.015625	-187500.015625	-187500.015625	-187500.015625	-187500.015625	-187500.015625	461.000000	492.000000	1017.000000	1610628707.515642
533	47199.640625	-187500.015625	-187500.015625	-187500.015625	-187500.015625	-187500.015625	-187500.015625	-187500.015625	461.000000	492.000000	1018.000000	1610628707.515644
534	47167.031250	-187500.015625	-187500.015625	-187500.015625	-187500.015625	-187500.015625	-187500.015625	-187500.015625	461.000000	491.000000	1018.000000	1610628707.515646
535	47196.464844	-187500.015625	-187500.015625	-187500.015625	-187500.015625	-187500.015625	-187500.015625	-187500.015625	461.000000	492.000000	1019.000000	1610628707.515650
536	47247.027344	-187500.015625	-187500.015625	-187500.015625	-187500.015625	-187500.015625	-187500.015625	-187500.015625	461.000000	491.000000	1019.000000	1610628707.515653
537	47248.390625	-187500.015625	-187500.015625	-187500.015625	-187500.015625	-187500.015625	-187500.015625	-187500.015625	461.000000	491.000000	1018.000000	1610628707.515654
538	47197.718750	-187500.015625	-187500.015625	-187500.015625	-187500.015625	-187500.015625	-187500.015625	-187500.015625	461.000000	491.000000	1017.000000	1610628707.515656
539	47159.585938	-187500.015625	-187500.015625	-187500.015625	-187500.015625	-187500.015625	-187500.015625	-187500.015625	461.000000	492.000000	1018.000000	1610628707.515659
540	47185.605469	-187500.015625	-187500.015625	-187500.015625	-187500.015625	-187500.015625	-187500.015625	-187500.015625	461.000000	492.000000	1019.000000	1610628707.515660
541	47242.667969	-187500.015625	-187500.015625	-187500.015625	-187500.015625	-187500.015625	-187500.015625	-187500.015625	461.000000	492.000000	1019.000000	1610628707.515662
542	47246.871094	-187500.015625	-187500.015625	-187500.015625	-187500.015625	-187500.015625	-187500.015625	-187500.015625	461.000000	492.000000	1018.000000	1610628707.515664
543	47195.617188	-187500.015625	-187500.015625	-187500.015625	-187500.015625	-187500.015625	-187500.015625	-187500.015625	461.000000	492.000000	1019.000000	1610628707.515666
544	47157.105469	-187500.015625	-187500.015625	-187500.015625	-187500.015625	-187500.015625	-187500.015625	-187500.015625	461.000000	492.000000	1018.000000	1610628707.515667
545	47187.972656	-187500.015625	-187500.015625	-187500.015625	-187500.015625	-187500.015625	-187500.015625	-187500.015625	461.000000	492.000000	1018.000000	1610628707.515669
546	47244.812500	-187500.015625	-187500.015625	-187500.015625	-187500.015625	-187500.015625	-187500.015625	-187500.015625	461.000000	491.000000	1019.000000	1610628707.515671
547	47247.429688	-187500.015625	-187500.015625	-187500.015625	-187500.015625	-187500.015625	-187500.015625	-187500.015625	461.000000	492.000000	1019.000000	1610628707.515673
548	47197.515625	-187500.015625	-187500.015625	-187500.015625	-187500.015625	-187500.015625	-187500.015625	-187500.015625	461.000000	492.000000	1019.000000	1610628707.515675
549	47161.710938	-187500.015625	-187500.015625	-187500.015625	-187500.015625	-187500.015625	-187500.015625	-187500.015625	461.000000	491.000000	1018.000000	1610628707.515676
550	47189.203125	-187500.015625	-187500.015625	-187500.015625	-187500.015625	-187500.015625	-187500.015625	-187500.015625	461.000000	493.000000	1018.000000	1610628707.515678
551	47245.863281	-187500.015625	-187500.015625	-187500.015625	-187500.015625	-187500.015625	-187500.015625	-187500.015625	461.000000	492.000000	1017.000000	1610628707.515680
552	47253.753906	-187500.015625	-187500.015625	-187500.015625	-187500.015625	-187500.015625	-187500.015625	-187500.015625	461.000000	491.000000	1019.000000	1610628707.515681
553	47201.382812	-187500.015625	-187500.015625	-187500.015625	-187500.015625	-187500.015625	-187500.015625	-187500.015625	461.000000	492.000000	1019.000000	1610628707.515683
554	47163.765625	-187500.015625	-187500.015625	-187500.015625	-187500.015625	-187500.015625	-187500.015625	-187500.015625	461.000000	491.000000	1019.000000	1610628707.515684
555	47188.843750	-187500.015625	-187500.015625	-187500.015625	-187500.015625	-187500.015625	-187500.015625	-187500.015625	461.000000	492.000000	1019.000000	1610628707.515686
556	47242.242188	-187500.015625	-187500.015625	-187500.015625	-187500.015625	-187500.015625	-187500.015625	-187500.015625	461.000000	492.000000	1018.000000	1610628707.515688
557	47249.863281	-187500.015625	-187500.015625	-187500.015625	-187500.015625	-187500.015625	-187500.015625	-187500.015625	461.000000	492.000000	1018.000000	1610628707.515690
558	47199.820312	-187500.015625	-187500.015625	-187500.015625	-187500.015625	-187500.015625	-187500.015625	-187500.015625	461.000000	492.000000	1019.000000	1610628707.515691
559	47160.257812	-187500.015625	-187500.015625	-187500.015625	-187500.015625	-187500.015625	-187500.015625	-187500.015625	461.000000	491.000000	1018.000000	1610628707.515696
560	47182.296875	-187500.015625	-187500.015625	-187500.015625	-187500.015625	-187500.015625	-187500.015625	-187500.015625	461.000000	491.000000	1019.000000	1610628707.515698
561	47238.601562	-187500.015625	-187500.015625	-187500.015625	-187500.015625	-187500.015625	-187500.015625	-187500.015625	461.000000	492.000000	1019.000000	1610628707.515699
562	47246.156250	-187500.015625	-187500.015625	-187500.015625	-187500.015625	-187500.015625	-187500.015625	-187500.015625	461.000000	491.000000	1019.000000	1610628707.515701
563	47195.640625	-187500.015625	-187500.015625	-187500.015625	-187500.015625	-187500.015625	-187500.015625	-187500.015625	461.000000	492.000000	1019.000000	1610628707.515702
564	47154.824219	-187500.015625	-187500.015625	-187500.015625	-187500.015625	-187500.015625	-187500.015625	-187500.015625	461.000000	491.000000	1018.000000	1610628707.515704
565	47184.957031	-187500.015625	-187500.015625	-187500.015625	-187500.015625	-187500.015625	-187500.015625	-187500.015625	461.000000	492.000000	1019.000000	1610628707.515706
566	47243.785156	-187500.015625	-187500.015625	-187500.015625	-187500.015625	-187500.015625	-187500.015625	-187500.015625	461.000000	492.000000	1018.000000	1610628707.515707
567	47251.945312	-187500.015625	-187500.015625	-187500.015625	-187500.015625	-187500.015625	-187500.015625	-187500.015625	461.000000	491.000000	1018.000000	1610628707.515709
568	47197.226562	-187500.015625	-187500.015625	-187500.015625	-187500.015625	-187500.015625	-187500.015625	-187500.015625	461.000000	492.000000	1019.000000	1610628707.515711
569	47160.750000	-187500.015625	-187500.015625	-187500.015625	-187500.015625	-187500.015625	-187500.015625	-187500.015625	461.000000	491.000000	1018.000000	1610628707.515712
570	47184.554688	-187500.015625	-187500.015625	-187500.015625	-187500.015625	-187500.015625	-187500.015625	-187500.015625	461.000000	492.000000	1018.000000	1610628707.515714
571	47237.234375	-187500.015625	-187500.015625	-187500.015625	-187500.015625	-187500.015625	-187500.015625	-187500.015625	461.000000	492.000000	1018.000000	1610628707.515716
572	47249.597656	-187500.015625	-187500.015625	-187500.015625	-187500.015625	-187500.015625	-187500.015625	-187500.015625	461.000000	493.000000	1018.000000	1610628707.515718
573	47203.953125	-187500.015625	-187500.015625	-187500.015625	-187500.015625	-187500.015625	-187500.015625	-187500.015625	461.000000	492.000000	1019.000000	1610628707.515719
574	47162.871094	-187500.015625	-187500.015625	-187500.015625	-187500.015625	-187500.015625	-187500.015625	-187500.015625	461.000000	491.000000	1018.000000	1610628707.515721
575	47184.261719	-187500.015625	-187500.015625	-187500.015625	-187500.015625	-187500.015625	-187500.015625	-187500.015625	461.000000	492.000000	1018.000000	1610628707.515723
576	47243.226562	-187500.015625	-187500.015625	-187500.015625	-187500.015625	-187500.015625	-187500.015625	-187500.015625	461.000000	492.000000	1018.000000	1610628707.515724
577	47251.296875	-187500.015625	-187500.015625	-187500.015625	-187500.015625	-187500.015625	-187500.015625	-187500.015625	461.000000	492.000000	1018.000000	1610628707.515726
578	47205.808594	-187500.015625	-187500.015625	-187500.015625	-187500.015625	-187500.015625	-187500.015625	-187500.015625	461.000000	492.000000	1018.000000	1610628707.515727
579	47166.402344	-187500.015625	-187500.015625	-187500.015625	-187500.015625	-187500.015625	-187500.015625	-187500.015625	461.000000	491.000000	1019.000000	1610628707.515729
580	47188.843750	-187500.015625	-187500.015625	-187500.015625	-187500.015625	-187500.015625	-187500.015625	-187500.015625	461.000000	492.000000	1019.000000	1610628707.515730
581	47246.132812	-187500.015625	-187500.015625	-187500.015625	-187500.015625	-187500.015625	-187500.015625	-187500.015625	461.000000	492.000000	1018.000000	1610628707.515732
582	47257.308594	-187500.015625	-187500.015625	-187500.015625	-187500.015625	-187500.015625	-187500.015625	-187500.015625	461.000000	492.000000	1018.000000	1610628707.515736
583	47208.269531	-187500.015625	-187500.015625	-187500.015625	-187500.015625	-187500.015625	-187500.015625	-187500.015625	461.000000	492.000000	1018.000000	1610628707.515737
584	47165.152344	-187500.015625	-187500.015625	-187500.015625	-187500.015625	-187500.015625	-187500.015625	-187500.015625	461.000000	491.000000	1019.000000	1610628707.515739
585	47186.566406	-187500.015625	-187500.015625	-187500.015625	-187500.015625	-187500.015625	-187500.015625	-187500.015625	461.000000	492.000000	1019.000000	1610628707.515741
586	47244.433594	-187500.015625	-187500.015625	-187500.015625	-187500.015625	-187500.015625	-187500.015625	-187500.015625	461.000000	492.000000	1019.000000	1610628707.515742
587	47256.792969	-187500.015625	-187500.015625	-187500.015625	-187500.015625	-187500.015625	-187500.015625	-187500.015625	461.000000	492.000000	1019.000000	1610628707.515744
588	47207.531250	-187500.015625	-187500.015625	-187500.015625	-187500.015625	-187500.015625	-187500.015625	-187500.015625	461.000000	492.000000	1019.000000	1610628707.515746
589	47164.859375	-187500.015625	-187500.015625	-187500.015625	-187500.015625	-187500.015625	-187500.015625	-187500.015625	461.000000	491.000000	1018.000000	1610628707.515748
590	47185.804688	-187500.015625	-187500.015625	-187500.015625	-187500.015625	-187500.015625	-187500.015625	-187500.015625	461.000000	492.000000	1019.000000	1610628707.515750
591	47240.835938	-187500.015625	-187500.015625	-187500.015625	-187500.015625	-187500.015625	-187500.015625	-187500.015625	461.000000	492.000000	1018.000000	1610628707.515751
592	47250.511719	-187500.015625	-187500.015625	-187500.015625	-187500.015625	-187500.015625	-187500.015625	-187500.015625	461.000000	491.000000	1019.000000	1610628707.515753
593	47205.363281	-187500.015625	-187500.015625	-187500.015625	-187500.015625	-187500.015625	-187500.015625	-187500.015625	461.000000	492.000000	1019.000000	1610628707.515754
594	47161.976562	-187500.015625	-187500.015625	-187500.015625	-187500.015625	-187500.015625	-187500.015625	-187500.015625	461.000000	491.000000	1018.000000	1610628707.515756
595	47179.343750	-187500.015625	-187500.015625	-187500.015625	-187500.015625	-187500.015625	-187500.015625	-187500.015625	461.000000	492.000000	1018.000000	1610628707.515758
596	47235.492188	-187500.015625	-187500.015625	-187500.015625	-187500.015625	-187500.015625	-187500.015625	-187500.015625	461.000000	491.000000	1018.000000	1610628707.515759
597	47249.863281	-187500.015625	-187500.015625	-187500.015625	-187500.015625	-187500.015625	-187500.015625	-187500.015625	461.000000	492.000000	1019.000000	1610628707.515761
598	47205.855469	-187500.015625	-187500.015625	-187500.015625	-187500.015625	-187500.015625	-187500.015625	-187500.015625	461.000000	492.000000	1019.000000	1610628707.515762
599	47162.917969	-187500.015625	-187500.015625	-187500.015625	-187500.015625	-187500.015625	-187500.015625	-187500.015625	461.000000	492.000000	1019.000000	1610628707.515764
600	47181.871094	-187500.015625	-187500.015625	-187500.015625	-187500.015625	-187500.015625	-187500.015625	-187500.015625	461.000000	492.000000	1017.000000	1610628707.515766
601	47238.128906	-187500.015625	-187500.015625	-187500.015625	-187500.015625	-187500.015625	-187500.015625	-187500.015625	461.000000	492.000000	1018.000000	1610628707.515767
602	47249.507812	-187500.015625	-187500.015625	-187500.015625	-187500.015625	-187500.015625	-187500.015625	-187500.015625	461.000000	492.000000	1018.000000	1610628707.994785
603	47203.933594	-187500.015625	-187500.015625	-187500.015625	-187500.015625	-187500.015625	-187500.015625	-187500.015625	461.000000	492.000000	1018.000000	1610628707.994845
604	47162.269531	-187500.015625	-187500.015625	-187500.015625	-187500.015625	-187500.015625	-187500.015625	-187500.015625	461.000000	491.000000	1019.000000	1610628707.994876
605	47177.691406	-187500.015625	-187500.015625	-187500.015625	-187500.015625	-187500.015625	-187500.015625	-187500.015625	461.000000	491.000000	1019.000000	1610628707.994919
606	47234.039062	-187500.015625	-187500.015625	-187500.015625	-187500.015625	-187500.015625	-187500.015625	-187500.015625	461.000000	491.000000	1018.000000	1610628707.994921
607	47246.960938	-187500.015625	-187500.015625	-187500.015625	-187500.015625	-187500.015625	-187500.015625	-187500.015625	461.000000	491.000000	1018.000000	1610628707.994922
608	47201.226562	-187500.015625	-187500.015625	-187500.015625	-187500.015625	-187500.015625	-187500.015625	-187500.015625	461.000000	492.000000	1019.000000	1610628707.994924
609	47159.808594	-187500.015625	-187500.015625	-187500.015625	-187500.015625	-187500.015625	-187500.015625	-187500.015625	461.000000	491.000000	1019.000000	1610628707.994926
610	47178.070312	-187500.015625	-187500.015625	-187500.015625	-187500.015625	-187500.015625	-187500.015625	-187500.015625	461.000000	492.000000	1019.000000	1610628707.994927
611	47241.976562	-187500.015625	-187500.015625	-187500.015625	-187500.015625	-187500.015625	-187500.015625	-187500.015625	461.000000	491.000000	1019.000000	1610628707.994929
612	47264.660156	-187500.015625	-187500.015625	-187500.015625	-187500.015625	-187500.015625	-187500.015625	-187500.015625	461.000000	492.000000	1018.000000	1610628707.994931
613	47207.574219	-187500.015625	-187500.015625	-187500.015625	-187500.015625	-187500.015625	-187500.015625	-187500.015625	461.000000	492.000000	1018.000000	1610628707.994932
614	47147.718750	-187500.015625	-187500.015625	-187500.015625	-187500.015625	-187500.015625	-187500.015625	-187500.015625	461.000000	492.000000	1019.000000	1610628707.994934
615	47169.847656	-187500.015625	-187500.015625	-187500.015625	-187500.015625	-187500.015625	-187500.015625	-187500.015625	461.000000	492.000000	1018.000000	1610628707.994936
616	47213.722656	-187500.015625	-187500.015625	-187500.015625	-187500.015625	-187500.015625	-187500.015625	-187500.015625	461.000000	491.000000	1019.000000	1610628707.994937
617	47225.613281	-187500.015625	-187500.015625	-187500.015625	-187500.015625	-187500.015625	-187500.015625	-187500.015625	461.000000	491.000000	1018.000000	1610628707.994939
618	47185.425781	-187500.015625	-187500.015625	-187500.015625	-187500.015625	-187500.015625	-187500.015625	-187500.015625	461.000000	493.000000	1018.000000	1610628707.994940
619	47138.574219	-187500.015625	-187500.015625	-187500.015625	-187500.015625	-187500.015625	-187500.015625	-187500.015625	460.000000	492.000000	1018.000000	1610628707.994942
620	47152.769531	-187500.015625	-187500.015625	-187500.015625	-187500.015625	-187500.015625	-187500.015625	-187500.015625	461.000000	492.000000	1019.000000	1610628707.994944
621	47207.238281	-187500.015625	-187500.015625	-187500.015625	-187500.015625	-187500.015625	-187500.015625	-187500.015625	461.000000	492.000000	1019.000000	1610628707.994945
622	47227.312500	-187500.015625	-187500.015625	-187500.015625	-187500.015625	-187500.015625	-187500.015625	-187500.015625	460.000000	491.000000	1018.000000	1610628707.994947
623	47185.023438	-187500.015625	-187500.015625	-187500.015625	-187500.015625	-187500.015625	-187500.015625	-187500.015625	461.000000	492.000000	1018.000000	1610628707.994948
624	47147.984375	-187500.015625	-187500.015625	-187500.015625	-187500.015625	-187500.015625	-187500.015625	-187500.015625	461.000000	491.000000	1019.000000	1610628707.994950
625	47165.175781	-187500.015625	-187500.015625	-187500.015625	-187500.015625	-187500.015625	-187500.015625	-187500.015625	460.000000	492.000000	1018.000000	1610628707.994951
626	47217.746094	-187500.015625	-187500.015625	-187500.015625	-187500.015625	-187500.015625	-187500.015625	-187500.015625	461.000000	492.000000	1019.000000	1610628707.994953
627	47238.601562	-187500.015625	-187500.015625	-187500.015625	-187500.015625	-187500.015625	-187500.015625	-187500.015625	461.000000	491.000000	1018.000000	1610628707.994955
628	47196.308594	-187500.015625	-187500.015625	-187500.015625	-187500.015625	-187500.015625	-187500.015625	-187500.015625	461.000000	492.000000	1018.000000	1610628707.994956
629	47150.109375	-187500.015625	-187500.015625	-187500.015625	-187500.015625	-187500.015625	-187500.015625	-187500.015625	461.000000	491.000000	1018.000000	1610628707.994959
630	47160.457031	-187500.015625	-187500.015625	-187500.015625	-187500.015625	-187500.015625	-187500.015625	-187500.015625	460.000000	492.000000	1019.000000	1610628707.994961
631	47216.875000	-187500.015625	-187500.015625	-187500.015625	-187500.015625	-187500.015625	-187500.015625	-187500.015625	460.000000	492.000000	1018.000000	1610628707.994962
632	47235.738281	-187500.015625	-187500.015625	-187500.015625	-187500.015625	-187500.015625	-187500.015625	-187500.015625	461.000000	492.000000	1019.000000	1610628707.994964
633	47196.667969	-187500.015625	-187500.015625	-187500.015625	-187500.015625	-187500.015625	-187500.015625	-187500.015625	461.000000	493.000000	1018.000000	1610628707.994965
634	47152.523438	-187500.015625	-187500.015625	-187500.015625	-187500.015625	-187500.015625	-187500.015625	-187500.015625	461.000000	492.000000	1018.000000	1610628707.994967
635	47159.718750	-187500.015625	-187500.015625	-187500.015625	-187500.015625	-187500.015625	-187500.015625	-187500.015625	461.000000	492.000000	1018.000000	1610628707.994968
636	47216.226562	-187500.015625	-187500.015625	-187500.015625	-187500.015625	-187500.015625	-187500.015625	-187500.015625	461.000000	492.000000	1018.000000	1610628707.994970
637	47231.714844	-187500.015625	-187500.015625	-187500.015625	-187500.015625	-187500.015625	-187500.015625	-187500.015625	461.000000	492.000000	1018.000000	1610628707.994972
638	47188.085938	-187500.015625	-187500.015625	-187500.015625	-187500.015625	-187500.015625	-187500.015625	-187500.015625	461.000000	492.000000	1019.000000	1610628707.994973
639	47144.921875	-187500.015625	-187500.015625	-187500.015625	-187500.015625	-187500.015625	-187500.015625	-187500.015625	461.000000	491.000000	1018.000000	1610628707.994975
640	47155.117188	-187500.015625	-187500.015625	-187500.015625	-187500.015625	-187500.015625	-187500.015625	-187500.015625	461.000000	492.000000	1018.000000	1610628707.994977
641	47210.101562	-187500.015625	-187500.015625	-187500.015625	-187500.015625	-187500.015625	-187500.015625	-187500.015625	461.000000	492.000000	1019.000000	1610628707.994978
642	47230.218750	-187500.015625	-187500.015625	-187500.015625	-187500.015625	-187500.015625	-187500.015625	-187500.015625	461.000000	492.000000	1018.000000	1610628707.994980
643	47189.917969	-187500.015625	-187500.015625	-187500.015625	-187500.015625	-187500.015625	-187500.015625	-187500.015625	461.000000	492.000000	1019.000000	1610628707.994981
644	47144.632812	-187500.015625	-187500.015625	-187500.015625	-187500.015625	-187500.015625	-187500.015625	-187500.015625	461.000000	492.000000	1018.000000	1610628707.994983
645	47155.316406	-187500.015625	-187500.015625	-187500.015625	-187500.015625	-187500.015625	-187500.015625	-187500.015625	461.000000	492.000000	1018.000000	1610628707.994985
646	47214.414062	-187500.015625	-187500.015625	-187500.015625	-187500.015625	-187500.015625	-187500.015625	-187500.015625	461.000000	491.000000	1019.000000	1610628707.994986
647	47233.683594	-187500.015625	-187500.015625	-187500.015625	-187500.015625	-187500.015625	-187500.015625	-187500.015625	461.000000	491.000000	1019.000000	1610628707.994987
648	47196.957031	-187500.015625	-187500.015625	-187500.015625	-187500.015625	-187500.015625	-187500.015625	-187500.015625	461.000000	491.000000	1019.000000	1610628707.994989
649	47150.890625	-187500.015625	-187500.015625	-187500.015625	-187500.015625	-187500.015625	-187500.015625	-187500.015625	461.000000	492.000000	1018.000000	1610628707.994992
650	47158.156250	-187500.015625	-187500.015625	-187500.015625	-187500.015625	-187500.015625	-187500.015625	-187500.015625	461.000000	492.000000	1018.000000	1610628707.994993
651	47214.906250	-187500.015625	-187500.015625	-187500.015625	-187500.015625	-187500.015625	-187500.015625	-187500.015625	461.000000	492.000000	1018.000000	1610628707.994995
652	47236.589844	-187500.015625	-187500.015625	-187500.015625	-187500.015625	-187500.015625	-187500.015625	-187500.015625	460.000000	491.000000	1018.000000	1610628707.994997
653	47198.703125	-187500.015625	-187500.015625	-187500.015625	-187500.015625	-187500.015625	-187500.015625	-187500.015625	461.000000	492.000000	1019.000000	1610628707.994999
654	47149.863281	-187500.015625	-187500.015625	-187500.015625	-187500.015625	-187500.015625	-187500.015625	-187500.015625	461.000000	491.000000	1019.000000	1610628707.995000
655	47156.054688	-187500.015625	-187500.015625	-187500.015625	-187500.015625	-187500.015625	-187500.015625	-187500.015625	461.000000	491.000000	1019.000000	1610628707.995002
656	47210.503906	-187500.015625	-187500.015625	-187500.015625	-187500.015625	-187500.015625	-187500.015625	-187500.015625	460.000000	492.000000	1019.000000	1610628707.995004
657	47232.074219	-187500.015625	-187500.015625	-187500.015625	-187500.015625	-187500.015625	-187500.015625	-187500.015625	460.000000	492.000000	1019.000000	1610628707.995005
658	47194.656250	-187500.015625	-187500.015625	-187500.015625	-187500.015625	-187500.015625	-187500.015625	-187500.015625	461.000000	492.000000	1019.000000	1610628707.995007
659	47149.101562	-187500.015625	-187500.015625	-187500.015625	-187500.015625	-187500.015625	-187500.015625	-187500.015625	461.000000	491.000000	1018.000000	1610628707.995008
660	47151.496094	-187500.015625	-187500.015625	-187500.015625	-187500.015625	-187500.015625	-187500.015625	-187500.015625	461.000000	492.000000	1019.000000	1610628707.995010
661	47203.105469	-187500.015625	-187500.015625	-187500.015625	-187500.015625	-187500.015625	-187500.015625	-187500.015625	460.000000	492.000000	1018.000000	1610628707.995012
662	47226.574219	-187500.015625	-187500.015625	-187500.015625	-187500.015625	-187500.015625	-187500.015625	-187500.015625	460.000000	492.000000	1018.000000	1610628707.995013
663	47190.253906	-187500.015625	-187500.015625	-187500.015625	-187500.015625	-187500.015625	-187500.015625	-187500.015625	461.000000	492.000000	1019.000000	1610628707.995015
664	47143.046875	-187500.015625	-187500.015625	-187500.015625	-187500.015625	-187500.015625	-187500.015625	-187500.015625	461.000000	491.000000	1019.000000	1610628707.995017
665	47149.082031	-187500.015625	-187500.015625	-187500.015625	-187500.015625	-187500.015625	-187500.015625	-187500.015625	461.000000	492.000000	1019.000000	1610628707.995019
666	47203.640625	-187500.015625	-187500.015625	-187500.015625	-187500.015625	-187500.015625	-187500.015625	-187500.015625	461.000000	492.000000	1018.000000	1610628707.995021
667	47226.574219	-187500.015625	-187500.015625	-187500.015625	-187500.015625	-187500.015625	-187500.015625	-187500.015625	460.000000	492.000000	1019.000000	1610628707.995022
668	47190.410156	-187500.015625	-187500.015625	-187500.015625	-187500.015625	-187500.015625	-187500.015625	-187500.015625	461.000000	492.000000	1018.000000	1610628707.995024
669	47143.582031	-187500.015625	-187500.015625	-187500.015625	-187500.015625	-187500.015625	-187500.015625	-187500.015625	461.000000	492.000000	1019.000000	1610628707.995026
670	47147.964844	-187500.015625	-187500.015625	-187500.015625	-187500.015625	-187500.015625	-187500.015625	-187500.015625	461.000000	492.000000	1019.000000	1610628707.995027
671	47201.093750	-187500.015625	-187500.015625	-187500.015625	-187500.015625	-187500.015625	-187500.015625	-187500.015625	460.000000	492.000000	1018.000000	1610628707.995029
672	47222.214844	-187500.015625	-187500.015625	-187500.015625	-187500.015625	-187500.015625	-187500.015625	-187500.015625	461.000000	491.000000	1018.000000	1610628707.995030
673	47181.312500	-187500.015625	-187500.015625	-187500.015625	-187500.015625	-187500.015625	-187500.015625	-187500.015625	461.000000	492.000000	1018.000000	1610628707.995032
674	47132.160156	-187500.015625	-187500.015625	-187500.015625	-187500.015625	-187500.015625	-187500.015625	-187500.015625	461.000000	491.000000	1018.000000	1610628707.995034
675	47139.269531	-187500.015625	-187500.015625	-187500.015625	-187500.015625	-187500.015625	-187500.015625	-187500.015625	461.000000	492.000000	1018.000000	1610628707.995036
676	47194.121094	-187500.015625	-187500.015625	-187500.015625	-187500.015625	-187500.015625	-187500.015625	-187500.015625	460.000000	492.000000	1018.000000	1610628707.995038
677	47217.992188	-187500.015625	-187500.015625	-187500.015625	-187500.015625	-187500.015625	-187500.015625	-187500.015625	461.000000	491.000000	1019.000000	1610628707.995039
678	47181.535156	-187500.015625	-187500.015625	-187500.015625	-187500.015625	-187500.015625	-187500.015625	-187500.015625	461.000000	492.000000	1018.000000	1610628707.995041
679	47135.648438	-187500.015625	-187500.015625	-187500.015625	-187500.015625	-187500.015625	-187500.015625	-187500.015625	461.000000	492.000000	1019.000000	1610628707.995042
680	47138.621094	-187500.015625	-187500.015625	-187500.015625	-187500.015625	-187500.015625	-187500.015625	-187500.015625	461.000000	491.000000	1018.000000	1610628707.995044
681	47197.652344	-187500.015625	-187500.015625	-187500.015625	-187500.015625	-187500.015625	-187500.015625	-187500.015625	461.000000	492.000000	1019.000000	1610628707.995045
682	47223.066406	-187500.015625	-187500.015625	-187500.015625	-187500.015625	-187500.015625	-187500.015625	-187500.015625	460.000000	491.000000	1019.000000	1610628707.995047
683	47187.859375	-187500.015625	-187500.015625	-187500.015625	-187500.015625	-187500.015625	-187500.015625	-187500.015625	461.000000	492.000000	1018.000000	1610628707.995049
684	47152.722656	-187500.015625	-187500.015625	-187500.015625	-187500.015625	-187500.015625	-187500.015625	-187500.015625	461.000000	492.000000	1018.000000	1610628707.995050
685	47158.066406	-187500.015625	-187500.015625	-187500.015625	-187500.015625	-187500.015625	-187500.015625	-187500.015625	461.000000	492.000000	1019.000000	1610628707.995052
686	47193.492188	-187500.015625	-187500.015625	-187500.015625	-187500.015625	-187500.015625	-187500.015625	-187500.015625	460.000000	492.000000	1018.000000	1610628707.995053
687	47216.761719	-187500.015625	-187500.015625	-187500.015625	-187500.015625	-187500.015625	-187500.015625	-187500.015625	461.000000	491.000000	1019.000000	1610628707.995055
688	47192.824219	-187500.015625	-187500.015625	-187500.015625	-187500.015625	-187500.015625	-187500.015625	-187500.015625	461.000000	492.000000	1018.000000	1610628707.995057
689	47147.964844	-187500.015625	-187500.015625	-187500.015625	-187500.015625	-187500.015625	-187500.015625	-187500.015625	461.000000	492.000000	1019.000000	1610628707.995058
690	47149.664062	-187500.015625	-187500.015625	-187500.015625	-187500.015625	-187500.015625	-187500.015625	-187500.015625	461.000000	492.000000	1018.000000	1610628707.995059
691	47202.613281	-187500.015625	-187500.015625	-187500.015625	-187500.015625	-187500.015625	-187500.015625	-187500.015625	461.000000	493.000000	1019.000000	1610628707.995061
692	47232.007812	-187500.015625	-187500.015625	-187500.015625	-187500.015625	-187500.015625	-187500.015625	-187500.015625	461.000000	491.000000	1019.000000	1610628707.995063
693	47195.773438	-187500.015625	-187500.015625	-187500.015625	-187500.015625	-187500.015625	-187500.015625	-187500.015625	461.000000	492.000000	1019.000000	1610628707.995064
694	47144.921875	-187500.015625	-187500.015625	-187500.015625	-187500.015625	-187500.015625	-187500.015625	-187500.015625	461.000000	491.000000	1019.000000	1610628707.995066
695	47149.171875	-187500.015625	-187500.015625	-187500.015625	-187500.015625	-187500.015625	-187500.015625	-187500.015625	461.000000	493.000000	1018.000000	1610628707.995068
696	47206.792969	-187500.015625	-187500.015625	-187500.015625	-187500.015625	-187500.015625	-187500.015625	-187500.015625	460.000000	492.000000	1018.000000	1610628707.995070
697	47239.335938	-187500.015625	-187500.015625	-187500.015625	-187500.015625	-187500.015625	-187500.015625	-187500.015625	461.000000	492.000000	1019.000000	1610628707.995071
698	47210.546875	-187500.015625	-187500.015625	-187500.015625	-187500.015625	-187500.015625	-187500.015625	-187500.015625	461.000000	492.000000	1018.000000	1610628707.995073
699	47155.003906	-187500.015625	-187500.015625	-187500.015625	-187500.015625	-187500.015625	-187500.015625	-187500.015625	461.000000	491.000000	1019.000000	1610628707.995075
700	47150.308594	-187500.015625	-187500.015625	-187500.015625	-187500.015625	-187500.015625	-187500.015625	-187500.015625	461.000000	492.000000	1017.000000	1610628707.995077
701	47204.914062	-187500.015625	-187500.015625	-187500.015625	-187500.015625	-187500.015625	-187500.015625	-187500.015625	460.000000	492.000000	1018.000000	1610628707.995078
702	47237.617188	-187500.015625	-187500.015625	-187500.015625	-187500.015625	-187500.015625	-187500.015625	-187500.015625	460.000000	491.000000	1018.000000	1610628707.995080
703	47207.308594	-187500.015625	-187500.015625	-187500.015625	-187500.015625	-187500.015625	-187500.015625	-187500.015625	460.000000	493.000000	1018.000000	1610628707.995081
704	47155.429688	-187500.015625	-187500.015625	-187500.015625	-187500.015625	-187500.015625	-187500.015625	-187500.015625	461.000000	492.000000	1019.000000	1610628707.995083
705	47153.820312	-187500.015625	-187500.015625	-187500.015625	-187500.015625	-187500.015625	-187500.015625	-187500.015625	461.000000	492.000000	1019.000000	1610628707.995085
706	47209.652344	-187500.015625	-187500.015625	-187500.015625	-187500.015625	-187500.015625	-187500.015625	-187500.015625	460.000000	493.000000	1018.000000	1610628707.995086
707	47241.550781	-187500.015625	-187500.015625	-187500.015625	-187500.015625	-187500.015625	-187500.015625	-187500.015625	461.000000	491.000000	1018.000000	1610628707.995088
708	47209.207031	-187500.015625	-187500.015625	-187500.015625	-187500.015625	-187500.015625	-187500.015625	-187500.015625	460.000000	492.000000	1018.000000	1610628707.995089
709	47154.488281	-187500.015625	-187500.015625	-187500.015625	-187500.015625	-187500.015625	-187500.015625	-187500.015625	460.000000	492.000000	1018.000000	1610628707.995091
710	47149.906250	-187500.015625	-187500.015625	-187500.015625	-187500.015625	-187500.015625	-187500.015625	-187500.015625	461.000000	492.000000	1019.000000	1610628707.995093
711	47208.203125	-187500.015625	-187500.015625	-187500.015625	-187500.015625	-187500.015625	-187500.015625	-187500.015625	461.000000	492.000000	1019.000000	1610628707.995094
712	47239.003906	-187500.015625	-187500.015625	-187500.015625	-187500.015625	-187500.015625	-187500.015625	-187500.015625	461.000000	491.000000	1019.000000	1610628707.995096
713	47205.789062	-187500.015625	-187500.015625	-187500.015625	-187500.015625	-187500.015625	-187500.015625	-187500.015625	461.000000	492.000000	1018.000000	1610628707.995097
714	47156.726562	-187500.015625	-187500.015625	-187500.015625	-187500.015625	-187500.015625	-187500.015625	-187500.015625	461.000000	492.000000	1018.000000	1610628707.995099
715	47150.175781	-187500.015625	-187500.015625	-187500.015625	-187500.015625	-187500.015625	-187500.015625	-187500.015625	461.000000	492.000000	1019.000000	1610628707.995100
716	47204.691406	-187500.015625	-187500.015625	-187500.015625	-187500.015625	-187500.015625	-187500.015625	-187500.015625	461.000000	492.000000	1018.000000	1610628707.995102
717	47232.789062	-187500.015625	-187500.015625	-187500.015625	-187500.015625	-187500.015625	-187500.015625	-187500.015625	461.000000	491.000000	1019.000000	1610628707.995104
718	47202.097656	-187500.015625	-187500.015625	-187500.015625	-187500.015625	-187500.015625	-187500.015625	-187500.015625	461.000000	492.000000	1018.000000	1610628707.995106
719	47150.132812	-187500.015625	-187500.015625	-187500.015625	-187500.015625	-187500.015625	-187500.015625	-187500.015625	461.000000	492.000000	1018.000000	1610628707.995107
720	47143.894531	-187500.015625	-187500.015625	-187500.015625	-187500.015625	-187500.015625	-187500.015625	-187500.015625	461.000000	492.000000	1018.000000	1610628707.995109
721	47199.125000	-187500.015625	-187500.015625	-187500.015625	-187500.015625	-187500.015625	-187500.015625	-187500.015625	460.000000	492.000000	1019.000000	1610628707.995110
722	47227.894531	-187500.015625	-187500.015625	-187500.015625	-187500.015625	-187500.015625	-187500.015625	-187500.015625	460.000000	492.000000	1019.000000	1610628708.474243
723	47198.300781	-187500.015625	-187500.015625	-187500.015625	-187500.015625	-187500.015625	-187500.015625	-187500.015625	461.000000	492.000000	1019.000000	1610628708.474482
724	47147.738281	-187500.015625	-187500.015625	-187500.015625	-187500.015625	-187500.015625	-187500.015625	-187500.015625	461.000000	492.000000	1019.000000	1610628708.474508
725	47140.812500	-187500.015625	-187500.015625	-187500.015625	-187500.015625	-187500.015625	-187500.015625	-187500.015625	461.000000	492.000000	1018.000000	1610628708.474510
726	47194.656250	-187500.015625	-187500.015625	-187500.015625	-187500.015625	-187500.015625	-187500.015625	-187500.015625	461.000000	492.000000	1018.000000	1610628708.474511
727	47233.125000	-187500.015625	-187500.015625	-187500.015625	-187500.015625	-187500.015625	-187500.015625	-187500.015625	460.000000	492.000000	1019.000000	1610628708.474513
728	47204.847656	-187500.015625	-187500.015625	-187500.015625	-187500.015625	-187500.015625	-187500.015625	-187500.015625	461.000000	492.000000	1019.000000	1610628708.474514
729	47152.476562	-187500.015625	-187500.015625	-187500.015625	-187500.015625	-187500.015625	-187500.015625	-187500.015625	461.000000	491.000000	1019.000000	1610628708.474516
730	47142.824219	-187500.015625	-187500.015625	-187500.015625	-187500.015625	-187500.015625	-187500.015625	-187500.015625	461.000000	491.000000	1018.000000	1610628708.474518
731	47195.015625	-187500.015625	-187500.015625	-187500.015625	-187500.015625	-187500.015625	-187500.015625	-187500.015625	460.000000	492.000000	1018.000000	1610628708.474519
732	47227.601562	-187500.015625	-187500.015625	-187500.015625	-187500.015625	-187500.015625	-187500.015625	-187500.015625	460.000000	492.000000	1018.000000	1610628708.474521
733	47199.527344	-187500.015625	-187500.015625	-187500.015625	-187500.015625	-187500.015625	-187500.015625	-187500.015625	461.000000	492.000000	1019.000000	1610628708.474523
734	47151.851562	-187500.015625	-187500.015625	-187500.015625	-187500.015625	-187500.015625	-187500.015625	-187500.015625	461.000000	491.000000	1019.000000	1610628708.474524
735	47149.820312	-187500.015625	-187500.015625	-187500.015625	-187500.015625	-187500.015625	-187500.015625	-187500.015625	461.000000	492.000000	1019.000000	1610628708.474526
736	47199.929688	-187500.015625	-187500.015625	-187500.015625	-187500.015625	-187500.015625	-187500.015625	-187500.015625	460.000000	492.000000	1019.000000	1610628708.474528
737	47235.871094	-187500.015625	-187500.015625	-187500.015625	-187500.015625	-187500.015625	-187500.015625	-187500.015625	461.000000	491.000000	1018.000000	1610628708.474529
738	47206.906250	-187500.015625	-187500.015625	-187500.015625	-187500.015625	-187500.015625	-187500.015625	-187500.015625	460.000000	492.000000	1019.000000	1610628708.474531
739	47153.371094	-187500.015625	-187500.015625	-187500.015625	-187500.015625	-187500.015625	-187500.015625	-187500.015625	461.000000	492.000000	1018.000000	1610628708.474532
740	47142.621094	-187500.015625	-187500.015625	-187500.015625	-187500.015625	-187500.015625	-187500.015625	-187500.015625	461.000000	491.000000	1019.000000	1610628708.474534
741	47192.375000	-187500.015625	-187500.015625	-187500.015625	-187500.015625	-187500.015625	-187500.015625	-187500.015625	461.000000	492.000000	1018.000000	1610628708.474536
742	47231.445312	-187500.015625	-187500.015625	-187500.015625	-187500.015625	-187500.015625	-187500.015625	-187500.015625	461.000000	491.000000	1018.000000	1610628708.474537
743	47205.562500	-187500.015625	-187500.015625	-187500.015625	-187500.015625	-187500.015625	-187500.015625	-187500.015625	461.000000	492.000000	1018.000000	1610628708.474539
744	47152.234375	-187500.015625	-187500.015625	-187500.015625	-187500.015625	-187500.015625	-187500.015625	-187500.015625	461.000000	492.000000	1018.000000	1610628708.474540
745	47145.480469	-187500.015625	-187500.015625	-187500.015625	-187500.015625	-187500.015625	-187500.015625	-187500.015625	460.000000	491.000000	1018.000000	1610628708.474544
746	47193.203125	-187500.015625	-187500.015625	-187500.015625	-187500.015625	-187500.015625	-187500.015625	-187500.015625	461.000000	492.000000	1019.000000	1610628708.474546
747	47231.605469	-187500.015625	-187500.015625	-187500.015625	-187500.015625	-187500.015625	-187500.015625	-187500.015625	460.000000	492.000000	1018.000000	1610628708.474562
748	47203.058594	-187500.015625	-187500.015625	-187500.015625	-187500.015625	-187500.015625	-187500.015625	-187500.015625	461.000000	492.000000	1019.000000	1610628708.474564
749	47152.320312	-187500.015625	-187500.015625	-187500.015625	-187500.015625	-187500.015625	-187500.015625	-187500.015625	461.000000	492.000000	1018.000000	1610628708.474565
750	47142.351562	-187500.015625	-187500.015625	-187500.015625	-187500.015625	-187500.015625	-187500.015625	-187500.015625	460.000000	492.000000	1018.000000	1610628708.474567
751	47193.449219	-187500.015625	-187500.015625	-187500.015625	-187500.015625	-187500.015625	-187500.015625	-187500.015625	460.000000	492.000000	1018.000000	1610628708.474568
752	47226.285156	-187500.015625	-187500.015625	-187500.015625	-187500.015625	-187500.015625	-187500.015625	-187500.015625	460.000000	492.000000	1018.000000	1610628708.474570
753	47201.832031	-187500.015625	-187500.015625	-187500.015625	-187500.015625	-187500.015625	-187500.015625	-187500.015625	461.000000	492.000000	1019.000000	1610628708.474571
754	47148.343750	-187500.015625	-187500.015625	-187500.015625	-187500.015625	-187500.015625	-187500.015625	-187500.015625	461.000000	491.000000	1020.000000	1610628708.474573
755	47134.664062	-187500.015625	-187500.015625	-187500.015625	-187500.015625	-187500.015625	-187500.015625	-187500.015625	461.000000	491.000000	1018.000000	1610628708.474575
756	47186.339844	-187500.015625	-187500.015625	-187500.015625	-187500.015625	-187500.015625	-187500.015625	-187500.015625	461.000000	492.000000	1019.000000	1610628708.474576
757	47229.011719	-187500.015625	-187500.015625	-187500.015625	-187500.015625	-187500.015625	-187500.015625	-187500.015625	460.000000	492.000000	1017.000000	1610628708.474578
758	47206.011719	-187500.015625	-187500.015625	-187500.015625	-187500.015625	-187500.015625	-187500.015625	-187500.015625	460.000000	492.000000	1019.000000	1610628708.474580
759	47158.066406	-187500.015625	-187500.015625	-187500.015625	-187500.015625	-187500.015625	-187500.015625	-187500.015625	461.000000	492.000000	1019.000000	1610628708.474581
760	47146.511719	-187500.015625	-187500.015625	-187500.015625	-187500.015625	-187500.015625	-187500.015625	-187500.015625	461.000000	492.000000	1019.000000	1610628708.474583
761	47197.429688	-187500.015625	-187500.015625	-187500.015625	-187500.015625	-187500.015625	-187500.015625	-187500.015625	461.000000	492.000000	1017.000000	1610628708.474584
762	47229.613281	-187500.015625	-187500.015625	-187500.015625	-187500.015625	-187500.015625	-187500.015625	-187500.015625	460.000000	492.000000	1018.000000	1610628708.474586
763	47201.093750	-187500.015625	-187500.015625	-187500.015625	-187500.015625	-187500.015625	-187500.015625	-187500.015625	461.000000	492.000000	1019.000000	1610628708.474587
764	47149.417969	-187500.015625	-187500.015625	-187500.015625	-187500.015625	-187500.015625	-187500.015625	-187500.015625	461.000000	492.000000	1019.000000	1610628708.474589
765	47138.976562	-187500.015625	-187500.015625	-187500.015625	-187500.015625	-187500.015625	-187500.015625	-187500.015625	461.000000	492.000000	1018.000000	1610628708.474590
766	47185.960938	-187500.015625	-187500.015625	-187500.015625	-187500.015625	-187500.015625	-187500.015625	-187500.015625	461.000000	492.000000	1019.000000	1610628708.474592
767	47222.507812	-187500.015625	-187500.015625	-187500.015625	-187500.015625	-187500.015625	-187500.015625	-187500.015625	461.000000	492.000000	1018.000000	1610628708.474593
768	47205.230469	-187500.015625	-187500.015625	-187500.015625	-187500.015625	-187500.015625	-187500.015625	-187500.015625	461.000000	492.000000	1018.000000	1610628708.474596
769	47157.375000	-187500.015625	-187500.015625	-187500.015625	-187500.015625	-187500.015625	-187500.015625	-187500.015625	461.000000	492.000000	1019.000000	1610628708.474597
770	47142.218750	-187500.015625	-187500.015625	-187500.015625	-187500.015625	-187500.015625	-187500.015625	-187500.015625	461.000000	492.000000	1019.000000	1610628708.474599
771	47184.375000	-187500.015625	-187500.015625	-187500.015625	-187500.015625	-187500.015625	-187500.015625	-187500.015625	461.000000	492.000000	1019.000000	1610628708.474600
772	47220.339844	-187500.015625	-187500.015625	-187500.015625	-187500.015625	-187500.015625	-187500.015625	-187500.015625	461.000000	492.000000	1019.000000	1610628708.474602
773	47202.011719	-187500.015625	-187500.015625	-187500.015625	-187500.015625	-187500.015625	-187500.015625	-187500.015625	461.000000	492.000000	1018.000000	1610628708.474604
774	47150.710938	-187500.015625	-187500.015625	-187500.015625	-187500.015625	-187500.015625	-187500.015625	-187500.015625	461.000000	492.000000	1018.000000	1610628708.474605
775	47140.878906	-187500.015625	-187500.015625	-187500.015625	-187500.015625	-187500.015625	-187500.015625	-187500.015625	461.000000	492.000000	1018.000000	1610628708.474607
776	47185.960938	-187500.015625	-187500.015625	-187500.015625	-187500.015625	-187500.015625	-187500.015625	-187500.015625	460.000000	493.000000	1019.000000	1610628708.474608
777	47224.988281	-187500.015625	-187500.015625	-187500.015625	-187500.015625	-187500.015625	-187500.015625	-187500.015625	460.000000	492.000000	1018.000000	1610628708.474610
778	47208.113281	-187500.015625	-187500.015625	-187500.015625	-187500.015625	-187500.015625	-187500.015625	-187500.015625	461.000000	492.000000	1019.000000	1610628708.474611
779	47152.992188	-187500.015625	-187500.015625	-187500.015625	-187500.015625	-187500.015625	-187500.015625	-187500.015625	461.000000	492.000000	1019.000000	1610628708.474613
780	47141.300781	-187500.015625	-187500.015625	-187500.015625	-187500.015625	-187500.015625	-187500.015625	-187500.015625	461.000000	491.000000	1019.000000	1610628708.474614
781	47185.515625	-187500.015625	-187500.015625	-187500.015625	-187500.015625	-187500.015625	-187500.015625	-187500.015625	461.000000	492.000000	1018.000000	1610628708.474616
782	47220.382812	-187500.015625	-187500.015625	-187500.015625	-187500.015625	-187500.015625	-187500.015625	-187500.015625	460.000000	491.000000	1019.000000	1610628708.474617
783	47197.113281	-187500.015625	-187500.015625	-187500.015625	-187500.015625	-187500.015625	-187500.015625	-187500.015625	461.000000	492.000000	1018.000000	1610628708.474619
784	47143.871094	-187500.015625	-187500.015625	-187500.015625	-187500.015625	-187500.015625	-187500.015625	-187500.015625	461.000000	492.000000	1019.000000	1610628708.474620
785	47126.664062	-187500.015625	-187500.015625	-187500.015625	-187500.015625	-187500.015625	-187500.015625	-187500.015625	461.000000	491.000000	1019.000000	1610628708.474622
786	47176.617188	-187500.015625	-187500.015625	-187500.015625	-187500.015625	-187500.015625	-187500.015625	-187500.015625	461.000000	492.000000	1018.000000	1610628708.474624
787	47214.816406	-187500.015625	-187500.015625	-187500.015625	-187500.015625	-187500.015625	-187500.015625	-187500.015625	460.000000	492.000000	1018.000000	1610628708.474625
788	47199.238281	-187500.015625	-187500.015625	-187500.015625	-187500.015625	-187500.015625	-187500.015625	-187500.015625	461.000000	492.000000	1018.000000	1610628708.474627
789	47149.976562	-187500.015625	-187500.015625	-187500.015625	-187500.015625	-187500.015625	-187500.015625	-187500.015625	461.000000	491.000000	1019.000000	1610628708.474628
790	47133.500000	-187500.015625	-187500.015625	-187500.015625	-187500.015625	-187500.015625	-187500.015625	-187500.015625	461.000000	491.000000	1019.000000	1610628708.474630
791	47176.707031	-187500.015625	-187500.015625	-187500.015625	-187500.015625	-187500.015625	-187500.015625	-187500.015625	461.000000	492.000000	1019.000000	1610628708.474632
792	47211.980469	-187500.015625	-187500.015625	-187500.015625	-187500.015625	-187500.015625	-187500.015625	-187500.015625	461.000000	492.000000	1018.000000	1610628708.474634
793	47197.136719	-187500.015625	-187500.015625	-187500.015625	-187500.015625	-187500.015625	-187500.015625	-187500.015625	461.000000	492.000000	1018.000000	1610628708.474635
794	47146.710938	-187500.015625	-187500.015625	-187500.015625	-187500.015625	-187500.015625	-187500.015625	-187500.015625	461.000000	491.000000	1019.000000	1610628708.474637
795	47130.976562	-187500.015625	-187500.015625	-187500.015625	-187500.015625	-187500.015625	-187500.015625	-187500.015625	461.000000	492.000000	1019.000000	1610628708.474638
796	47180.574219	-187500.015625	-187500.015625	-187500.015625	-187500.015625	-187500.015625	-187500.015625	-187500.015625	461.000000	492.000000	1018.000000	1610628708.474640
797	47224.046875	-187500.015625	-187500.015625	-187500.015625	-187500.015625	-187500.015625	-187500.015625	-187500.015625	461.000000	491.000000	1018.000000	1610628708.474642
798	47212.113281	-187500.015625	-187500.015625	-187500.015625	-187500.015625	-187500.015625	-187500.015625	-187500.015625	461.000000	493.000000	1019.000000	1610628708.474643
799	47167.746094	-187500.015625	-187500.015625	-187500.015625	-187500.015625	-187500.015625	-187500.015625	-187500.015625	461.000000	492.000000	1018.000000	1610628708.474645
800	47143.871094	-187500.015625	-187500.015625	-187500.015625	-187500.015625	-187500.015625	-187500.015625	-187500.015625	461.000000	492.000000	1018.000000	1610628708.474646
801	47170.875000	-187500.015625	-187500.015625	-187500.015625	-187500.015625	-187500.015625	-187500.015625	-187500.015625	461.000000	492.000000	1019.000000	1610628708.474648
802	47214.863281	-187500.015625	-187500.015625	-187500.015625	-187500.015625	-187500.015625	-187500.015625	-187500.015625	461.000000	491.000000	1020.000000	1610628708.474650
803	47205.632812	-187500.015625	-187500.015625	-187500.015625	-187500.015625	-187500.015625	-187500.015625	-187500.015625	461.000000	492.000000	1018.000000	1610628708.474651
804	47150.109375	-187500.015625	-187500.015625	-187500.015625	-187500.015625	-187500.015625	-187500.015625	-187500.015625	461.000000	492.000000	1018.000000	1610628708.474653
805	47129.390625	-187500.015625	-187500.015625	-187500.015625	-187500.015625	-187500.015625	-187500.015625	-187500.015625	461.000000	492.000000	1018.000000	1610628708.474654
806	47175.636719	-187500.015625	-187500.015625	-187500.015625	-187500.015625	-187500.015625	-187500.015625	-187500.015625	461.000000	492.000000	1018.000000	1610628708.474656
807	47217.699219	-187500.015625	-187500.015625	-187500.015625	-187500.015625	-187500.015625	-187500.015625	-187500.015625	461.000000	491.000000	1019.000000	1610628708.474658
808	47206.101562	-187500.015625	-187500.015625	-187500.015625	-187500.015625	-187500.015625	-187500.015625	-187500.015625	461.000000	492.000000	1019.000000	1610628708.474659
809	47158.066406	-187500.015625	-187500.015625	-187500.015625	-187500.015625	-187500.015625	-187500.015625	-187500.015625	461.000000	492.000000	1018.000000	1610628708.474661
810	47139.691406	-187500.015625	-187500.015625	-187500.015625	-187500.015625	-187500.015625	-187500.015625	-187500.015625	461.000000	492.000000	1019.000000	1610628708.474662
811	47184.730469	-187500.015625	-187500.015625	-187500.015625	-187500.015625	-187500.015625	-187500.015625	-187500.015625	461.000000	492.000000	1019.000000	1610628708.474664
812	47226.953125	-187500.015625	-187500.015625	-187500.015625	-187500.015625	-187500.015625	-187500.015625	-187500.015625	461.000000	492.000000	1018.000000	1610628708.474665
813	47211.039062	-187500.015625	-187500.015625	-187500.015625	-187500.015625	-187500.015625	-187500.015625	-187500.015625	461.000000	492.000000	1018.000000	1610628708.474667
814	47154.691406	-187500.015625	-187500.015625	-187500.015625	-187500.015625	-187500.015625	-187500.015625	-187500.015625	461.000000	492.000000	1019.000000	1610628708.474669
815	47131.085938	-187500.015625	-187500.015625	-187500.015625	-187500.015625	-187500.015625	-187500.015625	-187500.015625	461.000000	491.000000	1019.000000	1610628708.474671
816	47174.718750	-187500.015625	-187500.015625	-187500.015625	-187500.015625	-187500.015625	-187500.015625	-187500.015625	461.000000	492.000000	1019.000000	1610628708.474673
817	47216.984375	-187500.015625	-187500.015625	-187500.015625	-187500.015625	-187500.015625	-187500.015625	-187500.015625	461.000000	492.000000	1018.000000	1610628708.474674
818	47208.558594	-187500.015625	-187500.015625	-187500.015625	-187500.015625	-187500.015625	-187500.015625	-187500.015625	461.000000	492.000000	1019.000000	1610628708.474676
819	47155.316406	-187500.015625	-187500.015625	-187500.015625	-187500.015625	-187500.015625	-187500.015625	-187500.015625	461.000000	492.000000	1018.000000	1610628708.474678
820	47131.781250	-187500.015625	-187500.015625	-187500.015625	-187500.015625	-187500.015625	-187500.015625	-187500.015625	461.000000	491.000000	1018.000000	1610628708.474679
821	47173.265625	-187500.015625	-187500.015625	-187500.015625	-187500.015625	-187500.015625	-187500.015625	-187500.015625	461.000000	492.000000	1018.000000	1610628708.474681
822	47214.906250	-187500.015625	-187500.015625	-187500.015625	-187500.015625	-187500.015625	-187500.015625	-187500.015625	461.000000	492.000000	1019.000000	1610628708.474682
823	47207.976562	-187500.015625	-187500.015625	-187500.015625	-187500.015625	-187500.015625	-187500.015625	-187500.015625	461.000000	492.000000	1019.000000	1610628708.474684
824	47161.398438	-187500.015625	-187500.015625	-187500.015625	-187500.015625	-187500.015625	-187500.015625	-187500.015625	461.000000	491.000000	1019.000000	1610628708.474686
825	47139.671875	-187500.015625	-187500.015625	-187500.015625	-187500.015625	-187500.015625	-187500.015625	-187500.015625	461.000000	491.000000	1019.000000	1610628708.474687
826	47176.843750	-187500.015625	-187500.015625	-187500.015625	-187500.015625	-187500.015625	-187500.015625	-187500.015625	461.000000	493.000000	1019.000000	1610628708.474689
827	47219.601562	-187500.015625	-187500.015625	-187500.015625	-187500.015625	-187500.015625	-187500.015625	-187500.015625	461.000000	491.000000	1019.000000	1610628708.474690
828	47211.710938	-187500.015625	-187500.015625	-187500.015625	-187500.015625	-187500.015625	-187500.015625	-187500.015625	461.000000	492.000000	1018.000000	1610628708.474692
829	47160.121094	-187500.015625	-187500.015625	-187500.015625	-187500.015625	-187500.015625	-187500.015625	-187500.015625	461.000000	492.000000	1018.000000	1610628708.474693
830	47129.656250	-187500.015625	-187500.015625	-187500.015625	-187500.015625	-187500.015625	-187500.015625	-187500.015625	461.000000	492.000000	1018.000000	1610628708.474695
831	47169.687500	-187500.015625	-187500.015625	-187500.015625	-187500.015625	-187500.015625	-187500.015625	-187500.015625	461.000000	492.000000	1018.000000	1610628708.474696
832	47215.710938	-187500.015625	-187500.015625	-187500.015625	-187500.015625	-187500.015625	-187500.015625	-187500.015625	461.000000	492.000000	1018.000000	1610628708.474698
833	47203.105469	-187500.015625	-187500.015625	-187500.015625	-187500.015625	-187500.015625	-187500.015625	-187500.015625	461.000000	491.000000	1018.000000	1610628708.474699
834	47153.261719	-187500.015625	-187500.015625	-187500.015625	-187500.015625	-187500.015625	-187500.015625	-187500.015625	461.000000	492.000000	1019.000000	1610628708.474701
835	47126.394531	-187500.015625	-187500.015625	-187500.015625	-187500.015625	-187500.015625	-187500.015625	-187500.015625	461.000000	492.000000	1018.000000	1610628708.474702
836	47166.738281	-187500.015625	-187500.015625	-187500.015625	-187500.015625	-187500.015625	-187500.015625	-187500.015625	461.000000	492.000000	1019.000000	1610628708.474704
837	47216.179688	-187500.015625	-187500.015625	-187500.015625	-187500.015625	-187500.015625	-187500.015625	-187500.015625	461.000000	492.000000	1019.000000	1610628708.474706
838	47208.468750	-187500.015625	-187500.015625	-187500.015625	-187500.015625	-187500.015625	-187500.015625	-187500.015625	461.000000	491.000000	1018.000000	1610628708.474708
839	47153.753906	-187500.015625	-187500.015625	-187500.015625	-187500.015625	-187500.015625	-187500.015625	-187500.015625	461.000000	492.000000	1018.000000	1610628708.474710
840	47134.328125	-187500.015625	-187500.015625	-187500.015625	-187500.015625	-187500.015625	-187500.015625	-187500.015625	461.000000	492.000000	1019.000000	1610628708.474711
841	47176.351562	-187500.015625	-187500.015625	-187500.015625	-187500.015625	-187500.015625	-187500.015625	-187500.015625	462.000000	493.000000	1018.000000	1610628708.474713
842	47217.925781	-187500.015625	-187500.015625	-187500.015625	-187500.015625	-187500.015625	-187500.015625	-187500.015625	461.000000	491.000000	1019.000000	1610628708.953754
843	47205.855469	-187500.015625	-187500.015625	-187500.015625	-187500.015625	-187500.015625	-187500.015625	-187500.015625	461.000000	492.000000	1018.000000	1610628708.953889
844	47153.507812	-187500.015625	-187500.015625	-187500.015625	-187500.015625	-187500.015625	-187500.015625	-187500.015625	461.000000	492.000000	1018.000000	1610628708.953891
845	47126.707031	-187500.015625	-187500.015625	-187500.015625	-187500.015625	-187500.015625	-187500.015625	-187500.015625	461.000000	492.000000	1019.000000	1610628708.953893
846	47162.468750	-187500.015625	-187500.015625	-187500.015625	-187500.015625	-187500.015625	-187500.015625	-187500.015625	461.000000	492.000000	1019.000000	1610628708.953895
847	47218.191406	-187500.015625	-187500.015625	-187500.015625	-187500.015625	-187500.015625	-187500.015625	-187500.015625	461.000000	491.000000	1018.000000	1610628708.953897
848	47213.343750	-187500.015625	-187500.015625	-187500.015625	-187500.015625	-187500.015625	-187500.015625	-187500.015625	461.000000	492.000000	1019.000000	1610628708.953898
849	47159.183594	-187500.015625	-187500.015625	-187500.015625	-187500.015625	-187500.015625	-187500.015625	-187500.015625	461.000000	492.000000	1018.000000	1610628708.953900
850	47134.976562	-187500.015625	-187500.015625	-187500.015625	-187500.015625	-187500.015625	-187500.015625	-187500.015625	461.000000	491.000000	1018.000000	1610628708.953902
851	47171.410156	-187500.015625	-187500.015625	-187500.015625	-187500.015625	-187500.015625	-187500.015625	-187500.015625	461.000000	492.000000	1019.000000	1610628708.953904
852	47217.187500	-187500.015625	-187500.015625	-187500.015625	-187500.015625	-187500.015625	-187500.015625	-187500.015625	461.000000	491.000000	1019.000000	1610628708.953905
853	47213.609375	-187500.015625	-187500.015625	-187500.015625	-187500.015625	-187500.015625	-187500.015625	-187500.015625	461.000000	492.000000	1018.000000	1610628708.953907
854	47161.484375	-187500.015625	-187500.015625	-187500.015625	-187500.015625	-187500.015625	-187500.015625	-187500.015625	462.000000	492.000000	1018.000000	1610628708.953909
855	47133.480469	-187500.015625	-187500.015625	-187500.015625	-187500.015625	-187500.015625	-187500.015625	-187500.015625	461.000000	492.000000	1018.000000	1610628708.953910
856	47170.851562	-187500.015625	-187500.015625	-187500.015625	-187500.015625	-187500.015625	-187500.015625	-187500.015625	461.000000	492.000000	1018.000000	1610628708.953912
857	47222.437500	-187500.015625	-187500.015625	-187500.015625	-187500.015625	-187500.015625	-187500.015625	-187500.015625	461.000000	492.000000	1017.000000	1610628708.953913
858	47212.382812	-187500.015625	-187500.015625	-187500.015625	-187500.015625	-187500.015625	-187500.015625	-187500.015625	461.000000	492.000000	1018.000000	1610628708.953915
859	47164.281250	-187500.015625	-187500.015625	-187500.015625	-187500.015625	-187500.015625	-187500.015625	-187500.015625	461.000000	492.000000	1018.000000	1610628708.953917
860	47141.726562	-187500.015625	-187500.015625	-187500.015625	-187500.015625	-187500.015625	-187500.015625	-187500.015625	461.000000	491.000000	1019.000000	1610628708.953919
861	47170.089844	-187500.015625	-187500.015625	-187500.015625	-187500.015625	-187500.015625	-187500.015625	-187500.015625	461.000000	492.000000	1019.000000	1610628708.953924
862	47210.257812	-187500.015625	-187500.015625	-187500.015625	-187500.015625	-187500.015625	-187500.015625	-187500.015625	461.000000	491.000000	1019.000000	1610628708.953926
863	47208.535156	-187500.015625	-187500.015625	-187500.015625	-187500.015625	-187500.015625	-187500.015625	-187500.015625	461.000000	491.000000	1019.000000	1610628708.953928
864	47162.023438	-187500.015625	-187500.015625	-187500.015625	-187500.015625	-187500.015625	-187500.015625	-187500.015625	461.000000	492.000000	1018.000000	1610628708.953930
865	47131.468750	-187500.015625	-187500.015625	-187500.015625	-187500.015625	-187500.015625	-187500.015625	-187500.015625	461.000000	491.000000	1019.000000	1610628708.953931
866	47165.933594	-187500.015625	-187500.015625	-187500.015625	-187500.015625	-187500.015625	-187500.015625	-187500.015625	461.000000	492.000000	1018.000000	1610628708.953933
867	47215.398438	-187500.015625	-187500.015625	-187500.015625	-187500.015625	-187500.015625	-187500.015625	-187500.015625	461.000000	492.000000	1018.000000	1610628708.953934
868	47215.421875	-187500.015625	-187500.015625	-187500.015625	-187500.015625	-187500.015625	-187500.015625	-187500.015625	461.000000	492.000000	1018.000000	1610628708.953936
869	47167.609375	-187500.015625	-187500.015625	-187500.015625	-187500.015625	-187500.015625	-187500.015625	-187500.015625	461.000000	492.000000	1018.000000	1610628708.953938
870	47137.925781	-187500.015625	-187500.015625	-187500.015625	-187500.015625	-187500.015625	-187500.015625	-187500.015625	461.000000	491.000000	1018.000000	1610628708.953939
871	47168.257812	-187500.015625	-187500.015625	-187500.015625	-187500.015625	-187500.015625	-187500.015625	-187500.015625	461.000000	492.000000	1019.000000	1610628708.953941
872	47211.062500	-187500.015625	-187500.015625	-187500.015625	-187500.015625	-187500.015625	-187500.015625	-187500.015625	461.000000	492.000000	1018.000000	1610628708.953942
873	47206.167969	-187500.015625	-187500.015625	-187500.015625	-187500.015625	-187500.015625	-187500.015625	-187500.015625	461.000000	492.000000	1018.000000	1610628708.953944
874	47155.875000	-187500.015625	-187500.015625	-187500.015625	-187500.015625	-187500.015625	-187500.015625	-187500.015625	462.000000	492.000000	1019.000000	1610628708.953946
875	47127.332031	-187500.015625	-187500.015625	-187500.015625	-187500.015625	-187500.015625	-187500.015625	-187500.015625	462.000000	491.000000	1018.000000	1610628708.953947
876	47166.468750	-187500.015625	-187500.015625	-187500.015625	-187500.015625	-187500.015625	-187500.015625	-187500.015625	461.000000	492.000000	1018.000000	1610628708.953949
877	47213.363281	-187500.015625	-187500.015625	-187500.015625	-187500.015625	-187500.015625	-187500.015625	-187500.015625	461.000000	492.000000	1018.000000	1610628708.953950
878	47209.968750	-187500.015625	-187500.015625	-187500.015625	-187500.015625	-187500.015625	-187500.015625	-187500.015625	461.000000	492.000000	1019.000000	1610628708.953952
879	47160.570312	-187500.015625	-187500.015625	-187500.015625	-187500.015625	-187500.015625	-187500.015625	-187500.015625	461.000000	492.000000	1018.000000	1610628708.953954
880	47131.445312	-187500.015625	-187500.015625	-187500.015625	-187500.015625	-187500.015625	-187500.015625	-187500.015625	462.000000	491.000000	1019.000000	1610628708.953955
881	47160.457031	-187500.015625	-187500.015625	-187500.015625	-187500.015625	-187500.015625	-187500.015625	-187500.015625	461.000000	492.000000	1018.000000	1610628708.953957
882	47210.214844	-187500.015625	-187500.015625	-187500.015625	-187500.015625	-187500.015625	-187500.015625	-187500.015625	461.000000	491.000000	1018.000000	1610628708.953959
883	47210.570312	-187500.015625	-187500.015625	-187500.015625	-187500.015625	-187500.015625	-187500.015625	-187500.015625	461.000000	492.000000	1018.000000	1610628708.953960
884	47160.679688	-187500.015625	-187500.015625	-187500.015625	-187500.015625	-187500.015625	-187500.015625	-187500.015625	461.000000	492.000000	1019.000000	1610628708.953962
885	47125.500000	-187500.015625	-187500.015625	-187500.015625	-187500.015625	-187500.015625	-187500.015625	-187500.015625	461.000000	491.000000	1019.000000	1610628708.953964
886	47148.812500	-187500.015625	-187500.015625	-187500.015625	-187500.015625	-187500.015625	-187500.015625	-187500.015625	461.000000	492.000000	1019.000000	1610628708.953966
887	47196.691406	-187500.015625	-187500.015625	-187500.015625	-187500.015625	-187500.015625	-187500.015625	-187500.015625	461.000000	491.000000	1018.000000	1610628708.953968
888	47203.394531	-187500.015625	-187500.015625	-187500.015625	-187500.015625	-187500.015625	-187500.015625	-187500.015625	461.000000	492.000000	1019.000000	1610628708.953969
889	47151.472656	-187500.015625	-187500.015625	-187500.015625	-187500.015625	-187500.015625	-187500.015625	-187500.015625	461.000000	492.000000	1018.000000	1610628708.953971
890	47122.906250	-187500.015625	-187500.015625	-187500.015625	-187500.015625	-187500.015625	-187500.015625	-187500.015625	461.000000	491.000000	1018.000000	1610628708.953972
891	47158.468750	-187500.015625	-187500.015625	-187500.015625	-187500.015625	-187500.015625	-187500.015625	-187500.015625	461.000000	492.000000	1019.000000	1610628708.953974
892	47210.773438	-187500.015625	-187500.015625	-187500.015625	-187500.015625	-187500.015625	-187500.015625	-187500.015625	461.000000	492.000000	1019.000000	1610628708.953976
893	47213.656250	-187500.015625	-187500.015625	-187500.015625	-187500.015625	-187500.015625	-187500.015625	-187500.015625	462.000000	492.000000	1018.000000	1610628708.953977
894	47166.269531	-187500.015625	-187500.015625	-187500.015625	-187500.015625	-187500.015625	-187500.015625	-187500.015625	461.000000	492.000000	1018.000000	1610628708.953979
895	47135.648438	-187500.015625	-187500.015625	-187500.015625	-187500.015625	-187500.015625	-187500.015625	-187500.015625	461.000000	492.000000	1018.000000	1610628708.953980
896	47162.738281	-187500.015625	-187500.015625	-187500.015625	-187500.015625	-187500.015625	-187500.015625	-187500.015625	461.000000	492.000000	1018.000000	1610628708.953982
897	47206.882812	-187500.015625	-187500.015625	-187500.015625	-187500.015625	-187500.015625	-187500.015625	-187500.015625	461.000000	491.000000	1019.000000	1610628708.953984
898	47205.652344	-187500.015625	-187500.015625	-187500.015625	-187500.015625	-187500.015625	-187500.015625	-187500.015625	461.000000	492.000000	1019.000000	1610628708.953986
899	47159.339844	-187500.015625	-187500.015625	-187500.015625	-187500.015625	-187500.015625	-187500.015625	-187500.015625	461.000000	492.000000	1018.000000	1610628708.953987
900	47125.968750	-187500.015625	-187500.015625	-187500.015625	-187500.015625	-187500.015625	-187500.015625	-187500.015625	462.000000	492.000000	1019.000000	1610628708.953989
901	47156.679688	-187500.015625	-187500.015625	-187500.015625	-187500.015625	-187500.015625	-187500.015625	-187500.015625	461.000000	492.000000	1018.000000	1610628708.953990
902	47211.507812	-187500.015625	-187500.015625	-187500.015625	-187500.015625	-187500.015625	-187500.015625	-187500.015625	461.000000	492.000000	1019.000000	1610628708.953992
903	47214.996094	-187500.015625	-187500.015625	-187500.015625	-187500.015625	-187500.015625	-187500.015625	-187500.015625	461.000000	492.000000	1018.000000	1610628708.953993
904	47164.882812	-187500.015625	-187500.015625	-187500.015625	-187500.015625	-187500.015625	-187500.015625	-187500.015625	461.000000	492.000000	1018.000000	1610628708.953995
905	47137.703125	-187500.015625	-187500.015625	-187500.015625	-187500.015625	-187500.015625	-187500.015625	-187500.015625	461.000000	492.000000	1018.000000	1610628708.953997
906	47162.359375	-187500.015625	-187500.015625	-187500.015625	-187500.015625	-187500.015625	-187500.015625	-187500.015625	461.000000	492.000000	1018.000000	1610628708.953998
907	47208.828125	-187500.015625	-187500.015625	-187500.015625	-187500.015625	-187500.015625	-187500.015625	-187500.015625	461.000000	492.000000	1018.000000	1610628708.954000
908	47207.820312	-187500.015625	-187500.015625	-187500.015625	-187500.015625	-187500.015625	-187500.015625	-187500.015625	461.000000	491.000000	1018.000000	1610628708.954002
909	47163.812500	-187500.015625	-187500.015625	-187500.015625	-187500.015625	-187500.015625	-187500.015625	-187500.015625	461.000000	492.000000	1019.000000	1610628708.954004
910	47134.867188	-187500.015625	-187500.015625	-187500.015625	-187500.015625	-187500.015625	-187500.015625	-187500.015625	461.000000	491.000000	1018.000000	1610628708.954006
911	47161.910156	-187500.015625	-187500.015625	-187500.015625	-187500.015625	-187500.015625	-187500.015625	-187500.015625	461.000000	492.000000	1019.000000	1610628708.954007
912	47210.773438	-187500.015625	-187500.015625	-187500.015625	-187500.015625	-187500.015625	-187500.015625	-187500.015625	461.000000	492.000000	1018.000000	1610628708.954009
913	47212.871094	-187500.015625	-187500.015625	-187500.015625	-187500.015625	-187500.015625	-187500.015625	-187500.015625	461.000000	493.000000	1019.000000	1610628708.954010
914	47166.156250	-187500.015625	-187500.015625	-187500.015625	-187500.015625	-187500.015625	-187500.015625	-187500.015625	461.000000	493.000000	1018.000000	1610628708.954012
915	47131.691406	-187500.015625	-187500.015625	-187500.015625	-187500.015625	-187500.015625	-187500.015625	-187500.015625	461.000000	492.000000	1018.000000	1610628708.954014
916	47156.343750	-187500.015625	-187500.015625	-187500.015625	-187500.015625	-187500.015625	-187500.015625	-187500.015625	461.000000	492.000000	1018.000000	1610628708.954015
917	47201.875000	-187500.015625	-187500.015625	-187500.015625	-187500.015625	-187500.015625	-187500.015625	-187500.015625	461.000000	492.000000	1018.000000	1610628708.954017
918	47210.167969	-187500.015625	-187500.015625	-187500.015625	-187500.015625	-187500.015625	-187500.015625	-187500.015625	461.000000	491.000000	1019.000000	1610628708.954018
919	47166.941406	-187500.015625	-187500.015625	-187500.015625	-187500.015625	-187500.015625	-187500.015625	-187500.015625	461.000000	492.000000	1018.000000	1610628708.954020
920	47131.246094	-187500.015625	-187500.015625	-187500.015625	-187500.015625	-187500.015625	-187500.015625	-187500.015625	461.000000	492.000000	1018.000000	1610628708.954022
921	47156.859375	-187500.015625	-187500.015625	-187500.015625	-187500.015625	-187500.015625	-187500.015625	-187500.015625	461.000000	493.000000	1018.000000	1610628708.954023
922	47208.222656	-187500.015625	-187500.015625	-187500.015625	-187500.015625	-187500.015625	-187500.015625	-187500.015625	461.000000	492.000000	1018.000000	1610628708.954025
923	47211.687500	-187500.015625	-187500.015625	-187500.015625	-187500.015625	-187500.015625	-187500.015625	-187500.015625	461.000000	492.000000	1018.000000	1610628708.954026
924	47167.722656	-187500.015625	-187500.015625	-187500.015625	-187500.015625	-187500.015625	-187500.015625	-187500.015625	461.000000	492.000000	1019.000000	1610628708.954028
925	47134.039062	-187500.015625	-187500.015625	-187500.015625	-187500.015625	-187500.015625	-187500.015625	-187500.015625	461.000000	491.000000	1019.000000	1610628708.954030
926	47159.273438	-187500.015625	-187500.015625	-187500.015625	-187500.015625	-187500.015625	-187500.015625	-187500.015625	461.000000	492.000000	1019.000000	1610628708.954031
927	47213.519531	-187500.015625	-187500.015625	-187500.015625	-187500.015625	-187500.015625	-187500.015625	-187500.015625	461.000000	492.000000	1017.000000	1610628708.954033
928	47224.406250	-187500.015625	-187500.015625	-187500.015625	-187500.015625	-187500.015625	-187500.015625	-187500.015625	461.000000	492.000000	1018.000000	1610628708.954034
929	47174.292969	-187500.015625	-187500.015625	-187500.015625	-187500.015625	-187500.015625	-187500.015625	-187500.015625	461.000000	492.000000	1018.000000	1610628708.954036
930	47137.210938	-187500.015625	-187500.015625	-187500.015625	-187500.015625	-187500.015625	-187500.015625	-187500.015625	461.000000	491.000000	1019.000000	1610628708.954038
931	47160.593750	-187500.015625	-187500.015625	-187500.015625	-187500.015625	-187500.015625	-187500.015625	-187500.015625	461.000000	492.000000	1018.000000	1610628708.954040
932	47208.402344	-187500.015625	-187500.015625	-187500.015625	-187500.015625	-187500.015625	-187500.015625	-187500.015625	461.000000	492.000000	1018.000000	1610628708.954041
933	47212.425781	-187500.015625	-187500.015625	-187500.015625	-187500.015625	-187500.015625	-187500.015625	-187500.015625	461.000000	491.000000	1018.000000	1610628708.954043
934	47169.308594	-187500.015625	-187500.015625	-187500.015625	-187500.015625	-187500.015625	-187500.015625	-187500.015625	461.000000	491.000000	1018.000000	1610628708.954045
935	47136.230469	-187500.015625	-187500.015625	-187500.015625	-187500.015625	-187500.015625	-187500.015625	-187500.015625	461.000000	491.000000	1019.000000	1610628708.954046
936	47158.066406	-187500.015625	-187500.015625	-187500.015625	-187500.015625	-187500.015625	-187500.015625	-187500.015625	461.000000	492.000000	1019.000000	1610628708.954048
937	47211.554688	-187500.015625	-187500.015625	-187500.015625	-187500.015625	-187500.015625	-187500.015625	-187500.015625	461.000000	492.000000	1018.000000	1610628708.954050
938	47220.539062	-187500.015625	-187500.015625	-187500.015625	-187500.015625	-187500.015625	-187500.015625	-187500.015625	461.000000	491.000000	1019.000000	1610628708.954051
939	47175.253906	-187500.015625	-187500.015625	-187500.015625	-187500.015625	-187500.015625	-187500.015625	-187500.015625	461.000000	492.000000	1018.000000	1610628708.954053
940	47140.207031	-187500.015625	-187500.015625	-187500.015625	-187500.015625	-187500.015625	-187500.015625	-187500.015625	461.000000	491.000000	1019.000000	1610628708.954054
941	47164.882812	-187500.015625	-187500.015625	-187500.015625	-187500.015625	-187500.015625	-187500.015625	-187500.015625	461.000000	492.000000	1018.000000	1610628708.954056
942	47214.460938	-187500.015625	-187500.015625	-187500.015625	-187500.015625	-187500.015625	-187500.015625	-187500.015625	461.000000	492.000000	1018.000000	1610628708.954058
943	47216.941406	-187500.015625	-187500.015625	-187500.015625	-187500.015625	-187500.015625	-187500.015625	-187500.015625	461.000000	492.000000	1019.000000	1610628708.954059
944	47172.214844	-187500.015625	-187500.015625	-187500.015625	-187500.015625	-187500.015625	-187500.015625	-187500.015625	461.000000	492.000000	1018.000000	1610628708.954061
945	47127.152344	-187500.015625	-187500.015625	-187500.015625	-187500.015625	-187500.015625	-187500.015625	-187500.015625	461.000000	491.000000	1019.000000	1610628708.954062
946	47148.699219	-187500.015625	-187500.015625	-187500.015625	-187500.015625	-187500.015625	-187500.015625	-187500.015625	461.000000	492.000000	1019.000000	1610628708.954064
947	47203.417969	-187500.015625	-187500.015625	-187500.015625	-187500.015625	-187500.015625	-187500.015625	-187500.015625	460.000000	492.000000	1018.000000	1610628708.954066
948	47212.738281	-187500.015625	-187500.015625	-187500.015625	-187500.015625	-187500.015625	-187500.015625	-187500.015625	460.000000	492.000000	1018.000000	1610628708.954067
949	47170.695312	-187500.015625	-187500.015625	-187500.015625	-187500.015625	-187500.015625	-187500.015625	-187500.015625	461.000000	492.000000	1019.000000	1610628708.954069
950	47136.765625	-187500.015625	-187500.015625	-187500.015625	-187500.015625	-187500.015625	-187500.015625	-187500.015625	461.000000	491.000000	1019.000000	1610628708.954070
951	47156.144531	-187500.015625	-187500.015625	-187500.015625	-187500.015625	-187500.015625	-187500.015625	-187500.015625	461.000000	492.000000	1019.000000	1610628708.954072
952	47206.390625	-187500.015625	-187500.015625	-187500.015625	-187500.015625	-187500.015625	-187500.015625	-187500.015625	461.000000	492.000000	1018.000000	1610628708.954074
953	47219.824219	-187500.015625	-187500.015625	-187500.015625	-187500.015625	-187500.015625	-187500.015625	-187500.015625	461.000000	491.000000	1019.000000	1610628708.954075
954	47175.164062	-187500.015625	-187500.015625	-187500.015625	-187500.015625	-187500.015625	-187500.015625	-187500.015625	461.000000	492.000000	1019.000000	1610628708.954077
955	47137.570312	-187500.015625	-187500.015625	-187500.015625	-187500.015625	-187500.015625	-187500.015625	-187500.015625	461.000000	492.000000	1018.000000	1610628708.954079
956	47167.097656	-187500.015625	-187500.015625	-187500.015625	-187500.015625	-187500.015625	-187500.015625	-187500.015625	461.000000	492.000000	1019.000000	1610628708.954081
957	47221.367188	-187500.015625	-187500.015625	-187500.015625	-187500.015625	-187500.015625	-187500.015625	-187500.015625	461.000000	492.000000	1019.000000	1610628708.954082
958	47229.546875	-187500.015625	-187500.015625	-187500.015625	-187500.015625	-187500.015625	-187500.015625	-187500.015625	461.000000	491.000000	1018.000000	1610628708.954084
959	47179.902344	-187500.015625	-187500.015625	-187500.015625	-187500.015625	-187500.015625	-187500.015625	-187500.015625	461.000000	492.000000	1018.000000	1610628708.954086
960	47142.152344	-187500.015625	-187500.015625	-187500.015625	-187500.015625	-187500.015625	-187500.015625	-187500.015625	461.000000	492.000000	1018.000000	1610628708.954087
961	47159.988281	-187500.015625	-187500.015625	-187500.015625	-187500.015625	-187500.015625	-187500.015625	-187500.015625	461.000000	492.000000	1018.000000	1610628708.954089
962	47208.425781	-187500.015625	-187500.015625	-187500.015625	-187500.015625	-187500.015625	-187500.015625	-187500.015625	460.000000	492.000000	1019.000000	1610628709.434193
963	47217.453125	-187500.015625	-187500.015625	-187500.015625	-187500.015625	-187500.015625	-187500.015625	-187500.015625	460.000000	491.000000	1018.000000	1610628709.434320
964	47176.707031	-187500.015625	-187500.015625	-187500.015625	-187500.015625	-187500.015625	-187500.015625	-187500.015625	461.000000	492.000000	1018.000000	1610628709.434322
965	47136.472656	-187500.015625	-187500.015625	-187500.015625	-187500.015625	-187500.015625	-187500.015625	-187500.015625	461.000000	492.000000	1018.000000	1610628709.434324
966	47157.933594	-187500.015625	-187500.015625	-187500.015625	-187500.015625	-187500.015625	-187500.015625	-187500.015625	461.000000	492.000000	1018.000000	1610628709.434325
967	47211.308594	-187500.015625	-187500.015625	-187500.015625	-187500.015625	-187500.015625	-187500.015625	-187500.015625	461.000000	492.000000	1019.000000	1610628709.434327
968	47216.335938	-187500.015625	-187500.015625	-187500.015625	-187500.015625	-187500.015625	-187500.015625	-187500.015625	461.000000	492.000000	1019.000000	1610628709.434328
969	47170.250000	-187500.015625	-187500.015625	-187500.015625	-187500.015625	-187500.015625	-187500.015625	-187500.015625	461.000000	492.000000	1018.000000	1610628709.434330
970	47128.093750	-187500.015625	-187500.015625	-187500.015625	-187500.015625	-187500.015625	-187500.015625	-187500.015625	461.000000	491.000000	1018.000000	1610628709.434332
971	47148.679688	-187500.015625	-187500.015625	-187500.015625	-187500.015625	-187500.015625	-187500.015625	-187500.015625	461.000000	492.000000	1019.000000	1610628709.434333
972	47206.750000	-187500.015625	-187500.015625	-187500.015625	-187500.015625	-187500.015625	-187500.015625	-187500.015625	461.000000	492.000000	1019.000000	1610628709.434335
973	47219.757812	-187500.015625	-187500.015625	-187500.015625	-187500.015625	-187500.015625	-187500.015625	-187500.015625	460.000000	492.000000	1018.000000	1610628709.434337
974	47177.847656	-187500.015625	-187500.015625	-187500.015625	-187500.015625	-187500.015625	-187500.015625	-187500.015625	461.000000	491.000000	1018.000000	1610628709.434338
975	47138.441406	-187500.015625	-187500.015625	-187500.015625	-187500.015625	-187500.015625	-187500.015625	-187500.015625	461.000000	491.000000	1019.000000	1610628709.434340
976	47150.308594	-187500.015625	-187500.015625	-187500.015625	-187500.015625	-187500.015625	-187500.015625	-187500.015625	461.000000	492.000000	1018.000000	1610628709.434342
977	47200.019531	-187500.015625	-187500.015625	-187500.015625	-187500.015625	-187500.015625	-187500.015625	-187500.015625	461.000000	492.000000	1018.000000	1610628709.434343
978	47215.265625	-187500.015625	-187500.015625	-187500.015625	-187500.015625	-187500.015625	-187500.015625	-187500.015625	461.000000	491.000000	1018.000000	1610628709.434347
979	47173.488281	-187500.015625	-187500.015625	-187500.015625	-187500.015625	-187500.015625	-187500.015625	-187500.015625	461.000000	493.000000	1018.000000	1610628709.434348
980	47139.222656	-187500.015625	-187500.015625	-187500.015625	-187500.015625	-187500.015625	-187500.015625	-187500.015625	461.000000	492.000000	1019.000000	1610628709.434350
981	47155.941406	-187500.015625	-187500.015625	-187500.015625	-187500.015625	-187500.015625	-187500.015625	-187500.015625	461.000000	492.000000	1019.000000	1610628709.434352
982	47208.738281	-187500.015625	-187500.015625	-187500.015625	-187500.015625	-187500.015625	-187500.015625	-187500.015625	461.000000	492.000000	1019.000000	1610628709.434353
983	47220.671875	-187500.015625	-187500.015625	-187500.015625	-187500.015625	-187500.015625	-187500.015625	-187500.015625	461.000000	491.000000	1019.000000	1610628709.434355
984	47180.128906	-187500.015625	-187500.015625	-187500.015625	-187500.015625	-187500.015625	-187500.015625	-187500.015625	461.000000	492.000000	1019.000000	1610628709.434356
985	47137.480469	-187500.015625	-187500.015625	-187500.015625	-187500.015625	-187500.015625	-187500.015625	-187500.015625	461.000000	491.000000	1018.000000	1610628709.434358
986	47152.410156	-187500.015625	-187500.015625	-187500.015625	-187500.015625	-187500.015625	-187500.015625	-187500.015625	461.000000	493.000000	1018.000000	1610628709.434360
987	47205.789062	-187500.015625	-187500.015625	-187500.015625	-187500.015625	-187500.015625	-187500.015625	-187500.015625	461.000000	492.000000	1018.000000	1610628709.434361
988	47218.304688	-187500.015625	-187500.015625	-187500.015625	-187500.015625	-187500.015625	-187500.015625	-187500.015625	461.000000	491.000000	1019.000000	1610628709.434363
989	47182.070312	-187500.015625	-187500.015625	-187500.015625	-187500.015625	-187500.015625	-187500.015625	-187500.015625	461.000000	492.000000	1019.000000	1610628709.434365
990	47139.917969	-187500.015625	-187500.015625	-187500.015625	-187500.015625	-187500.015625	-187500.015625	-187500.015625	461.000000	491.000000	1019.000000	1610628709.434366
991	47147.562500	-187500.015625	-187500.015625	-187500.015625	-187500.015625	-187500.015625	-187500.015625	-187500.015625	461.000000	492.000000	1019.000000	1610628709.434368
992	47198.007812	-187500.015625	-187500.015625	-187500.015625	-187500.015625	-187500.015625	-187500.015625	-187500.015625	461.000000	491.000000	1018.000000	1610628709.434369
993	47215.218750	-187500.015625	-187500.015625	-187500.015625	-187500.015625	-187500.015625	-187500.015625	-187500.015625	461.000000	492.000000	1018.000000	1610628709.434371
994	47175.234375	-187500.015625	-187500.015625	-187500.015625	-187500.015625	-187500.015625	-187500.015625	-187500.015625	461.000000	492.000000	1018.000000	1610628709.434373
995	47137.703125	-187500.015625	-187500.015625	-187500.015625	-187500.015625	-187500.015625	-187500.015625	-187500.015625	461.000000	491.000000	1019.000000	1610628709.434374
996	47151.808594	-187500.015625	-187500.015625	-187500.015625	-187500.015625	-187500.015625	-187500.015625	-187500.015625	461.000000	491.000000	1019.000000	1610628709.434377
997	47201.027344	-187500.015625	-187500.015625	-187500.015625	-187500.015625	-187500.015625	-187500.015625	-187500.015625	461.000000	492.000000	1018.000000	1610628709.434378
998	47212.156250	-187500.015625	-187500.015625	-187500.015625	-187500.015625	-187500.015625	-187500.015625	-187500.015625	460.000000	492.000000	1018.000000	1610628709.434380
999	47172.257812	-187500.015625	-187500.015625	-187500.015625	-187500.015625	-187500.015625	-187500.015625	-187500.015625	461.000000	493.000000	1018.000000	1610628709.434381
1000	47128.832031	-187500.015625	-187500.015625	-187500.015625	-187500.015625	-187500.015625	-187500.015625	-187500.015625	461.000000	492.000000	1019.000000	1610628709.434383
1001	47138.128906	-187500.015625	-187500.015625	-187500.015625	-187500.015625	-187500.015625	-187500.015625	-187500.015625	461.000000	492.000000	1019.000000	1610628709.434385
1002	47188.285156	-187500.015625	-187500.015625	-187500.015625	-187500.015625	-187500.015625	-187500.015625	-187500.015625	461.000000	492.000000	1019.000000	1610628709.434387
1003	47210.839844	-187500.015625	-187500.015625	-187500.015625	-187500.015625	-187500.015625	-187500.015625	-187500.015625	461.000000	491.000000	1019.000000	1610628709.434388
1004	47173.332031	-187500.015625	-187500.015625	-187500.015625	-187500.015625	-187500.015625	-187500.015625	-187500.015625	461.000000	492.000000	1018.000000	1610628709.434390
1005	47131.847656	-187500.015625	-187500.015625	-187500.015625	-187500.015625	-187500.015625	-187500.015625	-187500.015625	461.000000	492.000000	1019.000000	1610628709.434392
1006	47148.476562	-187500.015625	-187500.015625	-187500.015625	-187500.015625	-187500.015625	-187500.015625	-187500.015625	461.000000	492.000000	1018.000000	1610628709.434393
1007	47209.722656	-187500.015625	-187500.015625	-187500.015625	-187500.015625	-187500.015625	-187500.015625	-187500.015625	461.000000	491.000000	1019.000000	1610628709.434395
1008	47213.363281	-187500.015625	-187500.015625	-187500.015625	-187500.015625	-187500.015625	-187500.015625	-187500.015625	461.000000	492.000000	1019.000000	1610628709.434397
1009	47168.257812	-187500.015625	-187500.015625	-187500.015625	-187500.015625	-187500.015625	-187500.015625	-187500.015625	461.000000	492.000000	1018.000000	1610628709.434398
1010	47130.015625	-187500.015625	-187500.015625	-187500.015625	-187500.015625	-187500.015625	-187500.015625	-187500.015625	461.000000	492.000000	1019.000000	1610628709.434400
1011	47140.453125	-187500.015625	-187500.015625	-187500.015625	-187500.015625	-187500.015625	-187500.015625	-187500.015625	461.000000	492.000000	1019.000000	1610628709.434402
1012	47195.796875	-187500.015625	-187500.015625	-187500.015625	-187500.015625	-187500.015625	-187500.015625	-187500.015625	461.000000	492.000000	1018.000000	1610628709.434404
1013	47212.828125	-187500.015625	-187500.015625	-187500.015625	-187500.015625	-187500.015625	-187500.015625	-187500.015625	461.000000	491.000000	1018.000000	1610628709.434406
1014	47177.578125	-187500.015625	-187500.015625	-187500.015625	-187500.015625	-187500.015625	-187500.015625	-187500.015625	461.000000	492.000000	1019.000000	1610628709.434408
1015	47133.324219	-187500.015625	-187500.015625	-187500.015625	-187500.015625	-187500.015625	-187500.015625	-187500.015625	461.000000	491.000000	1018.000000	1610628709.434409
1016	47145.257812	-187500.015625	-187500.015625	-187500.015625	-187500.015625	-187500.015625	-187500.015625	-187500.015625	461.000000	491.000000	1019.000000	1610628709.434411
1017	47202.480469	-187500.015625	-187500.015625	-187500.015625	-187500.015625	-187500.015625	-187500.015625	-187500.015625	461.000000	492.000000	1019.000000	1610628709.434414
1018	47221.074219	-187500.015625	-187500.015625	-187500.015625	-187500.015625	-187500.015625	-187500.015625	-187500.015625	461.000000	492.000000	1018.000000	1610628709.434416
1019	47183.972656	-187500.015625	-187500.015625	-187500.015625	-187500.015625	-187500.015625	-187500.015625	-187500.015625	461.000000	493.000000	1018.000000	1610628709.434417
1020	47140.183594	-187500.015625	-187500.015625	-187500.015625	-187500.015625	-187500.015625	-187500.015625	-187500.015625	461.000000	492.000000	1018.000000	1610628709.434419
1021	47142.375000	-187500.015625	-187500.015625	-187500.015625	-187500.015625	-187500.015625	-187500.015625	-187500.015625	461.000000	492.000000	1019.000000	1610628709.434421
1022	47194.500000	-187500.015625	-187500.015625	-187500.015625	-187500.015625	-187500.015625	-187500.015625	-187500.015625	461.000000	492.000000	1019.000000	1610628709.434422
1023	47218.304688	-187500.015625	-187500.015625	-187500.015625	-187500.015625	-187500.015625	-187500.015625	-187500.015625	461.000000	491.000000	1019.000000	1610628709.434424
1024	47186.339844	-187500.015625	-187500.015625	-187500.015625	-187500.015625	-187500.015625	-187500.015625	-187500.015625	461.000000	493.000000	1019.000000	1610628709.434426
1025	47145.101562	-187500.015625	-187500.015625	-187500.015625	-187500.015625	-187500.015625	-187500.015625	-187500.015625	461.000000	491.000000	1019.000000	1610628709.434428
1026	47153.082031	-187500.015625	-187500.015625	-187500.015625	-187500.015625	-187500.015625	-187500.015625	-187500.015625	461.000000	492.000000	1019.000000	1610628709.434430
1027	47205.964844	-187500.015625	-187500.015625	-187500.015625	-187500.015625	-187500.015625	-187500.015625	-187500.015625	461.000000	492.000000	1018.000000	1610628709.434431
1028	47228.027344	-187500.015625	-187500.015625	-187500.015625	-187500.015625	-187500.015625	-187500.015625	-187500.015625	461.000000	492.000000	1018.000000	1610628709.434433
1029	47194.230469	-187500.015625	-187500.015625	-187500.015625	-187500.015625	-187500.015625	-187500.015625	-187500.015625	461.000000	492.000000	1018.000000	1610628709.434434
1030	47155.027344	-187500.015625	-187500.015625	-187500.015625	-187500.015625	-187500.015625	-187500.015625	-187500.015625	461.000000	492.000000	1018.000000	1610628709.434436
1031	47162.937500	-187500.015625	-187500.015625	-187500.015625	-187500.015625	-187500.015625	-187500.015625	-187500.015625	461.000000	492.000000	1018.000000	1610628709.434438
1032	47212.761719	-187500.015625	-187500.015625	-187500.015625	-187500.015625	-187500.015625	-187500.015625	-187500.015625	461.000000	492.000000	1019.000000	1610628709.434439
1033	47234.421875	-187500.015625	-187500.015625	-187500.015625	-187500.015625	-187500.015625	-187500.015625	-187500.015625	461.000000	491.000000	1019.000000	1610628709.434441
1034	47196.847656	-187500.015625	-187500.015625	-187500.015625	-187500.015625	-187500.015625	-187500.015625	-187500.015625	462.000000	492.000000	1019.000000	1610628709.434442
1035	47150.222656	-187500.015625	-187500.015625	-187500.015625	-187500.015625	-187500.015625	-187500.015625	-187500.015625	462.000000	492.000000	1018.000000	1610628709.434444
1036	47158.582031	-187500.015625	-187500.015625	-187500.015625	-187500.015625	-187500.015625	-187500.015625	-187500.015625	461.000000	492.000000	1018.000000	1610628709.434446
1037	47210.437500	-187500.015625	-187500.015625	-187500.015625	-187500.015625	-187500.015625	-187500.015625	-187500.015625	461.000000	492.000000	1018.000000	1610628709.434447
1038	47230.484375	-187500.015625	-187500.015625	-187500.015625	-187500.015625	-187500.015625	-187500.015625	-187500.015625	461.000000	492.000000	1018.000000	1610628709.434449
1039	47197.250000	-187500.015625	-187500.015625	-187500.015625	-187500.015625	-187500.015625	-187500.015625	-187500.015625	461.000000	492.000000	1019.000000	1610628709.434450
1040	47147.515625	-187500.015625	-187500.015625	-187500.015625	-187500.015625	-187500.015625	-187500.015625	-187500.015625	462.000000	492.000000	1019.000000	1610628709.434452
1041	47150.308594	-187500.015625	-187500.015625	-187500.015625	-187500.015625	-187500.015625	-187500.015625	-187500.015625	461.000000	492.000000	1019.000000	1610628709.434453
1042	47202.835938	-187500.015625	-187500.015625	-187500.015625	-187500.015625	-187500.015625	-187500.015625	-187500.015625	461.000000	492.000000	1018.000000	1610628709.434455
1043	47224.382812	-187500.015625	-187500.015625	-187500.015625	-187500.015625	-187500.015625	-187500.015625	-187500.015625	461.000000	491.000000	1018.000000	1610628709.434457
1044	47191.035156	-187500.015625	-187500.015625	-187500.015625	-187500.015625	-187500.015625	-187500.015625	-187500.015625	461.000000	492.000000	1018.000000	1610628709.434458
1045	47146.554688	-187500.015625	-187500.015625	-187500.015625	-187500.015625	-187500.015625	-187500.015625	-187500.015625	461.000000	492.000000	1019.000000	1610628709.434460
1046	47148.410156	-187500.015625	-187500.015625	-187500.015625	-187500.015625	-187500.015625	-187500.015625	-187500.015625	461.000000	492.000000	1019.000000	1610628709.434461
1047	47199.527344	-187500.015625	-187500.015625	-187500.015625	-187500.015625	-187500.015625	-187500.015625	-187500.015625	461.000000	492.000000	1019.000000	1610628709.434464
1048	47221.320312	-187500.015625	-187500.015625	-187500.015625	-187500.015625	-187500.015625	-187500.015625	-187500.015625	461.000000	491.000000	1018.000000	1610628709.434465
1049	47189.449219	-187500.015625	-187500.015625	-187500.015625	-187500.015625	-187500.015625	-187500.015625	-187500.015625	461.000000	491.000000	1019.000000	1610628709.434467
1050	47149.417969	-187500.015625	-187500.015625	-187500.015625	-187500.015625	-187500.015625	-187500.015625	-187500.015625	461.000000	492.000000	1018.000000	1610628709.434469
1051	47152.476562	-187500.015625	-187500.015625	-187500.015625	-187500.015625	-187500.015625	-187500.015625	-187500.015625	461.000000	492.000000	1019.000000	1610628709.434470
1052	47199.730469	-187500.015625	-187500.015625	-187500.015625	-187500.015625	-187500.015625	-187500.015625	-187500.015625	461.000000	493.000000	1019.000000	1610628709.434472
1053	47221.433594	-187500.015625	-187500.015625	-187500.015625	-187500.015625	-187500.015625	-187500.015625	-187500.015625	461.000000	491.000000	1019.000000	1610628709.434473
1054	47193.382812	-187500.015625	-187500.015625	-187500.015625	-187500.015625	-187500.015625	-187500.015625	-187500.015625	461.000000	492.000000	1018.000000	1610628709.434475
1055	47149.617188	-187500.015625	-187500.015625	-187500.015625	-187500.015625	-187500.015625	-187500.015625	-187500.015625	461.000000	491.000000	1019.000000	1610628709.434476
1056	47150.757812	-187500.015625	-187500.015625	-187500.015625	-187500.015625	-187500.015625	-187500.015625	-187500.015625	461.000000	492.000000	1019.000000	1610628709.434478
1057	47197.605469	-187500.015625	-187500.015625	-187500.015625	-187500.015625	-187500.015625	-187500.015625	-187500.015625	461.000000	492.000000	1018.000000	1610628709.434480
1058	47223.824219	-187500.015625	-187500.015625	-187500.015625	-187500.015625	-187500.015625	-187500.015625	-187500.015625	461.000000	492.000000	1017.000000	1610628709.434481
1059	47194.367188	-187500.015625	-187500.015625	-187500.015625	-187500.015625	-187500.015625	-187500.015625	-187500.015625	461.000000	492.000000	1018.000000	1610628709.434483
1060	47145.058594	-187500.015625	-187500.015625	-187500.015625	-187500.015625	-187500.015625	-187500.015625	-187500.015625	461.000000	492.000000	1018.000000	1610628709.434484
1061	47142.554688	-187500.015625	-187500.015625	-187500.015625	-187500.015625	-187500.015625	-187500.015625	-187500.015625	461.000000	492.000000	1018.000000	1610628709.434486
1062	47194.613281	-187500.015625	-187500.015625	-187500.015625	-187500.015625	-187500.015625	-187500.015625	-187500.015625	461.000000	492.000000	1019.000000	1610628709.434488
1063	47223.781250	-187500.015625	-187500.015625	-187500.015625	-187500.015625	-187500.015625	-187500.015625	-187500.015625	461.000000	491.000000	1019.000000	1610628709.434489
1064	47193.785156	-187500.015625	-187500.015625	-187500.015625	-187500.015625	-187500.015625	-187500.015625	-187500.015625	462.000000	492.000000	1019.000000	1610628709.434491
1065	47150.289062	-187500.015625	-187500.015625	-187500.015625	-187500.015625	-187500.015625	-187500.015625	-187500.015625	461.000000	492.000000	1019.000000	1610628709.434492
1066	47152.031250	-187500.015625	-187500.015625	-187500.015625	-187500.015625	-187500.015625	-187500.015625	-187500.015625	462.000000	491.000000	1018.000000	1610628709.434494
1067	47207.507812	-187500.015625	-187500.015625	-187500.015625	-187500.015625	-187500.015625	-187500.015625	-187500.015625	461.000000	492.000000	1018.000000	1610628709.434496
1068	47241.593750	-187500.015625	-187500.015625	-187500.015625	-187500.015625	-187500.015625	-187500.015625	-187500.015625	461.000000	492.000000	1018.000000	1610628709.434497
1069	47208.582031	-187500.015625	-187500.015625	-187500.015625	-187500.015625	-187500.015625	-187500.015625	-187500.015625	461.000000	493.000000	1019.000000	1610628709.434499
1070	47148.859375	-187500.015625	-187500.015625	-187500.015625	-187500.015625	-187500.015625	-187500.015625	-187500.015625	461.000000	492.000000	1019.000000	1610628709.434500
1071	47152.703125	-187500.015625	-187500.015625	-187500.015625	-187500.015625	-187500.015625	-187500.015625	-187500.015625	461.000000	492.000000	1019.000000	1610628709.434502
1072	47204.246094	-187500.015625	-187500.015625	-187500.015625	-187500.015625	-187500.015625	-187500.015625	-187500.015625	461.000000	492.000000	1019.000000	1610628709.434504
1073	47228.406250	-187500.015625	-187500.015625	-187500.015625	-187500.015625	-187500.015625	-187500.015625	-187500.015625	461.000000	491.000000	1018.000000	1610628709.434506
1074	47196.175781	-187500.015625	-187500.015625	-187500.015625	-187500.015625	-187500.015625	-187500.015625	-187500.015625	461.000000	492.000000	1019.000000	1610628709.434507
1075	47154.421875	-187500.015625	-187500.015625	-187500.015625	-187500.015625	-187500.015625	-187500.015625	-187500.015625	461.000000	492.000000	1019.000000	1610628709.434509
1076	47153.417969	-187500.015625	-187500.015625	-187500.015625	-187500.015625	-187500.015625	-187500.015625	-187500.015625	461.000000	492.000000	1018.000000	1610628709.434510
1077	47201.628906	-187500.015625	-187500.015625	-187500.015625	-187500.015625	-187500.015625	-187500.015625	-187500.015625	461.000000	492.000000	1019.000000	1610628709.434512
1078	47228.472656	-187500.015625	-187500.015625	-187500.015625	-187500.015625	-187500.015625	-187500.015625	-187500.015625	461.000000	491.000000	1019.000000	1610628709.434514
1079	47200.265625	-187500.015625	-187500.015625	-187500.015625	-187500.015625	-187500.015625	-187500.015625	-187500.015625	461.000000	492.000000	1018.000000	1610628709.434515
1080	47158.445312	-187500.015625	-187500.015625	-187500.015625	-187500.015625	-187500.015625	-187500.015625	-187500.015625	461.000000	492.000000	1017.000000	1610628709.434517
1081	47154.960938	-187500.015625	-187500.015625	-187500.015625	-187500.015625	-187500.015625	-187500.015625	-187500.015625	461.000000	492.000000	1018.000000	1610628709.434518
1082	47199.125000	-187500.015625	-187500.015625	-187500.015625	-187500.015625	-187500.015625	-187500.015625	-187500.015625	461.000000	492.000000	1019.000000	1610628709.434520
1083	47227.265625	-187500.015625	-187500.015625	-187500.015625	-187500.015625	-187500.015625	-187500.015625	-187500.015625	461.000000	491.000000	1019.000000	1610628709.913669
1084	47201.875000	-187500.015625	-187500.015625	-187500.015625	-187500.015625	-187500.015625	-187500.015625	-187500.015625	461.000000	492.000000	1019.000000	1610628709.913793
1085	47156.882812	-187500.015625	-187500.015625	-187500.015625	-187500.015625	-187500.015625	-187500.015625	-187500.015625	461.000000	492.000000	1018.000000	1610628709.913795
1086	47153.394531	-187500.015625	-187500.015625	-187500.015625	-187500.015625	-187500.015625	-187500.015625	-187500.015625	461.000000	492.000000	1018.000000	1610628709.913796
1087	47202.546875	-187500.015625	-187500.015625	-187500.015625	-187500.015625	-187500.015625	-187500.015625	-187500.015625	461.000000	492.000000	1018.000000	1610628709.913798
1088	47232.230469	-187500.015625	-187500.015625	-187500.015625	-187500.015625	-187500.015625	-187500.015625	-187500.015625	461.000000	491.000000	1018.000000	1610628709.913800
1089	47203.039062	-187500.015625	-187500.015625	-187500.015625	-187500.015625	-187500.015625	-187500.015625	-187500.015625	461.000000	492.000000	1018.000000	1610628709.913801
1090	47159.093750	-187500.015625	-187500.015625	-187500.015625	-187500.015625	-187500.015625	-187500.015625	-187500.015625	461.000000	492.000000	1017.000000	1610628709.913803
1091	47153.796875	-187500.015625	-187500.015625	-187500.015625	-187500.015625	-187500.015625	-187500.015625	-187500.015625	461.000000	492.000000	1018.000000	1610628709.913804
1092	47196.265625	-187500.015625	-187500.015625	-187500.015625	-187500.015625	-187500.015625	-187500.015625	-187500.015625	461.000000	493.000000	1019.000000	1610628709.913806
1093	47224.496094	-187500.015625	-187500.015625	-187500.015625	-187500.015625	-187500.015625	-187500.015625	-187500.015625	461.000000	491.000000	1018.000000	1610628709.913808
1094	47197.628906	-187500.015625	-187500.015625	-187500.015625	-187500.015625	-187500.015625	-187500.015625	-187500.015625	461.000000	492.000000	1019.000000	1610628709.913811
1095	47153.281250	-187500.015625	-187500.015625	-187500.015625	-187500.015625	-187500.015625	-187500.015625	-187500.015625	461.000000	491.000000	1018.000000	1610628709.913813
1096	47148.296875	-187500.015625	-187500.015625	-187500.015625	-187500.015625	-187500.015625	-187500.015625	-187500.015625	461.000000	493.000000	1019.000000	1610628709.913815
1097	47192.890625	-187500.015625	-187500.015625	-187500.015625	-187500.015625	-187500.015625	-187500.015625	-187500.015625	461.000000	492.000000	1018.000000	1610628709.913817
1098	47225.859375	-187500.015625	-187500.015625	-187500.015625	-187500.015625	-187500.015625	-187500.015625	-187500.015625	461.000000	492.000000	1018.000000	1610628709.913818
1099	47196.867188	-187500.015625	-187500.015625	-187500.015625	-187500.015625	-187500.015625	-187500.015625	-187500.015625	461.000000	493.000000	1019.000000	1610628709.913820
1100	47148.410156	-187500.015625	-187500.015625	-187500.015625	-187500.015625	-187500.015625	-187500.015625	-187500.015625	461.000000	492.000000	1019.000000	1610628709.913821
1101	47149.683594	-187500.015625	-187500.015625	-187500.015625	-187500.015625	-187500.015625	-187500.015625	-187500.015625	461.000000	491.000000	1018.000000	1610628709.913823
1102	47199.507812	-187500.015625	-187500.015625	-187500.015625	-187500.015625	-187500.015625	-187500.015625	-187500.015625	461.000000	492.000000	1018.000000	1610628709.913824
1103	47224.273438	-187500.015625	-187500.015625	-187500.015625	-187500.015625	-187500.015625	-187500.015625	-187500.015625	461.000000	491.000000	1018.000000	1610628709.913826
1104	47198.457031	-187500.015625	-187500.015625	-187500.015625	-187500.015625	-187500.015625	-187500.015625	-187500.015625	461.000000	492.000000	1018.000000	1610628709.913828
1105	47151.472656	-187500.015625	-187500.015625	-187500.015625	-187500.015625	-187500.015625	-187500.015625	-187500.015625	461.000000	492.000000	1019.000000	1610628709.913829
1106	47146.242188	-187500.015625	-187500.015625	-187500.015625	-187500.015625	-187500.015625	-187500.015625	-187500.015625	461.000000	492.000000	1019.000000	1610628709.913831
1107	47197.406250	-187500.015625	-187500.015625	-187500.015625	-187500.015625	-187500.015625	-187500.015625	-187500.015625	461.000000	492.000000	1019.000000	1610628709.913832
1108	47231.378906	-187500.015625	-187500.015625	-187500.015625	-187500.015625	-187500.015625	-187500.015625	-187500.015625	462.000000	492.000000	1019.000000	1610628709.913834
1109	47202.769531	-187500.015625	-187500.015625	-187500.015625	-187500.015625	-187500.015625	-187500.015625	-187500.015625	462.000000	492.000000	1019.000000	1610628709.913836
1110	47156.636719	-187500.015625	-187500.015625	-187500.015625	-187500.015625	-187500.015625	-187500.015625	-187500.015625	461.000000	492.000000	1019.000000	1610628709.913837
1111	47149.750000	-187500.015625	-187500.015625	-187500.015625	-187500.015625	-187500.015625	-187500.015625	-187500.015625	462.000000	491.000000	1018.000000	1610628709.913839
1112	47198.007812	-187500.015625	-187500.015625	-187500.015625	-187500.015625	-187500.015625	-187500.015625	-187500.015625	461.000000	493.000000	1018.000000	1610628709.913840
1113	47229.457031	-187500.015625	-187500.015625	-187500.015625	-187500.015625	-187500.015625	-187500.015625	-187500.015625	461.000000	492.000000	1018.000000	1610628709.913842
1114	47206.996094	-187500.015625	-187500.015625	-187500.015625	-187500.015625	-187500.015625	-187500.015625	-187500.015625	461.000000	492.000000	1019.000000	1610628709.913844
1115	47160.414062	-187500.015625	-187500.015625	-187500.015625	-187500.015625	-187500.015625	-187500.015625	-187500.015625	461.000000	492.000000	1018.000000	1610628709.913845
1116	47150.601562	-187500.015625	-187500.015625	-187500.015625	-187500.015625	-187500.015625	-187500.015625	-187500.015625	462.000000	491.000000	1019.000000	1610628709.913847
1117	47197.515625	-187500.015625	-187500.015625	-187500.015625	-187500.015625	-187500.015625	-187500.015625	-187500.015625	461.000000	492.000000	1019.000000	1610628709.913850
1118	47230.195312	-187500.015625	-187500.015625	-187500.015625	-187500.015625	-187500.015625	-187500.015625	-187500.015625	461.000000	491.000000	1018.000000	1610628709.913851
1119	47204.828125	-187500.015625	-187500.015625	-187500.015625	-187500.015625	-187500.015625	-187500.015625	-187500.015625	461.000000	493.000000	1019.000000	1610628709.913853
1120	47156.703125	-187500.015625	-187500.015625	-187500.015625	-187500.015625	-187500.015625	-187500.015625	-187500.015625	462.000000	492.000000	1019.000000	1610628709.913854
1121	47149.328125	-187500.015625	-187500.015625	-187500.015625	-187500.015625	-187500.015625	-187500.015625	-187500.015625	461.000000	492.000000	1018.000000	1610628709.913856
1122	47192.710938	-187500.015625	-187500.015625	-187500.015625	-187500.015625	-187500.015625	-187500.015625	-187500.015625	461.000000	492.000000	1019.000000	1610628709.913858
1123	47228.027344	-187500.015625	-187500.015625	-187500.015625	-187500.015625	-187500.015625	-187500.015625	-187500.015625	461.000000	491.000000	1019.000000	1610628709.913859
1124	47205.855469	-187500.015625	-187500.015625	-187500.015625	-187500.015625	-187500.015625	-187500.015625	-187500.015625	461.000000	492.000000	1018.000000	1610628709.913861
1125	47155.988281	-187500.015625	-187500.015625	-187500.015625	-187500.015625	-187500.015625	-187500.015625	-187500.015625	461.000000	492.000000	1019.000000	1610628709.913862
1126	47144.699219	-187500.015625	-187500.015625	-187500.015625	-187500.015625	-187500.015625	-187500.015625	-187500.015625	461.000000	492.000000	1018.000000	1610628709.913864
1127	47188.554688	-187500.015625	-187500.015625	-187500.015625	-187500.015625	-187500.015625	-187500.015625	-187500.015625	461.000000	492.000000	1019.000000	1610628709.913865
1128	47219.710938	-187500.015625	-187500.015625	-187500.015625	-187500.015625	-187500.015625	-187500.015625	-187500.015625	461.000000	492.000000	1019.000000	1610628709.913867
1129	47199.484375	-187500.015625	-187500.015625	-187500.015625	-187500.015625	-187500.015625	-187500.015625	-187500.015625	461.000000	492.000000	1018.000000	1610628709.913869
1130	47148.835938	-187500.015625	-187500.015625	-187500.015625	-187500.015625	-187500.015625	-187500.015625	-187500.015625	462.000000	492.000000	1018.000000	1610628709.913870
1131	47137.101562	-187500.015625	-187500.015625	-187500.015625	-187500.015625	-187500.015625	-187500.015625	-187500.015625	461.000000	492.000000	1018.000000	1610628709.913872
1132	47179.187500	-187500.015625	-187500.015625	-187500.015625	-187500.015625	-187500.015625	-187500.015625	-187500.015625	461.000000	492.000000	1018.000000	1610628709.913873
1133	47222.437500	-187500.015625	-187500.015625	-187500.015625	-187500.015625	-187500.015625	-187500.015625	-187500.015625	461.000000	492.000000	1018.000000	1610628709.913875
1134	47213.363281	-187500.015625	-187500.015625	-187500.015625	-187500.015625	-187500.015625	-187500.015625	-187500.015625	461.000000	492.000000	1019.000000	1610628709.913876
1135	47160.972656	-187500.015625	-187500.015625	-187500.015625	-187500.015625	-187500.015625	-187500.015625	-187500.015625	461.000000	492.000000	1018.000000	1610628709.913878
1136	47138.507812	-187500.015625	-187500.015625	-187500.015625	-187500.015625	-187500.015625	-187500.015625	-187500.015625	461.000000	492.000000	1018.000000	1610628709.913880
1137	47182.406250	-187500.015625	-187500.015625	-187500.015625	-187500.015625	-187500.015625	-187500.015625	-187500.015625	461.000000	492.000000	1018.000000	1610628709.913881
1138	47223.289062	-187500.015625	-187500.015625	-187500.015625	-187500.015625	-187500.015625	-187500.015625	-187500.015625	461.000000	492.000000	1019.000000	1610628709.913883
1139	47209.519531	-187500.015625	-187500.015625	-187500.015625	-187500.015625	-187500.015625	-187500.015625	-187500.015625	461.000000	492.000000	1019.000000	1610628709.913884
1140	47162.425781	-187500.015625	-187500.015625	-187500.015625	-187500.015625	-187500.015625	-187500.015625	-187500.015625	461.000000	492.000000	1018.000000	1610628709.913886
1141	47148.746094	-187500.015625	-187500.015625	-187500.015625	-187500.015625	-187500.015625	-187500.015625	-187500.015625	461.000000	492.000000	1018.000000	1610628709.913889
1142	47193.269531	-187500.015625	-187500.015625	-187500.015625	-187500.015625	-187500.015625	-187500.015625	-187500.015625	461.000000	492.000000	1018.000000	1610628709.913890
1143	47233.683594	-187500.015625	-187500.015625	-187500.015625	-187500.015625	-187500.015625	-187500.015625	-187500.015625	461.000000	492.000000	1019.000000	1610628709.913892
1144	47219.308594	-187500.015625	-187500.015625	-187500.015625	-187500.015625	-187500.015625	-187500.015625	-187500.015625	461.000000	492.000000	1018.000000	1610628709.913894
1145	47174.203125	-187500.015625	-187500.015625	-187500.015625	-187500.015625	-187500.015625	-187500.015625	-187500.015625	462.000000	491.000000	1018.000000	1610628709.913895
1146	47162.269531	-187500.015625	-187500.015625	-187500.015625	-187500.015625	-187500.015625	-187500.015625	-187500.015625	461.000000	492.000000	1018.000000	1610628709.913897
1147	47205.632812	-187500.015625	-187500.015625	-187500.015625	-187500.015625	-187500.015625	-187500.015625	-187500.015625	461.000000	493.000000	1018.000000	1610628709.913898
1148	47237.953125	-187500.015625	-187500.015625	-187500.015625	-187500.015625	-187500.015625	-187500.015625	-187500.015625	461.000000	492.000000	1019.000000	1610628709.913900
1149	47215.621094	-187500.015625	-187500.015625	-187500.015625	-187500.015625	-187500.015625	-187500.015625	-187500.015625	461.000000	492.000000	1018.000000	1610628709.913902
1150	47167.699219	-187500.015625	-187500.015625	-187500.015625	-187500.015625	-187500.015625	-187500.015625	-187500.015625	461.000000	492.000000	1019.000000	1610628709.913903
1151	47151.851562	-187500.015625	-187500.015625	-187500.015625	-187500.015625	-187500.015625	-187500.015625	-187500.015625	461.000000	492.000000	1019.000000	1610628709.913905
1152	47192.265625	-187500.015625	-187500.015625	-187500.015625	-187500.015625	-187500.015625	-187500.015625	-187500.015625	461.000000	492.000000	1018.000000	1610628709.913907
1153	47231.871094	-187500.015625	-187500.015625	-187500.015625	-187500.015625	-187500.015625	-187500.015625	-187500.015625	461.000000	492.000000	1019.000000	1610628709.913908
1154	47212.046875	-187500.015625	-187500.015625	-187500.015625	-187500.015625	-187500.015625	-187500.015625	-187500.015625	461.000000	492.000000	1017.000000	1610628709.913910
1155	47162.984375	-187500.015625	-187500.015625	-187500.015625	-187500.015625	-187500.015625	-187500.015625	-187500.015625	461.000000	492.000000	1018.000000	1610628709.913912
1156	47150.085938	-187500.015625	-187500.015625	-187500.015625	-187500.015625	-187500.015625	-187500.015625	-187500.015625	461.000000	492.000000	1019.000000	1610628709.913913
1157	47194.613281	-187500.015625	-187500.015625	-187500.015625	-187500.015625	-187500.015625	-187500.015625	-187500.015625	461.000000	492.000000	1019.000000	1610628709.913915
1158	47231.605469	-187500.015625	-187500.015625	-187500.015625	-187500.015625	-187500.015625	-187500.015625	-187500.015625	461.000000	491.000000	1018.000000	1610628709.913916
1159	47216.203125	-187500.015625	-187500.015625	-187500.015625	-187500.015625	-187500.015625	-187500.015625	-187500.015625	461.000000	492.000000	1018.000000	1610628709.913918
1160	47166.628906	-187500.015625	-187500.015625	-187500.015625	-187500.015625	-187500.015625	-187500.015625	-187500.015625	461.000000	492.000000	1018.000000	1610628709.913920
1161	47153.753906	-187500.015625	-187500.015625	-187500.015625	-187500.015625	-187500.015625	-187500.015625	-187500.015625	461.000000	492.000000	1018.000000	1610628709.913921
1162	47193.671875	-187500.015625	-187500.015625	-187500.015625	-187500.015625	-187500.015625	-187500.015625	-187500.015625	461.000000	492.000000	1019.000000	1610628709.913923
1163	47225.835938	-187500.015625	-187500.015625	-187500.015625	-187500.015625	-187500.015625	-187500.015625	-187500.015625	461.000000	491.000000	1019.000000	1610628709.913924
1164	47211.039062	-187500.015625	-187500.015625	-187500.015625	-187500.015625	-187500.015625	-187500.015625	-187500.015625	461.000000	491.000000	1018.000000	1610628709.913927
1165	47165.375000	-187500.015625	-187500.015625	-187500.015625	-187500.015625	-187500.015625	-187500.015625	-187500.015625	461.000000	492.000000	1018.000000	1610628709.913929
1166	47152.210938	-187500.015625	-187500.015625	-187500.015625	-187500.015625	-187500.015625	-187500.015625	-187500.015625	461.000000	492.000000	1018.000000	1610628709.913930
1167	47190.992188	-187500.015625	-187500.015625	-187500.015625	-187500.015625	-187500.015625	-187500.015625	-187500.015625	461.000000	492.000000	1018.000000	1610628709.913932
1168	47222.664062	-187500.015625	-187500.015625	-187500.015625	-187500.015625	-187500.015625	-187500.015625	-187500.015625	461.000000	491.000000	1019.000000	1610628709.913934
1169	47208.312500	-187500.015625	-187500.015625	-187500.015625	-187500.015625	-187500.015625	-187500.015625	-187500.015625	461.000000	492.000000	1019.000000	1610628709.913935
1170	47158.335938	-187500.015625	-187500.015625	-187500.015625	-187500.015625	-187500.015625	-187500.015625	-187500.015625	461.000000	492.000000	1018.000000	1610628709.913937
1171	47143.425781	-187500.015625	-187500.015625	-187500.015625	-187500.015625	-187500.015625	-187500.015625	-187500.015625	461.000000	492.000000	1018.000000	1610628709.913938
1172	47183.996094	-187500.015625	-187500.015625	-187500.015625	-187500.015625	-187500.015625	-187500.015625	-187500.015625	461.000000	492.000000	1018.000000	1610628709.913940
1173	47221.546875	-187500.015625	-187500.015625	-187500.015625	-187500.015625	-187500.015625	-187500.015625	-187500.015625	461.000000	491.000000	1019.000000	1610628709.913942
1174	47208.671875	-187500.015625	-187500.015625	-187500.015625	-187500.015625	-187500.015625	-187500.015625	-187500.015625	461.000000	492.000000	1019.000000	1610628709.913943
1175	47158.757812	-187500.015625	-187500.015625	-187500.015625	-187500.015625	-187500.015625	-187500.015625	-187500.015625	461.000000	492.000000	1019.000000	1610628709.913944
1176	47141.929688	-187500.015625	-187500.015625	-187500.015625	-187500.015625	-187500.015625	-187500.015625	-187500.015625	462.000000	491.000000	1019.000000	1610628709.913946
1177	47188.421875	-187500.015625	-187500.015625	-187500.015625	-187500.015625	-187500.015625	-187500.015625	-187500.015625	461.000000	492.000000	1019.000000	1610628709.913948
1178	47232.789062	-187500.015625	-187500.015625	-187500.015625	-187500.015625	-187500.015625	-187500.015625	-187500.015625	461.000000	492.000000	1018.000000	1610628709.913949
1179	47222.484375	-187500.015625	-187500.015625	-187500.015625	-187500.015625	-187500.015625	-187500.015625	-187500.015625	461.000000	492.000000	1018.000000	1610628709.913951
1180	47174.226562	-187500.015625	-187500.015625	-187500.015625	-187500.015625	-187500.015625	-187500.015625	-187500.015625	461.000000	492.000000	1019.000000	1610628709.913953
1181	47156.500000	-187500.015625	-187500.015625	-187500.015625	-187500.015625	-187500.015625	-187500.015625	-187500.015625	461.000000	492.000000	1019.000000	1610628709.913954
1182	47199.304688	-187500.015625	-187500.015625	-187500.015625	-187500.015625	-187500.015625	-187500.015625	-187500.015625	461.000000	492.000000	1019.000000	1610628709.913956
1183	47240.433594	-187500.015625	-187500.015625	-187500.015625	-187500.015625	-187500.015625	-187500.015625	-187500.015625	461.000000	492.000000	1018.000000	1610628709.913957
1184	47230.285156	-187500.015625	-187500.015625	-187500.015625	-187500.015625	-187500.015625	-187500.015625	-187500.015625	461.000000	492.000000	1018.000000	1610628709.913959
1185	47181.937500	-187500.015625	-187500.015625	-187500.015625	-187500.015625	-187500.015625	-187500.015625	-187500.015625	461.000000	491.000000	1018.000000	1610628709.913960
1186	47164.683594	-187500.015625	-187500.015625	-187500.015625	-187500.015625	-187500.015625	-187500.015625	-187500.015625	461.000000	491.000000	1019.000000	1610628709.913962
1187	47202.703125	-187500.015625	-187500.015625	-187500.015625	-187500.015625	-187500.015625	-187500.015625	-187500.015625	461.000000	492.000000	1019.000000	1610628709.913965
1188	47240.679688	-187500.015625	-187500.015625	-187500.015625	-187500.015625	-187500.015625	-187500.015625	-187500.015625	461.000000	491.000000	1018.000000	1610628709.913966
1189	47227.535156	-187500.015625	-187500.015625	-187500.015625	-187500.015625	-187500.015625	-187500.015625	-187500.015625	461.000000	492.000000	1018.000000	1610628709.913968
1190	47179.925781	-187500.015625	-187500.015625	-187500.015625	-187500.015625	-187500.015625	-187500.015625	-187500.015625	461.000000	492.000000	1018.000000	1610628709.913970
1191	47160.457031	-187500.015625	-187500.015625	-187500.015625	-187500.015625	-187500.015625	-187500.015625	-187500.015625	461.000000	491.000000	1019.000000	1610628709.913971
1192	47196.019531	-187500.015625	-187500.015625	-187500.015625	-187500.015625	-187500.015625	-187500.015625	-187500.015625	461.000000	492.000000	1018.000000	1610628709.913973
1193	47233.300781	-187500.015625	-187500.015625	-187500.015625	-187500.015625	-187500.015625	-187500.015625	-187500.015625	460.000000	492.000000	1019.000000	1610628709.913974
1194	47218.148438	-187500.015625	-187500.015625	-187500.015625	-187500.015625	-187500.015625	-187500.015625	-187500.015625	461.000000	492.000000	1019.000000	1610628709.913976
1195	47167.296875	-187500.015625	-187500.015625	-187500.015625	-187500.015625	-187500.015625	-187500.015625	-187500.015625	461.000000	492.000000	1018.000000	1610628709.913977
1196	47151.941406	-187500.015625	-187500.015625	-187500.015625	-187500.015625	-187500.015625	-187500.015625	-187500.015625	461.000000	491.000000	1019.000000	1610628709.913979
1197	47187.257812	-187500.015625	-187500.015625	-187500.015625	-187500.015625	-187500.015625	-187500.015625	-187500.015625	461.000000	492.000000	1019.000000	1610628709.913980
1198	47225.679688	-187500.015625	-187500.015625	-187500.015625	-187500.015625	-187500.015625	-187500.015625	-187500.015625	461.000000	491.000000	1019.000000	1610628709.913982
1199	47218.773438	-187500.015625	-187500.015625	-187500.015625	-187500.015625	-187500.015625	-187500.015625	-187500.015625	461.000000	492.000000	1019.000000	1610628709.913984
1200	47171.699219	-187500.015625	-187500.015625	-187500.015625	-187500.015625	-187500.015625	-187500.015625	-187500.015625	461.000000	492.000000	1018.000000	1610628709.913985
1201	47153.082031	-187500.015625	-187500.015625	-187500.015625	-187500.015625	-187500.015625	-187500.015625	-187500.015625	461.000000	492.000000	1019.000000	1610628709.913987
1202	47189.246094	-187500.015625	-187500.015625	-187500.015625	-187500.015625	-187500.015625	-187500.015625	-187500.015625	461.000000	493.000000	1018.000000	1610628709.913989
1203	47230.308594	-187500.015625	-187500.015625	-187500.015625	-187500.015625	-187500.015625	-187500.015625	-187500.015625	461.000000	492.000000	1019.000000	1610628710.392384
1204	47224.785156	-187500.015625	-187500.015625	-187500.015625	-187500.015625	-187500.015625	-187500.015625	-187500.015625	461.000000	492.000000	1018.000000	1610628710.392451
1205	47172.550781	-187500.015625	-187500.015625	-187500.015625	-187500.015625	-187500.015625	-187500.015625	-187500.015625	461.000000	492.000000	1018.000000	1610628710.392650
1206	47150.378906	-187500.015625	-187500.015625	-187500.015625	-187500.015625	-187500.015625	-187500.015625	-187500.015625	461.000000	491.000000	1019.000000	1610628710.392694
1207	47186.742188	-187500.015625	-187500.015625	-187500.015625	-187500.015625	-187500.015625	-187500.015625	-187500.015625	461.000000	492.000000	1019.000000	1610628710.392695
1208	47226.664062	-187500.015625	-187500.015625	-187500.015625	-187500.015625	-187500.015625	-187500.015625	-187500.015625	461.000000	491.000000	1019.000000	1610628710.392697
1209	47221.074219	-187500.015625	-187500.015625	-187500.015625	-187500.015625	-187500.015625	-187500.015625	-187500.015625	461.000000	492.000000	1018.000000	1610628710.392699
1210	47171.031250	-187500.015625	-187500.015625	-187500.015625	-187500.015625	-187500.015625	-187500.015625	-187500.015625	461.000000	492.000000	1018.000000	1610628710.392706
1211	47149.503906	-187500.015625	-187500.015625	-187500.015625	-187500.015625	-187500.015625	-187500.015625	-187500.015625	461.000000	491.000000	1019.000000	1610628710.392707
1212	47188.152344	-187500.015625	-187500.015625	-187500.015625	-187500.015625	-187500.015625	-187500.015625	-187500.015625	461.000000	492.000000	1019.000000	1610628710.392709
1213	47228.363281	-187500.015625	-187500.015625	-187500.015625	-187500.015625	-187500.015625	-187500.015625	-187500.015625	461.000000	492.000000	1018.000000	1610628710.392711
1214	47218.347656	-187500.015625	-187500.015625	-187500.015625	-187500.015625	-187500.015625	-187500.015625	-187500.015625	461.000000	493.000000	1019.000000	1610628710.392713
1215	47171.835938	-187500.015625	-187500.015625	-187500.015625	-187500.015625	-187500.015625	-187500.015625	-187500.015625	461.000000	492.000000	1018.000000	1610628710.392715
1216	47152.566406	-187500.015625	-187500.015625	-187500.015625	-187500.015625	-187500.015625	-187500.015625	-187500.015625	461.000000	492.000000	1018.000000	1610628710.392717
1217	47189.203125	-187500.015625	-187500.015625	-187500.015625	-187500.015625	-187500.015625	-187500.015625	-187500.015625	461.000000	492.000000	1019.000000	1610628710.392720
1218	47226.015625	-187500.015625	-187500.015625	-187500.015625	-187500.015625	-187500.015625	-187500.015625	-187500.015625	461.000000	491.000000	1019.000000	1610628710.392721
1219	47219.085938	-187500.015625	-187500.015625	-187500.015625	-187500.015625	-187500.015625	-187500.015625	-187500.015625	461.000000	492.000000	1018.000000	1610628710.392723
1220	47179.078125	-187500.015625	-187500.015625	-187500.015625	-187500.015625	-187500.015625	-187500.015625	-187500.015625	461.000000	492.000000	1019.000000	1610628710.392725
1221	47158.871094	-187500.015625	-187500.015625	-187500.015625	-187500.015625	-187500.015625	-187500.015625	-187500.015625	462.000000	492.000000	1019.000000	1610628710.392726
1222	47194.433594	-187500.015625	-187500.015625	-187500.015625	-187500.015625	-187500.015625	-187500.015625	-187500.015625	461.000000	492.000000	1018.000000	1610628710.392728
1223	47218.750000	-187500.015625	-187500.015625	-187500.015625	-187500.015625	-187500.015625	-187500.015625	-187500.015625	461.000000	492.000000	1018.000000	1610628710.392729
1224	47208.738281	-187500.015625	-187500.015625	-187500.015625	-187500.015625	-187500.015625	-187500.015625	-187500.015625	461.000000	492.000000	1019.000000	1610628710.392731
1225	47169.285156	-187500.015625	-187500.015625	-187500.015625	-187500.015625	-187500.015625	-187500.015625	-187500.015625	461.000000	492.000000	1019.000000	1610628710.392755
1226	47154.890625	-187500.015625	-187500.015625	-187500.015625	-187500.015625	-187500.015625	-187500.015625	-187500.015625	462.000000	491.000000	1019.000000	1610628710.392757
1227	47192.843750	-187500.015625	-187500.015625	-187500.015625	-187500.015625	-187500.015625	-187500.015625	-187500.015625	461.000000	492.000000	1018.000000	1610628710.392758
1228	47232.320312	-187500.015625	-187500.015625	-187500.015625	-187500.015625	-187500.015625	-187500.015625	-187500.015625	461.000000	492.000000	1018.000000	1610628710.392760
1229	47221.792969	-187500.015625	-187500.015625	-187500.015625	-187500.015625	-187500.015625	-187500.015625	-187500.015625	461.000000	492.000000	1018.000000	1610628710.392762
1230	47175.656250	-187500.015625	-187500.015625	-187500.015625	-187500.015625	-187500.015625	-187500.015625	-187500.015625	461.000000	492.000000	1018.000000	1610628710.392780
1231	47152.769531	-187500.015625	-187500.015625	-187500.015625	-187500.015625	-187500.015625	-187500.015625	-187500.015625	461.000000	492.000000	1018.000000	1610628710.392781
1232	47188.242188	-187500.015625	-187500.015625	-187500.015625	-187500.015625	-187500.015625	-187500.015625	-187500.015625	461.000000	492.000000	1018.000000	1610628710.392783
1233	47233.503906	-187500.015625	-187500.015625	-187500.015625	-187500.015625	-187500.015625	-187500.015625	-187500.015625	461.000000	492.000000	1019.000000	1610628710.392785
1234	47229.816406	-187500.015625	-187500.015625	-187500.015625	-187500.015625	-187500.015625	-187500.015625	-187500.015625	461.000000	491.000000	1019.000000	1610628710.392787
1235	47186.742188	-187500.015625	-187500.015625	-187500.015625	-187500.015625	-187500.015625	-187500.015625	-187500.015625	461.000000	491.000000	1019.000000	1610628710.392789
1236	47160.972656	-187500.015625	-187500.015625	-187500.015625	-187500.015625	-187500.015625	-187500.015625	-187500.015625	461.000000	492.000000	1018.000000	1610628710.392791
1237	47190.632812	-187500.015625	-187500.015625	-187500.015625	-187500.015625	-187500.015625	-187500.015625	-187500.015625	461.000000	492.000000	1019.000000	1610628710.392792
1238	47228.652344	-187500.015625	-187500.015625	-187500.015625	-187500.015625	-187500.015625	-187500.015625	-187500.015625	461.000000	491.000000	1018.000000	1610628710.392794
1239	47223.847656	-187500.015625	-187500.015625	-187500.015625	-187500.015625	-187500.015625	-187500.015625	-187500.015625	461.000000	491.000000	1019.000000	1610628710.392796
1240	47178.226562	-187500.015625	-187500.015625	-187500.015625	-187500.015625	-187500.015625	-187500.015625	-187500.015625	461.000000	492.000000	1018.000000	1610628710.392797
1241	47155.429688	-187500.015625	-187500.015625	-187500.015625	-187500.015625	-187500.015625	-187500.015625	-187500.015625	461.000000	492.000000	1018.000000	1610628710.392799
1242	47185.203125	-187500.015625	-187500.015625	-187500.015625	-187500.015625	-187500.015625	-187500.015625	-187500.015625	461.000000	492.000000	1019.000000	1610628710.392800
1243	47226.976562	-187500.015625	-187500.015625	-187500.015625	-187500.015625	-187500.015625	-187500.015625	-187500.015625	461.000000	491.000000	1019.000000	1610628710.392802
1244	47223.960938	-187500.015625	-187500.015625	-187500.015625	-187500.015625	-187500.015625	-187500.015625	-187500.015625	461.000000	491.000000	1019.000000	1610628710.392804
1245	47177.468750	-187500.015625	-187500.015625	-187500.015625	-187500.015625	-187500.015625	-187500.015625	-187500.015625	461.000000	492.000000	1018.000000	1610628710.392805
1246	47151.316406	-187500.015625	-187500.015625	-187500.015625	-187500.015625	-187500.015625	-187500.015625	-187500.015625	462.000000	491.000000	1018.000000	1610628710.392807
1247	47192.062500	-187500.015625	-187500.015625	-187500.015625	-187500.015625	-187500.015625	-187500.015625	-187500.015625	461.000000	492.000000	1019.000000	1610628710.392808
1248	47239.136719	-187500.015625	-187500.015625	-187500.015625	-187500.015625	-187500.015625	-187500.015625	-187500.015625	461.000000	492.000000	1018.000000	1610628710.392810
1249	47234.687500	-187500.015625	-187500.015625	-187500.015625	-187500.015625	-187500.015625	-187500.015625	-187500.015625	461.000000	492.000000	1017.000000	1610628710.392812
1250	47185.937500	-187500.015625	-187500.015625	-187500.015625	-187500.015625	-187500.015625	-187500.015625	-187500.015625	461.000000	492.000000	1019.000000	1610628710.392813
1251	47157.285156	-187500.015625	-187500.015625	-187500.015625	-187500.015625	-187500.015625	-187500.015625	-187500.015625	461.000000	492.000000	1018.000000	1610628710.392815
1252	47185.156250	-187500.015625	-187500.015625	-187500.015625	-187500.015625	-187500.015625	-187500.015625	-187500.015625	461.000000	492.000000	1019.000000	1610628710.392817
1253	47232.519531	-187500.015625	-187500.015625	-187500.015625	-187500.015625	-187500.015625	-187500.015625	-187500.015625	461.000000	491.000000	1018.000000	1610628710.392818
1254	47229.433594	-187500.015625	-187500.015625	-187500.015625	-187500.015625	-187500.015625	-187500.015625	-187500.015625	461.000000	492.000000	1018.000000	1610628710.392820
1255	47178.316406	-187500.015625	-187500.015625	-187500.015625	-187500.015625	-187500.015625	-187500.015625	-187500.015625	461.000000	492.000000	1019.000000	1610628710.392821
1256	47151.429688	-187500.015625	-187500.015625	-187500.015625	-187500.015625	-187500.015625	-187500.015625	-187500.015625	462.000000	491.000000	1018.000000	1610628710.392823
1257	47184.218750	-187500.015625	-187500.015625	-187500.015625	-187500.015625	-187500.015625	-187500.015625	-187500.015625	461.000000	491.000000	1019.000000	1610628710.392827
1258	47235.179688	-187500.015625	-187500.015625	-187500.015625	-187500.015625	-187500.015625	-187500.015625	-187500.015625	461.000000	492.000000	1017.000000	1610628710.392829
1259	47235.625000	-187500.015625	-187500.015625	-187500.015625	-187500.015625	-187500.015625	-187500.015625	-187500.015625	461.000000	492.000000	1019.000000	1610628710.392830
1260	47192.085938	-187500.015625	-187500.015625	-187500.015625	-187500.015625	-187500.015625	-187500.015625	-187500.015625	461.000000	492.000000	1017.000000	1610628710.392832
1261	47162.089844	-187500.015625	-187500.015625	-187500.015625	-187500.015625	-187500.015625	-187500.015625	-187500.015625	461.000000	492.000000	1018.000000	1610628710.392834
1262	47190.566406	-187500.015625	-187500.015625	-187500.015625	-187500.015625	-187500.015625	-187500.015625	-187500.015625	461.000000	492.000000	1019.000000	1610628710.392835
1263	47237.078125	-187500.015625	-187500.015625	-187500.015625	-187500.015625	-187500.015625	-187500.015625	-187500.015625	461.000000	492.000000	1019.000000	1610628710.392837
1264	47237.234375	-187500.015625	-187500.015625	-187500.015625	-187500.015625	-187500.015625	-187500.015625	-187500.015625	461.000000	492.000000	1018.000000	1610628710.392838
1265	47189.492188	-187500.015625	-187500.015625	-187500.015625	-187500.015625	-187500.015625	-187500.015625	-187500.015625	461.000000	492.000000	1019.000000	1610628710.392840
1266	47161.910156	-187500.015625	-187500.015625	-187500.015625	-187500.015625	-187500.015625	-187500.015625	-187500.015625	461.000000	492.000000	1018.000000	1610628710.392842
1267	47193.089844	-187500.015625	-187500.015625	-187500.015625	-187500.015625	-187500.015625	-187500.015625	-187500.015625	461.000000	492.000000	1019.000000	1610628710.392843
1268	47246.421875	-187500.015625	-187500.015625	-187500.015625	-187500.015625	-187500.015625	-187500.015625	-187500.015625	461.000000	491.000000	1019.000000	1610628710.392845
1269	47241.437500	-187500.015625	-187500.015625	-187500.015625	-187500.015625	-187500.015625	-187500.015625	-187500.015625	461.000000	492.000000	1019.000000	1610628710.392846
1270	47182.921875	-187500.015625	-187500.015625	-187500.015625	-187500.015625	-187500.015625	-187500.015625	-187500.015625	462.000000	492.000000	1018.000000	1610628710.392848
1271	47153.304688	-187500.015625	-187500.015625	-187500.015625	-187500.015625	-187500.015625	-187500.015625	-187500.015625	462.000000	492.000000	1019.000000	1610628710.392850
1272	47190.519531	-187500.015625	-187500.015625	-187500.015625	-187500.015625	-187500.015625	-187500.015625	-187500.015625	461.000000	492.000000	1019.000000	1610628710.392851
1273	47240.835938	-187500.015625	-187500.015625	-187500.015625	-187500.015625	-187500.015625	-187500.015625	-187500.015625	461.000000	492.000000	1019.000000	1610628710.392853
1274	47234.710938	-187500.015625	-187500.015625	-187500.015625	-187500.015625	-187500.015625	-187500.015625	-187500.015625	461.000000	491.000000	1018.000000	1610628710.392855
1275	47192.445312	-187500.015625	-187500.015625	-187500.015625	-187500.015625	-187500.015625	-187500.015625	-187500.015625	462.000000	492.000000	1019.000000	1610628710.392856
1276	47163.117188	-187500.015625	-187500.015625	-187500.015625	-187500.015625	-187500.015625	-187500.015625	-187500.015625	461.000000	492.000000	1018.000000	1610628710.392858
1277	47185.179688	-187500.015625	-187500.015625	-187500.015625	-187500.015625	-187500.015625	-187500.015625	-187500.015625	461.000000	492.000000	1019.000000	1610628710.392859
1278	47232.183594	-187500.015625	-187500.015625	-187500.015625	-187500.015625	-187500.015625	-187500.015625	-187500.015625	461.000000	492.000000	1019.000000	1610628710.392861
1279	47238.621094	-187500.015625	-187500.015625	-187500.015625	-187500.015625	-187500.015625	-187500.015625	-187500.015625	461.000000	492.000000	1019.000000	1610628710.392863
1280	47195.996094	-187500.015625	-187500.015625	-187500.015625	-187500.015625	-187500.015625	-187500.015625	-187500.015625	462.000000	492.000000	1019.000000	1610628710.392865
1281	47163.007812	-187500.015625	-187500.015625	-187500.015625	-187500.015625	-187500.015625	-187500.015625	-187500.015625	461.000000	491.000000	1018.000000	1610628710.392867
1282	47186.585938	-187500.015625	-187500.015625	-187500.015625	-187500.015625	-187500.015625	-187500.015625	-187500.015625	461.000000	493.000000	1019.000000	1610628710.392869
1283	47238.355469	-187500.015625	-187500.015625	-187500.015625	-187500.015625	-187500.015625	-187500.015625	-187500.015625	461.000000	492.000000	1018.000000	1610628710.392870
1284	47241.617188	-187500.015625	-187500.015625	-187500.015625	-187500.015625	-187500.015625	-187500.015625	-187500.015625	461.000000	492.000000	1019.000000	1610628710.392872
1285	47193.046875	-187500.015625	-187500.015625	-187500.015625	-187500.015625	-187500.015625	-187500.015625	-187500.015625	461.000000	492.000000	1019.000000	1610628710.392873
1286	47160.035156	-187500.015625	-187500.015625	-187500.015625	-187500.015625	-187500.015625	-187500.015625	-187500.015625	461.000000	491.000000	1018.000000	1610628710.392875
1287	47183.839844	-187500.015625	-187500.015625	-187500.015625	-187500.015625	-187500.015625	-187500.015625	-187500.015625	461.000000	492.000000	1018.000000	1610628710.392876
1288	47233.996094	-187500.015625	-187500.015625	-187500.015625	-187500.015625	-187500.015625	-187500.015625	-187500.015625	461.000000	492.000000	1018.000000	1610628710.392878
1289	47235.625000	-187500.015625	-187500.015625	-187500.015625	-187500.015625	-187500.015625	-187500.015625	-187500.015625	461.000000	492.000000	1018.000000	1610628710.392879
1290	47188.734375	-187500.015625	-187500.015625	-187500.015625	-187500.015625	-187500.015625	-187500.015625	-187500.015625	461.000000	492.000000	1019.000000	1610628710.392881
1291	47160.144531	-187500.015625	-187500.015625	-187500.015625	-187500.015625	-187500.015625	-187500.015625	-187500.015625	461.000000	491.000000	1018.000000	1610628710.392906
1292	47190.519531	-187500.015625	-187500.015625	-187500.015625	-187500.015625	-187500.015625	-187500.015625	-187500.015625	461.000000	492.000000	1018.000000	1610628710.392907
1293	47239.515625	-187500.015625	-187500.015625	-187500.015625	-187500.015625	-187500.015625	-187500.015625	-187500.015625	461.000000	492.000000	1018.000000	1610628710.392909
1294	47245.105469	-187500.015625	-187500.015625	-187500.015625	-187500.015625	-187500.015625	-187500.015625	-187500.015625	461.000000	492.000000	1018.000000	1610628710.392910
1295	47203.058594	-187500.015625	-187500.015625	-187500.015625	-187500.015625	-187500.015625	-187500.015625	-187500.015625	461.000000	492.000000	1018.000000	1610628710.392912
1296	47174.761719	-187500.015625	-187500.015625	-187500.015625	-187500.015625	-187500.015625	-187500.015625	-187500.015625	461.000000	491.000000	1019.000000	1610628710.392914
1297	47196.937500	-187500.015625	-187500.015625	-187500.015625	-187500.015625	-187500.015625	-187500.015625	-187500.015625	461.000000	492.000000	1019.000000	1610628710.392915
1298	47243.382812	-187500.015625	-187500.015625	-187500.015625	-187500.015625	-187500.015625	-187500.015625	-187500.015625	461.000000	492.000000	1018.000000	1610628710.392917
1299	47253.933594	-187500.015625	-187500.015625	-187500.015625	-187500.015625	-187500.015625	-187500.015625	-187500.015625	461.000000	492.000000	1018.000000	1610628710.392919
1300	47205.117188	-187500.015625	-187500.015625	-187500.015625	-187500.015625	-187500.015625	-187500.015625	-187500.015625	461.000000	492.000000	1018.000000	1610628710.392920
1301	47169.421875	-187500.015625	-187500.015625	-187500.015625	-187500.015625	-187500.015625	-187500.015625	-187500.015625	461.000000	491.000000	1019.000000	1610628710.392922
1302	47192.152344	-187500.015625	-187500.015625	-187500.015625	-187500.015625	-187500.015625	-187500.015625	-187500.015625	461.000000	492.000000	1019.000000	1610628710.392924
1303	47238.824219	-187500.015625	-187500.015625	-187500.015625	-187500.015625	-187500.015625	-187500.015625	-187500.015625	461.000000	491.000000	1019.000000	1610628710.392941
1304	47245.796875	-187500.015625	-187500.015625	-187500.015625	-187500.015625	-187500.015625	-187500.015625	-187500.015625	461.000000	492.000000	1018.000000	1610628710.392942
1305	47203.976562	-187500.015625	-187500.015625	-187500.015625	-187500.015625	-187500.015625	-187500.015625	-187500.015625	461.000000	492.000000	1018.000000	1610628710.392944
1306	47165.105469	-187500.015625	-187500.015625	-187500.015625	-187500.015625	-187500.015625	-187500.015625	-187500.015625	461.000000	491.000000	1019.000000	1610628710.392946
1307	47188.421875	-187500.015625	-187500.015625	-187500.015625	-187500.015625	-187500.015625	-187500.015625	-187500.015625	461.000000	492.000000	1019.000000	1610628710.392947
1308	47234.578125	-187500.015625	-187500.015625	-187500.015625	-187500.015625	-187500.015625	-187500.015625	-187500.015625	461.000000	491.000000	1018.000000	1610628710.392949
1309	47241.394531	-187500.015625	-187500.015625	-187500.015625	-187500.015625	-187500.015625	-187500.015625	-187500.015625	461.000000	490.000000	1018.000000	1610628710.392950
1310	47198.679688	-187500.015625	-187500.015625	-187500.015625	-187500.015625	-187500.015625	-187500.015625	-187500.015625	461.000000	492.000000	1018.000000	1610628710.392952
1311	47162.804688	-187500.015625	-187500.015625	-187500.015625	-187500.015625	-187500.015625	-187500.015625	-187500.015625	461.000000	492.000000	1018.000000	1610628710.392954
1312	47182.453125	-187500.015625	-187500.015625	-187500.015625	-187500.015625	-187500.015625	-187500.015625	-187500.015625	461.000000	492.000000	1018.000000	1610628710.392955
1313	47234.308594	-187500.015625	-187500.015625	-187500.015625	-187500.015625	-187500.015625	-187500.015625	-187500.015625	461.000000	492.000000	1019.000000	1610628710.392957
1314	47239.425781	-187500.015625	-187500.015625	-187500.015625	-187500.015625	-187500.015625	-187500.015625	-187500.015625	461.000000	491.000000	1019.000000	1610628710.392959
1315	47200.109375	-187500.015625	-187500.015625	-187500.015625	-187500.015625	-187500.015625	-187500.015625	-187500.015625	461.000000	492.000000	1018.000000	1610628710.392960
1316	47169.062500	-187500.015625	-187500.015625	-187500.015625	-187500.015625	-187500.015625	-187500.015625	-187500.015625	461.000000	492.000000	1018.000000	1610628710.392962
1317	47190.519531	-187500.015625	-187500.015625	-187500.015625	-187500.015625	-187500.015625	-187500.015625	-187500.015625	461.000000	492.000000	1019.000000	1610628710.392963
1318	47236.007812	-187500.015625	-187500.015625	-187500.015625	-187500.015625	-187500.015625	-187500.015625	-187500.015625	461.000000	492.000000	1018.000000	1610628710.392965
1319	47249.597656	-187500.015625	-187500.015625	-187500.015625	-187500.015625	-187500.015625	-187500.015625	-187500.015625	461.000000	492.000000	1019.000000	1610628710.392967
1320	47217.542969	-187500.015625	-187500.015625	-187500.015625	-187500.015625	-187500.015625	-187500.015625	-187500.015625	462.000000	492.000000	1019.000000	1610628710.392968
1321	47172.148438	-187500.015625	-187500.015625	-187500.015625	-187500.015625	-187500.015625	-187500.015625	-187500.015625	461.000000	492.000000	1018.000000	1610628710.392970
1322	47184.105469	-187500.015625	-187500.015625	-187500.015625	-187500.015625	-187500.015625	-187500.015625	-187500.015625	461.000000	492.000000	1019.000000	1610628710.392972
1323	47230.820312	-187500.015625	-187500.015625	-187500.015625	-187500.015625	-187500.015625	-187500.015625	-187500.015625	461.000000	492.000000	1018.000000	1610628710.871880
1324	47240.542969	-187500.015625	-187500.015625	-187500.015625	-187500.015625	-187500.015625	-187500.015625	-187500.015625	461.000000	491.000000	1019.000000	1610628710.872013
1325	47200.445312	-187500.015625	-187500.015625	-187500.015625	-187500.015625	-187500.015625	-187500.015625	-187500.015625	461.000000	492.000000	1019.000000	1610628710.872015
1326	47165.062500	-187500.015625	-187500.015625	-187500.015625	-187500.015625	-187500.015625	-187500.015625	-187500.015625	461.000000	492.000000	1018.000000	1610628710.872017
1327	47182.386719	-187500.015625	-187500.015625	-187500.015625	-187500.015625	-187500.015625	-187500.015625	-187500.015625	461.000000	492.000000	1018.000000	1610628710.872026
1328	47228.765625	-187500.015625	-187500.015625	-187500.015625	-187500.015625	-187500.015625	-187500.015625	-187500.015625	461.000000	492.000000	1019.000000	1610628710.872028
1329	47237.636719	-187500.015625	-187500.015625	-187500.015625	-187500.015625	-187500.015625	-187500.015625	-187500.015625	461.000000	491.000000	1018.000000	1610628710.872030
1330	47202.367188	-187500.015625	-187500.015625	-187500.015625	-187500.015625	-187500.015625	-187500.015625	-187500.015625	461.000000	492.000000	1019.000000	1610628710.872031
1331	47169.777344	-187500.015625	-187500.015625	-187500.015625	-187500.015625	-187500.015625	-187500.015625	-187500.015625	461.000000	491.000000	1019.000000	1610628710.872033
1332	47183.816406	-187500.015625	-187500.015625	-187500.015625	-187500.015625	-187500.015625	-187500.015625	-187500.015625	461.000000	492.000000	1018.000000	1610628710.872034
1333	47232.898438	-187500.015625	-187500.015625	-187500.015625	-187500.015625	-187500.015625	-187500.015625	-187500.015625	461.000000	492.000000	1018.000000	1610628710.872036
1334	47251.988281	-187500.015625	-187500.015625	-187500.015625	-187500.015625	-187500.015625	-187500.015625	-187500.015625	460.000000	492.000000	1018.000000	1610628710.872038
1335	47209.363281	-187500.015625	-187500.015625	-187500.015625	-187500.015625	-187500.015625	-187500.015625	-187500.015625	461.000000	492.000000	1019.000000	1610628710.872039
1336	47168.281250	-187500.015625	-187500.015625	-187500.015625	-187500.015625	-187500.015625	-187500.015625	-187500.015625	461.000000	491.000000	1019.000000	1610628710.872041
1337	47186.632812	-187500.015625	-187500.015625	-187500.015625	-187500.015625	-187500.015625	-187500.015625	-187500.015625	461.000000	492.000000	1019.000000	1610628710.872043
1338	47234.398438	-187500.015625	-187500.015625	-187500.015625	-187500.015625	-187500.015625	-187500.015625	-187500.015625	461.000000	492.000000	1018.000000	1610628710.872044
1339	47243.761719	-187500.015625	-187500.015625	-187500.015625	-187500.015625	-187500.015625	-187500.015625	-187500.015625	460.000000	492.000000	1018.000000	1610628710.872046
1340	47203.531250	-187500.015625	-187500.015625	-187500.015625	-187500.015625	-187500.015625	-187500.015625	-187500.015625	460.000000	492.000000	1018.000000	1610628710.872047
1341	47166.714844	-187500.015625	-187500.015625	-187500.015625	-187500.015625	-187500.015625	-187500.015625	-187500.015625	461.000000	492.000000	1018.000000	1610628710.872049
1342	47181.042969	-187500.015625	-187500.015625	-187500.015625	-187500.015625	-187500.015625	-187500.015625	-187500.015625	461.000000	492.000000	1019.000000	1610628710.872050
1343	47231.558594	-187500.015625	-187500.015625	-187500.015625	-187500.015625	-187500.015625	-187500.015625	-187500.015625	460.000000	492.000000	1019.000000	1610628710.872052
1344	47241.593750	-187500.015625	-187500.015625	-187500.015625	-187500.015625	-187500.015625	-187500.015625	-187500.015625	461.000000	492.000000	1018.000000	1610628710.872054
1345	47208.625000	-187500.015625	-187500.015625	-187500.015625	-187500.015625	-187500.015625	-187500.015625	-187500.015625	461.000000	492.000000	1019.000000	1610628710.872055
1346	47175.277344	-187500.015625	-187500.015625	-187500.015625	-187500.015625	-187500.015625	-187500.015625	-187500.015625	461.000000	492.000000	1018.000000	1610628710.872057
1347	47193.894531	-187500.015625	-187500.015625	-187500.015625	-187500.015625	-187500.015625	-187500.015625	-187500.015625	461.000000	492.000000	1019.000000	1610628710.872058
1348	47240.050781	-187500.015625	-187500.015625	-187500.015625	-187500.015625	-187500.015625	-187500.015625	-187500.015625	461.000000	492.000000	1018.000000	1610628710.872060
1349	47247.628906	-187500.015625	-187500.015625	-187500.015625	-187500.015625	-187500.015625	-187500.015625	-187500.015625	461.000000	492.000000	1018.000000	1610628710.872061
1350	47211.710938	-187500.015625	-187500.015625	-187500.015625	-187500.015625	-187500.015625	-187500.015625	-187500.015625	460.000000	492.000000	1018.000000	1610628710.872064
1351	47176.015625	-187500.015625	-187500.015625	-187500.015625	-187500.015625	-187500.015625	-187500.015625	-187500.015625	461.000000	491.000000	1019.000000	1610628710.872066
1352	47190.363281	-187500.015625	-187500.015625	-187500.015625	-187500.015625	-187500.015625	-187500.015625	-187500.015625	461.000000	492.000000	1018.000000	1610628710.872068
1353	47238.867188	-187500.015625	-187500.015625	-187500.015625	-187500.015625	-187500.015625	-187500.015625	-187500.015625	461.000000	493.000000	1019.000000	1610628710.872069
1354	47256.144531	-187500.015625	-187500.015625	-187500.015625	-187500.015625	-187500.015625	-187500.015625	-187500.015625	460.000000	492.000000	1018.000000	1610628710.872071
1355	47217.433594	-187500.015625	-187500.015625	-187500.015625	-187500.015625	-187500.015625	-187500.015625	-187500.015625	461.000000	492.000000	1019.000000	1610628710.872072
1356	47175.210938	-187500.015625	-187500.015625	-187500.015625	-187500.015625	-187500.015625	-187500.015625	-187500.015625	461.000000	491.000000	1019.000000	1610628710.872074
1357	47189.917969	-187500.015625	-187500.015625	-187500.015625	-187500.015625	-187500.015625	-187500.015625	-187500.015625	461.000000	492.000000	1018.000000	1610628710.872076
1358	47236.921875	-187500.015625	-187500.015625	-187500.015625	-187500.015625	-187500.015625	-187500.015625	-187500.015625	461.000000	491.000000	1018.000000	1610628710.872078
1359	47249.105469	-187500.015625	-187500.015625	-187500.015625	-187500.015625	-187500.015625	-187500.015625	-187500.015625	461.000000	491.000000	1019.000000	1610628710.872079
1360	47206.390625	-187500.015625	-187500.015625	-187500.015625	-187500.015625	-187500.015625	-187500.015625	-187500.015625	461.000000	492.000000	1019.000000	1610628710.872081
1361	47168.281250	-187500.015625	-187500.015625	-187500.015625	-187500.015625	-187500.015625	-187500.015625	-187500.015625	461.000000	491.000000	1019.000000	1610628710.872082
1362	47179.570312	-187500.015625	-187500.015625	-187500.015625	-187500.015625	-187500.015625	-187500.015625	-187500.015625	461.000000	492.000000	1018.000000	1610628710.872084
1363	47230.039062	-187500.015625	-187500.015625	-187500.015625	-187500.015625	-187500.015625	-187500.015625	-187500.015625	460.000000	492.000000	1018.000000	1610628710.872086
1364	47239.425781	-187500.015625	-187500.015625	-187500.015625	-187500.015625	-187500.015625	-187500.015625	-187500.015625	460.000000	492.000000	1019.000000	1610628710.872087
1365	47202.546875	-187500.015625	-187500.015625	-187500.015625	-187500.015625	-187500.015625	-187500.015625	-187500.015625	461.000000	492.000000	1020.000000	1610628710.872089
1366	47169.914062	-187500.015625	-187500.015625	-187500.015625	-187500.015625	-187500.015625	-187500.015625	-187500.015625	461.000000	492.000000	1019.000000	1610628710.872090
1367	47181.425781	-187500.015625	-187500.015625	-187500.015625	-187500.015625	-187500.015625	-187500.015625	-187500.015625	461.000000	492.000000	1018.000000	1610628710.872092
1368	47230.328125	-187500.015625	-187500.015625	-187500.015625	-187500.015625	-187500.015625	-187500.015625	-187500.015625	461.000000	491.000000	1019.000000	1610628710.872094
1369	47247.046875	-187500.015625	-187500.015625	-187500.015625	-187500.015625	-187500.015625	-187500.015625	-187500.015625	460.000000	492.000000	1018.000000	1610628710.872095
1370	47209.027344	-187500.015625	-187500.015625	-187500.015625	-187500.015625	-187500.015625	-187500.015625	-187500.015625	460.000000	492.000000	1018.000000	1610628710.872097
1371	47170.425781	-187500.015625	-187500.015625	-187500.015625	-187500.015625	-187500.015625	-187500.015625	-187500.015625	461.000000	491.000000	1019.000000	1610628710.872098
1372	47188.464844	-187500.015625	-187500.015625	-187500.015625	-187500.015625	-187500.015625	-187500.015625	-187500.015625	461.000000	492.000000	1019.000000	1610628710.872100
1373	47256.636719	-187500.015625	-187500.015625	-187500.015625	-187500.015625	-187500.015625	-187500.015625	-187500.015625	461.000000	492.000000	1019.000000	1610628710.872103
1374	47265.800781	-187500.015625	-187500.015625	-187500.015625	-187500.015625	-187500.015625	-187500.015625	-187500.015625	461.000000	491.000000	1018.000000	1610628710.872105
1375	47188.195312	-187500.015625	-187500.015625	-187500.015625	-187500.015625	-187500.015625	-187500.015625	-187500.015625	461.000000	492.000000	1018.000000	1610628710.872107
1376	47149.281250	-187500.015625	-187500.015625	-187500.015625	-187500.015625	-187500.015625	-187500.015625	-187500.015625	461.000000	492.000000	1019.000000	1610628710.872108
1377	47165.578125	-187500.015625	-187500.015625	-187500.015625	-187500.015625	-187500.015625	-187500.015625	-187500.015625	461.000000	492.000000	1019.000000	1610628710.872110
1378	47208.425781	-187500.015625	-187500.015625	-187500.015625	-187500.015625	-187500.015625	-187500.015625	-187500.015625	461.000000	492.000000	1019.000000	1610628710.872112
1379	47214.906250	-187500.015625	-187500.015625	-187500.015625	-187500.015625	-187500.015625	-187500.015625	-187500.015625	461.000000	491.000000	1019.000000	1610628710.872113
1380	47179.187500	-187500.015625	-187500.015625	-187500.015625	-187500.015625	-187500.015625	-187500.015625	-187500.015625	461.000000	492.000000	1019.000000	1610628710.872115
1381	47140.007812	-187500.015625	-187500.015625	-187500.015625	-187500.015625	-187500.015625	-187500.015625	-187500.015625	461.000000	492.000000	1018.000000	1610628710.872116
1382	47140.656250	-187500.015625	-187500.015625	-187500.015625	-187500.015625	-187500.015625	-187500.015625	-187500.015625	461.000000	492.000000	1019.000000	1610628710.872118
1383	47189.628906	-187500.015625	-187500.015625	-187500.015625	-187500.015625	-187500.015625	-187500.015625	-187500.015625	461.000000	492.000000	1019.000000	1610628710.872120
1384	47207.730469	-187500.015625	-187500.015625	-187500.015625	-187500.015625	-187500.015625	-187500.015625	-187500.015625	461.000000	492.000000	1018.000000	1610628710.872121
1385	47173.265625	-187500.015625	-187500.015625	-187500.015625	-187500.015625	-187500.015625	-187500.015625	-187500.015625	461.000000	492.000000	1018.000000	1610628710.872123
1386	47134.531250	-187500.015625	-187500.015625	-187500.015625	-187500.015625	-187500.015625	-187500.015625	-187500.015625	461.000000	491.000000	1018.000000	1610628710.872124
1387	47146.914062	-187500.015625	-187500.015625	-187500.015625	-187500.015625	-187500.015625	-187500.015625	-187500.015625	461.000000	492.000000	1019.000000	1610628710.872126
1388	47197.898438	-187500.015625	-187500.015625	-187500.015625	-187500.015625	-187500.015625	-187500.015625	-187500.015625	461.000000	492.000000	1019.000000	1610628710.872128
1389	47219.781250	-187500.015625	-187500.015625	-187500.015625	-187500.015625	-187500.015625	-187500.015625	-187500.015625	461.000000	491.000000	1019.000000	1610628710.872129
1390	47183.367188	-187500.015625	-187500.015625	-187500.015625	-187500.015625	-187500.015625	-187500.015625	-187500.015625	461.000000	491.000000	1019.000000	1610628710.872131
1391	47143.089844	-187500.015625	-187500.015625	-187500.015625	-187500.015625	-187500.015625	-187500.015625	-187500.015625	461.000000	491.000000	1018.000000	1610628710.872132
1392	47152.367188	-187500.015625	-187500.015625	-187500.015625	-187500.015625	-187500.015625	-187500.015625	-187500.015625	461.000000	492.000000	1019.000000	1610628710.872134
1393	47201.070312	-187500.015625	-187500.015625	-187500.015625	-187500.015625	-187500.015625	-187500.015625	-187500.015625	461.000000	492.000000	1018.000000	1610628710.872136
1394	47219.691406	-187500.015625	-187500.015625	-187500.015625	-187500.015625	-187500.015625	-187500.015625	-187500.015625	461.000000	491.000000	1018.000000	1610628710.872137
1395	47187.347656	-187500.015625	-187500.015625	-187500.015625	-187500.015625	-187500.015625	-187500.015625	-187500.015625	461.000000	492.000000	1019.000000	1610628710.872139
1396	47144.765625	-187500.015625	-187500.015625	-187500.015625	-187500.015625	-187500.015625	-187500.015625	-187500.015625	461.000000	492.000000	1018.000000	1610628710.872140
1397	47151.761719	-187500.015625	-187500.015625	-187500.015625	-187500.015625	-187500.015625	-187500.015625	-187500.015625	461.000000	492.000000	1019.000000	1610628710.872143
1398	47200.625000	-187500.015625	-187500.015625	-187500.015625	-187500.015625	-187500.015625	-187500.015625	-187500.015625	461.000000	492.000000	1018.000000	1610628710.872145
1399	47218.125000	-187500.015625	-187500.015625	-187500.015625	-187500.015625	-187500.015625	-187500.015625	-187500.015625	461.000000	492.000000	1018.000000	1610628710.872146
1400	47185.605469	-187500.015625	-187500.015625	-187500.015625	-187500.015625	-187500.015625	-187500.015625	-187500.015625	461.000000	492.000000	1018.000000	1610628710.872148
1401	47146.890625	-187500.015625	-187500.015625	-187500.015625	-187500.015625	-187500.015625	-187500.015625	-187500.015625	461.000000	492.000000	1019.000000	1610628710.872150
1402	47156.613281	-187500.015625	-187500.015625	-187500.015625	-187500.015625	-187500.015625	-187500.015625	-187500.015625	461.000000	492.000000	1018.000000	1610628710.872151
1403	47205.632812	-187500.015625	-187500.015625	-187500.015625	-187500.015625	-187500.015625	-187500.015625	-187500.015625	461.000000	492.000000	1019.000000	1610628710.872153
1404	47225.097656	-187500.015625	-187500.015625	-187500.015625	-187500.015625	-187500.015625	-187500.015625	-187500.015625	461.000000	492.000000	1018.000000	1610628710.872154
1405	47187.191406	-187500.015625	-187500.015625	-187500.015625	-187500.015625	-187500.015625	-187500.015625	-187500.015625	461.000000	492.000000	1018.000000	1610628710.872156
1406	47146.511719	-187500.015625	-187500.015625	-187500.015625	-187500.015625	-187500.015625	-187500.015625	-187500.015625	461.000000	492.000000	1018.000000	1610628710.872158
1407	47155.117188	-187500.015625	-187500.015625	-187500.015625	-187500.015625	-187500.015625	-187500.015625	-187500.015625	461.000000	492.000000	1019.000000	1610628710.872159
1408	47200.355469	-187500.015625	-187500.015625	-187500.015625	-187500.015625	-187500.015625	-187500.015625	-187500.015625	461.000000	492.000000	1019.000000	1610628710.872161
1409	47218.550781	-187500.015625	-187500.015625	-187500.015625	-187500.015625	-187500.015625	-187500.015625	-187500.015625	461.000000	491.000000	1018.000000	1610628710.872162
1410	47186.117188	-187500.015625	-187500.015625	-187500.015625	-187500.015625	-187500.015625	-187500.015625	-187500.015625	461.000000	492.000000	1018.000000	1610628710.872164
1411	47143.382812	-187500.015625	-187500.015625	-187500.015625	-187500.015625	-187500.015625	-187500.015625	-187500.015625	461.000000	492.000000	1018.000000	1610628710.872166
1412	47147.406250	-187500.015625	-187500.015625	-187500.015625	-187500.015625	-187500.015625	-187500.015625	-187500.015625	461.000000	492.000000	1018.000000	1610628710.872167
1413	47195.640625	-187500.015625	-187500.015625	-187500.015625	-187500.015625	-187500.015625	-187500.015625	-187500.015625	461.000000	492.000000	1019.000000	1610628710.872169
1414	47219.332031	-187500.015625	-187500.015625	-187500.015625	-187500.015625	-187500.015625	-187500.015625	-187500.015625	461.000000	491.000000	1018.000000	1610628710.872170
1415	47192.757812	-187500.015625	-187500.015625	-187500.015625	-187500.015625	-187500.015625	-187500.015625	-187500.015625	461.000000	492.000000	1019.000000	1610628710.872172
1416	47143.804688	-187500.015625	-187500.015625	-187500.015625	-187500.015625	-187500.015625	-187500.015625	-187500.015625	462.000000	491.000000	1019.000000	1610628710.872173
1417	47144.007812	-187500.015625	-187500.015625	-187500.015625	-187500.015625	-187500.015625	-187500.015625	-187500.015625	461.000000	492.000000	1018.000000	1610628710.872175
1418	47195.304688	-187500.015625	-187500.015625	-187500.015625	-187500.015625	-187500.015625	-187500.015625	-187500.015625	461.000000	492.000000	1018.000000	1610628710.872176
1419	47211.734375	-187500.015625	-187500.015625	-187500.015625	-187500.015625	-187500.015625	-187500.015625	-187500.015625	461.000000	492.000000	1018.000000	1610628710.872178
1420	47178.003906	-187500.015625	-187500.015625	-187500.015625	-187500.015625	-187500.015625	-187500.015625	-187500.015625	461.000000	492.000000	1018.000000	1610628710.872181
1421	47139.335938	-187500.015625	-187500.015625	-187500.015625	-187500.015625	-187500.015625	-187500.015625	-187500.015625	462.000000	491.000000	1019.000000	1610628710.872182
1422	47144.945312	-187500.015625	-187500.015625	-187500.015625	-187500.015625	-187500.015625	-187500.015625	-187500.015625	461.000000	492.000000	1018.000000	1610628710.872184
1423	47194.121094	-187500.015625	-187500.015625	-187500.015625	-187500.015625	-187500.015625	-187500.015625	-187500.015625	461.000000	492.000000	1018.000000	1610628710.872186
1424	47221.500000	-187500.015625	-187500.015625	-187500.015625	-187500.015625	-187500.015625	-187500.015625	-187500.015625	461.000000	492.000000	1018.000000	1610628710.872187
1425	47191.078125	-187500.015625	-187500.015625	-187500.015625	-187500.015625	-187500.015625	-187500.015625	-187500.015625	461.000000	492.000000	1019.000000	1610628710.872189
1426	47145.839844	-187500.015625	-187500.015625	-187500.015625	-187500.015625	-187500.015625	-187500.015625	-187500.015625	461.000000	492.000000	1018.000000	1610628710.872190
1427	47144.230469	-187500.015625	-187500.015625	-187500.015625	-187500.015625	-187500.015625	-187500.015625	-187500.015625	461.000000	492.000000	1018.000000	1610628710.872192
1428	47193.851562	-187500.015625	-187500.015625	-187500.015625	-187500.015625	-187500.015625	-187500.015625	-187500.015625	461.000000	492.000000	1019.000000	1610628710.872193
1429	47224.941406	-187500.015625	-187500.015625	-187500.015625	-187500.015625	-187500.015625	-187500.015625	-187500.015625	461.000000	491.000000	1019.000000	1610628710.872195
1430	47195.347656	-187500.015625	-187500.015625	-187500.015625	-187500.015625	-187500.015625	-187500.015625	-187500.015625	461.000000	492.000000	1018.000000	1610628710.872196
1431	47138.554688	-187500.015625	-187500.015625	-187500.015625	-187500.015625	-187500.015625	-187500.015625	-187500.015625	461.000000	492.000000	1018.000000	1610628710.872198
1432	47141.863281	-187500.015625	-187500.015625	-187500.015625	-187500.015625	-187500.015625	-187500.015625	-187500.015625	461.000000	492.000000	1018.000000	1610628710.872200
1433	47185.625000	-187500.015625	-187500.015625	-187500.015625	-187500.015625	-187500.015625	-187500.015625	-187500.015625	461.000000	492.000000	1019.000000	1610628710.872201
1434	47205.945312	-187500.015625	-187500.015625	-187500.015625	-187500.015625	-187500.015625	-187500.015625	-187500.015625	461.000000	491.000000	1018.000000	1610628710.872203
1435	47182.429688	-187500.015625	-187500.015625	-187500.015625	-187500.015625	-187500.015625	-187500.015625	-187500.015625	461.000000	492.000000	1019.000000	1610628710.872204
1436	47138.417969	-187500.015625	-187500.015625	-187500.015625	-187500.015625	-187500.015625	-187500.015625	-187500.015625	461.000000	491.000000	1018.000000	1610628710.872206
1437	47139.761719	-187500.015625	-187500.015625	-187500.015625	-187500.015625	-187500.015625	-187500.015625	-187500.015625	462.000000	492.000000	1018.000000	1610628710.872208
1438	47189.468750	-187500.015625	-187500.015625	-187500.015625	-187500.015625	-187500.015625	-187500.015625	-187500.015625	461.000000	492.000000	1019.000000	1610628710.872209
1439	47210.773438	-187500.015625	-187500.015625	-187500.015625	-187500.015625	-187500.015625	-187500.015625	-187500.015625	461.000000	491.000000	1019.000000	1610628710.872211
1440	47182.765625	-187500.015625	-187500.015625	-187500.015625	-187500.015625	-187500.015625	-187500.015625	-187500.015625	461.000000	492.000000	1018.000000	1610628710.872212
1441	47144.500000	-187500.015625	-187500.015625	-187500.015625	-187500.015625	-187500.015625	-187500.015625	-187500.015625	462.000000	491.000000	1019.000000	1610628710.872214
1442	47140.742188	-187500.015625	-187500.015625	-187500.015625	-187500.015625	-187500.015625	-187500.015625	-187500.015625	462.000000	492.000000	1019.000000	1610628710.872216
1443	47190.433594	-187500.015625	-187500.015625	-187500.015625	-187500.015625	-187500.015625	-187500.015625	-187500.015625	461.000000	492.000000	1019.000000	1610628711.352460
1444	47218.304688	-187500.015625	-187500.015625	-187500.015625	-187500.015625	-187500.015625	-187500.015625	-187500.015625	461.000000	491.000000	1018.000000	1610628711.352493
1445	47188.644531	-187500.015625	-187500.015625	-187500.015625	-187500.015625	-187500.015625	-187500.015625	-187500.015625	461.000000	492.000000	1018.000000	1610628711.352576
1446	47146.152344	-187500.015625	-187500.015625	-187500.015625	-187500.015625	-187500.015625	-187500.015625	-187500.015625	461.000000	492.000000	1018.000000	1610628711.352578
1447	47148.542969	-187500.015625	-187500.015625	-187500.015625	-187500.015625	-187500.015625	-187500.015625	-187500.015625	461.000000	492.000000	1018.000000	1610628711.352579
1448	47191.191406	-187500.015625	-187500.015625	-187500.015625	-187500.015625	-187500.015625	-187500.015625	-187500.015625	461.000000	492.000000	1019.000000	1610628711.352581
1449	47213.117188	-187500.015625	-187500.015625	-187500.015625	-187500.015625	-187500.015625	-187500.015625	-187500.015625	461.000000	491.000000	1018.000000	1610628711.352582
1450	47183.324219	-187500.015625	-187500.015625	-187500.015625	-187500.015625	-187500.015625	-187500.015625	-187500.015625	461.000000	492.000000	1018.000000	1610628711.352584
1451	47142.933594	-187500.015625	-187500.015625	-187500.015625	-187500.015625	-187500.015625	-187500.015625	-187500.015625	461.000000	491.000000	1018.000000	1610628711.352586
1452	47146.621094	-187500.015625	-187500.015625	-187500.015625	-187500.015625	-187500.015625	-187500.015625	-187500.015625	461.000000	492.000000	1019.000000	1610628711.352587
1453	47193.894531	-187500.015625	-187500.015625	-187500.015625	-187500.015625	-187500.015625	-187500.015625	-187500.015625	461.000000	492.000000	1019.000000	1610628711.352589
1454	47218.171875	-187500.015625	-187500.015625	-187500.015625	-187500.015625	-187500.015625	-187500.015625	-187500.015625	461.000000	491.000000	1019.000000	1610628711.352590
1455	47193.003906	-187500.015625	-187500.015625	-187500.015625	-187500.015625	-187500.015625	-187500.015625	-187500.015625	461.000000	492.000000	1018.000000	1610628711.352592
1456	47148.320312	-187500.015625	-187500.015625	-187500.015625	-187500.015625	-187500.015625	-187500.015625	-187500.015625	461.000000	492.000000	1018.000000	1610628711.352594
1457	47146.019531	-187500.015625	-187500.015625	-187500.015625	-187500.015625	-187500.015625	-187500.015625	-187500.015625	461.000000	492.000000	1018.000000	1610628711.352595
1458	47191.640625	-187500.015625	-187500.015625	-187500.015625	-187500.015625	-187500.015625	-187500.015625	-187500.015625	461.000000	492.000000	1018.000000	1610628711.352596
1459	47215.578125	-187500.015625	-187500.015625	-187500.015625	-187500.015625	-187500.015625	-187500.015625	-187500.015625	461.000000	491.000000	1019.000000	1610628711.352598
1460	47188.351562	-187500.015625	-187500.015625	-187500.015625	-187500.015625	-187500.015625	-187500.015625	-187500.015625	461.000000	492.000000	1019.000000	1610628711.352600
1461	47145.480469	-187500.015625	-187500.015625	-187500.015625	-187500.015625	-187500.015625	-187500.015625	-187500.015625	461.000000	491.000000	1019.000000	1610628711.352602
1462	47146.710938	-187500.015625	-187500.015625	-187500.015625	-187500.015625	-187500.015625	-187500.015625	-187500.015625	461.000000	492.000000	1018.000000	1610628711.352603
1463	47196.914062	-187500.015625	-187500.015625	-187500.015625	-187500.015625	-187500.015625	-187500.015625	-187500.015625	461.000000	492.000000	1018.000000	1610628711.352605
1464	47223.265625	-187500.015625	-187500.015625	-187500.015625	-187500.015625	-187500.015625	-187500.015625	-187500.015625	461.000000	491.000000	1018.000000	1610628711.352606
1465	47204.265625	-187500.015625	-187500.015625	-187500.015625	-187500.015625	-187500.015625	-187500.015625	-187500.015625	461.000000	492.000000	1018.000000	1610628711.352608
1466	47161.597656	-187500.015625	-187500.015625	-187500.015625	-187500.015625	-187500.015625	-187500.015625	-187500.015625	461.000000	491.000000	1018.000000	1610628711.352613
1467	47154.937500	-187500.015625	-187500.015625	-187500.015625	-187500.015625	-187500.015625	-187500.015625	-187500.015625	461.000000	491.000000	1018.000000	1610628711.352615
1468	47197.875000	-187500.015625	-187500.015625	-187500.015625	-187500.015625	-187500.015625	-187500.015625	-187500.015625	461.000000	492.000000	1018.000000	1610628711.352616
1469	47222.574219	-187500.015625	-187500.015625	-187500.015625	-187500.015625	-187500.015625	-187500.015625	-187500.015625	461.000000	491.000000	1018.000000	1610628711.352618
1470	47198.703125	-187500.015625	-187500.015625	-187500.015625	-187500.015625	-187500.015625	-187500.015625	-187500.015625	461.000000	492.000000	1018.000000	1610628711.352620
1471	47151.269531	-187500.015625	-187500.015625	-187500.015625	-187500.015625	-187500.015625	-187500.015625	-187500.015625	461.000000	491.000000	1019.000000	1610628711.352621
1472	47149.238281	-187500.015625	-187500.015625	-187500.015625	-187500.015625	-187500.015625	-187500.015625	-187500.015625	461.000000	491.000000	1019.000000	1610628711.352623
1473	47200.199219	-187500.015625	-187500.015625	-187500.015625	-187500.015625	-187500.015625	-187500.015625	-187500.015625	461.000000	492.000000	1019.000000	1610628711.352624
1474	47225.636719	-187500.015625	-187500.015625	-187500.015625	-187500.015625	-187500.015625	-187500.015625	-187500.015625	461.000000	491.000000	1019.000000	1610628711.352626
1475	47203.687500	-187500.015625	-187500.015625	-187500.015625	-187500.015625	-187500.015625	-187500.015625	-187500.015625	461.000000	492.000000	1018.000000	1610628711.352628
1476	47159.027344	-187500.015625	-187500.015625	-187500.015625	-187500.015625	-187500.015625	-187500.015625	-187500.015625	462.000000	490.000000	1019.000000	1610628711.352629
1477	47147.160156	-187500.015625	-187500.015625	-187500.015625	-187500.015625	-187500.015625	-187500.015625	-187500.015625	461.000000	491.000000	1019.000000	1610628711.352631
1478	47195.773438	-187500.015625	-187500.015625	-187500.015625	-187500.015625	-187500.015625	-187500.015625	-187500.015625	461.000000	492.000000	1018.000000	1610628711.352632
1479	47225.679688	-187500.015625	-187500.015625	-187500.015625	-187500.015625	-187500.015625	-187500.015625	-187500.015625	461.000000	491.000000	1018.000000	1610628711.352634
1480	47202.769531	-187500.015625	-187500.015625	-187500.015625	-187500.015625	-187500.015625	-187500.015625	-187500.015625	461.000000	493.000000	1018.000000	1610628711.352635
1481	47163.320312	-187500.015625	-187500.015625	-187500.015625	-187500.015625	-187500.015625	-187500.015625	-187500.015625	461.000000	492.000000	1018.000000	1610628711.352637
1482	47157.304688	-187500.015625	-187500.015625	-187500.015625	-187500.015625	-187500.015625	-187500.015625	-187500.015625	461.000000	492.000000	1018.000000	1610628711.352638
1483	47200.914062	-187500.015625	-187500.015625	-187500.015625	-187500.015625	-187500.015625	-187500.015625	-187500.015625	461.000000	492.000000	1019.000000	1610628711.352640
1484	47226.304688	-187500.015625	-187500.015625	-187500.015625	-187500.015625	-187500.015625	-187500.015625	-187500.015625	461.000000	492.000000	1019.000000	1610628711.352642
1485	47200.468750	-187500.015625	-187500.015625	-187500.015625	-187500.015625	-187500.015625	-187500.015625	-187500.015625	461.000000	492.000000	1019.000000	1610628711.352643
1486	47157.015625	-187500.015625	-187500.015625	-187500.015625	-187500.015625	-187500.015625	-187500.015625	-187500.015625	461.000000	492.000000	1018.000000	1610628711.352645
1487	47149.261719	-187500.015625	-187500.015625	-187500.015625	-187500.015625	-187500.015625	-187500.015625	-187500.015625	461.000000	492.000000	1018.000000	1610628711.352646
1488	47190.878906	-187500.015625	-187500.015625	-187500.015625	-187500.015625	-187500.015625	-187500.015625	-187500.015625	461.000000	492.000000	1018.000000	1610628711.352648
1489	47221.433594	-187500.015625	-187500.015625	-187500.015625	-187500.015625	-187500.015625	-187500.015625	-187500.015625	461.000000	492.000000	1019.000000	1610628711.352649
1490	47201.785156	-187500.015625	-187500.015625	-187500.015625	-187500.015625	-187500.015625	-187500.015625	-187500.015625	461.000000	492.000000	1019.000000	1610628711.352653
1491	47155.898438	-187500.015625	-187500.015625	-187500.015625	-187500.015625	-187500.015625	-187500.015625	-187500.015625	462.000000	491.000000	1019.000000	1610628711.352654
1492	47149.371094	-187500.015625	-187500.015625	-187500.015625	-187500.015625	-187500.015625	-187500.015625	-187500.015625	461.000000	492.000000	1018.000000	1610628711.352656
1493	47192.933594	-187500.015625	-187500.015625	-187500.015625	-187500.015625	-187500.015625	-187500.015625	-187500.015625	461.000000	492.000000	1019.000000	1610628711.352658
1494	47225.054688	-187500.015625	-187500.015625	-187500.015625	-187500.015625	-187500.015625	-187500.015625	-187500.015625	461.000000	492.000000	1018.000000	1610628711.352659
1495	47210.191406	-187500.015625	-187500.015625	-187500.015625	-187500.015625	-187500.015625	-187500.015625	-187500.015625	461.000000	492.000000	1018.000000	1610628711.352661
1496	47160.726562	-187500.015625	-187500.015625	-187500.015625	-187500.015625	-187500.015625	-187500.015625	-187500.015625	461.000000	492.000000	1019.000000	1610628711.352662
1497	47150.066406	-187500.015625	-187500.015625	-187500.015625	-187500.015625	-187500.015625	-187500.015625	-187500.015625	462.000000	491.000000	1019.000000	1610628711.352664
1498	47197.046875	-187500.015625	-187500.015625	-187500.015625	-187500.015625	-187500.015625	-187500.015625	-187500.015625	461.000000	492.000000	1019.000000	1610628711.352665
1499	47229.750000	-187500.015625	-187500.015625	-187500.015625	-187500.015625	-187500.015625	-187500.015625	-187500.015625	461.000000	491.000000	1019.000000	1610628711.352667
1500	47218.125000	-187500.015625	-187500.015625	-187500.015625	-187500.015625	-187500.015625	-187500.015625	-187500.015625	461.000000	492.000000	1018.000000	1610628711.352668
1501	47175.433594	-187500.015625	-187500.015625	-187500.015625	-187500.015625	-187500.015625	-187500.015625	-187500.015625	461.000000	492.000000	1018.000000	1610628711.352670
1502	47145.394531	-187500.015625	-187500.015625	-187500.015625	-187500.015625	-187500.015625	-187500.015625	-187500.015625	461.000000	491.000000	1019.000000	1610628711.352672
1503	47177.289062	-187500.015625	-187500.015625	-187500.015625	-187500.015625	-187500.015625	-187500.015625	-187500.015625	461.000000	492.000000	1019.000000	1610628711.352673
1504	47208.761719	-187500.015625	-187500.015625	-187500.015625	-187500.015625	-187500.015625	-187500.015625	-187500.015625	461.000000	491.000000	1018.000000	1610628711.352675
1505	47194.902344	-187500.015625	-187500.015625	-187500.015625	-187500.015625	-187500.015625	-187500.015625	-187500.015625	461.000000	492.000000	1018.000000	1610628711.352676
1506	47142.910156	-187500.015625	-187500.015625	-187500.015625	-187500.015625	-187500.015625	-187500.015625	-187500.015625	461.000000	492.000000	1018.000000	1610628711.352678
1507	47128.496094	-187500.015625	-187500.015625	-187500.015625	-187500.015625	-187500.015625	-187500.015625	-187500.015625	461.000000	492.000000	1018.000000	1610628711.352679
1508	47173.511719	-187500.015625	-187500.015625	-187500.015625	-187500.015625	-187500.015625	-187500.015625	-187500.015625	461.000000	492.000000	1019.000000	1610628711.352681
1509	47203.128906	-187500.015625	-187500.015625	-187500.015625	-187500.015625	-187500.015625	-187500.015625	-187500.015625	461.000000	491.000000	1019.000000	1610628711.352683
1510	47188.175781	-187500.015625	-187500.015625	-187500.015625	-187500.015625	-187500.015625	-187500.015625	-187500.015625	461.000000	492.000000	1018.000000	1610628711.352684
1511	47146.332031	-187500.015625	-187500.015625	-187500.015625	-187500.015625	-187500.015625	-187500.015625	-187500.015625	461.000000	492.000000	1019.000000	1610628711.352686
1512	47138.218750	-187500.015625	-187500.015625	-187500.015625	-187500.015625	-187500.015625	-187500.015625	-187500.015625	461.000000	491.000000	1019.000000	1610628711.352687
1513	47183.257812	-187500.015625	-187500.015625	-187500.015625	-187500.015625	-187500.015625	-187500.015625	-187500.015625	461.000000	492.000000	1018.000000	1610628711.352690
1514	47211.597656	-187500.015625	-187500.015625	-187500.015625	-187500.015625	-187500.015625	-187500.015625	-187500.015625	461.000000	491.000000	1018.000000	1610628711.352692
1515	47187.972656	-187500.015625	-187500.015625	-187500.015625	-187500.015625	-187500.015625	-187500.015625	-187500.015625	461.000000	492.000000	1019.000000	1610628711.352693
1516	47141.792969	-187500.015625	-187500.015625	-187500.015625	-187500.015625	-187500.015625	-187500.015625	-187500.015625	462.000000	492.000000	1019.000000	1610628711.352695
1517	47132.273438	-187500.015625	-187500.015625	-187500.015625	-187500.015625	-187500.015625	-187500.015625	-187500.015625	461.000000	491.000000	1018.000000	1610628711.352697
1518	47177.468750	-187500.015625	-187500.015625	-187500.015625	-187500.015625	-187500.015625	-187500.015625	-187500.015625	461.000000	492.000000	1018.000000	1610628711.352698
1519	47209.878906	-187500.015625	-187500.015625	-187500.015625	-187500.015625	-187500.015625	-187500.015625	-187500.015625	461.000000	492.000000	1017.000000	1610628711.352700
1520	47191.550781	-187500.015625	-187500.015625	-187500.015625	-187500.015625	-187500.015625	-187500.015625	-187500.015625	461.000000	491.000000	1020.000000	1610628711.352701
1521	47149.125000	-187500.015625	-187500.015625	-187500.015625	-187500.015625	-187500.015625	-187500.015625	-187500.015625	462.000000	491.000000	1019.000000	1610628711.352703
1522	47141.882812	-187500.015625	-187500.015625	-187500.015625	-187500.015625	-187500.015625	-187500.015625	-187500.015625	461.000000	492.000000	1018.000000	1610628711.352704
1523	47184.621094	-187500.015625	-187500.015625	-187500.015625	-187500.015625	-187500.015625	-187500.015625	-187500.015625	461.000000	492.000000	1019.000000	1610628711.352706
1524	47212.628906	-187500.015625	-187500.015625	-187500.015625	-187500.015625	-187500.015625	-187500.015625	-187500.015625	461.000000	492.000000	1019.000000	1610628711.352708
1525	47196.667969	-187500.015625	-187500.015625	-187500.015625	-187500.015625	-187500.015625	-187500.015625	-187500.015625	461.000000	492.000000	1019.000000	1610628711.352709
1526	47149.058594	-187500.015625	-187500.015625	-187500.015625	-187500.015625	-187500.015625	-187500.015625	-187500.015625	461.000000	492.000000	1018.000000	1610628711.352711
1527	47138.531250	-187500.015625	-187500.015625	-187500.015625	-187500.015625	-187500.015625	-187500.015625	-187500.015625	461.000000	492.000000	1018.000000	1610628711.352713
1528	47179.414062	-187500.015625	-187500.015625	-187500.015625	-187500.015625	-187500.015625	-187500.015625	-187500.015625	461.000000	492.000000	1018.000000	1610628711.352714
1529	47213.007812	-187500.015625	-187500.015625	-187500.015625	-187500.015625	-187500.015625	-187500.015625	-187500.015625	461.000000	492.000000	1018.000000	1610628711.352718
1530	47200.378906	-187500.015625	-187500.015625	-187500.015625	-187500.015625	-187500.015625	-187500.015625	-187500.015625	461.000000	492.000000	1019.000000	1610628711.352719
1531	47152.589844	-187500.015625	-187500.015625	-187500.015625	-187500.015625	-187500.015625	-187500.015625	-187500.015625	462.000000	491.000000	1018.000000	1610628711.352721
1532	47143.382812	-187500.015625	-187500.015625	-187500.015625	-187500.015625	-187500.015625	-187500.015625	-187500.015625	462.000000	491.000000	1019.000000	1610628711.352722
1533	47181.984375	-187500.015625	-187500.015625	-187500.015625	-187500.015625	-187500.015625	-187500.015625	-187500.015625	461.000000	492.000000	1019.000000	1610628711.352724
1534	47217.410156	-187500.015625	-187500.015625	-187500.015625	-187500.015625	-187500.015625	-187500.015625	-187500.015625	461.000000	491.000000	1018.000000	1610628711.352726
1535	47203.621094	-187500.015625	-187500.015625	-187500.015625	-187500.015625	-187500.015625	-187500.015625	-187500.015625	461.000000	492.000000	1017.000000	1610628711.352728
1536	47157.507812	-187500.015625	-187500.015625	-187500.015625	-187500.015625	-187500.015625	-187500.015625	-187500.015625	461.000000	492.000000	1017.000000	1610628711.352731
1537	47143.761719	-187500.015625	-187500.015625	-187500.015625	-187500.015625	-187500.015625	-187500.015625	-187500.015625	461.000000	491.000000	1018.000000	1610628711.352732
1538	47182.808594	-187500.015625	-187500.015625	-187500.015625	-187500.015625	-187500.015625	-187500.015625	-187500.015625	461.000000	492.000000	1018.000000	1610628711.352734
1539	47216.359375	-187500.015625	-187500.015625	-187500.015625	-187500.015625	-187500.015625	-187500.015625	-187500.015625	461.000000	491.000000	1018.000000	1610628711.352735
1540	47200.714844	-187500.015625	-187500.015625	-187500.015625	-187500.015625	-187500.015625	-187500.015625	-187500.015625	461.000000	492.000000	1018.000000	1610628711.352737
1541	47154.667969	-187500.015625	-187500.015625	-187500.015625	-187500.015625	-187500.015625	-187500.015625	-187500.015625	461.000000	491.000000	1019.000000	1610628711.352738
1542	47142.421875	-187500.015625	-187500.015625	-187500.015625	-187500.015625	-187500.015625	-187500.015625	-187500.015625	461.000000	491.000000	1018.000000	1610628711.352740
1543	47185.179688	-187500.015625	-187500.015625	-187500.015625	-187500.015625	-187500.015625	-187500.015625	-187500.015625	461.000000	492.000000	1018.000000	1610628711.352742
1544	47215.332031	-187500.015625	-187500.015625	-187500.015625	-187500.015625	-187500.015625	-187500.015625	-187500.015625	461.000000	491.000000	1019.000000	1610628711.352743
1545	47203.375000	-187500.015625	-187500.015625	-187500.015625	-187500.015625	-187500.015625	-187500.015625	-187500.015625	461.000000	491.000000	1019.000000	1610628711.352745
1546	47162.378906	-187500.015625	-187500.015625	-187500.015625	-187500.015625	-187500.015625	-187500.015625	-187500.015625	461.000000	492.000000	1019.000000	1610628711.352746
1547	47149.437500	-187500.015625	-187500.015625	-187500.015625	-187500.015625	-187500.015625	-187500.015625	-187500.015625	462.000000	491.000000	1019.000000	1610628711.352748
1548	47187.726562	-187500.015625	-187500.015625	-187500.015625	-187500.015625	-187500.015625	-187500.015625	-187500.015625	461.000000	492.000000	1018.000000	1610628711.352749
1549	47208.289062	-187500.015625	-187500.015625	-187500.015625	-187500.015625	-187500.015625	-187500.015625	-187500.015625	461.000000	491.000000	1018.000000	1610628711.352751
1550	47190.453125	-187500.015625	-187500.015625	-187500.015625	-187500.015625	-187500.015625	-187500.015625	-187500.015625	461.000000	492.000000	1018.000000	1610628711.352753
1551	47149.015625	-187500.015625	-187500.015625	-187500.015625	-187500.015625	-187500.015625	-187500.015625	-187500.015625	461.000000	492.000000	1018.000000	1610628711.352754
1552	47134.304688	-187500.015625	-187500.015625	-187500.015625	-187500.015625	-187500.015625	-187500.015625	-187500.015625	462.000000	491.000000	1018.000000	1610628711.352756
1553	47170.738281	-187500.015625	-187500.015625	-187500.015625	-187500.015625	-187500.015625	-187500.015625	-187500.015625	461.000000	492.000000	1019.000000	1610628711.352757
1554	47204.246094	-187500.015625	-187500.015625	-187500.015625	-187500.015625	-187500.015625	-187500.015625	-187500.015625	461.000000	492.000000	1018.000000	1610628711.352759
1555	47198.792969	-187500.015625	-187500.015625	-187500.015625	-187500.015625	-187500.015625	-187500.015625	-187500.015625	461.000000	492.000000	1017.000000	1610628711.352762
1556	47155.609375	-187500.015625	-187500.015625	-187500.015625	-187500.015625	-187500.015625	-187500.015625	-187500.015625	461.000000	492.000000	1019.000000	1610628711.352763
1557	47135.066406	-187500.015625	-187500.015625	-187500.015625	-187500.015625	-187500.015625	-187500.015625	-187500.015625	461.000000	492.000000	1019.000000	1610628711.352765
1558	47170.605469	-187500.015625	-187500.015625	-187500.015625	-187500.015625	-187500.015625	-187500.015625	-187500.015625	461.000000	492.000000	1019.000000	1610628711.352767
1559	47203.621094	-187500.015625	-187500.015625	-187500.015625	-187500.015625	-187500.015625	-187500.015625	-187500.015625	461.000000	491.000000	1019.000000	1610628711.352769
1560	47189.738281	-187500.015625	-187500.015625	-187500.015625	-187500.015625	-187500.015625	-187500.015625	-187500.015625	461.000000	492.000000	1019.000000	1610628711.352771
1561	47145.394531	-187500.015625	-187500.015625	-187500.015625	-187500.015625	-187500.015625	-187500.015625	-187500.015625	462.000000	492.000000	1018.000000	1610628711.352772
1562	47134.351562	-187500.015625	-187500.015625	-187500.015625	-187500.015625	-187500.015625	-187500.015625	-187500.015625	461.000000	491.000000	1018.000000	1610628711.352774
1563	47173.152344	-187500.015625	-187500.015625	-187500.015625	-187500.015625	-187500.015625	-187500.015625	-187500.015625	461.000000	492.000000	1019.000000	1610628711.352775
1564	47210.636719	-187500.015625	-187500.015625	-187500.015625	-187500.015625	-187500.015625	-187500.015625	-187500.015625	461.000000	492.000000	1018.000000	1610628711.831810
1565	47196.042969	-187500.015625	-187500.015625	-187500.015625	-187500.015625	-187500.015625	-187500.015625	-187500.015625	461.000000	491.000000	1019.000000	1610628711.831853
1566	47149.730469	-187500.015625	-187500.015625	-187500.015625	-187500.015625	-187500.015625	-187500.015625	-187500.015625	461.000000	492.000000	1018.000000	1610628711.831925
1567	47129.164062	-187500.015625	-187500.015625	-187500.015625	-187500.015625	-187500.015625	-187500.015625	-187500.015625	461.000000	492.000000	1018.000000	1610628711.831927
1568	47168.078125	-187500.015625	-187500.015625	-187500.015625	-187500.015625	-187500.015625	-187500.015625	-187500.015625	461.000000	492.000000	1019.000000	1610628711.831929
1569	47210.859375	-187500.015625	-187500.015625	-187500.015625	-187500.015625	-187500.015625	-187500.015625	-187500.015625	461.000000	491.000000	1020.000000	1610628711.831930
1570	47197.292969	-187500.015625	-187500.015625	-187500.015625	-187500.015625	-187500.015625	-187500.015625	-187500.015625	461.000000	492.000000	1018.000000	1610628711.831933
1571	47152.433594	-187500.015625	-187500.015625	-187500.015625	-187500.015625	-187500.015625	-187500.015625	-187500.015625	461.000000	492.000000	1018.000000	1610628711.831934
1572	47132.785156	-187500.015625	-187500.015625	-187500.015625	-187500.015625	-187500.015625	-187500.015625	-187500.015625	461.000000	491.000000	1018.000000	1610628711.831936
1573	47162.937500	-187500.015625	-187500.015625	-187500.015625	-187500.015625	-187500.015625	-187500.015625	-187500.015625	461.000000	492.000000	1018.000000	1610628711.831938
1574	47195.148438	-187500.015625	-187500.015625	-187500.015625	-187500.015625	-187500.015625	-187500.015625	-187500.015625	461.000000	492.000000	1018.000000	1610628711.831939
1575	47187.457031	-187500.015625	-187500.015625	-187500.015625	-187500.015625	-187500.015625	-187500.015625	-187500.015625	461.000000	492.000000	1019.000000	1610628711.831941
1576	47143.804688	-187500.015625	-187500.015625	-187500.015625	-187500.015625	-187500.015625	-187500.015625	-187500.015625	461.000000	492.000000	1019.000000	1610628711.831943
1577	47122.503906	-187500.015625	-187500.015625	-187500.015625	-187500.015625	-187500.015625	-187500.015625	-187500.015625	462.000000	491.000000	1019.000000	1610628711.831944
1578	47159.183594	-187500.015625	-187500.015625	-187500.015625	-187500.015625	-187500.015625	-187500.015625	-187500.015625	461.000000	492.000000	1018.000000	1610628711.831946
1579	47204.109375	-187500.015625	-187500.015625	-187500.015625	-187500.015625	-187500.015625	-187500.015625	-187500.015625	461.000000	491.000000	1018.000000	1610628711.831947
1580	47191.257812	-187500.015625	-187500.015625	-187500.015625	-187500.015625	-187500.015625	-187500.015625	-187500.015625	461.000000	492.000000	1019.000000	1610628711.831949
1581	47144.453125	-187500.015625	-187500.015625	-187500.015625	-187500.015625	-187500.015625	-187500.015625	-187500.015625	461.000000	492.000000	1019.000000	1610628711.831950
1582	47127.535156	-187500.015625	-187500.015625	-187500.015625	-187500.015625	-187500.015625	-187500.015625	-187500.015625	461.000000	492.000000	1019.000000	1610628711.831952
1583	47157.820312	-187500.015625	-187500.015625	-187500.015625	-187500.015625	-187500.015625	-187500.015625	-187500.015625	461.000000	492.000000	1018.000000	1610628711.831958
1584	47192.777344	-187500.015625	-187500.015625	-187500.015625	-187500.015625	-187500.015625	-187500.015625	-187500.015625	461.000000	491.000000	1019.000000	1610628711.831959
1585	47183.437500	-187500.015625	-187500.015625	-187500.015625	-187500.015625	-187500.015625	-187500.015625	-187500.015625	461.000000	492.000000	1019.000000	1610628711.831961
1586	47139.000000	-187500.015625	-187500.015625	-187500.015625	-187500.015625	-187500.015625	-187500.015625	-187500.015625	461.000000	492.000000	1019.000000	1610628711.831963
1587	47120.203125	-187500.015625	-187500.015625	-187500.015625	-187500.015625	-187500.015625	-187500.015625	-187500.015625	461.000000	491.000000	1019.000000	1610628711.831964
1588	47155.027344	-187500.015625	-187500.015625	-187500.015625	-187500.015625	-187500.015625	-187500.015625	-187500.015625	461.000000	492.000000	1019.000000	1610628711.831966
1589	47194.453125	-187500.015625	-187500.015625	-187500.015625	-187500.015625	-187500.015625	-187500.015625	-187500.015625	461.000000	492.000000	1019.000000	1610628711.831968
1590	47186.164062	-187500.015625	-187500.015625	-187500.015625	-187500.015625	-187500.015625	-187500.015625	-187500.015625	461.000000	491.000000	1018.000000	1610628711.831969
1591	47140.296875	-187500.015625	-187500.015625	-187500.015625	-187500.015625	-187500.015625	-187500.015625	-187500.015625	461.000000	492.000000	1019.000000	1610628711.831971
1592	47126.773438	-187500.015625	-187500.015625	-187500.015625	-187500.015625	-187500.015625	-187500.015625	-187500.015625	461.000000	491.000000	1019.000000	1610628711.831973
1593	47167.835938	-187500.015625	-187500.015625	-187500.015625	-187500.015625	-187500.015625	-187500.015625	-187500.015625	461.000000	492.000000	1019.000000	1610628711.831975
1594	47206.972656	-187500.015625	-187500.015625	-187500.015625	-187500.015625	-187500.015625	-187500.015625	-187500.015625	461.000000	492.000000	1018.000000	1610628711.831976
1595	47198.121094	-187500.015625	-187500.015625	-187500.015625	-187500.015625	-187500.015625	-187500.015625	-187500.015625	461.000000	492.000000	1018.000000	1610628711.831977
1596	47155.785156	-187500.015625	-187500.015625	-187500.015625	-187500.015625	-187500.015625	-187500.015625	-187500.015625	461.000000	492.000000	1018.000000	1610628711.831979
1597	47134.441406	-187500.015625	-187500.015625	-187500.015625	-187500.015625	-187500.015625	-187500.015625	-187500.015625	461.000000	492.000000	1018.000000	1610628711.831980
1598	47169.710938	-187500.015625	-187500.015625	-187500.015625	-187500.015625	-187500.015625	-187500.015625	-187500.015625	461.000000	492.000000	1019.000000	1610628711.831982
1599	47206.523438	-187500.015625	-187500.015625	-187500.015625	-187500.015625	-187500.015625	-187500.015625	-187500.015625	461.000000	491.000000	1019.000000	1610628711.831984
1600	47196.332031	-187500.015625	-187500.015625	-187500.015625	-187500.015625	-187500.015625	-187500.015625	-187500.015625	461.000000	491.000000	1018.000000	1610628711.831985
1601	47152.320312	-187500.015625	-187500.015625	-187500.015625	-187500.015625	-187500.015625	-187500.015625	-187500.015625	461.000000	492.000000	1018.000000	1610628711.831987
1602	47132.519531	-187500.015625	-187500.015625	-187500.015625	-187500.015625	-187500.015625	-187500.015625	-187500.015625	461.000000	492.000000	1018.000000	1610628711.831988
1603	47164.593750	-187500.015625	-187500.015625	-187500.015625	-187500.015625	-187500.015625	-187500.015625	-187500.015625	461.000000	492.000000	1019.000000	1610628711.831990
1604	47206.414062	-187500.015625	-187500.015625	-187500.015625	-187500.015625	-187500.015625	-187500.015625	-187500.015625	461.000000	491.000000	1018.000000	1610628711.831992
1605	47195.347656	-187500.015625	-187500.015625	-187500.015625	-187500.015625	-187500.015625	-187500.015625	-187500.015625	461.000000	492.000000	1019.000000	1610628711.831993
1606	47152.300781	-187500.015625	-187500.015625	-187500.015625	-187500.015625	-187500.015625	-187500.015625	-187500.015625	461.000000	492.000000	1018.000000	1610628711.831995
1607	47129.792969	-187500.015625	-187500.015625	-187500.015625	-187500.015625	-187500.015625	-187500.015625	-187500.015625	461.000000	492.000000	1018.000000	1610628711.831997
1608	47156.343750	-187500.015625	-187500.015625	-187500.015625	-187500.015625	-187500.015625	-187500.015625	-187500.015625	461.000000	492.000000	1018.000000	1610628711.831999
1609	47196.398438	-187500.015625	-187500.015625	-187500.015625	-187500.015625	-187500.015625	-187500.015625	-187500.015625	461.000000	492.000000	1018.000000	1610628711.832000
1610	47192.042969	-187500.015625	-187500.015625	-187500.015625	-187500.015625	-187500.015625	-187500.015625	-187500.015625	461.000000	492.000000	1019.000000	1610628711.832002
1611	47151.628906	-187500.015625	-187500.015625	-187500.015625	-187500.015625	-187500.015625	-187500.015625	-187500.015625	462.000000	492.000000	1019.000000	1610628711.832003
1612	47121.789062	-187500.015625	-187500.015625	-187500.015625	-187500.015625	-187500.015625	-187500.015625	-187500.015625	462.000000	491.000000	1019.000000	1610628711.832005
1613	47153.441406	-187500.015625	-187500.015625	-187500.015625	-187500.015625	-187500.015625	-187500.015625	-187500.015625	461.000000	492.000000	1018.000000	1610628711.832006
1614	47202.457031	-187500.015625	-187500.015625	-187500.015625	-187500.015625	-187500.015625	-187500.015625	-187500.015625	461.000000	492.000000	1019.000000	1610628711.832008
1615	47201.765625	-187500.015625	-187500.015625	-187500.015625	-187500.015625	-187500.015625	-187500.015625	-187500.015625	461.000000	492.000000	1019.000000	1610628711.832010
1616	47155.070312	-187500.015625	-187500.015625	-187500.015625	-187500.015625	-187500.015625	-187500.015625	-187500.015625	461.000000	492.000000	1019.000000	1610628711.832011
1617	47127.265625	-187500.015625	-187500.015625	-187500.015625	-187500.015625	-187500.015625	-187500.015625	-187500.015625	461.000000	492.000000	1019.000000	1610628711.832013
1618	47159.429688	-187500.015625	-187500.015625	-187500.015625	-187500.015625	-187500.015625	-187500.015625	-187500.015625	461.000000	492.000000	1019.000000	1610628711.832014
1619	47201.406250	-187500.015625	-187500.015625	-187500.015625	-187500.015625	-187500.015625	-187500.015625	-187500.015625	461.000000	491.000000	1019.000000	1610628711.832016
1620	47193.160156	-187500.015625	-187500.015625	-187500.015625	-187500.015625	-187500.015625	-187500.015625	-187500.015625	461.000000	492.000000	1018.000000	1610628711.832018
1621	47151.070312	-187500.015625	-187500.015625	-187500.015625	-187500.015625	-187500.015625	-187500.015625	-187500.015625	461.000000	492.000000	1019.000000	1610628711.832019
1622	47131.019531	-187500.015625	-187500.015625	-187500.015625	-187500.015625	-187500.015625	-187500.015625	-187500.015625	461.000000	492.000000	1018.000000	1610628711.832021
1623	47168.527344	-187500.015625	-187500.015625	-187500.015625	-187500.015625	-187500.015625	-187500.015625	-187500.015625	461.000000	492.000000	1018.000000	1610628711.832022
1624	47209.273438	-187500.015625	-187500.015625	-187500.015625	-187500.015625	-187500.015625	-187500.015625	-187500.015625	461.000000	492.000000	1018.000000	1610628711.832024
1625	47201.695312	-187500.015625	-187500.015625	-187500.015625	-187500.015625	-187500.015625	-187500.015625	-187500.015625	461.000000	491.000000	1019.000000	1610628711.832025
1626	47155.117188	-187500.015625	-187500.015625	-187500.015625	-187500.015625	-187500.015625	-187500.015625	-187500.015625	461.000000	492.000000	1019.000000	1610628711.832027
1627	47131.199219	-187500.015625	-187500.015625	-187500.015625	-187500.015625	-187500.015625	-187500.015625	-187500.015625	461.000000	491.000000	1019.000000	1610628711.832029
1628	47158.960938	-187500.015625	-187500.015625	-187500.015625	-187500.015625	-187500.015625	-187500.015625	-187500.015625	461.000000	492.000000	1018.000000	1610628711.832030
1629	47197.113281	-187500.015625	-187500.015625	-187500.015625	-187500.015625	-187500.015625	-187500.015625	-187500.015625	461.000000	492.000000	1019.000000	1610628711.832032
1630	47198.859375	-187500.015625	-187500.015625	-187500.015625	-187500.015625	-187500.015625	-187500.015625	-187500.015625	461.000000	491.000000	1018.000000	1610628711.832034
1631	47159.453125	-187500.015625	-187500.015625	-187500.015625	-187500.015625	-187500.015625	-187500.015625	-187500.015625	461.000000	492.000000	1019.000000	1610628711.832036
1632	47130.910156	-187500.015625	-187500.015625	-187500.015625	-187500.015625	-187500.015625	-187500.015625	-187500.015625	461.000000	491.000000	1019.000000	1610628711.832037
1633	47159.453125	-187500.015625	-187500.015625	-187500.015625	-187500.015625	-187500.015625	-187500.015625	-187500.015625	461.000000	492.000000	1019.000000	1610628711.832039
1634	47204.199219	-187500.015625	-187500.015625	-187500.015625	-187500.015625	-187500.015625	-187500.015625	-187500.015625	460.000000	492.000000	1018.000000	1610628711.832040
1635	47202.144531	-187500.015625	-187500.015625	-187500.015625	-187500.015625	-187500.015625	-187500.015625	-187500.015625	461.000000	491.000000	1018.000000	1610628711.832042
1636	47155.785156	-187500.015625	-187500.015625	-187500.015625	-187500.015625	-187500.015625	-187500.015625	-187500.015625	461.000000	492.000000	1019.000000	1610628711.832043
1637	47131.578125	-187500.015625	-187500.015625	-187500.015625	-187500.015625	-187500.015625	-187500.015625	-187500.015625	461.000000	491.000000	1018.000000	1610628711.832045
1638	47160.750000	-187500.015625	-187500.015625	-187500.015625	-187500.015625	-187500.015625	-187500.015625	-187500.015625	461.000000	492.000000	1019.000000	1610628711.832047
1639	47204.492188	-187500.015625	-187500.015625	-187500.015625	-187500.015625	-187500.015625	-187500.015625	-187500.015625	460.000000	492.000000	1018.000000	1610628711.832048
1640	47208.023438	-187500.015625	-187500.015625	-187500.015625	-187500.015625	-187500.015625	-187500.015625	-187500.015625	460.000000	492.000000	1018.000000	1610628711.832050
1641	47160.035156	-187500.015625	-187500.015625	-187500.015625	-187500.015625	-187500.015625	-187500.015625	-187500.015625	461.000000	492.000000	1018.000000	1610628711.832051
1642	47129.007812	-187500.015625	-187500.015625	-187500.015625	-187500.015625	-187500.015625	-187500.015625	-187500.015625	461.000000	491.000000	1020.000000	1610628711.832053
1643	47154.109375	-187500.015625	-187500.015625	-187500.015625	-187500.015625	-187500.015625	-187500.015625	-187500.015625	461.000000	492.000000	1019.000000	1610628711.832054
1644	47198.636719	-187500.015625	-187500.015625	-187500.015625	-187500.015625	-187500.015625	-187500.015625	-187500.015625	461.000000	491.000000	1019.000000	1610628711.832056
1645	47200.914062	-187500.015625	-187500.015625	-187500.015625	-187500.015625	-187500.015625	-187500.015625	-187500.015625	461.000000	492.000000	1018.000000	1610628711.832057
1646	47161.351562	-187500.015625	-187500.015625	-187500.015625	-187500.015625	-187500.015625	-187500.015625	-187500.015625	461.000000	492.000000	1018.000000	1610628711.832059
1647	47138.398438	-187500.015625	-187500.015625	-187500.015625	-187500.015625	-187500.015625	-187500.015625	-187500.015625	461.000000	492.000000	1018.000000	1610628711.832061
1648	47163.050781	-187500.015625	-187500.015625	-187500.015625	-187500.015625	-187500.015625	-187500.015625	-187500.015625	461.000000	492.000000	1018.000000	1610628711.832062
1649	47207.664062	-187500.015625	-187500.015625	-187500.015625	-187500.015625	-187500.015625	-187500.015625	-187500.015625	461.000000	491.000000	1019.000000	1610628711.832064
1650	47207.710938	-187500.015625	-187500.015625	-187500.015625	-187500.015625	-187500.015625	-187500.015625	-187500.015625	461.000000	491.000000	1019.000000	1610628711.832065
1651	47165.597656	-187500.015625	-187500.015625	-187500.015625	-187500.015625	-187500.015625	-187500.015625	-187500.015625	461.000000	492.000000	1018.000000	1610628711.832067
1652	47134.082031	-187500.015625	-187500.015625	-187500.015625	-187500.015625	-187500.015625	-187500.015625	-187500.015625	461.000000	491.000000	1019.000000	1610628711.832069
1653	47156.949219	-187500.015625	-187500.015625	-187500.015625	-187500.015625	-187500.015625	-187500.015625	-187500.015625	461.000000	492.000000	1018.000000	1610628711.832071
1654	47198.074219	-187500.015625	-187500.015625	-187500.015625	-187500.015625	-187500.015625	-187500.015625	-187500.015625	460.000000	491.000000	1019.000000	1610628711.832074
1655	47206.726562	-187500.015625	-187500.015625	-187500.015625	-187500.015625	-187500.015625	-187500.015625	-187500.015625	461.000000	491.000000	1018.000000	1610628711.832075
1656	47167.050781	-187500.015625	-187500.015625	-187500.015625	-187500.015625	-187500.015625	-187500.015625	-187500.015625	461.000000	492.000000	1018.000000	1610628711.832077
1657	47139.000000	-187500.015625	-187500.015625	-187500.015625	-187500.015625	-187500.015625	-187500.015625	-187500.015625	461.000000	491.000000	1018.000000	1610628711.832078
1658	47160.949219	-187500.015625	-187500.015625	-187500.015625	-187500.015625	-187500.015625	-187500.015625	-187500.015625	461.000000	492.000000	1019.000000	1610628711.832080
1659	47206.101562	-187500.015625	-187500.015625	-187500.015625	-187500.015625	-187500.015625	-187500.015625	-187500.015625	461.000000	492.000000	1018.000000	1610628711.832081
1660	47206.523438	-187500.015625	-187500.015625	-187500.015625	-187500.015625	-187500.015625	-187500.015625	-187500.015625	461.000000	492.000000	1019.000000	1610628711.832083
1661	47163.230469	-187500.015625	-187500.015625	-187500.015625	-187500.015625	-187500.015625	-187500.015625	-187500.015625	461.000000	492.000000	1019.000000	1610628711.832085
1662	47136.453125	-187500.015625	-187500.015625	-187500.015625	-187500.015625	-187500.015625	-187500.015625	-187500.015625	461.000000	491.000000	1019.000000	1610628711.832086
1663	47155.519531	-187500.015625	-187500.015625	-187500.015625	-187500.015625	-187500.015625	-187500.015625	-187500.015625	461.000000	492.000000	1019.000000	1610628711.832088
1664	47199.195312	-187500.015625	-187500.015625	-187500.015625	-187500.015625	-187500.015625	-187500.015625	-187500.015625	461.000000	491.000000	1018.000000	1610628711.832089
1665	47203.933594	-187500.015625	-187500.015625	-187500.015625	-187500.015625	-187500.015625	-187500.015625	-187500.015625	460.000000	492.000000	1018.000000	1610628711.832091
1666	47160.257812	-187500.015625	-187500.015625	-187500.015625	-187500.015625	-187500.015625	-187500.015625	-187500.015625	461.000000	492.000000	1018.000000	1610628711.832093
1667	47135.558594	-187500.015625	-187500.015625	-187500.015625	-187500.015625	-187500.015625	-187500.015625	-187500.015625	461.000000	491.000000	1019.000000	1610628711.832095
1668	47159.875000	-187500.015625	-187500.015625	-187500.015625	-187500.015625	-187500.015625	-187500.015625	-187500.015625	461.000000	492.000000	1019.000000	1610628711.832096
1669	47203.933594	-187500.015625	-187500.015625	-187500.015625	-187500.015625	-187500.015625	-187500.015625	-187500.015625	461.000000	492.000000	1019.000000	1610628711.832098
1670	47205.675781	-187500.015625	-187500.015625	-187500.015625	-187500.015625	-187500.015625	-187500.015625	-187500.015625	461.000000	492.000000	1018.000000	1610628711.832099
1671	47161.867188	-187500.015625	-187500.015625	-187500.015625	-187500.015625	-187500.015625	-187500.015625	-187500.015625	461.000000	492.000000	1018.000000	1610628711.832101
1672	47130.394531	-187500.015625	-187500.015625	-187500.015625	-187500.015625	-187500.015625	-187500.015625	-187500.015625	461.000000	491.000000	1019.000000	1610628711.832102
1673	47154.199219	-187500.015625	-187500.015625	-187500.015625	-187500.015625	-187500.015625	-187500.015625	-187500.015625	461.000000	492.000000	1018.000000	1610628711.832104
1674	47198.457031	-187500.015625	-187500.015625	-187500.015625	-187500.015625	-187500.015625	-187500.015625	-187500.015625	461.000000	492.000000	1019.000000	1610628711.832106
1675	47203.218750	-187500.015625	-187500.015625	-187500.015625	-187500.015625	-187500.015625	-187500.015625	-187500.015625	460.000000	492.000000	1019.000000	1610628711.832107
1676	47163.410156	-187500.015625	-187500.015625	-187500.015625	-187500.015625	-187500.015625	-187500.015625	-187500.015625	461.000000	492.000000	1019.000000	1610628711.832110
1677	47131.734375	-187500.015625	-187500.015625	-187500.015625	-187500.015625	-187500.015625	-187500.015625	-187500.015625	461.000000	492.000000	1017.000000	1610628711.832111
1678	47154.824219	-187500.015625	-187500.015625	-187500.015625	-187500.015625	-187500.015625	-187500.015625	-187500.015625	461.000000	492.000000	1019.000000	1610628711.832113
1679	47197.292969	-187500.015625	-187500.015625	-187500.015625	-187500.015625	-187500.015625	-187500.015625	-187500.015625	460.000000	491.000000	1019.000000	1610628711.832114
1680	47205.472656	-187500.015625	-187500.015625	-187500.015625	-187500.015625	-187500.015625	-187500.015625	-187500.015625	461.000000	491.000000	1018.000000	1610628711.832116
1681	47166.246094	-187500.015625	-187500.015625	-187500.015625	-187500.015625	-187500.015625	-187500.015625	-187500.015625	461.000000	492.000000	1019.000000	1610628711.832118
1682	47128.628906	-187500.015625	-187500.015625	-187500.015625	-187500.015625	-187500.015625	-187500.015625	-187500.015625	461.000000	490.000000	1019.000000	1610628711.832119
1683	47155.898438	-187500.015625	-187500.015625	-187500.015625	-187500.015625	-187500.015625	-187500.015625	-187500.015625	461.000000	492.000000	1018.000000	1610628711.832121
1684	47203.238281	-187500.015625	-187500.015625	-187500.015625	-187500.015625	-187500.015625	-187500.015625	-187500.015625	460.000000	492.000000	1018.000000	1610628712.311213
1685	47202.902344	-187500.015625	-187500.015625	-187500.015625	-187500.015625	-187500.015625	-187500.015625	-187500.015625	461.000000	491.000000	1018.000000	1610628712.311357
1686	47163.765625	-187500.015625	-187500.015625	-187500.015625	-187500.015625	-187500.015625	-187500.015625	-187500.015625	461.000000	492.000000	1019.000000	1610628712.311360
1687	47136.406250	-187500.015625	-187500.015625	-187500.015625	-187500.015625	-187500.015625	-187500.015625	-187500.015625	461.000000	491.000000	1019.000000	1610628712.311361
1688	47157.375000	-187500.015625	-187500.015625	-187500.015625	-187500.015625	-187500.015625	-187500.015625	-187500.015625	461.000000	492.000000	1020.000000	1610628712.311363
1689	47203.886719	-187500.015625	-187500.015625	-187500.015625	-187500.015625	-187500.015625	-187500.015625	-187500.015625	461.000000	492.000000	1018.000000	1610628712.311365
1690	47210.503906	-187500.015625	-187500.015625	-187500.015625	-187500.015625	-187500.015625	-187500.015625	-187500.015625	461.000000	491.000000	1018.000000	1610628712.311367
1691	47171.097656	-187500.015625	-187500.015625	-187500.015625	-187500.015625	-187500.015625	-187500.015625	-187500.015625	461.000000	493.000000	1018.000000	1610628712.311368
1692	47140.027344	-187500.015625	-187500.015625	-187500.015625	-187500.015625	-187500.015625	-187500.015625	-187500.015625	461.000000	491.000000	1019.000000	1610628712.311370
1693	47153.707031	-187500.015625	-187500.015625	-187500.015625	-187500.015625	-187500.015625	-187500.015625	-187500.015625	461.000000	492.000000	1019.000000	1610628712.311372
1694	47198.343750	-187500.015625	-187500.015625	-187500.015625	-187500.015625	-187500.015625	-187500.015625	-187500.015625	460.000000	492.000000	1019.000000	1610628712.311374
1695	47208.289062	-187500.015625	-187500.015625	-187500.015625	-187500.015625	-187500.015625	-187500.015625	-187500.015625	461.000000	492.000000	1018.000000	1610628712.311375
1696	47173.781250	-187500.015625	-187500.015625	-187500.015625	-187500.015625	-187500.015625	-187500.015625	-187500.015625	461.000000	492.000000	1019.000000	1610628712.311377
1697	47141.882812	-187500.015625	-187500.015625	-187500.015625	-187500.015625	-187500.015625	-187500.015625	-187500.015625	461.000000	491.000000	1019.000000	1610628712.311379
1698	47158.355469	-187500.015625	-187500.015625	-187500.015625	-187500.015625	-187500.015625	-187500.015625	-187500.015625	461.000000	492.000000	1018.000000	1610628712.311381
1699	47208.289062	-187500.015625	-187500.015625	-187500.015625	-187500.015625	-187500.015625	-187500.015625	-187500.015625	460.000000	492.000000	1018.000000	1610628712.311397
1700	47215.019531	-187500.015625	-187500.015625	-187500.015625	-187500.015625	-187500.015625	-187500.015625	-187500.015625	460.000000	491.000000	1018.000000	1610628712.311399
1701	47178.070312	-187500.015625	-187500.015625	-187500.015625	-187500.015625	-187500.015625	-187500.015625	-187500.015625	461.000000	492.000000	1019.000000	1610628712.311401
1702	47147.808594	-187500.015625	-187500.015625	-187500.015625	-187500.015625	-187500.015625	-187500.015625	-187500.015625	461.000000	491.000000	1019.000000	1610628712.311402
1703	47158.757812	-187500.015625	-187500.015625	-187500.015625	-187500.015625	-187500.015625	-187500.015625	-187500.015625	461.000000	492.000000	1019.000000	1610628712.311404
1704	47204.378906	-187500.015625	-187500.015625	-187500.015625	-187500.015625	-187500.015625	-187500.015625	-187500.015625	460.000000	492.000000	1018.000000	1610628712.311406
1705	47209.027344	-187500.015625	-187500.015625	-187500.015625	-187500.015625	-187500.015625	-187500.015625	-187500.015625	460.000000	492.000000	1018.000000	1610628712.311408
1706	47169.265625	-187500.015625	-187500.015625	-187500.015625	-187500.015625	-187500.015625	-187500.015625	-187500.015625	461.000000	492.000000	1018.000000	1610628712.311409
1707	47134.531250	-187500.015625	-187500.015625	-187500.015625	-187500.015625	-187500.015625	-187500.015625	-187500.015625	461.000000	491.000000	1019.000000	1610628712.311411
1708	47152.410156	-187500.015625	-187500.015625	-187500.015625	-187500.015625	-187500.015625	-187500.015625	-187500.015625	461.000000	492.000000	1019.000000	1610628712.311413
1709	47197.472656	-187500.015625	-187500.015625	-187500.015625	-187500.015625	-187500.015625	-187500.015625	-187500.015625	461.000000	492.000000	1019.000000	1610628712.311414
1710	47200.378906	-187500.015625	-187500.015625	-187500.015625	-187500.015625	-187500.015625	-187500.015625	-187500.015625	461.000000	492.000000	1018.000000	1610628712.311416
1711	47165.375000	-187500.015625	-187500.015625	-187500.015625	-187500.015625	-187500.015625	-187500.015625	-187500.015625	461.000000	492.000000	1018.000000	1610628712.311418
1712	47132.226562	-187500.015625	-187500.015625	-187500.015625	-187500.015625	-187500.015625	-187500.015625	-187500.015625	461.000000	491.000000	1018.000000	1610628712.311419
1713	47149.683594	-187500.015625	-187500.015625	-187500.015625	-187500.015625	-187500.015625	-187500.015625	-187500.015625	461.000000	492.000000	1019.000000	1610628712.311421
1714	47196.957031	-187500.015625	-187500.015625	-187500.015625	-187500.015625	-187500.015625	-187500.015625	-187500.015625	461.000000	491.000000	1018.000000	1610628712.311423
1715	47204.804688	-187500.015625	-187500.015625	-187500.015625	-187500.015625	-187500.015625	-187500.015625	-187500.015625	461.000000	491.000000	1018.000000	1610628712.311425
1716	47166.179688	-187500.015625	-187500.015625	-187500.015625	-187500.015625	-187500.015625	-187500.015625	-187500.015625	461.000000	492.000000	1018.000000	1610628712.311426
1717	47132.539062	-187500.015625	-187500.015625	-187500.015625	-187500.015625	-187500.015625	-187500.015625	-187500.015625	461.000000	491.000000	1019.000000	1610628712.311428
1718	47149.347656	-187500.015625	-187500.015625	-187500.015625	-187500.015625	-187500.015625	-187500.015625	-187500.015625	461.000000	492.000000	1019.000000	1610628712.311430
1719	47195.503906	-187500.015625	-187500.015625	-187500.015625	-187500.015625	-187500.015625	-187500.015625	-187500.015625	461.000000	492.000000	1019.000000	1610628712.311432
1720	47208.089844	-187500.015625	-187500.015625	-187500.015625	-187500.015625	-187500.015625	-187500.015625	-187500.015625	461.000000	491.000000	1019.000000	1610628712.311433
1721	47170.113281	-187500.015625	-187500.015625	-187500.015625	-187500.015625	-187500.015625	-187500.015625	-187500.015625	461.000000	491.000000	1018.000000	1610628712.311435
1722	47133.859375	-187500.015625	-187500.015625	-187500.015625	-187500.015625	-187500.015625	-187500.015625	-187500.015625	461.000000	491.000000	1019.000000	1610628712.311438
1723	47150.308594	-187500.015625	-187500.015625	-187500.015625	-187500.015625	-187500.015625	-187500.015625	-187500.015625	461.000000	492.000000	1019.000000	1610628712.311440
1724	47196.355469	-187500.015625	-187500.015625	-187500.015625	-187500.015625	-187500.015625	-187500.015625	-187500.015625	461.000000	492.000000	1019.000000	1610628712.311441
1725	47205.250000	-187500.015625	-187500.015625	-187500.015625	-187500.015625	-187500.015625	-187500.015625	-187500.015625	460.000000	492.000000	1018.000000	1610628712.311443
1726	47165.554688	-187500.015625	-187500.015625	-187500.015625	-187500.015625	-187500.015625	-187500.015625	-187500.015625	461.000000	492.000000	1017.000000	1610628712.311445
1727	47129.769531	-187500.015625	-187500.015625	-187500.015625	-187500.015625	-187500.015625	-187500.015625	-187500.015625	461.000000	492.000000	1019.000000	1610628712.311446
1728	47147.160156	-187500.015625	-187500.015625	-187500.015625	-187500.015625	-187500.015625	-187500.015625	-187500.015625	461.000000	492.000000	1018.000000	1610628712.311448
1729	47195.617188	-187500.015625	-187500.015625	-187500.015625	-187500.015625	-187500.015625	-187500.015625	-187500.015625	461.000000	492.000000	1019.000000	1610628712.311450
1730	47208.378906	-187500.015625	-187500.015625	-187500.015625	-187500.015625	-187500.015625	-187500.015625	-187500.015625	461.000000	491.000000	1018.000000	1610628712.311452
1731	47173.222656	-187500.015625	-187500.015625	-187500.015625	-187500.015625	-187500.015625	-187500.015625	-187500.015625	461.000000	492.000000	1019.000000	1610628712.311454
1732	47137.613281	-187500.015625	-187500.015625	-187500.015625	-187500.015625	-187500.015625	-187500.015625	-187500.015625	461.000000	491.000000	1018.000000	1610628712.311455
1733	47145.371094	-187500.015625	-187500.015625	-187500.015625	-187500.015625	-187500.015625	-187500.015625	-187500.015625	460.000000	492.000000	1018.000000	1610628712.311457
1734	47188.261719	-187500.015625	-187500.015625	-187500.015625	-187500.015625	-187500.015625	-187500.015625	-187500.015625	461.000000	492.000000	1019.000000	1610628712.311459
1735	47200.890625	-187500.015625	-187500.015625	-187500.015625	-187500.015625	-187500.015625	-187500.015625	-187500.015625	461.000000	491.000000	1019.000000	1610628712.311461
1736	47169.199219	-187500.015625	-187500.015625	-187500.015625	-187500.015625	-187500.015625	-187500.015625	-187500.015625	461.000000	492.000000	1019.000000	1610628712.311462
1737	47130.394531	-187500.015625	-187500.015625	-187500.015625	-187500.015625	-187500.015625	-187500.015625	-187500.015625	461.000000	491.000000	1019.000000	1610628712.311464
1738	47143.402344	-187500.015625	-187500.015625	-187500.015625	-187500.015625	-187500.015625	-187500.015625	-187500.015625	461.000000	492.000000	1018.000000	1610628712.311466
1739	47186.453125	-187500.015625	-187500.015625	-187500.015625	-187500.015625	-187500.015625	-187500.015625	-187500.015625	461.000000	492.000000	1018.000000	1610628712.311468
1740	47199.640625	-187500.015625	-187500.015625	-187500.015625	-187500.015625	-187500.015625	-187500.015625	-187500.015625	460.000000	492.000000	1018.000000	1610628712.311469
1741	47164.546875	-187500.015625	-187500.015625	-187500.015625	-187500.015625	-187500.015625	-187500.015625	-187500.015625	461.000000	492.000000	1018.000000	1610628712.311471
1742	47125.812500	-187500.015625	-187500.015625	-187500.015625	-187500.015625	-187500.015625	-187500.015625	-187500.015625	461.000000	492.000000	1019.000000	1610628712.311473
1743	47134.285156	-187500.015625	-187500.015625	-187500.015625	-187500.015625	-187500.015625	-187500.015625	-187500.015625	461.000000	492.000000	1019.000000	1610628712.311474
1744	47183.144531	-187500.015625	-187500.015625	-187500.015625	-187500.015625	-187500.015625	-187500.015625	-187500.015625	461.000000	492.000000	1018.000000	1610628712.311492
1745	47199.820312	-187500.015625	-187500.015625	-187500.015625	-187500.015625	-187500.015625	-187500.015625	-187500.015625	460.000000	492.000000	1019.000000	1610628712.311494
1746	47162.246094	-187500.015625	-187500.015625	-187500.015625	-187500.015625	-187500.015625	-187500.015625	-187500.015625	461.000000	492.000000	1018.000000	1610628712.311497
1747	47125.656250	-187500.015625	-187500.015625	-187500.015625	-187500.015625	-187500.015625	-187500.015625	-187500.015625	461.000000	491.000000	1019.000000	1610628712.311499
1748	47134.484375	-187500.015625	-187500.015625	-187500.015625	-187500.015625	-187500.015625	-187500.015625	-187500.015625	461.000000	492.000000	1018.000000	1610628712.311501
1749	47175.164062	-187500.015625	-187500.015625	-187500.015625	-187500.015625	-187500.015625	-187500.015625	-187500.015625	460.000000	492.000000	1018.000000	1610628712.311502
1750	47186.812500	-187500.015625	-187500.015625	-187500.015625	-187500.015625	-187500.015625	-187500.015625	-187500.015625	460.000000	492.000000	1019.000000	1610628712.311504
1751	47152.992188	-187500.015625	-187500.015625	-187500.015625	-187500.015625	-187500.015625	-187500.015625	-187500.015625	461.000000	492.000000	1018.000000	1610628712.311506
1752	47116.894531	-187500.015625	-187500.015625	-187500.015625	-187500.015625	-187500.015625	-187500.015625	-187500.015625	461.000000	491.000000	1019.000000	1610628712.311507
1753	47124.226562	-187500.015625	-187500.015625	-187500.015625	-187500.015625	-187500.015625	-187500.015625	-187500.015625	461.000000	492.000000	1018.000000	1610628712.311509
1754	47173.355469	-187500.015625	-187500.015625	-187500.015625	-187500.015625	-187500.015625	-187500.015625	-187500.015625	460.000000	492.000000	1017.000000	1610628712.311511
1755	47193.160156	-187500.015625	-187500.015625	-187500.015625	-187500.015625	-187500.015625	-187500.015625	-187500.015625	460.000000	492.000000	1018.000000	1610628712.311512
1756	47157.640625	-187500.015625	-187500.015625	-187500.015625	-187500.015625	-187500.015625	-187500.015625	-187500.015625	461.000000	492.000000	1019.000000	1610628712.311514
1757	47116.894531	-187500.015625	-187500.015625	-187500.015625	-187500.015625	-187500.015625	-187500.015625	-187500.015625	461.000000	491.000000	1019.000000	1610628712.311516
1758	47129.703125	-187500.015625	-187500.015625	-187500.015625	-187500.015625	-187500.015625	-187500.015625	-187500.015625	461.000000	491.000000	1019.000000	1610628712.311517
1759	47175.457031	-187500.015625	-187500.015625	-187500.015625	-187500.015625	-187500.015625	-187500.015625	-187500.015625	461.000000	492.000000	1019.000000	1610628712.311519
1760	47191.480469	-187500.015625	-187500.015625	-187500.015625	-187500.015625	-187500.015625	-187500.015625	-187500.015625	461.000000	492.000000	1019.000000	1610628712.311522
1761	47159.789062	-187500.015625	-187500.015625	-187500.015625	-187500.015625	-187500.015625	-187500.015625	-187500.015625	461.000000	492.000000	1019.000000	1610628712.311524
1762	47120.449219	-187500.015625	-187500.015625	-187500.015625	-187500.015625	-187500.015625	-187500.015625	-187500.015625	461.000000	491.000000	1019.000000	1610628712.311525
1763	47132.875000	-187500.015625	-187500.015625	-187500.015625	-187500.015625	-187500.015625	-187500.015625	-187500.015625	461.000000	492.000000	1019.000000	1610628712.311527
1764	47179.300781	-187500.015625	-187500.015625	-187500.015625	-187500.015625	-187500.015625	-187500.015625	-187500.015625	460.000000	492.000000	1018.000000	1610628712.311529
1765	47189.941406	-187500.015625	-187500.015625	-187500.015625	-187500.015625	-187500.015625	-187500.015625	-187500.015625	461.000000	491.000000	1018.000000	1610628712.311530
1766	47153.863281	-187500.015625	-187500.015625	-187500.015625	-187500.015625	-187500.015625	-187500.015625	-187500.015625	461.000000	492.000000	1019.000000	1610628712.311532
1767	47119.464844	-187500.015625	-187500.015625	-187500.015625	-187500.015625	-187500.015625	-187500.015625	-187500.015625	461.000000	492.000000	1018.000000	1610628712.311534
1768	47132.250000	-187500.015625	-187500.015625	-187500.015625	-187500.015625	-187500.015625	-187500.015625	-187500.015625	461.000000	492.000000	1018.000000	1610628712.311535
1769	47178.652344	-187500.015625	-187500.015625	-187500.015625	-187500.015625	-187500.015625	-187500.015625	-187500.015625	460.000000	492.000000	1019.000000	1610628712.311538
1770	47198.703125	-187500.015625	-187500.015625	-187500.015625	-187500.015625	-187500.015625	-187500.015625	-187500.015625	460.000000	491.000000	1018.000000	1610628712.311540
1771	47172.886719	-187500.015625	-187500.015625	-187500.015625	-187500.015625	-187500.015625	-187500.015625	-187500.015625	461.000000	492.000000	1017.000000	1610628712.311541
1772	47132.628906	-187500.015625	-187500.015625	-187500.015625	-187500.015625	-187500.015625	-187500.015625	-187500.015625	461.000000	491.000000	1018.000000	1610628712.311543
1773	47136.339844	-187500.015625	-187500.015625	-187500.015625	-187500.015625	-187500.015625	-187500.015625	-187500.015625	461.000000	492.000000	1019.000000	1610628712.311544
1774	47181.042969	-187500.015625	-187500.015625	-187500.015625	-187500.015625	-187500.015625	-187500.015625	-187500.015625	461.000000	492.000000	1019.000000	1610628712.311546
1775	47202.570312	-187500.015625	-187500.015625	-187500.015625	-187500.015625	-187500.015625	-187500.015625	-187500.015625	461.000000	491.000000	1019.000000	1610628712.311548
1776	47167.500000	-187500.015625	-187500.015625	-187500.015625	-187500.015625	-187500.015625	-187500.015625	-187500.015625	461.000000	492.000000	1018.000000	1610628712.311550
1777	47128.718750	-187500.015625	-187500.015625	-187500.015625	-187500.015625	-187500.015625	-187500.015625	-187500.015625	461.000000	492.000000	1018.000000	1610628712.311551
1778	47134.933594	-187500.015625	-187500.015625	-187500.015625	-187500.015625	-187500.015625	-187500.015625	-187500.015625	461.000000	492.000000	1018.000000	1610628712.311553
1779	47181.199219	-187500.015625	-187500.015625	-187500.015625	-187500.015625	-187500.015625	-187500.015625	-187500.015625	461.000000	492.000000	1019.000000	1610628712.311554
1780	47199.753906	-187500.015625	-187500.015625	-187500.015625	-187500.015625	-187500.015625	-187500.015625	-187500.015625	461.000000	491.000000	1019.000000	1610628712.311556
1781	47163.296875	-187500.015625	-187500.015625	-187500.015625	-187500.015625	-187500.015625	-187500.015625	-187500.015625	461.000000	492.000000	1019.000000	1610628712.311558
1782	47122.460938	-187500.015625	-187500.015625	-187500.015625	-187500.015625	-187500.015625	-187500.015625	-187500.015625	461.000000	491.000000	1018.000000	1610628712.311560
1783	47128.449219	-187500.015625	-187500.015625	-187500.015625	-187500.015625	-187500.015625	-187500.015625	-187500.015625	461.000000	492.000000	1019.000000	1610628712.311562
1784	47176.843750	-187500.015625	-187500.015625	-187500.015625	-187500.015625	-187500.015625	-187500.015625	-187500.015625	461.000000	492.000000	1019.000000	1610628712.311564
1785	47193.046875	-187500.015625	-187500.015625	-187500.015625	-187500.015625	-187500.015625	-187500.015625	-187500.015625	461.000000	491.000000	1019.000000	1610628712.311566
1786	47162.691406	-187500.015625	-187500.015625	-187500.015625	-187500.015625	-187500.015625	-187500.015625	-187500.015625	461.000000	491.000000	1017.000000	1610628712.311567
1787	47123.308594	-187500.015625	-187500.015625	-187500.015625	-187500.015625	-187500.015625	-187500.015625	-187500.015625	461.000000	491.000000	1019.000000	1610628712.311569
1788	47129.636719	-187500.015625	-187500.015625	-187500.015625	-187500.015625	-187500.015625	-187500.015625	-187500.015625	461.000000	492.000000	1018.000000	1610628712.311570
1789	47169.644531	-187500.015625	-187500.015625	-187500.015625	-187500.015625	-187500.015625	-187500.015625	-187500.015625	461.000000	492.000000	1019.000000	1610628712.311572
1790	47186.207031	-187500.015625	-187500.015625	-187500.015625	-187500.015625	-187500.015625	-187500.015625	-187500.015625	461.000000	491.000000	1020.000000	1610628712.311574
1791	47161.484375	-187500.015625	-187500.015625	-187500.015625	-187500.015625	-187500.015625	-187500.015625	-187500.015625	461.000000	492.000000	1019.000000	1610628712.311575
1792	47127.468750	-187500.015625	-187500.015625	-187500.015625	-187500.015625	-187500.015625	-187500.015625	-187500.015625	461.000000	492.000000	1017.000000	1610628712.311578
1793	47128.113281	-187500.015625	-187500.015625	-187500.015625	-187500.015625	-187500.015625	-187500.015625	-187500.015625	461.000000	492.000000	1019.000000	1610628712.311580
1794	47175.144531	-187500.015625	-187500.015625	-187500.015625	-187500.015625	-187500.015625	-187500.015625	-187500.015625	461.000000	492.000000	1019.000000	1610628712.311581
1795	47197.136719	-187500.015625	-187500.015625	-187500.015625	-187500.015625	-187500.015625	-187500.015625	-187500.015625	461.000000	491.000000	1019.000000	1610628712.311583
1796	47165.128906	-187500.015625	-187500.015625	-187500.015625	-187500.015625	-187500.015625	-187500.015625	-187500.015625	461.000000	492.000000	1018.000000	1610628712.311585
1797	47126.347656	-187500.015625	-187500.015625	-187500.015625	-187500.015625	-187500.015625	-187500.015625	-187500.015625	461.000000	492.000000	1018.000000	1610628712.311586
1798	47131.601562	-187500.015625	-187500.015625	-187500.015625	-187500.015625	-187500.015625	-187500.015625	-187500.015625	461.000000	492.000000	1018.000000	1610628712.311588
1799	47175.390625	-187500.015625	-187500.015625	-187500.015625	-187500.015625	-187500.015625	-187500.015625	-187500.015625	461.000000	492.000000	1019.000000	1610628712.311590
1800	47200.960938	-187500.015625	-187500.015625	-187500.015625	-187500.015625	-187500.015625	-187500.015625	-187500.015625	461.000000	492.000000	1018.000000	1610628712.311591
1801	47171.476562	-187500.015625	-187500.015625	-187500.015625	-187500.015625	-187500.015625	-187500.015625	-187500.015625	461.000000	492.000000	1019.000000	1610628712.311593
1802	47127.066406	-187500.015625	-187500.015625	-187500.015625	-187500.015625	-187500.015625	-187500.015625	-187500.015625	461.000000	491.000000	1018.000000	1610628712.311594
1803	47127.980469	-187500.015625	-187500.015625	-187500.015625	-187500.015625	-187500.015625	-187500.015625	-187500.015625	461.000000	491.000000	1018.000000	1610628712.311596
1804	47174.113281	-187500.015625	-187500.015625	-187500.015625	-187500.015625	-187500.015625	-187500.015625	-187500.015625	461.000000	492.000000	1018.000000	1610628712.790867
1805	47191.996094	-187500.015625	-187500.015625	-187500.015625	-187500.015625	-187500.015625	-187500.015625	-187500.015625	461.000000	491.000000	1018.000000	1610628712.791028
1806	47162.515625	-187500.015625	-187500.015625	-187500.015625	-187500.015625	-187500.015625	-187500.015625	-187500.015625	461.000000	492.000000	1019.000000	1610628712.791029
1807	47123.128906	-187500.015625	-187500.015625	-187500.015625	-187500.015625	-187500.015625	-187500.015625	-187500.015625	461.000000	492.000000	1018.000000	1610628712.791031
1808	47126.460938	-187500.015625	-187500.015625	-187500.015625	-187500.015625	-187500.015625	-187500.015625	-187500.015625	461.000000	492.000000	1019.000000	1610628712.791033
1809	47172.820312	-187500.015625	-187500.015625	-187500.015625	-187500.015625	-187500.015625	-187500.015625	-187500.015625	461.000000	492.000000	1018.000000	1610628712.791034
1810	47189.468750	-187500.015625	-187500.015625	-187500.015625	-187500.015625	-187500.015625	-187500.015625	-187500.015625	461.000000	491.000000	1019.000000	1610628712.791036
1811	47160.414062	-187500.015625	-187500.015625	-187500.015625	-187500.015625	-187500.015625	-187500.015625	-187500.015625	461.000000	492.000000	1019.000000	1610628712.791037
1812	47121.589844	-187500.015625	-187500.015625	-187500.015625	-187500.015625	-187500.015625	-187500.015625	-187500.015625	461.000000	491.000000	1019.000000	1610628712.791039
1813	47123.957031	-187500.015625	-187500.015625	-187500.015625	-187500.015625	-187500.015625	-187500.015625	-187500.015625	461.000000	492.000000	1018.000000	1610628712.791041
1814	47171.500000	-187500.015625	-187500.015625	-187500.015625	-187500.015625	-187500.015625	-187500.015625	-187500.015625	461.000000	492.000000	1018.000000	1610628712.791042
1815	47195.660156	-187500.015625	-187500.015625	-187500.015625	-187500.015625	-187500.015625	-187500.015625	-187500.015625	461.000000	495.000000	1018.000000	1610628712.791048
1816	47171.230469	-187500.015625	-187500.015625	-187500.015625	-187500.015625	-187500.015625	-187500.015625	-187500.015625	461.000000	613.000000	1019.000000	1610628712.791050
1817	47131.199219	-187500.015625	-187500.015625	-187500.015625	-187500.015625	-187500.015625	-187500.015625	-187500.015625	462.000000	695.000000	1019.000000	1610628712.791051
1818	47133.234375	-187500.015625	-187500.015625	-187500.015625	-187500.015625	-187500.015625	-187500.015625	-187500.015625	462.000000	739.000000	1018.000000	1610628712.791053
1819	47179.972656	-187500.015625	-187500.015625	-187500.015625	-187500.015625	-187500.015625	-187500.015625	-187500.015625	462.000000	764.000000	1018.000000	1610628712.791054
1820	47200.175781	-187500.015625	-187500.015625	-187500.015625	-187500.015625	-187500.015625	-187500.015625	-187500.015625	462.000000	778.000000	1018.000000	1610628712.791056
1821	47169.957031	-187500.015625	-187500.015625	-187500.015625	-187500.015625	-187500.015625	-187500.015625	-187500.015625	462.000000	790.000000	1018.000000	1610628712.791058
1822	47128.539062	-187500.015625	-187500.015625	-187500.015625	-187500.015625	-187500.015625	-187500.015625	-187500.015625	462.000000	796.000000	1018.000000	1610628712.791059
1823	47127.734375	-187500.015625	-187500.015625	-187500.015625	-187500.015625	-187500.015625	-187500.015625	-187500.015625	461.000000	800.000000	1018.000000	1610628712.791061
1824	47174.046875	-187500.015625	-187500.015625	-187500.015625	-187500.015625	-187500.015625	-187500.015625	-187500.015625	461.000000	803.000000	1019.000000	1610628712.791062
1825	47199.976562	-187500.015625	-187500.015625	-187500.015625	-187500.015625	-187500.015625	-187500.015625	-187500.015625	461.000000	805.000000	1018.000000	1610628712.791064
1826	47176.261719	-187500.015625	-187500.015625	-187500.015625	-187500.015625	-187500.015625	-187500.015625	-187500.015625	461.000000	809.000000	1019.000000	1610628712.791066
1827	47138.441406	-187500.015625	-187500.015625	-187500.015625	-187500.015625	-187500.015625	-187500.015625	-187500.015625	461.000000	809.000000	1018.000000	1610628712.791067
1828	47131.156250	-187500.015625	-187500.015625	-187500.015625	-187500.015625	-187500.015625	-187500.015625	-187500.015625	461.000000	810.000000	1019.000000	1610628712.791069
1829	47174.070312	-187500.015625	-187500.015625	-187500.015625	-187500.015625	-187500.015625	-187500.015625	-187500.015625	461.000000	811.000000	1018.000000	1610628712.791071
1830	47199.683594	-187500.015625	-187500.015625	-187500.015625	-187500.015625	-187500.015625	-187500.015625	-187500.015625	461.000000	812.000000	1019.000000	1610628712.791072
1831	47169.511719	-187500.015625	-187500.015625	-187500.015625	-187500.015625	-187500.015625	-187500.015625	-187500.015625	462.000000	812.000000	1019.000000	1610628712.791074
1832	47127.378906	-187500.015625	-187500.015625	-187500.015625	-187500.015625	-187500.015625	-187500.015625	-187500.015625	462.000000	813.000000	1018.000000	1610628712.791076
1833	47130.863281	-187500.015625	-187500.015625	-187500.015625	-187500.015625	-187500.015625	-187500.015625	-187500.015625	461.000000	814.000000	1018.000000	1610628712.791077
1834	47176.125000	-187500.015625	-187500.015625	-187500.015625	-187500.015625	-187500.015625	-187500.015625	-187500.015625	461.000000	814.000000	1018.000000	1610628712.791079
1835	47203.550781	-187500.015625	-187500.015625	-187500.015625	-187500.015625	-187500.015625	-187500.015625	-187500.015625	461.000000	816.000000	1019.000000	1610628712.791080
1836	47179.589844	-187500.015625	-187500.015625	-187500.015625	-187500.015625	-187500.015625	-187500.015625	-187500.015625	461.000000	815.000000	1019.000000	1610628712.791082
1837	47134.640625	-187500.015625	-187500.015625	-187500.015625	-187500.015625	-187500.015625	-187500.015625	-187500.015625	461.000000	816.000000	1019.000000	1610628712.791084
1838	47129.949219	-187500.015625	-187500.015625	-187500.015625	-187500.015625	-187500.015625	-187500.015625	-187500.015625	461.000000	816.000000	1018.000000	1610628712.791085
1839	47175.835938	-187500.015625	-187500.015625	-187500.015625	-187500.015625	-187500.015625	-187500.015625	-187500.015625	461.000000	816.000000	1019.000000	1610628712.791088
1840	47203.441406	-187500.015625	-187500.015625	-187500.015625	-187500.015625	-187500.015625	-187500.015625	-187500.015625	461.000000	816.000000	1018.000000	1610628712.791089
1841	47173.625000	-187500.015625	-187500.015625	-187500.015625	-187500.015625	-187500.015625	-187500.015625	-187500.015625	461.000000	817.000000	1018.000000	1610628712.791091
1842	47131.355469	-187500.015625	-187500.015625	-187500.015625	-187500.015625	-187500.015625	-187500.015625	-187500.015625	461.000000	817.000000	1018.000000	1610628712.791092
1843	47130.574219	-187500.015625	-187500.015625	-187500.015625	-187500.015625	-187500.015625	-187500.015625	-187500.015625	461.000000	817.000000	1019.000000	1610628712.791094
1844	47172.125000	-187500.015625	-187500.015625	-187500.015625	-187500.015625	-187500.015625	-187500.015625	-187500.015625	461.000000	817.000000	1019.000000	1610628712.791095
1845	47199.105469	-187500.015625	-187500.015625	-187500.015625	-187500.015625	-187500.015625	-187500.015625	-187500.015625	461.000000	817.000000	1019.000000	1610628712.791097
1846	47178.472656	-187500.015625	-187500.015625	-187500.015625	-187500.015625	-187500.015625	-187500.015625	-187500.015625	461.000000	818.000000	1018.000000	1610628712.791099
1847	47135.222656	-187500.015625	-187500.015625	-187500.015625	-187500.015625	-187500.015625	-187500.015625	-187500.015625	461.000000	818.000000	1018.000000	1610628712.791101
1848	47133.703125	-187500.015625	-187500.015625	-187500.015625	-187500.015625	-187500.015625	-187500.015625	-187500.015625	461.000000	818.000000	1019.000000	1610628712.791103
1849	47178.183594	-187500.015625	-187500.015625	-187500.015625	-187500.015625	-187500.015625	-187500.015625	-187500.015625	461.000000	819.000000	1018.000000	1610628712.791104
1850	47200.960938	-187500.015625	-187500.015625	-187500.015625	-187500.015625	-187500.015625	-187500.015625	-187500.015625	461.000000	818.000000	1019.000000	1610628712.791106
1851	47174.988281	-187500.015625	-187500.015625	-187500.015625	-187500.015625	-187500.015625	-187500.015625	-187500.015625	461.000000	819.000000	1019.000000	1610628712.791108
1852	47133.144531	-187500.015625	-187500.015625	-187500.015625	-187500.015625	-187500.015625	-187500.015625	-187500.015625	461.000000	817.000000	1019.000000	1610628712.791109
1853	47131.085938	-187500.015625	-187500.015625	-187500.015625	-187500.015625	-187500.015625	-187500.015625	-187500.015625	461.000000	819.000000	1018.000000	1610628712.791111
1854	47172.417969	-187500.015625	-187500.015625	-187500.015625	-187500.015625	-187500.015625	-187500.015625	-187500.015625	460.000000	819.000000	1019.000000	1610628712.791112
1855	47203.351562	-187500.015625	-187500.015625	-187500.015625	-187500.015625	-187500.015625	-187500.015625	-187500.015625	460.000000	819.000000	1018.000000	1610628712.791114
1856	47179.144531	-187500.015625	-187500.015625	-187500.015625	-187500.015625	-187500.015625	-187500.015625	-187500.015625	461.000000	819.000000	1019.000000	1610628712.791116
1857	47134.238281	-187500.015625	-187500.015625	-187500.015625	-187500.015625	-187500.015625	-187500.015625	-187500.015625	461.000000	815.000000	1019.000000	1610628712.791117
1858	47130.820312	-187500.015625	-187500.015625	-187500.015625	-187500.015625	-187500.015625	-187500.015625	-187500.015625	461.000000	778.000000	1019.000000	1610628712.791119
1859	47174.339844	-187500.015625	-187500.015625	-187500.015625	-187500.015625	-187500.015625	-187500.015625	-187500.015625	461.000000	730.000000	1018.000000	1610628712.791120
1860	47195.953125	-187500.015625	-187500.015625	-187500.015625	-187500.015625	-187500.015625	-187500.015625	-187500.015625	460.000000	683.000000	1018.000000	1610628712.791122
1861	47175.367188	-187500.015625	-187500.015625	-187500.015625	-187500.015625	-187500.015625	-187500.015625	-187500.015625	460.000000	646.000000	1018.000000	1610628712.791124
1862	47132.117188	-187500.015625	-187500.015625	-187500.015625	-187500.015625	-187500.015625	-187500.015625	-187500.015625	460.000000	616.000000	1019.000000	1610628712.791126
1863	47126.593750	-187500.015625	-187500.015625	-187500.015625	-187500.015625	-187500.015625	-187500.015625	-187500.015625	460.000000	594.000000	1018.000000	1610628712.791128
1864	47168.394531	-187500.015625	-187500.015625	-187500.015625	-187500.015625	-187500.015625	-187500.015625	-187500.015625	460.000000	578.000000	1018.000000	1610628712.791130
1865	47194.566406	-187500.015625	-187500.015625	-187500.015625	-187500.015625	-187500.015625	-187500.015625	-187500.015625	460.000000	565.000000	1019.000000	1610628712.791131
1866	47173.980469	-187500.015625	-187500.015625	-187500.015625	-187500.015625	-187500.015625	-187500.015625	-187500.015625	460.000000	557.000000	1018.000000	1610628712.791133
1867	47132.898438	-187500.015625	-187500.015625	-187500.015625	-187500.015625	-187500.015625	-187500.015625	-187500.015625	461.000000	549.000000	1019.000000	1610628712.791135
1868	47126.171875	-187500.015625	-187500.015625	-187500.015625	-187500.015625	-187500.015625	-187500.015625	-187500.015625	460.000000	543.000000	1019.000000	1610628712.791136
1869	47168.906250	-187500.015625	-187500.015625	-187500.015625	-187500.015625	-187500.015625	-187500.015625	-187500.015625	460.000000	539.000000	1018.000000	1610628712.791138
1870	47199.105469	-187500.015625	-187500.015625	-187500.015625	-187500.015625	-187500.015625	-187500.015625	-187500.015625	460.000000	535.000000	1018.000000	1610628712.791139
1871	47178.718750	-187500.015625	-187500.015625	-187500.015625	-187500.015625	-187500.015625	-187500.015625	-187500.015625	460.000000	531.000000	1019.000000	1610628712.791141
1872	47136.496094	-187500.015625	-187500.015625	-187500.015625	-187500.015625	-187500.015625	-187500.015625	-187500.015625	461.000000	528.000000	1019.000000	1610628712.791143
1873	47126.082031	-187500.015625	-187500.015625	-187500.015625	-187500.015625	-187500.015625	-187500.015625	-187500.015625	461.000000	526.000000	1019.000000	1610628712.791144
1874	47163.164062	-187500.015625	-187500.015625	-187500.015625	-187500.015625	-187500.015625	-187500.015625	-187500.015625	461.000000	525.000000	1019.000000	1610628712.791146
1875	47190.476562	-187500.015625	-187500.015625	-187500.015625	-187500.015625	-187500.015625	-187500.015625	-187500.015625	461.000000	522.000000	1018.000000	1610628712.791147
1876	47172.035156	-187500.015625	-187500.015625	-187500.015625	-187500.015625	-187500.015625	-187500.015625	-187500.015625	461.000000	521.000000	1018.000000	1610628712.791149
1877	47131.691406	-187500.015625	-187500.015625	-187500.015625	-187500.015625	-187500.015625	-187500.015625	-187500.015625	461.000000	519.000000	1018.000000	1610628712.791151
1878	47125.054688	-187500.015625	-187500.015625	-187500.015625	-187500.015625	-187500.015625	-187500.015625	-187500.015625	461.000000	518.000000	1019.000000	1610628712.791152
1879	47164.816406	-187500.015625	-187500.015625	-187500.015625	-187500.015625	-187500.015625	-187500.015625	-187500.015625	461.000000	516.000000	1019.000000	1610628712.791154
1880	47189.960938	-187500.015625	-187500.015625	-187500.015625	-187500.015625	-187500.015625	-187500.015625	-187500.015625	461.000000	515.000000	1019.000000	1610628712.791155
1881	47170.941406	-187500.015625	-187500.015625	-187500.015625	-187500.015625	-187500.015625	-187500.015625	-187500.015625	461.000000	515.000000	1018.000000	1610628712.791157
1882	47131.332031	-187500.015625	-187500.015625	-187500.015625	-187500.015625	-187500.015625	-187500.015625	-187500.015625	461.000000	512.000000	1019.000000	1610628712.791158
1883	47122.148438	-187500.015625	-187500.015625	-187500.015625	-187500.015625	-187500.015625	-187500.015625	-187500.015625	461.000000	513.000000	1019.000000	1610628712.791160
1884	47162.648438	-187500.015625	-187500.015625	-187500.015625	-187500.015625	-187500.015625	-187500.015625	-187500.015625	461.000000	513.000000	1018.000000	1610628712.791162
1885	47193.562500	-187500.015625	-187500.015625	-187500.015625	-187500.015625	-187500.015625	-187500.015625	-187500.015625	461.000000	511.000000	1018.000000	1610628712.791164
1886	47175.566406	-187500.015625	-187500.015625	-187500.015625	-187500.015625	-187500.015625	-187500.015625	-187500.015625	461.000000	511.000000	1018.000000	1610628712.791166
1887	47136.609375	-187500.015625	-187500.015625	-187500.015625	-187500.015625	-187500.015625	-187500.015625	-187500.015625	461.000000	509.000000	1018.000000	1610628712.791167
1888	47124.515625	-187500.015625	-187500.015625	-187500.015625	-187500.015625	-187500.015625	-187500.015625	-187500.015625	461.000000	509.000000	1019.000000	1610628712.791169
1889	47167.500000	-187500.015625	-187500.015625	-187500.015625	-187500.015625	-187500.015625	-187500.015625	-187500.015625	461.000000	508.000000	1019.000000	1610628712.791170
1890	47195.171875	-187500.015625	-187500.015625	-187500.015625	-187500.015625	-187500.015625	-187500.015625	-187500.015625	461.000000	507.000000	1020.000000	1610628712.791172
1891	47175.164062	-187500.015625	-187500.015625	-187500.015625	-187500.015625	-187500.015625	-187500.015625	-187500.015625	461.000000	507.000000	1018.000000	1610628712.791174
1892	47131.824219	-187500.015625	-187500.015625	-187500.015625	-187500.015625	-187500.015625	-187500.015625	-187500.015625	462.000000	507.000000	1018.000000	1610628712.791175
1893	47119.488281	-187500.015625	-187500.015625	-187500.015625	-187500.015625	-187500.015625	-187500.015625	-187500.015625	462.000000	506.000000	1018.000000	1610628712.791177
1894	47163.453125	-187500.015625	-187500.015625	-187500.015625	-187500.015625	-187500.015625	-187500.015625	-187500.015625	461.000000	506.000000	1019.000000	1610628712.791179
1895	47194.789062	-187500.015625	-187500.015625	-187500.015625	-187500.015625	-187500.015625	-187500.015625	-187500.015625	461.000000	505.000000	1019.000000	1610628712.791180
1896	47178.050781	-187500.015625	-187500.015625	-187500.015625	-187500.015625	-187500.015625	-187500.015625	-187500.015625	461.000000	505.000000	1019.000000	1610628712.791182
1897	47135.179688	-187500.015625	-187500.015625	-187500.015625	-187500.015625	-187500.015625	-187500.015625	-187500.015625	461.000000	505.000000	1019.000000	1610628712.791183
1898	47123.355469	-187500.015625	-187500.015625	-187500.015625	-187500.015625	-187500.015625	-187500.015625	-187500.015625	461.000000	504.000000	1018.000000	1610628712.791185
1899	47164.437500	-187500.015625	-187500.015625	-187500.015625	-187500.015625	-187500.015625	-187500.015625	-187500.015625	461.000000	505.000000	1018.000000	1610628712.791187
1900	47195.460938	-187500.015625	-187500.015625	-187500.015625	-187500.015625	-187500.015625	-187500.015625	-187500.015625	461.000000	503.000000	1018.000000	1610628712.791188
1901	47176.796875	-187500.015625	-187500.015625	-187500.015625	-187500.015625	-187500.015625	-187500.015625	-187500.015625	461.000000	504.000000	1019.000000	1610628712.791190
1902	47133.097656	-187500.015625	-187500.015625	-187500.015625	-187500.015625	-187500.015625	-187500.015625	-187500.015625	461.000000	503.000000	1019.000000	1610628712.791192
1903	47121.921875	-187500.015625	-187500.015625	-187500.015625	-187500.015625	-187500.015625	-187500.015625	-187500.015625	461.000000	503.000000	1019.000000	1610628712.791193
1904	47156.859375	-187500.015625	-187500.015625	-187500.015625	-187500.015625	-187500.015625	-187500.015625	-187500.015625	461.000000	504.000000	1019.000000	1610628712.791195
1905	47188.843750	-187500.015625	-187500.015625	-187500.015625	-187500.015625	-187500.015625	-187500.015625	-187500.015625	461.000000	502.000000	1019.000000	1610628712.791196
1906	47175.007812	-187500.015625	-187500.015625	-187500.015625	-187500.015625	-187500.015625	-187500.015625	-187500.015625	461.000000	503.000000	1019.000000	1610628712.791198
1907	47132.316406	-187500.015625	-187500.015625	-187500.015625	-187500.015625	-187500.015625	-187500.015625	-187500.015625	461.000000	502.000000	1018.000000	1610628712.791200
1908	47118.683594	-187500.015625	-187500.015625	-187500.015625	-187500.015625	-187500.015625	-187500.015625	-187500.015625	461.000000	502.000000	1018.000000	1610628712.791201
1909	47156.390625	-187500.015625	-187500.015625	-187500.015625	-187500.015625	-187500.015625	-187500.015625	-187500.015625	461.000000	503.000000	1018.000000	1610628712.791203
1910	47196.378906	-187500.015625	-187500.015625	-187500.015625	-187500.015625	-187500.015625	-187500.015625	-187500.015625	461.000000	501.000000	1019.000000	1610628712.791206
1911	47190.609375	-187500.015625	-187500.015625	-187500.015625	-187500.015625	-187500.015625	-187500.015625	-187500.015625	461.000000	501.000000	1018.000000	1610628712.791207
1912	47142.242188	-187500.015625	-187500.015625	-187500.015625	-187500.015625	-187500.015625	-187500.015625	-187500.015625	461.000000	502.000000	1018.000000	1610628712.791209
1913	47129.367188	-187500.015625	-187500.015625	-187500.015625	-187500.015625	-187500.015625	-187500.015625	-187500.015625	461.000000	501.000000	1018.000000	1610628712.791210
1914	47172.191406	-187500.015625	-187500.015625	-187500.015625	-187500.015625	-187500.015625	-187500.015625	-187500.015625	461.000000	501.000000	1019.000000	1610628712.791212
1915	47207.105469	-187500.015625	-187500.015625	-187500.015625	-187500.015625	-187500.015625	-187500.015625	-187500.015625	461.000000	500.000000	1019.000000	1610628712.791214
1916	47193.160156	-187500.015625	-187500.015625	-187500.015625	-187500.015625	-187500.015625	-187500.015625	-187500.015625	461.000000	501.000000	1018.000000	1610628712.791215
1917	47145.257812	-187500.015625	-187500.015625	-187500.015625	-187500.015625	-187500.015625	-187500.015625	-187500.015625	461.000000	500.000000	1018.000000	1610628712.791217
1918	47132.964844	-187500.015625	-187500.015625	-187500.015625	-187500.015625	-187500.015625	-187500.015625	-187500.015625	461.000000	500.000000	1018.000000	1610628712.791218
1919	47169.687500	-187500.015625	-187500.015625	-187500.015625	-187500.015625	-187500.015625	-187500.015625	-187500.015625	461.000000	500.000000	1018.000000	1610628712.791220
1920	47200.714844	-187500.015625	-187500.015625	-187500.015625	-187500.015625	-187500.015625	-187500.015625	-187500.015625	461.000000	500.000000	1019.000000	1610628712.791222
1921	47186.164062	-187500.015625	-187500.015625	-187500.015625	-187500.015625	-187500.015625	-187500.015625	-187500.015625	461.000000	500.000000	1019.000000	1610628712.791223
1922	47142.218750	-187500.015625	-187500.015625	-187500.015625	-187500.015625	-187500.015625	-187500.015625	-187500.015625	461.000000	500.000000	1018.000000	1610628712.791225
1923	47126.640625	-187500.015625	-187500.015625	-187500.015625	-187500.015625	-187500.015625	-187500.015625	-187500.015625	461.000000	499.000000	1018.000000	1610628712.791226
1924	47163.496094	-187500.015625	-187500.015625	-187500.015625	-187500.015625	-187500.015625	-187500.015625	-187500.015625	461.000000	499.000000	1018.000000	1610628713.271952
1925	47197.113281	-187500.015625	-187500.015625	-187500.015625	-187500.015625	-187500.015625	-187500.015625	-187500.015625	461.000000	499.000000	1019.000000	1610628713.272235
1926	47186.765625	-187500.015625	-187500.015625	-187500.015625	-187500.015625	-187500.015625	-187500.015625	-187500.015625	461.000000	498.000000	1017.000000	1610628713.272238
1927	47141.527344	-187500.015625	-187500.015625	-187500.015625	-187500.015625	-187500.015625	-187500.015625	-187500.015625	461.000000	499.000000	1018.000000	1610628713.272241
1928	47122.304688	-187500.015625	-187500.015625	-187500.015625	-187500.015625	-187500.015625	-187500.015625	-187500.015625	461.000000	499.000000	1019.000000	1610628713.272244
1929	47160.144531	-187500.015625	-187500.015625	-187500.015625	-187500.015625	-187500.015625	-187500.015625	-187500.015625	461.000000	499.000000	1019.000000	1610628713.272247
1930	47198.769531	-187500.015625	-187500.015625	-187500.015625	-187500.015625	-187500.015625	-187500.015625	-187500.015625	461.000000	498.000000	1019.000000	1610628713.272251
1931	47187.078125	-187500.015625	-187500.015625	-187500.015625	-187500.015625	-187500.015625	-187500.015625	-187500.015625	461.000000	498.000000	1019.000000	1610628713.272254
1932	47143.246094	-187500.015625	-187500.015625	-187500.015625	-187500.015625	-187500.015625	-187500.015625	-187500.015625	461.000000	499.000000	1018.000000	1610628713.272271
1933	47128.718750	-187500.015625	-187500.015625	-187500.015625	-187500.015625	-187500.015625	-187500.015625	-187500.015625	461.000000	498.000000	1018.000000	1610628713.272274
1934	47161.554688	-187500.015625	-187500.015625	-187500.015625	-187500.015625	-187500.015625	-187500.015625	-187500.015625	461.000000	499.000000	1018.000000	1610628713.272277
1935	47198.164062	-187500.015625	-187500.015625	-187500.015625	-187500.015625	-187500.015625	-187500.015625	-187500.015625	461.000000	498.000000	1019.000000	1610628713.272280
1936	47190.074219	-187500.015625	-187500.015625	-187500.015625	-187500.015625	-187500.015625	-187500.015625	-187500.015625	461.000000	498.000000	1019.000000	1610628713.272283
1937	47146.710938	-187500.015625	-187500.015625	-187500.015625	-187500.015625	-187500.015625	-187500.015625	-187500.015625	461.000000	498.000000	1018.000000	1610628713.272286
1938	47129.007812	-187500.015625	-187500.015625	-187500.015625	-187500.015625	-187500.015625	-187500.015625	-187500.015625	461.000000	498.000000	1018.000000	1610628713.272289
1939	47162.515625	-187500.015625	-187500.015625	-187500.015625	-187500.015625	-187500.015625	-187500.015625	-187500.015625	461.000000	498.000000	1019.000000	1610628713.272291
1940	47196.398438	-187500.015625	-187500.015625	-187500.015625	-187500.015625	-187500.015625	-187500.015625	-187500.015625	461.000000	497.000000	1019.000000	1610628713.272294
1941	47188.128906	-187500.015625	-187500.015625	-187500.015625	-187500.015625	-187500.015625	-187500.015625	-187500.015625	461.000000	498.000000	1018.000000	1610628713.272297
1942	47145.750000	-187500.015625	-187500.015625	-187500.015625	-187500.015625	-187500.015625	-187500.015625	-187500.015625	461.000000	497.000000	1019.000000	1610628713.272300
1943	47126.929688	-187500.015625	-187500.015625	-187500.015625	-187500.015625	-187500.015625	-187500.015625	-187500.015625	461.000000	497.000000	1018.000000	1610628713.272302
1944	47158.582031	-187500.015625	-187500.015625	-187500.015625	-187500.015625	-187500.015625	-187500.015625	-187500.015625	461.000000	498.000000	1018.000000	1610628713.272305
1945	47194.699219	-187500.015625	-187500.015625	-187500.015625	-187500.015625	-187500.015625	-187500.015625	-187500.015625	461.000000	496.000000	1019.000000	1610628713.272308
1946	47184.171875	-187500.015625	-187500.015625	-187500.015625	-187500.015625	-187500.015625	-187500.015625	-187500.015625	461.000000	498.000000	1019.000000	1610628713.272310
1947	47143.539062	-187500.015625	-187500.015625	-187500.015625	-187500.015625	-187500.015625	-187500.015625	-187500.015625	461.000000	497.000000	1019.000000	1610628713.272313
1948	47124.335938	-187500.015625	-187500.015625	-187500.015625	-187500.015625	-187500.015625	-187500.015625	-187500.015625	461.000000	496.000000	1019.000000	1610628713.272316
1949	47161.082031	-187500.015625	-187500.015625	-187500.015625	-187500.015625	-187500.015625	-187500.015625	-187500.015625	461.000000	498.000000	1018.000000	1610628713.272318
1950	47199.527344	-187500.015625	-187500.015625	-187500.015625	-187500.015625	-187500.015625	-187500.015625	-187500.015625	461.000000	497.000000	1018.000000	1610628713.272321
1951	47183.636719	-187500.015625	-187500.015625	-187500.015625	-187500.015625	-187500.015625	-187500.015625	-187500.015625	461.000000	497.000000	1018.000000	1610628713.272324
1952	47141.503906	-187500.015625	-187500.015625	-187500.015625	-187500.015625	-187500.015625	-187500.015625	-187500.015625	462.000000	496.000000	1018.000000	1610628713.272327
1953	47121.074219	-187500.015625	-187500.015625	-187500.015625	-187500.015625	-187500.015625	-187500.015625	-187500.015625	461.000000	497.000000	1019.000000	1610628713.272329
1954	47155.453125	-187500.015625	-187500.015625	-187500.015625	-187500.015625	-187500.015625	-187500.015625	-187500.015625	461.000000	497.000000	1019.000000	1610628713.272332
1955	47192.824219	-187500.015625	-187500.015625	-187500.015625	-187500.015625	-187500.015625	-187500.015625	-187500.015625	461.000000	496.000000	1018.000000	1610628713.272336
1956	47184.015625	-187500.015625	-187500.015625	-187500.015625	-187500.015625	-187500.015625	-187500.015625	-187500.015625	461.000000	497.000000	1019.000000	1610628713.272339
1957	47136.472656	-187500.015625	-187500.015625	-187500.015625	-187500.015625	-187500.015625	-187500.015625	-187500.015625	461.000000	497.000000	1019.000000	1610628713.272341
1958	47117.164062	-187500.015625	-187500.015625	-187500.015625	-187500.015625	-187500.015625	-187500.015625	-187500.015625	462.000000	496.000000	1018.000000	1610628713.272347
1959	47150.242188	-187500.015625	-187500.015625	-187500.015625	-187500.015625	-187500.015625	-187500.015625	-187500.015625	461.000000	497.000000	1018.000000	1610628713.272350
1960	47184.687500	-187500.015625	-187500.015625	-187500.015625	-187500.015625	-187500.015625	-187500.015625	-187500.015625	461.000000	496.000000	1018.000000	1610628713.272353
1961	47180.148438	-187500.015625	-187500.015625	-187500.015625	-187500.015625	-187500.015625	-187500.015625	-187500.015625	461.000000	496.000000	1018.000000	1610628713.272356
1962	47136.945312	-187500.015625	-187500.015625	-187500.015625	-187500.015625	-187500.015625	-187500.015625	-187500.015625	461.000000	496.000000	1019.000000	1610628713.272359
1963	47117.988281	-187500.015625	-187500.015625	-187500.015625	-187500.015625	-187500.015625	-187500.015625	-187500.015625	462.000000	496.000000	1019.000000	1610628713.272362
1964	47150.066406	-187500.015625	-187500.015625	-187500.015625	-187500.015625	-187500.015625	-187500.015625	-187500.015625	461.000000	496.000000	1019.000000	1610628713.272364
1965	47192.019531	-187500.015625	-187500.015625	-187500.015625	-187500.015625	-187500.015625	-187500.015625	-187500.015625	461.000000	496.000000	1019.000000	1610628713.272367
1966	47185.871094	-187500.015625	-187500.015625	-187500.015625	-187500.015625	-187500.015625	-187500.015625	-187500.015625	461.000000	496.000000	1018.000000	1610628713.272370
1967	47140.027344	-187500.015625	-187500.015625	-187500.015625	-187500.015625	-187500.015625	-187500.015625	-187500.015625	461.000000	496.000000	1019.000000	1610628713.272372
1968	47118.234375	-187500.015625	-187500.015625	-187500.015625	-187500.015625	-187500.015625	-187500.015625	-187500.015625	461.000000	495.000000	1019.000000	1610628713.272375
1969	47147.917969	-187500.015625	-187500.015625	-187500.015625	-187500.015625	-187500.015625	-187500.015625	-187500.015625	461.000000	496.000000	1018.000000	1610628713.272378
1970	47181.335938	-187500.015625	-187500.015625	-187500.015625	-187500.015625	-187500.015625	-187500.015625	-187500.015625	461.000000	496.000000	1017.000000	1610628713.272381
1971	47174.562500	-187500.015625	-187500.015625	-187500.015625	-187500.015625	-187500.015625	-187500.015625	-187500.015625	461.000000	496.000000	1018.000000	1610628713.272383
1972	47133.660156	-187500.015625	-187500.015625	-187500.015625	-187500.015625	-187500.015625	-187500.015625	-187500.015625	461.000000	496.000000	1018.000000	1610628713.272386
1973	47115.328125	-187500.015625	-187500.015625	-187500.015625	-187500.015625	-187500.015625	-187500.015625	-187500.015625	461.000000	495.000000	1019.000000	1610628713.272389
1974	47148.121094	-187500.015625	-187500.015625	-187500.015625	-187500.015625	-187500.015625	-187500.015625	-187500.015625	461.000000	496.000000	1019.000000	1610628713.272391
1975	47188.421875	-187500.015625	-187500.015625	-187500.015625	-187500.015625	-187500.015625	-187500.015625	-187500.015625	461.000000	495.000000	1018.000000	1610628713.272394
1976	47184.886719	-187500.015625	-187500.015625	-187500.015625	-187500.015625	-187500.015625	-187500.015625	-187500.015625	461.000000	496.000000	1018.000000	1610628713.272397
1977	47137.769531	-187500.015625	-187500.015625	-187500.015625	-187500.015625	-187500.015625	-187500.015625	-187500.015625	461.000000	496.000000	1019.000000	1610628713.272400
1978	47118.125000	-187500.015625	-187500.015625	-187500.015625	-187500.015625	-187500.015625	-187500.015625	-187500.015625	461.000000	495.000000	1018.000000	1610628713.272405
1979	47151.382812	-187500.015625	-187500.015625	-187500.015625	-187500.015625	-187500.015625	-187500.015625	-187500.015625	461.000000	495.000000	1018.000000	1610628713.272408
1980	47189.468750	-187500.015625	-187500.015625	-187500.015625	-187500.015625	-187500.015625	-187500.015625	-187500.015625	461.000000	495.000000	1019.000000	1610628713.272410
1981	47182.027344	-187500.015625	-187500.015625	-187500.015625	-187500.015625	-187500.015625	-187500.015625	-187500.015625	461.000000	495.000000	1018.000000	1610628713.272413
1982	47138.730469	-187500.015625	-187500.015625	-187500.015625	-187500.015625	-187500.015625	-187500.015625	-187500.015625	461.000000	495.000000	1018.000000	1610628713.272416
1983	47119.578125	-187500.015625	-187500.015625	-187500.015625	-187500.015625	-187500.015625	-187500.015625	-187500.015625	461.000000	495.000000	1018.000000	1610628713.272419
1984	47150.222656	-187500.015625	-187500.015625	-187500.015625	-187500.015625	-187500.015625	-187500.015625	-187500.015625	461.000000	495.000000	1017.000000	1610628713.272421
1985	47188.332031	-187500.015625	-187500.015625	-187500.015625	-187500.015625	-187500.015625	-187500.015625	-187500.015625	461.000000	495.000000	1019.000000	1610628713.272424
1986	47186.878906	-187500.015625	-187500.015625	-187500.015625	-187500.015625	-187500.015625	-187500.015625	-187500.015625	461.000000	495.000000	1019.000000	1610628713.272427
1987	47142.710938	-187500.015625	-187500.015625	-187500.015625	-187500.015625	-187500.015625	-187500.015625	-187500.015625	461.000000	495.000000	1019.000000	1610628713.272429
1988	47117.878906	-187500.015625	-187500.015625	-187500.015625	-187500.015625	-187500.015625	-187500.015625	-187500.015625	461.000000	495.000000	1019.000000	1610628713.272432
1989	47149.730469	-187500.015625	-187500.015625	-187500.015625	-187500.015625	-187500.015625	-187500.015625	-187500.015625	461.000000	495.000000	1018.000000	1610628713.272435
1990	47189.425781	-187500.015625	-187500.015625	-187500.015625	-187500.015625	-187500.015625	-187500.015625	-187500.015625	460.000000	495.000000	1018.000000	1610628713.272438
1991	47185.359375	-187500.015625	-187500.015625	-187500.015625	-187500.015625	-187500.015625	-187500.015625	-187500.015625	461.000000	495.000000	1019.000000	1610628713.272441
1992	47141.214844	-187500.015625	-187500.015625	-187500.015625	-187500.015625	-187500.015625	-187500.015625	-187500.015625	461.000000	495.000000	1019.000000	1610628713.272444
1993	47120.000000	-187500.015625	-187500.015625	-187500.015625	-187500.015625	-187500.015625	-187500.015625	-187500.015625	461.000000	494.000000	1018.000000	1610628713.272446
1994	47151.203125	-187500.015625	-187500.015625	-187500.015625	-187500.015625	-187500.015625	-187500.015625	-187500.015625	461.000000	494.000000	1019.000000	1610628713.272449
1995	47188.980469	-187500.015625	-187500.015625	-187500.015625	-187500.015625	-187500.015625	-187500.015625	-187500.015625	460.000000	495.000000	1018.000000	1610628713.272452
1996	47187.929688	-187500.015625	-187500.015625	-187500.015625	-187500.015625	-187500.015625	-187500.015625	-187500.015625	460.000000	495.000000	1018.000000	1610628713.272455
1997	47144.453125	-187500.015625	-187500.015625	-187500.015625	-187500.015625	-187500.015625	-187500.015625	-187500.015625	461.000000	495.000000	1018.000000	1610628713.272457
1998	47120.359375	-187500.015625	-187500.015625	-187500.015625	-187500.015625	-187500.015625	-187500.015625	-187500.015625	461.000000	494.000000	1018.000000	1610628713.272460
[truncated: 7,020 more rows]
