# Supplementary material for: Proposals and Comparisons from One-Sensor EEG and EOG Human-Machine Interfaces
Source: Sensors (Basel). 2021 Mar 22;21(6):2220. doi: 10.3390/s21062220 (PMC8004835; doi:10.3390/s21062220)
Supplement: Supplementary file 1 [file sensors-21-02220-s001.zip › SupplementaryMaterial/Data/P1/P1-Blink-1by1-R7/Raw-STIMS.csv]

NCount	Stim	Trial	Timestamp	Latency
0	10.000000		1610628705.286711	0.264256
1	13.000000	0.000000	1610628712.303571	7.281116
2	101.000000	0.000000	1610628712.303571	7.281116
3	109.000000	0.000000	1610628713.286466	8.264010
4	103.000000	0.000000	1610628714.286671	9.264215
5	104.000000	0.000000	1610628715.286233	10.263777
6	105.000000	0.000000	1610628716.287589	11.265134
7	106.000000	0.000000	1610628717.287590	12.265134
8	107.000000	0.000000	1610628718.288747	13.266291
9	108.000000	0.000000	1610628719.288222	14.265766
10	102.000000	0.000000	1610628720.290095	15.267639
11	13.000000	0.000000	1610628721.289308	16.266853
12	13.000000	1.000000	1610628721.289308	16.266853
13	106.000000	1.000000	1610628721.289308	16.266853
14	102.000000	1.000000	1610628722.297339	17.274883
15	105.000000	1.000000	1610628723.289880	18.267424
16	104.000000	1.000000	1610628724.290205	19.267750
17	109.000000	1.000000	1610628725.290694	20.268238
18	108.000000	1.000000	1610628726.291015	21.268559
19	101.000000	1.000000	1610628727.291598	22.269143
20	107.000000	1.000000	1610628728.291928	23.269472
21	103.000000	1.000000	1610628729.292258	24.269802
22	13.000000	1.000000	1610628730.294001	25.271546
23	13.000000	2.000000	1610628730.295013	25.272558
24	102.000000	2.000000	1610628730.295013	25.272558
25	101.000000	2.000000	1610628731.294270	26.271815
26	107.000000	2.000000	1610628732.293819	27.271363
27	104.000000	2.000000	1610628733.294965	28.272510
28	106.000000	2.000000	1610628734.295924	29.273469
29	103.000000	2.000000	1610628735.296095	30.273639
30	109.000000	2.000000	1610628736.294456	31.272001
31	105.000000	2.000000	1610628737.296809	32.274353
32	108.000000	2.000000	1610628738.296218	33.273762
33	13.000000	2.000000	1610628739.297535	34.275079
34	14.000000		1610628739.297535	34.275079
