# Supplementary material for: Proposals and Comparisons from One-Sensor EEG and EOG Human-Machine Interfaces
Source: Sensors (Basel). 2021 Mar 22;21(6):2220. doi: 10.3390/s21062220 (PMC8004835; doi:10.3390/s21062220)
Supplement: Supplementary file 1 [file sensors-21-02220-s001.zip › SupplementaryMaterial/Data/P1/P1-Blink-1by1-R8/Raw-STIMS.csv]

NCount	Stim	Trial	Timestamp	Latency
0	10.000000		1610628766.714528	0.271275
1	13.000000	0.000000	1610628773.733596	7.290343
2	109.000000	0.000000	1610628773.733596	7.290343
3	103.000000	0.000000	1610628774.725942	8.282689
4	101.000000	0.000000	1610628775.726266	9.283013
5	102.000000	0.000000	1610628776.727390	10.284137
6	105.000000	0.000000	1610628777.727680	11.284427
7	108.000000	0.000000	1610628778.727618	12.284365
8	106.000000	0.000000	1610628779.728988	13.285735
9	107.000000	0.000000	1610628780.729441	14.286188
10	104.000000	0.000000	1610628781.728816	15.285563
11	13.000000	0.000000	1610628782.729285	16.286032
12	13.000000	1.000000	1610628782.729285	16.286032
13	108.000000	1.000000	1610628782.729285	16.286032
14	101.000000	1.000000	1610628783.731359	17.288106
15	102.000000	1.000000	1610628784.729882	18.286629
16	105.000000	1.000000	1610628785.734200	19.290947
17	103.000000	1.000000	1610628786.732527	20.289274
18	107.000000	1.000000	1610628787.731518	21.288265
19	104.000000	1.000000	1610628788.731843	22.288590
20	106.000000	1.000000	1610628789.735137	23.291884
21	109.000000	1.000000	1610628790.732468	24.289215
22	13.000000	1.000000	1610628791.735709	25.292456
23	13.000000	2.000000	1610628791.735709	25.292456
24	105.000000	2.000000	1610628791.735709	25.292456
25	106.000000	2.000000	1610628792.733041	26.289788
26	101.000000	2.000000	1610628793.735408	27.292155
27	107.000000	2.000000	1610628794.733693	28.290440
28	104.000000	2.000000	1610628795.737196	29.293943
29	102.000000	2.000000	1610628796.751553	30.308300
30	103.000000	2.000000	1610628797.753774	31.310521
31	109.000000	2.000000	1610628798.754125	32.310872
32	108.000000	2.000000	1610628799.752486	33.309233
33	13.000000	2.000000	1610628800.752424	34.309170
34	14.000000		1610628800.752424	34.309170
