# Supplementary material for: Proposals and Comparisons from One-Sensor EEG and EOG Human-Machine Interfaces
Source: Sensors (Basel). 2021 Mar 22;21(6):2220. doi: 10.3390/s21062220 (PMC8004835; doi:10.3390/s21062220)
Supplement: Supplementary file 1 [file sensors-21-02220-s001.zip › SupplementaryMaterial/Data/P1/P1-Blink-RC-R1/Raw-STIMS.csv]

NCount	Stim	Trial	Timestamp	Latency
0	10.000000		1610628908.818764	0.437829
1	13.000000	0.000000	1610628915.833431	7.452495
2	101.000000	0.000000	1610628915.833431	7.452495
3	102.000000	0.000000	1610628916.815822	8.434886
4	106.000000	0.000000	1610628917.814242	9.433306
5	105.000000	0.000000	1610628918.814799	10.433863
6	103.000000	0.000000	1610628919.815246	11.434311
7	104.000000	0.000000	1610628920.814601	12.433666
8	13.000000	0.000000	1610628921.816321	13.435386
9	13.000000	1.000000	1610628921.816321	13.435386
10	106.000000	1.000000	1610628921.816321	13.435386
11	102.000000	1.000000	1610628922.816667	14.435731
12	105.000000	1.000000	1610628923.816772	15.435836
13	104.000000	1.000000	1610628924.825022	16.444087
14	103.000000	1.000000	1610628925.817407	17.436471
15	101.000000	1.000000	1610628926.817697	18.436761
16	13.000000	1.000000	1610628927.818206	19.437270
17	13.000000	2.000000	1610628927.818206	19.437270
18	103.000000	2.000000	1610628927.818206	19.437270
19	105.000000	2.000000	1610628928.819065	20.438129
20	104.000000	2.000000	1610628929.819218	21.438282
21	106.000000	2.000000	1610628930.819253	22.438317
22	102.000000	2.000000	1610628931.819630	23.438694
23	101.000000	2.000000	1610628932.820742	24.439806
24	13.000000	2.000000	1610628933.820825	25.439890
25	14.000000		1610628933.820825	25.439890
