# Supplementary material for: Proposals and Comparisons from One-Sensor EEG and EOG Human-Machine Interfaces
Source: Sensors (Basel). 2021 Mar 22;21(6):2220. doi: 10.3390/s21062220 (PMC8004835; doi:10.3390/s21062220)
Supplement: Supplementary file 1 [file sensors-21-02220-s001.zip › SupplementaryMaterial/Data/P1/P1-Blink-RC-R2/Raw-STIMS.csv]

NCount	Stim	Trial	Timestamp	Latency
0	10.000000		1610628961.805097	0.441329
1	13.000000	0.000000	1610628968.820176	7.456409
2	103.000000	0.000000	1610628968.820176	7.456409
3	101.000000	0.000000	1610628969.801118	8.437351
4	106.000000	0.000000	1610628970.802720	9.438952
5	105.000000	0.000000	1610628971.802086	10.438319
6	104.000000	0.000000	1610628972.802369	11.438602
7	102.000000	0.000000	1610628973.802462	12.438695
8	13.000000	0.000000	1610628974.802513	13.438746
9	13.000000	1.000000	1610628974.802513	13.438746
10	101.000000	1.000000	1610628974.802513	13.438746
11	105.000000	1.000000	1610628975.802680	14.438913
12	106.000000	1.000000	1610628976.802980	15.439213
13	102.000000	1.000000	1610628977.803863	16.440095
14	104.000000	1.000000	1610628978.804346	17.440579
15	103.000000	1.000000	1610628979.805204	18.441437
16	13.000000	1.000000	1610628980.807575	19.443808
17	13.000000	2.000000	1610628980.807575	19.443808
18	106.000000	2.000000	1610628980.807575	19.443808
19	102.000000	2.000000	1610628981.806197	20.442430
20	101.000000	2.000000	1610628982.807689	21.443922
21	103.000000	2.000000	1610628983.807984	22.444217
22	105.000000	2.000000	1610628984.807346	23.443579
23	104.000000	2.000000	1610628985.807932	24.444165
24	13.000000	2.000000	1610628986.807223	25.443456
25	14.000000		1610628986.807223	25.443456
