# Supplementary material for: Proposals and Comparisons from One-Sensor EEG and EOG Human-Machine Interfaces
Source: Sensors (Basel). 2021 Mar 22;21(6):2220. doi: 10.3390/s21062220 (PMC8004835; doi:10.3390/s21062220)
Supplement: Supplementary file 1 [file sensors-21-02220-s001.zip › SupplementaryMaterial/Data/P1/P1-Blink-RC-R3/Raw-STIMS.csv]

NCount	Stim	Trial	Timestamp	Latency
0	10.000000		1610629009.116751	0.332674
1	13.000000	0.000000	1610629016.130905	7.346828
2	102.000000	0.000000	1610629016.130905	7.346828
3	106.000000	0.000000	1610629017.118926	8.334849
4	105.000000	0.000000	1610629018.119183	9.335106
5	104.000000	0.000000	1610629019.119611	10.335533
6	101.000000	0.000000	1610629020.121367	11.337290
7	103.000000	0.000000	1610629021.120737	12.336660
8	13.000000	0.000000	1610629022.120638	13.336561
9	13.000000	1.000000	1610629022.120638	13.336561
10	101.000000	1.000000	1610629022.120638	13.336561
11	104.000000	1.000000	1610629023.121999	14.337921
12	105.000000	1.000000	1610629024.123173	15.339096
13	106.000000	1.000000	1610629025.121777	16.337700
14	103.000000	1.000000	1610629026.123067	17.338989
15	102.000000	1.000000	1610629027.122483	18.338406
16	13.000000	1.000000	1610629028.122881	19.338804
17	13.000000	2.000000	1610629028.122881	19.338804
18	101.000000	2.000000	1610629028.122881	19.338804
19	102.000000	2.000000	1610629029.122698	20.338621
20	104.000000	2.000000	1610629030.124004	21.339927
21	103.000000	2.000000	1610629031.124074	22.339997
22	106.000000	2.000000	1610629032.125198	23.341121
23	105.000000	2.000000	1610629033.125466	24.341388
24	13.000000	2.000000	1610629034.125382	25.341305
25	14.000000		1610629034.125382	25.341305
