# Supplementary material for: Proposals and Comparisons from One-Sensor EEG and EOG Human-Machine Interfaces
Source: Sensors (Basel). 2021 Mar 22;21(6):2220. doi: 10.3390/s21062220 (PMC8004835; doi:10.3390/s21062220)
Supplement: Supplementary file 1 [file sensors-21-02220-s001.zip › SupplementaryMaterial/Data/P1/P1-Blink-RC-R4/Raw-EEG.csv]

NSample	1	2	3	4	5	6	7	8	A5	A6	A7	Timestamp
0	0.000000	0.000000	0.000000	0.000000	0.000000	0.000000	0.000000	0.000000	460.000000	493.000000	643.000000	1610629059.501788
1	42821.113281	-187500.015625	-187500.015625	-187500.015625	-187500.015625	-187500.015625	-187500.015625	-187500.015625	443.000000	492.000000	553.000000	1610629059.988499
2	42791.609375	-187500.015625	-187500.015625	-187500.015625	-187500.015625	-187500.015625	-187500.015625	-187500.015625	420.000000	493.000000	489.000000	1610629059.988503
3	42746.925781	-187500.015625	-187500.015625	-187500.015625	-187500.015625	-187500.015625	-187500.015625	-187500.015625	399.000000	492.000000	447.000000	1610629059.988504
4	42745.699219	-187500.015625	-187500.015625	-187500.015625	-187500.015625	-187500.015625	-187500.015625	-187500.015625	379.000000	492.000000	419.000000	1610629059.988506
5	42792.726562	-187500.015625	-187500.015625	-187500.015625	-187500.015625	-187500.015625	-187500.015625	-187500.015625	360.000000	493.000000	401.000000	1610629059.988508
6	42817.648438	-187500.015625	-187500.015625	-187500.015625	-187500.015625	-187500.015625	-187500.015625	-187500.015625	346.000000	490.000000	389.000000	1610629059.988510
7	42793.640625	-187500.015625	-187500.015625	-187500.015625	-187500.015625	-187500.015625	-187500.015625	-187500.015625	334.000000	493.000000	381.000000	1610629059.988511
8	42751.105469	-187500.015625	-187500.015625	-187500.015625	-187500.015625	-187500.015625	-187500.015625	-187500.015625	324.000000	492.000000	376.000000	1610629059.988513
9	42750.660156	-187500.015625	-187500.015625	-187500.015625	-187500.015625	-187500.015625	-187500.015625	-187500.015625	315.000000	493.000000	372.000000	1610629059.988515
10	42793.687500	-187500.015625	-187500.015625	-187500.015625	-187500.015625	-187500.015625	-187500.015625	-187500.015625	308.000000	493.000000	369.000000	1610629059.988516
11	42821.089844	-187500.015625	-187500.015625	-187500.015625	-187500.015625	-187500.015625	-187500.015625	-187500.015625	302.000000	492.000000	367.000000	1610629059.988518
12	42794.359375	-187500.015625	-187500.015625	-187500.015625	-187500.015625	-187500.015625	-187500.015625	-187500.015625	297.000000	492.000000	366.000000	1610629059.988520
13	42751.242188	-187500.015625	-187500.015625	-187500.015625	-187500.015625	-187500.015625	-187500.015625	-187500.015625	293.000000	492.000000	366.000000	1610629059.988521
14	42749.230469	-187500.015625	-187500.015625	-187500.015625	-187500.015625	-187500.015625	-187500.015625	-187500.015625	290.000000	492.000000	364.000000	1610629059.988523
15	42795.339844	-187500.015625	-187500.015625	-187500.015625	-187500.015625	-187500.015625	-187500.015625	-187500.015625	287.000000	493.000000	364.000000	1610629059.988524
16	42818.164062	-187500.015625	-187500.015625	-187500.015625	-187500.015625	-187500.015625	-187500.015625	-187500.015625	284.000000	492.000000	363.000000	1610629059.988526
17	42803.320312	-187500.015625	-187500.015625	-187500.015625	-187500.015625	-187500.015625	-187500.015625	-187500.015625	283.000000	494.000000	363.000000	1610629059.988528
18	42765.792969	-187500.015625	-187500.015625	-187500.015625	-187500.015625	-187500.015625	-187500.015625	-187500.015625	281.000000	492.000000	363.000000	1610629059.988529
19	42758.820312	-187500.015625	-187500.015625	-187500.015625	-187500.015625	-187500.015625	-187500.015625	-187500.015625	280.000000	493.000000	362.000000	1610629059.988531
20	42803.500000	-187500.015625	-187500.015625	-187500.015625	-187500.015625	-187500.015625	-187500.015625	-187500.015625	278.000000	493.000000	361.000000	1610629059.988533
21	42829.472656	-187500.015625	-187500.015625	-187500.015625	-187500.015625	-187500.015625	-187500.015625	-187500.015625	277.000000	493.000000	361.000000	1610629059.988534
22	42805.554688	-187500.015625	-187500.015625	-187500.015625	-187500.015625	-187500.015625	-187500.015625	-187500.015625	277.000000	493.000000	362.000000	1610629059.988536
23	42759.265625	-187500.015625	-187500.015625	-187500.015625	-187500.015625	-187500.015625	-187500.015625	-187500.015625	276.000000	492.000000	362.000000	1610629059.988541
24	42750.414062	-187500.015625	-187500.015625	-187500.015625	-187500.015625	-187500.015625	-187500.015625	-187500.015625	276.000000	492.000000	361.000000	1610629059.988542
25	42798.761719	-187500.015625	-187500.015625	-187500.015625	-187500.015625	-187500.015625	-187500.015625	-187500.015625	275.000000	493.000000	360.000000	1610629059.988544
26	42826.476562	-187500.015625	-187500.015625	-187500.015625	-187500.015625	-187500.015625	-187500.015625	-187500.015625	274.000000	493.000000	360.000000	1610629059.988546
27	42798.402344	-187500.015625	-187500.015625	-187500.015625	-187500.015625	-187500.015625	-187500.015625	-187500.015625	275.000000	493.000000	361.000000	1610629059.988547
28	42752.179688	-187500.015625	-187500.015625	-187500.015625	-187500.015625	-187500.015625	-187500.015625	-187500.015625	274.000000	492.000000	361.000000	1610629059.988549
29	42748.378906	-187500.015625	-187500.015625	-187500.015625	-187500.015625	-187500.015625	-187500.015625	-187500.015625	274.000000	492.000000	361.000000	1610629059.988551
30	42795.945312	-187500.015625	-187500.015625	-187500.015625	-187500.015625	-187500.015625	-187500.015625	-187500.015625	274.000000	493.000000	360.000000	1610629059.988552
31	42821.425781	-187500.015625	-187500.015625	-187500.015625	-187500.015625	-187500.015625	-187500.015625	-187500.015625	273.000000	492.000000	360.000000	1610629059.988554
32	42799.921875	-187500.015625	-187500.015625	-187500.015625	-187500.015625	-187500.015625	-187500.015625	-187500.015625	273.000000	493.000000	360.000000	1610629059.988556
33	42761.500000	-187500.015625	-187500.015625	-187500.015625	-187500.015625	-187500.015625	-187500.015625	-187500.015625	274.000000	493.000000	360.000000	1610629059.988557
34	42750.660156	-187500.015625	-187500.015625	-187500.015625	-187500.015625	-187500.015625	-187500.015625	-187500.015625	273.000000	492.000000	360.000000	1610629059.988559
35	42799.589844	-187500.015625	-187500.015625	-187500.015625	-187500.015625	-187500.015625	-187500.015625	-187500.015625	273.000000	493.000000	360.000000	1610629059.988560
36	42822.187500	-187500.015625	-187500.015625	-187500.015625	-187500.015625	-187500.015625	-187500.015625	-187500.015625	273.000000	492.000000	360.000000	1610629059.988562
37	42802.562500	-187500.015625	-187500.015625	-187500.015625	-187500.015625	-187500.015625	-187500.015625	-187500.015625	273.000000	493.000000	360.000000	1610629059.988564
38	42759.398438	-187500.015625	-187500.015625	-187500.015625	-187500.015625	-187500.015625	-187500.015625	-187500.015625	273.000000	493.000000	360.000000	1610629059.988565
39	42749.074219	-187500.015625	-187500.015625	-187500.015625	-187500.015625	-187500.015625	-187500.015625	-187500.015625	273.000000	493.000000	360.000000	1610629059.988567
40	42796.078125	-187500.015625	-187500.015625	-187500.015625	-187500.015625	-187500.015625	-187500.015625	-187500.015625	273.000000	493.000000	359.000000	1610629059.988569
41	42825.160156	-187500.015625	-187500.015625	-187500.015625	-187500.015625	-187500.015625	-187500.015625	-187500.015625	272.000000	492.000000	360.000000	1610629059.988570
42	42797.105469	-187500.015625	-187500.015625	-187500.015625	-187500.015625	-187500.015625	-187500.015625	-187500.015625	273.000000	493.000000	360.000000	1610629059.988572
43	42750.636719	-187500.015625	-187500.015625	-187500.015625	-187500.015625	-187500.015625	-187500.015625	-187500.015625	273.000000	493.000000	360.000000	1610629059.988574
44	42747.351562	-187500.015625	-187500.015625	-187500.015625	-187500.015625	-187500.015625	-187500.015625	-187500.015625	273.000000	492.000000	360.000000	1610629059.988575
45	42794.089844	-187500.015625	-187500.015625	-187500.015625	-187500.015625	-187500.015625	-187500.015625	-187500.015625	272.000000	493.000000	359.000000	1610629059.988577
46	42825.472656	-187500.015625	-187500.015625	-187500.015625	-187500.015625	-187500.015625	-187500.015625	-187500.015625	272.000000	492.000000	359.000000	1610629059.988579
47	42805.378906	-187500.015625	-187500.015625	-187500.015625	-187500.015625	-187500.015625	-187500.015625	-187500.015625	272.000000	493.000000	360.000000	1610629059.988581
48	42759.019531	-187500.015625	-187500.015625	-187500.015625	-187500.015625	-187500.015625	-187500.015625	-187500.015625	273.000000	493.000000	360.000000	1610629059.988583
49	42747.105469	-187500.015625	-187500.015625	-187500.015625	-187500.015625	-187500.015625	-187500.015625	-187500.015625	273.000000	492.000000	360.000000	1610629059.988585
50	42787.472656	-187500.015625	-187500.015625	-187500.015625	-187500.015625	-187500.015625	-187500.015625	-187500.015625	272.000000	493.000000	359.000000	1610629059.988586
51	42814.562500	-187500.015625	-187500.015625	-187500.015625	-187500.015625	-187500.015625	-187500.015625	-187500.015625	272.000000	492.000000	359.000000	1610629059.988588
52	42799.074219	-187500.015625	-187500.015625	-187500.015625	-187500.015625	-187500.015625	-187500.015625	-187500.015625	272.000000	493.000000	359.000000	1610629059.988589
53	42756.292969	-187500.015625	-187500.015625	-187500.015625	-187500.015625	-187500.015625	-187500.015625	-187500.015625	272.000000	493.000000	360.000000	1610629059.988591
54	42741.316406	-187500.015625	-187500.015625	-187500.015625	-187500.015625	-187500.015625	-187500.015625	-187500.015625	272.000000	493.000000	359.000000	1610629059.988592
55	42788.144531	-187500.015625	-187500.015625	-187500.015625	-187500.015625	-187500.015625	-187500.015625	-187500.015625	272.000000	493.000000	359.000000	1610629059.988594
56	42820.578125	-187500.015625	-187500.015625	-187500.015625	-187500.015625	-187500.015625	-187500.015625	-187500.015625	272.000000	492.000000	359.000000	1610629059.988595
57	42796.167969	-187500.015625	-187500.015625	-187500.015625	-187500.015625	-187500.015625	-187500.015625	-187500.015625	272.000000	492.000000	359.000000	1610629059.988597
58	42752.714844	-187500.015625	-187500.015625	-187500.015625	-187500.015625	-187500.015625	-187500.015625	-187500.015625	272.000000	492.000000	359.000000	1610629059.988599
59	42749.007812	-187500.015625	-187500.015625	-187500.015625	-187500.015625	-187500.015625	-187500.015625	-187500.015625	272.000000	492.000000	359.000000	1610629059.988600
60	42792.234375	-187500.015625	-187500.015625	-187500.015625	-187500.015625	-187500.015625	-187500.015625	-187500.015625	272.000000	493.000000	358.000000	1610629059.988602
61	42821.605469	-187500.015625	-187500.015625	-187500.015625	-187500.015625	-187500.015625	-187500.015625	-187500.015625	272.000000	492.000000	358.000000	1610629059.988604
62	42795.765625	-187500.015625	-187500.015625	-187500.015625	-187500.015625	-187500.015625	-187500.015625	-187500.015625	272.000000	493.000000	359.000000	1610629059.988605
63	42754.480469	-187500.015625	-187500.015625	-187500.015625	-187500.015625	-187500.015625	-187500.015625	-187500.015625	272.000000	492.000000	359.000000	1610629059.988607
64	42746.300781	-187500.015625	-187500.015625	-187500.015625	-187500.015625	-187500.015625	-187500.015625	-187500.015625	272.000000	492.000000	359.000000	1610629059.988609
65	42785.574219	-187500.015625	-187500.015625	-187500.015625	-187500.015625	-187500.015625	-187500.015625	-187500.015625	272.000000	493.000000	359.000000	1610629059.988611
66	42827.503906	-187500.015625	-187500.015625	-187500.015625	-187500.015625	-187500.015625	-187500.015625	-187500.015625	271.000000	492.000000	358.000000	1610629059.988612
67	42811.816406	-187500.015625	-187500.015625	-187500.015625	-187500.015625	-187500.015625	-187500.015625	-187500.015625	272.000000	493.000000	359.000000	1610629059.988614
68	42761.320312	-187500.015625	-187500.015625	-187500.015625	-187500.015625	-187500.015625	-187500.015625	-187500.015625	272.000000	493.000000	359.000000	1610629059.988615
69	42751.597656	-187500.015625	-187500.015625	-187500.015625	-187500.015625	-187500.015625	-187500.015625	-187500.015625	272.000000	493.000000	359.000000	1610629059.988617
70	42798.515625	-187500.015625	-187500.015625	-187500.015625	-187500.015625	-187500.015625	-187500.015625	-187500.015625	272.000000	493.000000	358.000000	1610629059.988619
71	42828.332031	-187500.015625	-187500.015625	-187500.015625	-187500.015625	-187500.015625	-187500.015625	-187500.015625	272.000000	492.000000	358.000000	1610629059.988621
72	42806.917969	-187500.015625	-187500.015625	-187500.015625	-187500.015625	-187500.015625	-187500.015625	-187500.015625	272.000000	492.000000	359.000000	1610629059.988623
73	42761.007812	-187500.015625	-187500.015625	-187500.015625	-187500.015625	-187500.015625	-187500.015625	-187500.015625	272.000000	492.000000	359.000000	1610629059.988624
74	42748.738281	-187500.015625	-187500.015625	-187500.015625	-187500.015625	-187500.015625	-187500.015625	-187500.015625	272.000000	492.000000	359.000000	1610629059.988626
75	42794.402344	-187500.015625	-187500.015625	-187500.015625	-187500.015625	-187500.015625	-187500.015625	-187500.015625	271.000000	493.000000	358.000000	1610629059.988628
76	42828.464844	-187500.015625	-187500.015625	-187500.015625	-187500.015625	-187500.015625	-187500.015625	-187500.015625	271.000000	493.000000	358.000000	1610629059.988629
77	42808.371094	-187500.015625	-187500.015625	-187500.015625	-187500.015625	-187500.015625	-187500.015625	-187500.015625	272.000000	494.000000	359.000000	1610629059.988631
78	42762.664062	-187500.015625	-187500.015625	-187500.015625	-187500.015625	-187500.015625	-187500.015625	-187500.015625	272.000000	493.000000	359.000000	1610629059.988632
79	42747.531250	-187500.015625	-187500.015625	-187500.015625	-187500.015625	-187500.015625	-187500.015625	-187500.015625	272.000000	492.000000	359.000000	1610629059.988634
80	42790.738281	-187500.015625	-187500.015625	-187500.015625	-187500.015625	-187500.015625	-187500.015625	-187500.015625	271.000000	493.000000	358.000000	1610629059.988636
81	42827.304688	-187500.015625	-187500.015625	-187500.015625	-187500.015625	-187500.015625	-187500.015625	-187500.015625	271.000000	492.000000	358.000000	1610629059.988637
82	42814.542969	-187500.015625	-187500.015625	-187500.015625	-187500.015625	-187500.015625	-187500.015625	-187500.015625	272.000000	493.000000	359.000000	1610629059.988639
83	42772.273438	-187500.015625	-187500.015625	-187500.015625	-187500.015625	-187500.015625	-187500.015625	-187500.015625	272.000000	493.000000	359.000000	1610629059.988641
84	42751.867188	-187500.015625	-187500.015625	-187500.015625	-187500.015625	-187500.015625	-187500.015625	-187500.015625	272.000000	492.000000	358.000000	1610629059.988642
85	42795.164062	-187500.015625	-187500.015625	-187500.015625	-187500.015625	-187500.015625	-187500.015625	-187500.015625	271.000000	492.000000	358.000000	1610629059.988644
86	42826.367188	-187500.015625	-187500.015625	-187500.015625	-187500.015625	-187500.015625	-187500.015625	-187500.015625	271.000000	492.000000	358.000000	1610629059.988646
87	42804.953125	-187500.015625	-187500.015625	-187500.015625	-187500.015625	-187500.015625	-187500.015625	-187500.015625	271.000000	493.000000	359.000000	1610629059.988647
88	42759.132812	-187500.015625	-187500.015625	-187500.015625	-187500.015625	-187500.015625	-187500.015625	-187500.015625	272.000000	493.000000	359.000000	1610629059.988649
89	42746.750000	-187500.015625	-187500.015625	-187500.015625	-187500.015625	-187500.015625	-187500.015625	-187500.015625	271.000000	493.000000	358.000000	1610629059.988650
90	42791.875000	-187500.015625	-187500.015625	-187500.015625	-187500.015625	-187500.015625	-187500.015625	-187500.015625	271.000000	493.000000	358.000000	1610629059.988652
91	42823.281250	-187500.015625	-187500.015625	-187500.015625	-187500.015625	-187500.015625	-187500.015625	-187500.015625	271.000000	493.000000	358.000000	1610629059.988654
92	42802.246094	-187500.015625	-187500.015625	-187500.015625	-187500.015625	-187500.015625	-187500.015625	-187500.015625	271.000000	493.000000	358.000000	1610629059.988655
93	42758.281250	-187500.015625	-187500.015625	-187500.015625	-187500.015625	-187500.015625	-187500.015625	-187500.015625	272.000000	493.000000	359.000000	1610629059.988658
94	42740.085938	-187500.015625	-187500.015625	-187500.015625	-187500.015625	-187500.015625	-187500.015625	-187500.015625	271.000000	493.000000	359.000000	1610629059.988659
95	42780.925781	-187500.015625	-187500.015625	-187500.015625	-187500.015625	-187500.015625	-187500.015625	-187500.015625	271.000000	493.000000	358.000000	1610629059.988661
96	42816.328125	-187500.015625	-187500.015625	-187500.015625	-187500.015625	-187500.015625	-187500.015625	-187500.015625	271.000000	493.000000	358.000000	1610629059.988662
97	42810.765625	-187500.015625	-187500.015625	-187500.015625	-187500.015625	-187500.015625	-187500.015625	-187500.015625	271.000000	493.000000	359.000000	1610629059.988664
98	42777.503906	-187500.015625	-187500.015625	-187500.015625	-187500.015625	-187500.015625	-187500.015625	-187500.015625	272.000000	493.000000	359.000000	1610629059.988666
99	42758.394531	-187500.015625	-187500.015625	-187500.015625	-187500.015625	-187500.015625	-187500.015625	-187500.015625	271.000000	492.000000	358.000000	1610629059.988667
100	42777.617188	-187500.015625	-187500.015625	-187500.015625	-187500.015625	-187500.015625	-187500.015625	-187500.015625	271.000000	493.000000	358.000000	1610629059.988669
101	42815.792969	-187500.015625	-187500.015625	-187500.015625	-187500.015625	-187500.015625	-187500.015625	-187500.015625	271.000000	493.000000	358.000000	1610629059.988671
102	42807.320312	-187500.015625	-187500.015625	-187500.015625	-187500.015625	-187500.015625	-187500.015625	-187500.015625	271.000000	493.000000	358.000000	1610629059.988672
103	42766.171875	-187500.015625	-187500.015625	-187500.015625	-187500.015625	-187500.015625	-187500.015625	-187500.015625	271.000000	493.000000	359.000000	1610629059.988674
104	42755.867188	-187500.015625	-187500.015625	-187500.015625	-187500.015625	-187500.015625	-187500.015625	-187500.015625	271.000000	493.000000	358.000000	1610629059.988676
105	42802.761719	-187500.015625	-187500.015625	-187500.015625	-187500.015625	-187500.015625	-187500.015625	-187500.015625	271.000000	493.000000	358.000000	1610629059.988677
106	42841.074219	-187500.015625	-187500.015625	-187500.015625	-187500.015625	-187500.015625	-187500.015625	-187500.015625	271.000000	492.000000	358.000000	1610629059.988679
107	42827.015625	-187500.015625	-187500.015625	-187500.015625	-187500.015625	-187500.015625	-187500.015625	-187500.015625	271.000000	492.000000	359.000000	1610629059.988681
108	42782.937500	-187500.015625	-187500.015625	-187500.015625	-187500.015625	-187500.015625	-187500.015625	-187500.015625	272.000000	492.000000	359.000000	1610629059.988683
109	42757.500000	-187500.015625	-187500.015625	-187500.015625	-187500.015625	-187500.015625	-187500.015625	-187500.015625	271.000000	492.000000	358.000000	1610629059.988684
110	42798.628906	-187500.015625	-187500.015625	-187500.015625	-187500.015625	-187500.015625	-187500.015625	-187500.015625	271.000000	494.000000	358.000000	1610629059.988686
111	42841.339844	-187500.015625	-187500.015625	-187500.015625	-187500.015625	-187500.015625	-187500.015625	-187500.015625	271.000000	492.000000	358.000000	1610629059.988687
112	42827.929688	-187500.015625	-187500.015625	-187500.015625	-187500.015625	-187500.015625	-187500.015625	-187500.015625	271.000000	493.000000	358.000000	1610629059.988689
113	42780.746094	-187500.015625	-187500.015625	-187500.015625	-187500.015625	-187500.015625	-187500.015625	-187500.015625	271.000000	493.000000	359.000000	1610629059.988690
114	42759.289062	-187500.015625	-187500.015625	-187500.015625	-187500.015625	-187500.015625	-187500.015625	-187500.015625	272.000000	493.000000	359.000000	1610629059.988692
115	42801.265625	-187500.015625	-187500.015625	-187500.015625	-187500.015625	-187500.015625	-187500.015625	-187500.015625	271.000000	493.000000	358.000000	1610629059.988694
116	42832.667969	-187500.015625	-187500.015625	-187500.015625	-187500.015625	-187500.015625	-187500.015625	-187500.015625	271.000000	493.000000	358.000000	1610629059.988695
117	42816.687500	-187500.015625	-187500.015625	-187500.015625	-187500.015625	-187500.015625	-187500.015625	-187500.015625	271.000000	493.000000	358.000000	1610629059.988698
118	42773.144531	-187500.015625	-187500.015625	-187500.015625	-187500.015625	-187500.015625	-187500.015625	-187500.015625	271.000000	493.000000	358.000000	1610629059.988700
119	42758.820312	-187500.015625	-187500.015625	-187500.015625	-187500.015625	-187500.015625	-187500.015625	-187500.015625	271.000000	493.000000	358.000000	1610629059.988701
120	42797.351562	-187500.015625	-187500.015625	-187500.015625	-187500.015625	-187500.015625	-187500.015625	-187500.015625	271.000000	494.000000	358.000000	1610629059.988703
121	42837.429688	-187500.015625	-187500.015625	-187500.015625	-187500.015625	-187500.015625	-187500.015625	-187500.015625	271.000000	492.000000	358.000000	1610629060.468016
122	42826.410156	-187500.015625	-187500.015625	-187500.015625	-187500.015625	-187500.015625	-187500.015625	-187500.015625	271.000000	493.000000	358.000000	1610629060.468126
123	42781.929688	-187500.015625	-187500.015625	-187500.015625	-187500.015625	-187500.015625	-187500.015625	-187500.015625	271.000000	493.000000	359.000000	1610629060.468128
124	42763.332031	-187500.015625	-187500.015625	-187500.015625	-187500.015625	-187500.015625	-187500.015625	-187500.015625	271.000000	492.000000	358.000000	1610629060.468130
125	42795.898438	-187500.015625	-187500.015625	-187500.015625	-187500.015625	-187500.015625	-187500.015625	-187500.015625	271.000000	493.000000	357.000000	1610629060.468131
126	42834.390625	-187500.015625	-187500.015625	-187500.015625	-187500.015625	-187500.015625	-187500.015625	-187500.015625	271.000000	493.000000	358.000000	1610629060.468133
127	42827.257812	-187500.015625	-187500.015625	-187500.015625	-187500.015625	-187500.015625	-187500.015625	-187500.015625	271.000000	493.000000	358.000000	1610629060.468135
128	42784.121094	-187500.015625	-187500.015625	-187500.015625	-187500.015625	-187500.015625	-187500.015625	-187500.015625	271.000000	493.000000	359.000000	1610629060.468136
129	42770.375000	-187500.015625	-187500.015625	-187500.015625	-187500.015625	-187500.015625	-187500.015625	-187500.015625	271.000000	492.000000	359.000000	1610629060.468138
130	42804.394531	-187500.015625	-187500.015625	-187500.015625	-187500.015625	-187500.015625	-187500.015625	-187500.015625	271.000000	493.000000	358.000000	1610629060.468140
131	42839.621094	-187500.015625	-187500.015625	-187500.015625	-187500.015625	-187500.015625	-187500.015625	-187500.015625	271.000000	492.000000	358.000000	1610629060.468141
132	42827.257812	-187500.015625	-187500.015625	-187500.015625	-187500.015625	-187500.015625	-187500.015625	-187500.015625	271.000000	493.000000	358.000000	1610629060.468143
133	42781.417969	-187500.015625	-187500.015625	-187500.015625	-187500.015625	-187500.015625	-187500.015625	-187500.015625	271.000000	493.000000	358.000000	1610629060.468145
134	42765.390625	-187500.015625	-187500.015625	-187500.015625	-187500.015625	-187500.015625	-187500.015625	-187500.015625	271.000000	492.000000	358.000000	1610629060.468146
135	42802.605469	-187500.015625	-187500.015625	-187500.015625	-187500.015625	-187500.015625	-187500.015625	-187500.015625	271.000000	492.000000	358.000000	1610629060.468148
136	42845.140625	-187500.015625	-187500.015625	-187500.015625	-187500.015625	-187500.015625	-187500.015625	-187500.015625	271.000000	492.000000	358.000000	1610629060.468150
137	42830.769531	-187500.015625	-187500.015625	-187500.015625	-187500.015625	-187500.015625	-187500.015625	-187500.015625	271.000000	492.000000	358.000000	1610629060.468151
138	42779.917969	-187500.015625	-187500.015625	-187500.015625	-187500.015625	-187500.015625	-187500.015625	-187500.015625	271.000000	492.000000	358.000000	1610629060.468153
139	42760.515625	-187500.015625	-187500.015625	-187500.015625	-187500.015625	-187500.015625	-187500.015625	-187500.015625	271.000000	492.000000	358.000000	1610629060.468154
140	42804.953125	-187500.015625	-187500.015625	-187500.015625	-187500.015625	-187500.015625	-187500.015625	-187500.015625	271.000000	493.000000	357.000000	1610629060.468162
141	42859.246094	-187500.015625	-187500.015625	-187500.015625	-187500.015625	-187500.015625	-187500.015625	-187500.015625	271.000000	492.000000	358.000000	1610629060.468164
142	42832.222656	-187500.015625	-187500.015625	-187500.015625	-187500.015625	-187500.015625	-187500.015625	-187500.015625	271.000000	493.000000	358.000000	1610629060.468165
143	42765.011719	-187500.015625	-187500.015625	-187500.015625	-187500.015625	-187500.015625	-187500.015625	-187500.015625	271.000000	493.000000	359.000000	1610629060.468167
144	42752.046875	-187500.015625	-187500.015625	-187500.015625	-187500.015625	-187500.015625	-187500.015625	-187500.015625	271.000000	493.000000	358.000000	1610629060.468169
145	42790.246094	-187500.015625	-187500.015625	-187500.015625	-187500.015625	-187500.015625	-187500.015625	-187500.015625	271.000000	494.000000	358.000000	1610629060.468170
146	42821.269531	-187500.015625	-187500.015625	-187500.015625	-187500.015625	-187500.015625	-187500.015625	-187500.015625	271.000000	492.000000	358.000000	1610629060.468172
147	42816.015625	-187500.015625	-187500.015625	-187500.015625	-187500.015625	-187500.015625	-187500.015625	-187500.015625	271.000000	493.000000	358.000000	1610629060.468174
148	42772.542969	-187500.015625	-187500.015625	-187500.015625	-187500.015625	-187500.015625	-187500.015625	-187500.015625	271.000000	493.000000	359.000000	1610629060.468175
149	42747.285156	-187500.015625	-187500.015625	-187500.015625	-187500.015625	-187500.015625	-187500.015625	-187500.015625	271.000000	492.000000	358.000000	1610629060.468177
150	42789.863281	-187500.015625	-187500.015625	-187500.015625	-187500.015625	-187500.015625	-187500.015625	-187500.015625	271.000000	493.000000	358.000000	1610629060.468179
151	42830.703125	-187500.015625	-187500.015625	-187500.015625	-187500.015625	-187500.015625	-187500.015625	-187500.015625	271.000000	492.000000	358.000000	1610629060.468180
152	42821.335938	-187500.015625	-187500.015625	-187500.015625	-187500.015625	-187500.015625	-187500.015625	-187500.015625	271.000000	493.000000	358.000000	1610629060.468182
153	42776.675781	-187500.015625	-187500.015625	-187500.015625	-187500.015625	-187500.015625	-187500.015625	-187500.015625	271.000000	493.000000	358.000000	1610629060.468184
154	42758.214844	-187500.015625	-187500.015625	-187500.015625	-187500.015625	-187500.015625	-187500.015625	-187500.015625	271.000000	493.000000	358.000000	1610629060.468185
155	42788.679688	-187500.015625	-187500.015625	-187500.015625	-187500.015625	-187500.015625	-187500.015625	-187500.015625	271.000000	493.000000	358.000000	1610629060.468187
156	42831.484375	-187500.015625	-187500.015625	-187500.015625	-187500.015625	-187500.015625	-187500.015625	-187500.015625	271.000000	493.000000	357.000000	1610629060.468188
157	42822.230469	-187500.015625	-187500.015625	-187500.015625	-187500.015625	-187500.015625	-187500.015625	-187500.015625	271.000000	493.000000	358.000000	1610629060.468190
158	42777.550781	-187500.015625	-187500.015625	-187500.015625	-187500.015625	-187500.015625	-187500.015625	-187500.015625	271.000000	493.000000	359.000000	1610629060.468192
159	42757.589844	-187500.015625	-187500.015625	-187500.015625	-187500.015625	-187500.015625	-187500.015625	-187500.015625	271.000000	491.000000	358.000000	1610629060.468193
160	42789.351562	-187500.015625	-187500.015625	-187500.015625	-187500.015625	-187500.015625	-187500.015625	-187500.015625	271.000000	494.000000	358.000000	1610629060.468195
161	42828.488281	-187500.015625	-187500.015625	-187500.015625	-187500.015625	-187500.015625	-187500.015625	-187500.015625	271.000000	492.000000	357.000000	1610629060.468196
162	42819.035156	-187500.015625	-187500.015625	-187500.015625	-187500.015625	-187500.015625	-187500.015625	-187500.015625	271.000000	494.000000	358.000000	1610629060.468198
163	42771.761719	-187500.015625	-187500.015625	-187500.015625	-187500.015625	-187500.015625	-187500.015625	-187500.015625	271.000000	492.000000	358.000000	1610629060.468201
164	42755.488281	-187500.015625	-187500.015625	-187500.015625	-187500.015625	-187500.015625	-187500.015625	-187500.015625	271.000000	492.000000	358.000000	1610629060.468202
165	42791.003906	-187500.015625	-187500.015625	-187500.015625	-187500.015625	-187500.015625	-187500.015625	-187500.015625	271.000000	493.000000	358.000000	1610629060.468204
166	42830.949219	-187500.015625	-187500.015625	-187500.015625	-187500.015625	-187500.015625	-187500.015625	-187500.015625	271.000000	492.000000	358.000000	1610629060.468206
167	42821.269531	-187500.015625	-187500.015625	-187500.015625	-187500.015625	-187500.015625	-187500.015625	-187500.015625	271.000000	493.000000	358.000000	1610629060.468207
168	42774.578125	-187500.015625	-187500.015625	-187500.015625	-187500.015625	-187500.015625	-187500.015625	-187500.015625	271.000000	493.000000	358.000000	1610629060.468209
169	42750.480469	-187500.015625	-187500.015625	-187500.015625	-187500.015625	-187500.015625	-187500.015625	-187500.015625	271.000000	493.000000	358.000000	1610629060.468210
170	42781.796875	-187500.015625	-187500.015625	-187500.015625	-187500.015625	-187500.015625	-187500.015625	-187500.015625	271.000000	493.000000	357.000000	1610629060.468212
171	42827.660156	-187500.015625	-187500.015625	-187500.015625	-187500.015625	-187500.015625	-187500.015625	-187500.015625	271.000000	492.000000	358.000000	1610629060.468214
172	42823.460938	-187500.015625	-187500.015625	-187500.015625	-187500.015625	-187500.015625	-187500.015625	-187500.015625	271.000000	492.000000	358.000000	1610629060.468215
173	42778.578125	-187500.015625	-187500.015625	-187500.015625	-187500.015625	-187500.015625	-187500.015625	-187500.015625	271.000000	493.000000	358.000000	1610629060.468217
174	42753.589844	-187500.015625	-187500.015625	-187500.015625	-187500.015625	-187500.015625	-187500.015625	-187500.015625	271.000000	493.000000	358.000000	1610629060.468219
175	42784.007812	-187500.015625	-187500.015625	-187500.015625	-187500.015625	-187500.015625	-187500.015625	-187500.015625	271.000000	495.000000	358.000000	1610629060.468220
176	42824.914062	-187500.015625	-187500.015625	-187500.015625	-187500.015625	-187500.015625	-187500.015625	-187500.015625	271.000000	492.000000	357.000000	1610629060.468222
177	42817.625000	-187500.015625	-187500.015625	-187500.015625	-187500.015625	-187500.015625	-187500.015625	-187500.015625	271.000000	493.000000	358.000000	1610629060.468224
178	42774.039062	-187500.015625	-187500.015625	-187500.015625	-187500.015625	-187500.015625	-187500.015625	-187500.015625	271.000000	492.000000	358.000000	1610629060.468225
179	42753.007812	-187500.015625	-187500.015625	-187500.015625	-187500.015625	-187500.015625	-187500.015625	-187500.015625	271.000000	492.000000	358.000000	1610629060.468227
180	42784.320312	-187500.015625	-187500.015625	-187500.015625	-187500.015625	-187500.015625	-187500.015625	-187500.015625	271.000000	493.000000	357.000000	1610629060.468228
181	42826.164062	-187500.015625	-187500.015625	-187500.015625	-187500.015625	-187500.015625	-187500.015625	-187500.015625	271.000000	492.000000	358.000000	1610629060.468230
182	42824.800781	-187500.015625	-187500.015625	-187500.015625	-187500.015625	-187500.015625	-187500.015625	-187500.015625	271.000000	493.000000	358.000000	1610629060.468232
183	42777.882812	-187500.015625	-187500.015625	-187500.015625	-187500.015625	-187500.015625	-187500.015625	-187500.015625	271.000000	494.000000	358.000000	1610629060.468233
184	42753.765625	-187500.015625	-187500.015625	-187500.015625	-187500.015625	-187500.015625	-187500.015625	-187500.015625	271.000000	492.000000	358.000000	1610629060.468235
185	42788.816406	-187500.015625	-187500.015625	-187500.015625	-187500.015625	-187500.015625	-187500.015625	-187500.015625	271.000000	493.000000	358.000000	1610629060.468237
186	42830.253906	-187500.015625	-187500.015625	-187500.015625	-187500.015625	-187500.015625	-187500.015625	-187500.015625	271.000000	493.000000	357.000000	1610629060.468239
187	42827.660156	-187500.015625	-187500.015625	-187500.015625	-187500.015625	-187500.015625	-187500.015625	-187500.015625	271.000000	493.000000	358.000000	1610629060.468241
188	42779.515625	-187500.015625	-187500.015625	-187500.015625	-187500.015625	-187500.015625	-187500.015625	-187500.015625	271.000000	493.000000	359.000000	1610629060.468242
189	42751.332031	-187500.015625	-187500.015625	-187500.015625	-187500.015625	-187500.015625	-187500.015625	-187500.015625	271.000000	492.000000	358.000000	1610629060.468244
190	42776.164062	-187500.015625	-187500.015625	-187500.015625	-187500.015625	-187500.015625	-187500.015625	-187500.015625	271.000000	493.000000	358.000000	1610629060.468246
191	42819.281250	-187500.015625	-187500.015625	-187500.015625	-187500.015625	-187500.015625	-187500.015625	-187500.015625	271.000000	493.000000	357.000000	1610629060.468247
192	42819.371094	-187500.015625	-187500.015625	-187500.015625	-187500.015625	-187500.015625	-187500.015625	-187500.015625	271.000000	492.000000	358.000000	1610629060.468249
193	42775.871094	-187500.015625	-187500.015625	-187500.015625	-187500.015625	-187500.015625	-187500.015625	-187500.015625	271.000000	493.000000	358.000000	1610629060.468251
194	42748.492188	-187500.015625	-187500.015625	-187500.015625	-187500.015625	-187500.015625	-187500.015625	-187500.015625	271.000000	492.000000	358.000000	1610629060.468252
195	42777.953125	-187500.015625	-187500.015625	-187500.015625	-187500.015625	-187500.015625	-187500.015625	-187500.015625	271.000000	493.000000	358.000000	1610629060.468254
196	42820.933594	-187500.015625	-187500.015625	-187500.015625	-187500.015625	-187500.015625	-187500.015625	-187500.015625	271.000000	492.000000	357.000000	1610629060.468256
197	42821.425781	-187500.015625	-187500.015625	-187500.015625	-187500.015625	-187500.015625	-187500.015625	-187500.015625	271.000000	493.000000	357.000000	1610629060.468258
198	42776.855469	-187500.015625	-187500.015625	-187500.015625	-187500.015625	-187500.015625	-187500.015625	-187500.015625	271.000000	492.000000	358.000000	1610629060.468259
199	42751.980469	-187500.015625	-187500.015625	-187500.015625	-187500.015625	-187500.015625	-187500.015625	-187500.015625	271.000000	493.000000	358.000000	1610629060.468261
200	42785.773438	-187500.015625	-187500.015625	-187500.015625	-187500.015625	-187500.015625	-187500.015625	-187500.015625	271.000000	493.000000	358.000000	1610629060.468262
201	42830.546875	-187500.015625	-187500.015625	-187500.015625	-187500.015625	-187500.015625	-187500.015625	-187500.015625	270.000000	492.000000	357.000000	1610629060.468264
202	42825.472656	-187500.015625	-187500.015625	-187500.015625	-187500.015625	-187500.015625	-187500.015625	-187500.015625	271.000000	493.000000	358.000000	1610629060.468266
203	42774.734375	-187500.015625	-187500.015625	-187500.015625	-187500.015625	-187500.015625	-187500.015625	-187500.015625	271.000000	493.000000	358.000000	1610629060.468267
204	42742.300781	-187500.015625	-187500.015625	-187500.015625	-187500.015625	-187500.015625	-187500.015625	-187500.015625	271.000000	492.000000	358.000000	1610629060.468269
205	42763.019531	-187500.015625	-187500.015625	-187500.015625	-187500.015625	-187500.015625	-187500.015625	-187500.015625	271.000000	493.000000	358.000000	1610629060.468270
206	42795.453125	-187500.015625	-187500.015625	-187500.015625	-187500.015625	-187500.015625	-187500.015625	-187500.015625	271.000000	492.000000	357.000000	1610629060.468272
207	42795.453125	-187500.015625	-187500.015625	-187500.015625	-187500.015625	-187500.015625	-187500.015625	-187500.015625	271.000000	493.000000	358.000000	1610629060.468274
208	42746.078125	-187500.015625	-187500.015625	-187500.015625	-187500.015625	-187500.015625	-187500.015625	-187500.015625	271.000000	493.000000	358.000000	1610629060.468275
209	42716.550781	-187500.015625	-187500.015625	-187500.015625	-187500.015625	-187500.015625	-187500.015625	-187500.015625	271.000000	493.000000	358.000000	1610629060.468277
210	42729.871094	-187500.015625	-187500.015625	-187500.015625	-187500.015625	-187500.015625	-187500.015625	-187500.015625	271.000000	493.000000	358.000000	1610629060.468279
211	42756.582031	-187500.015625	-187500.015625	-187500.015625	-187500.015625	-187500.015625	-187500.015625	-187500.015625	271.000000	492.000000	358.000000	1610629060.468281
212	42739.394531	-187500.015625	-187500.015625	-187500.015625	-187500.015625	-187500.015625	-187500.015625	-187500.015625	271.000000	492.000000	358.000000	1610629060.468283
213	42683.714844	-187500.015625	-187500.015625	-187500.015625	-187500.015625	-187500.015625	-187500.015625	-187500.015625	271.000000	493.000000	358.000000	1610629060.468284
214	42642.367188	-187500.015625	-187500.015625	-187500.015625	-187500.015625	-187500.015625	-187500.015625	-187500.015625	271.000000	493.000000	358.000000	1610629060.468286
215	42657.656250	-187500.015625	-187500.015625	-187500.015625	-187500.015625	-187500.015625	-187500.015625	-187500.015625	271.000000	493.000000	357.000000	1610629060.468288
216	42695.718750	-187500.015625	-187500.015625	-187500.015625	-187500.015625	-187500.015625	-187500.015625	-187500.015625	270.000000	492.000000	357.000000	1610629060.468289
217	42679.113281	-187500.015625	-187500.015625	-187500.015625	-187500.015625	-187500.015625	-187500.015625	-187500.015625	271.000000	492.000000	358.000000	1610629060.468291
218	42629.738281	-187500.015625	-187500.015625	-187500.015625	-187500.015625	-187500.015625	-187500.015625	-187500.015625	271.000000	493.000000	358.000000	1610629060.468292
219	42594.355469	-187500.015625	-187500.015625	-187500.015625	-187500.015625	-187500.015625	-187500.015625	-187500.015625	271.000000	492.000000	358.000000	1610629060.468294
220	42611.453125	-187500.015625	-187500.015625	-187500.015625	-187500.015625	-187500.015625	-187500.015625	-187500.015625	271.000000	493.000000	358.000000	1610629060.468296
221	42648.937500	-187500.015625	-187500.015625	-187500.015625	-187500.015625	-187500.015625	-187500.015625	-187500.015625	270.000000	493.000000	357.000000	1610629060.468297
222	42650.414062	-187500.015625	-187500.015625	-187500.015625	-187500.015625	-187500.015625	-187500.015625	-187500.015625	271.000000	493.000000	358.000000	1610629060.468299
223	42611.632812	-187500.015625	-187500.015625	-187500.015625	-187500.015625	-187500.015625	-187500.015625	-187500.015625	271.000000	493.000000	358.000000	1610629060.468300
224	42577.253906	-187500.015625	-187500.015625	-187500.015625	-187500.015625	-187500.015625	-187500.015625	-187500.015625	271.000000	492.000000	358.000000	1610629060.468302
225	42609.128906	-187500.015625	-187500.015625	-187500.015625	-187500.015625	-187500.015625	-187500.015625	-187500.015625	271.000000	493.000000	358.000000	1610629060.468304
226	42650.121094	-187500.015625	-187500.015625	-187500.015625	-187500.015625	-187500.015625	-187500.015625	-187500.015625	271.000000	492.000000	358.000000	1610629060.468305
227	42650.949219	-187500.015625	-187500.015625	-187500.015625	-187500.015625	-187500.015625	-187500.015625	-187500.015625	271.000000	493.000000	358.000000	1610629060.468307
228	42611.273438	-187500.015625	-187500.015625	-187500.015625	-187500.015625	-187500.015625	-187500.015625	-187500.015625	271.000000	493.000000	358.000000	1610629060.468309
229	42588.988281	-187500.015625	-187500.015625	-187500.015625	-187500.015625	-187500.015625	-187500.015625	-187500.015625	271.000000	493.000000	358.000000	1610629060.468310
230	42629.156250	-187500.015625	-187500.015625	-187500.015625	-187500.015625	-187500.015625	-187500.015625	-187500.015625	271.000000	493.000000	358.000000	1610629060.468312
231	42675.179688	-187500.015625	-187500.015625	-187500.015625	-187500.015625	-187500.015625	-187500.015625	-187500.015625	271.000000	493.000000	357.000000	1610629060.468313
232	42680.230469	-187500.015625	-187500.015625	-187500.015625	-187500.015625	-187500.015625	-187500.015625	-187500.015625	271.000000	492.000000	358.000000	1610629060.468315
233	42641.292969	-187500.015625	-187500.015625	-187500.015625	-187500.015625	-187500.015625	-187500.015625	-187500.015625	271.000000	493.000000	358.000000	1610629060.468318
234	42622.160156	-187500.015625	-187500.015625	-187500.015625	-187500.015625	-187500.015625	-187500.015625	-187500.015625	271.000000	492.000000	358.000000	1610629060.468319
235	42653.855469	-187500.015625	-187500.015625	-187500.015625	-187500.015625	-187500.015625	-187500.015625	-187500.015625	271.000000	493.000000	358.000000	1610629060.468321
236	42704.324219	-187500.015625	-187500.015625	-187500.015625	-187500.015625	-187500.015625	-187500.015625	-187500.015625	271.000000	493.000000	357.000000	1610629060.468323
237	42714.988281	-187500.015625	-187500.015625	-187500.015625	-187500.015625	-187500.015625	-187500.015625	-187500.015625	271.000000	493.000000	358.000000	1610629060.468324
238	42676.562500	-187500.015625	-187500.015625	-187500.015625	-187500.015625	-187500.015625	-187500.015625	-187500.015625	271.000000	493.000000	358.000000	1610629060.468326
239	42653.453125	-187500.015625	-187500.015625	-187500.015625	-187500.015625	-187500.015625	-187500.015625	-187500.015625	271.000000	493.000000	358.000000	1610629060.468328
240	42685.125000	-187500.015625	-187500.015625	-187500.015625	-187500.015625	-187500.015625	-187500.015625	-187500.015625	271.000000	494.000000	358.000000	1610629060.468329
241	42736.175781	-187500.015625	-187500.015625	-187500.015625	-187500.015625	-187500.015625	-187500.015625	-187500.015625	270.000000	493.000000	357.000000	1610629060.947371
242	42741.003906	-187500.015625	-187500.015625	-187500.015625	-187500.015625	-187500.015625	-187500.015625	-187500.015625	271.000000	493.000000	358.000000	1610629060.947507
243	42699.519531	-187500.015625	-187500.015625	-187500.015625	-187500.015625	-187500.015625	-187500.015625	-187500.015625	271.000000	493.000000	358.000000	1610629060.947523
244	42670.460938	-187500.015625	-187500.015625	-187500.015625	-187500.015625	-187500.015625	-187500.015625	-187500.015625	271.000000	493.000000	358.000000	1610629060.947525
245	42693.820312	-187500.015625	-187500.015625	-187500.015625	-187500.015625	-187500.015625	-187500.015625	-187500.015625	271.000000	493.000000	358.000000	1610629060.947527
246	42742.480469	-187500.015625	-187500.015625	-187500.015625	-187500.015625	-187500.015625	-187500.015625	-187500.015625	270.000000	492.000000	357.000000	1610629060.947529
247	42753.656250	-187500.015625	-187500.015625	-187500.015625	-187500.015625	-187500.015625	-187500.015625	-187500.015625	271.000000	493.000000	357.000000	1610629060.947531
248	42713.152344	-187500.015625	-187500.015625	-187500.015625	-187500.015625	-187500.015625	-187500.015625	-187500.015625	271.000000	493.000000	358.000000	1610629060.947532
249	42685.972656	-187500.015625	-187500.015625	-187500.015625	-187500.015625	-187500.015625	-187500.015625	-187500.015625	271.000000	492.000000	358.000000	1610629060.947534
250	42714.539062	-187500.015625	-187500.015625	-187500.015625	-187500.015625	-187500.015625	-187500.015625	-187500.015625	271.000000	493.000000	358.000000	1610629060.947535
251	42766.707031	-187500.015625	-187500.015625	-187500.015625	-187500.015625	-187500.015625	-187500.015625	-187500.015625	270.000000	493.000000	357.000000	1610629060.947537
252	42780.656250	-187500.015625	-187500.015625	-187500.015625	-187500.015625	-187500.015625	-187500.015625	-187500.015625	271.000000	494.000000	357.000000	1610629060.947539
253	42738.613281	-187500.015625	-187500.015625	-187500.015625	-187500.015625	-187500.015625	-187500.015625	-187500.015625	271.000000	493.000000	358.000000	1610629060.947540
254	42710.582031	-187500.015625	-187500.015625	-187500.015625	-187500.015625	-187500.015625	-187500.015625	-187500.015625	271.000000	492.000000	358.000000	1610629060.947542
255	42741.136719	-187500.015625	-187500.015625	-187500.015625	-187500.015625	-187500.015625	-187500.015625	-187500.015625	271.000000	493.000000	358.000000	1610629060.947543
256	42784.300781	-187500.015625	-187500.015625	-187500.015625	-187500.015625	-187500.015625	-187500.015625	-187500.015625	270.000000	493.000000	357.000000	1610629060.947550
257	42787.027344	-187500.015625	-187500.015625	-187500.015625	-187500.015625	-187500.015625	-187500.015625	-187500.015625	271.000000	493.000000	357.000000	1610629060.947551
258	42753.097656	-187500.015625	-187500.015625	-187500.015625	-187500.015625	-187500.015625	-187500.015625	-187500.015625	271.000000	493.000000	358.000000	1610629060.947553
259	42725.289062	-187500.015625	-187500.015625	-187500.015625	-187500.015625	-187500.015625	-187500.015625	-187500.015625	271.000000	492.000000	358.000000	1610629060.947554
260	42748.851562	-187500.015625	-187500.015625	-187500.015625	-187500.015625	-187500.015625	-187500.015625	-187500.015625	271.000000	493.000000	357.000000	1610629060.947556
261	42794.605469	-187500.015625	-187500.015625	-187500.015625	-187500.015625	-187500.015625	-187500.015625	-187500.015625	270.000000	493.000000	357.000000	1610629060.947558
262	42797.128906	-187500.015625	-187500.015625	-187500.015625	-187500.015625	-187500.015625	-187500.015625	-187500.015625	271.000000	493.000000	357.000000	1610629060.947559
263	42755.667969	-187500.015625	-187500.015625	-187500.015625	-187500.015625	-187500.015625	-187500.015625	-187500.015625	271.000000	493.000000	358.000000	1610629060.947561
264	42726.585938	-187500.015625	-187500.015625	-187500.015625	-187500.015625	-187500.015625	-187500.015625	-187500.015625	271.000000	492.000000	358.000000	1610629060.947562
265	42748.804688	-187500.015625	-187500.015625	-187500.015625	-187500.015625	-187500.015625	-187500.015625	-187500.015625	271.000000	493.000000	357.000000	1610629060.947564
266	42793.820312	-187500.015625	-187500.015625	-187500.015625	-187500.015625	-187500.015625	-187500.015625	-187500.015625	270.000000	492.000000	357.000000	1610629060.947566
267	42800.906250	-187500.015625	-187500.015625	-187500.015625	-187500.015625	-187500.015625	-187500.015625	-187500.015625	270.000000	493.000000	358.000000	1610629060.947567
268	42760.093750	-187500.015625	-187500.015625	-187500.015625	-187500.015625	-187500.015625	-187500.015625	-187500.015625	271.000000	493.000000	358.000000	1610629060.947569
269	42730.343750	-187500.015625	-187500.015625	-187500.015625	-187500.015625	-187500.015625	-187500.015625	-187500.015625	271.000000	492.000000	358.000000	1610629060.947570
270	42757.140625	-187500.015625	-187500.015625	-187500.015625	-187500.015625	-187500.015625	-187500.015625	-187500.015625	271.000000	493.000000	357.000000	1610629060.947572
271	42803.500000	-187500.015625	-187500.015625	-187500.015625	-187500.015625	-187500.015625	-187500.015625	-187500.015625	270.000000	493.000000	357.000000	1610629060.947574
272	42807.074219	-187500.015625	-187500.015625	-187500.015625	-187500.015625	-187500.015625	-187500.015625	-187500.015625	271.000000	493.000000	358.000000	1610629060.947575
273	42765.546875	-187500.015625	-187500.015625	-187500.015625	-187500.015625	-187500.015625	-187500.015625	-187500.015625	271.000000	493.000000	358.000000	1610629060.947577
274	42734.589844	-187500.015625	-187500.015625	-187500.015625	-187500.015625	-187500.015625	-187500.015625	-187500.015625	271.000000	492.000000	358.000000	1610629060.947578
275	42758.437500	-187500.015625	-187500.015625	-187500.015625	-187500.015625	-187500.015625	-187500.015625	-187500.015625	271.000000	492.000000	358.000000	1610629060.947580
276	42805.445312	-187500.015625	-187500.015625	-187500.015625	-187500.015625	-187500.015625	-187500.015625	-187500.015625	271.000000	492.000000	357.000000	1610629060.947582
277	42815.347656	-187500.015625	-187500.015625	-187500.015625	-187500.015625	-187500.015625	-187500.015625	-187500.015625	271.000000	492.000000	357.000000	1610629060.947583
278	42770.910156	-187500.015625	-187500.015625	-187500.015625	-187500.015625	-187500.015625	-187500.015625	-187500.015625	271.000000	493.000000	358.000000	1610629060.947585
279	42732.601562	-187500.015625	-187500.015625	-187500.015625	-187500.015625	-187500.015625	-187500.015625	-187500.015625	271.000000	492.000000	358.000000	1610629060.947587
280	42754.257812	-187500.015625	-187500.015625	-187500.015625	-187500.015625	-187500.015625	-187500.015625	-187500.015625	271.000000	493.000000	358.000000	1610629060.947589
281	42801.667969	-187500.015625	-187500.015625	-187500.015625	-187500.015625	-187500.015625	-187500.015625	-187500.015625	271.000000	493.000000	357.000000	1610629060.947591
282	42804.953125	-187500.015625	-187500.015625	-187500.015625	-187500.015625	-187500.015625	-187500.015625	-187500.015625	270.000000	493.000000	357.000000	1610629060.947592
283	42769.816406	-187500.015625	-187500.015625	-187500.015625	-187500.015625	-187500.015625	-187500.015625	-187500.015625	271.000000	493.000000	358.000000	1610629060.947594
284	42742.679688	-187500.015625	-187500.015625	-187500.015625	-187500.015625	-187500.015625	-187500.015625	-187500.015625	271.000000	492.000000	358.000000	1610629060.947596
285	42755.933594	-187500.015625	-187500.015625	-187500.015625	-187500.015625	-187500.015625	-187500.015625	-187500.015625	271.000000	493.000000	357.000000	1610629060.947597
286	42801.085938	-187500.015625	-187500.015625	-187500.015625	-187500.015625	-187500.015625	-187500.015625	-187500.015625	270.000000	492.000000	357.000000	1610629060.947599
287	42807.300781	-187500.015625	-187500.015625	-187500.015625	-187500.015625	-187500.015625	-187500.015625	-187500.015625	271.000000	493.000000	357.000000	1610629060.947600
288	42772.074219	-187500.015625	-187500.015625	-187500.015625	-187500.015625	-187500.015625	-187500.015625	-187500.015625	271.000000	494.000000	358.000000	1610629060.947602
289	42739.507812	-187500.015625	-187500.015625	-187500.015625	-187500.015625	-187500.015625	-187500.015625	-187500.015625	271.000000	492.000000	358.000000	1610629060.947604
290	42758.058594	-187500.015625	-187500.015625	-187500.015625	-187500.015625	-187500.015625	-187500.015625	-187500.015625	270.000000	493.000000	358.000000	1610629060.947605
291	42800.816406	-187500.015625	-187500.015625	-187500.015625	-187500.015625	-187500.015625	-187500.015625	-187500.015625	270.000000	493.000000	357.000000	1610629060.947607
292	42814.160156	-187500.015625	-187500.015625	-187500.015625	-187500.015625	-187500.015625	-187500.015625	-187500.015625	270.000000	493.000000	357.000000	1610629060.947608
293	42771.804688	-187500.015625	-187500.015625	-187500.015625	-187500.015625	-187500.015625	-187500.015625	-187500.015625	271.000000	492.000000	358.000000	1610629060.947610
294	42740.535156	-187500.015625	-187500.015625	-187500.015625	-187500.015625	-187500.015625	-187500.015625	-187500.015625	271.000000	492.000000	358.000000	1610629060.947612
295	42757.566406	-187500.015625	-187500.015625	-187500.015625	-187500.015625	-187500.015625	-187500.015625	-187500.015625	271.000000	493.000000	358.000000	1610629060.947613
296	42803.855469	-187500.015625	-187500.015625	-187500.015625	-187500.015625	-187500.015625	-187500.015625	-187500.015625	270.000000	493.000000	357.000000	1610629060.947615
297	42814.718750	-187500.015625	-187500.015625	-187500.015625	-187500.015625	-187500.015625	-187500.015625	-187500.015625	271.000000	493.000000	357.000000	1610629060.947616
298	42774.261719	-187500.015625	-187500.015625	-187500.015625	-187500.015625	-187500.015625	-187500.015625	-187500.015625	271.000000	492.000000	358.000000	1610629060.947618
299	42739.730469	-187500.015625	-187500.015625	-187500.015625	-187500.015625	-187500.015625	-187500.015625	-187500.015625	271.000000	492.000000	358.000000	1610629060.947620
300	42755.042969	-187500.015625	-187500.015625	-187500.015625	-187500.015625	-187500.015625	-187500.015625	-187500.015625	271.000000	493.000000	357.000000	1610629060.947621
301	42805.937500	-187500.015625	-187500.015625	-187500.015625	-187500.015625	-187500.015625	-187500.015625	-187500.015625	270.000000	492.000000	357.000000	1610629060.947623
302	42817.648438	-187500.015625	-187500.015625	-187500.015625	-187500.015625	-187500.015625	-187500.015625	-187500.015625	270.000000	493.000000	357.000000	1610629060.947624
303	42777.929688	-187500.015625	-187500.015625	-187500.015625	-187500.015625	-187500.015625	-187500.015625	-187500.015625	271.000000	493.000000	358.000000	1610629060.947627
304	42742.972656	-187500.015625	-187500.015625	-187500.015625	-187500.015625	-187500.015625	-187500.015625	-187500.015625	271.000000	493.000000	358.000000	1610629060.947628
305	42758.640625	-187500.015625	-187500.015625	-187500.015625	-187500.015625	-187500.015625	-187500.015625	-187500.015625	271.000000	493.000000	357.000000	1610629060.947630
306	42806.718750	-187500.015625	-187500.015625	-187500.015625	-187500.015625	-187500.015625	-187500.015625	-187500.015625	270.000000	493.000000	357.000000	1610629060.947632
307	42818.476562	-187500.015625	-187500.015625	-187500.015625	-187500.015625	-187500.015625	-187500.015625	-187500.015625	270.000000	493.000000	357.000000	1610629060.947634
308	42776.722656	-187500.015625	-187500.015625	-187500.015625	-187500.015625	-187500.015625	-187500.015625	-187500.015625	271.000000	493.000000	358.000000	1610629060.947635
309	42745.230469	-187500.015625	-187500.015625	-187500.015625	-187500.015625	-187500.015625	-187500.015625	-187500.015625	271.000000	492.000000	358.000000	1610629060.947637
310	42756.562500	-187500.015625	-187500.015625	-187500.015625	-187500.015625	-187500.015625	-187500.015625	-187500.015625	271.000000	493.000000	357.000000	1610629060.947638
311	42806.832031	-187500.015625	-187500.015625	-187500.015625	-187500.015625	-187500.015625	-187500.015625	-187500.015625	270.000000	493.000000	357.000000	1610629060.947640
312	42820.375000	-187500.015625	-187500.015625	-187500.015625	-187500.015625	-187500.015625	-187500.015625	-187500.015625	270.000000	493.000000	357.000000	1610629060.947642
313	42783.027344	-187500.015625	-187500.015625	-187500.015625	-187500.015625	-187500.015625	-187500.015625	-187500.015625	271.000000	493.000000	358.000000	1610629060.947643
314	42741.964844	-187500.015625	-187500.015625	-187500.015625	-187500.015625	-187500.015625	-187500.015625	-187500.015625	271.000000	492.000000	358.000000	1610629060.947645
315	42755.710938	-187500.015625	-187500.015625	-187500.015625	-187500.015625	-187500.015625	-187500.015625	-187500.015625	271.000000	493.000000	358.000000	1610629060.947646
316	42800.972656	-187500.015625	-187500.015625	-187500.015625	-187500.015625	-187500.015625	-187500.015625	-187500.015625	270.000000	493.000000	357.000000	1610629060.947648
317	42816.910156	-187500.015625	-187500.015625	-187500.015625	-187500.015625	-187500.015625	-187500.015625	-187500.015625	270.000000	492.000000	357.000000	1610629060.947650
318	42781.035156	-187500.015625	-187500.015625	-187500.015625	-187500.015625	-187500.015625	-187500.015625	-187500.015625	271.000000	493.000000	358.000000	1610629060.947651
319	42750.460938	-187500.015625	-187500.015625	-187500.015625	-187500.015625	-187500.015625	-187500.015625	-187500.015625	271.000000	492.000000	358.000000	1610629060.947653
320	42767.601562	-187500.015625	-187500.015625	-187500.015625	-187500.015625	-187500.015625	-187500.015625	-187500.015625	271.000000	492.000000	358.000000	1610629060.947654
321	42814.519531	-187500.015625	-187500.015625	-187500.015625	-187500.015625	-187500.015625	-187500.015625	-187500.015625	270.000000	493.000000	357.000000	1610629060.947656
322	42829.046875	-187500.015625	-187500.015625	-187500.015625	-187500.015625	-187500.015625	-187500.015625	-187500.015625	270.000000	492.000000	357.000000	1610629060.947658
323	42790.847656	-187500.015625	-187500.015625	-187500.015625	-187500.015625	-187500.015625	-187500.015625	-187500.015625	271.000000	493.000000	358.000000	1610629060.947659
324	42744.265625	-187500.015625	-187500.015625	-187500.015625	-187500.015625	-187500.015625	-187500.015625	-187500.015625	271.000000	493.000000	358.000000	1610629060.947661
325	42750.527344	-187500.015625	-187500.015625	-187500.015625	-187500.015625	-187500.015625	-187500.015625	-187500.015625	271.000000	493.000000	357.000000	1610629060.947662
326	42802.359375	-187500.015625	-187500.015625	-187500.015625	-187500.015625	-187500.015625	-187500.015625	-187500.015625	270.000000	492.000000	357.000000	1610629060.947665
327	42816.820312	-187500.015625	-187500.015625	-187500.015625	-187500.015625	-187500.015625	-187500.015625	-187500.015625	270.000000	492.000000	357.000000	1610629060.947667
328	42781.886719	-187500.015625	-187500.015625	-187500.015625	-187500.015625	-187500.015625	-187500.015625	-187500.015625	271.000000	493.000000	358.000000	1610629060.947668
329	42749.429688	-187500.015625	-187500.015625	-187500.015625	-187500.015625	-187500.015625	-187500.015625	-187500.015625	271.000000	492.000000	358.000000	1610629060.947670
330	42762.261719	-187500.015625	-187500.015625	-187500.015625	-187500.015625	-187500.015625	-187500.015625	-187500.015625	270.000000	493.000000	357.000000	1610629060.947671
331	42807.925781	-187500.015625	-187500.015625	-187500.015625	-187500.015625	-187500.015625	-187500.015625	-187500.015625	271.000000	492.000000	357.000000	1610629060.947673
332	42821.312500	-187500.015625	-187500.015625	-187500.015625	-187500.015625	-187500.015625	-187500.015625	-187500.015625	271.000000	492.000000	357.000000	1610629060.947675
333	42782.222656	-187500.015625	-187500.015625	-187500.015625	-187500.015625	-187500.015625	-187500.015625	-187500.015625	271.000000	493.000000	358.000000	1610629060.947676
334	42747.710938	-187500.015625	-187500.015625	-187500.015625	-187500.015625	-187500.015625	-187500.015625	-187500.015625	271.000000	492.000000	358.000000	1610629060.947678
335	42761.390625	-187500.015625	-187500.015625	-187500.015625	-187500.015625	-187500.015625	-187500.015625	-187500.015625	271.000000	493.000000	357.000000	1610629060.947680
336	42810.562500	-187500.015625	-187500.015625	-187500.015625	-187500.015625	-187500.015625	-187500.015625	-187500.015625	270.000000	493.000000	357.000000	1610629060.947681
337	42833.519531	-187500.015625	-187500.015625	-187500.015625	-187500.015625	-187500.015625	-187500.015625	-187500.015625	270.000000	493.000000	357.000000	1610629060.947683
338	42795.945312	-187500.015625	-187500.015625	-187500.015625	-187500.015625	-187500.015625	-187500.015625	-187500.015625	271.000000	493.000000	358.000000	1610629060.947684
339	42747.687500	-187500.015625	-187500.015625	-187500.015625	-187500.015625	-187500.015625	-187500.015625	-187500.015625	271.000000	492.000000	358.000000	1610629060.947686
340	42756.941406	-187500.015625	-187500.015625	-187500.015625	-187500.015625	-187500.015625	-187500.015625	-187500.015625	271.000000	492.000000	357.000000	1610629060.947688
341	42818.183594	-187500.015625	-187500.015625	-187500.015625	-187500.015625	-187500.015625	-187500.015625	-187500.015625	270.000000	492.000000	357.000000	1610629060.947689
342	42836.019531	-187500.015625	-187500.015625	-187500.015625	-187500.015625	-187500.015625	-187500.015625	-187500.015625	270.000000	493.000000	357.000000	1610629060.947691
343	42797.421875	-187500.015625	-187500.015625	-187500.015625	-187500.015625	-187500.015625	-187500.015625	-187500.015625	271.000000	493.000000	358.000000	1610629060.947692
344	42757.296875	-187500.015625	-187500.015625	-187500.015625	-187500.015625	-187500.015625	-187500.015625	-187500.015625	271.000000	494.000000	358.000000	1610629060.947694
345	42771.156250	-187500.015625	-187500.015625	-187500.015625	-187500.015625	-187500.015625	-187500.015625	-187500.015625	271.000000	493.000000	357.000000	1610629060.947695
346	42822.500000	-187500.015625	-187500.015625	-187500.015625	-187500.015625	-187500.015625	-187500.015625	-187500.015625	270.000000	492.000000	357.000000	1610629060.947697
347	42833.496094	-187500.015625	-187500.015625	-187500.015625	-187500.015625	-187500.015625	-187500.015625	-187500.015625	270.000000	492.000000	357.000000	1610629060.947699
348	42794.648438	-187500.015625	-187500.015625	-187500.015625	-187500.015625	-187500.015625	-187500.015625	-187500.015625	271.000000	492.000000	358.000000	1610629060.947701
349	42762.640625	-187500.015625	-187500.015625	-187500.015625	-187500.015625	-187500.015625	-187500.015625	-187500.015625	271.000000	493.000000	358.000000	1610629060.947703
350	42773.773438	-187500.015625	-187500.015625	-187500.015625	-187500.015625	-187500.015625	-187500.015625	-187500.015625	270.000000	493.000000	357.000000	1610629060.947705
351	42817.246094	-187500.015625	-187500.015625	-187500.015625	-187500.015625	-187500.015625	-187500.015625	-187500.015625	270.000000	493.000000	357.000000	1610629060.947706
352	42834.726562	-187500.015625	-187500.015625	-187500.015625	-187500.015625	-187500.015625	-187500.015625	-187500.015625	271.000000	492.000000	357.000000	1610629060.947708
353	42796.859375	-187500.015625	-187500.015625	-187500.015625	-187500.015625	-187500.015625	-187500.015625	-187500.015625	271.000000	493.000000	358.000000	1610629060.947710
354	42763.691406	-187500.015625	-187500.015625	-187500.015625	-187500.015625	-187500.015625	-187500.015625	-187500.015625	271.000000	492.000000	358.000000	1610629060.947711
355	42775.000000	-187500.015625	-187500.015625	-187500.015625	-187500.015625	-187500.015625	-187500.015625	-187500.015625	271.000000	492.000000	358.000000	1610629060.947713
356	42821.468750	-187500.015625	-187500.015625	-187500.015625	-187500.015625	-187500.015625	-187500.015625	-187500.015625	270.000000	493.000000	357.000000	1610629060.947714
357	42833.449219	-187500.015625	-187500.015625	-187500.015625	-187500.015625	-187500.015625	-187500.015625	-187500.015625	270.000000	492.000000	357.000000	1610629060.947716
358	42802.449219	-187500.015625	-187500.015625	-187500.015625	-187500.015625	-187500.015625	-187500.015625	-187500.015625	271.000000	493.000000	357.000000	1610629060.947718
359	42765.324219	-187500.015625	-187500.015625	-187500.015625	-187500.015625	-187500.015625	-187500.015625	-187500.015625	271.000000	492.000000	358.000000	1610629060.947719
360	42771.582031	-187500.015625	-187500.015625	-187500.015625	-187500.015625	-187500.015625	-187500.015625	-187500.015625	271.000000	493.000000	358.000000	1610629060.947721
361	42823.480469	-187500.015625	-187500.015625	-187500.015625	-187500.015625	-187500.015625	-187500.015625	-187500.015625	270.000000	493.000000	357.000000	1610629061.426789
362	42838.144531	-187500.015625	-187500.015625	-187500.015625	-187500.015625	-187500.015625	-187500.015625	-187500.015625	270.000000	492.000000	357.000000	1610629061.426956
363	42805.175781	-187500.015625	-187500.015625	-187500.015625	-187500.015625	-187500.015625	-187500.015625	-187500.015625	271.000000	493.000000	358.000000	1610629061.426957
364	42767.179688	-187500.015625	-187500.015625	-187500.015625	-187500.015625	-187500.015625	-187500.015625	-187500.015625	271.000000	493.000000	358.000000	1610629061.426959
365	42777.750000	-187500.015625	-187500.015625	-187500.015625	-187500.015625	-187500.015625	-187500.015625	-187500.015625	271.000000	493.000000	357.000000	1610629061.426961
366	42819.214844	-187500.015625	-187500.015625	-187500.015625	-187500.015625	-187500.015625	-187500.015625	-187500.015625	270.000000	492.000000	357.000000	1610629061.426962
367	42839.933594	-187500.015625	-187500.015625	-187500.015625	-187500.015625	-187500.015625	-187500.015625	-187500.015625	270.000000	492.000000	357.000000	1610629061.426964
368	42805.445312	-187500.015625	-187500.015625	-187500.015625	-187500.015625	-187500.015625	-187500.015625	-187500.015625	271.000000	493.000000	358.000000	1610629061.426965
369	42761.636719	-187500.015625	-187500.015625	-187500.015625	-187500.015625	-187500.015625	-187500.015625	-187500.015625	271.000000	492.000000	358.000000	1610629061.426967
370	42771.492188	-187500.015625	-187500.015625	-187500.015625	-187500.015625	-187500.015625	-187500.015625	-187500.015625	271.000000	493.000000	357.000000	1610629061.426969
371	42817.515625	-187500.015625	-187500.015625	-187500.015625	-187500.015625	-187500.015625	-187500.015625	-187500.015625	270.000000	493.000000	357.000000	1610629061.426970
372	42837.765625	-187500.015625	-187500.015625	-187500.015625	-187500.015625	-187500.015625	-187500.015625	-187500.015625	271.000000	492.000000	357.000000	1610629061.426972
373	42803.878906	-187500.015625	-187500.015625	-187500.015625	-187500.015625	-187500.015625	-187500.015625	-187500.015625	271.000000	493.000000	358.000000	1610629061.426976
374	42764.273438	-187500.015625	-187500.015625	-187500.015625	-187500.015625	-187500.015625	-187500.015625	-187500.015625	271.000000	492.000000	358.000000	1610629061.426978
375	42774.398438	-187500.015625	-187500.015625	-187500.015625	-187500.015625	-187500.015625	-187500.015625	-187500.015625	271.000000	493.000000	358.000000	1610629061.426980
376	42823.906250	-187500.015625	-187500.015625	-187500.015625	-187500.015625	-187500.015625	-187500.015625	-187500.015625	270.000000	493.000000	357.000000	1610629061.426981
377	42835.550781	-187500.015625	-187500.015625	-187500.015625	-187500.015625	-187500.015625	-187500.015625	-187500.015625	270.000000	492.000000	357.000000	1610629061.426983
378	42800.191406	-187500.015625	-187500.015625	-187500.015625	-187500.015625	-187500.015625	-187500.015625	-187500.015625	271.000000	493.000000	358.000000	1610629061.426984
379	42764.003906	-187500.015625	-187500.015625	-187500.015625	-187500.015625	-187500.015625	-187500.015625	-187500.015625	271.000000	493.000000	358.000000	1610629061.426986
380	42774.152344	-187500.015625	-187500.015625	-187500.015625	-187500.015625	-187500.015625	-187500.015625	-187500.015625	271.000000	493.000000	358.000000	1610629061.426988
381	42823.550781	-187500.015625	-187500.015625	-187500.015625	-187500.015625	-187500.015625	-187500.015625	-187500.015625	270.000000	493.000000	357.000000	1610629061.426989
382	42841.007812	-187500.015625	-187500.015625	-187500.015625	-187500.015625	-187500.015625	-187500.015625	-187500.015625	270.000000	492.000000	357.000000	1610629061.426991
383	42801.441406	-187500.015625	-187500.015625	-187500.015625	-187500.015625	-187500.015625	-187500.015625	-187500.015625	271.000000	493.000000	358.000000	1610629061.426992
384	42764.941406	-187500.015625	-187500.015625	-187500.015625	-187500.015625	-187500.015625	-187500.015625	-187500.015625	271.000000	492.000000	358.000000	1610629061.426994
385	42773.906250	-187500.015625	-187500.015625	-187500.015625	-187500.015625	-187500.015625	-187500.015625	-187500.015625	271.000000	493.000000	357.000000	1610629061.426996
386	42811.031250	-187500.015625	-187500.015625	-187500.015625	-187500.015625	-187500.015625	-187500.015625	-187500.015625	270.000000	492.000000	357.000000	1610629061.426997
387	42832.109375	-187500.015625	-187500.015625	-187500.015625	-187500.015625	-187500.015625	-187500.015625	-187500.015625	270.000000	493.000000	357.000000	1610629061.426999
388	42799.164062	-187500.015625	-187500.015625	-187500.015625	-187500.015625	-187500.015625	-187500.015625	-187500.015625	271.000000	493.000000	357.000000	1610629061.427001
389	42759.867188	-187500.015625	-187500.015625	-187500.015625	-187500.015625	-187500.015625	-187500.015625	-187500.015625	270.000000	493.000000	358.000000	1610629061.427002
390	42767.804688	-187500.015625	-187500.015625	-187500.015625	-187500.015625	-187500.015625	-187500.015625	-187500.015625	271.000000	493.000000	357.000000	1610629061.427004
391	42821.785156	-187500.015625	-187500.015625	-187500.015625	-187500.015625	-187500.015625	-187500.015625	-187500.015625	270.000000	492.000000	357.000000	1610629061.427005
392	42834.949219	-187500.015625	-187500.015625	-187500.015625	-187500.015625	-187500.015625	-187500.015625	-187500.015625	270.000000	492.000000	357.000000	1610629061.427007
393	42803.769531	-187500.015625	-187500.015625	-187500.015625	-187500.015625	-187500.015625	-187500.015625	-187500.015625	271.000000	493.000000	358.000000	1610629061.427009
394	42762.929688	-187500.015625	-187500.015625	-187500.015625	-187500.015625	-187500.015625	-187500.015625	-187500.015625	271.000000	493.000000	358.000000	1610629061.427010
395	42770.867188	-187500.015625	-187500.015625	-187500.015625	-187500.015625	-187500.015625	-187500.015625	-187500.015625	270.000000	493.000000	357.000000	1610629061.427012
396	42817.132812	-187500.015625	-187500.015625	-187500.015625	-187500.015625	-187500.015625	-187500.015625	-187500.015625	270.000000	494.000000	357.000000	1610629061.427014
397	42831.886719	-187500.015625	-187500.015625	-187500.015625	-187500.015625	-187500.015625	-187500.015625	-187500.015625	270.000000	492.000000	357.000000	1610629061.427016
398	42797.687500	-187500.015625	-187500.015625	-187500.015625	-187500.015625	-187500.015625	-187500.015625	-187500.015625	271.000000	493.000000	358.000000	1610629061.427017
399	42758.347656	-187500.015625	-187500.015625	-187500.015625	-187500.015625	-187500.015625	-187500.015625	-187500.015625	271.000000	492.000000	358.000000	1610629061.427019
400	42762.910156	-187500.015625	-187500.015625	-187500.015625	-187500.015625	-187500.015625	-187500.015625	-187500.015625	270.000000	493.000000	357.000000	1610629061.427021
401	42807.500000	-187500.015625	-187500.015625	-187500.015625	-187500.015625	-187500.015625	-187500.015625	-187500.015625	270.000000	493.000000	357.000000	1610629061.427022
402	42826.789062	-187500.015625	-187500.015625	-187500.015625	-187500.015625	-187500.015625	-187500.015625	-187500.015625	270.000000	492.000000	357.000000	1610629061.427024
403	42796.414062	-187500.015625	-187500.015625	-187500.015625	-187500.015625	-187500.015625	-187500.015625	-187500.015625	271.000000	493.000000	358.000000	1610629061.427026
404	42760.917969	-187500.015625	-187500.015625	-187500.015625	-187500.015625	-187500.015625	-187500.015625	-187500.015625	271.000000	492.000000	358.000000	1610629061.427027
405	42765.949219	-187500.015625	-187500.015625	-187500.015625	-187500.015625	-187500.015625	-187500.015625	-187500.015625	271.000000	493.000000	357.000000	1610629061.427029
406	42807.925781	-187500.015625	-187500.015625	-187500.015625	-187500.015625	-187500.015625	-187500.015625	-187500.015625	270.000000	493.000000	357.000000	1610629061.427030
407	42831.550781	-187500.015625	-187500.015625	-187500.015625	-187500.015625	-187500.015625	-187500.015625	-187500.015625	270.000000	492.000000	357.000000	1610629061.427032
408	42795.183594	-187500.015625	-187500.015625	-187500.015625	-187500.015625	-187500.015625	-187500.015625	-187500.015625	271.000000	495.000000	358.000000	1610629061.427034
409	42756.582031	-187500.015625	-187500.015625	-187500.015625	-187500.015625	-187500.015625	-187500.015625	-187500.015625	271.000000	492.000000	358.000000	1610629061.427035
410	42764.382812	-187500.015625	-187500.015625	-187500.015625	-187500.015625	-187500.015625	-187500.015625	-187500.015625	271.000000	492.000000	358.000000	1610629061.427037
411	42814.070312	-187500.015625	-187500.015625	-187500.015625	-187500.015625	-187500.015625	-187500.015625	-187500.015625	270.000000	493.000000	357.000000	1610629061.427038
412	42833.562500	-187500.015625	-187500.015625	-187500.015625	-187500.015625	-187500.015625	-187500.015625	-187500.015625	270.000000	493.000000	357.000000	1610629061.427040
413	42805.109375	-187500.015625	-187500.015625	-187500.015625	-187500.015625	-187500.015625	-187500.015625	-187500.015625	271.000000	493.000000	358.000000	1610629061.427042
414	42761.097656	-187500.015625	-187500.015625	-187500.015625	-187500.015625	-187500.015625	-187500.015625	-187500.015625	271.000000	493.000000	358.000000	1610629061.427043
415	42764.453125	-187500.015625	-187500.015625	-187500.015625	-187500.015625	-187500.015625	-187500.015625	-187500.015625	271.000000	493.000000	358.000000	1610629061.427045
416	42814.160156	-187500.015625	-187500.015625	-187500.015625	-187500.015625	-187500.015625	-187500.015625	-187500.015625	270.000000	492.000000	357.000000	1610629061.427047
417	42840.445312	-187500.015625	-187500.015625	-187500.015625	-187500.015625	-187500.015625	-187500.015625	-187500.015625	270.000000	492.000000	357.000000	1610629061.427048
418	42808.328125	-187500.015625	-187500.015625	-187500.015625	-187500.015625	-187500.015625	-187500.015625	-187500.015625	270.000000	494.000000	358.000000	1610629061.427050
419	42770.800781	-187500.015625	-187500.015625	-187500.015625	-187500.015625	-187500.015625	-187500.015625	-187500.015625	271.000000	493.000000	358.000000	1610629061.427052
420	42767.804688	-187500.015625	-187500.015625	-187500.015625	-187500.015625	-187500.015625	-187500.015625	-187500.015625	271.000000	492.000000	358.000000	1610629061.427054
421	42812.261719	-187500.015625	-187500.015625	-187500.015625	-187500.015625	-187500.015625	-187500.015625	-187500.015625	270.000000	493.000000	357.000000	1610629061.427055
422	42831.664062	-187500.015625	-187500.015625	-187500.015625	-187500.015625	-187500.015625	-187500.015625	-187500.015625	270.000000	492.000000	357.000000	1610629061.427058
423	42809.355469	-187500.015625	-187500.015625	-187500.015625	-187500.015625	-187500.015625	-187500.015625	-187500.015625	270.000000	493.000000	358.000000	1610629061.427059
424	42766.550781	-187500.015625	-187500.015625	-187500.015625	-187500.015625	-187500.015625	-187500.015625	-187500.015625	271.000000	492.000000	358.000000	1610629061.427061
425	42764.250000	-187500.015625	-187500.015625	-187500.015625	-187500.015625	-187500.015625	-187500.015625	-187500.015625	275.000000	493.000000	1019.000000	1610629061.427062
426	42818.207031	-187500.015625	-187500.015625	-187500.015625	-187500.015625	-187500.015625	-187500.015625	-187500.015625	313.000000	492.000000	1019.000000	1610629061.427064
427	42837.699219	-187500.015625	-187500.015625	-187500.015625	-187500.015625	-187500.015625	-187500.015625	-187500.015625	342.000000	492.000000	1018.000000	1610629061.427066
428	42808.125000	-187500.015625	-187500.015625	-187500.015625	-187500.015625	-187500.015625	-187500.015625	-187500.015625	366.000000	493.000000	1019.000000	1610629061.427067
429	42766.574219	-187500.015625	-187500.015625	-187500.015625	-187500.015625	-187500.015625	-187500.015625	-187500.015625	385.000000	492.000000	1018.000000	1610629061.427069
430	42761.054688	-187500.015625	-187500.015625	-187500.015625	-187500.015625	-187500.015625	-187500.015625	-187500.015625	400.000000	493.000000	1017.000000	1610629061.427070
431	42807.746094	-187500.015625	-187500.015625	-187500.015625	-187500.015625	-187500.015625	-187500.015625	-187500.015625	412.000000	493.000000	1018.000000	1610629061.427072
432	42829.761719	-187500.015625	-187500.015625	-187500.015625	-187500.015625	-187500.015625	-187500.015625	-187500.015625	422.000000	493.000000	1019.000000	1610629061.427074
433	42802.562500	-187500.015625	-187500.015625	-187500.015625	-187500.015625	-187500.015625	-187500.015625	-187500.015625	430.000000	493.000000	1019.000000	1610629061.427076
434	42767.582031	-187500.015625	-187500.015625	-187500.015625	-187500.015625	-187500.015625	-187500.015625	-187500.015625	436.000000	493.000000	1019.000000	1610629061.427077
435	42761.812500	-187500.015625	-187500.015625	-187500.015625	-187500.015625	-187500.015625	-187500.015625	-187500.015625	441.000000	493.000000	1018.000000	1610629061.427079
436	42806.136719	-187500.015625	-187500.015625	-187500.015625	-187500.015625	-187500.015625	-187500.015625	-187500.015625	445.000000	493.000000	1018.000000	1610629061.427080
437	42832.625000	-187500.015625	-187500.015625	-187500.015625	-187500.015625	-187500.015625	-187500.015625	-187500.015625	448.000000	493.000000	1018.000000	1610629061.427082
438	42806.562500	-187500.015625	-187500.015625	-187500.015625	-187500.015625	-187500.015625	-187500.015625	-187500.015625	451.000000	493.000000	1018.000000	1610629061.427084
439	42765.679688	-187500.015625	-187500.015625	-187500.015625	-187500.015625	-187500.015625	-187500.015625	-187500.015625	453.000000	492.000000	1018.000000	1610629061.427086
440	42765.949219	-187500.015625	-187500.015625	-187500.015625	-187500.015625	-187500.015625	-187500.015625	-187500.015625	455.000000	492.000000	1019.000000	1610629061.427087
441	42817.023438	-187500.015625	-187500.015625	-187500.015625	-187500.015625	-187500.015625	-187500.015625	-187500.015625	456.000000	493.000000	1019.000000	1610629061.427089
442	42838.593750	-187500.015625	-187500.015625	-187500.015625	-187500.015625	-187500.015625	-187500.015625	-187500.015625	456.000000	493.000000	1018.000000	1610629061.427091
443	42812.058594	-187500.015625	-187500.015625	-187500.015625	-187500.015625	-187500.015625	-187500.015625	-187500.015625	457.000000	493.000000	1018.000000	1610629061.427093
444	42771.203125	-187500.015625	-187500.015625	-187500.015625	-187500.015625	-187500.015625	-187500.015625	-187500.015625	458.000000	492.000000	1018.000000	1610629061.427094
445	42766.015625	-187500.015625	-187500.015625	-187500.015625	-187500.015625	-187500.015625	-187500.015625	-187500.015625	459.000000	493.000000	1019.000000	1610629061.427096
446	42810.539062	-187500.015625	-187500.015625	-187500.015625	-187500.015625	-187500.015625	-187500.015625	-187500.015625	459.000000	492.000000	1019.000000	1610629061.427098
447	42833.609375	-187500.015625	-187500.015625	-187500.015625	-187500.015625	-187500.015625	-187500.015625	-187500.015625	459.000000	493.000000	1018.000000	1610629061.427099
448	42807.632812	-187500.015625	-187500.015625	-187500.015625	-187500.015625	-187500.015625	-187500.015625	-187500.015625	460.000000	493.000000	1018.000000	1610629061.427101
449	42764.363281	-187500.015625	-187500.015625	-187500.015625	-187500.015625	-187500.015625	-187500.015625	-187500.015625	460.000000	493.000000	1018.000000	1610629061.427102
450	42759.355469	-187500.015625	-187500.015625	-187500.015625	-187500.015625	-187500.015625	-187500.015625	-187500.015625	460.000000	493.000000	1018.000000	1610629061.427104
451	42805.847656	-187500.015625	-187500.015625	-187500.015625	-187500.015625	-187500.015625	-187500.015625	-187500.015625	460.000000	493.000000	1019.000000	1610629061.427106
452	42832.890625	-187500.015625	-187500.015625	-187500.015625	-187500.015625	-187500.015625	-187500.015625	-187500.015625	460.000000	492.000000	1019.000000	1610629061.427107
453	42807.992188	-187500.015625	-187500.015625	-187500.015625	-187500.015625	-187500.015625	-187500.015625	-187500.015625	460.000000	494.000000	1018.000000	1610629061.427109
454	42765.679688	-187500.015625	-187500.015625	-187500.015625	-187500.015625	-187500.015625	-187500.015625	-187500.015625	460.000000	493.000000	1018.000000	1610629061.427111
455	42765.390625	-187500.015625	-187500.015625	-187500.015625	-187500.015625	-187500.015625	-187500.015625	-187500.015625	460.000000	493.000000	1019.000000	1610629061.427112
456	42809.757812	-187500.015625	-187500.015625	-187500.015625	-187500.015625	-187500.015625	-187500.015625	-187500.015625	460.000000	493.000000	1018.000000	1610629061.427114
457	42835.128906	-187500.015625	-187500.015625	-187500.015625	-187500.015625	-187500.015625	-187500.015625	-187500.015625	460.000000	492.000000	1019.000000	1610629061.427115
458	42806.851562	-187500.015625	-187500.015625	-187500.015625	-187500.015625	-187500.015625	-187500.015625	-187500.015625	460.000000	492.000000	1019.000000	1610629061.427117
459	42766.796875	-187500.015625	-187500.015625	-187500.015625	-187500.015625	-187500.015625	-187500.015625	-187500.015625	461.000000	492.000000	1019.000000	1610629061.427119
460	42759.132812	-187500.015625	-187500.015625	-187500.015625	-187500.015625	-187500.015625	-187500.015625	-187500.015625	460.000000	493.000000	1018.000000	1610629061.427120
461	42803.589844	-187500.015625	-187500.015625	-187500.015625	-187500.015625	-187500.015625	-187500.015625	-187500.015625	460.000000	493.000000	1019.000000	1610629061.427122
462	42829.316406	-187500.015625	-187500.015625	-187500.015625	-187500.015625	-187500.015625	-187500.015625	-187500.015625	460.000000	492.000000	1018.000000	1610629061.427124
463	42799.921875	-187500.015625	-187500.015625	-187500.015625	-187500.015625	-187500.015625	-187500.015625	-187500.015625	461.000000	493.000000	1019.000000	1610629061.427125
464	42763.042969	-187500.015625	-187500.015625	-187500.015625	-187500.015625	-187500.015625	-187500.015625	-187500.015625	461.000000	492.000000	1019.000000	1610629061.427127
465	42758.460938	-187500.015625	-187500.015625	-187500.015625	-187500.015625	-187500.015625	-187500.015625	-187500.015625	460.000000	493.000000	1018.000000	1610629061.427128
466	42804.617188	-187500.015625	-187500.015625	-187500.015625	-187500.015625	-187500.015625	-187500.015625	-187500.015625	460.000000	493.000000	1018.000000	1610629061.427131
467	42832.847656	-187500.015625	-187500.015625	-187500.015625	-187500.015625	-187500.015625	-187500.015625	-187500.015625	460.000000	492.000000	1018.000000	1610629061.427132
468	42809.332031	-187500.015625	-187500.015625	-187500.015625	-187500.015625	-187500.015625	-187500.015625	-187500.015625	460.000000	493.000000	1018.000000	1610629061.427134
469	42770.820312	-187500.015625	-187500.015625	-187500.015625	-187500.015625	-187500.015625	-187500.015625	-187500.015625	460.000000	492.000000	1019.000000	1610629061.427136
470	42765.433594	-187500.015625	-187500.015625	-187500.015625	-187500.015625	-187500.015625	-187500.015625	-187500.015625	461.000000	492.000000	1019.000000	1610629061.427137
471	42812.394531	-187500.015625	-187500.015625	-187500.015625	-187500.015625	-187500.015625	-187500.015625	-187500.015625	460.000000	493.000000	1019.000000	1610629061.427139
472	42841.183594	-187500.015625	-187500.015625	-187500.015625	-187500.015625	-187500.015625	-187500.015625	-187500.015625	460.000000	492.000000	1018.000000	1610629061.427141
473	42813.492188	-187500.015625	-187500.015625	-187500.015625	-187500.015625	-187500.015625	-187500.015625	-187500.015625	461.000000	494.000000	1019.000000	1610629061.427142
474	42770.285156	-187500.015625	-187500.015625	-187500.015625	-187500.015625	-187500.015625	-187500.015625	-187500.015625	461.000000	492.000000	1018.000000	1610629061.427144
475	42764.070312	-187500.015625	-187500.015625	-187500.015625	-187500.015625	-187500.015625	-187500.015625	-187500.015625	461.000000	493.000000	1018.000000	1610629061.427145
476	42804.101562	-187500.015625	-187500.015625	-187500.015625	-187500.015625	-187500.015625	-187500.015625	-187500.015625	460.000000	492.000000	1019.000000	1610629061.427147
477	42834.859375	-187500.015625	-187500.015625	-187500.015625	-187500.015625	-187500.015625	-187500.015625	-187500.015625	460.000000	492.000000	1018.000000	1610629061.427149
478	42820.019531	-187500.015625	-187500.015625	-187500.015625	-187500.015625	-187500.015625	-187500.015625	-187500.015625	461.000000	493.000000	1018.000000	1610629061.427150
479	42779.292969	-187500.015625	-187500.015625	-187500.015625	-187500.015625	-187500.015625	-187500.015625	-187500.015625	461.000000	492.000000	1020.000000	1610629061.427152
480	42767.000000	-187500.015625	-187500.015625	-187500.015625	-187500.015625	-187500.015625	-187500.015625	-187500.015625	461.000000	493.000000	1018.000000	1610629061.427154
481	42808.617188	-187500.015625	-187500.015625	-187500.015625	-187500.015625	-187500.015625	-187500.015625	-187500.015625	460.000000	493.000000	1019.000000	1610629061.906498
482	42842.390625	-187500.015625	-187500.015625	-187500.015625	-187500.015625	-187500.015625	-187500.015625	-187500.015625	460.000000	492.000000	1018.000000	1610629061.906535
483	42814.988281	-187500.015625	-187500.015625	-187500.015625	-187500.015625	-187500.015625	-187500.015625	-187500.015625	460.000000	493.000000	1018.000000	1610629061.906598
484	42773.324219	-187500.015625	-187500.015625	-187500.015625	-187500.015625	-187500.015625	-187500.015625	-187500.015625	461.000000	493.000000	1019.000000	1610629061.906659
485	42765.390625	-187500.015625	-187500.015625	-187500.015625	-187500.015625	-187500.015625	-187500.015625	-187500.015625	461.000000	492.000000	1018.000000	1610629061.906670
486	42809.019531	-187500.015625	-187500.015625	-187500.015625	-187500.015625	-187500.015625	-187500.015625	-187500.015625	460.000000	493.000000	1019.000000	1610629061.906671
487	42842.371094	-187500.015625	-187500.015625	-187500.015625	-187500.015625	-187500.015625	-187500.015625	-187500.015625	460.000000	493.000000	1017.000000	1610629061.906673
488	42825.023438	-187500.015625	-187500.015625	-187500.015625	-187500.015625	-187500.015625	-187500.015625	-187500.015625	460.000000	494.000000	1017.000000	1610629061.906675
489	42781.015625	-187500.015625	-187500.015625	-187500.015625	-187500.015625	-187500.015625	-187500.015625	-187500.015625	461.000000	492.000000	1018.000000	1610629061.906682
490	42772.339844	-187500.015625	-187500.015625	-187500.015625	-187500.015625	-187500.015625	-187500.015625	-187500.015625	461.000000	493.000000	1019.000000	1610629061.906684
491	42813.179688	-187500.015625	-187500.015625	-187500.015625	-187500.015625	-187500.015625	-187500.015625	-187500.015625	460.000000	493.000000	1019.000000	1610629061.906686
492	42843.332031	-187500.015625	-187500.015625	-187500.015625	-187500.015625	-187500.015625	-187500.015625	-187500.015625	460.000000	493.000000	1018.000000	1610629061.906687
493	42819.882812	-187500.015625	-187500.015625	-187500.015625	-187500.015625	-187500.015625	-187500.015625	-187500.015625	460.000000	493.000000	1018.000000	1610629061.906689
494	42774.710938	-187500.015625	-187500.015625	-187500.015625	-187500.015625	-187500.015625	-187500.015625	-187500.015625	461.000000	492.000000	1018.000000	1610629061.906691
495	42762.820312	-187500.015625	-187500.015625	-187500.015625	-187500.015625	-187500.015625	-187500.015625	-187500.015625	461.000000	492.000000	1019.000000	1610629061.906693
496	42810.183594	-187500.015625	-187500.015625	-187500.015625	-187500.015625	-187500.015625	-187500.015625	-187500.015625	460.000000	493.000000	1019.000000	1610629061.906695
497	42840.269531	-187500.015625	-187500.015625	-187500.015625	-187500.015625	-187500.015625	-187500.015625	-187500.015625	460.000000	492.000000	1018.000000	1610629061.906696
498	42821.628906	-187500.015625	-187500.015625	-187500.015625	-187500.015625	-187500.015625	-187500.015625	-187500.015625	460.000000	494.000000	1017.000000	1610629061.906698
499	42778.488281	-187500.015625	-187500.015625	-187500.015625	-187500.015625	-187500.015625	-187500.015625	-187500.015625	461.000000	492.000000	1019.000000	1610629061.906700
500	42768.789062	-187500.015625	-187500.015625	-187500.015625	-187500.015625	-187500.015625	-187500.015625	-187500.015625	461.000000	493.000000	1018.000000	1610629061.906702
501	42816.531250	-187500.015625	-187500.015625	-187500.015625	-187500.015625	-187500.015625	-187500.015625	-187500.015625	460.000000	493.000000	1019.000000	1610629061.906703
502	42847.710938	-187500.015625	-187500.015625	-187500.015625	-187500.015625	-187500.015625	-187500.015625	-187500.015625	461.000000	492.000000	1019.000000	1610629061.906705
503	42827.574219	-187500.015625	-187500.015625	-187500.015625	-187500.015625	-187500.015625	-187500.015625	-187500.015625	461.000000	493.000000	1019.000000	1610629061.906707
504	42778.019531	-187500.015625	-187500.015625	-187500.015625	-187500.015625	-187500.015625	-187500.015625	-187500.015625	461.000000	492.000000	1018.000000	1610629061.906709
505	42768.875000	-187500.015625	-187500.015625	-187500.015625	-187500.015625	-187500.015625	-187500.015625	-187500.015625	461.000000	493.000000	1017.000000	1610629061.906713
506	42815.347656	-187500.015625	-187500.015625	-187500.015625	-187500.015625	-187500.015625	-187500.015625	-187500.015625	460.000000	493.000000	1018.000000	1610629061.906715
507	42842.503906	-187500.015625	-187500.015625	-187500.015625	-187500.015625	-187500.015625	-187500.015625	-187500.015625	460.000000	492.000000	1019.000000	1610629061.906717
508	42828.757812	-187500.015625	-187500.015625	-187500.015625	-187500.015625	-187500.015625	-187500.015625	-187500.015625	461.000000	493.000000	1019.000000	1610629061.906719
509	42789.886719	-187500.015625	-187500.015625	-187500.015625	-187500.015625	-187500.015625	-187500.015625	-187500.015625	461.000000	493.000000	1018.000000	1610629061.906720
510	42781.437500	-187500.015625	-187500.015625	-187500.015625	-187500.015625	-187500.015625	-187500.015625	-187500.015625	460.000000	492.000000	1018.000000	1610629061.906722
511	42818.074219	-187500.015625	-187500.015625	-187500.015625	-187500.015625	-187500.015625	-187500.015625	-187500.015625	460.000000	493.000000	1018.000000	1610629061.906724
512	42841.250000	-187500.015625	-187500.015625	-187500.015625	-187500.015625	-187500.015625	-187500.015625	-187500.015625	460.000000	493.000000	1018.000000	1610629061.906727
513	42827.035156	-187500.015625	-187500.015625	-187500.015625	-187500.015625	-187500.015625	-187500.015625	-187500.015625	461.000000	493.000000	1019.000000	1610629061.906729
514	42782.242188	-187500.015625	-187500.015625	-187500.015625	-187500.015625	-187500.015625	-187500.015625	-187500.015625	461.000000	492.000000	1019.000000	1610629061.906730
515	42771.046875	-187500.015625	-187500.015625	-187500.015625	-187500.015625	-187500.015625	-187500.015625	-187500.015625	461.000000	492.000000	1019.000000	1610629061.906732
516	42821.246094	-187500.015625	-187500.015625	-187500.015625	-187500.015625	-187500.015625	-187500.015625	-187500.015625	460.000000	494.000000	1018.000000	1610629061.906734
517	42851.152344	-187500.015625	-187500.015625	-187500.015625	-187500.015625	-187500.015625	-187500.015625	-187500.015625	460.000000	493.000000	1017.000000	1610629061.906735
518	42829.562500	-187500.015625	-187500.015625	-187500.015625	-187500.015625	-187500.015625	-187500.015625	-187500.015625	460.000000	493.000000	1018.000000	1610629061.906737
519	42787.363281	-187500.015625	-187500.015625	-187500.015625	-187500.015625	-187500.015625	-187500.015625	-187500.015625	461.000000	492.000000	1019.000000	1610629061.906739
520	42776.386719	-187500.015625	-187500.015625	-187500.015625	-187500.015625	-187500.015625	-187500.015625	-187500.015625	461.000000	493.000000	1018.000000	1610629061.906740
521	42821.558594	-187500.015625	-187500.015625	-187500.015625	-187500.015625	-187500.015625	-187500.015625	-187500.015625	460.000000	493.000000	1019.000000	1610629061.906742
522	42848.335938	-187500.015625	-187500.015625	-187500.015625	-187500.015625	-187500.015625	-187500.015625	-187500.015625	460.000000	493.000000	1018.000000	1610629061.906744
523	42832.558594	-187500.015625	-187500.015625	-187500.015625	-187500.015625	-187500.015625	-187500.015625	-187500.015625	460.000000	493.000000	1018.000000	1610629061.906746
524	42789.886719	-187500.015625	-187500.015625	-187500.015625	-187500.015625	-187500.015625	-187500.015625	-187500.015625	461.000000	493.000000	1018.000000	1610629061.906747
525	42774.777344	-187500.015625	-187500.015625	-187500.015625	-187500.015625	-187500.015625	-187500.015625	-187500.015625	461.000000	492.000000	1019.000000	1610629061.906749
526	42816.957031	-187500.015625	-187500.015625	-187500.015625	-187500.015625	-187500.015625	-187500.015625	-187500.015625	460.000000	492.000000	1019.000000	1610629061.906751
527	42842.882812	-187500.015625	-187500.015625	-187500.015625	-187500.015625	-187500.015625	-187500.015625	-187500.015625	461.000000	493.000000	1019.000000	1610629061.906752
528	42825.292969	-187500.015625	-187500.015625	-187500.015625	-187500.015625	-187500.015625	-187500.015625	-187500.015625	460.000000	493.000000	1018.000000	1610629061.906754
529	42781.035156	-187500.015625	-187500.015625	-187500.015625	-187500.015625	-187500.015625	-187500.015625	-187500.015625	461.000000	493.000000	1018.000000	1610629061.906756
530	42768.140625	-187500.015625	-187500.015625	-187500.015625	-187500.015625	-187500.015625	-187500.015625	-187500.015625	461.000000	492.000000	1019.000000	1610629061.906758
531	42813.625000	-187500.015625	-187500.015625	-187500.015625	-187500.015625	-187500.015625	-187500.015625	-187500.015625	460.000000	493.000000	1018.000000	1610629061.906759
532	42842.593750	-187500.015625	-187500.015625	-187500.015625	-187500.015625	-187500.015625	-187500.015625	-187500.015625	460.000000	492.000000	1019.000000	1610629061.906761
533	42824.039062	-187500.015625	-187500.015625	-187500.015625	-187500.015625	-187500.015625	-187500.015625	-187500.015625	461.000000	493.000000	1018.000000	1610629061.906763
534	42780.074219	-187500.015625	-187500.015625	-187500.015625	-187500.015625	-187500.015625	-187500.015625	-187500.015625	461.000000	493.000000	1019.000000	1610629061.906765
535	42767.914062	-187500.015625	-187500.015625	-187500.015625	-187500.015625	-187500.015625	-187500.015625	-187500.015625	461.000000	493.000000	1019.000000	1610629061.906767
536	42804.730469	-187500.015625	-187500.015625	-187500.015625	-187500.015625	-187500.015625	-187500.015625	-187500.015625	461.000000	493.000000	1019.000000	1610629061.906769
537	42842.234375	-187500.015625	-187500.015625	-187500.015625	-187500.015625	-187500.015625	-187500.015625	-187500.015625	460.000000	492.000000	1019.000000	1610629061.906771
538	42833.941406	-187500.015625	-187500.015625	-187500.015625	-187500.015625	-187500.015625	-187500.015625	-187500.015625	461.000000	494.000000	1019.000000	1610629061.906772
539	42789.261719	-187500.015625	-187500.015625	-187500.015625	-187500.015625	-187500.015625	-187500.015625	-187500.015625	461.000000	493.000000	1017.000000	1610629061.906774
540	42775.179688	-187500.015625	-187500.015625	-187500.015625	-187500.015625	-187500.015625	-187500.015625	-187500.015625	461.000000	492.000000	1019.000000	1610629061.906776
541	42813.265625	-187500.015625	-187500.015625	-187500.015625	-187500.015625	-187500.015625	-187500.015625	-187500.015625	461.000000	493.000000	1019.000000	1610629061.906778
542	42841.898438	-187500.015625	-187500.015625	-187500.015625	-187500.015625	-187500.015625	-187500.015625	-187500.015625	460.000000	492.000000	1019.000000	1610629061.906779
543	42825.808594	-187500.015625	-187500.015625	-187500.015625	-187500.015625	-187500.015625	-187500.015625	-187500.015625	461.000000	493.000000	1018.000000	1610629061.906781
544	42782.867188	-187500.015625	-187500.015625	-187500.015625	-187500.015625	-187500.015625	-187500.015625	-187500.015625	461.000000	494.000000	1018.000000	1610629061.906783
545	42773.101562	-187500.015625	-187500.015625	-187500.015625	-187500.015625	-187500.015625	-187500.015625	-187500.015625	461.000000	493.000000	1017.000000	1610629061.906784
546	42815.949219	-187500.015625	-187500.015625	-187500.015625	-187500.015625	-187500.015625	-187500.015625	-187500.015625	461.000000	493.000000	1018.000000	1610629061.906786
547	42858.351562	-187500.015625	-187500.015625	-187500.015625	-187500.015625	-187500.015625	-187500.015625	-187500.015625	460.000000	492.000000	1019.000000	1610629061.906788
548	42843.015625	-187500.015625	-187500.015625	-187500.015625	-187500.015625	-187500.015625	-187500.015625	-187500.015625	460.000000	493.000000	1019.000000	1610629061.906790
549	42790.914062	-187500.015625	-187500.015625	-187500.015625	-187500.015625	-187500.015625	-187500.015625	-187500.015625	461.000000	493.000000	1018.000000	1610629061.906791
550	42775.539062	-187500.015625	-187500.015625	-187500.015625	-187500.015625	-187500.015625	-187500.015625	-187500.015625	461.000000	492.000000	1019.000000	1610629061.906793
551	42817.425781	-187500.015625	-187500.015625	-187500.015625	-187500.015625	-187500.015625	-187500.015625	-187500.015625	460.000000	493.000000	1018.000000	1610629061.906795
552	42858.730469	-187500.015625	-187500.015625	-187500.015625	-187500.015625	-187500.015625	-187500.015625	-187500.015625	460.000000	492.000000	1018.000000	1610629061.906796
553	42842.300781	-187500.015625	-187500.015625	-187500.015625	-187500.015625	-187500.015625	-187500.015625	-187500.015625	461.000000	493.000000	1019.000000	1610629061.906798
554	42796.617188	-187500.015625	-187500.015625	-187500.015625	-187500.015625	-187500.015625	-187500.015625	-187500.015625	461.000000	493.000000	1019.000000	1610629061.906800
555	42775.671875	-187500.015625	-187500.015625	-187500.015625	-187500.015625	-187500.015625	-187500.015625	-187500.015625	461.000000	492.000000	1019.000000	1610629061.906802
556	42811.097656	-187500.015625	-187500.015625	-187500.015625	-187500.015625	-187500.015625	-187500.015625	-187500.015625	460.000000	493.000000	1019.000000	1610629061.906803
557	42847.128906	-187500.015625	-187500.015625	-187500.015625	-187500.015625	-187500.015625	-187500.015625	-187500.015625	460.000000	493.000000	1018.000000	1610629061.906805
558	42834.972656	-187500.015625	-187500.015625	-187500.015625	-187500.015625	-187500.015625	-187500.015625	-187500.015625	461.000000	493.000000	1017.000000	1610629061.906807
559	42791.050781	-187500.015625	-187500.015625	-187500.015625	-187500.015625	-187500.015625	-187500.015625	-187500.015625	461.000000	493.000000	1018.000000	1610629061.906810
560	42779.718750	-187500.015625	-187500.015625	-187500.015625	-187500.015625	-187500.015625	-187500.015625	-187500.015625	461.000000	492.000000	1018.000000	1610629061.906812
561	42817.132812	-187500.015625	-187500.015625	-187500.015625	-187500.015625	-187500.015625	-187500.015625	-187500.015625	460.000000	493.000000	1019.000000	1610629061.906813
562	42856.160156	-187500.015625	-187500.015625	-187500.015625	-187500.015625	-187500.015625	-187500.015625	-187500.015625	460.000000	492.000000	1018.000000	1610629061.906815
563	42849.699219	-187500.015625	-187500.015625	-187500.015625	-187500.015625	-187500.015625	-187500.015625	-187500.015625	461.000000	493.000000	1018.000000	1610629061.906816
564	42794.960938	-187500.015625	-187500.015625	-187500.015625	-187500.015625	-187500.015625	-187500.015625	-187500.015625	461.000000	493.000000	1019.000000	1610629061.906818
565	42779.738281	-187500.015625	-187500.015625	-187500.015625	-187500.015625	-187500.015625	-187500.015625	-187500.015625	461.000000	493.000000	1019.000000	1610629061.906820
566	42824.375000	-187500.015625	-187500.015625	-187500.015625	-187500.015625	-187500.015625	-187500.015625	-187500.015625	460.000000	494.000000	1018.000000	1610629061.906822
567	42856.292969	-187500.015625	-187500.015625	-187500.015625	-187500.015625	-187500.015625	-187500.015625	-187500.015625	460.000000	493.000000	1018.000000	1610629061.906824
568	42839.777344	-187500.015625	-187500.015625	-187500.015625	-187500.015625	-187500.015625	-187500.015625	-187500.015625	461.000000	493.000000	1019.000000	1610629061.906825
569	42801.355469	-187500.015625	-187500.015625	-187500.015625	-187500.015625	-187500.015625	-187500.015625	-187500.015625	461.000000	492.000000	1018.000000	1610629061.906827
570	42785.015625	-187500.015625	-187500.015625	-187500.015625	-187500.015625	-187500.015625	-187500.015625	-187500.015625	461.000000	493.000000	1018.000000	1610629061.906829
571	42820.019531	-187500.015625	-187500.015625	-187500.015625	-187500.015625	-187500.015625	-187500.015625	-187500.015625	460.000000	493.000000	1017.000000	1610629061.906830
572	42852.070312	-187500.015625	-187500.015625	-187500.015625	-187500.015625	-187500.015625	-187500.015625	-187500.015625	460.000000	492.000000	1018.000000	1610629061.906832
573	42840.222656	-187500.015625	-187500.015625	-187500.015625	-187500.015625	-187500.015625	-187500.015625	-187500.015625	461.000000	492.000000	1018.000000	1610629061.906834
574	42796.949219	-187500.015625	-187500.015625	-187500.015625	-187500.015625	-187500.015625	-187500.015625	-187500.015625	461.000000	493.000000	1018.000000	1610629061.906836
575	42777.324219	-187500.015625	-187500.015625	-187500.015625	-187500.015625	-187500.015625	-187500.015625	-187500.015625	461.000000	493.000000	1019.000000	1610629061.906837
576	42815.210938	-187500.015625	-187500.015625	-187500.015625	-187500.015625	-187500.015625	-187500.015625	-187500.015625	460.000000	493.000000	1018.000000	1610629061.906839
577	42852.875000	-187500.015625	-187500.015625	-187500.015625	-187500.015625	-187500.015625	-187500.015625	-187500.015625	460.000000	493.000000	1019.000000	1610629061.906841
578	42840.089844	-187500.015625	-187500.015625	-187500.015625	-187500.015625	-187500.015625	-187500.015625	-187500.015625	461.000000	493.000000	1018.000000	1610629061.906842
579	42800.304688	-187500.015625	-187500.015625	-187500.015625	-187500.015625	-187500.015625	-187500.015625	-187500.015625	461.000000	493.000000	1018.000000	1610629061.906844
580	42781.617188	-187500.015625	-187500.015625	-187500.015625	-187500.015625	-187500.015625	-187500.015625	-187500.015625	461.000000	492.000000	1019.000000	1610629061.906846
581	42827.550781	-187500.015625	-187500.015625	-187500.015625	-187500.015625	-187500.015625	-187500.015625	-187500.015625	461.000000	493.000000	1019.000000	1610629061.906848
582	42867.605469	-187500.015625	-187500.015625	-187500.015625	-187500.015625	-187500.015625	-187500.015625	-187500.015625	461.000000	492.000000	1019.000000	1610629061.906850
583	42831.953125	-187500.015625	-187500.015625	-187500.015625	-187500.015625	-187500.015625	-187500.015625	-187500.015625	461.000000	494.000000	1018.000000	1610629061.906852
584	42787.585938	-187500.015625	-187500.015625	-187500.015625	-187500.015625	-187500.015625	-187500.015625	-187500.015625	461.000000	493.000000	1018.000000	1610629061.906854
585	42775.628906	-187500.015625	-187500.015625	-187500.015625	-187500.015625	-187500.015625	-187500.015625	-187500.015625	461.000000	492.000000	1018.000000	1610629061.906856
586	42813.445312	-187500.015625	-187500.015625	-187500.015625	-187500.015625	-187500.015625	-187500.015625	-187500.015625	461.000000	493.000000	1018.000000	1610629061.906857
587	42846.996094	-187500.015625	-187500.015625	-187500.015625	-187500.015625	-187500.015625	-187500.015625	-187500.015625	461.000000	492.000000	1019.000000	1610629061.906859
588	42841.429688	-187500.015625	-187500.015625	-187500.015625	-187500.015625	-187500.015625	-187500.015625	-187500.015625	461.000000	493.000000	1019.000000	1610629061.906861
589	42795.207031	-187500.015625	-187500.015625	-187500.015625	-187500.015625	-187500.015625	-187500.015625	-187500.015625	461.000000	493.000000	1018.000000	1610629061.906863
590	42778.085938	-187500.015625	-187500.015625	-187500.015625	-187500.015625	-187500.015625	-187500.015625	-187500.015625	461.000000	493.000000	1019.000000	1610629061.906865
591	42818.632812	-187500.015625	-187500.015625	-187500.015625	-187500.015625	-187500.015625	-187500.015625	-187500.015625	461.000000	493.000000	1018.000000	1610629061.906866
592	42856.449219	-187500.015625	-187500.015625	-187500.015625	-187500.015625	-187500.015625	-187500.015625	-187500.015625	461.000000	492.000000	1019.000000	1610629061.906868
593	42844.558594	-187500.015625	-187500.015625	-187500.015625	-187500.015625	-187500.015625	-187500.015625	-187500.015625	461.000000	493.000000	1019.000000	1610629061.906870
594	42800.996094	-187500.015625	-187500.015625	-187500.015625	-187500.015625	-187500.015625	-187500.015625	-187500.015625	461.000000	493.000000	1018.000000	1610629061.906872
595	42785.015625	-187500.015625	-187500.015625	-187500.015625	-187500.015625	-187500.015625	-187500.015625	-187500.015625	461.000000	493.000000	1019.000000	1610629061.906873
596	42818.632812	-187500.015625	-187500.015625	-187500.015625	-187500.015625	-187500.015625	-187500.015625	-187500.015625	460.000000	493.000000	1018.000000	1610629061.906875
597	42853.253906	-187500.015625	-187500.015625	-187500.015625	-187500.015625	-187500.015625	-187500.015625	-187500.015625	461.000000	492.000000	1019.000000	1610629061.906877
598	42844.941406	-187500.015625	-187500.015625	-187500.015625	-187500.015625	-187500.015625	-187500.015625	-187500.015625	461.000000	492.000000	1019.000000	1610629061.906878
599	42803.320312	-187500.015625	-187500.015625	-187500.015625	-187500.015625	-187500.015625	-187500.015625	-187500.015625	461.000000	493.000000	1018.000000	1610629061.906880
600	42784.835938	-187500.015625	-187500.015625	-187500.015625	-187500.015625	-187500.015625	-187500.015625	-187500.015625	461.000000	492.000000	1019.000000	1610629061.906882
601	42817.246094	-187500.015625	-187500.015625	-187500.015625	-187500.015625	-187500.015625	-187500.015625	-187500.015625	461.000000	493.000000	1019.000000	1610629061.906884
602	42849.589844	-187500.015625	-187500.015625	-187500.015625	-187500.015625	-187500.015625	-187500.015625	-187500.015625	461.000000	492.000000	1019.000000	1610629062.386111
603	42844.492188	-187500.015625	-187500.015625	-187500.015625	-187500.015625	-187500.015625	-187500.015625	-187500.015625	461.000000	493.000000	1019.000000	1610629062.386252
604	42802.292969	-187500.015625	-187500.015625	-187500.015625	-187500.015625	-187500.015625	-187500.015625	-187500.015625	461.000000	493.000000	1019.000000	1610629062.386254
605	42784.769531	-187500.015625	-187500.015625	-187500.015625	-187500.015625	-187500.015625	-187500.015625	-187500.015625	461.000000	492.000000	1019.000000	1610629062.386262
606	42816.507812	-187500.015625	-187500.015625	-187500.015625	-187500.015625	-187500.015625	-187500.015625	-187500.015625	461.000000	494.000000	1018.000000	1610629062.386283
607	42853.074219	-187500.015625	-187500.015625	-187500.015625	-187500.015625	-187500.015625	-187500.015625	-187500.015625	460.000000	492.000000	1019.000000	1610629062.386285
608	42847.308594	-187500.015625	-187500.015625	-187500.015625	-187500.015625	-187500.015625	-187500.015625	-187500.015625	461.000000	493.000000	1018.000000	1610629062.386286
609	42800.707031	-187500.015625	-187500.015625	-187500.015625	-187500.015625	-187500.015625	-187500.015625	-187500.015625	461.000000	493.000000	1019.000000	1610629062.386288
610	42775.226562	-187500.015625	-187500.015625	-187500.015625	-187500.015625	-187500.015625	-187500.015625	-187500.015625	461.000000	492.000000	1019.000000	1610629062.386290
611	42813.023438	-187500.015625	-187500.015625	-187500.015625	-187500.015625	-187500.015625	-187500.015625	-187500.015625	460.000000	493.000000	1018.000000	1610629062.386292
612	42852.562500	-187500.015625	-187500.015625	-187500.015625	-187500.015625	-187500.015625	-187500.015625	-187500.015625	460.000000	492.000000	1018.000000	1610629062.386293
613	42845.699219	-187500.015625	-187500.015625	-187500.015625	-187500.015625	-187500.015625	-187500.015625	-187500.015625	461.000000	493.000000	1018.000000	1610629062.386295
614	42800.148438	-187500.015625	-187500.015625	-187500.015625	-187500.015625	-187500.015625	-187500.015625	-187500.015625	461.000000	492.000000	1019.000000	1610629062.386297
615	42777.503906	-187500.015625	-187500.015625	-187500.015625	-187500.015625	-187500.015625	-187500.015625	-187500.015625	461.000000	492.000000	1019.000000	1610629062.386298
616	42810.093750	-187500.015625	-187500.015625	-187500.015625	-187500.015625	-187500.015625	-187500.015625	-187500.015625	460.000000	492.000000	1018.000000	1610629062.386300
617	42851.109375	-187500.015625	-187500.015625	-187500.015625	-187500.015625	-187500.015625	-187500.015625	-187500.015625	460.000000	493.000000	1017.000000	1610629062.386302
618	42849.679688	-187500.015625	-187500.015625	-187500.015625	-187500.015625	-187500.015625	-187500.015625	-187500.015625	461.000000	493.000000	1018.000000	1610629062.386303
619	42811.636719	-187500.015625	-187500.015625	-187500.015625	-187500.015625	-187500.015625	-187500.015625	-187500.015625	461.000000	493.000000	1019.000000	1610629062.386305
620	42788.679688	-187500.015625	-187500.015625	-187500.015625	-187500.015625	-187500.015625	-187500.015625	-187500.015625	461.000000	493.000000	1019.000000	1610629062.386306
621	42817.203125	-187500.015625	-187500.015625	-187500.015625	-187500.015625	-187500.015625	-187500.015625	-187500.015625	461.000000	493.000000	1018.000000	1610629062.386308
622	42855.625000	-187500.015625	-187500.015625	-187500.015625	-187500.015625	-187500.015625	-187500.015625	-187500.015625	460.000000	492.000000	1018.000000	1610629062.386310
623	42845.519531	-187500.015625	-187500.015625	-187500.015625	-187500.015625	-187500.015625	-187500.015625	-187500.015625	461.000000	493.000000	1018.000000	1610629062.386311
624	42799.675781	-187500.015625	-187500.015625	-187500.015625	-187500.015625	-187500.015625	-187500.015625	-187500.015625	461.000000	492.000000	1019.000000	1610629062.386313
625	42777.214844	-187500.015625	-187500.015625	-187500.015625	-187500.015625	-187500.015625	-187500.015625	-187500.015625	461.000000	492.000000	1019.000000	1610629062.386315
626	42813.199219	-187500.015625	-187500.015625	-187500.015625	-187500.015625	-187500.015625	-187500.015625	-187500.015625	460.000000	493.000000	1018.000000	1610629062.386316
627	42852.851562	-187500.015625	-187500.015625	-187500.015625	-187500.015625	-187500.015625	-187500.015625	-187500.015625	461.000000	493.000000	1018.000000	1610629062.386318
628	42847.199219	-187500.015625	-187500.015625	-187500.015625	-187500.015625	-187500.015625	-187500.015625	-187500.015625	460.000000	494.000000	1018.000000	1610629062.386320
629	42807.433594	-187500.015625	-187500.015625	-187500.015625	-187500.015625	-187500.015625	-187500.015625	-187500.015625	461.000000	493.000000	1018.000000	1610629062.386324
630	42782.800781	-187500.015625	-187500.015625	-187500.015625	-187500.015625	-187500.015625	-187500.015625	-187500.015625	461.000000	492.000000	1019.000000	1610629062.386326
631	42810.339844	-187500.015625	-187500.015625	-187500.015625	-187500.015625	-187500.015625	-187500.015625	-187500.015625	461.000000	493.000000	1019.000000	1610629062.386328
632	42849.320312	-187500.015625	-187500.015625	-187500.015625	-187500.015625	-187500.015625	-187500.015625	-187500.015625	461.000000	492.000000	1019.000000	1610629062.386329
633	42844.136719	-187500.015625	-187500.015625	-187500.015625	-187500.015625	-187500.015625	-187500.015625	-187500.015625	461.000000	493.000000	1019.000000	1610629062.386331
634	42800.347656	-187500.015625	-187500.015625	-187500.015625	-187500.015625	-187500.015625	-187500.015625	-187500.015625	461.000000	493.000000	1018.000000	1610629062.386332
635	42777.929688	-187500.015625	-187500.015625	-187500.015625	-187500.015625	-187500.015625	-187500.015625	-187500.015625	461.000000	492.000000	1019.000000	1610629062.386334
636	42810.832031	-187500.015625	-187500.015625	-187500.015625	-187500.015625	-187500.015625	-187500.015625	-187500.015625	461.000000	492.000000	1019.000000	1610629062.386336
637	42851.800781	-187500.015625	-187500.015625	-187500.015625	-187500.015625	-187500.015625	-187500.015625	-187500.015625	460.000000	492.000000	1018.000000	1610629062.386338
638	42842.773438	-187500.015625	-187500.015625	-187500.015625	-187500.015625	-187500.015625	-187500.015625	-187500.015625	461.000000	493.000000	1018.000000	1610629062.386339
639	42798.515625	-187500.015625	-187500.015625	-187500.015625	-187500.015625	-187500.015625	-187500.015625	-187500.015625	461.000000	493.000000	1018.000000	1610629062.386341
640	42778.398438	-187500.015625	-187500.015625	-187500.015625	-187500.015625	-187500.015625	-187500.015625	-187500.015625	461.000000	492.000000	1019.000000	1610629062.386342
641	42809.175781	-187500.015625	-187500.015625	-187500.015625	-187500.015625	-187500.015625	-187500.015625	-187500.015625	461.000000	493.000000	1019.000000	1610629062.386344
642	42847.687500	-187500.015625	-187500.015625	-187500.015625	-187500.015625	-187500.015625	-187500.015625	-187500.015625	460.000000	493.000000	1019.000000	1610629062.386346
643	42846.816406	-187500.015625	-187500.015625	-187500.015625	-187500.015625	-187500.015625	-187500.015625	-187500.015625	461.000000	493.000000	1018.000000	1610629062.386347
644	42806.160156	-187500.015625	-187500.015625	-187500.015625	-187500.015625	-187500.015625	-187500.015625	-187500.015625	461.000000	493.000000	1018.000000	1610629062.386349
645	42781.683594	-187500.015625	-187500.015625	-187500.015625	-187500.015625	-187500.015625	-187500.015625	-187500.015625	461.000000	492.000000	1018.000000	1610629062.386351
646	42809.265625	-187500.015625	-187500.015625	-187500.015625	-187500.015625	-187500.015625	-187500.015625	-187500.015625	461.000000	494.000000	1019.000000	1610629062.386352
647	42851.042969	-187500.015625	-187500.015625	-187500.015625	-187500.015625	-187500.015625	-187500.015625	-187500.015625	460.000000	493.000000	1018.000000	1610629062.386354
648	42845.921875	-187500.015625	-187500.015625	-187500.015625	-187500.015625	-187500.015625	-187500.015625	-187500.015625	461.000000	493.000000	1018.000000	1610629062.386356
649	42806.292969	-187500.015625	-187500.015625	-187500.015625	-187500.015625	-187500.015625	-187500.015625	-187500.015625	461.000000	493.000000	1018.000000	1610629062.386357
650	42783.562500	-187500.015625	-187500.015625	-187500.015625	-187500.015625	-187500.015625	-187500.015625	-187500.015625	461.000000	493.000000	1018.000000	1610629062.386359
651	42813.601562	-187500.015625	-187500.015625	-187500.015625	-187500.015625	-187500.015625	-187500.015625	-187500.015625	461.000000	493.000000	1018.000000	1610629062.386360
652	42855.332031	-187500.015625	-187500.015625	-187500.015625	-187500.015625	-187500.015625	-187500.015625	-187500.015625	461.000000	492.000000	1019.000000	1610629062.386363
653	42852.941406	-187500.015625	-187500.015625	-187500.015625	-187500.015625	-187500.015625	-187500.015625	-187500.015625	461.000000	492.000000	1019.000000	1610629062.386365
654	42810.808594	-187500.015625	-187500.015625	-187500.015625	-187500.015625	-187500.015625	-187500.015625	-187500.015625	461.000000	492.000000	1019.000000	1610629062.386366
655	42789.531250	-187500.015625	-187500.015625	-187500.015625	-187500.015625	-187500.015625	-187500.015625	-187500.015625	461.000000	492.000000	1018.000000	1610629062.386368
656	42827.773438	-187500.015625	-187500.015625	-187500.015625	-187500.015625	-187500.015625	-187500.015625	-187500.015625	461.000000	492.000000	1019.000000	1610629062.386370
657	42865.750000	-187500.015625	-187500.015625	-187500.015625	-187500.015625	-187500.015625	-187500.015625	-187500.015625	460.000000	493.000000	1019.000000	1610629062.386371
658	42852.671875	-187500.015625	-187500.015625	-187500.015625	-187500.015625	-187500.015625	-187500.015625	-187500.015625	461.000000	492.000000	1019.000000	1610629062.386373
659	42814.921875	-187500.015625	-187500.015625	-187500.015625	-187500.015625	-187500.015625	-187500.015625	-187500.015625	461.000000	493.000000	1018.000000	1610629062.386375
660	42791.652344	-187500.015625	-187500.015625	-187500.015625	-187500.015625	-187500.015625	-187500.015625	-187500.015625	461.000000	492.000000	1018.000000	1610629062.386376
661	42819.035156	-187500.015625	-187500.015625	-187500.015625	-187500.015625	-187500.015625	-187500.015625	-187500.015625	461.000000	493.000000	1019.000000	1610629062.386378
662	42860.316406	-187500.015625	-187500.015625	-187500.015625	-187500.015625	-187500.015625	-187500.015625	-187500.015625	461.000000	493.000000	1018.000000	1610629062.386380
663	42860.316406	-187500.015625	-187500.015625	-187500.015625	-187500.015625	-187500.015625	-187500.015625	-187500.015625	461.000000	493.000000	1019.000000	1610629062.386381
664	42815.906250	-187500.015625	-187500.015625	-187500.015625	-187500.015625	-187500.015625	-187500.015625	-187500.015625	461.000000	493.000000	1019.000000	1610629062.386383
665	42787.988281	-187500.015625	-187500.015625	-187500.015625	-187500.015625	-187500.015625	-187500.015625	-187500.015625	461.000000	493.000000	1018.000000	1610629062.386385
666	42814.875000	-187500.015625	-187500.015625	-187500.015625	-187500.015625	-187500.015625	-187500.015625	-187500.015625	461.000000	493.000000	1018.000000	1610629062.386386
667	42858.304688	-187500.015625	-187500.015625	-187500.015625	-187500.015625	-187500.015625	-187500.015625	-187500.015625	461.000000	492.000000	1018.000000	1610629062.386388
668	42858.351562	-187500.015625	-187500.015625	-187500.015625	-187500.015625	-187500.015625	-187500.015625	-187500.015625	461.000000	493.000000	1018.000000	1610629062.386389
669	42814.855469	-187500.015625	-187500.015625	-187500.015625	-187500.015625	-187500.015625	-187500.015625	-187500.015625	461.000000	493.000000	1019.000000	1610629062.386391
670	42786.132812	-187500.015625	-187500.015625	-187500.015625	-187500.015625	-187500.015625	-187500.015625	-187500.015625	461.000000	493.000000	1018.000000	1610629062.386393
671	42811.589844	-187500.015625	-187500.015625	-187500.015625	-187500.015625	-187500.015625	-187500.015625	-187500.015625	461.000000	493.000000	1019.000000	1610629062.386395
672	42854.238281	-187500.015625	-187500.015625	-187500.015625	-187500.015625	-187500.015625	-187500.015625	-187500.015625	460.000000	493.000000	1019.000000	1610629062.386396
673	42857.859375	-187500.015625	-187500.015625	-187500.015625	-187500.015625	-187500.015625	-187500.015625	-187500.015625	461.000000	493.000000	1018.000000	1610629062.386398
674	42810.250000	-187500.015625	-187500.015625	-187500.015625	-187500.015625	-187500.015625	-187500.015625	-187500.015625	461.000000	493.000000	1019.000000	1610629062.386399
675	42782.937500	-187500.015625	-187500.015625	-187500.015625	-187500.015625	-187500.015625	-187500.015625	-187500.015625	461.000000	492.000000	1019.000000	1610629062.386402
676	42810.875000	-187500.015625	-187500.015625	-187500.015625	-187500.015625	-187500.015625	-187500.015625	-187500.015625	461.000000	493.000000	1019.000000	1610629062.386404
677	42849.589844	-187500.015625	-187500.015625	-187500.015625	-187500.015625	-187500.015625	-187500.015625	-187500.015625	461.000000	493.000000	1019.000000	1610629062.386405
678	42850.125000	-187500.015625	-187500.015625	-187500.015625	-187500.015625	-187500.015625	-187500.015625	-187500.015625	461.000000	493.000000	1018.000000	1610629062.386407
679	42811.902344	-187500.015625	-187500.015625	-187500.015625	-187500.015625	-187500.015625	-187500.015625	-187500.015625	461.000000	493.000000	1019.000000	1610629062.386408
680	42783.941406	-187500.015625	-187500.015625	-187500.015625	-187500.015625	-187500.015625	-187500.015625	-187500.015625	461.000000	493.000000	1019.000000	1610629062.386410
681	42810.964844	-187500.015625	-187500.015625	-187500.015625	-187500.015625	-187500.015625	-187500.015625	-187500.015625	460.000000	493.000000	1018.000000	1610629062.386412
682	42855.914062	-187500.015625	-187500.015625	-187500.015625	-187500.015625	-187500.015625	-187500.015625	-187500.015625	460.000000	493.000000	1018.000000	1610629062.386414
683	42853.613281	-187500.015625	-187500.015625	-187500.015625	-187500.015625	-187500.015625	-187500.015625	-187500.015625	461.000000	493.000000	1019.000000	1610629062.386415
684	42810.429688	-187500.015625	-187500.015625	-187500.015625	-187500.015625	-187500.015625	-187500.015625	-187500.015625	461.000000	493.000000	1019.000000	1610629062.386417
685	42780.253906	-187500.015625	-187500.015625	-187500.015625	-187500.015625	-187500.015625	-187500.015625	-187500.015625	461.000000	492.000000	1018.000000	1610629062.386419
686	42807.679688	-187500.015625	-187500.015625	-187500.015625	-187500.015625	-187500.015625	-187500.015625	-187500.015625	461.000000	493.000000	1018.000000	1610629062.386420
687	42853.187500	-187500.015625	-187500.015625	-187500.015625	-187500.015625	-187500.015625	-187500.015625	-187500.015625	460.000000	492.000000	1018.000000	1610629062.386422
688	42858.148438	-187500.015625	-187500.015625	-187500.015625	-187500.015625	-187500.015625	-187500.015625	-187500.015625	461.000000	493.000000	1019.000000	1610629062.386424
689	42814.855469	-187500.015625	-187500.015625	-187500.015625	-187500.015625	-187500.015625	-187500.015625	-187500.015625	461.000000	493.000000	1018.000000	1610629062.386425
690	42785.886719	-187500.015625	-187500.015625	-187500.015625	-187500.015625	-187500.015625	-187500.015625	-187500.015625	461.000000	493.000000	1018.000000	1610629062.386427
691	42816.820312	-187500.015625	-187500.015625	-187500.015625	-187500.015625	-187500.015625	-187500.015625	-187500.015625	460.000000	494.000000	1018.000000	1610629062.386429
692	42855.355469	-187500.015625	-187500.015625	-187500.015625	-187500.015625	-187500.015625	-187500.015625	-187500.015625	460.000000	493.000000	1018.000000	1610629062.386431
693	42855.156250	-187500.015625	-187500.015625	-187500.015625	-187500.015625	-187500.015625	-187500.015625	-187500.015625	461.000000	492.000000	1019.000000	1610629062.386432
694	42814.160156	-187500.015625	-187500.015625	-187500.015625	-187500.015625	-187500.015625	-187500.015625	-187500.015625	461.000000	493.000000	1018.000000	1610629062.386434
695	42781.304688	-187500.015625	-187500.015625	-187500.015625	-187500.015625	-187500.015625	-187500.015625	-187500.015625	461.000000	493.000000	1018.000000	1610629062.386435
696	42802.316406	-187500.015625	-187500.015625	-187500.015625	-187500.015625	-187500.015625	-187500.015625	-187500.015625	460.000000	494.000000	1018.000000	1610629062.386437
697	42841.230469	-187500.015625	-187500.015625	-187500.015625	-187500.015625	-187500.015625	-187500.015625	-187500.015625	461.000000	492.000000	1019.000000	1610629062.386438
698	42837.316406	-187500.015625	-187500.015625	-187500.015625	-187500.015625	-187500.015625	-187500.015625	-187500.015625	461.000000	493.000000	1019.000000	1610629062.386441
699	42794.425781	-187500.015625	-187500.015625	-187500.015625	-187500.015625	-187500.015625	-187500.015625	-187500.015625	461.000000	493.000000	1018.000000	1610629062.386442
700	42768.652344	-187500.015625	-187500.015625	-187500.015625	-187500.015625	-187500.015625	-187500.015625	-187500.015625	461.000000	492.000000	1018.000000	1610629062.386444
701	42790.355469	-187500.015625	-187500.015625	-187500.015625	-187500.015625	-187500.015625	-187500.015625	-187500.015625	460.000000	494.000000	1018.000000	1610629062.386446
702	42831.281250	-187500.015625	-187500.015625	-187500.015625	-187500.015625	-187500.015625	-187500.015625	-187500.015625	461.000000	492.000000	1019.000000	1610629062.386448
703	42832.488281	-187500.015625	-187500.015625	-187500.015625	-187500.015625	-187500.015625	-187500.015625	-187500.015625	461.000000	493.000000	1018.000000	1610629062.386449
704	42791.070312	-187500.015625	-187500.015625	-187500.015625	-187500.015625	-187500.015625	-187500.015625	-187500.015625	461.000000	493.000000	1019.000000	1610629062.386451
705	42757.679688	-187500.015625	-187500.015625	-187500.015625	-187500.015625	-187500.015625	-187500.015625	-187500.015625	461.000000	492.000000	1019.000000	1610629062.386452
706	42779.648438	-187500.015625	-187500.015625	-187500.015625	-187500.015625	-187500.015625	-187500.015625	-187500.015625	460.000000	493.000000	1018.000000	1610629062.386454
707	42824.062500	-187500.015625	-187500.015625	-187500.015625	-187500.015625	-187500.015625	-187500.015625	-187500.015625	461.000000	493.000000	1019.000000	1610629062.386456
708	42827.640625	-187500.015625	-187500.015625	-187500.015625	-187500.015625	-187500.015625	-187500.015625	-187500.015625	461.000000	493.000000	1018.000000	1610629062.386457
709	42788.589844	-187500.015625	-187500.015625	-187500.015625	-187500.015625	-187500.015625	-187500.015625	-187500.015625	461.000000	493.000000	1019.000000	1610629062.386459
710	42758.304688	-187500.015625	-187500.015625	-187500.015625	-187500.015625	-187500.015625	-187500.015625	-187500.015625	461.000000	492.000000	1019.000000	1610629062.386461
711	42781.417969	-187500.015625	-187500.015625	-187500.015625	-187500.015625	-187500.015625	-187500.015625	-187500.015625	461.000000	493.000000	1018.000000	1610629062.386462
712	42820.867188	-187500.015625	-187500.015625	-187500.015625	-187500.015625	-187500.015625	-187500.015625	-187500.015625	460.000000	493.000000	1018.000000	1610629062.386464
713	42822.902344	-187500.015625	-187500.015625	-187500.015625	-187500.015625	-187500.015625	-187500.015625	-187500.015625	461.000000	492.000000	1018.000000	1610629062.386465
714	42778.464844	-187500.015625	-187500.015625	-187500.015625	-187500.015625	-187500.015625	-187500.015625	-187500.015625	461.000000	493.000000	1018.000000	1610629062.386467
715	42748.894531	-187500.015625	-187500.015625	-187500.015625	-187500.015625	-187500.015625	-187500.015625	-187500.015625	461.000000	492.000000	1019.000000	1610629062.386469
716	42770.195312	-187500.015625	-187500.015625	-187500.015625	-187500.015625	-187500.015625	-187500.015625	-187500.015625	460.000000	493.000000	1017.000000	1610629062.386470
717	42814.628906	-187500.015625	-187500.015625	-187500.015625	-187500.015625	-187500.015625	-187500.015625	-187500.015625	460.000000	493.000000	1018.000000	1610629062.386472
718	42822.429688	-187500.015625	-187500.015625	-187500.015625	-187500.015625	-187500.015625	-187500.015625	-187500.015625	460.000000	493.000000	1018.000000	1610629062.386474
719	42782.152344	-187500.015625	-187500.015625	-187500.015625	-187500.015625	-187500.015625	-187500.015625	-187500.015625	461.000000	493.000000	1018.000000	1610629062.386475
720	42755.980469	-187500.015625	-187500.015625	-187500.015625	-187500.015625	-187500.015625	-187500.015625	-187500.015625	461.000000	492.000000	1020.000000	1610629062.386477
721	42779.316406	-187500.015625	-187500.015625	-187500.015625	-187500.015625	-187500.015625	-187500.015625	-187500.015625	461.000000	492.000000	1019.000000	1610629062.386478
722	42819.527344	-187500.015625	-187500.015625	-187500.015625	-187500.015625	-187500.015625	-187500.015625	-187500.015625	460.000000	493.000000	1019.000000	1610629062.865468
723	42828.800781	-187500.015625	-187500.015625	-187500.015625	-187500.015625	-187500.015625	-187500.015625	-187500.015625	460.000000	493.000000	1018.000000	1610629062.865848
724	42790.914062	-187500.015625	-187500.015625	-187500.015625	-187500.015625	-187500.015625	-187500.015625	-187500.015625	461.000000	494.000000	1017.000000	1610629062.865852
725	42760.761719	-187500.015625	-187500.015625	-187500.015625	-187500.015625	-187500.015625	-187500.015625	-187500.015625	461.000000	492.000000	1018.000000	1610629062.865856
726	42781.191406	-187500.015625	-187500.015625	-187500.015625	-187500.015625	-187500.015625	-187500.015625	-187500.015625	461.000000	492.000000	1018.000000	1610629062.865860
727	42825.246094	-187500.015625	-187500.015625	-187500.015625	-187500.015625	-187500.015625	-187500.015625	-187500.015625	460.000000	492.000000	1019.000000	1610629062.865863
728	42831.437500	-187500.015625	-187500.015625	-187500.015625	-187500.015625	-187500.015625	-187500.015625	-187500.015625	460.000000	493.000000	1018.000000	1610629062.865867
729	42789.484375	-187500.015625	-187500.015625	-187500.015625	-187500.015625	-187500.015625	-187500.015625	-187500.015625	461.000000	493.000000	1018.000000	1610629062.865871
730	42753.609375	-187500.015625	-187500.015625	-187500.015625	-187500.015625	-187500.015625	-187500.015625	-187500.015625	461.000000	493.000000	1018.000000	1610629062.865874
731	42779.472656	-187500.015625	-187500.015625	-187500.015625	-187500.015625	-187500.015625	-187500.015625	-187500.015625	461.000000	493.000000	1019.000000	1610629062.865878
732	42823.683594	-187500.015625	-187500.015625	-187500.015625	-187500.015625	-187500.015625	-187500.015625	-187500.015625	461.000000	492.000000	1019.000000	1610629062.865889
733	42826.007812	-187500.015625	-187500.015625	-187500.015625	-187500.015625	-187500.015625	-187500.015625	-187500.015625	460.000000	493.000000	1018.000000	1610629062.865893
734	42785.929688	-187500.015625	-187500.015625	-187500.015625	-187500.015625	-187500.015625	-187500.015625	-187500.015625	461.000000	493.000000	1018.000000	1610629062.865897
735	42748.132812	-187500.015625	-187500.015625	-187500.015625	-187500.015625	-187500.015625	-187500.015625	-187500.015625	461.000000	492.000000	1018.000000	1610629062.865901
736	42772.765625	-187500.015625	-187500.015625	-187500.015625	-187500.015625	-187500.015625	-187500.015625	-187500.015625	461.000000	493.000000	1018.000000	1610629062.865904
737	42822.855469	-187500.015625	-187500.015625	-187500.015625	-187500.015625	-187500.015625	-187500.015625	-187500.015625	461.000000	493.000000	1018.000000	1610629062.865908
738	42827.707031	-187500.015625	-187500.015625	-187500.015625	-187500.015625	-187500.015625	-187500.015625	-187500.015625	461.000000	493.000000	1018.000000	1610629062.865911
739	42794.042969	-187500.015625	-187500.015625	-187500.015625	-187500.015625	-187500.015625	-187500.015625	-187500.015625	461.000000	493.000000	1019.000000	1610629062.865915
740	42766.218750	-187500.015625	-187500.015625	-187500.015625	-187500.015625	-187500.015625	-187500.015625	-187500.015625	461.000000	493.000000	1018.000000	1610629062.865919
741	42780.878906	-187500.015625	-187500.015625	-187500.015625	-187500.015625	-187500.015625	-187500.015625	-187500.015625	460.000000	494.000000	1018.000000	1610629062.865922
742	42825.472656	-187500.015625	-187500.015625	-187500.015625	-187500.015625	-187500.015625	-187500.015625	-187500.015625	461.000000	492.000000	1019.000000	1610629062.865926
743	42829.539062	-187500.015625	-187500.015625	-187500.015625	-187500.015625	-187500.015625	-187500.015625	-187500.015625	461.000000	492.000000	1019.000000	1610629062.865930
744	42791.496094	-187500.015625	-187500.015625	-187500.015625	-187500.015625	-187500.015625	-187500.015625	-187500.015625	461.000000	493.000000	1018.000000	1610629062.865934
745	42758.750000	-187500.015625	-187500.015625	-187500.015625	-187500.015625	-187500.015625	-187500.015625	-187500.015625	461.000000	493.000000	1019.000000	1610629062.865945
746	42775.246094	-187500.015625	-187500.015625	-187500.015625	-187500.015625	-187500.015625	-187500.015625	-187500.015625	461.000000	493.000000	1018.000000	1610629062.865949
747	42823.394531	-187500.015625	-187500.015625	-187500.015625	-187500.015625	-187500.015625	-187500.015625	-187500.015625	460.000000	492.000000	1019.000000	1610629062.865952
748	42830.054688	-187500.015625	-187500.015625	-187500.015625	-187500.015625	-187500.015625	-187500.015625	-187500.015625	461.000000	492.000000	1018.000000	1610629062.865956
749	42793.105469	-187500.015625	-187500.015625	-187500.015625	-187500.015625	-187500.015625	-187500.015625	-187500.015625	461.000000	494.000000	1018.000000	1610629062.865960
750	42764.539062	-187500.015625	-187500.015625	-187500.015625	-187500.015625	-187500.015625	-187500.015625	-187500.015625	461.000000	493.000000	1018.000000	1610629062.865964
751	42783.203125	-187500.015625	-187500.015625	-187500.015625	-187500.015625	-187500.015625	-187500.015625	-187500.015625	461.000000	493.000000	1018.000000	1610629062.865967
752	42833.449219	-187500.015625	-187500.015625	-187500.015625	-187500.015625	-187500.015625	-187500.015625	-187500.015625	461.000000	493.000000	1018.000000	1610629062.865971
753	42844.156250	-187500.015625	-187500.015625	-187500.015625	-187500.015625	-187500.015625	-187500.015625	-187500.015625	461.000000	493.000000	1018.000000	1610629062.865974
754	42801.890625	-187500.015625	-187500.015625	-187500.015625	-187500.015625	-187500.015625	-187500.015625	-187500.015625	461.000000	494.000000	1018.000000	1610629062.865978
755	42772.921875	-187500.015625	-187500.015625	-187500.015625	-187500.015625	-187500.015625	-187500.015625	-187500.015625	461.000000	493.000000	1018.000000	1610629062.865982
756	42781.953125	-187500.015625	-187500.015625	-187500.015625	-187500.015625	-187500.015625	-187500.015625	-187500.015625	461.000000	493.000000	1018.000000	1610629062.865985
757	42824.441406	-187500.015625	-187500.015625	-187500.015625	-187500.015625	-187500.015625	-187500.015625	-187500.015625	461.000000	493.000000	1018.000000	1610629062.865989
758	42836.042969	-187500.015625	-187500.015625	-187500.015625	-187500.015625	-187500.015625	-187500.015625	-187500.015625	461.000000	492.000000	1019.000000	1610629062.865993
759	42798.628906	-187500.015625	-187500.015625	-187500.015625	-187500.015625	-187500.015625	-187500.015625	-187500.015625	461.000000	494.000000	1018.000000	1610629062.865997
760	42770.375000	-187500.015625	-187500.015625	-187500.015625	-187500.015625	-187500.015625	-187500.015625	-187500.015625	461.000000	492.000000	1018.000000	1610629062.866001
761	42788.234375	-187500.015625	-187500.015625	-187500.015625	-187500.015625	-187500.015625	-187500.015625	-187500.015625	461.000000	493.000000	1018.000000	1610629062.866004
762	42834.523438	-187500.015625	-187500.015625	-187500.015625	-187500.015625	-187500.015625	-187500.015625	-187500.015625	460.000000	493.000000	1018.000000	1610629062.866008
763	42844.917969	-187500.015625	-187500.015625	-187500.015625	-187500.015625	-187500.015625	-187500.015625	-187500.015625	460.000000	493.000000	1018.000000	1610629062.866012
764	42804.394531	-187500.015625	-187500.015625	-187500.015625	-187500.015625	-187500.015625	-187500.015625	-187500.015625	461.000000	493.000000	1018.000000	1610629062.866015
765	42770.687500	-187500.015625	-187500.015625	-187500.015625	-187500.015625	-187500.015625	-187500.015625	-187500.015625	461.000000	492.000000	1019.000000	1610629062.866019
766	42783.785156	-187500.015625	-187500.015625	-187500.015625	-187500.015625	-187500.015625	-187500.015625	-187500.015625	461.000000	493.000000	1019.000000	1610629062.866023
767	42827.171875	-187500.015625	-187500.015625	-187500.015625	-187500.015625	-187500.015625	-187500.015625	-187500.015625	460.000000	493.000000	1018.000000	1610629062.866026
768	42841.050781	-187500.015625	-187500.015625	-187500.015625	-187500.015625	-187500.015625	-187500.015625	-187500.015625	461.000000	493.000000	1018.000000	1610629062.866032
769	42804.238281	-187500.015625	-187500.015625	-187500.015625	-187500.015625	-187500.015625	-187500.015625	-187500.015625	461.000000	493.000000	1019.000000	1610629062.866036
770	42764.519531	-187500.015625	-187500.015625	-187500.015625	-187500.015625	-187500.015625	-187500.015625	-187500.015625	461.000000	492.000000	1018.000000	1610629062.866039
771	42779.425781	-187500.015625	-187500.015625	-187500.015625	-187500.015625	-187500.015625	-187500.015625	-187500.015625	461.000000	493.000000	1018.000000	1610629062.866043
772	42823.953125	-187500.015625	-187500.015625	-187500.015625	-187500.015625	-187500.015625	-187500.015625	-187500.015625	460.000000	493.000000	1018.000000	1610629062.866047
773	42832.960938	-187500.015625	-187500.015625	-187500.015625	-187500.015625	-187500.015625	-187500.015625	-187500.015625	460.000000	494.000000	1018.000000	1610629062.866050
774	42803.453125	-187500.015625	-187500.015625	-187500.015625	-187500.015625	-187500.015625	-187500.015625	-187500.015625	461.000000	493.000000	1018.000000	1610629062.866054
775	42774.218750	-187500.015625	-187500.015625	-187500.015625	-187500.015625	-187500.015625	-187500.015625	-187500.015625	461.000000	493.000000	1018.000000	1610629062.866058
776	42785.953125	-187500.015625	-187500.015625	-187500.015625	-187500.015625	-187500.015625	-187500.015625	-187500.015625	461.000000	493.000000	1019.000000	1610629062.866061
777	42830.230469	-187500.015625	-187500.015625	-187500.015625	-187500.015625	-187500.015625	-187500.015625	-187500.015625	461.000000	493.000000	1018.000000	1610629062.866065
778	42844.335938	-187500.015625	-187500.015625	-187500.015625	-187500.015625	-187500.015625	-187500.015625	-187500.015625	461.000000	493.000000	1019.000000	1610629062.866069
779	42807.457031	-187500.015625	-187500.015625	-187500.015625	-187500.015625	-187500.015625	-187500.015625	-187500.015625	461.000000	493.000000	1018.000000	1610629062.866072
780	42771.714844	-187500.015625	-187500.015625	-187500.015625	-187500.015625	-187500.015625	-187500.015625	-187500.015625	461.000000	493.000000	1018.000000	1610629062.866091
781	42781.660156	-187500.015625	-187500.015625	-187500.015625	-187500.015625	-187500.015625	-187500.015625	-187500.015625	461.000000	493.000000	1019.000000	1610629062.866095
782	42832.109375	-187500.015625	-187500.015625	-187500.015625	-187500.015625	-187500.015625	-187500.015625	-187500.015625	461.000000	493.000000	1019.000000	1610629062.866098
783	42843.105469	-187500.015625	-187500.015625	-187500.015625	-187500.015625	-187500.015625	-187500.015625	-187500.015625	461.000000	493.000000	1019.000000	1610629062.866101
784	42803.187500	-187500.015625	-187500.015625	-187500.015625	-187500.015625	-187500.015625	-187500.015625	-187500.015625	461.000000	493.000000	1019.000000	1610629062.866104
785	42770.417969	-187500.015625	-187500.015625	-187500.015625	-187500.015625	-187500.015625	-187500.015625	-187500.015625	461.000000	493.000000	1018.000000	1610629062.866107
786	42774.621094	-187500.015625	-187500.015625	-187500.015625	-187500.015625	-187500.015625	-187500.015625	-187500.015625	461.000000	493.000000	1018.000000	1610629062.866110
787	42820.980469	-187500.015625	-187500.015625	-187500.015625	-187500.015625	-187500.015625	-187500.015625	-187500.015625	461.000000	493.000000	1018.000000	1610629062.866113
788	42831.281250	-187500.015625	-187500.015625	-187500.015625	-187500.015625	-187500.015625	-187500.015625	-187500.015625	461.000000	493.000000	1019.000000	1610629062.866116
789	42799.410156	-187500.015625	-187500.015625	-187500.015625	-187500.015625	-187500.015625	-187500.015625	-187500.015625	461.000000	493.000000	1019.000000	1610629062.866120
790	42764.453125	-187500.015625	-187500.015625	-187500.015625	-187500.015625	-187500.015625	-187500.015625	-187500.015625	461.000000	493.000000	1018.000000	1610629062.866122
791	42777.058594	-187500.015625	-187500.015625	-187500.015625	-187500.015625	-187500.015625	-187500.015625	-187500.015625	460.000000	493.000000	1018.000000	1610629062.866127
792	42828.937500	-187500.015625	-187500.015625	-187500.015625	-187500.015625	-187500.015625	-187500.015625	-187500.015625	461.000000	492.000000	1018.000000	1610629062.866131
793	42835.394531	-187500.015625	-187500.015625	-187500.015625	-187500.015625	-187500.015625	-187500.015625	-187500.015625	461.000000	492.000000	1019.000000	1610629062.866134
794	42799.519531	-187500.015625	-187500.015625	-187500.015625	-187500.015625	-187500.015625	-187500.015625	-187500.015625	461.000000	493.000000	1019.000000	1610629062.866137
795	42761.500000	-187500.015625	-187500.015625	-187500.015625	-187500.015625	-187500.015625	-187500.015625	-187500.015625	461.000000	493.000000	1017.000000	1610629062.866140
796	42766.039062	-187500.015625	-187500.015625	-187500.015625	-187500.015625	-187500.015625	-187500.015625	-187500.015625	460.000000	493.000000	1018.000000	1610629062.866143
797	42815.011719	-187500.015625	-187500.015625	-187500.015625	-187500.015625	-187500.015625	-187500.015625	-187500.015625	460.000000	493.000000	1018.000000	1610629062.866146
798	42833.316406	-187500.015625	-187500.015625	-187500.015625	-187500.015625	-187500.015625	-187500.015625	-187500.015625	460.000000	493.000000	1018.000000	1610629062.866149
799	42807.253906	-187500.015625	-187500.015625	-187500.015625	-187500.015625	-187500.015625	-187500.015625	-187500.015625	461.000000	493.000000	1019.000000	1610629062.866152
800	42771.984375	-187500.015625	-187500.015625	-187500.015625	-187500.015625	-187500.015625	-187500.015625	-187500.015625	461.000000	492.000000	1019.000000	1610629062.866155
801	42772.585938	-187500.015625	-187500.015625	-187500.015625	-187500.015625	-187500.015625	-187500.015625	-187500.015625	461.000000	493.000000	1019.000000	1610629062.866158
802	42816.621094	-187500.015625	-187500.015625	-187500.015625	-187500.015625	-187500.015625	-187500.015625	-187500.015625	461.000000	492.000000	1018.000000	1610629062.866161
803	42830.500000	-187500.015625	-187500.015625	-187500.015625	-187500.015625	-187500.015625	-187500.015625	-187500.015625	461.000000	493.000000	1018.000000	1610629062.866164
804	42807.390625	-187500.015625	-187500.015625	-187500.015625	-187500.015625	-187500.015625	-187500.015625	-187500.015625	461.000000	494.000000	1018.000000	1610629062.866167
805	42773.839844	-187500.015625	-187500.015625	-187500.015625	-187500.015625	-187500.015625	-187500.015625	-187500.015625	461.000000	492.000000	1018.000000	1610629062.866170
806	42780.613281	-187500.015625	-187500.015625	-187500.015625	-187500.015625	-187500.015625	-187500.015625	-187500.015625	461.000000	493.000000	1018.000000	1610629062.866174
807	42821.558594	-187500.015625	-187500.015625	-187500.015625	-187500.015625	-187500.015625	-187500.015625	-187500.015625	460.000000	493.000000	1019.000000	1610629062.866176
808	42837.070312	-187500.015625	-187500.015625	-187500.015625	-187500.015625	-187500.015625	-187500.015625	-187500.015625	461.000000	492.000000	1019.000000	1610629062.866180
809	42801.980469	-187500.015625	-187500.015625	-187500.015625	-187500.015625	-187500.015625	-187500.015625	-187500.015625	461.000000	494.000000	1019.000000	1610629062.866183
810	42770.484375	-187500.015625	-187500.015625	-187500.015625	-187500.015625	-187500.015625	-187500.015625	-187500.015625	461.000000	493.000000	1018.000000	1610629062.866186
811	42776.609375	-187500.015625	-187500.015625	-187500.015625	-187500.015625	-187500.015625	-187500.015625	-187500.015625	460.000000	493.000000	1018.000000	1610629062.866189
812	42824.777344	-187500.015625	-187500.015625	-187500.015625	-187500.015625	-187500.015625	-187500.015625	-187500.015625	460.000000	493.000000	1018.000000	1610629062.866192
813	42845.253906	-187500.015625	-187500.015625	-187500.015625	-187500.015625	-187500.015625	-187500.015625	-187500.015625	461.000000	493.000000	1018.000000	1610629062.866195
814	42811.343750	-187500.015625	-187500.015625	-187500.015625	-187500.015625	-187500.015625	-187500.015625	-187500.015625	461.000000	493.000000	1019.000000	1610629062.866198
815	42773.570312	-187500.015625	-187500.015625	-187500.015625	-187500.015625	-187500.015625	-187500.015625	-187500.015625	461.000000	492.000000	1018.000000	1610629062.866202
816	42782.222656	-187500.015625	-187500.015625	-187500.015625	-187500.015625	-187500.015625	-187500.015625	-187500.015625	461.000000	493.000000	1019.000000	1610629062.866205
817	42824.621094	-187500.015625	-187500.015625	-187500.015625	-187500.015625	-187500.015625	-187500.015625	-187500.015625	461.000000	493.000000	1018.000000	1610629062.866208
818	42839.531250	-187500.015625	-187500.015625	-187500.015625	-187500.015625	-187500.015625	-187500.015625	-187500.015625	460.000000	492.000000	1018.000000	1610629062.866211
819	42809.445312	-187500.015625	-187500.015625	-187500.015625	-187500.015625	-187500.015625	-187500.015625	-187500.015625	461.000000	493.000000	1019.000000	1610629062.866215
820	42775.156250	-187500.015625	-187500.015625	-187500.015625	-187500.015625	-187500.015625	-187500.015625	-187500.015625	461.000000	493.000000	1018.000000	1610629062.866218
821	42780.566406	-187500.015625	-187500.015625	-187500.015625	-187500.015625	-187500.015625	-187500.015625	-187500.015625	461.000000	493.000000	1018.000000	1610629062.866221
822	42825.828125	-187500.015625	-187500.015625	-187500.015625	-187500.015625	-187500.015625	-187500.015625	-187500.015625	461.000000	493.000000	1019.000000	1610629062.866224
823	42845.746094	-187500.015625	-187500.015625	-187500.015625	-187500.015625	-187500.015625	-187500.015625	-187500.015625	461.000000	493.000000	1019.000000	1610629062.866227
824	42811.390625	-187500.015625	-187500.015625	-187500.015625	-187500.015625	-187500.015625	-187500.015625	-187500.015625	461.000000	494.000000	1018.000000	1610629062.866230
825	42772.765625	-187500.015625	-187500.015625	-187500.015625	-187500.015625	-187500.015625	-187500.015625	-187500.015625	461.000000	493.000000	1018.000000	1610629062.866233
826	42779.671875	-187500.015625	-187500.015625	-187500.015625	-187500.015625	-187500.015625	-187500.015625	-187500.015625	461.000000	493.000000	1018.000000	1610629062.866236
827	42830.878906	-187500.015625	-187500.015625	-187500.015625	-187500.015625	-187500.015625	-187500.015625	-187500.015625	461.000000	493.000000	1019.000000	1610629062.866239
828	42852.160156	-187500.015625	-187500.015625	-187500.015625	-187500.015625	-187500.015625	-187500.015625	-187500.015625	461.000000	493.000000	1019.000000	1610629062.866242
829	42818.585938	-187500.015625	-187500.015625	-187500.015625	-187500.015625	-187500.015625	-187500.015625	-187500.015625	461.000000	493.000000	1019.000000	1610629062.866245
830	42779.964844	-187500.015625	-187500.015625	-187500.015625	-187500.015625	-187500.015625	-187500.015625	-187500.015625	461.000000	492.000000	1019.000000	1610629062.866248
831	42785.773438	-187500.015625	-187500.015625	-187500.015625	-187500.015625	-187500.015625	-187500.015625	-187500.015625	461.000000	493.000000	1018.000000	1610629062.866251
832	42826.613281	-187500.015625	-187500.015625	-187500.015625	-187500.015625	-187500.015625	-187500.015625	-187500.015625	460.000000	493.000000	1018.000000	1610629062.866254
833	42843.621094	-187500.015625	-187500.015625	-187500.015625	-187500.015625	-187500.015625	-187500.015625	-187500.015625	461.000000	493.000000	1018.000000	1610629062.866257
834	42812.484375	-187500.015625	-187500.015625	-187500.015625	-187500.015625	-187500.015625	-187500.015625	-187500.015625	461.000000	493.000000	1018.000000	1610629062.866260
835	42773.035156	-187500.015625	-187500.015625	-187500.015625	-187500.015625	-187500.015625	-187500.015625	-187500.015625	461.000000	492.000000	1019.000000	1610629062.866263
836	42773.636719	-187500.015625	-187500.015625	-187500.015625	-187500.015625	-187500.015625	-187500.015625	-187500.015625	461.000000	493.000000	1018.000000	1610629062.866266
837	42820.195312	-187500.015625	-187500.015625	-187500.015625	-187500.015625	-187500.015625	-187500.015625	-187500.015625	461.000000	493.000000	1019.000000	1610629062.866270
838	42839.710938	-187500.015625	-187500.015625	-187500.015625	-187500.015625	-187500.015625	-187500.015625	-187500.015625	461.000000	493.000000	1019.000000	1610629062.866274
839	42809.937500	-187500.015625	-187500.015625	-187500.015625	-187500.015625	-187500.015625	-187500.015625	-187500.015625	461.000000	493.000000	1018.000000	1610629062.866277
840	42772.027344	-187500.015625	-187500.015625	-187500.015625	-187500.015625	-187500.015625	-187500.015625	-187500.015625	461.000000	493.000000	1018.000000	1610629062.866280
841	42781.347656	-187500.015625	-187500.015625	-187500.015625	-187500.015625	-187500.015625	-187500.015625	-187500.015625	461.000000	493.000000	1018.000000	1610629062.866283
842	42825.984375	-187500.015625	-187500.015625	-187500.015625	-187500.015625	-187500.015625	-187500.015625	-187500.015625	461.000000	493.000000	1018.000000	1610629063.344924
843	42838.144531	-187500.015625	-187500.015625	-187500.015625	-187500.015625	-187500.015625	-187500.015625	-187500.015625	461.000000	493.000000	1017.000000	1610629063.345013
844	42810.765625	-187500.015625	-187500.015625	-187500.015625	-187500.015625	-187500.015625	-187500.015625	-187500.015625	461.000000	493.000000	1018.000000	1610629063.345055
845	42770.976562	-187500.015625	-187500.015625	-187500.015625	-187500.015625	-187500.015625	-187500.015625	-187500.015625	461.000000	492.000000	1018.000000	1610629063.345056
846	42771.691406	-187500.015625	-187500.015625	-187500.015625	-187500.015625	-187500.015625	-187500.015625	-187500.015625	461.000000	493.000000	1019.000000	1610629063.345058
847	42812.621094	-187500.015625	-187500.015625	-187500.015625	-187500.015625	-187500.015625	-187500.015625	-187500.015625	461.000000	493.000000	1019.000000	1610629063.345060
848	42840.289062	-187500.015625	-187500.015625	-187500.015625	-187500.015625	-187500.015625	-187500.015625	-187500.015625	461.000000	492.000000	1019.000000	1610629063.345062
849	42813.804688	-187500.015625	-187500.015625	-187500.015625	-187500.015625	-187500.015625	-187500.015625	-187500.015625	461.000000	493.000000	1019.000000	1610629063.345063
850	42774.085938	-187500.015625	-187500.015625	-187500.015625	-187500.015625	-187500.015625	-187500.015625	-187500.015625	461.000000	492.000000	1019.000000	1610629063.345065
851	42775.156250	-187500.015625	-187500.015625	-187500.015625	-187500.015625	-187500.015625	-187500.015625	-187500.015625	461.000000	493.000000	1018.000000	1610629063.345066
852	42825.316406	-187500.015625	-187500.015625	-187500.015625	-187500.015625	-187500.015625	-187500.015625	-187500.015625	460.000000	493.000000	1019.000000	1610629063.345068
853	42842.125000	-187500.015625	-187500.015625	-187500.015625	-187500.015625	-187500.015625	-187500.015625	-187500.015625	461.000000	492.000000	1019.000000	1610629063.345070
854	42814.003906	-187500.015625	-187500.015625	-187500.015625	-187500.015625	-187500.015625	-187500.015625	-187500.015625	461.000000	494.000000	1018.000000	1610629063.345071
855	42773.503906	-187500.015625	-187500.015625	-187500.015625	-187500.015625	-187500.015625	-187500.015625	-187500.015625	461.000000	492.000000	1019.000000	1610629063.345073
856	42777.503906	-187500.015625	-187500.015625	-187500.015625	-187500.015625	-187500.015625	-187500.015625	-187500.015625	460.000000	493.000000	1018.000000	1610629063.345075
857	42819.414062	-187500.015625	-187500.015625	-187500.015625	-187500.015625	-187500.015625	-187500.015625	-187500.015625	461.000000	493.000000	1018.000000	1610629063.345077
858	42833.562500	-187500.015625	-187500.015625	-187500.015625	-187500.015625	-187500.015625	-187500.015625	-187500.015625	460.000000	492.000000	1018.000000	1610629063.345078
859	42809.847656	-187500.015625	-187500.015625	-187500.015625	-187500.015625	-187500.015625	-187500.015625	-187500.015625	461.000000	493.000000	1020.000000	1610629063.345080
860	42771.804688	-187500.015625	-187500.015625	-187500.015625	-187500.015625	-187500.015625	-187500.015625	-187500.015625	461.000000	492.000000	1019.000000	1610629063.345082
861	42768.585938	-187500.015625	-187500.015625	-187500.015625	-187500.015625	-187500.015625	-187500.015625	-187500.015625	461.000000	493.000000	1019.000000	1610629063.345086
862	42810.093750	-187500.015625	-187500.015625	-187500.015625	-187500.015625	-187500.015625	-187500.015625	-187500.015625	461.000000	493.000000	1019.000000	1610629063.345088
863	42835.195312	-187500.015625	-187500.015625	-187500.015625	-187500.015625	-187500.015625	-187500.015625	-187500.015625	461.000000	493.000000	1018.000000	1610629063.345089
864	42808.148438	-187500.015625	-187500.015625	-187500.015625	-187500.015625	-187500.015625	-187500.015625	-187500.015625	461.000000	493.000000	1018.000000	1610629063.345091
865	42771.605469	-187500.015625	-187500.015625	-187500.015625	-187500.015625	-187500.015625	-187500.015625	-187500.015625	461.000000	493.000000	1018.000000	1610629063.345092
866	42773.527344	-187500.015625	-187500.015625	-187500.015625	-187500.015625	-187500.015625	-187500.015625	-187500.015625	461.000000	493.000000	1019.000000	1610629063.345094
867	42820.753906	-187500.015625	-187500.015625	-187500.015625	-187500.015625	-187500.015625	-187500.015625	-187500.015625	461.000000	493.000000	1019.000000	1610629063.345096
868	42842.347656	-187500.015625	-187500.015625	-187500.015625	-187500.015625	-187500.015625	-187500.015625	-187500.015625	461.000000	492.000000	1018.000000	1610629063.345097
869	42814.675781	-187500.015625	-187500.015625	-187500.015625	-187500.015625	-187500.015625	-187500.015625	-187500.015625	461.000000	493.000000	1019.000000	1610629063.345099
870	42770.867188	-187500.015625	-187500.015625	-187500.015625	-187500.015625	-187500.015625	-187500.015625	-187500.015625	461.000000	492.000000	1020.000000	1610629063.345100
871	42772.320312	-187500.015625	-187500.015625	-187500.015625	-187500.015625	-187500.015625	-187500.015625	-187500.015625	461.000000	493.000000	1018.000000	1610629063.345102
872	42819.011719	-187500.015625	-187500.015625	-187500.015625	-187500.015625	-187500.015625	-187500.015625	-187500.015625	460.000000	494.000000	1018.000000	1610629063.345104
873	42841.230469	-187500.015625	-187500.015625	-187500.015625	-187500.015625	-187500.015625	-187500.015625	-187500.015625	460.000000	493.000000	1018.000000	1610629063.345105
874	42816.171875	-187500.015625	-187500.015625	-187500.015625	-187500.015625	-187500.015625	-187500.015625	-187500.015625	461.000000	493.000000	1018.000000	1610629063.345107
875	42777.617188	-187500.015625	-187500.015625	-187500.015625	-187500.015625	-187500.015625	-187500.015625	-187500.015625	461.000000	492.000000	1019.000000	1610629063.345109
876	42773.546875	-187500.015625	-187500.015625	-187500.015625	-187500.015625	-187500.015625	-187500.015625	-187500.015625	461.000000	494.000000	1019.000000	1610629063.345110
877	42817.179688	-187500.015625	-187500.015625	-187500.015625	-187500.015625	-187500.015625	-187500.015625	-187500.015625	461.000000	493.000000	1019.000000	1610629063.345112
878	42838.949219	-187500.015625	-187500.015625	-187500.015625	-187500.015625	-187500.015625	-187500.015625	-187500.015625	460.000000	493.000000	1018.000000	1610629063.345114
879	42818.230469	-187500.015625	-187500.015625	-187500.015625	-187500.015625	-187500.015625	-187500.015625	-187500.015625	461.000000	493.000000	1018.000000	1610629063.345115
880	42781.347656	-187500.015625	-187500.015625	-187500.015625	-187500.015625	-187500.015625	-187500.015625	-187500.015625	461.000000	493.000000	1018.000000	1610629063.345117
881	42793.484375	-187500.015625	-187500.015625	-187500.015625	-187500.015625	-187500.015625	-187500.015625	-187500.015625	461.000000	493.000000	1018.000000	1610629063.345118
882	42839.820312	-187500.015625	-187500.015625	-187500.015625	-187500.015625	-187500.015625	-187500.015625	-187500.015625	461.000000	493.000000	1018.000000	1610629063.345120
883	42833.136719	-187500.015625	-187500.015625	-187500.015625	-187500.015625	-187500.015625	-187500.015625	-187500.015625	461.000000	492.000000	1019.000000	1610629063.345122
884	42801.980469	-187500.015625	-187500.015625	-187500.015625	-187500.015625	-187500.015625	-187500.015625	-187500.015625	461.000000	493.000000	1019.000000	1610629063.345123
885	42769.035156	-187500.015625	-187500.015625	-187500.015625	-187500.015625	-187500.015625	-187500.015625	-187500.015625	461.000000	493.000000	1017.000000	1610629063.345126
886	42768.585938	-187500.015625	-187500.015625	-187500.015625	-187500.015625	-187500.015625	-187500.015625	-187500.015625	461.000000	493.000000	1018.000000	1610629063.345128
887	42817.828125	-187500.015625	-187500.015625	-187500.015625	-187500.015625	-187500.015625	-187500.015625	-187500.015625	460.000000	493.000000	1018.000000	1610629063.345129
888	42841.898438	-187500.015625	-187500.015625	-187500.015625	-187500.015625	-187500.015625	-187500.015625	-187500.015625	460.000000	493.000000	1018.000000	1610629063.345131
889	42819.546875	-187500.015625	-187500.015625	-187500.015625	-187500.015625	-187500.015625	-187500.015625	-187500.015625	461.000000	493.000000	1018.000000	1610629063.345132
890	42787.675781	-187500.015625	-187500.015625	-187500.015625	-187500.015625	-187500.015625	-187500.015625	-187500.015625	461.000000	493.000000	1018.000000	1610629063.345134
891	42787.226562	-187500.015625	-187500.015625	-187500.015625	-187500.015625	-187500.015625	-187500.015625	-187500.015625	461.000000	493.000000	1019.000000	1610629063.345136
892	42823.347656	-187500.015625	-187500.015625	-187500.015625	-187500.015625	-187500.015625	-187500.015625	-187500.015625	461.000000	492.000000	1019.000000	1610629063.345137
893	42850.730469	-187500.015625	-187500.015625	-187500.015625	-187500.015625	-187500.015625	-187500.015625	-187500.015625	461.000000	492.000000	1019.000000	1610629063.345139
894	42820.105469	-187500.015625	-187500.015625	-187500.015625	-187500.015625	-187500.015625	-187500.015625	-187500.015625	461.000000	493.000000	1018.000000	1610629063.345140
895	42779.179688	-187500.015625	-187500.015625	-187500.015625	-187500.015625	-187500.015625	-187500.015625	-187500.015625	461.000000	493.000000	1018.000000	1610629063.345142
896	42780.476562	-187500.015625	-187500.015625	-187500.015625	-187500.015625	-187500.015625	-187500.015625	-187500.015625	461.000000	493.000000	1019.000000	1610629063.345144
897	42825.113281	-187500.015625	-187500.015625	-187500.015625	-187500.015625	-187500.015625	-187500.015625	-187500.015625	461.000000	493.000000	1019.000000	1610629063.345145
898	42849.835938	-187500.015625	-187500.015625	-187500.015625	-187500.015625	-187500.015625	-187500.015625	-187500.015625	461.000000	492.000000	1019.000000	1610629063.345147
899	42823.839844	-187500.015625	-187500.015625	-187500.015625	-187500.015625	-187500.015625	-187500.015625	-187500.015625	461.000000	493.000000	1019.000000	1610629063.345148
900	42782.867188	-187500.015625	-187500.015625	-187500.015625	-187500.015625	-187500.015625	-187500.015625	-187500.015625	461.000000	493.000000	1018.000000	1610629063.345150
901	42777.773438	-187500.015625	-187500.015625	-187500.015625	-187500.015625	-187500.015625	-187500.015625	-187500.015625	461.000000	492.000000	1019.000000	1610629063.345152
902	42826.210938	-187500.015625	-187500.015625	-187500.015625	-187500.015625	-187500.015625	-187500.015625	-187500.015625	460.000000	493.000000	1018.000000	1610629063.345154
903	42850.683594	-187500.015625	-187500.015625	-187500.015625	-187500.015625	-187500.015625	-187500.015625	-187500.015625	460.000000	492.000000	1018.000000	1610629063.345155
904	42826.812500	-187500.015625	-187500.015625	-187500.015625	-187500.015625	-187500.015625	-187500.015625	-187500.015625	461.000000	493.000000	1019.000000	1610629063.345157
905	42784.300781	-187500.015625	-187500.015625	-187500.015625	-187500.015625	-187500.015625	-187500.015625	-187500.015625	461.000000	493.000000	1019.000000	1610629063.345158
906	42781.484375	-187500.015625	-187500.015625	-187500.015625	-187500.015625	-187500.015625	-187500.015625	-187500.015625	461.000000	493.000000	1019.000000	1610629063.345160
907	42826.007812	-187500.015625	-187500.015625	-187500.015625	-187500.015625	-187500.015625	-187500.015625	-187500.015625	460.000000	493.000000	1018.000000	1610629063.345162
908	42847.308594	-187500.015625	-187500.015625	-187500.015625	-187500.015625	-187500.015625	-187500.015625	-187500.015625	460.000000	493.000000	1018.000000	1610629063.345164
909	42822.074219	-187500.015625	-187500.015625	-187500.015625	-187500.015625	-187500.015625	-187500.015625	-187500.015625	461.000000	493.000000	1018.000000	1610629063.345165
910	42781.347656	-187500.015625	-187500.015625	-187500.015625	-187500.015625	-187500.015625	-187500.015625	-187500.015625	461.000000	493.000000	1018.000000	1610629063.345167
911	42780.253906	-187500.015625	-187500.015625	-187500.015625	-187500.015625	-187500.015625	-187500.015625	-187500.015625	461.000000	492.000000	1019.000000	1610629063.345169
912	42828.242188	-187500.015625	-187500.015625	-187500.015625	-187500.015625	-187500.015625	-187500.015625	-187500.015625	461.000000	492.000000	1018.000000	1610629063.345170
913	42852.269531	-187500.015625	-187500.015625	-187500.015625	-187500.015625	-187500.015625	-187500.015625	-187500.015625	460.000000	492.000000	1019.000000	1610629063.345172
914	42827.460938	-187500.015625	-187500.015625	-187500.015625	-187500.015625	-187500.015625	-187500.015625	-187500.015625	461.000000	493.000000	1018.000000	1610629063.345174
915	42786.355469	-187500.015625	-187500.015625	-187500.015625	-187500.015625	-187500.015625	-187500.015625	-187500.015625	461.000000	492.000000	1018.000000	1610629063.345175
916	42775.582031	-187500.015625	-187500.015625	-187500.015625	-187500.015625	-187500.015625	-187500.015625	-187500.015625	461.000000	493.000000	1018.000000	1610629063.345177
917	42820.195312	-187500.015625	-187500.015625	-187500.015625	-187500.015625	-187500.015625	-187500.015625	-187500.015625	461.000000	493.000000	1018.000000	1610629063.345179
918	42847.890625	-187500.015625	-187500.015625	-187500.015625	-187500.015625	-187500.015625	-187500.015625	-187500.015625	461.000000	493.000000	1018.000000	1610629063.345180
919	42826.121094	-187500.015625	-187500.015625	-187500.015625	-187500.015625	-187500.015625	-187500.015625	-187500.015625	461.000000	492.000000	1019.000000	1610629063.345182
920	42787.851562	-187500.015625	-187500.015625	-187500.015625	-187500.015625	-187500.015625	-187500.015625	-187500.015625	461.000000	493.000000	1019.000000	1610629063.345184
921	42784.949219	-187500.015625	-187500.015625	-187500.015625	-187500.015625	-187500.015625	-187500.015625	-187500.015625	461.000000	493.000000	1018.000000	1610629063.345185
922	42828.398438	-187500.015625	-187500.015625	-187500.015625	-187500.015625	-187500.015625	-187500.015625	-187500.015625	461.000000	494.000000	1018.000000	1610629063.345187
923	42851.554688	-187500.015625	-187500.015625	-187500.015625	-187500.015625	-187500.015625	-187500.015625	-187500.015625	461.000000	492.000000	1019.000000	1610629063.345188
924	42829.875000	-187500.015625	-187500.015625	-187500.015625	-187500.015625	-187500.015625	-187500.015625	-187500.015625	461.000000	493.000000	1017.000000	1610629063.345190
925	42789.105469	-187500.015625	-187500.015625	-187500.015625	-187500.015625	-187500.015625	-187500.015625	-187500.015625	461.000000	492.000000	1019.000000	1610629063.345192
926	42782.824219	-187500.015625	-187500.015625	-187500.015625	-187500.015625	-187500.015625	-187500.015625	-187500.015625	461.000000	493.000000	1019.000000	1610629063.345193
927	42826.968750	-187500.015625	-187500.015625	-187500.015625	-187500.015625	-187500.015625	-187500.015625	-187500.015625	461.000000	493.000000	1019.000000	1610629063.345195
928	42856.832031	-187500.015625	-187500.015625	-187500.015625	-187500.015625	-187500.015625	-187500.015625	-187500.015625	461.000000	493.000000	1019.000000	1610629063.345196
929	42833.785156	-187500.015625	-187500.015625	-187500.015625	-187500.015625	-187500.015625	-187500.015625	-187500.015625	461.000000	494.000000	1018.000000	1610629063.345198
930	42794.156250	-187500.015625	-187500.015625	-187500.015625	-187500.015625	-187500.015625	-187500.015625	-187500.015625	461.000000	492.000000	1019.000000	1610629063.345200
931	42789.015625	-187500.015625	-187500.015625	-187500.015625	-187500.015625	-187500.015625	-187500.015625	-187500.015625	461.000000	493.000000	1020.000000	1610629063.345202
932	42835.796875	-187500.015625	-187500.015625	-187500.015625	-187500.015625	-187500.015625	-187500.015625	-187500.015625	461.000000	493.000000	1019.000000	1610629063.345204
933	42865.035156	-187500.015625	-187500.015625	-187500.015625	-187500.015625	-187500.015625	-187500.015625	-187500.015625	461.000000	492.000000	1018.000000	1610629063.345205
934	42845.320312	-187500.015625	-187500.015625	-187500.015625	-187500.015625	-187500.015625	-187500.015625	-187500.015625	461.000000	493.000000	1018.000000	1610629063.345207
935	42797.128906	-187500.015625	-187500.015625	-187500.015625	-187500.015625	-187500.015625	-187500.015625	-187500.015625	461.000000	492.000000	1019.000000	1610629063.345208
936	42785.820312	-187500.015625	-187500.015625	-187500.015625	-187500.015625	-187500.015625	-187500.015625	-187500.015625	461.000000	492.000000	1019.000000	1610629063.345210
937	42826.992188	-187500.015625	-187500.015625	-187500.015625	-187500.015625	-187500.015625	-187500.015625	-187500.015625	461.000000	493.000000	1019.000000	1610629063.345212
938	42853.121094	-187500.015625	-187500.015625	-187500.015625	-187500.015625	-187500.015625	-187500.015625	-187500.015625	461.000000	492.000000	1018.000000	1610629063.345213
939	42831.820312	-187500.015625	-187500.015625	-187500.015625	-187500.015625	-187500.015625	-187500.015625	-187500.015625	461.000000	493.000000	1019.000000	1610629063.345215
940	42788.121094	-187500.015625	-187500.015625	-187500.015625	-187500.015625	-187500.015625	-187500.015625	-187500.015625	461.000000	492.000000	1018.000000	1610629063.345217
941	42779.605469	-187500.015625	-187500.015625	-187500.015625	-187500.015625	-187500.015625	-187500.015625	-187500.015625	461.000000	493.000000	1018.000000	1610629063.345218
942	42820.867188	-187500.015625	-187500.015625	-187500.015625	-187500.015625	-187500.015625	-187500.015625	-187500.015625	461.000000	493.000000	1019.000000	1610629063.345220
943	42852.917969	-187500.015625	-187500.015625	-187500.015625	-187500.015625	-187500.015625	-187500.015625	-187500.015625	461.000000	492.000000	1019.000000	1610629063.345222
944	42833.851562	-187500.015625	-187500.015625	-187500.015625	-187500.015625	-187500.015625	-187500.015625	-187500.015625	461.000000	494.000000	1019.000000	1610629063.345223
945	42789.820312	-187500.015625	-187500.015625	-187500.015625	-187500.015625	-187500.015625	-187500.015625	-187500.015625	461.000000	493.000000	1018.000000	1610629063.345225
946	42781.238281	-187500.015625	-187500.015625	-187500.015625	-187500.015625	-187500.015625	-187500.015625	-187500.015625	461.000000	493.000000	1018.000000	1610629063.345226
947	42823.214844	-187500.015625	-187500.015625	-187500.015625	-187500.015625	-187500.015625	-187500.015625	-187500.015625	461.000000	493.000000	1018.000000	1610629063.345228
948	42856.027344	-187500.015625	-187500.015625	-187500.015625	-187500.015625	-187500.015625	-187500.015625	-187500.015625	460.000000	493.000000	1018.000000	1610629063.345230
949	42838.859375	-187500.015625	-187500.015625	-187500.015625	-187500.015625	-187500.015625	-187500.015625	-187500.015625	461.000000	493.000000	1019.000000	1610629063.345231
950	42806.359375	-187500.015625	-187500.015625	-187500.015625	-187500.015625	-187500.015625	-187500.015625	-187500.015625	461.000000	493.000000	1018.000000	1610629063.345233
951	42799.968750	-187500.015625	-187500.015625	-187500.015625	-187500.015625	-187500.015625	-187500.015625	-187500.015625	461.000000	493.000000	1019.000000	1610629063.345234
952	42829.718750	-187500.015625	-187500.015625	-187500.015625	-187500.015625	-187500.015625	-187500.015625	-187500.015625	460.000000	493.000000	1018.000000	1610629063.345236
953	42847.957031	-187500.015625	-187500.015625	-187500.015625	-187500.015625	-187500.015625	-187500.015625	-187500.015625	461.000000	492.000000	1019.000000	1610629063.345237
954	42836.871094	-187500.015625	-187500.015625	-187500.015625	-187500.015625	-187500.015625	-187500.015625	-187500.015625	461.000000	493.000000	1019.000000	1610629063.345240
955	42807.144531	-187500.015625	-187500.015625	-187500.015625	-187500.015625	-187500.015625	-187500.015625	-187500.015625	461.000000	493.000000	1017.000000	1610629063.345242
956	42793.507812	-187500.015625	-187500.015625	-187500.015625	-187500.015625	-187500.015625	-187500.015625	-187500.015625	461.000000	493.000000	1018.000000	1610629063.345243
957	42830.230469	-187500.015625	-187500.015625	-187500.015625	-187500.015625	-187500.015625	-187500.015625	-187500.015625	461.000000	493.000000	1018.000000	1610629063.345245
958	42868.230469	-187500.015625	-187500.015625	-187500.015625	-187500.015625	-187500.015625	-187500.015625	-187500.015625	461.000000	492.000000	1019.000000	1610629063.345246
959	42848.539062	-187500.015625	-187500.015625	-187500.015625	-187500.015625	-187500.015625	-187500.015625	-187500.015625	461.000000	493.000000	1019.000000	1610629063.345248
960	42809.468750	-187500.015625	-187500.015625	-187500.015625	-187500.015625	-187500.015625	-187500.015625	-187500.015625	461.000000	493.000000	1019.000000	1610629063.345250
961	42796.347656	-187500.015625	-187500.015625	-187500.015625	-187500.015625	-187500.015625	-187500.015625	-187500.015625	461.000000	492.000000	1019.000000	1610629063.345251
962	42834.097656	-187500.015625	-187500.015625	-187500.015625	-187500.015625	-187500.015625	-187500.015625	-187500.015625	460.000000	493.000000	1018.000000	1610629063.825560
963	42864.675781	-187500.015625	-187500.015625	-187500.015625	-187500.015625	-187500.015625	-187500.015625	-187500.015625	461.000000	492.000000	1019.000000	1610629063.825683
964	42850.257812	-187500.015625	-187500.015625	-187500.015625	-187500.015625	-187500.015625	-187500.015625	-187500.015625	461.000000	493.000000	1018.000000	1610629063.825685
965	42805.644531	-187500.015625	-187500.015625	-187500.015625	-187500.015625	-187500.015625	-187500.015625	-187500.015625	461.000000	492.000000	1019.000000	1610629063.825687
966	42795.699219	-187500.015625	-187500.015625	-187500.015625	-187500.015625	-187500.015625	-187500.015625	-187500.015625	461.000000	492.000000	1018.000000	1610629063.825688
967	42834.992188	-187500.015625	-187500.015625	-187500.015625	-187500.015625	-187500.015625	-187500.015625	-187500.015625	460.000000	493.000000	1019.000000	1610629063.825690
968	42860.964844	-187500.015625	-187500.015625	-187500.015625	-187500.015625	-187500.015625	-187500.015625	-187500.015625	461.000000	492.000000	1019.000000	1610629063.825692
969	42843.398438	-187500.015625	-187500.015625	-187500.015625	-187500.015625	-187500.015625	-187500.015625	-187500.015625	461.000000	494.000000	1018.000000	1610629063.825693
970	42801.085938	-187500.015625	-187500.015625	-187500.015625	-187500.015625	-187500.015625	-187500.015625	-187500.015625	461.000000	493.000000	1018.000000	1610629063.825695
971	42792.480469	-187500.015625	-187500.015625	-187500.015625	-187500.015625	-187500.015625	-187500.015625	-187500.015625	461.000000	493.000000	1018.000000	1610629063.825696
972	42831.261719	-187500.015625	-187500.015625	-187500.015625	-187500.015625	-187500.015625	-187500.015625	-187500.015625	461.000000	493.000000	1019.000000	1610629063.825698
973	42864.808594	-187500.015625	-187500.015625	-187500.015625	-187500.015625	-187500.015625	-187500.015625	-187500.015625	461.000000	492.000000	1019.000000	1610629063.825700
974	42851.621094	-187500.015625	-187500.015625	-187500.015625	-187500.015625	-187500.015625	-187500.015625	-187500.015625	461.000000	494.000000	1018.000000	1610629063.825701
975	42815.457031	-187500.015625	-187500.015625	-187500.015625	-187500.015625	-187500.015625	-187500.015625	-187500.015625	461.000000	493.000000	1018.000000	1610629063.825703
976	42796.101562	-187500.015625	-187500.015625	-187500.015625	-187500.015625	-187500.015625	-187500.015625	-187500.015625	461.000000	493.000000	1019.000000	1610629063.825705
977	42834.523438	-187500.015625	-187500.015625	-187500.015625	-187500.015625	-187500.015625	-187500.015625	-187500.015625	461.000000	493.000000	1019.000000	1610629063.825706
978	42868.453125	-187500.015625	-187500.015625	-187500.015625	-187500.015625	-187500.015625	-187500.015625	-187500.015625	461.000000	492.000000	1019.000000	1610629063.825711
979	42849.210938	-187500.015625	-187500.015625	-187500.015625	-187500.015625	-187500.015625	-187500.015625	-187500.015625	461.000000	493.000000	1019.000000	1610629063.825712
980	42805.937500	-187500.015625	-187500.015625	-187500.015625	-187500.015625	-187500.015625	-187500.015625	-187500.015625	461.000000	494.000000	1018.000000	1610629063.825714
981	42796.257812	-187500.015625	-187500.015625	-187500.015625	-187500.015625	-187500.015625	-187500.015625	-187500.015625	461.000000	493.000000	1018.000000	1610629063.825715
982	42836.402344	-187500.015625	-187500.015625	-187500.015625	-187500.015625	-187500.015625	-187500.015625	-187500.015625	461.000000	493.000000	1018.000000	1610629063.825717
983	42872.074219	-187500.015625	-187500.015625	-187500.015625	-187500.015625	-187500.015625	-187500.015625	-187500.015625	461.000000	492.000000	1019.000000	1610629063.825719
984	42853.300781	-187500.015625	-187500.015625	-187500.015625	-187500.015625	-187500.015625	-187500.015625	-187500.015625	461.000000	493.000000	1019.000000	1610629063.825720
985	42810.207031	-187500.015625	-187500.015625	-187500.015625	-187500.015625	-187500.015625	-187500.015625	-187500.015625	461.000000	493.000000	1019.000000	1610629063.825722
986	42801.265625	-187500.015625	-187500.015625	-187500.015625	-187500.015625	-187500.015625	-187500.015625	-187500.015625	461.000000	493.000000	1018.000000	1610629063.825724
987	42842.234375	-187500.015625	-187500.015625	-187500.015625	-187500.015625	-187500.015625	-187500.015625	-187500.015625	461.000000	493.000000	1019.000000	1610629063.825725
988	42870.734375	-187500.015625	-187500.015625	-187500.015625	-187500.015625	-187500.015625	-187500.015625	-187500.015625	461.000000	492.000000	1019.000000	1610629063.825727
989	42856.808594	-187500.015625	-187500.015625	-187500.015625	-187500.015625	-187500.015625	-187500.015625	-187500.015625	461.000000	493.000000	1018.000000	1610629063.825728
990	42814.718750	-187500.015625	-187500.015625	-187500.015625	-187500.015625	-187500.015625	-187500.015625	-187500.015625	461.000000	493.000000	1018.000000	1610629063.825730
991	42799.433594	-187500.015625	-187500.015625	-187500.015625	-187500.015625	-187500.015625	-187500.015625	-187500.015625	461.000000	493.000000	1018.000000	1610629063.825732
992	42837.093750	-187500.015625	-187500.015625	-187500.015625	-187500.015625	-187500.015625	-187500.015625	-187500.015625	461.000000	494.000000	1018.000000	1610629063.825733
993	42877.773438	-187500.015625	-187500.015625	-187500.015625	-187500.015625	-187500.015625	-187500.015625	-187500.015625	461.000000	492.000000	1019.000000	1610629063.825735
994	42864.519531	-187500.015625	-187500.015625	-187500.015625	-187500.015625	-187500.015625	-187500.015625	-187500.015625	461.000000	493.000000	1019.000000	1610629063.825736
995	42819.906250	-187500.015625	-187500.015625	-187500.015625	-187500.015625	-187500.015625	-187500.015625	-187500.015625	461.000000	493.000000	1019.000000	1610629063.825738
996	42806.562500	-187500.015625	-187500.015625	-187500.015625	-187500.015625	-187500.015625	-187500.015625	-187500.015625	461.000000	493.000000	1018.000000	1610629063.825740
997	42845.519531	-187500.015625	-187500.015625	-187500.015625	-187500.015625	-187500.015625	-187500.015625	-187500.015625	461.000000	493.000000	1018.000000	1610629063.825741
998	42876.253906	-187500.015625	-187500.015625	-187500.015625	-187500.015625	-187500.015625	-187500.015625	-187500.015625	460.000000	492.000000	1018.000000	1610629063.825743
999	42856.875000	-187500.015625	-187500.015625	-187500.015625	-187500.015625	-187500.015625	-187500.015625	-187500.015625	461.000000	493.000000	1018.000000	1610629063.825744
1000	42822.164062	-187500.015625	-187500.015625	-187500.015625	-187500.015625	-187500.015625	-187500.015625	-187500.015625	461.000000	492.000000	1019.000000	1610629063.825746
1001	42809.824219	-187500.015625	-187500.015625	-187500.015625	-187500.015625	-187500.015625	-187500.015625	-187500.015625	461.000000	493.000000	1019.000000	1610629063.825750
1002	42857.433594	-187500.015625	-187500.015625	-187500.015625	-187500.015625	-187500.015625	-187500.015625	-187500.015625	461.000000	494.000000	1019.000000	1610629063.825752
1003	42902.429688	-187500.015625	-187500.015625	-187500.015625	-187500.015625	-187500.015625	-187500.015625	-187500.015625	461.000000	492.000000	1018.000000	1610629063.825781
1004	42857.859375	-187500.015625	-187500.015625	-187500.015625	-187500.015625	-187500.015625	-187500.015625	-187500.015625	461.000000	493.000000	1018.000000	1610629063.825783
1005	42797.910156	-187500.015625	-187500.015625	-187500.015625	-187500.015625	-187500.015625	-187500.015625	-187500.015625	461.000000	493.000000	1019.000000	1610629063.825785
1006	42782.980469	-187500.015625	-187500.015625	-187500.015625	-187500.015625	-187500.015625	-187500.015625	-187500.015625	461.000000	493.000000	1019.000000	1610629063.825788
1007	42816.308594	-187500.015625	-187500.015625	-187500.015625	-187500.015625	-187500.015625	-187500.015625	-187500.015625	461.000000	493.000000	1017.000000	1610629063.825790
1008	42850.148438	-187500.015625	-187500.015625	-187500.015625	-187500.015625	-187500.015625	-187500.015625	-187500.015625	460.000000	492.000000	1018.000000	1610629063.825792
1009	42840.847656	-187500.015625	-187500.015625	-187500.015625	-187500.015625	-187500.015625	-187500.015625	-187500.015625	461.000000	493.000000	1019.000000	1610629063.825793
1010	42799.031250	-187500.015625	-187500.015625	-187500.015625	-187500.015625	-187500.015625	-187500.015625	-187500.015625	461.000000	493.000000	1019.000000	1610629063.825795
1011	42779.941406	-187500.015625	-187500.015625	-187500.015625	-187500.015625	-187500.015625	-187500.015625	-187500.015625	461.000000	492.000000	1019.000000	1610629063.825796
1012	42818.250000	-187500.015625	-187500.015625	-187500.015625	-187500.015625	-187500.015625	-187500.015625	-187500.015625	461.000000	494.000000	1018.000000	1610629063.825798
1013	42851.734375	-187500.015625	-187500.015625	-187500.015625	-187500.015625	-187500.015625	-187500.015625	-187500.015625	461.000000	492.000000	1018.000000	1610629063.825800
1014	42842.882812	-187500.015625	-187500.015625	-187500.015625	-187500.015625	-187500.015625	-187500.015625	-187500.015625	461.000000	493.000000	1018.000000	1610629063.825802
1015	42804.125000	-187500.015625	-187500.015625	-187500.015625	-187500.015625	-187500.015625	-187500.015625	-187500.015625	461.000000	492.000000	1019.000000	1610629063.825804
1016	42784.300781	-187500.015625	-187500.015625	-187500.015625	-187500.015625	-187500.015625	-187500.015625	-187500.015625	461.000000	492.000000	1019.000000	1610629063.825805
1017	42827.125000	-187500.015625	-187500.015625	-187500.015625	-187500.015625	-187500.015625	-187500.015625	-187500.015625	461.000000	493.000000	1018.000000	1610629063.825824
1018	42860.093750	-187500.015625	-187500.015625	-187500.015625	-187500.015625	-187500.015625	-187500.015625	-187500.015625	460.000000	493.000000	1019.000000	1610629063.825825
1019	42849.253906	-187500.015625	-187500.015625	-187500.015625	-187500.015625	-187500.015625	-187500.015625	-187500.015625	461.000000	494.000000	1018.000000	1610629063.825827
1020	42809.914062	-187500.015625	-187500.015625	-187500.015625	-187500.015625	-187500.015625	-187500.015625	-187500.015625	461.000000	493.000000	1019.000000	1610629063.825829
1021	42792.480469	-187500.015625	-187500.015625	-187500.015625	-187500.015625	-187500.015625	-187500.015625	-187500.015625	461.000000	492.000000	1019.000000	1610629063.825830
1022	42825.046875	-187500.015625	-187500.015625	-187500.015625	-187500.015625	-187500.015625	-187500.015625	-187500.015625	461.000000	493.000000	1019.000000	1610629063.825832
1023	42861.636719	-187500.015625	-187500.015625	-187500.015625	-187500.015625	-187500.015625	-187500.015625	-187500.015625	460.000000	492.000000	1018.000000	1610629063.825834
1024	42854.238281	-187500.015625	-187500.015625	-187500.015625	-187500.015625	-187500.015625	-187500.015625	-187500.015625	461.000000	493.000000	1018.000000	1610629063.825836
1025	42816.375000	-187500.015625	-187500.015625	-187500.015625	-187500.015625	-187500.015625	-187500.015625	-187500.015625	461.000000	493.000000	1018.000000	1610629063.825838
1026	42797.464844	-187500.015625	-187500.015625	-187500.015625	-187500.015625	-187500.015625	-187500.015625	-187500.015625	461.000000	492.000000	1019.000000	1610629063.825839
1027	42829.539062	-187500.015625	-187500.015625	-187500.015625	-187500.015625	-187500.015625	-187500.015625	-187500.015625	461.000000	493.000000	1018.000000	1610629063.825841
1028	42867.156250	-187500.015625	-187500.015625	-187500.015625	-187500.015625	-187500.015625	-187500.015625	-187500.015625	461.000000	493.000000	1019.000000	1610629063.825842
1029	42857.480469	-187500.015625	-187500.015625	-187500.015625	-187500.015625	-187500.015625	-187500.015625	-187500.015625	461.000000	494.000000	1019.000000	1610629063.825844
1030	42810.207031	-187500.015625	-187500.015625	-187500.015625	-187500.015625	-187500.015625	-187500.015625	-187500.015625	461.000000	493.000000	1018.000000	1610629063.825846
1031	42794.132812	-187500.015625	-187500.015625	-187500.015625	-187500.015625	-187500.015625	-187500.015625	-187500.015625	461.000000	493.000000	1019.000000	1610629063.825847
1032	42826.343750	-187500.015625	-187500.015625	-187500.015625	-187500.015625	-187500.015625	-187500.015625	-187500.015625	460.000000	493.000000	1018.000000	1610629063.825849
1033	42862.597656	-187500.015625	-187500.015625	-187500.015625	-187500.015625	-187500.015625	-187500.015625	-187500.015625	460.000000	493.000000	1018.000000	1610629063.825850
1034	42861.703125	-187500.015625	-187500.015625	-187500.015625	-187500.015625	-187500.015625	-187500.015625	-187500.015625	461.000000	494.000000	1018.000000	1610629063.825852
1035	42823.750000	-187500.015625	-187500.015625	-187500.015625	-187500.015625	-187500.015625	-187500.015625	-187500.015625	461.000000	493.000000	1018.000000	1610629063.825854
1036	42803.296875	-187500.015625	-187500.015625	-187500.015625	-187500.015625	-187500.015625	-187500.015625	-187500.015625	461.000000	492.000000	1019.000000	1610629063.825855
1037	42842.617188	-187500.015625	-187500.015625	-187500.015625	-187500.015625	-187500.015625	-187500.015625	-187500.015625	461.000000	493.000000	1019.000000	1610629063.825857
1038	42880.167969	-187500.015625	-187500.015625	-187500.015625	-187500.015625	-187500.015625	-187500.015625	-187500.015625	460.000000	493.000000	1018.000000	1610629063.825859
1039	42862.777344	-187500.015625	-187500.015625	-187500.015625	-187500.015625	-187500.015625	-187500.015625	-187500.015625	461.000000	493.000000	1018.000000	1610629063.825861
1040	42813.738281	-187500.015625	-187500.015625	-187500.015625	-187500.015625	-187500.015625	-187500.015625	-187500.015625	461.000000	493.000000	1019.000000	1610629063.825862
1041	42795.117188	-187500.015625	-187500.015625	-187500.015625	-187500.015625	-187500.015625	-187500.015625	-187500.015625	461.000000	492.000000	1018.000000	1610629063.825864
1042	42828.644531	-187500.015625	-187500.015625	-187500.015625	-187500.015625	-187500.015625	-187500.015625	-187500.015625	461.000000	493.000000	1018.000000	1610629063.825865
1043	42864.093750	-187500.015625	-187500.015625	-187500.015625	-187500.015625	-187500.015625	-187500.015625	-187500.015625	461.000000	493.000000	1018.000000	1610629063.825867
1044	42860.519531	-187500.015625	-187500.015625	-187500.015625	-187500.015625	-187500.015625	-187500.015625	-187500.015625	461.000000	493.000000	1018.000000	1610629063.825868
1045	42821.382812	-187500.015625	-187500.015625	-187500.015625	-187500.015625	-187500.015625	-187500.015625	-187500.015625	461.000000	492.000000	1019.000000	1610629063.825870
1046	42796.390625	-187500.015625	-187500.015625	-187500.015625	-187500.015625	-187500.015625	-187500.015625	-187500.015625	461.000000	492.000000	1019.000000	1610629063.825872
1047	42828.601562	-187500.015625	-187500.015625	-187500.015625	-187500.015625	-187500.015625	-187500.015625	-187500.015625	461.000000	493.000000	1018.000000	1610629063.825875
1048	42868.519531	-187500.015625	-187500.015625	-187500.015625	-187500.015625	-187500.015625	-187500.015625	-187500.015625	460.000000	493.000000	1018.000000	1610629063.825877
1049	42864.832031	-187500.015625	-187500.015625	-187500.015625	-187500.015625	-187500.015625	-187500.015625	-187500.015625	461.000000	493.000000	1018.000000	1610629063.825878
1050	42823.906250	-187500.015625	-187500.015625	-187500.015625	-187500.015625	-187500.015625	-187500.015625	-187500.015625	461.000000	493.000000	1019.000000	1610629063.825880
1051	42801.867188	-187500.015625	-187500.015625	-187500.015625	-187500.015625	-187500.015625	-187500.015625	-187500.015625	461.000000	493.000000	1019.000000	1610629063.825881
1052	42832.960938	-187500.015625	-187500.015625	-187500.015625	-187500.015625	-187500.015625	-187500.015625	-187500.015625	461.000000	493.000000	1018.000000	1610629063.825883
1053	42869.636719	-187500.015625	-187500.015625	-187500.015625	-187500.015625	-187500.015625	-187500.015625	-187500.015625	460.000000	492.000000	1018.000000	1610629063.825885
1054	42863.804688	-187500.015625	-187500.015625	-187500.015625	-187500.015625	-187500.015625	-187500.015625	-187500.015625	461.000000	493.000000	1018.000000	1610629063.825886
1055	42818.765625	-187500.015625	-187500.015625	-187500.015625	-187500.015625	-187500.015625	-187500.015625	-187500.015625	461.000000	493.000000	1017.000000	1610629063.825888
1056	42796.390625	-187500.015625	-187500.015625	-187500.015625	-187500.015625	-187500.015625	-187500.015625	-187500.015625	461.000000	492.000000	1018.000000	1610629063.825890
1057	42826.187500	-187500.015625	-187500.015625	-187500.015625	-187500.015625	-187500.015625	-187500.015625	-187500.015625	461.000000	495.000000	1019.000000	1610629063.825891
1058	42859.492188	-187500.015625	-187500.015625	-187500.015625	-187500.015625	-187500.015625	-187500.015625	-187500.015625	460.000000	492.000000	1018.000000	1610629063.825893
1059	42858.460938	-187500.015625	-187500.015625	-187500.015625	-187500.015625	-187500.015625	-187500.015625	-187500.015625	461.000000	493.000000	1019.000000	1610629063.825895
1060	42824.644531	-187500.015625	-187500.015625	-187500.015625	-187500.015625	-187500.015625	-187500.015625	-187500.015625	461.000000	493.000000	1018.000000	1610629063.825896
1061	42796.371094	-187500.015625	-187500.015625	-187500.015625	-187500.015625	-187500.015625	-187500.015625	-187500.015625	461.000000	492.000000	1019.000000	1610629063.825898
1062	42828.308594	-187500.015625	-187500.015625	-187500.015625	-187500.015625	-187500.015625	-187500.015625	-187500.015625	461.000000	493.000000	1018.000000	1610629063.825899
1063	42866.039062	-187500.015625	-187500.015625	-187500.015625	-187500.015625	-187500.015625	-187500.015625	-187500.015625	460.000000	492.000000	1019.000000	1610629063.825901
1064	42863.691406	-187500.015625	-187500.015625	-187500.015625	-187500.015625	-187500.015625	-187500.015625	-187500.015625	461.000000	493.000000	1018.000000	1610629063.825903
1065	42825.023438	-187500.015625	-187500.015625	-187500.015625	-187500.015625	-187500.015625	-187500.015625	-187500.015625	461.000000	494.000000	1018.000000	1610629063.825904
1066	42801.933594	-187500.015625	-187500.015625	-187500.015625	-187500.015625	-187500.015625	-187500.015625	-187500.015625	461.000000	493.000000	1019.000000	1610629063.825906
1067	42829.203125	-187500.015625	-187500.015625	-187500.015625	-187500.015625	-187500.015625	-187500.015625	-187500.015625	461.000000	492.000000	1019.000000	1610629063.825908
1068	42869.480469	-187500.015625	-187500.015625	-187500.015625	-187500.015625	-187500.015625	-187500.015625	-187500.015625	461.000000	492.000000	1019.000000	1610629063.825909
1069	42862.664062	-187500.015625	-187500.015625	-187500.015625	-187500.015625	-187500.015625	-187500.015625	-187500.015625	461.000000	493.000000	1019.000000	1610629063.825911
1070	42817.222656	-187500.015625	-187500.015625	-187500.015625	-187500.015625	-187500.015625	-187500.015625	-187500.015625	461.000000	493.000000	1019.000000	1610629063.825912
1071	42804.394531	-187500.015625	-187500.015625	-187500.015625	-187500.015625	-187500.015625	-187500.015625	-187500.015625	461.000000	493.000000	1018.000000	1610629063.825915
1072	42834.613281	-187500.015625	-187500.015625	-187500.015625	-187500.015625	-187500.015625	-187500.015625	-187500.015625	460.000000	494.000000	1018.000000	1610629063.825916
1073	42882.914062	-187500.015625	-187500.015625	-187500.015625	-187500.015625	-187500.015625	-187500.015625	-187500.015625	461.000000	492.000000	1018.000000	1610629063.825918
1074	42881.285156	-187500.015625	-187500.015625	-187500.015625	-187500.015625	-187500.015625	-187500.015625	-187500.015625	461.000000	493.000000	1019.000000	1610629063.825920
1075	42824.667969	-187500.015625	-187500.015625	-187500.015625	-187500.015625	-187500.015625	-187500.015625	-187500.015625	461.000000	492.000000	1019.000000	1610629063.825922
1076	42801.308594	-187500.015625	-187500.015625	-187500.015625	-187500.015625	-187500.015625	-187500.015625	-187500.015625	461.000000	493.000000	1019.000000	1610629063.825923
1077	42831.328125	-187500.015625	-187500.015625	-187500.015625	-187500.015625	-187500.015625	-187500.015625	-187500.015625	461.000000	493.000000	1019.000000	1610629063.825925
1078	42868.050781	-187500.015625	-187500.015625	-187500.015625	-187500.015625	-187500.015625	-187500.015625	-187500.015625	460.000000	493.000000	1018.000000	1610629063.825926
1079	42866.644531	-187500.015625	-187500.015625	-187500.015625	-187500.015625	-187500.015625	-187500.015625	-187500.015625	461.000000	493.000000	1018.000000	1610629063.825928
1080	42829.851562	-187500.015625	-187500.015625	-187500.015625	-187500.015625	-187500.015625	-187500.015625	-187500.015625	461.000000	493.000000	1019.000000	1610629063.825930
1081	42810.718750	-187500.015625	-187500.015625	-187500.015625	-187500.015625	-187500.015625	-187500.015625	-187500.015625	461.000000	493.000000	1018.000000	1610629063.825931
1082	42842.996094	-187500.015625	-187500.015625	-187500.015625	-187500.015625	-187500.015625	-187500.015625	-187500.015625	460.000000	494.000000	1017.000000	1610629063.825933
1083	42881.128906	-187500.015625	-187500.015625	-187500.015625	-187500.015625	-187500.015625	-187500.015625	-187500.015625	460.000000	492.000000	1018.000000	1610629064.304931
1084	42873.996094	-187500.015625	-187500.015625	-187500.015625	-187500.015625	-187500.015625	-187500.015625	-187500.015625	461.000000	492.000000	1019.000000	1610629064.305020
1085	42827.820312	-187500.015625	-187500.015625	-187500.015625	-187500.015625	-187500.015625	-187500.015625	-187500.015625	461.000000	493.000000	1019.000000	1610629064.305055
1086	42803.121094	-187500.015625	-187500.015625	-187500.015625	-187500.015625	-187500.015625	-187500.015625	-187500.015625	461.000000	492.000000	1018.000000	1610629064.305057
1087	42832.042969	-187500.015625	-187500.015625	-187500.015625	-187500.015625	-187500.015625	-187500.015625	-187500.015625	461.000000	493.000000	1019.000000	1610629064.305058
1088	42870.933594	-187500.015625	-187500.015625	-187500.015625	-187500.015625	-187500.015625	-187500.015625	-187500.015625	460.000000	493.000000	1018.000000	1610629064.305060
1089	42868.699219	-187500.015625	-187500.015625	-187500.015625	-187500.015625	-187500.015625	-187500.015625	-187500.015625	461.000000	493.000000	1018.000000	1610629064.305062
1090	42834.300781	-187500.015625	-187500.015625	-187500.015625	-187500.015625	-187500.015625	-187500.015625	-187500.015625	461.000000	493.000000	1018.000000	1610629064.305063
1091	42811.300781	-187500.015625	-187500.015625	-187500.015625	-187500.015625	-187500.015625	-187500.015625	-187500.015625	461.000000	492.000000	1019.000000	1610629064.305065
1092	42837.472656	-187500.015625	-187500.015625	-187500.015625	-187500.015625	-187500.015625	-187500.015625	-187500.015625	461.000000	493.000000	1018.000000	1610629064.305066
1093	42875.425781	-187500.015625	-187500.015625	-187500.015625	-187500.015625	-187500.015625	-187500.015625	-187500.015625	461.000000	493.000000	1019.000000	1610629064.305068
1094	42877.105469	-187500.015625	-187500.015625	-187500.015625	-187500.015625	-187500.015625	-187500.015625	-187500.015625	461.000000	493.000000	1019.000000	1610629064.305072
1095	42838.882812	-187500.015625	-187500.015625	-187500.015625	-187500.015625	-187500.015625	-187500.015625	-187500.015625	461.000000	493.000000	1018.000000	1610629064.305073
1096	42810.292969	-187500.015625	-187500.015625	-187500.015625	-187500.015625	-187500.015625	-187500.015625	-187500.015625	460.000000	492.000000	1019.000000	1610629064.305075
1097	42840.000000	-187500.015625	-187500.015625	-187500.015625	-187500.015625	-187500.015625	-187500.015625	-187500.015625	461.000000	494.000000	1018.000000	1610629064.305077
1098	42881.261719	-187500.015625	-187500.015625	-187500.015625	-187500.015625	-187500.015625	-187500.015625	-187500.015625	460.000000	493.000000	1018.000000	1610629064.305079
1099	42876.320312	-187500.015625	-187500.015625	-187500.015625	-187500.015625	-187500.015625	-187500.015625	-187500.015625	461.000000	492.000000	1019.000000	1610629064.305080
1100	42834.972656	-187500.015625	-187500.015625	-187500.015625	-187500.015625	-187500.015625	-187500.015625	-187500.015625	461.000000	493.000000	1019.000000	1610629064.305082
1101	42805.644531	-187500.015625	-187500.015625	-187500.015625	-187500.015625	-187500.015625	-187500.015625	-187500.015625	461.000000	492.000000	1018.000000	1610629064.305084
1102	42834.121094	-187500.015625	-187500.015625	-187500.015625	-187500.015625	-187500.015625	-187500.015625	-187500.015625	461.000000	492.000000	1018.000000	1610629064.305085
1103	42876.792969	-187500.015625	-187500.015625	-187500.015625	-187500.015625	-187500.015625	-187500.015625	-187500.015625	461.000000	492.000000	1019.000000	1610629064.305087
1104	42878.824219	-187500.015625	-187500.015625	-187500.015625	-187500.015625	-187500.015625	-187500.015625	-187500.015625	461.000000	493.000000	1018.000000	1610629064.305088
1105	42838.054688	-187500.015625	-187500.015625	-187500.015625	-187500.015625	-187500.015625	-187500.015625	-187500.015625	461.000000	493.000000	1018.000000	1610629064.305090
1106	42810.941406	-187500.015625	-187500.015625	-187500.015625	-187500.015625	-187500.015625	-187500.015625	-187500.015625	461.000000	492.000000	1018.000000	1610629064.305092
1107	42838.367188	-187500.015625	-187500.015625	-187500.015625	-187500.015625	-187500.015625	-187500.015625	-187500.015625	461.000000	493.000000	1018.000000	1610629064.305093
1108	42876.566406	-187500.015625	-187500.015625	-187500.015625	-187500.015625	-187500.015625	-187500.015625	-187500.015625	461.000000	493.000000	1019.000000	1610629064.305095
1109	42876.500000	-187500.015625	-187500.015625	-187500.015625	-187500.015625	-187500.015625	-187500.015625	-187500.015625	461.000000	493.000000	1018.000000	1610629064.305096
1110	42836.089844	-187500.015625	-187500.015625	-187500.015625	-187500.015625	-187500.015625	-187500.015625	-187500.015625	461.000000	493.000000	1019.000000	1610629064.305098
1111	42805.085938	-187500.015625	-187500.015625	-187500.015625	-187500.015625	-187500.015625	-187500.015625	-187500.015625	461.000000	492.000000	1018.000000	1610629064.305100
1112	42829.671875	-187500.015625	-187500.015625	-187500.015625	-187500.015625	-187500.015625	-187500.015625	-187500.015625	461.000000	493.000000	1019.000000	1610629064.305102
1113	42869.101562	-187500.015625	-187500.015625	-187500.015625	-187500.015625	-187500.015625	-187500.015625	-187500.015625	460.000000	492.000000	1018.000000	1610629064.305104
1114	42870.554688	-187500.015625	-187500.015625	-187500.015625	-187500.015625	-187500.015625	-187500.015625	-187500.015625	460.000000	493.000000	1018.000000	1610629064.305105
1115	42831.886719	-187500.015625	-187500.015625	-187500.015625	-187500.015625	-187500.015625	-187500.015625	-187500.015625	461.000000	494.000000	1019.000000	1610629064.305107
1116	42804.660156	-187500.015625	-187500.015625	-187500.015625	-187500.015625	-187500.015625	-187500.015625	-187500.015625	461.000000	492.000000	1019.000000	1610629064.305109
1117	42827.683594	-187500.015625	-187500.015625	-187500.015625	-187500.015625	-187500.015625	-187500.015625	-187500.015625	461.000000	493.000000	1019.000000	1610629064.305111
1118	42872.207031	-187500.015625	-187500.015625	-187500.015625	-187500.015625	-187500.015625	-187500.015625	-187500.015625	461.000000	493.000000	1019.000000	1610629064.305113
1119	42871.179688	-187500.015625	-187500.015625	-187500.015625	-187500.015625	-187500.015625	-187500.015625	-187500.015625	461.000000	493.000000	1019.000000	1610629064.305115
1120	42826.523438	-187500.015625	-187500.015625	-187500.015625	-187500.015625	-187500.015625	-187500.015625	-187500.015625	461.000000	494.000000	1019.000000	1610629064.305116
1121	42798.335938	-187500.015625	-187500.015625	-187500.015625	-187500.015625	-187500.015625	-187500.015625	-187500.015625	461.000000	493.000000	1018.000000	1610629064.305118
1122	42822.140625	-187500.015625	-187500.015625	-187500.015625	-187500.015625	-187500.015625	-187500.015625	-187500.015625	461.000000	494.000000	1018.000000	1610629064.305120
1123	42860.789062	-187500.015625	-187500.015625	-187500.015625	-187500.015625	-187500.015625	-187500.015625	-187500.015625	461.000000	493.000000	1018.000000	1610629064.305121
1124	42864.898438	-187500.015625	-187500.015625	-187500.015625	-187500.015625	-187500.015625	-187500.015625	-187500.015625	461.000000	493.000000	1018.000000	1610629064.305123
1125	42825.964844	-187500.015625	-187500.015625	-187500.015625	-187500.015625	-187500.015625	-187500.015625	-187500.015625	461.000000	493.000000	1018.000000	1610629064.305124
1126	42795.652344	-187500.015625	-187500.015625	-187500.015625	-187500.015625	-187500.015625	-187500.015625	-187500.015625	461.000000	492.000000	1019.000000	1610629064.305126
1127	42819.859375	-187500.015625	-187500.015625	-187500.015625	-187500.015625	-187500.015625	-187500.015625	-187500.015625	461.000000	493.000000	1018.000000	1610629064.305128
1128	42866.687500	-187500.015625	-187500.015625	-187500.015625	-187500.015625	-187500.015625	-187500.015625	-187500.015625	461.000000	492.000000	1019.000000	1610629064.305129
1129	42872.968750	-187500.015625	-187500.015625	-187500.015625	-187500.015625	-187500.015625	-187500.015625	-187500.015625	461.000000	493.000000	1018.000000	1610629064.305131
1130	42829.093750	-187500.015625	-187500.015625	-187500.015625	-187500.015625	-187500.015625	-187500.015625	-187500.015625	461.000000	493.000000	1018.000000	1610629064.305133
1131	42799.007812	-187500.015625	-187500.015625	-187500.015625	-187500.015625	-187500.015625	-187500.015625	-187500.015625	461.000000	493.000000	1018.000000	1610629064.305134
1132	42821.046875	-187500.015625	-187500.015625	-187500.015625	-187500.015625	-187500.015625	-187500.015625	-187500.015625	461.000000	493.000000	1018.000000	1610629064.305136
1133	42863.222656	-187500.015625	-187500.015625	-187500.015625	-187500.015625	-187500.015625	-187500.015625	-187500.015625	461.000000	492.000000	1019.000000	1610629064.305138
1134	42866.644531	-187500.015625	-187500.015625	-187500.015625	-187500.015625	-187500.015625	-187500.015625	-187500.015625	461.000000	493.000000	1018.000000	1610629064.305139
1135	42821.113281	-187500.015625	-187500.015625	-187500.015625	-187500.015625	-187500.015625	-187500.015625	-187500.015625	461.000000	493.000000	1018.000000	1610629064.305141
1136	42792.121094	-187500.015625	-187500.015625	-187500.015625	-187500.015625	-187500.015625	-187500.015625	-187500.015625	461.000000	492.000000	1019.000000	1610629064.305142
1137	42821.671875	-187500.015625	-187500.015625	-187500.015625	-187500.015625	-187500.015625	-187500.015625	-187500.015625	461.000000	492.000000	1018.000000	1610629064.305144
1138	42869.707031	-187500.015625	-187500.015625	-187500.015625	-187500.015625	-187500.015625	-187500.015625	-187500.015625	460.000000	492.000000	1019.000000	1610629064.305146
1139	42875.988281	-187500.015625	-187500.015625	-187500.015625	-187500.015625	-187500.015625	-187500.015625	-187500.015625	461.000000	493.000000	1018.000000	1610629064.305147
1140	42840.738281	-187500.015625	-187500.015625	-187500.015625	-187500.015625	-187500.015625	-187500.015625	-187500.015625	461.000000	493.000000	1019.000000	1610629064.305149
1141	42811.277344	-187500.015625	-187500.015625	-187500.015625	-187500.015625	-187500.015625	-187500.015625	-187500.015625	461.000000	493.000000	1019.000000	1610629064.305151
1142	42833.160156	-187500.015625	-187500.015625	-187500.015625	-187500.015625	-187500.015625	-187500.015625	-187500.015625	460.000000	493.000000	1018.000000	1610629064.305153
1143	42873.238281	-187500.015625	-187500.015625	-187500.015625	-187500.015625	-187500.015625	-187500.015625	-187500.015625	461.000000	493.000000	1019.000000	1610629064.305155
1144	42871.402344	-187500.015625	-187500.015625	-187500.015625	-187500.015625	-187500.015625	-187500.015625	-187500.015625	461.000000	493.000000	1019.000000	1610629064.305156
1145	42836.246094	-187500.015625	-187500.015625	-187500.015625	-187500.015625	-187500.015625	-187500.015625	-187500.015625	461.000000	493.000000	1020.000000	1610629064.305158
1146	42804.796875	-187500.015625	-187500.015625	-187500.015625	-187500.015625	-187500.015625	-187500.015625	-187500.015625	461.000000	493.000000	1018.000000	1610629064.305160
1147	42825.359375	-187500.015625	-187500.015625	-187500.015625	-187500.015625	-187500.015625	-187500.015625	-187500.015625	461.000000	494.000000	1019.000000	1610629064.305161
1148	42861.324219	-187500.015625	-187500.015625	-187500.015625	-187500.015625	-187500.015625	-187500.015625	-187500.015625	460.000000	492.000000	1018.000000	1610629064.305163
1149	42869.394531	-187500.015625	-187500.015625	-187500.015625	-187500.015625	-187500.015625	-187500.015625	-187500.015625	461.000000	493.000000	1018.000000	1610629064.305164
1150	42830.878906	-187500.015625	-187500.015625	-187500.015625	-187500.015625	-187500.015625	-187500.015625	-187500.015625	461.000000	493.000000	1018.000000	1610629064.305166
1151	42801.601562	-187500.015625	-187500.015625	-187500.015625	-187500.015625	-187500.015625	-187500.015625	-187500.015625	461.000000	493.000000	1019.000000	1610629064.305168
1152	42825.671875	-187500.015625	-187500.015625	-187500.015625	-187500.015625	-187500.015625	-187500.015625	-187500.015625	461.000000	494.000000	1018.000000	1610629064.305169
1153	42873.976562	-187500.015625	-187500.015625	-187500.015625	-187500.015625	-187500.015625	-187500.015625	-187500.015625	461.000000	493.000000	1019.000000	1610629064.305171
1154	42885.976562	-187500.015625	-187500.015625	-187500.015625	-187500.015625	-187500.015625	-187500.015625	-187500.015625	461.000000	492.000000	1019.000000	1610629064.305173
1155	42845.164062	-187500.015625	-187500.015625	-187500.015625	-187500.015625	-187500.015625	-187500.015625	-187500.015625	461.000000	493.000000	1018.000000	1610629064.305174
1156	42797.398438	-187500.015625	-187500.015625	-187500.015625	-187500.015625	-187500.015625	-187500.015625	-187500.015625	461.000000	493.000000	1019.000000	1610629064.305176
1157	42817.828125	-187500.015625	-187500.015625	-187500.015625	-187500.015625	-187500.015625	-187500.015625	-187500.015625	460.000000	493.000000	1018.000000	1610629064.305178
1158	42855.289062	-187500.015625	-187500.015625	-187500.015625	-187500.015625	-187500.015625	-187500.015625	-187500.015625	460.000000	493.000000	1019.000000	1610629064.305179
1159	42858.417969	-187500.015625	-187500.015625	-187500.015625	-187500.015625	-187500.015625	-187500.015625	-187500.015625	461.000000	493.000000	1018.000000	1610629064.305181
1160	42827.750000	-187500.015625	-187500.015625	-187500.015625	-187500.015625	-187500.015625	-187500.015625	-187500.015625	461.000000	493.000000	1019.000000	1610629064.305182
1161	42800.480469	-187500.015625	-187500.015625	-187500.015625	-187500.015625	-187500.015625	-187500.015625	-187500.015625	461.000000	493.000000	1019.000000	1610629064.305184
1162	42823.035156	-187500.015625	-187500.015625	-187500.015625	-187500.015625	-187500.015625	-187500.015625	-187500.015625	461.000000	494.000000	1019.000000	1610629064.305186
1163	42871.539062	-187500.015625	-187500.015625	-187500.015625	-187500.015625	-187500.015625	-187500.015625	-187500.015625	461.000000	493.000000	1019.000000	1610629064.305187
1164	42876.187500	-187500.015625	-187500.015625	-187500.015625	-187500.015625	-187500.015625	-187500.015625	-187500.015625	461.000000	494.000000	1018.000000	1610629064.305190
1165	42836.019531	-187500.015625	-187500.015625	-187500.015625	-187500.015625	-187500.015625	-187500.015625	-187500.015625	461.000000	493.000000	1018.000000	1610629064.305191
1166	42807.187500	-187500.015625	-187500.015625	-187500.015625	-187500.015625	-187500.015625	-187500.015625	-187500.015625	461.000000	493.000000	1018.000000	1610629064.305193
1167	42825.113281	-187500.015625	-187500.015625	-187500.015625	-187500.015625	-187500.015625	-187500.015625	-187500.015625	461.000000	493.000000	1019.000000	1610629064.305194
1168	42865.972656	-187500.015625	-187500.015625	-187500.015625	-187500.015625	-187500.015625	-187500.015625	-187500.015625	461.000000	493.000000	1019.000000	1610629064.305196
1169	42871.804688	-187500.015625	-187500.015625	-187500.015625	-187500.015625	-187500.015625	-187500.015625	-187500.015625	461.000000	493.000000	1019.000000	1610629064.305198
1170	42836.265625	-187500.015625	-187500.015625	-187500.015625	-187500.015625	-187500.015625	-187500.015625	-187500.015625	461.000000	492.000000	1018.000000	1610629064.305199
1171	42803.632812	-187500.015625	-187500.015625	-187500.015625	-187500.015625	-187500.015625	-187500.015625	-187500.015625	461.000000	493.000000	1018.000000	1610629064.305201
1172	42820.957031	-187500.015625	-187500.015625	-187500.015625	-187500.015625	-187500.015625	-187500.015625	-187500.015625	460.000000	493.000000	1018.000000	1610629064.305202
1173	42864.519531	-187500.015625	-187500.015625	-187500.015625	-187500.015625	-187500.015625	-187500.015625	-187500.015625	461.000000	492.000000	1018.000000	1610629064.305204
1174	42869.167969	-187500.015625	-187500.015625	-187500.015625	-187500.015625	-187500.015625	-187500.015625	-187500.015625	461.000000	492.000000	1019.000000	1610629064.305206
1175	42830.566406	-187500.015625	-187500.015625	-187500.015625	-187500.015625	-187500.015625	-187500.015625	-187500.015625	461.000000	493.000000	1019.000000	1610629064.305207
1176	42805.625000	-187500.015625	-187500.015625	-187500.015625	-187500.015625	-187500.015625	-187500.015625	-187500.015625	461.000000	493.000000	1018.000000	1610629064.305209
1177	42820.867188	-187500.015625	-187500.015625	-187500.015625	-187500.015625	-187500.015625	-187500.015625	-187500.015625	461.000000	494.000000	1018.000000	1610629064.305211
1178	42866.351562	-187500.015625	-187500.015625	-187500.015625	-187500.015625	-187500.015625	-187500.015625	-187500.015625	460.000000	493.000000	1018.000000	1610629064.305212
1179	42876.031250	-187500.015625	-187500.015625	-187500.015625	-187500.015625	-187500.015625	-187500.015625	-187500.015625	460.000000	493.000000	1018.000000	1610629064.305214
1180	42835.687500	-187500.015625	-187500.015625	-187500.015625	-187500.015625	-187500.015625	-187500.015625	-187500.015625	461.000000	493.000000	1019.000000	1610629064.305216
1181	42801.777344	-187500.015625	-187500.015625	-187500.015625	-187500.015625	-187500.015625	-187500.015625	-187500.015625	461.000000	492.000000	1019.000000	1610629064.305217
1182	42815.925781	-187500.015625	-187500.015625	-187500.015625	-187500.015625	-187500.015625	-187500.015625	-187500.015625	461.000000	494.000000	1018.000000	1610629064.305219
1183	42860.316406	-187500.015625	-187500.015625	-187500.015625	-187500.015625	-187500.015625	-187500.015625	-187500.015625	461.000000	493.000000	1018.000000	1610629064.305220
1184	42869.570312	-187500.015625	-187500.015625	-187500.015625	-187500.015625	-187500.015625	-187500.015625	-187500.015625	461.000000	493.000000	1018.000000	1610629064.305222
1185	42830.902344	-187500.015625	-187500.015625	-187500.015625	-187500.015625	-187500.015625	-187500.015625	-187500.015625	461.000000	493.000000	1019.000000	1610629064.305224
1186	42801.109375	-187500.015625	-187500.015625	-187500.015625	-187500.015625	-187500.015625	-187500.015625	-187500.015625	461.000000	492.000000	1019.000000	1610629064.305225
1187	42812.058594	-187500.015625	-187500.015625	-187500.015625	-187500.015625	-187500.015625	-187500.015625	-187500.015625	461.000000	494.000000	1019.000000	1610629064.305228
1188	42862.105469	-187500.015625	-187500.015625	-187500.015625	-187500.015625	-187500.015625	-187500.015625	-187500.015625	461.000000	493.000000	1018.000000	1610629064.305229
1189	42873.750000	-187500.015625	-187500.015625	-187500.015625	-187500.015625	-187500.015625	-187500.015625	-187500.015625	461.000000	493.000000	1019.000000	1610629064.305231
1190	42837.316406	-187500.015625	-187500.015625	-187500.015625	-187500.015625	-187500.015625	-187500.015625	-187500.015625	461.000000	493.000000	1019.000000	1610629064.305233
1191	42807.121094	-187500.015625	-187500.015625	-187500.015625	-187500.015625	-187500.015625	-187500.015625	-187500.015625	461.000000	493.000000	1018.000000	1610629064.305234
1192	42821.648438	-187500.015625	-187500.015625	-187500.015625	-187500.015625	-187500.015625	-187500.015625	-187500.015625	461.000000	493.000000	1018.000000	1610629064.305236
1193	42858.261719	-187500.015625	-187500.015625	-187500.015625	-187500.015625	-187500.015625	-187500.015625	-187500.015625	461.000000	493.000000	1018.000000	1610629064.305238
1194	42869.101562	-187500.015625	-187500.015625	-187500.015625	-187500.015625	-187500.015625	-187500.015625	-187500.015625	461.000000	492.000000	1019.000000	1610629064.305239
1195	42835.039062	-187500.015625	-187500.015625	-187500.015625	-187500.015625	-187500.015625	-187500.015625	-187500.015625	461.000000	493.000000	1019.000000	1610629064.305241
1196	42800.636719	-187500.015625	-187500.015625	-187500.015625	-187500.015625	-187500.015625	-187500.015625	-187500.015625	461.000000	493.000000	1018.000000	1610629064.305242
1197	42811.859375	-187500.015625	-187500.015625	-187500.015625	-187500.015625	-187500.015625	-187500.015625	-187500.015625	461.000000	493.000000	1020.000000	1610629064.305244
1198	42860.609375	-187500.015625	-187500.015625	-187500.015625	-187500.015625	-187500.015625	-187500.015625	-187500.015625	461.000000	493.000000	1019.000000	1610629064.305246
1199	42870.218750	-187500.015625	-187500.015625	-187500.015625	-187500.015625	-187500.015625	-187500.015625	-187500.015625	461.000000	493.000000	1018.000000	1610629064.305247
1200	42837.964844	-187500.015625	-187500.015625	-187500.015625	-187500.015625	-187500.015625	-187500.015625	-187500.015625	461.000000	493.000000	1019.000000	1610629064.305249
1201	42811.457031	-187500.015625	-187500.015625	-187500.015625	-187500.015625	-187500.015625	-187500.015625	-187500.015625	461.000000	493.000000	1018.000000	1610629064.305251
1202	42822.992188	-187500.015625	-187500.015625	-187500.015625	-187500.015625	-187500.015625	-187500.015625	-187500.015625	461.000000	494.000000	1018.000000	1610629064.305252
1203	42862.554688	-187500.015625	-187500.015625	-187500.015625	-187500.015625	-187500.015625	-187500.015625	-187500.015625	460.000000	493.000000	1018.000000	1610629064.784430
1204	42872.230469	-187500.015625	-187500.015625	-187500.015625	-187500.015625	-187500.015625	-187500.015625	-187500.015625	461.000000	493.000000	1019.000000	1610629064.784618
1205	42831.484375	-187500.015625	-187500.015625	-187500.015625	-187500.015625	-187500.015625	-187500.015625	-187500.015625	461.000000	493.000000	1019.000000	1610629064.784620
1206	42795.273438	-187500.015625	-187500.015625	-187500.015625	-187500.015625	-187500.015625	-187500.015625	-187500.015625	461.000000	492.000000	1019.000000	1610629064.784622
1207	42810.406250	-187500.015625	-187500.015625	-187500.015625	-187500.015625	-187500.015625	-187500.015625	-187500.015625	461.000000	493.000000	1019.000000	1610629064.784624
1208	42858.484375	-187500.015625	-187500.015625	-187500.015625	-187500.015625	-187500.015625	-187500.015625	-187500.015625	461.000000	493.000000	1019.000000	1610629064.784626
1209	42870.621094	-187500.015625	-187500.015625	-187500.015625	-187500.015625	-187500.015625	-187500.015625	-187500.015625	461.000000	492.000000	1019.000000	1610629064.784628
1210	42828.554688	-187500.015625	-187500.015625	-187500.015625	-187500.015625	-187500.015625	-187500.015625	-187500.015625	461.000000	494.000000	1018.000000	1610629064.784637
1211	42796.371094	-187500.015625	-187500.015625	-187500.015625	-187500.015625	-187500.015625	-187500.015625	-187500.015625	461.000000	493.000000	1018.000000	1610629064.784639
1212	42805.062500	-187500.015625	-187500.015625	-187500.015625	-187500.015625	-187500.015625	-187500.015625	-187500.015625	461.000000	493.000000	1018.000000	1610629064.784641
1213	42844.539062	-187500.015625	-187500.015625	-187500.015625	-187500.015625	-187500.015625	-187500.015625	-187500.015625	460.000000	493.000000	1018.000000	1610629064.784643
1214	42855.781250	-187500.015625	-187500.015625	-187500.015625	-187500.015625	-187500.015625	-187500.015625	-187500.015625	461.000000	494.000000	1019.000000	1610629064.784645
1215	42826.007812	-187500.015625	-187500.015625	-187500.015625	-187500.015625	-187500.015625	-187500.015625	-187500.015625	461.000000	493.000000	1019.000000	1610629064.784647
1216	42792.101562	-187500.015625	-187500.015625	-187500.015625	-187500.015625	-187500.015625	-187500.015625	-187500.015625	461.000000	492.000000	1018.000000	1610629064.784649
1217	42804.148438	-187500.015625	-187500.015625	-187500.015625	-187500.015625	-187500.015625	-187500.015625	-187500.015625	461.000000	493.000000	1019.000000	1610629064.784651
1218	42851.378906	-187500.015625	-187500.015625	-187500.015625	-187500.015625	-187500.015625	-187500.015625	-187500.015625	461.000000	492.000000	1019.000000	1610629064.784653
1219	42858.820312	-187500.015625	-187500.015625	-187500.015625	-187500.015625	-187500.015625	-187500.015625	-187500.015625	461.000000	492.000000	1019.000000	1610629064.784655
1220	42826.074219	-187500.015625	-187500.015625	-187500.015625	-187500.015625	-187500.015625	-187500.015625	-187500.015625	461.000000	493.000000	1019.000000	1610629064.784658
1221	42794.402344	-187500.015625	-187500.015625	-187500.015625	-187500.015625	-187500.015625	-187500.015625	-187500.015625	461.000000	493.000000	1018.000000	1610629064.784660
1222	42806.070312	-187500.015625	-187500.015625	-187500.015625	-187500.015625	-187500.015625	-187500.015625	-187500.015625	461.000000	494.000000	1018.000000	1610629064.784662
1223	42848.539062	-187500.015625	-187500.015625	-187500.015625	-187500.015625	-187500.015625	-187500.015625	-187500.015625	461.000000	493.000000	1018.000000	1610629064.784664
1224	42856.808594	-187500.015625	-187500.015625	-187500.015625	-187500.015625	-187500.015625	-187500.015625	-187500.015625	461.000000	493.000000	1018.000000	1610629064.784666
1225	42823.550781	-187500.015625	-187500.015625	-187500.015625	-187500.015625	-187500.015625	-187500.015625	-187500.015625	461.000000	493.000000	1019.000000	1610629064.784667
1226	42788.457031	-187500.015625	-187500.015625	-187500.015625	-187500.015625	-187500.015625	-187500.015625	-187500.015625	461.000000	492.000000	1019.000000	1610629064.784670
1227	42798.156250	-187500.015625	-187500.015625	-187500.015625	-187500.015625	-187500.015625	-187500.015625	-187500.015625	461.000000	492.000000	1018.000000	1610629064.784672
1228	42838.925781	-187500.015625	-187500.015625	-187500.015625	-187500.015625	-187500.015625	-187500.015625	-187500.015625	460.000000	493.000000	1018.000000	1610629064.784674
1229	42851.355469	-187500.015625	-187500.015625	-187500.015625	-187500.015625	-187500.015625	-187500.015625	-187500.015625	461.000000	491.000000	1018.000000	1610629064.784676
1230	42822.164062	-187500.015625	-187500.015625	-187500.015625	-187500.015625	-187500.015625	-187500.015625	-187500.015625	461.000000	493.000000	1019.000000	1610629064.784678
1231	42785.976562	-187500.015625	-187500.015625	-187500.015625	-187500.015625	-187500.015625	-187500.015625	-187500.015625	461.000000	493.000000	1018.000000	1610629064.784680
1232	42797.687500	-187500.015625	-187500.015625	-187500.015625	-187500.015625	-187500.015625	-187500.015625	-187500.015625	461.000000	493.000000	1019.000000	1610629064.784682
1233	42844.136719	-187500.015625	-187500.015625	-187500.015625	-187500.015625	-187500.015625	-187500.015625	-187500.015625	460.000000	493.000000	1018.000000	1610629064.784684
1234	42854.683594	-187500.015625	-187500.015625	-187500.015625	-187500.015625	-187500.015625	-187500.015625	-187500.015625	461.000000	493.000000	1018.000000	1610629064.784687
1235	42823.906250	-187500.015625	-187500.015625	-187500.015625	-187500.015625	-187500.015625	-187500.015625	-187500.015625	461.000000	493.000000	1019.000000	1610629064.784689
1236	42788.589844	-187500.015625	-187500.015625	-187500.015625	-187500.015625	-187500.015625	-187500.015625	-187500.015625	461.000000	492.000000	1019.000000	1610629064.784691
1237	42799.968750	-187500.015625	-187500.015625	-187500.015625	-187500.015625	-187500.015625	-187500.015625	-187500.015625	461.000000	493.000000	1019.000000	1610629064.784693
1238	42845.117188	-187500.015625	-187500.015625	-187500.015625	-187500.015625	-187500.015625	-187500.015625	-187500.015625	461.000000	493.000000	1018.000000	1610629064.784695
1239	42854.082031	-187500.015625	-187500.015625	-187500.015625	-187500.015625	-187500.015625	-187500.015625	-187500.015625	461.000000	492.000000	1018.000000	1610629064.784697
1240	42830.546875	-187500.015625	-187500.015625	-187500.015625	-187500.015625	-187500.015625	-187500.015625	-187500.015625	461.000000	493.000000	1018.000000	1610629064.784699
1241	42791.496094	-187500.015625	-187500.015625	-187500.015625	-187500.015625	-187500.015625	-187500.015625	-187500.015625	461.000000	493.000000	1018.000000	1610629064.784701
1242	42793.484375	-187500.015625	-187500.015625	-187500.015625	-187500.015625	-187500.015625	-187500.015625	-187500.015625	461.000000	493.000000	1018.000000	1610629064.784703
1243	42846.257812	-187500.015625	-187500.015625	-187500.015625	-187500.015625	-187500.015625	-187500.015625	-187500.015625	460.000000	493.000000	1019.000000	1610629064.784705
1244	42856.339844	-187500.015625	-187500.015625	-187500.015625	-187500.015625	-187500.015625	-187500.015625	-187500.015625	461.000000	493.000000	1018.000000	1610629064.784707
1245	42820.710938	-187500.015625	-187500.015625	-187500.015625	-187500.015625	-187500.015625	-187500.015625	-187500.015625	461.000000	493.000000	1019.000000	1610629064.784709
1246	42786.066406	-187500.015625	-187500.015625	-187500.015625	-187500.015625	-187500.015625	-187500.015625	-187500.015625	461.000000	493.000000	1018.000000	1610629064.784711
1247	42789.460938	-187500.015625	-187500.015625	-187500.015625	-187500.015625	-187500.015625	-187500.015625	-187500.015625	461.000000	493.000000	1018.000000	1610629064.784714
1248	42840.761719	-187500.015625	-187500.015625	-187500.015625	-187500.015625	-187500.015625	-187500.015625	-187500.015625	461.000000	493.000000	1019.000000	1610629064.784716
1249	42856.695312	-187500.015625	-187500.015625	-187500.015625	-187500.015625	-187500.015625	-187500.015625	-187500.015625	461.000000	493.000000	1019.000000	1610629064.784718
1250	42823.167969	-187500.015625	-187500.015625	-187500.015625	-187500.015625	-187500.015625	-187500.015625	-187500.015625	461.000000	493.000000	1019.000000	1610629064.784719
1251	42787.585938	-187500.015625	-187500.015625	-187500.015625	-187500.015625	-187500.015625	-187500.015625	-187500.015625	461.000000	492.000000	1019.000000	1610629064.784722
1252	42789.687500	-187500.015625	-187500.015625	-187500.015625	-187500.015625	-187500.015625	-187500.015625	-187500.015625	461.000000	493.000000	1019.000000	1610629064.784724
1253	42834.992188	-187500.015625	-187500.015625	-187500.015625	-187500.015625	-187500.015625	-187500.015625	-187500.015625	461.000000	493.000000	1018.000000	1610629064.784726
1254	42852.964844	-187500.015625	-187500.015625	-187500.015625	-187500.015625	-187500.015625	-187500.015625	-187500.015625	460.000000	493.000000	1018.000000	1610629064.784728
1255	42823.167969	-187500.015625	-187500.015625	-187500.015625	-187500.015625	-187500.015625	-187500.015625	-187500.015625	461.000000	494.000000	1019.000000	1610629064.784730
1256	42787.785156	-187500.015625	-187500.015625	-187500.015625	-187500.015625	-187500.015625	-187500.015625	-187500.015625	461.000000	492.000000	1019.000000	1610629064.784732
1257	42792.570312	-187500.015625	-187500.015625	-187500.015625	-187500.015625	-187500.015625	-187500.015625	-187500.015625	461.000000	492.000000	1019.000000	1610629064.784735
1258	42833.250000	-187500.015625	-187500.015625	-187500.015625	-187500.015625	-187500.015625	-187500.015625	-187500.015625	461.000000	493.000000	1019.000000	1610629064.784737
1259	42851.824219	-187500.015625	-187500.015625	-187500.015625	-187500.015625	-187500.015625	-187500.015625	-187500.015625	461.000000	492.000000	1018.000000	1610629064.784739
1260	42822.542969	-187500.015625	-187500.015625	-187500.015625	-187500.015625	-187500.015625	-187500.015625	-187500.015625	461.000000	493.000000	1019.000000	1610629064.784741
1261	42789.531250	-187500.015625	-187500.015625	-187500.015625	-187500.015625	-187500.015625	-187500.015625	-187500.015625	461.000000	492.000000	1018.000000	1610629064.784743
1262	42794.984375	-187500.015625	-187500.015625	-187500.015625	-187500.015625	-187500.015625	-187500.015625	-187500.015625	461.000000	493.000000	1018.000000	1610629064.784745
1263	42835.574219	-187500.015625	-187500.015625	-187500.015625	-187500.015625	-187500.015625	-187500.015625	-187500.015625	460.000000	493.000000	1018.000000	1610629064.784747
1264	42852.671875	-187500.015625	-187500.015625	-187500.015625	-187500.015625	-187500.015625	-187500.015625	-187500.015625	461.000000	492.000000	1018.000000	1610629064.784749
1265	42828.445312	-187500.015625	-187500.015625	-187500.015625	-187500.015625	-187500.015625	-187500.015625	-187500.015625	461.000000	493.000000	1019.000000	1610629064.784751
1266	42792.078125	-187500.015625	-187500.015625	-187500.015625	-187500.015625	-187500.015625	-187500.015625	-187500.015625	461.000000	492.000000	1019.000000	1610629064.784753
1267	42796.125000	-187500.015625	-187500.015625	-187500.015625	-187500.015625	-187500.015625	-187500.015625	-187500.015625	461.000000	493.000000	1018.000000	1610629064.784755
1268	42844.695312	-187500.015625	-187500.015625	-187500.015625	-187500.015625	-187500.015625	-187500.015625	-187500.015625	461.000000	492.000000	1019.000000	1610629064.784757
1269	42860.429688	-187500.015625	-187500.015625	-187500.015625	-187500.015625	-187500.015625	-187500.015625	-187500.015625	461.000000	492.000000	1019.000000	1610629064.784759
1270	42828.601562	-187500.015625	-187500.015625	-187500.015625	-187500.015625	-187500.015625	-187500.015625	-187500.015625	461.000000	493.000000	1019.000000	1610629064.784762
1271	42793.152344	-187500.015625	-187500.015625	-187500.015625	-187500.015625	-187500.015625	-187500.015625	-187500.015625	461.000000	493.000000	1018.000000	1610629064.784764
1272	42797.464844	-187500.015625	-187500.015625	-187500.015625	-187500.015625	-187500.015625	-187500.015625	-187500.015625	461.000000	493.000000	1018.000000	1610629064.784765
1273	42839.152344	-187500.015625	-187500.015625	-187500.015625	-187500.015625	-187500.015625	-187500.015625	-187500.015625	460.000000	494.000000	1018.000000	1610629064.784768
1274	42857.144531	-187500.015625	-187500.015625	-187500.015625	-187500.015625	-187500.015625	-187500.015625	-187500.015625	460.000000	493.000000	1018.000000	1610629064.784770
1275	42831.820312	-187500.015625	-187500.015625	-187500.015625	-187500.015625	-187500.015625	-187500.015625	-187500.015625	461.000000	495.000000	1018.000000	1610629064.784772
1276	42794.761719	-187500.015625	-187500.015625	-187500.015625	-187500.015625	-187500.015625	-187500.015625	-187500.015625	461.000000	492.000000	1018.000000	1610629064.784774
1277	42791.386719	-187500.015625	-187500.015625	-187500.015625	-187500.015625	-187500.015625	-187500.015625	-187500.015625	461.000000	493.000000	1019.000000	1610629064.784775
1278	42833.875000	-187500.015625	-187500.015625	-187500.015625	-187500.015625	-187500.015625	-187500.015625	-187500.015625	461.000000	493.000000	1019.000000	1610629064.784778
1279	42851.199219	-187500.015625	-187500.015625	-187500.015625	-187500.015625	-187500.015625	-187500.015625	-187500.015625	460.000000	493.000000	1018.000000	1610629064.784780
1280	42828.980469	-187500.015625	-187500.015625	-187500.015625	-187500.015625	-187500.015625	-187500.015625	-187500.015625	461.000000	493.000000	1018.000000	1610629064.784783
1281	42796.347656	-187500.015625	-187500.015625	-187500.015625	-187500.015625	-187500.015625	-187500.015625	-187500.015625	461.000000	493.000000	1018.000000	1610629064.784785
1282	42796.683594	-187500.015625	-187500.015625	-187500.015625	-187500.015625	-187500.015625	-187500.015625	-187500.015625	461.000000	493.000000	1020.000000	1610629064.784787
1283	42840.558594	-187500.015625	-187500.015625	-187500.015625	-187500.015625	-187500.015625	-187500.015625	-187500.015625	461.000000	493.000000	1019.000000	1610629064.784789
1284	42858.753906	-187500.015625	-187500.015625	-187500.015625	-187500.015625	-187500.015625	-187500.015625	-187500.015625	460.000000	493.000000	1018.000000	1610629064.784791
1285	42834.187500	-187500.015625	-187500.015625	-187500.015625	-187500.015625	-187500.015625	-187500.015625	-187500.015625	461.000000	494.000000	1018.000000	1610629064.784793
1286	42795.429688	-187500.015625	-187500.015625	-187500.015625	-187500.015625	-187500.015625	-187500.015625	-187500.015625	461.000000	493.000000	1018.000000	1610629064.784795
1287	42798.203125	-187500.015625	-187500.015625	-187500.015625	-187500.015625	-187500.015625	-187500.015625	-187500.015625	461.000000	493.000000	1019.000000	1610629064.784797
1288	42847.757812	-187500.015625	-187500.015625	-187500.015625	-187500.015625	-187500.015625	-187500.015625	-187500.015625	460.000000	493.000000	1019.000000	1610629064.784799
1289	42868.765625	-187500.015625	-187500.015625	-187500.015625	-187500.015625	-187500.015625	-187500.015625	-187500.015625	461.000000	492.000000	1018.000000	1610629064.784801
1290	42839.957031	-187500.015625	-187500.015625	-187500.015625	-187500.015625	-187500.015625	-187500.015625	-187500.015625	461.000000	493.000000	1019.000000	1610629064.784803
1291	42799.855469	-187500.015625	-187500.015625	-187500.015625	-187500.015625	-187500.015625	-187500.015625	-187500.015625	461.000000	492.000000	1019.000000	1610629064.784805
1292	42796.570312	-187500.015625	-187500.015625	-187500.015625	-187500.015625	-187500.015625	-187500.015625	-187500.015625	461.000000	493.000000	1018.000000	1610629064.784807
1293	42837.273438	-187500.015625	-187500.015625	-187500.015625	-187500.015625	-187500.015625	-187500.015625	-187500.015625	460.000000	493.000000	1018.000000	1610629064.784809
1294	42858.304688	-187500.015625	-187500.015625	-187500.015625	-187500.015625	-187500.015625	-187500.015625	-187500.015625	461.000000	492.000000	1019.000000	1610629064.784811
1295	42831.929688	-187500.015625	-187500.015625	-187500.015625	-187500.015625	-187500.015625	-187500.015625	-187500.015625	461.000000	493.000000	1019.000000	1610629064.784813
1296	42795.453125	-187500.015625	-187500.015625	-187500.015625	-187500.015625	-187500.015625	-187500.015625	-187500.015625	461.000000	493.000000	1019.000000	1610629064.784815
1297	42793.285156	-187500.015625	-187500.015625	-187500.015625	-187500.015625	-187500.015625	-187500.015625	-187500.015625	461.000000	493.000000	1019.000000	1610629064.784817
1298	42832.824219	-187500.015625	-187500.015625	-187500.015625	-187500.015625	-187500.015625	-187500.015625	-187500.015625	461.000000	493.000000	1019.000000	1610629064.784819
1299	42856.117188	-187500.015625	-187500.015625	-187500.015625	-187500.015625	-187500.015625	-187500.015625	-187500.015625	461.000000	493.000000	1018.000000	1610629064.784822
1300	42833.027344	-187500.015625	-187500.015625	-187500.015625	-187500.015625	-187500.015625	-187500.015625	-187500.015625	461.000000	494.000000	1018.000000	1610629064.784823
1301	42795.789062	-187500.015625	-187500.015625	-187500.015625	-187500.015625	-187500.015625	-187500.015625	-187500.015625	461.000000	492.000000	1018.000000	1610629064.784825
1302	42790.667969	-187500.015625	-187500.015625	-187500.015625	-187500.015625	-187500.015625	-187500.015625	-187500.015625	461.000000	493.000000	1018.000000	1610629064.784827
1303	42835.976562	-187500.015625	-187500.015625	-187500.015625	-187500.015625	-187500.015625	-187500.015625	-187500.015625	461.000000	493.000000	1019.000000	1610629064.784830
1304	42857.882812	-187500.015625	-187500.015625	-187500.015625	-187500.015625	-187500.015625	-187500.015625	-187500.015625	461.000000	492.000000	1019.000000	1610629064.784832
1305	42830.703125	-187500.015625	-187500.015625	-187500.015625	-187500.015625	-187500.015625	-187500.015625	-187500.015625	461.000000	493.000000	1019.000000	1610629064.784834
1306	42789.507812	-187500.015625	-187500.015625	-187500.015625	-187500.015625	-187500.015625	-187500.015625	-187500.015625	461.000000	492.000000	1019.000000	1610629064.784836
1307	42787.851562	-187500.015625	-187500.015625	-187500.015625	-187500.015625	-187500.015625	-187500.015625	-187500.015625	461.000000	493.000000	1018.000000	1610629064.784838
1308	42832.066406	-187500.015625	-187500.015625	-187500.015625	-187500.015625	-187500.015625	-187500.015625	-187500.015625	460.000000	494.000000	1019.000000	1610629064.784840
1309	42853.367188	-187500.015625	-187500.015625	-187500.015625	-187500.015625	-187500.015625	-187500.015625	-187500.015625	461.000000	493.000000	1018.000000	1610629064.784842
1310	42831.753906	-187500.015625	-187500.015625	-187500.015625	-187500.015625	-187500.015625	-187500.015625	-187500.015625	461.000000	493.000000	1019.000000	1610629064.784845
1311	42794.804688	-187500.015625	-187500.015625	-187500.015625	-187500.015625	-187500.015625	-187500.015625	-187500.015625	461.000000	493.000000	1018.000000	1610629064.784847
1312	42788.457031	-187500.015625	-187500.015625	-187500.015625	-187500.015625	-187500.015625	-187500.015625	-187500.015625	461.000000	492.000000	1019.000000	1610629064.784849
1313	42827.839844	-187500.015625	-187500.015625	-187500.015625	-187500.015625	-187500.015625	-187500.015625	-187500.015625	461.000000	493.000000	1018.000000	1610629064.784851
1314	42850.328125	-187500.015625	-187500.015625	-187500.015625	-187500.015625	-187500.015625	-187500.015625	-187500.015625	461.000000	493.000000	1019.000000	1610629064.784853
1315	42829.046875	-187500.015625	-187500.015625	-187500.015625	-187500.015625	-187500.015625	-187500.015625	-187500.015625	461.000000	493.000000	1018.000000	1610629064.784855
1316	42792.234375	-187500.015625	-187500.015625	-187500.015625	-187500.015625	-187500.015625	-187500.015625	-187500.015625	461.000000	493.000000	1018.000000	1610629064.784857
1317	42784.613281	-187500.015625	-187500.015625	-187500.015625	-187500.015625	-187500.015625	-187500.015625	-187500.015625	461.000000	494.000000	1018.000000	1610629064.784859
1318	42823.078125	-187500.015625	-187500.015625	-187500.015625	-187500.015625	-187500.015625	-187500.015625	-187500.015625	461.000000	493.000000	1019.000000	1610629064.784861
1319	42846.281250	-187500.015625	-187500.015625	-187500.015625	-187500.015625	-187500.015625	-187500.015625	-187500.015625	461.000000	493.000000	1019.000000	1610629064.784863
1320	42825.089844	-187500.015625	-187500.015625	-187500.015625	-187500.015625	-187500.015625	-187500.015625	-187500.015625	461.000000	493.000000	1018.000000	1610629064.784865
1321	42789.238281	-187500.015625	-187500.015625	-187500.015625	-187500.015625	-187500.015625	-187500.015625	-187500.015625	461.000000	493.000000	1019.000000	1610629064.784867
1322	42785.664062	-187500.015625	-187500.015625	-187500.015625	-187500.015625	-187500.015625	-187500.015625	-187500.015625	461.000000	493.000000	1018.000000	1610629064.784869
1323	42829.718750	-187500.015625	-187500.015625	-187500.015625	-187500.015625	-187500.015625	-187500.015625	-187500.015625	461.000000	493.000000	1018.000000	1610629065.263644
1324	42858.441406	-187500.015625	-187500.015625	-187500.015625	-187500.015625	-187500.015625	-187500.015625	-187500.015625	461.000000	493.000000	1019.000000	1610629065.263706
1325	42832.714844	-187500.015625	-187500.015625	-187500.015625	-187500.015625	-187500.015625	-187500.015625	-187500.015625	461.000000	493.000000	1019.000000	1610629065.263770
1326	42794.671875	-187500.015625	-187500.015625	-187500.015625	-187500.015625	-187500.015625	-187500.015625	-187500.015625	461.000000	493.000000	1018.000000	1610629065.263772
1327	42789.238281	-187500.015625	-187500.015625	-187500.015625	-187500.015625	-187500.015625	-187500.015625	-187500.015625	461.000000	493.000000	1018.000000	1610629065.263776
1328	42820.890625	-187500.015625	-187500.015625	-187500.015625	-187500.015625	-187500.015625	-187500.015625	-187500.015625	460.000000	493.000000	1018.000000	1610629065.263778
1329	42849.968750	-187500.015625	-187500.015625	-187500.015625	-187500.015625	-187500.015625	-187500.015625	-187500.015625	461.000000	492.000000	1018.000000	1610629065.263780
1330	42825.472656	-187500.015625	-187500.015625	-187500.015625	-187500.015625	-187500.015625	-187500.015625	-187500.015625	461.000000	492.000000	1019.000000	1610629065.263781
1331	42793.039062	-187500.015625	-187500.015625	-187500.015625	-187500.015625	-187500.015625	-187500.015625	-187500.015625	461.000000	493.000000	1019.000000	1610629065.263783
1332	42792.277344	-187500.015625	-187500.015625	-187500.015625	-187500.015625	-187500.015625	-187500.015625	-187500.015625	461.000000	493.000000	1019.000000	1610629065.263784
1333	42834.167969	-187500.015625	-187500.015625	-187500.015625	-187500.015625	-187500.015625	-187500.015625	-187500.015625	461.000000	493.000000	1018.000000	1610629065.263786
1334	42858.777344	-187500.015625	-187500.015625	-187500.015625	-187500.015625	-187500.015625	-187500.015625	-187500.015625	461.000000	491.000000	1019.000000	1610629065.263788
1335	42835.531250	-187500.015625	-187500.015625	-187500.015625	-187500.015625	-187500.015625	-187500.015625	-187500.015625	461.000000	493.000000	1019.000000	1610629065.263789
1336	42799.410156	-187500.015625	-187500.015625	-187500.015625	-187500.015625	-187500.015625	-187500.015625	-187500.015625	461.000000	492.000000	1019.000000	1610629065.263791
1337	42795.898438	-187500.015625	-187500.015625	-187500.015625	-187500.015625	-187500.015625	-187500.015625	-187500.015625	461.000000	493.000000	1018.000000	1610629065.263793
1338	42839.867188	-187500.015625	-187500.015625	-187500.015625	-187500.015625	-187500.015625	-187500.015625	-187500.015625	460.000000	494.000000	1018.000000	1610629065.263795
1339	42865.816406	-187500.015625	-187500.015625	-187500.015625	-187500.015625	-187500.015625	-187500.015625	-187500.015625	460.000000	493.000000	1018.000000	1610629065.263796
1340	42843.375000	-187500.015625	-187500.015625	-187500.015625	-187500.015625	-187500.015625	-187500.015625	-187500.015625	461.000000	493.000000	1018.000000	1610629065.263798
1341	42802.917969	-187500.015625	-187500.015625	-187500.015625	-187500.015625	-187500.015625	-187500.015625	-187500.015625	461.000000	492.000000	1018.000000	1610629065.263800
1342	42797.578125	-187500.015625	-187500.015625	-187500.015625	-187500.015625	-187500.015625	-187500.015625	-187500.015625	461.000000	492.000000	1019.000000	1610629065.263801
1343	42836.625000	-187500.015625	-187500.015625	-187500.015625	-187500.015625	-187500.015625	-187500.015625	-187500.015625	461.000000	493.000000	1018.000000	1610629065.263803
1344	42861.996094	-187500.015625	-187500.015625	-187500.015625	-187500.015625	-187500.015625	-187500.015625	-187500.015625	460.000000	492.000000	1017.000000	1610629065.263805
1345	42840.960938	-187500.015625	-187500.015625	-187500.015625	-187500.015625	-187500.015625	-187500.015625	-187500.015625	461.000000	492.000000	1017.000000	1610629065.263806
1346	42802.269531	-187500.015625	-187500.015625	-187500.015625	-187500.015625	-187500.015625	-187500.015625	-187500.015625	461.000000	492.000000	1018.000000	1610629065.263808
1347	42792.437500	-187500.015625	-187500.015625	-187500.015625	-187500.015625	-187500.015625	-187500.015625	-187500.015625	461.000000	492.000000	1018.000000	1610629065.263810
1348	42834.187500	-187500.015625	-187500.015625	-187500.015625	-187500.015625	-187500.015625	-187500.015625	-187500.015625	461.000000	492.000000	1019.000000	1610629065.263811
1349	42854.839844	-187500.015625	-187500.015625	-187500.015625	-187500.015625	-187500.015625	-187500.015625	-187500.015625	461.000000	492.000000	1020.000000	1610629065.263813
1350	42836.109375	-187500.015625	-187500.015625	-187500.015625	-187500.015625	-187500.015625	-187500.015625	-187500.015625	461.000000	493.000000	1019.000000	1610629065.263815
1351	42798.292969	-187500.015625	-187500.015625	-187500.015625	-187500.015625	-187500.015625	-187500.015625	-187500.015625	461.000000	493.000000	1018.000000	1610629065.263817
1352	42793.171875	-187500.015625	-187500.015625	-187500.015625	-187500.015625	-187500.015625	-187500.015625	-187500.015625	461.000000	492.000000	1017.000000	1610629065.263819
1353	42834.902344	-187500.015625	-187500.015625	-187500.015625	-187500.015625	-187500.015625	-187500.015625	-187500.015625	460.000000	493.000000	1017.000000	1610629065.263820
1354	42863.179688	-187500.015625	-187500.015625	-187500.015625	-187500.015625	-187500.015625	-187500.015625	-187500.015625	460.000000	492.000000	1018.000000	1610629065.263822
1355	42843.621094	-187500.015625	-187500.015625	-187500.015625	-187500.015625	-187500.015625	-187500.015625	-187500.015625	461.000000	493.000000	1018.000000	1610629065.263824
1356	42803.097656	-187500.015625	-187500.015625	-187500.015625	-187500.015625	-187500.015625	-187500.015625	-187500.015625	461.000000	492.000000	1019.000000	1610629065.263825
1357	42787.675781	-187500.015625	-187500.015625	-187500.015625	-187500.015625	-187500.015625	-187500.015625	-187500.015625	461.000000	492.000000	1019.000000	1610629065.263827
1358	42828.710938	-187500.015625	-187500.015625	-187500.015625	-187500.015625	-187500.015625	-187500.015625	-187500.015625	460.000000	493.000000	1018.000000	1610629065.263829
1359	42860.386719	-187500.015625	-187500.015625	-187500.015625	-187500.015625	-187500.015625	-187500.015625	-187500.015625	460.000000	492.000000	1018.000000	1610629065.263830
1360	42840.738281	-187500.015625	-187500.015625	-187500.015625	-187500.015625	-187500.015625	-187500.015625	-187500.015625	461.000000	493.000000	1018.000000	1610629065.263832
1361	42805.398438	-187500.015625	-187500.015625	-187500.015625	-187500.015625	-187500.015625	-187500.015625	-187500.015625	461.000000	493.000000	1018.000000	1610629065.263833
1362	42800.191406	-187500.015625	-187500.015625	-187500.015625	-187500.015625	-187500.015625	-187500.015625	-187500.015625	461.000000	492.000000	1019.000000	1610629065.263835
1363	42839.484375	-187500.015625	-187500.015625	-187500.015625	-187500.015625	-187500.015625	-187500.015625	-187500.015625	461.000000	493.000000	1019.000000	1610629065.263836
1364	42860.562500	-187500.015625	-187500.015625	-187500.015625	-187500.015625	-187500.015625	-187500.015625	-187500.015625	461.000000	492.000000	1019.000000	1610629065.263838
1365	42838.546875	-187500.015625	-187500.015625	-187500.015625	-187500.015625	-187500.015625	-187500.015625	-187500.015625	461.000000	494.000000	1019.000000	1610629065.263839
1366	42796.167969	-187500.015625	-187500.015625	-187500.015625	-187500.015625	-187500.015625	-187500.015625	-187500.015625	461.000000	493.000000	1018.000000	1610629065.263841
1367	42785.976562	-187500.015625	-187500.015625	-187500.015625	-187500.015625	-187500.015625	-187500.015625	-187500.015625	461.000000	493.000000	1018.000000	1610629065.263843
1368	42831.820312	-187500.015625	-187500.015625	-187500.015625	-187500.015625	-187500.015625	-187500.015625	-187500.015625	461.000000	492.000000	1019.000000	1610629065.263844
1369	42859.757812	-187500.015625	-187500.015625	-187500.015625	-187500.015625	-187500.015625	-187500.015625	-187500.015625	460.000000	492.000000	1018.000000	1610629065.263846
1370	42843.644531	-187500.015625	-187500.015625	-187500.015625	-187500.015625	-187500.015625	-187500.015625	-187500.015625	461.000000	494.000000	1019.000000	1610629065.263848
1371	42801.644531	-187500.015625	-187500.015625	-187500.015625	-187500.015625	-187500.015625	-187500.015625	-187500.015625	461.000000	493.000000	1018.000000	1610629065.263849
1372	42787.832031	-187500.015625	-187500.015625	-187500.015625	-187500.015625	-187500.015625	-187500.015625	-187500.015625	460.000000	493.000000	1018.000000	1610629065.263851
1373	42830.632812	-187500.015625	-187500.015625	-187500.015625	-187500.015625	-187500.015625	-187500.015625	-187500.015625	461.000000	493.000000	1019.000000	1610629065.263854
1374	42860.988281	-187500.015625	-187500.015625	-187500.015625	-187500.015625	-187500.015625	-187500.015625	-187500.015625	461.000000	492.000000	1019.000000	1610629065.263855
1375	42842.792969	-187500.015625	-187500.015625	-187500.015625	-187500.015625	-187500.015625	-187500.015625	-187500.015625	461.000000	492.000000	1019.000000	1610629065.263857
1376	42800.660156	-187500.015625	-187500.015625	-187500.015625	-187500.015625	-187500.015625	-187500.015625	-187500.015625	461.000000	493.000000	1019.000000	1610629065.263858
1377	42793.441406	-187500.015625	-187500.015625	-187500.015625	-187500.015625	-187500.015625	-187500.015625	-187500.015625	461.000000	493.000000	1018.000000	1610629065.263860
1378	42831.953125	-187500.015625	-187500.015625	-187500.015625	-187500.015625	-187500.015625	-187500.015625	-187500.015625	460.000000	493.000000	1018.000000	1610629065.263862
1379	42860.339844	-187500.015625	-187500.015625	-187500.015625	-187500.015625	-187500.015625	-187500.015625	-187500.015625	461.000000	492.000000	1019.000000	1610629065.263863
1380	42838.769531	-187500.015625	-187500.015625	-187500.015625	-187500.015625	-187500.015625	-187500.015625	-187500.015625	461.000000	493.000000	1019.000000	1610629065.263865
1381	42799.656250	-187500.015625	-187500.015625	-187500.015625	-187500.015625	-187500.015625	-187500.015625	-187500.015625	461.000000	492.000000	1019.000000	1610629065.263866
1382	42792.035156	-187500.015625	-187500.015625	-187500.015625	-187500.015625	-187500.015625	-187500.015625	-187500.015625	461.000000	493.000000	1018.000000	1610629065.263868
1383	42832.804688	-187500.015625	-187500.015625	-187500.015625	-187500.015625	-187500.015625	-187500.015625	-187500.015625	460.000000	493.000000	1018.000000	1610629065.263870
1384	42862.218750	-187500.015625	-187500.015625	-187500.015625	-187500.015625	-187500.015625	-187500.015625	-187500.015625	461.000000	492.000000	1018.000000	1610629065.263871
1385	42843.105469	-187500.015625	-187500.015625	-187500.015625	-187500.015625	-187500.015625	-187500.015625	-187500.015625	461.000000	494.000000	1018.000000	1610629065.263873
1386	42799.722656	-187500.015625	-187500.015625	-187500.015625	-187500.015625	-187500.015625	-187500.015625	-187500.015625	461.000000	492.000000	1019.000000	1610629065.263875
1387	42791.652344	-187500.015625	-187500.015625	-187500.015625	-187500.015625	-187500.015625	-187500.015625	-187500.015625	461.000000	492.000000	1019.000000	1610629065.263876
1388	42828.980469	-187500.015625	-187500.015625	-187500.015625	-187500.015625	-187500.015625	-187500.015625	-187500.015625	460.000000	493.000000	1018.000000	1610629065.263878
1389	42856.207031	-187500.015625	-187500.015625	-187500.015625	-187500.015625	-187500.015625	-187500.015625	-187500.015625	460.000000	493.000000	1018.000000	1610629065.263880
1390	42844.851562	-187500.015625	-187500.015625	-187500.015625	-187500.015625	-187500.015625	-187500.015625	-187500.015625	461.000000	493.000000	1018.000000	1610629065.263881
1391	42803.722656	-187500.015625	-187500.015625	-187500.015625	-187500.015625	-187500.015625	-187500.015625	-187500.015625	461.000000	493.000000	1018.000000	1610629065.263883
1392	42787.652344	-187500.015625	-187500.015625	-187500.015625	-187500.015625	-187500.015625	-187500.015625	-187500.015625	461.000000	492.000000	1019.000000	1610629065.263884
1393	42823.035156	-187500.015625	-187500.015625	-187500.015625	-187500.015625	-187500.015625	-187500.015625	-187500.015625	461.000000	493.000000	1019.000000	1610629065.263886
1394	42859.042969	-187500.015625	-187500.015625	-187500.015625	-187500.015625	-187500.015625	-187500.015625	-187500.015625	461.000000	492.000000	1018.000000	1610629065.263888
1395	42843.820312	-187500.015625	-187500.015625	-187500.015625	-187500.015625	-187500.015625	-187500.015625	-187500.015625	461.000000	493.000000	1018.000000	1610629065.263889
1396	42797.152344	-187500.015625	-187500.015625	-187500.015625	-187500.015625	-187500.015625	-187500.015625	-187500.015625	461.000000	493.000000	1018.000000	1610629065.263891
1397	42784.031250	-187500.015625	-187500.015625	-187500.015625	-187500.015625	-187500.015625	-187500.015625	-187500.015625	461.000000	493.000000	1018.000000	1610629065.263894
1398	42824.441406	-187500.015625	-187500.015625	-187500.015625	-187500.015625	-187500.015625	-187500.015625	-187500.015625	461.000000	493.000000	1019.000000	1610629065.263896
1399	42854.796875	-187500.015625	-187500.015625	-187500.015625	-187500.015625	-187500.015625	-187500.015625	-187500.015625	461.000000	493.000000	1018.000000	1610629065.263897
1400	42835.621094	-187500.015625	-187500.015625	-187500.015625	-187500.015625	-187500.015625	-187500.015625	-187500.015625	461.000000	493.000000	1019.000000	1610629065.263899
1401	42797.890625	-187500.015625	-187500.015625	-187500.015625	-187500.015625	-187500.015625	-187500.015625	-187500.015625	461.000000	494.000000	1018.000000	1610629065.263901
1402	42785.125000	-187500.015625	-187500.015625	-187500.015625	-187500.015625	-187500.015625	-187500.015625	-187500.015625	460.000000	492.000000	1018.000000	1610629065.263902
1403	42822.609375	-187500.015625	-187500.015625	-187500.015625	-187500.015625	-187500.015625	-187500.015625	-187500.015625	461.000000	494.000000	1018.000000	1610629065.263904
1404	42858.441406	-187500.015625	-187500.015625	-187500.015625	-187500.015625	-187500.015625	-187500.015625	-187500.015625	461.000000	492.000000	1018.000000	1610629065.263906
1405	42845.722656	-187500.015625	-187500.015625	-187500.015625	-187500.015625	-187500.015625	-187500.015625	-187500.015625	461.000000	493.000000	1018.000000	1610629065.263907
1406	42797.933594	-187500.015625	-187500.015625	-187500.015625	-187500.015625	-187500.015625	-187500.015625	-187500.015625	461.000000	492.000000	1018.000000	1610629065.263909
1407	42786.625000	-187500.015625	-187500.015625	-187500.015625	-187500.015625	-187500.015625	-187500.015625	-187500.015625	461.000000	492.000000	1019.000000	1610629065.263910
1408	42825.941406	-187500.015625	-187500.015625	-187500.015625	-187500.015625	-187500.015625	-187500.015625	-187500.015625	461.000000	493.000000	1019.000000	1610629065.263912
1409	42851.691406	-187500.015625	-187500.015625	-187500.015625	-187500.015625	-187500.015625	-187500.015625	-187500.015625	461.000000	492.000000	1018.000000	1610629065.263914
1410	42837.855469	-187500.015625	-187500.015625	-187500.015625	-187500.015625	-187500.015625	-187500.015625	-187500.015625	461.000000	493.000000	1018.000000	1610629065.263915
1411	42791.675781	-187500.015625	-187500.015625	-187500.015625	-187500.015625	-187500.015625	-187500.015625	-187500.015625	461.000000	493.000000	1019.000000	1610629065.263917
1412	42780.722656	-187500.015625	-187500.015625	-187500.015625	-187500.015625	-187500.015625	-187500.015625	-187500.015625	461.000000	492.000000	1018.000000	1610629065.263918
1413	42820.664062	-187500.015625	-187500.015625	-187500.015625	-187500.015625	-187500.015625	-187500.015625	-187500.015625	460.000000	493.000000	1019.000000	1610629065.263920
1414	42852.070312	-187500.015625	-187500.015625	-187500.015625	-187500.015625	-187500.015625	-187500.015625	-187500.015625	461.000000	492.000000	1018.000000	1610629065.263922
1415	42840.515625	-187500.015625	-187500.015625	-187500.015625	-187500.015625	-187500.015625	-187500.015625	-187500.015625	461.000000	492.000000	1019.000000	1610629065.263924
1416	42797.308594	-187500.015625	-187500.015625	-187500.015625	-187500.015625	-187500.015625	-187500.015625	-187500.015625	461.000000	493.000000	1018.000000	1610629065.263925
1417	42781.707031	-187500.015625	-187500.015625	-187500.015625	-187500.015625	-187500.015625	-187500.015625	-187500.015625	461.000000	492.000000	1019.000000	1610629065.263927
1418	42815.191406	-187500.015625	-187500.015625	-187500.015625	-187500.015625	-187500.015625	-187500.015625	-187500.015625	460.000000	493.000000	1018.000000	1610629065.263929
1419	42845.542969	-187500.015625	-187500.015625	-187500.015625	-187500.015625	-187500.015625	-187500.015625	-187500.015625	460.000000	493.000000	1019.000000	1610629065.263930
1420	42834.679688	-187500.015625	-187500.015625	-187500.015625	-187500.015625	-187500.015625	-187500.015625	-187500.015625	461.000000	492.000000	1019.000000	1610629065.263932
1421	42796.906250	-187500.015625	-187500.015625	-187500.015625	-187500.015625	-187500.015625	-187500.015625	-187500.015625	461.000000	492.000000	1019.000000	1610629065.263934
1422	42788.925781	-187500.015625	-187500.015625	-187500.015625	-187500.015625	-187500.015625	-187500.015625	-187500.015625	461.000000	492.000000	1019.000000	1610629065.263936
1423	42830.144531	-187500.015625	-187500.015625	-187500.015625	-187500.015625	-187500.015625	-187500.015625	-187500.015625	461.000000	493.000000	1019.000000	1610629065.263937
1424	42855.804688	-187500.015625	-187500.015625	-187500.015625	-187500.015625	-187500.015625	-187500.015625	-187500.015625	460.000000	492.000000	1018.000000	1610629065.263939
1425	42829.316406	-187500.015625	-187500.015625	-187500.015625	-187500.015625	-187500.015625	-187500.015625	-187500.015625	461.000000	493.000000	1018.000000	1610629065.263941
1426	42787.382812	-187500.015625	-187500.015625	-187500.015625	-187500.015625	-187500.015625	-187500.015625	-187500.015625	461.000000	493.000000	1019.000000	1610629065.263942
1427	42773.011719	-187500.015625	-187500.015625	-187500.015625	-187500.015625	-187500.015625	-187500.015625	-187500.015625	461.000000	493.000000	1018.000000	1610629065.263944
1428	42809.914062	-187500.015625	-187500.015625	-187500.015625	-187500.015625	-187500.015625	-187500.015625	-187500.015625	461.000000	493.000000	1020.000000	1610629065.263946
1429	42848.179688	-187500.015625	-187500.015625	-187500.015625	-187500.015625	-187500.015625	-187500.015625	-187500.015625	461.000000	492.000000	1019.000000	1610629065.263947
1430	42842.996094	-187500.015625	-187500.015625	-187500.015625	-187500.015625	-187500.015625	-187500.015625	-187500.015625	461.000000	492.000000	1019.000000	1610629065.263949
1431	42801.531250	-187500.015625	-187500.015625	-187500.015625	-187500.015625	-187500.015625	-187500.015625	-187500.015625	461.000000	493.000000	1018.000000	1610629065.263950
1432	42786.937500	-187500.015625	-187500.015625	-187500.015625	-187500.015625	-187500.015625	-187500.015625	-187500.015625	461.000000	493.000000	1019.000000	1610629065.263952
1433	42822.746094	-187500.015625	-187500.015625	-187500.015625	-187500.015625	-187500.015625	-187500.015625	-187500.015625	460.000000	493.000000	1018.000000	1610629065.263954
1434	42853.367188	-187500.015625	-187500.015625	-187500.015625	-187500.015625	-187500.015625	-187500.015625	-187500.015625	461.000000	492.000000	1018.000000	1610629065.263955
1435	42850.238281	-187500.015625	-187500.015625	-187500.015625	-187500.015625	-187500.015625	-187500.015625	-187500.015625	461.000000	493.000000	1019.000000	1610629065.263957
1436	42809.757812	-187500.015625	-187500.015625	-187500.015625	-187500.015625	-187500.015625	-187500.015625	-187500.015625	461.000000	493.000000	1019.000000	1610629065.263959
1437	42791.609375	-187500.015625	-187500.015625	-187500.015625	-187500.015625	-187500.015625	-187500.015625	-187500.015625	461.000000	493.000000	1018.000000	1610629065.263960
1438	42826.855469	-187500.015625	-187500.015625	-187500.015625	-187500.015625	-187500.015625	-187500.015625	-187500.015625	460.000000	493.000000	1018.000000	1610629065.263962
1439	42856.832031	-187500.015625	-187500.015625	-187500.015625	-187500.015625	-187500.015625	-187500.015625	-187500.015625	460.000000	492.000000	1018.000000	1610629065.263964
1440	42845.230469	-187500.015625	-187500.015625	-187500.015625	-187500.015625	-187500.015625	-187500.015625	-187500.015625	461.000000	493.000000	1019.000000	1610629065.263965
1441	42802.089844	-187500.015625	-187500.015625	-187500.015625	-187500.015625	-187500.015625	-187500.015625	-187500.015625	461.000000	493.000000	1018.000000	1610629065.263967
1442	42784.859375	-187500.015625	-187500.015625	-187500.015625	-187500.015625	-187500.015625	-187500.015625	-187500.015625	461.000000	492.000000	1019.000000	1610629065.263968
1443	42820.734375	-187500.015625	-187500.015625	-187500.015625	-187500.015625	-187500.015625	-187500.015625	-187500.015625	461.000000	493.000000	1019.000000	1610629065.743980
1444	42851.265625	-187500.015625	-187500.015625	-187500.015625	-187500.015625	-187500.015625	-187500.015625	-187500.015625	460.000000	492.000000	1019.000000	1610629065.744016
1445	42842.882812	-187500.015625	-187500.015625	-187500.015625	-187500.015625	-187500.015625	-187500.015625	-187500.015625	461.000000	493.000000	1019.000000	1610629065.744160
1446	42806.695312	-187500.015625	-187500.015625	-187500.015625	-187500.015625	-187500.015625	-187500.015625	-187500.015625	461.000000	493.000000	1019.000000	1610629065.744162
1447	42784.703125	-187500.015625	-187500.015625	-187500.015625	-187500.015625	-187500.015625	-187500.015625	-187500.015625	461.000000	492.000000	1019.000000	1610629065.744164
1448	42818.140625	-187500.015625	-187500.015625	-187500.015625	-187500.015625	-187500.015625	-187500.015625	-187500.015625	461.000000	493.000000	1019.000000	1610629065.744166
1449	42852.003906	-187500.015625	-187500.015625	-187500.015625	-187500.015625	-187500.015625	-187500.015625	-187500.015625	461.000000	493.000000	1019.000000	1610629065.744167
1450	42840.558594	-187500.015625	-187500.015625	-187500.015625	-187500.015625	-187500.015625	-187500.015625	-187500.015625	461.000000	493.000000	1018.000000	1610629065.744169
1451	42804.574219	-187500.015625	-187500.015625	-187500.015625	-187500.015625	-187500.015625	-187500.015625	-187500.015625	461.000000	493.000000	1019.000000	1610629065.744171
1452	42785.753906	-187500.015625	-187500.015625	-187500.015625	-187500.015625	-187500.015625	-187500.015625	-187500.015625	461.000000	492.000000	1019.000000	1610629065.744172
1453	42818.250000	-187500.015625	-187500.015625	-187500.015625	-187500.015625	-187500.015625	-187500.015625	-187500.015625	461.000000	493.000000	1018.000000	1610629065.744174
1454	42850.929688	-187500.015625	-187500.015625	-187500.015625	-187500.015625	-187500.015625	-187500.015625	-187500.015625	461.000000	492.000000	1018.000000	1610629065.744176
1455	42841.386719	-187500.015625	-187500.015625	-187500.015625	-187500.015625	-187500.015625	-187500.015625	-187500.015625	461.000000	493.000000	1018.000000	1610629065.744177
1456	42803.367188	-187500.015625	-187500.015625	-187500.015625	-187500.015625	-187500.015625	-187500.015625	-187500.015625	461.000000	493.000000	1018.000000	1610629065.744179
1457	42785.015625	-187500.015625	-187500.015625	-187500.015625	-187500.015625	-187500.015625	-187500.015625	-187500.015625	461.000000	492.000000	1019.000000	1610629065.744181
1458	42825.828125	-187500.015625	-187500.015625	-187500.015625	-187500.015625	-187500.015625	-187500.015625	-187500.015625	461.000000	493.000000	1019.000000	1610629065.744182
1459	42854.640625	-187500.015625	-187500.015625	-187500.015625	-187500.015625	-187500.015625	-187500.015625	-187500.015625	460.000000	492.000000	1019.000000	1610629065.744184
1460	42844.515625	-187500.015625	-187500.015625	-187500.015625	-187500.015625	-187500.015625	-187500.015625	-187500.015625	461.000000	492.000000	1018.000000	1610629065.744186
1461	42801.980469	-187500.015625	-187500.015625	-187500.015625	-187500.015625	-187500.015625	-187500.015625	-187500.015625	461.000000	492.000000	1019.000000	1610629065.744188
1462	42782.308594	-187500.015625	-187500.015625	-187500.015625	-187500.015625	-187500.015625	-187500.015625	-187500.015625	461.000000	492.000000	1018.000000	1610629065.744189
1463	42812.550781	-187500.015625	-187500.015625	-187500.015625	-187500.015625	-187500.015625	-187500.015625	-187500.015625	460.000000	493.000000	1018.000000	1610629065.744191
1464	42852.605469	-187500.015625	-187500.015625	-187500.015625	-187500.015625	-187500.015625	-187500.015625	-187500.015625	460.000000	493.000000	1018.000000	1610629065.744193
1465	42841.296875	-187500.015625	-187500.015625	-187500.015625	-187500.015625	-187500.015625	-187500.015625	-187500.015625	461.000000	493.000000	1018.000000	1610629065.744195
1466	42803.722656	-187500.015625	-187500.015625	-187500.015625	-187500.015625	-187500.015625	-187500.015625	-187500.015625	461.000000	492.000000	1019.000000	1610629065.744198
1467	42785.820312	-187500.015625	-187500.015625	-187500.015625	-187500.015625	-187500.015625	-187500.015625	-187500.015625	461.000000	492.000000	1018.000000	1610629065.744200
1468	42818.140625	-187500.015625	-187500.015625	-187500.015625	-187500.015625	-187500.015625	-187500.015625	-187500.015625	461.000000	493.000000	1019.000000	1610629065.744202
1469	42846.527344	-187500.015625	-187500.015625	-187500.015625	-187500.015625	-187500.015625	-187500.015625	-187500.015625	460.000000	492.000000	1018.000000	1610629065.744204
1470	42837.808594	-187500.015625	-187500.015625	-187500.015625	-187500.015625	-187500.015625	-187500.015625	-187500.015625	461.000000	493.000000	1018.000000	1610629065.744205
1471	42798.312500	-187500.015625	-187500.015625	-187500.015625	-187500.015625	-187500.015625	-187500.015625	-187500.015625	461.000000	493.000000	1019.000000	1610629065.744207
1472	42777.257812	-187500.015625	-187500.015625	-187500.015625	-187500.015625	-187500.015625	-187500.015625	-187500.015625	461.000000	493.000000	1018.000000	1610629065.744209
1473	42811.078125	-187500.015625	-187500.015625	-187500.015625	-187500.015625	-187500.015625	-187500.015625	-187500.015625	461.000000	494.000000	1018.000000	1610629065.744210
1474	42847.980469	-187500.015625	-187500.015625	-187500.015625	-187500.015625	-187500.015625	-187500.015625	-187500.015625	460.000000	493.000000	1019.000000	1610629065.744212
1475	42840.113281	-187500.015625	-187500.015625	-187500.015625	-187500.015625	-187500.015625	-187500.015625	-187500.015625	461.000000	493.000000	1019.000000	1610629065.744214
1476	42797.644531	-187500.015625	-187500.015625	-187500.015625	-187500.015625	-187500.015625	-187500.015625	-187500.015625	461.000000	492.000000	1019.000000	1610629065.744215
1477	42776.968750	-187500.015625	-187500.015625	-187500.015625	-187500.015625	-187500.015625	-187500.015625	-187500.015625	461.000000	492.000000	1018.000000	1610629065.744217
1478	42806.113281	-187500.015625	-187500.015625	-187500.015625	-187500.015625	-187500.015625	-187500.015625	-187500.015625	461.000000	493.000000	1018.000000	1610629065.744219
1479	42841.699219	-187500.015625	-187500.015625	-187500.015625	-187500.015625	-187500.015625	-187500.015625	-187500.015625	460.000000	492.000000	1018.000000	1610629065.744220
1480	42840.917969	-187500.015625	-187500.015625	-187500.015625	-187500.015625	-187500.015625	-187500.015625	-187500.015625	461.000000	493.000000	1018.000000	1610629065.744222
1481	42803.835938	-187500.015625	-187500.015625	-187500.015625	-187500.015625	-187500.015625	-187500.015625	-187500.015625	461.000000	493.000000	1018.000000	1610629065.744224
1482	42780.074219	-187500.015625	-187500.015625	-187500.015625	-187500.015625	-187500.015625	-187500.015625	-187500.015625	461.000000	492.000000	1018.000000	1610629065.744226
1483	42813.109375	-187500.015625	-187500.015625	-187500.015625	-187500.015625	-187500.015625	-187500.015625	-187500.015625	461.000000	495.000000	1018.000000	1610629065.744227
1484	42843.910156	-187500.015625	-187500.015625	-187500.015625	-187500.015625	-187500.015625	-187500.015625	-187500.015625	460.000000	492.000000	1018.000000	1610629065.744229
1485	42836.335938	-187500.015625	-187500.015625	-187500.015625	-187500.015625	-187500.015625	-187500.015625	-187500.015625	461.000000	493.000000	1019.000000	1610629065.744231
1486	42796.617188	-187500.015625	-187500.015625	-187500.015625	-187500.015625	-187500.015625	-187500.015625	-187500.015625	461.000000	493.000000	1018.000000	1610629065.744232
1487	42777.503906	-187500.015625	-187500.015625	-187500.015625	-187500.015625	-187500.015625	-187500.015625	-187500.015625	461.000000	493.000000	1018.000000	1610629065.744234
1488	42807.457031	-187500.015625	-187500.015625	-187500.015625	-187500.015625	-187500.015625	-187500.015625	-187500.015625	460.000000	493.000000	1018.000000	1610629065.744236
1489	42845.097656	-187500.015625	-187500.015625	-187500.015625	-187500.015625	-187500.015625	-187500.015625	-187500.015625	460.000000	492.000000	1018.000000	1610629065.744238
1490	42839.820312	-187500.015625	-187500.015625	-187500.015625	-187500.015625	-187500.015625	-187500.015625	-187500.015625	461.000000	493.000000	1019.000000	1610629065.744240
1491	42801.421875	-187500.015625	-187500.015625	-187500.015625	-187500.015625	-187500.015625	-187500.015625	-187500.015625	461.000000	493.000000	1019.000000	1610629065.744242
1492	42779.250000	-187500.015625	-187500.015625	-187500.015625	-187500.015625	-187500.015625	-187500.015625	-187500.015625	461.000000	492.000000	1019.000000	1610629065.744244
1493	42804.976562	-187500.015625	-187500.015625	-187500.015625	-187500.015625	-187500.015625	-187500.015625	-187500.015625	461.000000	493.000000	1018.000000	1610629065.744245
1494	42841.230469	-187500.015625	-187500.015625	-187500.015625	-187500.015625	-187500.015625	-187500.015625	-187500.015625	460.000000	493.000000	1019.000000	1610629065.744247
1495	42840.042969	-187500.015625	-187500.015625	-187500.015625	-187500.015625	-187500.015625	-187500.015625	-187500.015625	461.000000	493.000000	1018.000000	1610629065.744249
1496	42800.480469	-187500.015625	-187500.015625	-187500.015625	-187500.015625	-187500.015625	-187500.015625	-187500.015625	461.000000	492.000000	1019.000000	1610629065.744250
1497	42784.703125	-187500.015625	-187500.015625	-187500.015625	-187500.015625	-187500.015625	-187500.015625	-187500.015625	461.000000	492.000000	1019.000000	1610629065.744252
1498	42819.972656	-187500.015625	-187500.015625	-187500.015625	-187500.015625	-187500.015625	-187500.015625	-187500.015625	461.000000	493.000000	1019.000000	1610629065.744254
1499	42856.875000	-187500.015625	-187500.015625	-187500.015625	-187500.015625	-187500.015625	-187500.015625	-187500.015625	461.000000	492.000000	1018.000000	1610629065.744256
1500	42850.953125	-187500.015625	-187500.015625	-187500.015625	-187500.015625	-187500.015625	-187500.015625	-187500.015625	461.000000	493.000000	1019.000000	1610629065.744257
1501	42808.261719	-187500.015625	-187500.015625	-187500.015625	-187500.015625	-187500.015625	-187500.015625	-187500.015625	461.000000	493.000000	1019.000000	1610629065.744259
1502	42779.425781	-187500.015625	-187500.015625	-187500.015625	-187500.015625	-187500.015625	-187500.015625	-187500.015625	461.000000	493.000000	1018.000000	1610629065.744260
1503	42806.203125	-187500.015625	-187500.015625	-187500.015625	-187500.015625	-187500.015625	-187500.015625	-187500.015625	461.000000	494.000000	1019.000000	1610629065.744262
1504	42847.464844	-187500.015625	-187500.015625	-187500.015625	-187500.015625	-187500.015625	-187500.015625	-187500.015625	460.000000	493.000000	1018.000000	1610629065.744264
1505	42849.074219	-187500.015625	-187500.015625	-187500.015625	-187500.015625	-187500.015625	-187500.015625	-187500.015625	461.000000	493.000000	1018.000000	1610629065.744266
1506	42808.281250	-187500.015625	-187500.015625	-187500.015625	-187500.015625	-187500.015625	-187500.015625	-187500.015625	461.000000	493.000000	1018.000000	1610629065.744267
1507	42777.125000	-187500.015625	-187500.015625	-187500.015625	-187500.015625	-187500.015625	-187500.015625	-187500.015625	461.000000	492.000000	1019.000000	1610629065.744269
1508	42808.550781	-187500.015625	-187500.015625	-187500.015625	-187500.015625	-187500.015625	-187500.015625	-187500.015625	461.000000	493.000000	1019.000000	1610629065.744271
1509	42846.863281	-187500.015625	-187500.015625	-187500.015625	-187500.015625	-187500.015625	-187500.015625	-187500.015625	460.000000	493.000000	1018.000000	1610629065.744272
1510	42837.562500	-187500.015625	-187500.015625	-187500.015625	-187500.015625	-187500.015625	-187500.015625	-187500.015625	461.000000	493.000000	1018.000000	1610629065.744274
1511	42797.285156	-187500.015625	-187500.015625	-187500.015625	-187500.015625	-187500.015625	-187500.015625	-187500.015625	461.000000	494.000000	1019.000000	1610629065.744276
1512	42780.007812	-187500.015625	-187500.015625	-187500.015625	-187500.015625	-187500.015625	-187500.015625	-187500.015625	461.000000	493.000000	1018.000000	1610629065.744278
1513	42810.382812	-187500.015625	-187500.015625	-187500.015625	-187500.015625	-187500.015625	-187500.015625	-187500.015625	461.000000	493.000000	1019.000000	1610629065.744280
1514	42847.152344	-187500.015625	-187500.015625	-187500.015625	-187500.015625	-187500.015625	-187500.015625	-187500.015625	461.000000	492.000000	1019.000000	1610629065.744282
1515	42843.105469	-187500.015625	-187500.015625	-187500.015625	-187500.015625	-187500.015625	-187500.015625	-187500.015625	461.000000	492.000000	1018.000000	1610629065.744283
1516	42798.292969	-187500.015625	-187500.015625	-187500.015625	-187500.015625	-187500.015625	-187500.015625	-187500.015625	461.000000	492.000000	1018.000000	1610629065.744285
1517	42771.937500	-187500.015625	-187500.015625	-187500.015625	-187500.015625	-187500.015625	-187500.015625	-187500.015625	461.000000	493.000000	1018.000000	1610629065.744287
1518	42799.410156	-187500.015625	-187500.015625	-187500.015625	-187500.015625	-187500.015625	-187500.015625	-187500.015625	461.000000	493.000000	1018.000000	1610629065.744288
1519	42846.527344	-187500.015625	-187500.015625	-187500.015625	-187500.015625	-187500.015625	-187500.015625	-187500.015625	461.000000	492.000000	1019.000000	1610629065.744290
1520	42845.050781	-187500.015625	-187500.015625	-187500.015625	-187500.015625	-187500.015625	-187500.015625	-187500.015625	461.000000	493.000000	1019.000000	1610629065.744292
1521	42806.046875	-187500.015625	-187500.015625	-187500.015625	-187500.015625	-187500.015625	-187500.015625	-187500.015625	461.000000	493.000000	1019.000000	1610629065.744294
1522	42780.968750	-187500.015625	-187500.015625	-187500.015625	-187500.015625	-187500.015625	-187500.015625	-187500.015625	461.000000	492.000000	1018.000000	1610629065.744295
1523	42804.996094	-187500.015625	-187500.015625	-187500.015625	-187500.015625	-187500.015625	-187500.015625	-187500.015625	460.000000	494.000000	1018.000000	1610629065.744297
1524	42843.417969	-187500.015625	-187500.015625	-187500.015625	-187500.015625	-187500.015625	-187500.015625	-187500.015625	460.000000	493.000000	1018.000000	1610629065.744299
1525	42843.464844	-187500.015625	-187500.015625	-187500.015625	-187500.015625	-187500.015625	-187500.015625	-187500.015625	461.000000	493.000000	1018.000000	1610629065.744300
1526	42806.785156	-187500.015625	-187500.015625	-187500.015625	-187500.015625	-187500.015625	-187500.015625	-187500.015625	461.000000	493.000000	1019.000000	1610629065.744303
1527	42784.835938	-187500.015625	-187500.015625	-187500.015625	-187500.015625	-187500.015625	-187500.015625	-187500.015625	461.000000	492.000000	1018.000000	1610629065.744304
1528	42810.250000	-187500.015625	-187500.015625	-187500.015625	-187500.015625	-187500.015625	-187500.015625	-187500.015625	461.000000	493.000000	1019.000000	1610629065.744306
1529	42847.375000	-187500.015625	-187500.015625	-187500.015625	-187500.015625	-187500.015625	-187500.015625	-187500.015625	460.000000	493.000000	1018.000000	1610629065.744309
1530	42847.488281	-187500.015625	-187500.015625	-187500.015625	-187500.015625	-187500.015625	-187500.015625	-187500.015625	460.000000	493.000000	1018.000000	1610629065.744311
1531	42806.808594	-187500.015625	-187500.015625	-187500.015625	-187500.015625	-187500.015625	-187500.015625	-187500.015625	461.000000	493.000000	1018.000000	1610629065.744312
1532	42781.820312	-187500.015625	-187500.015625	-187500.015625	-187500.015625	-187500.015625	-187500.015625	-187500.015625	461.000000	492.000000	1019.000000	1610629065.744314
1533	42807.703125	-187500.015625	-187500.015625	-187500.015625	-187500.015625	-187500.015625	-187500.015625	-187500.015625	461.000000	492.000000	1019.000000	1610629065.744316
1534	42848.203125	-187500.015625	-187500.015625	-187500.015625	-187500.015625	-187500.015625	-187500.015625	-187500.015625	460.000000	493.000000	1018.000000	1610629065.744317
1535	42847.667969	-187500.015625	-187500.015625	-187500.015625	-187500.015625	-187500.015625	-187500.015625	-187500.015625	461.000000	493.000000	1018.000000	1610629065.744319
1536	42806.832031	-187500.015625	-187500.015625	-187500.015625	-187500.015625	-187500.015625	-187500.015625	-187500.015625	461.000000	493.000000	1018.000000	1610629065.744322
1537	42781.906250	-187500.015625	-187500.015625	-187500.015625	-187500.015625	-187500.015625	-187500.015625	-187500.015625	461.000000	492.000000	1019.000000	1610629065.744323
1538	42805.332031	-187500.015625	-187500.015625	-187500.015625	-187500.015625	-187500.015625	-187500.015625	-187500.015625	461.000000	493.000000	1018.000000	1610629065.744325
1539	42838.210938	-187500.015625	-187500.015625	-187500.015625	-187500.015625	-187500.015625	-187500.015625	-187500.015625	460.000000	493.000000	1018.000000	1610629065.744327
1540	42841.855469	-187500.015625	-187500.015625	-187500.015625	-187500.015625	-187500.015625	-187500.015625	-187500.015625	461.000000	493.000000	1019.000000	1610629065.744328
1541	42800.816406	-187500.015625	-187500.015625	-187500.015625	-187500.015625	-187500.015625	-187500.015625	-187500.015625	461.000000	493.000000	1019.000000	1610629065.744330
1542	42775.449219	-187500.015625	-187500.015625	-187500.015625	-187500.015625	-187500.015625	-187500.015625	-187500.015625	461.000000	492.000000	1019.000000	1610629065.744332
1543	42806.316406	-187500.015625	-187500.015625	-187500.015625	-187500.015625	-187500.015625	-187500.015625	-187500.015625	461.000000	493.000000	1019.000000	1610629065.744334
1544	42846.593750	-187500.015625	-187500.015625	-187500.015625	-187500.015625	-187500.015625	-187500.015625	-187500.015625	460.000000	492.000000	1018.000000	1610629065.744335
1545	42851.289062	-187500.015625	-187500.015625	-187500.015625	-187500.015625	-187500.015625	-187500.015625	-187500.015625	461.000000	493.000000	1018.000000	1610629065.744337
1546	42810.429688	-187500.015625	-187500.015625	-187500.015625	-187500.015625	-187500.015625	-187500.015625	-187500.015625	461.000000	494.000000	1018.000000	1610629065.744339
1547	42779.917969	-187500.015625	-187500.015625	-187500.015625	-187500.015625	-187500.015625	-187500.015625	-187500.015625	461.000000	493.000000	1018.000000	1610629065.744340
1548	42801.488281	-187500.015625	-187500.015625	-187500.015625	-187500.015625	-187500.015625	-187500.015625	-187500.015625	461.000000	493.000000	1018.000000	1610629065.744342
1549	42838.257812	-187500.015625	-187500.015625	-187500.015625	-187500.015625	-187500.015625	-187500.015625	-187500.015625	461.000000	492.000000	1019.000000	1610629065.744344
1550	42839.261719	-187500.015625	-187500.015625	-187500.015625	-187500.015625	-187500.015625	-187500.015625	-187500.015625	461.000000	492.000000	1019.000000	1610629065.744345
1551	42802.605469	-187500.015625	-187500.015625	-187500.015625	-187500.015625	-187500.015625	-187500.015625	-187500.015625	461.000000	493.000000	1018.000000	1610629065.744347
1552	42779.292969	-187500.015625	-187500.015625	-187500.015625	-187500.015625	-187500.015625	-187500.015625	-187500.015625	461.000000	493.000000	1018.000000	1610629065.744349
1553	42800.593750	-187500.015625	-187500.015625	-187500.015625	-187500.015625	-187500.015625	-187500.015625	-187500.015625	461.000000	493.000000	1018.000000	1610629065.744350
1554	42845.117188	-187500.015625	-187500.015625	-187500.015625	-187500.015625	-187500.015625	-187500.015625	-187500.015625	461.000000	493.000000	1018.000000	1610629065.744352
1555	42845.027344	-187500.015625	-187500.015625	-187500.015625	-187500.015625	-187500.015625	-187500.015625	-187500.015625	461.000000	493.000000	1019.000000	1610629065.744354
1556	42805.109375	-187500.015625	-187500.015625	-187500.015625	-187500.015625	-187500.015625	-187500.015625	-187500.015625	461.000000	493.000000	1018.000000	1610629065.744355
1557	42780.968750	-187500.015625	-187500.015625	-187500.015625	-187500.015625	-187500.015625	-187500.015625	-187500.015625	461.000000	492.000000	1019.000000	1610629065.744357
1558	42800.480469	-187500.015625	-187500.015625	-187500.015625	-187500.015625	-187500.015625	-187500.015625	-187500.015625	461.000000	493.000000	1019.000000	1610629065.744359
1559	42839.664062	-187500.015625	-187500.015625	-187500.015625	-187500.015625	-187500.015625	-187500.015625	-187500.015625	461.000000	493.000000	1019.000000	1610629065.744361
1560	42844.515625	-187500.015625	-187500.015625	-187500.015625	-187500.015625	-187500.015625	-187500.015625	-187500.015625	461.000000	492.000000	1019.000000	1610629065.744363
1561	42810.406250	-187500.015625	-187500.015625	-187500.015625	-187500.015625	-187500.015625	-187500.015625	-187500.015625	461.000000	492.000000	1019.000000	1610629065.744365
1562	42781.550781	-187500.015625	-187500.015625	-187500.015625	-187500.015625	-187500.015625	-187500.015625	-187500.015625	461.000000	492.000000	1018.000000	1610629065.744366
1563	42797.664062	-187500.015625	-187500.015625	-187500.015625	-187500.015625	-187500.015625	-187500.015625	-187500.015625	460.000000	492.000000	1018.000000	1610629065.744368
1564	42836.914062	-187500.015625	-187500.015625	-187500.015625	-187500.015625	-187500.015625	-187500.015625	-187500.015625	460.000000	493.000000	1019.000000	1610629066.223795
1565	42839.128906	-187500.015625	-187500.015625	-187500.015625	-187500.015625	-187500.015625	-187500.015625	-187500.015625	461.000000	493.000000	1018.000000	1610629066.223875
1566	42802.160156	-187500.015625	-187500.015625	-187500.015625	-187500.015625	-187500.015625	-187500.015625	-187500.015625	461.000000	492.000000	1018.000000	1610629066.223915
1567	42775.984375	-187500.015625	-187500.015625	-187500.015625	-187500.015625	-187500.015625	-187500.015625	-187500.015625	461.000000	492.000000	1018.000000	1610629066.223917
1568	42796.347656	-187500.015625	-187500.015625	-187500.015625	-187500.015625	-187500.015625	-187500.015625	-187500.015625	461.000000	493.000000	1019.000000	1610629066.223919
1569	42837.699219	-187500.015625	-187500.015625	-187500.015625	-187500.015625	-187500.015625	-187500.015625	-187500.015625	460.000000	493.000000	1018.000000	1610629066.223920
1570	42840.828125	-187500.015625	-187500.015625	-187500.015625	-187500.015625	-187500.015625	-187500.015625	-187500.015625	461.000000	493.000000	1019.000000	1610629066.223922
1571	42799.765625	-187500.015625	-187500.015625	-187500.015625	-187500.015625	-187500.015625	-187500.015625	-187500.015625	461.000000	493.000000	1019.000000	1610629066.223924
1572	42774.507812	-187500.015625	-187500.015625	-187500.015625	-187500.015625	-187500.015625	-187500.015625	-187500.015625	461.000000	492.000000	1019.000000	1610629066.223926
1573	42799.074219	-187500.015625	-187500.015625	-187500.015625	-187500.015625	-187500.015625	-187500.015625	-187500.015625	461.000000	493.000000	1019.000000	1610629066.223927
1574	42838.480469	-187500.015625	-187500.015625	-187500.015625	-187500.015625	-187500.015625	-187500.015625	-187500.015625	460.000000	492.000000	1018.000000	1610629066.223929
1575	42842.792969	-187500.015625	-187500.015625	-187500.015625	-187500.015625	-187500.015625	-187500.015625	-187500.015625	461.000000	493.000000	1018.000000	1610629066.223931
1576	42805.355469	-187500.015625	-187500.015625	-187500.015625	-187500.015625	-187500.015625	-187500.015625	-187500.015625	461.000000	493.000000	1019.000000	1610629066.223933
1577	42776.050781	-187500.015625	-187500.015625	-187500.015625	-187500.015625	-187500.015625	-187500.015625	-187500.015625	461.000000	492.000000	1019.000000	1610629066.223934
1578	42795.410156	-187500.015625	-187500.015625	-187500.015625	-187500.015625	-187500.015625	-187500.015625	-187500.015625	461.000000	494.000000	1019.000000	1610629066.223936
1579	42841.632812	-187500.015625	-187500.015625	-187500.015625	-187500.015625	-187500.015625	-187500.015625	-187500.015625	460.000000	492.000000	1018.000000	1610629066.223937
1580	42846.191406	-187500.015625	-187500.015625	-187500.015625	-187500.015625	-187500.015625	-187500.015625	-187500.015625	461.000000	492.000000	1019.000000	1610629066.223939
1581	42810.160156	-187500.015625	-187500.015625	-187500.015625	-187500.015625	-187500.015625	-187500.015625	-187500.015625	461.000000	493.000000	1018.000000	1610629066.223941
1582	42786.355469	-187500.015625	-187500.015625	-187500.015625	-187500.015625	-187500.015625	-187500.015625	-187500.015625	461.000000	492.000000	1019.000000	1610629066.223943
1583	42802.316406	-187500.015625	-187500.015625	-187500.015625	-187500.015625	-187500.015625	-187500.015625	-187500.015625	461.000000	493.000000	1018.000000	1610629066.223948
1584	42839.398438	-187500.015625	-187500.015625	-187500.015625	-187500.015625	-187500.015625	-187500.015625	-187500.015625	461.000000	492.000000	1018.000000	1610629066.223950
1585	42844.449219	-187500.015625	-187500.015625	-187500.015625	-187500.015625	-187500.015625	-187500.015625	-187500.015625	461.000000	493.000000	1019.000000	1610629066.223951
1586	42811.769531	-187500.015625	-187500.015625	-187500.015625	-187500.015625	-187500.015625	-187500.015625	-187500.015625	461.000000	493.000000	1018.000000	1610629066.223953
1587	42781.437500	-187500.015625	-187500.015625	-187500.015625	-187500.015625	-187500.015625	-187500.015625	-187500.015625	461.000000	492.000000	1019.000000	1610629066.223955
1588	42802.089844	-187500.015625	-187500.015625	-187500.015625	-187500.015625	-187500.015625	-187500.015625	-187500.015625	460.000000	493.000000	1018.000000	1610629066.223956
1589	42845.902344	-187500.015625	-187500.015625	-187500.015625	-187500.015625	-187500.015625	-187500.015625	-187500.015625	460.000000	493.000000	1018.000000	1610629066.223958
1590	42848.472656	-187500.015625	-187500.015625	-187500.015625	-187500.015625	-187500.015625	-187500.015625	-187500.015625	461.000000	492.000000	1019.000000	1610629066.223960
1591	42809.156250	-187500.015625	-187500.015625	-187500.015625	-187500.015625	-187500.015625	-187500.015625	-187500.015625	461.000000	493.000000	1019.000000	1610629066.223961
1592	42777.058594	-187500.015625	-187500.015625	-187500.015625	-187500.015625	-187500.015625	-187500.015625	-187500.015625	461.000000	492.000000	1019.000000	1610629066.223963
1593	42794.960938	-187500.015625	-187500.015625	-187500.015625	-187500.015625	-187500.015625	-187500.015625	-187500.015625	461.000000	493.000000	1019.000000	1610629066.223964
1594	42837.832031	-187500.015625	-187500.015625	-187500.015625	-187500.015625	-187500.015625	-187500.015625	-187500.015625	460.000000	493.000000	1018.000000	1610629066.223966
1595	42844.648438	-187500.015625	-187500.015625	-187500.015625	-187500.015625	-187500.015625	-187500.015625	-187500.015625	461.000000	493.000000	1018.000000	1610629066.223968
1596	42810.941406	-187500.015625	-187500.015625	-187500.015625	-187500.015625	-187500.015625	-187500.015625	-187500.015625	461.000000	493.000000	1018.000000	1610629066.223969
1597	42782.867188	-187500.015625	-187500.015625	-187500.015625	-187500.015625	-187500.015625	-187500.015625	-187500.015625	461.000000	492.000000	1019.000000	1610629066.223971
1598	42795.519531	-187500.015625	-187500.015625	-187500.015625	-187500.015625	-187500.015625	-187500.015625	-187500.015625	461.000000	493.000000	1019.000000	1610629066.223973
1599	42833.695312	-187500.015625	-187500.015625	-187500.015625	-187500.015625	-187500.015625	-187500.015625	-187500.015625	460.000000	493.000000	1019.000000	1610629066.223974
1600	42837.226562	-187500.015625	-187500.015625	-187500.015625	-187500.015625	-187500.015625	-187500.015625	-187500.015625	461.000000	492.000000	1018.000000	1610629066.223976
1601	42804.839844	-187500.015625	-187500.015625	-187500.015625	-187500.015625	-187500.015625	-187500.015625	-187500.015625	461.000000	493.000000	1018.000000	1610629066.223978
1602	42779.964844	-187500.015625	-187500.015625	-187500.015625	-187500.015625	-187500.015625	-187500.015625	-187500.015625	461.000000	492.000000	1018.000000	1610629066.223979
1603	42794.156250	-187500.015625	-187500.015625	-187500.015625	-187500.015625	-187500.015625	-187500.015625	-187500.015625	461.000000	493.000000	1019.000000	1610629066.223981
1604	42841.652344	-187500.015625	-187500.015625	-187500.015625	-187500.015625	-187500.015625	-187500.015625	-187500.015625	460.000000	493.000000	1019.000000	1610629066.223982
1605	42849.656250	-187500.015625	-187500.015625	-187500.015625	-187500.015625	-187500.015625	-187500.015625	-187500.015625	461.000000	493.000000	1018.000000	1610629066.223984
1606	42812.753906	-187500.015625	-187500.015625	-187500.015625	-187500.015625	-187500.015625	-187500.015625	-187500.015625	461.000000	493.000000	1018.000000	1610629066.223987
1607	42779.316406	-187500.015625	-187500.015625	-187500.015625	-187500.015625	-187500.015625	-187500.015625	-187500.015625	461.000000	492.000000	1018.000000	1610629066.223988
1608	42789.707031	-187500.015625	-187500.015625	-187500.015625	-187500.015625	-187500.015625	-187500.015625	-187500.015625	461.000000	492.000000	1018.000000	1610629066.223990
1609	42832.378906	-187500.015625	-187500.015625	-187500.015625	-187500.015625	-187500.015625	-187500.015625	-187500.015625	461.000000	493.000000	1019.000000	1610629066.223992
1610	42843.085938	-187500.015625	-187500.015625	-187500.015625	-187500.015625	-187500.015625	-187500.015625	-187500.015625	461.000000	492.000000	1019.000000	1610629066.223993
1611	42811.457031	-187500.015625	-187500.015625	-187500.015625	-187500.015625	-187500.015625	-187500.015625	-187500.015625	461.000000	493.000000	1019.000000	1610629066.223995
1612	42781.171875	-187500.015625	-187500.015625	-187500.015625	-187500.015625	-187500.015625	-187500.015625	-187500.015625	461.000000	493.000000	1018.000000	1610629066.223997
1613	42793.820312	-187500.015625	-187500.015625	-187500.015625	-187500.015625	-187500.015625	-187500.015625	-187500.015625	461.000000	493.000000	1018.000000	1610629066.223998
1614	42837.585938	-187500.015625	-187500.015625	-187500.015625	-187500.015625	-187500.015625	-187500.015625	-187500.015625	461.000000	493.000000	1018.000000	1610629066.224000
1615	42844.113281	-187500.015625	-187500.015625	-187500.015625	-187500.015625	-187500.015625	-187500.015625	-187500.015625	461.000000	492.000000	1019.000000	1610629066.224002
1616	42805.265625	-187500.015625	-187500.015625	-187500.015625	-187500.015625	-187500.015625	-187500.015625	-187500.015625	461.000000	494.000000	1018.000000	1610629066.224003
1617	42776.789062	-187500.015625	-187500.015625	-187500.015625	-187500.015625	-187500.015625	-187500.015625	-187500.015625	461.000000	493.000000	1019.000000	1610629066.224005
1618	42791.718750	-187500.015625	-187500.015625	-187500.015625	-187500.015625	-187500.015625	-187500.015625	-187500.015625	461.000000	493.000000	1019.000000	1610629066.224006
1619	42836.066406	-187500.015625	-187500.015625	-187500.015625	-187500.015625	-187500.015625	-187500.015625	-187500.015625	461.000000	493.000000	1018.000000	1610629066.224008
1620	42847.265625	-187500.015625	-187500.015625	-187500.015625	-187500.015625	-187500.015625	-187500.015625	-187500.015625	461.000000	492.000000	1019.000000	1610629066.224010
1621	42811.167969	-187500.015625	-187500.015625	-187500.015625	-187500.015625	-187500.015625	-187500.015625	-187500.015625	461.000000	492.000000	1018.000000	1610629066.224011
1622	42778.621094	-187500.015625	-187500.015625	-187500.015625	-187500.015625	-187500.015625	-187500.015625	-187500.015625	461.000000	493.000000	1018.000000	1610629066.224013
1623	42790.648438	-187500.015625	-187500.015625	-187500.015625	-187500.015625	-187500.015625	-187500.015625	-187500.015625	461.000000	493.000000	1019.000000	1610629066.224015
1624	42835.796875	-187500.015625	-187500.015625	-187500.015625	-187500.015625	-187500.015625	-187500.015625	-187500.015625	460.000000	493.000000	1019.000000	1610629066.224016
1625	42847.218750	-187500.015625	-187500.015625	-187500.015625	-187500.015625	-187500.015625	-187500.015625	-187500.015625	461.000000	492.000000	1018.000000	1610629066.224018
1626	42813.511719	-187500.015625	-187500.015625	-187500.015625	-187500.015625	-187500.015625	-187500.015625	-187500.015625	461.000000	493.000000	1019.000000	1610629066.224020
1627	42783.093750	-187500.015625	-187500.015625	-187500.015625	-187500.015625	-187500.015625	-187500.015625	-187500.015625	461.000000	492.000000	1019.000000	1610629066.224021
1628	42796.882812	-187500.015625	-187500.015625	-187500.015625	-187500.015625	-187500.015625	-187500.015625	-187500.015625	461.000000	493.000000	1019.000000	1610629066.224023
1629	42835.730469	-187500.015625	-187500.015625	-187500.015625	-187500.015625	-187500.015625	-187500.015625	-187500.015625	460.000000	493.000000	1018.000000	1610629066.224025
1630	42850.929688	-187500.015625	-187500.015625	-187500.015625	-187500.015625	-187500.015625	-187500.015625	-187500.015625	460.000000	493.000000	1018.000000	1610629066.224027
1631	42819.437500	-187500.015625	-187500.015625	-187500.015625	-187500.015625	-187500.015625	-187500.015625	-187500.015625	461.000000	493.000000	1019.000000	1610629066.224029
1632	42788.636719	-187500.015625	-187500.015625	-187500.015625	-187500.015625	-187500.015625	-187500.015625	-187500.015625	461.000000	493.000000	1018.000000	1610629066.224030
1633	42798.382812	-187500.015625	-187500.015625	-187500.015625	-187500.015625	-187500.015625	-187500.015625	-187500.015625	461.000000	493.000000	1018.000000	1610629066.224032
1634	42842.882812	-187500.015625	-187500.015625	-187500.015625	-187500.015625	-187500.015625	-187500.015625	-187500.015625	461.000000	492.000000	1019.000000	1610629066.224034
1635	42845.027344	-187500.015625	-187500.015625	-187500.015625	-187500.015625	-187500.015625	-187500.015625	-187500.015625	461.000000	493.000000	1019.000000	1610629066.224035
1636	42811.011719	-187500.015625	-187500.015625	-187500.015625	-187500.015625	-187500.015625	-187500.015625	-187500.015625	461.000000	493.000000	1019.000000	1610629066.224037
1637	42777.906250	-187500.015625	-187500.015625	-187500.015625	-187500.015625	-187500.015625	-187500.015625	-187500.015625	461.000000	492.000000	1018.000000	1610629066.224038
1638	42795.410156	-187500.015625	-187500.015625	-187500.015625	-187500.015625	-187500.015625	-187500.015625	-187500.015625	461.000000	493.000000	1018.000000	1610629066.224040
1639	42841.363281	-187500.015625	-187500.015625	-187500.015625	-187500.015625	-187500.015625	-187500.015625	-187500.015625	460.000000	492.000000	1019.000000	1610629066.224042
1640	42849.253906	-187500.015625	-187500.015625	-187500.015625	-187500.015625	-187500.015625	-187500.015625	-187500.015625	461.000000	492.000000	1019.000000	1610629066.224044
1641	42812.910156	-187500.015625	-187500.015625	-187500.015625	-187500.015625	-187500.015625	-187500.015625	-187500.015625	461.000000	494.000000	1018.000000	1610629066.224046
1642	42784.054688	-187500.015625	-187500.015625	-187500.015625	-187500.015625	-187500.015625	-187500.015625	-187500.015625	461.000000	493.000000	1019.000000	1610629066.224047
1643	42791.832031	-187500.015625	-187500.015625	-187500.015625	-187500.015625	-187500.015625	-187500.015625	-187500.015625	461.000000	494.000000	1018.000000	1610629066.224049
1644	42836.714844	-187500.015625	-187500.015625	-187500.015625	-187500.015625	-187500.015625	-187500.015625	-187500.015625	461.000000	492.000000	1019.000000	1610629066.224050
1645	42845.921875	-187500.015625	-187500.015625	-187500.015625	-187500.015625	-187500.015625	-187500.015625	-187500.015625	461.000000	492.000000	1019.000000	1610629066.224052
1646	42814.230469	-187500.015625	-187500.015625	-187500.015625	-187500.015625	-187500.015625	-187500.015625	-187500.015625	461.000000	494.000000	1019.000000	1610629066.224054
1647	42785.281250	-187500.015625	-187500.015625	-187500.015625	-187500.015625	-187500.015625	-187500.015625	-187500.015625	461.000000	492.000000	1018.000000	1610629066.224055
1648	42799.410156	-187500.015625	-187500.015625	-187500.015625	-187500.015625	-187500.015625	-187500.015625	-187500.015625	461.000000	493.000000	1019.000000	1610629066.224057
1649	42844.246094	-187500.015625	-187500.015625	-187500.015625	-187500.015625	-187500.015625	-187500.015625	-187500.015625	460.000000	493.000000	1017.000000	1610629066.224058
1650	42859.089844	-187500.015625	-187500.015625	-187500.015625	-187500.015625	-187500.015625	-187500.015625	-187500.015625	460.000000	493.000000	1019.000000	1610629066.224060
1651	42823.234375	-187500.015625	-187500.015625	-187500.015625	-187500.015625	-187500.015625	-187500.015625	-187500.015625	461.000000	493.000000	1018.000000	1610629066.224062
1652	42786.578125	-187500.015625	-187500.015625	-187500.015625	-187500.015625	-187500.015625	-187500.015625	-187500.015625	461.000000	493.000000	1019.000000	1610629066.224063
1653	42796.683594	-187500.015625	-187500.015625	-187500.015625	-187500.015625	-187500.015625	-187500.015625	-187500.015625	461.000000	493.000000	1019.000000	1610629066.224066
1654	42836.847656	-187500.015625	-187500.015625	-187500.015625	-187500.015625	-187500.015625	-187500.015625	-187500.015625	461.000000	493.000000	1018.000000	1610629066.224068
1655	42846.906250	-187500.015625	-187500.015625	-187500.015625	-187500.015625	-187500.015625	-187500.015625	-187500.015625	461.000000	492.000000	1018.000000	1610629066.224070
1656	42813.000000	-187500.015625	-187500.015625	-187500.015625	-187500.015625	-187500.015625	-187500.015625	-187500.015625	461.000000	493.000000	1019.000000	1610629066.224071
1657	42778.308594	-187500.015625	-187500.015625	-187500.015625	-187500.015625	-187500.015625	-187500.015625	-187500.015625	461.000000	493.000000	1018.000000	1610629066.224073
1658	42786.890625	-187500.015625	-187500.015625	-187500.015625	-187500.015625	-187500.015625	-187500.015625	-187500.015625	461.000000	493.000000	1018.000000	1610629066.224074
1659	42833.964844	-187500.015625	-187500.015625	-187500.015625	-187500.015625	-187500.015625	-187500.015625	-187500.015625	460.000000	493.000000	1018.000000	1610629066.224076
1660	42845.296875	-187500.015625	-187500.015625	-187500.015625	-187500.015625	-187500.015625	-187500.015625	-187500.015625	461.000000	492.000000	1018.000000	1610629066.224078
1661	42817.023438	-187500.015625	-187500.015625	-187500.015625	-187500.015625	-187500.015625	-187500.015625	-187500.015625	461.000000	493.000000	1019.000000	1610629066.224079
1662	42782.980469	-187500.015625	-187500.015625	-187500.015625	-187500.015625	-187500.015625	-187500.015625	-187500.015625	461.000000	492.000000	1019.000000	1610629066.224081
1663	42787.183594	-187500.015625	-187500.015625	-187500.015625	-187500.015625	-187500.015625	-187500.015625	-187500.015625	461.000000	493.000000	1019.000000	1610629066.224083
1664	42827.707031	-187500.015625	-187500.015625	-187500.015625	-187500.015625	-187500.015625	-187500.015625	-187500.015625	461.000000	492.000000	1019.000000	1610629066.224084
1665	42843.375000	-187500.015625	-187500.015625	-187500.015625	-187500.015625	-187500.015625	-187500.015625	-187500.015625	461.000000	494.000000	1019.000000	1610629066.224086
1666	42810.207031	-187500.015625	-187500.015625	-187500.015625	-187500.015625	-187500.015625	-187500.015625	-187500.015625	461.000000	493.000000	1019.000000	1610629066.224087
1667	42774.933594	-187500.015625	-187500.015625	-187500.015625	-187500.015625	-187500.015625	-187500.015625	-187500.015625	461.000000	493.000000	1017.000000	1610629066.224089
1668	42784.992188	-187500.015625	-187500.015625	-187500.015625	-187500.015625	-187500.015625	-187500.015625	-187500.015625	460.000000	493.000000	1018.000000	1610629066.224091
1669	42833.292969	-187500.015625	-187500.015625	-187500.015625	-187500.015625	-187500.015625	-187500.015625	-187500.015625	460.000000	493.000000	1018.000000	1610629066.224092
1670	42846.414062	-187500.015625	-187500.015625	-187500.015625	-187500.015625	-187500.015625	-187500.015625	-187500.015625	461.000000	492.000000	1019.000000	1610629066.224094
1671	42814.832031	-187500.015625	-187500.015625	-187500.015625	-187500.015625	-187500.015625	-187500.015625	-187500.015625	461.000000	493.000000	1018.000000	1610629066.224096
1672	42778.421875	-187500.015625	-187500.015625	-187500.015625	-187500.015625	-187500.015625	-187500.015625	-187500.015625	461.000000	493.000000	1019.000000	1610629066.224097
1673	42786.378906	-187500.015625	-187500.015625	-187500.015625	-187500.015625	-187500.015625	-187500.015625	-187500.015625	461.000000	493.000000	1018.000000	1610629066.224099
1674	42828.710938	-187500.015625	-187500.015625	-187500.015625	-187500.015625	-187500.015625	-187500.015625	-187500.015625	460.000000	493.000000	1017.000000	1610629066.224101
1675	42839.800781	-187500.015625	-187500.015625	-187500.015625	-187500.015625	-187500.015625	-187500.015625	-187500.015625	461.000000	493.000000	1018.000000	1610629066.224102
1676	42810.562500	-187500.015625	-187500.015625	-187500.015625	-187500.015625	-187500.015625	-187500.015625	-187500.015625	461.000000	493.000000	1018.000000	1610629066.224105
1677	42774.753906	-187500.015625	-187500.015625	-187500.015625	-187500.015625	-187500.015625	-187500.015625	-187500.015625	461.000000	492.000000	1019.000000	1610629066.224106
1678	42779.628906	-187500.015625	-187500.015625	-187500.015625	-187500.015625	-187500.015625	-187500.015625	-187500.015625	461.000000	493.000000	1019.000000	1610629066.224108
1679	42826.230469	-187500.015625	-187500.015625	-187500.015625	-187500.015625	-187500.015625	-187500.015625	-187500.015625	460.000000	493.000000	1017.000000	1610629066.224110
1680	42842.839844	-187500.015625	-187500.015625	-187500.015625	-187500.015625	-187500.015625	-187500.015625	-187500.015625	460.000000	493.000000	1019.000000	1610629066.224111
1681	42812.550781	-187500.015625	-187500.015625	-187500.015625	-187500.015625	-187500.015625	-187500.015625	-187500.015625	461.000000	493.000000	1018.000000	1610629066.224113
1682	42777.238281	-187500.015625	-187500.015625	-187500.015625	-187500.015625	-187500.015625	-187500.015625	-187500.015625	461.000000	492.000000	1018.000000	1610629066.224114
1683	42782.644531	-187500.015625	-187500.015625	-187500.015625	-187500.015625	-187500.015625	-187500.015625	-187500.015625	461.000000	493.000000	1019.000000	1610629066.224116
1684	42831.507812	-187500.015625	-187500.015625	-187500.015625	-187500.015625	-187500.015625	-187500.015625	-187500.015625	461.000000	493.000000	1019.000000	1610629066.703176
1685	42846.234375	-187500.015625	-187500.015625	-187500.015625	-187500.015625	-187500.015625	-187500.015625	-187500.015625	461.000000	492.000000	1019.000000	1610629066.703386
1686	42811.234375	-187500.015625	-187500.015625	-187500.015625	-187500.015625	-187500.015625	-187500.015625	-187500.015625	461.000000	494.000000	1018.000000	1610629066.703387
1687	42778.644531	-187500.015625	-187500.015625	-187500.015625	-187500.015625	-187500.015625	-187500.015625	-187500.015625	461.000000	492.000000	1019.000000	1610629066.703389
1688	42780.210938	-187500.015625	-187500.015625	-187500.015625	-187500.015625	-187500.015625	-187500.015625	-187500.015625	461.000000	493.000000	1019.000000	1610629066.703391
1689	42829.718750	-187500.015625	-187500.015625	-187500.015625	-187500.015625	-187500.015625	-187500.015625	-187500.015625	461.000000	493.000000	1019.000000	1610629066.703393
1690	42846.460938	-187500.015625	-187500.015625	-187500.015625	-187500.015625	-187500.015625	-187500.015625	-187500.015625	461.000000	492.000000	1019.000000	1610629066.703395
1691	42817.671875	-187500.015625	-187500.015625	-187500.015625	-187500.015625	-187500.015625	-187500.015625	-187500.015625	461.000000	493.000000	1018.000000	1610629066.703397
1692	42778.128906	-187500.015625	-187500.015625	-187500.015625	-187500.015625	-187500.015625	-187500.015625	-187500.015625	461.000000	493.000000	1018.000000	1610629066.703399
1693	42777.281250	-187500.015625	-187500.015625	-187500.015625	-187500.015625	-187500.015625	-187500.015625	-187500.015625	461.000000	493.000000	1018.000000	1610629066.703401
1694	42820.488281	-187500.015625	-187500.015625	-187500.015625	-187500.015625	-187500.015625	-187500.015625	-187500.015625	460.000000	493.000000	1018.000000	1610629066.703403
1695	42833.609375	-187500.015625	-187500.015625	-187500.015625	-187500.015625	-187500.015625	-187500.015625	-187500.015625	461.000000	493.000000	1019.000000	1610629066.703405
1696	42806.359375	-187500.015625	-187500.015625	-187500.015625	-187500.015625	-187500.015625	-187500.015625	-187500.015625	461.000000	493.000000	1018.000000	1610629066.703406
1697	42774.867188	-187500.015625	-187500.015625	-187500.015625	-187500.015625	-187500.015625	-187500.015625	-187500.015625	461.000000	493.000000	1018.000000	1610629066.703408
1698	42775.468750	-187500.015625	-187500.015625	-187500.015625	-187500.015625	-187500.015625	-187500.015625	-187500.015625	460.000000	493.000000	1019.000000	1610629066.703410
1699	42821.113281	-187500.015625	-187500.015625	-187500.015625	-187500.015625	-187500.015625	-187500.015625	-187500.015625	461.000000	493.000000	1019.000000	1610629066.703415
1700	42840.582031	-187500.015625	-187500.015625	-187500.015625	-187500.015625	-187500.015625	-187500.015625	-187500.015625	461.000000	492.000000	1019.000000	1610629066.703417
1701	42807.390625	-187500.015625	-187500.015625	-187500.015625	-187500.015625	-187500.015625	-187500.015625	-187500.015625	461.000000	493.000000	1019.000000	1610629066.703419
1702	42771.046875	-187500.015625	-187500.015625	-187500.015625	-187500.015625	-187500.015625	-187500.015625	-187500.015625	461.000000	492.000000	1018.000000	1610629066.703420
1703	42770.867188	-187500.015625	-187500.015625	-187500.015625	-187500.015625	-187500.015625	-187500.015625	-187500.015625	461.000000	493.000000	1018.000000	1610629066.703422
1704	42821.312500	-187500.015625	-187500.015625	-187500.015625	-187500.015625	-187500.015625	-187500.015625	-187500.015625	461.000000	493.000000	1018.000000	1610629066.703424
1705	42844.941406	-187500.015625	-187500.015625	-187500.015625	-187500.015625	-187500.015625	-187500.015625	-187500.015625	461.000000	492.000000	1019.000000	1610629066.703425
1706	42814.339844	-187500.015625	-187500.015625	-187500.015625	-187500.015625	-187500.015625	-187500.015625	-187500.015625	461.000000	492.000000	1018.000000	1610629066.703427
1707	42774.710938	-187500.015625	-187500.015625	-187500.015625	-187500.015625	-187500.015625	-187500.015625	-187500.015625	461.000000	493.000000	1019.000000	1610629066.703429
1708	42775.695312	-187500.015625	-187500.015625	-187500.015625	-187500.015625	-187500.015625	-187500.015625	-187500.015625	461.000000	494.000000	1019.000000	1610629066.703430
1709	42816.464844	-187500.015625	-187500.015625	-187500.015625	-187500.015625	-187500.015625	-187500.015625	-187500.015625	460.000000	493.000000	1018.000000	1610629066.703432
1710	42830.925781	-187500.015625	-187500.015625	-187500.015625	-187500.015625	-187500.015625	-187500.015625	-187500.015625	461.000000	492.000000	1018.000000	1610629066.703434
1711	42803.140625	-187500.015625	-187500.015625	-187500.015625	-187500.015625	-187500.015625	-187500.015625	-187500.015625	461.000000	492.000000	1019.000000	1610629066.703436
1712	42767.847656	-187500.015625	-187500.015625	-187500.015625	-187500.015625	-187500.015625	-187500.015625	-187500.015625	461.000000	492.000000	1019.000000	1610629066.703437
1713	42769.949219	-187500.015625	-187500.015625	-187500.015625	-187500.015625	-187500.015625	-187500.015625	-187500.015625	461.000000	493.000000	1018.000000	1610629066.703439
1714	42815.277344	-187500.015625	-187500.015625	-187500.015625	-187500.015625	-187500.015625	-187500.015625	-187500.015625	460.000000	493.000000	1018.000000	1610629066.703458
1715	42832.781250	-187500.015625	-187500.015625	-187500.015625	-187500.015625	-187500.015625	-187500.015625	-187500.015625	460.000000	493.000000	1018.000000	1610629066.703460
1716	42806.316406	-187500.015625	-187500.015625	-187500.015625	-187500.015625	-187500.015625	-187500.015625	-187500.015625	461.000000	493.000000	1018.000000	1610629066.703461
1717	42772.250000	-187500.015625	-187500.015625	-187500.015625	-187500.015625	-187500.015625	-187500.015625	-187500.015625	461.000000	492.000000	1020.000000	1610629066.703463
1718	42773.480469	-187500.015625	-187500.015625	-187500.015625	-187500.015625	-187500.015625	-187500.015625	-187500.015625	461.000000	492.000000	1019.000000	1610629066.703465
1719	42817.535156	-187500.015625	-187500.015625	-187500.015625	-187500.015625	-187500.015625	-187500.015625	-187500.015625	461.000000	492.000000	1019.000000	1610629066.703466
1720	42838.011719	-187500.015625	-187500.015625	-187500.015625	-187500.015625	-187500.015625	-187500.015625	-187500.015625	460.000000	493.000000	1019.000000	1610629066.703468
1721	42815.925781	-187500.015625	-187500.015625	-187500.015625	-187500.015625	-187500.015625	-187500.015625	-187500.015625	461.000000	492.000000	1018.000000	1610629066.703470
1722	42780.476562	-187500.015625	-187500.015625	-187500.015625	-187500.015625	-187500.015625	-187500.015625	-187500.015625	461.000000	492.000000	1019.000000	1610629066.703472
1723	42784.859375	-187500.015625	-187500.015625	-187500.015625	-187500.015625	-187500.015625	-187500.015625	-187500.015625	461.000000	493.000000	1018.000000	1610629066.703474
1724	42819.703125	-187500.015625	-187500.015625	-187500.015625	-187500.015625	-187500.015625	-187500.015625	-187500.015625	460.000000	493.000000	1018.000000	1610629066.703476
1725	42837.921875	-187500.015625	-187500.015625	-187500.015625	-187500.015625	-187500.015625	-187500.015625	-187500.015625	460.000000	492.000000	1017.000000	1610629066.703477
1726	42813.714844	-187500.015625	-187500.015625	-187500.015625	-187500.015625	-187500.015625	-187500.015625	-187500.015625	461.000000	493.000000	1017.000000	1610629066.703479
1727	42779.628906	-187500.015625	-187500.015625	-187500.015625	-187500.015625	-187500.015625	-187500.015625	-187500.015625	461.000000	491.000000	1019.000000	1610629066.703480
1728	42779.449219	-187500.015625	-187500.015625	-187500.015625	-187500.015625	-187500.015625	-187500.015625	-187500.015625	461.000000	493.000000	1018.000000	1610629066.703482
1729	42821.605469	-187500.015625	-187500.015625	-187500.015625	-187500.015625	-187500.015625	-187500.015625	-187500.015625	461.000000	492.000000	1019.000000	1610629066.703484
1730	42841.093750	-187500.015625	-187500.015625	-187500.015625	-187500.015625	-187500.015625	-187500.015625	-187500.015625	461.000000	492.000000	1019.000000	1610629066.703485
1731	42823.972656	-187500.015625	-187500.015625	-187500.015625	-187500.015625	-187500.015625	-187500.015625	-187500.015625	461.000000	493.000000	1018.000000	1610629066.703487
1732	42785.640625	-187500.015625	-187500.015625	-187500.015625	-187500.015625	-187500.015625	-187500.015625	-187500.015625	461.000000	493.000000	1018.000000	1610629066.703489
1733	42783.628906	-187500.015625	-187500.015625	-187500.015625	-187500.015625	-187500.015625	-187500.015625	-187500.015625	461.000000	493.000000	1019.000000	1610629066.703491
1734	42824.890625	-187500.015625	-187500.015625	-187500.015625	-187500.015625	-187500.015625	-187500.015625	-187500.015625	460.000000	492.000000	1017.000000	1610629066.703492
1735	42851.062500	-187500.015625	-187500.015625	-187500.015625	-187500.015625	-187500.015625	-187500.015625	-187500.015625	461.000000	492.000000	1018.000000	1610629066.703494
1736	42825.246094	-187500.015625	-187500.015625	-187500.015625	-187500.015625	-187500.015625	-187500.015625	-187500.015625	461.000000	493.000000	1018.000000	1610629066.703496
1737	42788.414062	-187500.015625	-187500.015625	-187500.015625	-187500.015625	-187500.015625	-187500.015625	-187500.015625	461.000000	492.000000	1019.000000	1610629066.703498
1738	42786.199219	-187500.015625	-187500.015625	-187500.015625	-187500.015625	-187500.015625	-187500.015625	-187500.015625	461.000000	493.000000	1019.000000	1610629066.703499
1739	42823.167969	-187500.015625	-187500.015625	-187500.015625	-187500.015625	-187500.015625	-187500.015625	-187500.015625	460.000000	493.000000	1018.000000	1610629066.703501
1740	42842.683594	-187500.015625	-187500.015625	-187500.015625	-187500.015625	-187500.015625	-187500.015625	-187500.015625	460.000000	493.000000	1019.000000	1610629066.703503
1741	42819.390625	-187500.015625	-187500.015625	-187500.015625	-187500.015625	-187500.015625	-187500.015625	-187500.015625	461.000000	494.000000	1018.000000	1610629066.703504
1742	42785.773438	-187500.015625	-187500.015625	-187500.015625	-187500.015625	-187500.015625	-187500.015625	-187500.015625	461.000000	494.000000	1018.000000	1610629066.703506
1743	42783.027344	-187500.015625	-187500.015625	-187500.015625	-187500.015625	-187500.015625	-187500.015625	-187500.015625	461.000000	492.000000	1019.000000	1610629066.703508
1744	42821.179688	-187500.015625	-187500.015625	-187500.015625	-187500.015625	-187500.015625	-187500.015625	-187500.015625	460.000000	494.000000	1018.000000	1610629066.703509
1745	42838.546875	-187500.015625	-187500.015625	-187500.015625	-187500.015625	-187500.015625	-187500.015625	-187500.015625	461.000000	493.000000	1018.000000	1610629066.703511
1746	42815.390625	-187500.015625	-187500.015625	-187500.015625	-187500.015625	-187500.015625	-187500.015625	-187500.015625	461.000000	493.000000	1019.000000	1610629066.703514
1747	42784.031250	-187500.015625	-187500.015625	-187500.015625	-187500.015625	-187500.015625	-187500.015625	-187500.015625	461.000000	492.000000	1019.000000	1610629066.703516
1748	42780.453125	-187500.015625	-187500.015625	-187500.015625	-187500.015625	-187500.015625	-187500.015625	-187500.015625	461.000000	493.000000	1018.000000	1610629066.703517
1749	42818.117188	-187500.015625	-187500.015625	-187500.015625	-187500.015625	-187500.015625	-187500.015625	-187500.015625	460.000000	493.000000	1018.000000	1610629066.703519
1750	42840.625000	-187500.015625	-187500.015625	-187500.015625	-187500.015625	-187500.015625	-187500.015625	-187500.015625	460.000000	492.000000	1019.000000	1610629066.703520
1751	42819.035156	-187500.015625	-187500.015625	-187500.015625	-187500.015625	-187500.015625	-187500.015625	-187500.015625	461.000000	493.000000	1018.000000	1610629066.703522
1752	42780.410156	-187500.015625	-187500.015625	-187500.015625	-187500.015625	-187500.015625	-187500.015625	-187500.015625	461.000000	493.000000	1018.000000	1610629066.703524
1753	42771.535156	-187500.015625	-187500.015625	-187500.015625	-187500.015625	-187500.015625	-187500.015625	-187500.015625	461.000000	493.000000	1019.000000	1610629066.703525
1754	42816.152344	-187500.015625	-187500.015625	-187500.015625	-187500.015625	-187500.015625	-187500.015625	-187500.015625	461.000000	493.000000	1018.000000	1610629066.703527
1755	42845.476562	-187500.015625	-187500.015625	-187500.015625	-187500.015625	-187500.015625	-187500.015625	-187500.015625	461.000000	492.000000	1018.000000	1610629066.703529
1756	42821.984375	-187500.015625	-187500.015625	-187500.015625	-187500.015625	-187500.015625	-187500.015625	-187500.015625	461.000000	493.000000	1019.000000	1610629066.703530
1757	42786.804688	-187500.015625	-187500.015625	-187500.015625	-187500.015625	-187500.015625	-187500.015625	-187500.015625	461.000000	493.000000	1018.000000	1610629066.703532
1758	42779.785156	-187500.015625	-187500.015625	-187500.015625	-187500.015625	-187500.015625	-187500.015625	-187500.015625	461.000000	493.000000	1017.000000	1610629066.703534
1759	42819.234375	-187500.015625	-187500.015625	-187500.015625	-187500.015625	-187500.015625	-187500.015625	-187500.015625	460.000000	493.000000	1018.000000	1610629066.703535
1760	42845.410156	-187500.015625	-187500.015625	-187500.015625	-187500.015625	-187500.015625	-187500.015625	-187500.015625	461.000000	492.000000	1019.000000	1610629066.703537
1761	42822.363281	-187500.015625	-187500.015625	-187500.015625	-187500.015625	-187500.015625	-187500.015625	-187500.015625	461.000000	493.000000	1019.000000	1610629066.703538
1762	42782.265625	-187500.015625	-187500.015625	-187500.015625	-187500.015625	-187500.015625	-187500.015625	-187500.015625	461.000000	492.000000	1019.000000	1610629066.703540
1763	42783.316406	-187500.015625	-187500.015625	-187500.015625	-187500.015625	-187500.015625	-187500.015625	-187500.015625	461.000000	493.000000	1019.000000	1610629066.703542
1764	42823.972656	-187500.015625	-187500.015625	-187500.015625	-187500.015625	-187500.015625	-187500.015625	-187500.015625	460.000000	493.000000	1018.000000	1610629066.703544
1765	42847.824219	-187500.015625	-187500.015625	-187500.015625	-187500.015625	-187500.015625	-187500.015625	-187500.015625	460.000000	493.000000	1018.000000	1610629066.703545
1766	42830.164062	-187500.015625	-187500.015625	-187500.015625	-187500.015625	-187500.015625	-187500.015625	-187500.015625	460.000000	494.000000	1017.000000	1610629066.703547
1767	42790.757812	-187500.015625	-187500.015625	-187500.015625	-187500.015625	-187500.015625	-187500.015625	-187500.015625	461.000000	493.000000	1018.000000	1610629066.703548
1768	42787.117188	-187500.015625	-187500.015625	-187500.015625	-187500.015625	-187500.015625	-187500.015625	-187500.015625	461.000000	493.000000	1018.000000	1610629066.703550
1769	42829.316406	-187500.015625	-187500.015625	-187500.015625	-187500.015625	-187500.015625	-187500.015625	-187500.015625	461.000000	493.000000	1018.000000	1610629066.703553
1770	42848.628906	-187500.015625	-187500.015625	-187500.015625	-187500.015625	-187500.015625	-187500.015625	-187500.015625	461.000000	492.000000	1019.000000	1610629066.703554
1771	42828.535156	-187500.015625	-187500.015625	-187500.015625	-187500.015625	-187500.015625	-187500.015625	-187500.015625	461.000000	494.000000	1019.000000	1610629066.703556
1772	42791.273438	-187500.015625	-187500.015625	-187500.015625	-187500.015625	-187500.015625	-187500.015625	-187500.015625	461.000000	493.000000	1018.000000	1610629066.703558
1773	42785.683594	-187500.015625	-187500.015625	-187500.015625	-187500.015625	-187500.015625	-187500.015625	-187500.015625	461.000000	493.000000	1018.000000	1610629066.703559
1774	42825.089844	-187500.015625	-187500.015625	-187500.015625	-187500.015625	-187500.015625	-187500.015625	-187500.015625	461.000000	493.000000	1018.000000	1610629066.703561
1775	42843.464844	-187500.015625	-187500.015625	-187500.015625	-187500.015625	-187500.015625	-187500.015625	-187500.015625	461.000000	493.000000	1019.000000	1610629066.703563
1776	42820.664062	-187500.015625	-187500.015625	-187500.015625	-187500.015625	-187500.015625	-187500.015625	-187500.015625	461.000000	493.000000	1019.000000	1610629066.703564
1777	42784.007812	-187500.015625	-187500.015625	-187500.015625	-187500.015625	-187500.015625	-187500.015625	-187500.015625	461.000000	493.000000	1018.000000	1610629066.703566
1778	42774.800781	-187500.015625	-187500.015625	-187500.015625	-187500.015625	-187500.015625	-187500.015625	-187500.015625	461.000000	493.000000	1018.000000	1610629066.703568
1779	42815.257812	-187500.015625	-187500.015625	-187500.015625	-187500.015625	-187500.015625	-187500.015625	-187500.015625	460.000000	493.000000	1018.000000	1610629066.703570
1780	42840.871094	-187500.015625	-187500.015625	-187500.015625	-187500.015625	-187500.015625	-187500.015625	-187500.015625	460.000000	493.000000	1018.000000	1610629066.703571
1781	42819.859375	-187500.015625	-187500.015625	-187500.015625	-187500.015625	-187500.015625	-187500.015625	-187500.015625	461.000000	493.000000	1019.000000	1610629066.703573
1782	42777.148438	-187500.015625	-187500.015625	-187500.015625	-187500.015625	-187500.015625	-187500.015625	-187500.015625	461.000000	493.000000	1018.000000	1610629066.703575
1783	42772.832031	-187500.015625	-187500.015625	-187500.015625	-187500.015625	-187500.015625	-187500.015625	-187500.015625	461.000000	492.000000	1019.000000	1610629066.703576
1784	42816.351562	-187500.015625	-187500.015625	-187500.015625	-187500.015625	-187500.015625	-187500.015625	-187500.015625	460.000000	493.000000	1019.000000	1610629066.703578
1785	42847.644531	-187500.015625	-187500.015625	-187500.015625	-187500.015625	-187500.015625	-187500.015625	-187500.015625	461.000000	492.000000	1018.000000	1610629066.703580
1786	42823.347656	-187500.015625	-187500.015625	-187500.015625	-187500.015625	-187500.015625	-187500.015625	-187500.015625	461.000000	494.000000	1018.000000	1610629066.703581
1787	42785.195312	-187500.015625	-187500.015625	-187500.015625	-187500.015625	-187500.015625	-187500.015625	-187500.015625	461.000000	494.000000	1017.000000	1610629066.703583
1788	42777.058594	-187500.015625	-187500.015625	-187500.015625	-187500.015625	-187500.015625	-187500.015625	-187500.015625	461.000000	492.000000	1019.000000	1610629066.703608
1789	42817.402344	-187500.015625	-187500.015625	-187500.015625	-187500.015625	-187500.015625	-187500.015625	-187500.015625	461.000000	493.000000	1019.000000	1610629066.703610
1790	42839.152344	-187500.015625	-187500.015625	-187500.015625	-187500.015625	-187500.015625	-187500.015625	-187500.015625	461.000000	492.000000	1019.000000	1610629066.703611
1791	42816.664062	-187500.015625	-187500.015625	-187500.015625	-187500.015625	-187500.015625	-187500.015625	-187500.015625	461.000000	493.000000	1019.000000	1610629066.703613
1792	42776.500000	-187500.015625	-187500.015625	-187500.015625	-187500.015625	-187500.015625	-187500.015625	-187500.015625	461.000000	493.000000	1019.000000	1610629066.703616
1793	42775.984375	-187500.015625	-187500.015625	-187500.015625	-187500.015625	-187500.015625	-187500.015625	-187500.015625	461.000000	492.000000	1018.000000	1610629066.703617
1794	42819.792969	-187500.015625	-187500.015625	-187500.015625	-187500.015625	-187500.015625	-187500.015625	-187500.015625	460.000000	493.000000	1017.000000	1610629066.703619
1795	42848.160156	-187500.015625	-187500.015625	-187500.015625	-187500.015625	-187500.015625	-187500.015625	-187500.015625	461.000000	492.000000	1019.000000	1610629066.703621
1796	42829.472656	-187500.015625	-187500.015625	-187500.015625	-187500.015625	-187500.015625	-187500.015625	-187500.015625	461.000000	493.000000	1019.000000	1610629066.703622
1797	42787.875000	-187500.015625	-187500.015625	-187500.015625	-187500.015625	-187500.015625	-187500.015625	-187500.015625	461.000000	492.000000	1019.000000	1610629066.703624
1798	42779.406250	-187500.015625	-187500.015625	-187500.015625	-187500.015625	-187500.015625	-187500.015625	-187500.015625	461.000000	493.000000	1019.000000	1610629066.703626
1799	42819.167969	-187500.015625	-187500.015625	-187500.015625	-187500.015625	-187500.015625	-187500.015625	-187500.015625	461.000000	493.000000	1018.000000	1610629066.703627
1800	42843.621094	-187500.015625	-187500.015625	-187500.015625	-187500.015625	-187500.015625	-187500.015625	-187500.015625	460.000000	493.000000	1018.000000	1610629066.703629
1801	42821.023438	-187500.015625	-187500.015625	-187500.015625	-187500.015625	-187500.015625	-187500.015625	-187500.015625	461.000000	494.000000	1018.000000	1610629066.703631
1802	42784.636719	-187500.015625	-187500.015625	-187500.015625	-187500.015625	-187500.015625	-187500.015625	-187500.015625	461.000000	493.000000	1018.000000	1610629066.703632
1803	42778.757812	-187500.015625	-187500.015625	-187500.015625	-187500.015625	-187500.015625	-187500.015625	-187500.015625	461.000000	493.000000	1018.000000	1610629066.703634
1804	42813.738281	-187500.015625	-187500.015625	-187500.015625	-187500.015625	-187500.015625	-187500.015625	-187500.015625	460.000000	493.000000	1019.000000	1610629067.182588
1805	42841.496094	-187500.015625	-187500.015625	-187500.015625	-187500.015625	-187500.015625	-187500.015625	-187500.015625	461.000000	492.000000	1019.000000	1610629067.182640
1806	42820.218750	-187500.015625	-187500.015625	-187500.015625	-187500.015625	-187500.015625	-187500.015625	-187500.015625	461.000000	493.000000	1019.000000	1610629067.182689
1807	42781.417969	-187500.015625	-187500.015625	-187500.015625	-187500.015625	-187500.015625	-187500.015625	-187500.015625	461.000000	493.000000	1019.000000	1610629067.182691
1808	42781.640625	-187500.015625	-187500.015625	-187500.015625	-187500.015625	-187500.015625	-187500.015625	-187500.015625	461.000000	492.000000	1019.000000	1610629067.182692
1809	42822.902344	-187500.015625	-187500.015625	-187500.015625	-187500.015625	-187500.015625	-187500.015625	-187500.015625	461.000000	493.000000	1018.000000	1610629067.182694
1810	42840.132812	-187500.015625	-187500.015625	-187500.015625	-187500.015625	-187500.015625	-187500.015625	-187500.015625	460.000000	493.000000	1018.000000	1610629067.182696
1811	42826.367188	-187500.015625	-187500.015625	-187500.015625	-187500.015625	-187500.015625	-187500.015625	-187500.015625	461.000000	494.000000	1018.000000	1610629067.182697
1812	42784.210938	-187500.015625	-187500.015625	-187500.015625	-187500.015625	-187500.015625	-187500.015625	-187500.015625	461.000000	493.000000	1018.000000	1610629067.182699
1813	42774.351562	-187500.015625	-187500.015625	-187500.015625	-187500.015625	-187500.015625	-187500.015625	-187500.015625	461.000000	492.000000	1018.000000	1610629067.182701
1814	42810.742188	-187500.015625	-187500.015625	-187500.015625	-187500.015625	-187500.015625	-187500.015625	-187500.015625	461.000000	493.000000	1019.000000	1610629067.182702
1815	42833.562500	-187500.015625	-187500.015625	-187500.015625	-187500.015625	-187500.015625	-187500.015625	-187500.015625	461.000000	492.000000	1018.000000	1610629067.182709
1816	42820.824219	-187500.015625	-187500.015625	-187500.015625	-187500.015625	-187500.015625	-187500.015625	-187500.015625	461.000000	493.000000	1019.000000	1610629067.182710
1817	42780.433594	-187500.015625	-187500.015625	-187500.015625	-187500.015625	-187500.015625	-187500.015625	-187500.015625	461.000000	493.000000	1018.000000	1610629067.182712
1818	42766.796875	-187500.015625	-187500.015625	-187500.015625	-187500.015625	-187500.015625	-187500.015625	-187500.015625	461.000000	540.000000	1019.000000	1610629067.182714
1819	42807.300781	-187500.015625	-187500.015625	-187500.015625	-187500.015625	-187500.015625	-187500.015625	-187500.015625	461.000000	655.000000	1018.000000	1610629067.182715
1820	42836.625000	-187500.015625	-187500.015625	-187500.015625	-187500.015625	-187500.015625	-187500.015625	-187500.015625	461.000000	719.000000	1018.000000	1610629067.182717
1821	42818.296875	-187500.015625	-187500.015625	-187500.015625	-187500.015625	-187500.015625	-187500.015625	-187500.015625	462.000000	752.000000	1018.000000	1610629067.182719
1822	42779.738281	-187500.015625	-187500.015625	-187500.015625	-187500.015625	-187500.015625	-187500.015625	-187500.015625	462.000000	771.000000	1019.000000	1610629067.182720
1823	42766.796875	-187500.015625	-187500.015625	-187500.015625	-187500.015625	-187500.015625	-187500.015625	-187500.015625	461.000000	784.000000	1018.000000	1610629067.182722
1824	42806.742188	-187500.015625	-187500.015625	-187500.015625	-187500.015625	-187500.015625	-187500.015625	-187500.015625	461.000000	792.000000	1018.000000	1610629067.182723
1825	42839.687500	-187500.015625	-187500.015625	-187500.015625	-187500.015625	-187500.015625	-187500.015625	-187500.015625	461.000000	797.000000	1018.000000	1610629067.182725
1826	42823.324219	-187500.015625	-187500.015625	-187500.015625	-187500.015625	-187500.015625	-187500.015625	-187500.015625	462.000000	801.000000	1019.000000	1610629067.182727
1827	42776.902344	-187500.015625	-187500.015625	-187500.015625	-187500.015625	-187500.015625	-187500.015625	-187500.015625	461.000000	804.000000	1019.000000	1610629067.182728
1828	42768.070312	-187500.015625	-187500.015625	-187500.015625	-187500.015625	-187500.015625	-187500.015625	-187500.015625	461.000000	807.000000	1018.000000	1610629067.182730
1829	42807.746094	-187500.015625	-187500.015625	-187500.015625	-187500.015625	-187500.015625	-187500.015625	-187500.015625	461.000000	808.000000	1018.000000	1610629067.182731
1830	42835.550781	-187500.015625	-187500.015625	-187500.015625	-187500.015625	-187500.015625	-187500.015625	-187500.015625	460.000000	810.000000	1018.000000	1610629067.182733
1831	42822.386719	-187500.015625	-187500.015625	-187500.015625	-187500.015625	-187500.015625	-187500.015625	-187500.015625	461.000000	810.000000	1018.000000	1610629067.182735
1832	42786.246094	-187500.015625	-187500.015625	-187500.015625	-187500.015625	-187500.015625	-187500.015625	-187500.015625	461.000000	811.000000	1018.000000	1610629067.182736
1833	42773.324219	-187500.015625	-187500.015625	-187500.015625	-187500.015625	-187500.015625	-187500.015625	-187500.015625	461.000000	812.000000	1019.000000	1610629067.182738
1834	42818.429688	-187500.015625	-187500.015625	-187500.015625	-187500.015625	-187500.015625	-187500.015625	-187500.015625	461.000000	813.000000	1019.000000	1610629067.182739
1835	42842.773438	-187500.015625	-187500.015625	-187500.015625	-187500.015625	-187500.015625	-187500.015625	-187500.015625	461.000000	814.000000	1018.000000	1610629067.182741
1836	42829.917969	-187500.015625	-187500.015625	-187500.015625	-187500.015625	-187500.015625	-187500.015625	-187500.015625	461.000000	815.000000	1018.000000	1610629067.182743
1837	42789.531250	-187500.015625	-187500.015625	-187500.015625	-187500.015625	-187500.015625	-187500.015625	-187500.015625	461.000000	815.000000	1018.000000	1610629067.182745
1838	42780.855469	-187500.015625	-187500.015625	-187500.015625	-187500.015625	-187500.015625	-187500.015625	-187500.015625	461.000000	814.000000	1019.000000	1610629067.182746
1839	42818.968750	-187500.015625	-187500.015625	-187500.015625	-187500.015625	-187500.015625	-187500.015625	-187500.015625	461.000000	815.000000	1018.000000	1610629067.182749
1840	42847.687500	-187500.015625	-187500.015625	-187500.015625	-187500.015625	-187500.015625	-187500.015625	-187500.015625	461.000000	815.000000	1019.000000	1610629067.182751
1841	42832.132812	-187500.015625	-187500.015625	-187500.015625	-187500.015625	-187500.015625	-187500.015625	-187500.015625	461.000000	816.000000	1018.000000	1610629067.182752
1842	42787.339844	-187500.015625	-187500.015625	-187500.015625	-187500.015625	-187500.015625	-187500.015625	-187500.015625	461.000000	817.000000	1018.000000	1610629067.182754
1843	42770.730469	-187500.015625	-187500.015625	-187500.015625	-187500.015625	-187500.015625	-187500.015625	-187500.015625	461.000000	817.000000	1019.000000	1610629067.182756
1844	42808.929688	-187500.015625	-187500.015625	-187500.015625	-187500.015625	-187500.015625	-187500.015625	-187500.015625	461.000000	816.000000	1019.000000	1610629067.182757
1845	42836.312500	-187500.015625	-187500.015625	-187500.015625	-187500.015625	-187500.015625	-187500.015625	-187500.015625	461.000000	817.000000	1019.000000	1610629067.182759
1846	42820.933594	-187500.015625	-187500.015625	-187500.015625	-187500.015625	-187500.015625	-187500.015625	-187500.015625	461.000000	816.000000	1019.000000	1610629067.182760
1847	42787.585938	-187500.015625	-187500.015625	-187500.015625	-187500.015625	-187500.015625	-187500.015625	-187500.015625	461.000000	817.000000	1019.000000	1610629067.182762
1848	42770.082031	-187500.015625	-187500.015625	-187500.015625	-187500.015625	-187500.015625	-187500.015625	-187500.015625	461.000000	817.000000	1018.000000	1610629067.182764
1849	42806.113281	-187500.015625	-187500.015625	-187500.015625	-187500.015625	-187500.015625	-187500.015625	-187500.015625	460.000000	818.000000	1017.000000	1610629067.182765
1850	42834.835938	-187500.015625	-187500.015625	-187500.015625	-187500.015625	-187500.015625	-187500.015625	-187500.015625	461.000000	818.000000	1018.000000	1610629067.182767
1851	42817.847656	-187500.015625	-187500.015625	-187500.015625	-187500.015625	-187500.015625	-187500.015625	-187500.015625	461.000000	818.000000	1018.000000	1610629067.182768
1852	42784.792969	-187500.015625	-187500.015625	-187500.015625	-187500.015625	-187500.015625	-187500.015625	-187500.015625	461.000000	818.000000	1018.000000	1610629067.182770
1853	42771.378906	-187500.015625	-187500.015625	-187500.015625	-187500.015625	-187500.015625	-187500.015625	-187500.015625	461.000000	818.000000	1019.000000	1610629067.182772
1854	42810.785156	-187500.015625	-187500.015625	-187500.015625	-187500.015625	-187500.015625	-187500.015625	-187500.015625	461.000000	819.000000	1018.000000	1610629067.182773
1855	42840.714844	-187500.015625	-187500.015625	-187500.015625	-187500.015625	-187500.015625	-187500.015625	-187500.015625	461.000000	818.000000	1019.000000	1610629067.182775
1856	42828.152344	-187500.015625	-187500.015625	-187500.015625	-187500.015625	-187500.015625	-187500.015625	-187500.015625	461.000000	819.000000	1019.000000	1610629067.182777
1857	42783.671875	-187500.015625	-187500.015625	-187500.015625	-187500.015625	-187500.015625	-187500.015625	-187500.015625	461.000000	819.000000	1018.000000	1610629067.182778
1858	42767.000000	-187500.015625	-187500.015625	-187500.015625	-187500.015625	-187500.015625	-187500.015625	-187500.015625	461.000000	819.000000	1018.000000	1610629067.182780
1859	42799.140625	-187500.015625	-187500.015625	-187500.015625	-187500.015625	-187500.015625	-187500.015625	-187500.015625	460.000000	819.000000	1018.000000	1610629067.182782
1860	42828.421875	-187500.015625	-187500.015625	-187500.015625	-187500.015625	-187500.015625	-187500.015625	-187500.015625	461.000000	802.000000	1018.000000	1610629067.182783
1861	42821.156250	-187500.015625	-187500.015625	-187500.015625	-187500.015625	-187500.015625	-187500.015625	-187500.015625	460.000000	758.000000	1018.000000	1610629067.182785
1862	42786.246094	-187500.015625	-187500.015625	-187500.015625	-187500.015625	-187500.015625	-187500.015625	-187500.015625	461.000000	709.000000	1018.000000	1610629067.182789
1863	42772.476562	-187500.015625	-187500.015625	-187500.015625	-187500.015625	-187500.015625	-187500.015625	-187500.015625	460.000000	664.000000	1018.000000	1610629067.182791
1864	42804.238281	-187500.015625	-187500.015625	-187500.015625	-187500.015625	-187500.015625	-187500.015625	-187500.015625	460.000000	630.000000	1019.000000	1610629067.182792
1865	42834.902344	-187500.015625	-187500.015625	-187500.015625	-187500.015625	-187500.015625	-187500.015625	-187500.015625	460.000000	605.000000	1019.000000	1610629067.182794
1866	42819.234375	-187500.015625	-187500.015625	-187500.015625	-187500.015625	-187500.015625	-187500.015625	-187500.015625	461.000000	587.000000	1019.000000	1610629067.182796
1867	42779.648438	-187500.015625	-187500.015625	-187500.015625	-187500.015625	-187500.015625	-187500.015625	-187500.015625	461.000000	573.000000	1018.000000	1610629067.182797
1868	42764.832031	-187500.015625	-187500.015625	-187500.015625	-187500.015625	-187500.015625	-187500.015625	-187500.015625	460.000000	562.000000	1018.000000	1610629067.182799
1869	42796.996094	-187500.015625	-187500.015625	-187500.015625	-187500.015625	-187500.015625	-187500.015625	-187500.015625	460.000000	554.000000	1018.000000	1610629067.182800
1870	42823.636719	-187500.015625	-187500.015625	-187500.015625	-187500.015625	-187500.015625	-187500.015625	-187500.015625	461.000000	547.000000	1019.000000	1610629067.182802
1871	42820.039062	-187500.015625	-187500.015625	-187500.015625	-187500.015625	-187500.015625	-187500.015625	-187500.015625	461.000000	541.000000	1018.000000	1610629067.182804
1872	42783.941406	-187500.015625	-187500.015625	-187500.015625	-187500.015625	-187500.015625	-187500.015625	-187500.015625	461.000000	537.000000	1018.000000	1610629067.182806
1873	42768.230469	-187500.015625	-187500.015625	-187500.015625	-187500.015625	-187500.015625	-187500.015625	-187500.015625	460.000000	534.000000	1017.000000	1610629067.182807
1874	42780.968750	-187500.015625	-187500.015625	-187500.015625	-187500.015625	-187500.015625	-187500.015625	-187500.015625	460.000000	531.000000	1019.000000	1610629067.182809
1875	42786.914062	-187500.015625	-187500.015625	-187500.015625	-187500.015625	-187500.015625	-187500.015625	-187500.015625	460.000000	528.000000	1019.000000	1610629067.182811
1876	42776.746094	-187500.015625	-187500.015625	-187500.015625	-187500.015625	-187500.015625	-187500.015625	-187500.015625	461.000000	527.000000	1018.000000	1610629067.182812
1877	42748.917969	-187500.015625	-187500.015625	-187500.015625	-187500.015625	-187500.015625	-187500.015625	-187500.015625	461.000000	524.000000	1018.000000	1610629067.182814
1878	42686.128906	-187500.015625	-187500.015625	-187500.015625	-187500.015625	-187500.015625	-187500.015625	-187500.015625	461.000000	522.000000	1019.000000	1610629067.182816
1879	42762.683594	-187500.015625	-187500.015625	-187500.015625	-187500.015625	-187500.015625	-187500.015625	-187500.015625	461.000000	521.000000	1018.000000	1610629067.182817
1880	42756.605469	-187500.015625	-187500.015625	-187500.015625	-187500.015625	-187500.015625	-187500.015625	-187500.015625	461.000000	518.000000	1018.000000	1610629067.182819
1881	42693.574219	-187500.015625	-187500.015625	-187500.015625	-187500.015625	-187500.015625	-187500.015625	-187500.015625	461.000000	518.000000	1018.000000	1610629067.182820
1882	42619.523438	-187500.015625	-187500.015625	-187500.015625	-187500.015625	-187500.015625	-187500.015625	-187500.015625	461.000000	516.000000	1019.000000	1610629067.182822
1883	42625.332031	-187500.015625	-187500.015625	-187500.015625	-187500.015625	-187500.015625	-187500.015625	-187500.015625	461.000000	515.000000	1019.000000	1610629067.182824
1884	42643.640625	-187500.015625	-187500.015625	-187500.015625	-187500.015625	-187500.015625	-187500.015625	-187500.015625	460.000000	515.000000	1018.000000	1610629067.182826
1885	42641.316406	-187500.015625	-187500.015625	-187500.015625	-187500.015625	-187500.015625	-187500.015625	-187500.015625	460.000000	514.000000	1019.000000	1610629067.182828
1886	42583.738281	-187500.015625	-187500.015625	-187500.015625	-187500.015625	-187500.015625	-187500.015625	-187500.015625	461.000000	513.000000	1018.000000	1610629067.182830
1887	42587.335938	-187500.015625	-187500.015625	-187500.015625	-187500.015625	-187500.015625	-187500.015625	-187500.015625	461.000000	512.000000	1019.000000	1610629067.182831
1888	42575.554688	-187500.015625	-187500.015625	-187500.015625	-187500.015625	-187500.015625	-187500.015625	-187500.015625	461.000000	512.000000	1018.000000	1610629067.182833
1889	42576.339844	-187500.015625	-187500.015625	-187500.015625	-187500.015625	-187500.015625	-187500.015625	-187500.015625	461.000000	511.000000	1019.000000	1610629067.182834
1890	42592.878906	-187500.015625	-187500.015625	-187500.015625	-187500.015625	-187500.015625	-187500.015625	-187500.015625	460.000000	510.000000	1018.000000	1610629067.182836
1891	42569.523438	-187500.015625	-187500.015625	-187500.015625	-187500.015625	-187500.015625	-187500.015625	-187500.015625	461.000000	510.000000	1017.000000	1610629067.182837
1892	42515.093750	-187500.015625	-187500.015625	-187500.015625	-187500.015625	-187500.015625	-187500.015625	-187500.015625	461.000000	509.000000	1019.000000	1610629067.182840
1893	42487.894531	-187500.015625	-187500.015625	-187500.015625	-187500.015625	-187500.015625	-187500.015625	-187500.015625	461.000000	508.000000	1018.000000	1610629067.182841
1894	42514.671875	-187500.015625	-187500.015625	-187500.015625	-187500.015625	-187500.015625	-187500.015625	-187500.015625	461.000000	509.000000	1019.000000	1610629067.182843
1895	42542.343750	-187500.015625	-187500.015625	-187500.015625	-187500.015625	-187500.015625	-187500.015625	-187500.015625	460.000000	508.000000	1018.000000	1610629067.182844
1896	42537.691406	-187500.015625	-187500.015625	-187500.015625	-187500.015625	-187500.015625	-187500.015625	-187500.015625	460.000000	508.000000	1018.000000	1610629067.182846
1897	42506.019531	-187500.015625	-187500.015625	-187500.015625	-187500.015625	-187500.015625	-187500.015625	-187500.015625	461.000000	507.000000	1018.000000	1610629067.182848
1898	42494.242188	-187500.015625	-187500.015625	-187500.015625	-187500.015625	-187500.015625	-187500.015625	-187500.015625	461.000000	506.000000	1019.000000	1610629067.182849
1899	42537.558594	-187500.015625	-187500.015625	-187500.015625	-187500.015625	-187500.015625	-187500.015625	-187500.015625	460.000000	506.000000	1018.000000	1610629067.182851
1900	42576.695312	-187500.015625	-187500.015625	-187500.015625	-187500.015625	-187500.015625	-187500.015625	-187500.015625	461.000000	505.000000	1019.000000	1610629067.182853
1901	42571.667969	-187500.015625	-187500.015625	-187500.015625	-187500.015625	-187500.015625	-187500.015625	-187500.015625	461.000000	506.000000	1018.000000	1610629067.182854
1902	42541.046875	-187500.015625	-187500.015625	-187500.015625	-187500.015625	-187500.015625	-187500.015625	-187500.015625	461.000000	505.000000	1019.000000	1610629067.182856
1903	42539.101562	-187500.015625	-187500.015625	-187500.015625	-187500.015625	-187500.015625	-187500.015625	-187500.015625	461.000000	505.000000	1018.000000	1610629067.182858
1904	42579.378906	-187500.015625	-187500.015625	-187500.015625	-187500.015625	-187500.015625	-187500.015625	-187500.015625	461.000000	504.000000	1018.000000	1610629067.182859
1905	42620.460938	-187500.015625	-187500.015625	-187500.015625	-187500.015625	-187500.015625	-187500.015625	-187500.015625	461.000000	503.000000	1019.000000	1610629067.182861
1906	42623.234375	-187500.015625	-187500.015625	-187500.015625	-187500.015625	-187500.015625	-187500.015625	-187500.015625	461.000000	504.000000	1019.000000	1610629067.182863
1907	42588.183594	-187500.015625	-187500.015625	-187500.015625	-187500.015625	-187500.015625	-187500.015625	-187500.015625	461.000000	503.000000	1019.000000	1610629067.182864
1908	42572.941406	-187500.015625	-187500.015625	-187500.015625	-187500.015625	-187500.015625	-187500.015625	-187500.015625	461.000000	503.000000	1019.000000	1610629067.182866
1909	42608.125000	-187500.015625	-187500.015625	-187500.015625	-187500.015625	-187500.015625	-187500.015625	-187500.015625	461.000000	503.000000	1018.000000	1610629067.182868
1910	42646.480469	-187500.015625	-187500.015625	-187500.015625	-187500.015625	-187500.015625	-187500.015625	-187500.015625	460.000000	503.000000	1018.000000	1610629067.182870
1911	42645.359375	-187500.015625	-187500.015625	-187500.015625	-187500.015625	-187500.015625	-187500.015625	-187500.015625	461.000000	502.000000	1019.000000	1610629067.182872
1912	42614.226562	-187500.015625	-187500.015625	-187500.015625	-187500.015625	-187500.015625	-187500.015625	-187500.015625	461.000000	503.000000	1019.000000	1610629067.182873
1913	42600.882812	-187500.015625	-187500.015625	-187500.015625	-187500.015625	-187500.015625	-187500.015625	-187500.015625	461.000000	502.000000	1019.000000	1610629067.182875
1914	42632.777344	-187500.015625	-187500.015625	-187500.015625	-187500.015625	-187500.015625	-187500.015625	-187500.015625	461.000000	502.000000	1019.000000	1610629067.182877
1915	42673.679688	-187500.015625	-187500.015625	-187500.015625	-187500.015625	-187500.015625	-187500.015625	-187500.015625	460.000000	501.000000	1019.000000	1610629067.182878
1916	42673.078125	-187500.015625	-187500.015625	-187500.015625	-187500.015625	-187500.015625	-187500.015625	-187500.015625	460.000000	502.000000	1018.000000	1610629067.182880
1917	42639.324219	-187500.015625	-187500.015625	-187500.015625	-187500.015625	-187500.015625	-187500.015625	-187500.015625	461.000000	502.000000	1018.000000	1610629067.182882
1918	42634.656250	-187500.015625	-187500.015625	-187500.015625	-187500.015625	-187500.015625	-187500.015625	-187500.015625	461.000000	501.000000	1018.000000	1610629067.182884
1919	42681.683594	-187500.015625	-187500.015625	-187500.015625	-187500.015625	-187500.015625	-187500.015625	-187500.015625	461.000000	501.000000	1019.000000	1610629067.182885
1920	42727.996094	-187500.015625	-187500.015625	-187500.015625	-187500.015625	-187500.015625	-187500.015625	-187500.015625	461.000000	501.000000	1019.000000	1610629067.182887
1921	42736.109375	-187500.015625	-187500.015625	-187500.015625	-187500.015625	-187500.015625	-187500.015625	-187500.015625	461.000000	501.000000	1019.000000	1610629067.182889
1922	42703.968750	-187500.015625	-187500.015625	-187500.015625	-187500.015625	-187500.015625	-187500.015625	-187500.015625	461.000000	501.000000	1019.000000	1610629067.182890
1923	42687.492188	-187500.015625	-187500.015625	-187500.015625	-187500.015625	-187500.015625	-187500.015625	-187500.015625	461.000000	500.000000	1019.000000	1610629067.182892
1924	42724.730469	-187500.015625	-187500.015625	-187500.015625	-187500.015625	-187500.015625	-187500.015625	-187500.015625	461.000000	501.000000	1019.000000	1610629067.662655
1925	42763.312500	-187500.015625	-187500.015625	-187500.015625	-187500.015625	-187500.015625	-187500.015625	-187500.015625	461.000000	500.000000	1018.000000	1610629067.662712
1926	42760.539062	-187500.015625	-187500.015625	-187500.015625	-187500.015625	-187500.015625	-187500.015625	-187500.015625	461.000000	501.000000	1018.000000	1610629067.662750
1927	42725.156250	-187500.015625	-187500.015625	-187500.015625	-187500.015625	-187500.015625	-187500.015625	-187500.015625	461.000000	501.000000	1019.000000	1610629067.662751
1928	42708.617188	-187500.015625	-187500.015625	-187500.015625	-187500.015625	-187500.015625	-187500.015625	-187500.015625	461.000000	500.000000	1018.000000	1610629067.662753
1929	42742.972656	-187500.015625	-187500.015625	-187500.015625	-187500.015625	-187500.015625	-187500.015625	-187500.015625	461.000000	500.000000	1018.000000	1610629067.662754
1930	42779.851562	-187500.015625	-187500.015625	-187500.015625	-187500.015625	-187500.015625	-187500.015625	-187500.015625	460.000000	500.000000	1018.000000	1610629067.662756
1931	42777.347656	-187500.015625	-187500.015625	-187500.015625	-187500.015625	-187500.015625	-187500.015625	-187500.015625	461.000000	500.000000	1018.000000	1610629067.662758
1932	42738.457031	-187500.015625	-187500.015625	-187500.015625	-187500.015625	-187500.015625	-187500.015625	-187500.015625	461.000000	500.000000	1019.000000	1610629067.662762
1933	42723.546875	-187500.015625	-187500.015625	-187500.015625	-187500.015625	-187500.015625	-187500.015625	-187500.015625	461.000000	499.000000	1019.000000	1610629067.662764
1934	42754.953125	-187500.015625	-187500.015625	-187500.015625	-187500.015625	-187500.015625	-187500.015625	-187500.015625	461.000000	500.000000	1018.000000	1610629067.662765
1935	42794.984375	-187500.015625	-187500.015625	-187500.015625	-187500.015625	-187500.015625	-187500.015625	-187500.015625	461.000000	499.000000	1019.000000	1610629067.662767
1936	42801.375000	-187500.015625	-187500.015625	-187500.015625	-187500.015625	-187500.015625	-187500.015625	-187500.015625	461.000000	500.000000	1018.000000	1610629067.662769
1937	42766.531250	-187500.015625	-187500.015625	-187500.015625	-187500.015625	-187500.015625	-187500.015625	-187500.015625	461.000000	499.000000	1019.000000	1610629067.662770
1938	42744.804688	-187500.015625	-187500.015625	-187500.015625	-187500.015625	-187500.015625	-187500.015625	-187500.015625	461.000000	499.000000	1018.000000	1610629067.662772
1939	42773.035156	-187500.015625	-187500.015625	-187500.015625	-187500.015625	-187500.015625	-187500.015625	-187500.015625	461.000000	499.000000	1018.000000	1610629067.662773
1940	42804.773438	-187500.015625	-187500.015625	-187500.015625	-187500.015625	-187500.015625	-187500.015625	-187500.015625	460.000000	499.000000	1018.000000	1610629067.662775
1941	42805.488281	-187500.015625	-187500.015625	-187500.015625	-187500.015625	-187500.015625	-187500.015625	-187500.015625	461.000000	499.000000	1019.000000	1610629067.662777
1942	42771.312500	-187500.015625	-187500.015625	-187500.015625	-187500.015625	-187500.015625	-187500.015625	-187500.015625	461.000000	499.000000	1018.000000	1610629067.662778
1943	42751.597656	-187500.015625	-187500.015625	-187500.015625	-187500.015625	-187500.015625	-187500.015625	-187500.015625	461.000000	498.000000	1019.000000	1610629067.662780
1944	42773.929688	-187500.015625	-187500.015625	-187500.015625	-187500.015625	-187500.015625	-187500.015625	-187500.015625	460.000000	499.000000	1019.000000	1610629067.662782
1945	42809.781250	-187500.015625	-187500.015625	-187500.015625	-187500.015625	-187500.015625	-187500.015625	-187500.015625	460.000000	498.000000	1018.000000	1610629067.662783
1946	42809.847656	-187500.015625	-187500.015625	-187500.015625	-187500.015625	-187500.015625	-187500.015625	-187500.015625	460.000000	499.000000	1018.000000	1610629067.662785
1947	42776.453125	-187500.015625	-187500.015625	-187500.015625	-187500.015625	-187500.015625	-187500.015625	-187500.015625	461.000000	498.000000	1018.000000	1610629067.662786
1948	42756.203125	-187500.015625	-187500.015625	-187500.015625	-187500.015625	-187500.015625	-187500.015625	-187500.015625	461.000000	498.000000	1018.000000	1610629067.662788
1949	42779.382812	-187500.015625	-187500.015625	-187500.015625	-187500.015625	-187500.015625	-187500.015625	-187500.015625	461.000000	498.000000	1018.000000	1610629067.662790
1950	42822.500000	-187500.015625	-187500.015625	-187500.015625	-187500.015625	-187500.015625	-187500.015625	-187500.015625	460.000000	498.000000	1019.000000	1610629067.662791
1951	42822.656250	-187500.015625	-187500.015625	-187500.015625	-187500.015625	-187500.015625	-187500.015625	-187500.015625	460.000000	499.000000	1018.000000	1610629067.662793
1952	42782.781250	-187500.015625	-187500.015625	-187500.015625	-187500.015625	-187500.015625	-187500.015625	-187500.015625	461.000000	498.000000	1018.000000	1610629067.662794
1953	42759.535156	-187500.015625	-187500.015625	-187500.015625	-187500.015625	-187500.015625	-187500.015625	-187500.015625	461.000000	498.000000	1018.000000	1610629067.662796
1954	42785.617188	-187500.015625	-187500.015625	-187500.015625	-187500.015625	-187500.015625	-187500.015625	-187500.015625	461.000000	498.000000	1019.000000	1610629067.662798
1955	42820.332031	-187500.015625	-187500.015625	-187500.015625	-187500.015625	-187500.015625	-187500.015625	-187500.015625	461.000000	497.000000	1019.000000	1610629067.662800
1956	42818.410156	-187500.015625	-187500.015625	-187500.015625	-187500.015625	-187500.015625	-187500.015625	-187500.015625	461.000000	498.000000	1019.000000	1610629067.662802
1957	42779.359375	-187500.015625	-187500.015625	-187500.015625	-187500.015625	-187500.015625	-187500.015625	-187500.015625	461.000000	498.000000	1018.000000	1610629067.662803
1958	42761.902344	-187500.015625	-187500.015625	-187500.015625	-187500.015625	-187500.015625	-187500.015625	-187500.015625	461.000000	497.000000	1018.000000	1610629067.662805
1959	42790.937500	-187500.015625	-187500.015625	-187500.015625	-187500.015625	-187500.015625	-187500.015625	-187500.015625	460.000000	499.000000	1017.000000	1610629067.662807
1960	42829.425781	-187500.015625	-187500.015625	-187500.015625	-187500.015625	-187500.015625	-187500.015625	-187500.015625	461.000000	497.000000	1019.000000	1610629067.662808
1961	42826.476562	-187500.015625	-187500.015625	-187500.015625	-187500.015625	-187500.015625	-187500.015625	-187500.015625	461.000000	497.000000	1019.000000	1610629067.662810
1962	42791.273438	-187500.015625	-187500.015625	-187500.015625	-187500.015625	-187500.015625	-187500.015625	-187500.015625	461.000000	498.000000	1018.000000	1610629067.662811
1963	42761.902344	-187500.015625	-187500.015625	-187500.015625	-187500.015625	-187500.015625	-187500.015625	-187500.015625	461.000000	497.000000	1018.000000	1610629067.662813
1964	42789.597656	-187500.015625	-187500.015625	-187500.015625	-187500.015625	-187500.015625	-187500.015625	-187500.015625	460.000000	497.000000	1018.000000	1610629067.662814
1965	42827.796875	-187500.015625	-187500.015625	-187500.015625	-187500.015625	-187500.015625	-187500.015625	-187500.015625	460.000000	497.000000	1018.000000	1610629067.662816
1966	42827.082031	-187500.015625	-187500.015625	-187500.015625	-187500.015625	-187500.015625	-187500.015625	-187500.015625	461.000000	497.000000	1018.000000	1610629067.662818
1967	42787.496094	-187500.015625	-187500.015625	-187500.015625	-187500.015625	-187500.015625	-187500.015625	-187500.015625	461.000000	497.000000	1019.000000	1610629067.662819
1968	42760.808594	-187500.015625	-187500.015625	-187500.015625	-187500.015625	-187500.015625	-187500.015625	-187500.015625	461.000000	497.000000	1018.000000	1610629067.662821
1969	42779.359375	-187500.015625	-187500.015625	-187500.015625	-187500.015625	-187500.015625	-187500.015625	-187500.015625	460.000000	497.000000	1018.000000	1610629067.662822
1970	42815.433594	-187500.015625	-187500.015625	-187500.015625	-187500.015625	-187500.015625	-187500.015625	-187500.015625	460.000000	496.000000	1018.000000	1610629067.662824
1971	42823.796875	-187500.015625	-187500.015625	-187500.015625	-187500.015625	-187500.015625	-187500.015625	-187500.015625	461.000000	497.000000	1019.000000	1610629067.662826
1972	42787.562500	-187500.015625	-187500.015625	-187500.015625	-187500.015625	-187500.015625	-187500.015625	-187500.015625	460.000000	497.000000	1018.000000	1610629067.662827
1973	42764.183594	-187500.015625	-187500.015625	-187500.015625	-187500.015625	-187500.015625	-187500.015625	-187500.015625	460.000000	496.000000	1018.000000	1610629067.662829
1974	42786.558594	-187500.015625	-187500.015625	-187500.015625	-187500.015625	-187500.015625	-187500.015625	-187500.015625	461.000000	497.000000	1019.000000	1610629067.662830
1975	42820.824219	-187500.015625	-187500.015625	-187500.015625	-187500.015625	-187500.015625	-187500.015625	-187500.015625	460.000000	496.000000	1018.000000	1610629067.662832
1976	42817.761719	-187500.015625	-187500.015625	-187500.015625	-187500.015625	-187500.015625	-187500.015625	-187500.015625	461.000000	496.000000	1019.000000	1610629067.662834
1977	42780.902344	-187500.015625	-187500.015625	-187500.015625	-187500.015625	-187500.015625	-187500.015625	-187500.015625	461.000000	496.000000	1019.000000	1610629067.662835
1978	42753.656250	-187500.015625	-187500.015625	-187500.015625	-187500.015625	-187500.015625	-187500.015625	-187500.015625	461.000000	497.000000	1018.000000	1610629067.662838
1979	42776.476562	-187500.015625	-187500.015625	-187500.015625	-187500.015625	-187500.015625	-187500.015625	-187500.015625	461.000000	497.000000	1019.000000	1610629067.662839
1980	42825.941406	-187500.015625	-187500.015625	-187500.015625	-187500.015625	-187500.015625	-187500.015625	-187500.015625	461.000000	496.000000	1019.000000	1610629067.662841
1981	42827.417969	-187500.015625	-187500.015625	-187500.015625	-187500.015625	-187500.015625	-187500.015625	-187500.015625	461.000000	496.000000	1018.000000	1610629067.662843
1982	42784.878906	-187500.015625	-187500.015625	-187500.015625	-187500.015625	-187500.015625	-187500.015625	-187500.015625	461.000000	496.000000	1018.000000	1610629067.662844
1983	42758.238281	-187500.015625	-187500.015625	-187500.015625	-187500.015625	-187500.015625	-187500.015625	-187500.015625	461.000000	496.000000	1018.000000	1610629067.662846
1984	42775.066406	-187500.015625	-187500.015625	-187500.015625	-187500.015625	-187500.015625	-187500.015625	-187500.015625	461.000000	496.000000	1019.000000	1610629067.662848
1985	42818.183594	-187500.015625	-187500.015625	-187500.015625	-187500.015625	-187500.015625	-187500.015625	-187500.015625	460.000000	496.000000	1019.000000	1610629067.662849
1986	42819.996094	-187500.015625	-187500.015625	-187500.015625	-187500.015625	-187500.015625	-187500.015625	-187500.015625	461.000000	496.000000	1018.000000	1610629067.662851
1987	42780.542969	-187500.015625	-187500.015625	-187500.015625	-187500.015625	-187500.015625	-187500.015625	-187500.015625	461.000000	497.000000	1019.000000	1610629067.662852
1988	42754.953125	-187500.015625	-187500.015625	-187500.015625	-187500.015625	-187500.015625	-187500.015625	-187500.015625	461.000000	496.000000	1017.000000	1610629067.662854
1989	42780.925781	-187500.015625	-187500.015625	-187500.015625	-187500.015625	-187500.015625	-187500.015625	-187500.015625	461.000000	497.000000	1019.000000	1610629067.662855
1990	42819.792969	-187500.015625	-187500.015625	-187500.015625	-187500.015625	-187500.015625	-187500.015625	-187500.015625	461.000000	496.000000	1018.000000	1610629067.662857
1991	42821.046875	-187500.015625	-187500.015625	-187500.015625	-187500.015625	-187500.015625	-187500.015625	-187500.015625	461.000000	496.000000	1018.000000	1610629067.662859
1992	42780.855469	-187500.015625	-187500.015625	-187500.015625	-187500.015625	-187500.015625	-187500.015625	-187500.015625	461.000000	496.000000	1018.000000	1610629067.662860
1993	42751.753906	-187500.015625	-187500.015625	-187500.015625	-187500.015625	-187500.015625	-187500.015625	-187500.015625	461.000000	496.000000	1018.000000	1610629067.662862
1994	42777.125000	-187500.015625	-187500.015625	-187500.015625	-187500.015625	-187500.015625	-187500.015625	-187500.015625	461.000000	496.000000	1019.000000	1610629067.662863
1995	42818.652344	-187500.015625	-187500.015625	-187500.015625	-187500.015625	-187500.015625	-187500.015625	-187500.015625	460.000000	496.000000	1018.000000	1610629067.662865
1996	42824.757812	-187500.015625	-187500.015625	-187500.015625	-187500.015625	-187500.015625	-187500.015625	-187500.015625	461.000000	495.000000	1018.000000	1610629067.662867
1997	42787.941406	-187500.015625	-187500.015625	-187500.015625	-187500.015625	-187500.015625	-187500.015625	-187500.015625	461.000000	496.000000	1018.000000	1610629067.662868
1998	42761.144531	-187500.015625	-187500.015625	-187500.015625	-187500.015625	-187500.015625	-187500.015625	-187500.015625	461.000000	495.000000	1019.000000	1610629067.662870
[truncated: 4,735 more rows]
