# Supplementary material for: Proposals and Comparisons from One-Sensor EEG and EOG Human-Machine Interfaces
Source: Sensors (Basel). 2021 Mar 22;21(6):2220. doi: 10.3390/s21062220 (PMC8004835; doi:10.3390/s21062220)
Supplement: Supplementary file 1 [file sensors-21-02220-s001.zip › SupplementaryMaterial/Data/P1/P1-Blink-RC-R4/Raw-STIMS.csv]

NCount	Stim	Trial	Timestamp	Latency
0	10.000000		1610629059.694652	0.277259
1	13.000000	0.000000	1610629066.709230	7.291837
2	105.000000	0.000000	1610629066.709230	7.291837
3	102.000000	0.000000	1610629067.688531	8.271138
4	101.000000	0.000000	1610629068.689854	9.272461
5	104.000000	0.000000	1610629069.688796	10.271403
6	103.000000	0.000000	1610629070.690395	11.273002
7	106.000000	0.000000	1610629071.690331	12.272939
8	13.000000	0.000000	1610629072.690548	13.273156
9	13.000000	1.000000	1610629072.690548	13.273156
10	102.000000	1.000000	1610629072.690548	13.273156
11	104.000000	1.000000	1610629073.690742	14.273350
12	101.000000	1.000000	1610629074.690919	15.273526
13	105.000000	1.000000	1610629075.691496	16.274103
14	106.000000	1.000000	1610629076.691897	17.274504
15	103.000000	1.000000	1610629077.692207	18.274814
16	13.000000	1.000000	1610629078.692604	19.275211
17	13.000000	2.000000	1610629078.692604	19.275211
18	105.000000	2.000000	1610629078.692604	19.275211
19	102.000000	2.000000	1610629079.695072	20.277680
20	103.000000	2.000000	1610629080.693482	21.276089
21	104.000000	2.000000	1610629081.693839	22.276447
22	106.000000	2.000000	1610629082.695128	23.277735
23	101.000000	2.000000	1610629083.696195	24.278802
24	13.000000	2.000000	1610629084.694086	25.276693
25	14.000000		1610629084.694086	25.276693
