# Supplementary material for: Proposals and Comparisons from One-Sensor EEG and EOG Human-Machine Interfaces
Source: Sensors (Basel). 2021 Mar 22;21(6):2220. doi: 10.3390/s21062220 (PMC8004835; doi:10.3390/s21062220)
Supplement: Supplementary file 1 [file sensors-21-02220-s001.zip › SupplementaryMaterial/Data/P1/P1-Blink-RC-R5/Raw-EEG.csv]

NSample	1	2	3	4	5	6	7	8	A5	A6	A7	Timestamp
0	0.000000	0.000000	0.000000	0.000000	0.000000	0.000000	0.000000	0.000000	460.000000	492.000000	644.000000	1610629139.155701
1	42318.578125	-187500.015625	-187500.015625	-187500.015625	-187500.015625	-187500.015625	-187500.015625	-187500.015625	443.000000	492.000000	553.000000	1610629139.642044
2	42323.339844	-187500.015625	-187500.015625	-187500.015625	-187500.015625	-187500.015625	-187500.015625	-187500.015625	420.000000	491.000000	488.000000	1610629139.642117
3	42292.964844	-187500.015625	-187500.015625	-187500.015625	-187500.015625	-187500.015625	-187500.015625	-187500.015625	399.000000	492.000000	447.000000	1610629139.642138
4	42271.839844	-187500.015625	-187500.015625	-187500.015625	-187500.015625	-187500.015625	-187500.015625	-187500.015625	378.000000	491.000000	419.000000	1610629139.642140
5	42280.781250	-187500.015625	-187500.015625	-187500.015625	-187500.015625	-187500.015625	-187500.015625	-187500.015625	360.000000	492.000000	400.000000	1610629139.642142
6	42312.656250	-187500.015625	-187500.015625	-187500.015625	-187500.015625	-187500.015625	-187500.015625	-187500.015625	346.000000	491.000000	388.000000	1610629139.642143
7	42322.066406	-187500.015625	-187500.015625	-187500.015625	-187500.015625	-187500.015625	-187500.015625	-187500.015625	334.000000	491.000000	380.000000	1610629139.642145
8	42296.898438	-187500.015625	-187500.015625	-187500.015625	-187500.015625	-187500.015625	-187500.015625	-187500.015625	324.000000	492.000000	375.000000	1610629139.642147
9	42281.093750	-187500.015625	-187500.015625	-187500.015625	-187500.015625	-187500.015625	-187500.015625	-187500.015625	316.000000	491.000000	371.000000	1610629139.642149
10	42292.718750	-187500.015625	-187500.015625	-187500.015625	-187500.015625	-187500.015625	-187500.015625	-187500.015625	308.000000	492.000000	369.000000	1610629139.642150
11	42322.937500	-187500.015625	-187500.015625	-187500.015625	-187500.015625	-187500.015625	-187500.015625	-187500.015625	302.000000	492.000000	367.000000	1610629139.642152
12	42331.878906	-187500.015625	-187500.015625	-187500.015625	-187500.015625	-187500.015625	-187500.015625	-187500.015625	297.000000	491.000000	366.000000	1610629139.642154
13	42308.007812	-187500.015625	-187500.015625	-187500.015625	-187500.015625	-187500.015625	-187500.015625	-187500.015625	293.000000	492.000000	365.000000	1610629139.642156
14	42286.480469	-187500.015625	-187500.015625	-187500.015625	-187500.015625	-187500.015625	-187500.015625	-187500.015625	289.000000	491.000000	364.000000	1610629139.642158
15	42298.125000	-187500.015625	-187500.015625	-187500.015625	-187500.015625	-187500.015625	-187500.015625	-187500.015625	287.000000	492.000000	363.000000	1610629139.642159
16	42333.890625	-187500.015625	-187500.015625	-187500.015625	-187500.015625	-187500.015625	-187500.015625	-187500.015625	284.000000	492.000000	362.000000	1610629139.642161
17	42338.851562	-187500.015625	-187500.015625	-187500.015625	-187500.015625	-187500.015625	-187500.015625	-187500.015625	282.000000	491.000000	362.000000	1610629139.642163
18	42303.042969	-187500.015625	-187500.015625	-187500.015625	-187500.015625	-187500.015625	-187500.015625	-187500.015625	281.000000	492.000000	362.000000	1610629139.642165
19	42275.484375	-187500.015625	-187500.015625	-187500.015625	-187500.015625	-187500.015625	-187500.015625	-187500.015625	279.000000	491.000000	362.000000	1610629139.642166
20	42288.179688	-187500.015625	-187500.015625	-187500.015625	-187500.015625	-187500.015625	-187500.015625	-187500.015625	278.000000	491.000000	361.000000	1610629139.642168
21	42313.503906	-187500.015625	-187500.015625	-187500.015625	-187500.015625	-187500.015625	-187500.015625	-187500.015625	277.000000	491.000000	361.000000	1610629139.642170
22	42318.710938	-187500.015625	-187500.015625	-187500.015625	-187500.015625	-187500.015625	-187500.015625	-187500.015625	276.000000	492.000000	361.000000	1610629139.642172
23	42293.589844	-187500.015625	-187500.015625	-187500.015625	-187500.015625	-187500.015625	-187500.015625	-187500.015625	276.000000	492.000000	361.000000	1610629139.642179
24	42273.472656	-187500.015625	-187500.015625	-187500.015625	-187500.015625	-187500.015625	-187500.015625	-187500.015625	276.000000	491.000000	361.000000	1610629139.642180
25	42287.421875	-187500.015625	-187500.015625	-187500.015625	-187500.015625	-187500.015625	-187500.015625	-187500.015625	275.000000	491.000000	360.000000	1610629139.642182
26	42318.242188	-187500.015625	-187500.015625	-187500.015625	-187500.015625	-187500.015625	-187500.015625	-187500.015625	274.000000	491.000000	360.000000	1610629139.642184
27	42325.843750	-187500.015625	-187500.015625	-187500.015625	-187500.015625	-187500.015625	-187500.015625	-187500.015625	274.000000	492.000000	360.000000	1610629139.642186
28	42304.789062	-187500.015625	-187500.015625	-187500.015625	-187500.015625	-187500.015625	-187500.015625	-187500.015625	274.000000	491.000000	360.000000	1610629139.642187
29	42282.347656	-187500.015625	-187500.015625	-187500.015625	-187500.015625	-187500.015625	-187500.015625	-187500.015625	274.000000	491.000000	360.000000	1610629139.642189
30	42290.906250	-187500.015625	-187500.015625	-187500.015625	-187500.015625	-187500.015625	-187500.015625	-187500.015625	273.000000	492.000000	360.000000	1610629139.642191
31	42318.085938	-187500.015625	-187500.015625	-187500.015625	-187500.015625	-187500.015625	-187500.015625	-187500.015625	273.000000	492.000000	359.000000	1610629139.642192
32	42319.226562	-187500.015625	-187500.015625	-187500.015625	-187500.015625	-187500.015625	-187500.015625	-187500.015625	273.000000	492.000000	359.000000	1610629139.642194
33	42294.394531	-187500.015625	-187500.015625	-187500.015625	-187500.015625	-187500.015625	-187500.015625	-187500.015625	273.000000	491.000000	360.000000	1610629139.642196
34	42271.863281	-187500.015625	-187500.015625	-187500.015625	-187500.015625	-187500.015625	-187500.015625	-187500.015625	273.000000	491.000000	360.000000	1610629139.642198
35	42285.675781	-187500.015625	-187500.015625	-187500.015625	-187500.015625	-187500.015625	-187500.015625	-187500.015625	273.000000	492.000000	359.000000	1610629139.642199
36	42322.757812	-187500.015625	-187500.015625	-187500.015625	-187500.015625	-187500.015625	-187500.015625	-187500.015625	272.000000	492.000000	359.000000	1610629139.642201
37	42332.035156	-187500.015625	-187500.015625	-187500.015625	-187500.015625	-187500.015625	-187500.015625	-187500.015625	272.000000	491.000000	359.000000	1610629139.642203
38	42309.414062	-187500.015625	-187500.015625	-187500.015625	-187500.015625	-187500.015625	-187500.015625	-187500.015625	272.000000	492.000000	360.000000	1610629139.642204
39	42286.683594	-187500.015625	-187500.015625	-187500.015625	-187500.015625	-187500.015625	-187500.015625	-187500.015625	273.000000	491.000000	359.000000	1610629139.642206
40	42295.355469	-187500.015625	-187500.015625	-187500.015625	-187500.015625	-187500.015625	-187500.015625	-187500.015625	272.000000	492.000000	359.000000	1610629139.642208
41	42327.988281	-187500.015625	-187500.015625	-187500.015625	-187500.015625	-187500.015625	-187500.015625	-187500.015625	272.000000	492.000000	359.000000	1610629139.642210
42	42331.386719	-187500.015625	-187500.015625	-187500.015625	-187500.015625	-187500.015625	-187500.015625	-187500.015625	272.000000	491.000000	359.000000	1610629139.642211
43	42300.027344	-187500.015625	-187500.015625	-187500.015625	-187500.015625	-187500.015625	-187500.015625	-187500.015625	272.000000	493.000000	359.000000	1610629139.642213
44	42274.882812	-187500.015625	-187500.015625	-187500.015625	-187500.015625	-187500.015625	-187500.015625	-187500.015625	272.000000	491.000000	359.000000	1610629139.642215
45	42285.656250	-187500.015625	-187500.015625	-187500.015625	-187500.015625	-187500.015625	-187500.015625	-187500.015625	272.000000	492.000000	359.000000	1610629139.642216
46	42316.343750	-187500.015625	-187500.015625	-187500.015625	-187500.015625	-187500.015625	-187500.015625	-187500.015625	272.000000	492.000000	359.000000	1610629139.642218
47	42325.820312	-187500.015625	-187500.015625	-187500.015625	-187500.015625	-187500.015625	-187500.015625	-187500.015625	272.000000	492.000000	359.000000	1610629139.642220
48	42301.433594	-187500.015625	-187500.015625	-187500.015625	-187500.015625	-187500.015625	-187500.015625	-187500.015625	272.000000	492.000000	359.000000	1610629139.642222
49	42279.417969	-187500.015625	-187500.015625	-187500.015625	-187500.015625	-187500.015625	-187500.015625	-187500.015625	272.000000	491.000000	359.000000	1610629139.642224
50	42290.324219	-187500.015625	-187500.015625	-187500.015625	-187500.015625	-187500.015625	-187500.015625	-187500.015625	272.000000	491.000000	359.000000	1610629139.642226
51	42320.589844	-187500.015625	-187500.015625	-187500.015625	-187500.015625	-187500.015625	-187500.015625	-187500.015625	272.000000	492.000000	358.000000	1610629139.642227
52	42325.171875	-187500.015625	-187500.015625	-187500.015625	-187500.015625	-187500.015625	-187500.015625	-187500.015625	272.000000	492.000000	358.000000	1610629139.642229
53	42302.082031	-187500.015625	-187500.015625	-187500.015625	-187500.015625	-187500.015625	-187500.015625	-187500.015625	272.000000	492.000000	359.000000	1610629139.642231
54	42281.273438	-187500.015625	-187500.015625	-187500.015625	-187500.015625	-187500.015625	-187500.015625	-187500.015625	272.000000	492.000000	359.000000	1610629139.642233
55	42286.546875	-187500.015625	-187500.015625	-187500.015625	-187500.015625	-187500.015625	-187500.015625	-187500.015625	272.000000	492.000000	359.000000	1610629139.642234
56	42315.269531	-187500.015625	-187500.015625	-187500.015625	-187500.015625	-187500.015625	-187500.015625	-187500.015625	272.000000	492.000000	358.000000	1610629139.642236
57	42323.988281	-187500.015625	-187500.015625	-187500.015625	-187500.015625	-187500.015625	-187500.015625	-187500.015625	272.000000	491.000000	358.000000	1610629139.642238
58	42297.390625	-187500.015625	-187500.015625	-187500.015625	-187500.015625	-187500.015625	-187500.015625	-187500.015625	272.000000	492.000000	359.000000	1610629139.642240
59	42273.003906	-187500.015625	-187500.015625	-187500.015625	-187500.015625	-187500.015625	-187500.015625	-187500.015625	272.000000	492.000000	359.000000	1610629139.642241
60	42278.187500	-187500.015625	-187500.015625	-187500.015625	-187500.015625	-187500.015625	-187500.015625	-187500.015625	272.000000	491.000000	358.000000	1610629139.642243
61	42312.097656	-187500.015625	-187500.015625	-187500.015625	-187500.015625	-187500.015625	-187500.015625	-187500.015625	271.000000	491.000000	358.000000	1610629139.642245
62	42327.519531	-187500.015625	-187500.015625	-187500.015625	-187500.015625	-187500.015625	-187500.015625	-187500.015625	271.000000	491.000000	358.000000	1610629139.642246
63	42304.675781	-187500.015625	-187500.015625	-187500.015625	-187500.015625	-187500.015625	-187500.015625	-187500.015625	271.000000	492.000000	359.000000	1610629139.642248
64	42284.535156	-187500.015625	-187500.015625	-187500.015625	-187500.015625	-187500.015625	-187500.015625	-187500.015625	272.000000	492.000000	359.000000	1610629139.642250
65	42289.878906	-187500.015625	-187500.015625	-187500.015625	-187500.015625	-187500.015625	-187500.015625	-187500.015625	272.000000	492.000000	359.000000	1610629139.642251
66	42315.449219	-187500.015625	-187500.015625	-187500.015625	-187500.015625	-187500.015625	-187500.015625	-187500.015625	271.000000	492.000000	358.000000	1610629139.642253
67	42323.363281	-187500.015625	-187500.015625	-187500.015625	-187500.015625	-187500.015625	-187500.015625	-187500.015625	271.000000	491.000000	358.000000	1610629139.642255
68	42298.105469	-187500.015625	-187500.015625	-187500.015625	-187500.015625	-187500.015625	-187500.015625	-187500.015625	271.000000	492.000000	358.000000	1610629139.642256
69	42276.714844	-187500.015625	-187500.015625	-187500.015625	-187500.015625	-187500.015625	-187500.015625	-187500.015625	272.000000	491.000000	358.000000	1610629139.642258
70	42285.988281	-187500.015625	-187500.015625	-187500.015625	-187500.015625	-187500.015625	-187500.015625	-187500.015625	272.000000	492.000000	358.000000	1610629139.642261
71	42315.359375	-187500.015625	-187500.015625	-187500.015625	-187500.015625	-187500.015625	-187500.015625	-187500.015625	271.000000	492.000000	358.000000	1610629139.642263
72	42323.496094	-187500.015625	-187500.015625	-187500.015625	-187500.015625	-187500.015625	-187500.015625	-187500.015625	271.000000	491.000000	358.000000	1610629139.642264
73	42302.128906	-187500.015625	-187500.015625	-187500.015625	-187500.015625	-187500.015625	-187500.015625	-187500.015625	271.000000	492.000000	358.000000	1610629139.642266
74	42276.222656	-187500.015625	-187500.015625	-187500.015625	-187500.015625	-187500.015625	-187500.015625	-187500.015625	272.000000	491.000000	359.000000	1610629139.642268
75	42284.671875	-187500.015625	-187500.015625	-187500.015625	-187500.015625	-187500.015625	-187500.015625	-187500.015625	272.000000	492.000000	358.000000	1610629139.642270
76	42320.144531	-187500.015625	-187500.015625	-187500.015625	-187500.015625	-187500.015625	-187500.015625	-187500.015625	271.000000	492.000000	358.000000	1610629139.642271
77	42328.925781	-187500.015625	-187500.015625	-187500.015625	-187500.015625	-187500.015625	-187500.015625	-187500.015625	271.000000	491.000000	358.000000	1610629139.642273
78	42304.003906	-187500.015625	-187500.015625	-187500.015625	-187500.015625	-187500.015625	-187500.015625	-187500.015625	271.000000	492.000000	358.000000	1610629139.642275
79	42282.480469	-187500.015625	-187500.015625	-187500.015625	-187500.015625	-187500.015625	-187500.015625	-187500.015625	272.000000	492.000000	358.000000	1610629139.642276
80	42283.554688	-187500.015625	-187500.015625	-187500.015625	-187500.015625	-187500.015625	-187500.015625	-187500.015625	271.000000	491.000000	358.000000	1610629139.642278
81	42312.632812	-187500.015625	-187500.015625	-187500.015625	-187500.015625	-187500.015625	-187500.015625	-187500.015625	271.000000	492.000000	358.000000	1610629139.642280
82	42321.371094	-187500.015625	-187500.015625	-187500.015625	-187500.015625	-187500.015625	-187500.015625	-187500.015625	271.000000	491.000000	358.000000	1610629139.642282
83	42293.320312	-187500.015625	-187500.015625	-187500.015625	-187500.015625	-187500.015625	-187500.015625	-187500.015625	272.000000	491.000000	358.000000	1610629139.642283
84	42266.476562	-187500.015625	-187500.015625	-187500.015625	-187500.015625	-187500.015625	-187500.015625	-187500.015625	272.000000	491.000000	358.000000	1610629139.642285
85	42270.812500	-187500.015625	-187500.015625	-187500.015625	-187500.015625	-187500.015625	-187500.015625	-187500.015625	271.000000	492.000000	358.000000	1610629139.642287
86	42304.050781	-187500.015625	-187500.015625	-187500.015625	-187500.015625	-187500.015625	-187500.015625	-187500.015625	271.000000	492.000000	358.000000	1610629139.642288
87	42319.406250	-187500.015625	-187500.015625	-187500.015625	-187500.015625	-187500.015625	-187500.015625	-187500.015625	271.000000	491.000000	357.000000	1610629139.642290
88	42297.925781	-187500.015625	-187500.015625	-187500.015625	-187500.015625	-187500.015625	-187500.015625	-187500.015625	271.000000	492.000000	358.000000	1610629139.642292
89	42276.781250	-187500.015625	-187500.015625	-187500.015625	-187500.015625	-187500.015625	-187500.015625	-187500.015625	271.000000	491.000000	358.000000	1610629139.642293
90	42277.628906	-187500.015625	-187500.015625	-187500.015625	-187500.015625	-187500.015625	-187500.015625	-187500.015625	271.000000	492.000000	358.000000	1610629139.642295
91	42308.632812	-187500.015625	-187500.015625	-187500.015625	-187500.015625	-187500.015625	-187500.015625	-187500.015625	271.000000	492.000000	357.000000	1610629139.642297
92	42324.257812	-187500.015625	-187500.015625	-187500.015625	-187500.015625	-187500.015625	-187500.015625	-187500.015625	271.000000	491.000000	357.000000	1610629139.642299
93	42300.675781	-187500.015625	-187500.015625	-187500.015625	-187500.015625	-187500.015625	-187500.015625	-187500.015625	271.000000	492.000000	358.000000	1610629139.642301
94	42272.757812	-187500.015625	-187500.015625	-187500.015625	-187500.015625	-187500.015625	-187500.015625	-187500.015625	271.000000	491.000000	358.000000	1610629139.642303
95	42276.847656	-187500.015625	-187500.015625	-187500.015625	-187500.015625	-187500.015625	-187500.015625	-187500.015625	271.000000	491.000000	358.000000	1610629139.642305
96	42310.843750	-187500.015625	-187500.015625	-187500.015625	-187500.015625	-187500.015625	-187500.015625	-187500.015625	271.000000	492.000000	358.000000	1610629139.642307
97	42323.539062	-187500.015625	-187500.015625	-187500.015625	-187500.015625	-187500.015625	-187500.015625	-187500.015625	271.000000	491.000000	357.000000	1610629139.642308
98	42303.246094	-187500.015625	-187500.015625	-187500.015625	-187500.015625	-187500.015625	-187500.015625	-187500.015625	271.000000	492.000000	358.000000	1610629139.642310
99	42277.496094	-187500.015625	-187500.015625	-187500.015625	-187500.015625	-187500.015625	-187500.015625	-187500.015625	271.000000	493.000000	358.000000	1610629139.642312
100	42279.238281	-187500.015625	-187500.015625	-187500.015625	-187500.015625	-187500.015625	-187500.015625	-187500.015625	271.000000	491.000000	358.000000	1610629139.642314
101	42311.695312	-187500.015625	-187500.015625	-187500.015625	-187500.015625	-187500.015625	-187500.015625	-187500.015625	271.000000	492.000000	358.000000	1610629139.642315
102	42324.414062	-187500.015625	-187500.015625	-187500.015625	-187500.015625	-187500.015625	-187500.015625	-187500.015625	271.000000	491.000000	357.000000	1610629139.642317
103	42302.195312	-187500.015625	-187500.015625	-187500.015625	-187500.015625	-187500.015625	-187500.015625	-187500.015625	271.000000	492.000000	358.000000	1610629139.642319
104	42273.695312	-187500.015625	-187500.015625	-187500.015625	-187500.015625	-187500.015625	-187500.015625	-187500.015625	271.000000	491.000000	358.000000	1610629139.642320
105	42280.691406	-187500.015625	-187500.015625	-187500.015625	-187500.015625	-187500.015625	-187500.015625	-187500.015625	271.000000	491.000000	357.000000	1610629139.642322
106	42312.765625	-187500.015625	-187500.015625	-187500.015625	-187500.015625	-187500.015625	-187500.015625	-187500.015625	271.000000	492.000000	357.000000	1610629139.642323
107	42327.316406	-187500.015625	-187500.015625	-187500.015625	-187500.015625	-187500.015625	-187500.015625	-187500.015625	271.000000	491.000000	357.000000	1610629139.642326
108	42308.093750	-187500.015625	-187500.015625	-187500.015625	-187500.015625	-187500.015625	-187500.015625	-187500.015625	271.000000	492.000000	358.000000	1610629139.642327
109	42279.707031	-187500.015625	-187500.015625	-187500.015625	-187500.015625	-187500.015625	-187500.015625	-187500.015625	271.000000	492.000000	358.000000	1610629139.642329
110	42283.441406	-187500.015625	-187500.015625	-187500.015625	-187500.015625	-187500.015625	-187500.015625	-187500.015625	271.000000	492.000000	358.000000	1610629139.642331
111	42313.773438	-187500.015625	-187500.015625	-187500.015625	-187500.015625	-187500.015625	-187500.015625	-187500.015625	271.000000	492.000000	357.000000	1610629139.642332
112	42324.121094	-187500.015625	-187500.015625	-187500.015625	-187500.015625	-187500.015625	-187500.015625	-187500.015625	271.000000	491.000000	358.000000	1610629139.642334
113	42305.816406	-187500.015625	-187500.015625	-187500.015625	-187500.015625	-187500.015625	-187500.015625	-187500.015625	271.000000	492.000000	358.000000	1610629139.642336
114	42280.089844	-187500.015625	-187500.015625	-187500.015625	-187500.015625	-187500.015625	-187500.015625	-187500.015625	271.000000	491.000000	358.000000	1610629139.642337
115	42284.425781	-187500.015625	-187500.015625	-187500.015625	-187500.015625	-187500.015625	-187500.015625	-187500.015625	271.000000	491.000000	358.000000	1610629139.642339
116	42330.378906	-187500.015625	-187500.015625	-187500.015625	-187500.015625	-187500.015625	-187500.015625	-187500.015625	271.000000	492.000000	357.000000	1610629139.642341
117	42336.281250	-187500.015625	-187500.015625	-187500.015625	-187500.015625	-187500.015625	-187500.015625	-187500.015625	271.000000	491.000000	357.000000	1610629139.642343
118	42292.695312	-187500.015625	-187500.015625	-187500.015625	-187500.015625	-187500.015625	-187500.015625	-187500.015625	271.000000	492.000000	358.000000	1610629139.642346
119	42265.558594	-187500.015625	-187500.015625	-187500.015625	-187500.015625	-187500.015625	-187500.015625	-187500.015625	271.000000	491.000000	358.000000	1610629139.642347
120	42272.644531	-187500.015625	-187500.015625	-187500.015625	-187500.015625	-187500.015625	-187500.015625	-187500.015625	271.000000	491.000000	358.000000	1610629139.642349
121	42300.070312	-187500.015625	-187500.015625	-187500.015625	-187500.015625	-187500.015625	-187500.015625	-187500.015625	271.000000	492.000000	357.000000	1610629140.121446
122	42310.265625	-187500.015625	-187500.015625	-187500.015625	-187500.015625	-187500.015625	-187500.015625	-187500.015625	271.000000	492.000000	357.000000	1610629140.121576
123	42285.410156	-187500.015625	-187500.015625	-187500.015625	-187500.015625	-187500.015625	-187500.015625	-187500.015625	271.000000	493.000000	358.000000	1610629140.121578
124	42257.714844	-187500.015625	-187500.015625	-187500.015625	-187500.015625	-187500.015625	-187500.015625	-187500.015625	271.000000	491.000000	358.000000	1610629140.121580
125	42259.054688	-187500.015625	-187500.015625	-187500.015625	-187500.015625	-187500.015625	-187500.015625	-187500.015625	271.000000	491.000000	358.000000	1610629140.121582
126	42286.593750	-187500.015625	-187500.015625	-187500.015625	-187500.015625	-187500.015625	-187500.015625	-187500.015625	271.000000	492.000000	357.000000	1610629140.121584
127	42305.121094	-187500.015625	-187500.015625	-187500.015625	-187500.015625	-187500.015625	-187500.015625	-187500.015625	271.000000	491.000000	357.000000	1610629140.121586
128	42286.144531	-187500.015625	-187500.015625	-187500.015625	-187500.015625	-187500.015625	-187500.015625	-187500.015625	271.000000	492.000000	358.000000	1610629140.121588
129	42261.714844	-187500.015625	-187500.015625	-187500.015625	-187500.015625	-187500.015625	-187500.015625	-187500.015625	271.000000	491.000000	358.000000	1610629140.121589
130	42264.332031	-187500.015625	-187500.015625	-187500.015625	-187500.015625	-187500.015625	-187500.015625	-187500.015625	271.000000	492.000000	358.000000	1610629140.121591
131	42294.328125	-187500.015625	-187500.015625	-187500.015625	-187500.015625	-187500.015625	-187500.015625	-187500.015625	271.000000	492.000000	357.000000	1610629140.121593
132	42309.617188	-187500.015625	-187500.015625	-187500.015625	-187500.015625	-187500.015625	-187500.015625	-187500.015625	271.000000	492.000000	357.000000	1610629140.121595
133	42291.464844	-187500.015625	-187500.015625	-187500.015625	-187500.015625	-187500.015625	-187500.015625	-187500.015625	271.000000	492.000000	358.000000	1610629140.121596
134	42265.203125	-187500.015625	-187500.015625	-187500.015625	-187500.015625	-187500.015625	-187500.015625	-187500.015625	271.000000	492.000000	358.000000	1610629140.121598
135	42263.125000	-187500.015625	-187500.015625	-187500.015625	-187500.015625	-187500.015625	-187500.015625	-187500.015625	271.000000	492.000000	358.000000	1610629140.121600
136	42295.445312	-187500.015625	-187500.015625	-187500.015625	-187500.015625	-187500.015625	-187500.015625	-187500.015625	271.000000	491.000000	357.000000	1610629140.121602
137	42312.277344	-187500.015625	-187500.015625	-187500.015625	-187500.015625	-187500.015625	-187500.015625	-187500.015625	271.000000	491.000000	357.000000	1610629140.121603
138	42293.699219	-187500.015625	-187500.015625	-187500.015625	-187500.015625	-187500.015625	-187500.015625	-187500.015625	271.000000	492.000000	358.000000	1610629140.121605
139	42270.121094	-187500.015625	-187500.015625	-187500.015625	-187500.015625	-187500.015625	-187500.015625	-187500.015625	271.000000	492.000000	358.000000	1610629140.121607
140	42274.007812	-187500.015625	-187500.015625	-187500.015625	-187500.015625	-187500.015625	-187500.015625	-187500.015625	271.000000	491.000000	358.000000	1610629140.121612
141	42302.507812	-187500.015625	-187500.015625	-187500.015625	-187500.015625	-187500.015625	-187500.015625	-187500.015625	271.000000	492.000000	357.000000	1610629140.121614
142	42315.406250	-187500.015625	-187500.015625	-187500.015625	-187500.015625	-187500.015625	-187500.015625	-187500.015625	271.000000	492.000000	357.000000	1610629140.121616
143	42299.019531	-187500.015625	-187500.015625	-187500.015625	-187500.015625	-187500.015625	-187500.015625	-187500.015625	271.000000	491.000000	357.000000	1610629140.121618
144	42277.363281	-187500.015625	-187500.015625	-187500.015625	-187500.015625	-187500.015625	-187500.015625	-187500.015625	271.000000	491.000000	358.000000	1610629140.121619
145	42276.222656	-187500.015625	-187500.015625	-187500.015625	-187500.015625	-187500.015625	-187500.015625	-187500.015625	271.000000	492.000000	357.000000	1610629140.121621
146	42303.558594	-187500.015625	-187500.015625	-187500.015625	-187500.015625	-187500.015625	-187500.015625	-187500.015625	270.000000	492.000000	357.000000	1610629140.121623
147	42317.730469	-187500.015625	-187500.015625	-187500.015625	-187500.015625	-187500.015625	-187500.015625	-187500.015625	271.000000	491.000000	357.000000	1610629140.121625
148	42296.515625	-187500.015625	-187500.015625	-187500.015625	-187500.015625	-187500.015625	-187500.015625	-187500.015625	271.000000	492.000000	358.000000	1610629140.121626
149	42269.113281	-187500.015625	-187500.015625	-187500.015625	-187500.015625	-187500.015625	-187500.015625	-187500.015625	271.000000	491.000000	358.000000	1610629140.121628
150	42268.554688	-187500.015625	-187500.015625	-187500.015625	-187500.015625	-187500.015625	-187500.015625	-187500.015625	271.000000	492.000000	357.000000	1610629140.121630
151	42295.625000	-187500.015625	-187500.015625	-187500.015625	-187500.015625	-187500.015625	-187500.015625	-187500.015625	271.000000	491.000000	357.000000	1610629140.121632
152	42310.218750	-187500.015625	-187500.015625	-187500.015625	-187500.015625	-187500.015625	-187500.015625	-187500.015625	270.000000	491.000000	357.000000	1610629140.121633
153	42297.566406	-187500.015625	-187500.015625	-187500.015625	-187500.015625	-187500.015625	-187500.015625	-187500.015625	271.000000	492.000000	357.000000	1610629140.121635
154	42277.609375	-187500.015625	-187500.015625	-187500.015625	-187500.015625	-187500.015625	-187500.015625	-187500.015625	271.000000	492.000000	358.000000	1610629140.121637
155	42274.925781	-187500.015625	-187500.015625	-187500.015625	-187500.015625	-187500.015625	-187500.015625	-187500.015625	271.000000	492.000000	357.000000	1610629140.121639
156	42300.695312	-187500.015625	-187500.015625	-187500.015625	-187500.015625	-187500.015625	-187500.015625	-187500.015625	271.000000	491.000000	357.000000	1610629140.121640
157	42314.867188	-187500.015625	-187500.015625	-187500.015625	-187500.015625	-187500.015625	-187500.015625	-187500.015625	271.000000	491.000000	357.000000	1610629140.121642
158	42299.199219	-187500.015625	-187500.015625	-187500.015625	-187500.015625	-187500.015625	-187500.015625	-187500.015625	271.000000	492.000000	358.000000	1610629140.121644
159	42273.359375	-187500.015625	-187500.015625	-187500.015625	-187500.015625	-187500.015625	-187500.015625	-187500.015625	271.000000	491.000000	358.000000	1610629140.121646
160	42267.773438	-187500.015625	-187500.015625	-187500.015625	-187500.015625	-187500.015625	-187500.015625	-187500.015625	271.000000	491.000000	357.000000	1610629140.121647
161	42293.746094	-187500.015625	-187500.015625	-187500.015625	-187500.015625	-187500.015625	-187500.015625	-187500.015625	271.000000	492.000000	357.000000	1610629140.121649
162	42310.152344	-187500.015625	-187500.015625	-187500.015625	-187500.015625	-187500.015625	-187500.015625	-187500.015625	270.000000	491.000000	357.000000	1610629140.121651
163	42291.308594	-187500.015625	-187500.015625	-187500.015625	-187500.015625	-187500.015625	-187500.015625	-187500.015625	271.000000	492.000000	357.000000	1610629140.121654
164	42262.273438	-187500.015625	-187500.015625	-187500.015625	-187500.015625	-187500.015625	-187500.015625	-187500.015625	271.000000	491.000000	358.000000	1610629140.121656
165	42263.546875	-187500.015625	-187500.015625	-187500.015625	-187500.015625	-187500.015625	-187500.015625	-187500.015625	271.000000	492.000000	357.000000	1610629140.121657
166	42296.070312	-187500.015625	-187500.015625	-187500.015625	-187500.015625	-187500.015625	-187500.015625	-187500.015625	270.000000	491.000000	357.000000	1610629140.121659
167	42317.574219	-187500.015625	-187500.015625	-187500.015625	-187500.015625	-187500.015625	-187500.015625	-187500.015625	271.000000	491.000000	357.000000	1610629140.121661
168	42303.445312	-187500.015625	-187500.015625	-187500.015625	-187500.015625	-187500.015625	-187500.015625	-187500.015625	271.000000	492.000000	358.000000	1610629140.121663
169	42277.832031	-187500.015625	-187500.015625	-187500.015625	-187500.015625	-187500.015625	-187500.015625	-187500.015625	271.000000	491.000000	357.000000	1610629140.121664
170	42273.695312	-187500.015625	-187500.015625	-187500.015625	-187500.015625	-187500.015625	-187500.015625	-187500.015625	271.000000	491.000000	357.000000	1610629140.121666
171	42295.734375	-187500.015625	-187500.015625	-187500.015625	-187500.015625	-187500.015625	-187500.015625	-187500.015625	270.000000	491.000000	357.000000	1610629140.121668
172	42310.464844	-187500.015625	-187500.015625	-187500.015625	-187500.015625	-187500.015625	-187500.015625	-187500.015625	270.000000	491.000000	357.000000	1610629140.121670
173	42299.871094	-187500.015625	-187500.015625	-187500.015625	-187500.015625	-187500.015625	-187500.015625	-187500.015625	271.000000	492.000000	358.000000	1610629140.121671
174	42281.808594	-187500.015625	-187500.015625	-187500.015625	-187500.015625	-187500.015625	-187500.015625	-187500.015625	271.000000	492.000000	358.000000	1610629140.121673
175	42274.882812	-187500.015625	-187500.015625	-187500.015625	-187500.015625	-187500.015625	-187500.015625	-187500.015625	271.000000	491.000000	357.000000	1610629140.121675
176	42293.210938	-187500.015625	-187500.015625	-187500.015625	-187500.015625	-187500.015625	-187500.015625	-187500.015625	271.000000	492.000000	357.000000	1610629140.121677
177	42308.699219	-187500.015625	-187500.015625	-187500.015625	-187500.015625	-187500.015625	-187500.015625	-187500.015625	270.000000	491.000000	357.000000	1610629140.121678
178	42296.742188	-187500.015625	-187500.015625	-187500.015625	-187500.015625	-187500.015625	-187500.015625	-187500.015625	271.000000	492.000000	357.000000	1610629140.121680
179	42267.550781	-187500.015625	-187500.015625	-187500.015625	-187500.015625	-187500.015625	-187500.015625	-187500.015625	271.000000	490.000000	358.000000	1610629140.121682
180	42263.929688	-187500.015625	-187500.015625	-187500.015625	-187500.015625	-187500.015625	-187500.015625	-187500.015625	271.000000	491.000000	357.000000	1610629140.121684
181	42292.160156	-187500.015625	-187500.015625	-187500.015625	-187500.015625	-187500.015625	-187500.015625	-187500.015625	270.000000	492.000000	357.000000	1610629140.121686
182	42309.996094	-187500.015625	-187500.015625	-187500.015625	-187500.015625	-187500.015625	-187500.015625	-187500.015625	270.000000	491.000000	357.000000	1610629140.121687
183	42296.785156	-187500.015625	-187500.015625	-187500.015625	-187500.015625	-187500.015625	-187500.015625	-187500.015625	271.000000	492.000000	358.000000	1610629140.121689
184	42270.410156	-187500.015625	-187500.015625	-187500.015625	-187500.015625	-187500.015625	-187500.015625	-187500.015625	271.000000	492.000000	358.000000	1610629140.121691
185	42269.136719	-187500.015625	-187500.015625	-187500.015625	-187500.015625	-187500.015625	-187500.015625	-187500.015625	271.000000	491.000000	357.000000	1610629140.121692
186	42292.472656	-187500.015625	-187500.015625	-187500.015625	-187500.015625	-187500.015625	-187500.015625	-187500.015625	270.000000	492.000000	357.000000	1610629140.121695
187	42310.152344	-187500.015625	-187500.015625	-187500.015625	-187500.015625	-187500.015625	-187500.015625	-187500.015625	270.000000	492.000000	357.000000	1610629140.121697
188	42294.574219	-187500.015625	-187500.015625	-187500.015625	-187500.015625	-187500.015625	-187500.015625	-187500.015625	271.000000	492.000000	357.000000	1610629140.121698
189	42267.214844	-187500.015625	-187500.015625	-187500.015625	-187500.015625	-187500.015625	-187500.015625	-187500.015625	271.000000	491.000000	358.000000	1610629140.121700
190	42266.253906	-187500.015625	-187500.015625	-187500.015625	-187500.015625	-187500.015625	-187500.015625	-187500.015625	271.000000	491.000000	358.000000	1610629140.121702
191	42295.601562	-187500.015625	-187500.015625	-187500.015625	-187500.015625	-187500.015625	-187500.015625	-187500.015625	270.000000	492.000000	357.000000	1610629140.121704
192	42312.207031	-187500.015625	-187500.015625	-187500.015625	-187500.015625	-187500.015625	-187500.015625	-187500.015625	270.000000	491.000000	357.000000	1610629140.121706
193	42300.429688	-187500.015625	-187500.015625	-187500.015625	-187500.015625	-187500.015625	-187500.015625	-187500.015625	271.000000	491.000000	357.000000	1610629140.121707
194	42271.328125	-187500.015625	-187500.015625	-187500.015625	-187500.015625	-187500.015625	-187500.015625	-187500.015625	271.000000	492.000000	357.000000	1610629140.121709
195	42264.507812	-187500.015625	-187500.015625	-187500.015625	-187500.015625	-187500.015625	-187500.015625	-187500.015625	270.000000	492.000000	357.000000	1610629140.121711
196	42290.125000	-187500.015625	-187500.015625	-187500.015625	-187500.015625	-187500.015625	-187500.015625	-187500.015625	270.000000	492.000000	357.000000	1610629140.121712
197	42309.144531	-187500.015625	-187500.015625	-187500.015625	-187500.015625	-187500.015625	-187500.015625	-187500.015625	270.000000	491.000000	357.000000	1610629140.121714
198	42301.769531	-187500.015625	-187500.015625	-187500.015625	-187500.015625	-187500.015625	-187500.015625	-187500.015625	270.000000	492.000000	357.000000	1610629140.121716
199	42276.625000	-187500.015625	-187500.015625	-187500.015625	-187500.015625	-187500.015625	-187500.015625	-187500.015625	271.000000	492.000000	357.000000	1610629140.121718
200	42274.433594	-187500.015625	-187500.015625	-187500.015625	-187500.015625	-187500.015625	-187500.015625	-187500.015625	271.000000	491.000000	357.000000	1610629140.121719
201	42295.937500	-187500.015625	-187500.015625	-187500.015625	-187500.015625	-187500.015625	-187500.015625	-187500.015625	270.000000	492.000000	357.000000	1610629140.121721
202	42308.585938	-187500.015625	-187500.015625	-187500.015625	-187500.015625	-187500.015625	-187500.015625	-187500.015625	270.000000	492.000000	357.000000	1610629140.121723
203	42293.500000	-187500.015625	-187500.015625	-187500.015625	-187500.015625	-187500.015625	-187500.015625	-187500.015625	271.000000	492.000000	357.000000	1610629140.121724
204	42266.230469	-187500.015625	-187500.015625	-187500.015625	-187500.015625	-187500.015625	-187500.015625	-187500.015625	271.000000	492.000000	358.000000	1610629140.121727
205	42259.839844	-187500.015625	-187500.015625	-187500.015625	-187500.015625	-187500.015625	-187500.015625	-187500.015625	271.000000	491.000000	357.000000	1610629140.121728
206	42289.679688	-187500.015625	-187500.015625	-187500.015625	-187500.015625	-187500.015625	-187500.015625	-187500.015625	270.000000	492.000000	357.000000	1610629140.121730
207	42312.699219	-187500.015625	-187500.015625	-187500.015625	-187500.015625	-187500.015625	-187500.015625	-187500.015625	270.000000	491.000000	357.000000	1610629140.121732
208	42302.148438	-187500.015625	-187500.015625	-187500.015625	-187500.015625	-187500.015625	-187500.015625	-187500.015625	270.000000	492.000000	357.000000	1610629140.121733
209	42270.703125	-187500.015625	-187500.015625	-187500.015625	-187500.015625	-187500.015625	-187500.015625	-187500.015625	271.000000	491.000000	357.000000	1610629140.121735
210	42259.523438	-187500.015625	-187500.015625	-187500.015625	-187500.015625	-187500.015625	-187500.015625	-187500.015625	271.000000	491.000000	357.000000	1610629140.121738
211	42285.476562	-187500.015625	-187500.015625	-187500.015625	-187500.015625	-187500.015625	-187500.015625	-187500.015625	270.000000	492.000000	357.000000	1610629140.121739
212	42302.867188	-187500.015625	-187500.015625	-187500.015625	-187500.015625	-187500.015625	-187500.015625	-187500.015625	270.000000	491.000000	357.000000	1610629140.121741
213	42292.875000	-187500.015625	-187500.015625	-187500.015625	-187500.015625	-187500.015625	-187500.015625	-187500.015625	270.000000	492.000000	357.000000	1610629140.121745
214	42262.500000	-187500.015625	-187500.015625	-187500.015625	-187500.015625	-187500.015625	-187500.015625	-187500.015625	271.000000	491.000000	358.000000	1610629140.121747
215	42253.757812	-187500.015625	-187500.015625	-187500.015625	-187500.015625	-187500.015625	-187500.015625	-187500.015625	270.000000	492.000000	357.000000	1610629140.121749
216	42285.320312	-187500.015625	-187500.015625	-187500.015625	-187500.015625	-187500.015625	-187500.015625	-187500.015625	270.000000	492.000000	357.000000	1610629140.121751
217	42306.375000	-187500.015625	-187500.015625	-187500.015625	-187500.015625	-187500.015625	-187500.015625	-187500.015625	270.000000	491.000000	357.000000	1610629140.121753
218	42290.726562	-187500.015625	-187500.015625	-187500.015625	-187500.015625	-187500.015625	-187500.015625	-187500.015625	271.000000	492.000000	357.000000	1610629140.121754
219	42261.113281	-187500.015625	-187500.015625	-187500.015625	-187500.015625	-187500.015625	-187500.015625	-187500.015625	271.000000	492.000000	357.000000	1610629140.121756
220	42256.441406	-187500.015625	-187500.015625	-187500.015625	-187500.015625	-187500.015625	-187500.015625	-187500.015625	271.000000	492.000000	357.000000	1610629140.121758
221	42280.179688	-187500.015625	-187500.015625	-187500.015625	-187500.015625	-187500.015625	-187500.015625	-187500.015625	270.000000	492.000000	357.000000	1610629140.121760
222	42300.453125	-187500.015625	-187500.015625	-187500.015625	-187500.015625	-187500.015625	-187500.015625	-187500.015625	270.000000	491.000000	357.000000	1610629140.121761
223	42282.703125	-187500.015625	-187500.015625	-187500.015625	-187500.015625	-187500.015625	-187500.015625	-187500.015625	270.000000	492.000000	357.000000	1610629140.121763
224	42252.820312	-187500.015625	-187500.015625	-187500.015625	-187500.015625	-187500.015625	-187500.015625	-187500.015625	271.000000	491.000000	357.000000	1610629140.121765
225	42251.812500	-187500.015625	-187500.015625	-187500.015625	-187500.015625	-187500.015625	-187500.015625	-187500.015625	270.000000	491.000000	357.000000	1610629140.121767
226	42276.378906	-187500.015625	-187500.015625	-187500.015625	-187500.015625	-187500.015625	-187500.015625	-187500.015625	270.000000	492.000000	357.000000	1610629140.121768
227	42290.863281	-187500.015625	-187500.015625	-187500.015625	-187500.015625	-187500.015625	-187500.015625	-187500.015625	270.000000	491.000000	357.000000	1610629140.121770
228	42279.730469	-187500.015625	-187500.015625	-187500.015625	-187500.015625	-187500.015625	-187500.015625	-187500.015625	270.000000	492.000000	357.000000	1610629140.121772
229	42254.808594	-187500.015625	-187500.015625	-187500.015625	-187500.015625	-187500.015625	-187500.015625	-187500.015625	271.000000	492.000000	357.000000	1610629140.121773
230	42250.429688	-187500.015625	-187500.015625	-187500.015625	-187500.015625	-187500.015625	-187500.015625	-187500.015625	270.000000	491.000000	357.000000	1610629140.121775
231	42277.296875	-187500.015625	-187500.015625	-187500.015625	-187500.015625	-187500.015625	-187500.015625	-187500.015625	270.000000	492.000000	357.000000	1610629140.121777
232	42299.535156	-187500.015625	-187500.015625	-187500.015625	-187500.015625	-187500.015625	-187500.015625	-187500.015625	270.000000	491.000000	357.000000	1610629140.121779
233	42284.335938	-187500.015625	-187500.015625	-187500.015625	-187500.015625	-187500.015625	-187500.015625	-187500.015625	270.000000	492.000000	357.000000	1610629140.121781
234	42254.316406	-187500.015625	-187500.015625	-187500.015625	-187500.015625	-187500.015625	-187500.015625	-187500.015625	271.000000	491.000000	358.000000	1610629140.121783
235	42245.488281	-187500.015625	-187500.015625	-187500.015625	-187500.015625	-187500.015625	-187500.015625	-187500.015625	271.000000	491.000000	357.000000	1610629140.121785
236	42268.621094	-187500.015625	-187500.015625	-187500.015625	-187500.015625	-187500.015625	-187500.015625	-187500.015625	270.000000	492.000000	356.000000	1610629140.121786
237	42285.921875	-187500.015625	-187500.015625	-187500.015625	-187500.015625	-187500.015625	-187500.015625	-187500.015625	270.000000	491.000000	356.000000	1610629140.121789
238	42274.277344	-187500.015625	-187500.015625	-187500.015625	-187500.015625	-187500.015625	-187500.015625	-187500.015625	270.000000	492.000000	357.000000	1610629140.121790
239	42250.359375	-187500.015625	-187500.015625	-187500.015625	-187500.015625	-187500.015625	-187500.015625	-187500.015625	271.000000	492.000000	358.000000	1610629140.121792
240	42242.761719	-187500.015625	-187500.015625	-187500.015625	-187500.015625	-187500.015625	-187500.015625	-187500.015625	271.000000	492.000000	357.000000	1610629140.121794
241	42268.464844	-187500.015625	-187500.015625	-187500.015625	-187500.015625	-187500.015625	-187500.015625	-187500.015625	270.000000	493.000000	357.000000	1610629140.601138
242	42289.187500	-187500.015625	-187500.015625	-187500.015625	-187500.015625	-187500.015625	-187500.015625	-187500.015625	270.000000	491.000000	357.000000	1610629140.601263
243	42279.441406	-187500.015625	-187500.015625	-187500.015625	-187500.015625	-187500.015625	-187500.015625	-187500.015625	270.000000	492.000000	357.000000	1610629140.601265
244	42252.304688	-187500.015625	-187500.015625	-187500.015625	-187500.015625	-187500.015625	-187500.015625	-187500.015625	271.000000	492.000000	357.000000	1610629140.601266
245	42244.371094	-187500.015625	-187500.015625	-187500.015625	-187500.015625	-187500.015625	-187500.015625	-187500.015625	271.000000	491.000000	357.000000	1610629140.601268
246	42268.464844	-187500.015625	-187500.015625	-187500.015625	-187500.015625	-187500.015625	-187500.015625	-187500.015625	270.000000	492.000000	357.000000	1610629140.601270
247	42286.773438	-187500.015625	-187500.015625	-187500.015625	-187500.015625	-187500.015625	-187500.015625	-187500.015625	270.000000	491.000000	356.000000	1610629140.601272
248	42273.875000	-187500.015625	-187500.015625	-187500.015625	-187500.015625	-187500.015625	-187500.015625	-187500.015625	271.000000	491.000000	357.000000	1610629140.601274
249	42248.593750	-187500.015625	-187500.015625	-187500.015625	-187500.015625	-187500.015625	-187500.015625	-187500.015625	271.000000	492.000000	358.000000	1610629140.601275
250	42241.085938	-187500.015625	-187500.015625	-187500.015625	-187500.015625	-187500.015625	-187500.015625	-187500.015625	270.000000	492.000000	357.000000	1610629140.601277
251	42268.578125	-187500.015625	-187500.015625	-187500.015625	-187500.015625	-187500.015625	-187500.015625	-187500.015625	270.000000	492.000000	357.000000	1610629140.601278
252	42294.730469	-187500.015625	-187500.015625	-187500.015625	-187500.015625	-187500.015625	-187500.015625	-187500.015625	270.000000	491.000000	357.000000	1610629140.601280
253	42284.156250	-187500.015625	-187500.015625	-187500.015625	-187500.015625	-187500.015625	-187500.015625	-187500.015625	270.000000	492.000000	357.000000	1610629140.601282
254	42255.882812	-187500.015625	-187500.015625	-187500.015625	-187500.015625	-187500.015625	-187500.015625	-187500.015625	271.000000	492.000000	358.000000	1610629140.601283
255	42240.371094	-187500.015625	-187500.015625	-187500.015625	-187500.015625	-187500.015625	-187500.015625	-187500.015625	271.000000	491.000000	357.000000	1610629140.601285
256	42267.347656	-187500.015625	-187500.015625	-187500.015625	-187500.015625	-187500.015625	-187500.015625	-187500.015625	270.000000	491.000000	357.000000	1610629140.601290
257	42289.855469	-187500.015625	-187500.015625	-187500.015625	-187500.015625	-187500.015625	-187500.015625	-187500.015625	270.000000	492.000000	356.000000	1610629140.601292
258	42278.054688	-187500.015625	-187500.015625	-187500.015625	-187500.015625	-187500.015625	-187500.015625	-187500.015625	270.000000	492.000000	357.000000	1610629140.601294
259	42251.007812	-187500.015625	-187500.015625	-187500.015625	-187500.015625	-187500.015625	-187500.015625	-187500.015625	271.000000	491.000000	357.000000	1610629140.601295
260	42244.437500	-187500.015625	-187500.015625	-187500.015625	-187500.015625	-187500.015625	-187500.015625	-187500.015625	271.000000	491.000000	357.000000	1610629140.601297
261	42263.527344	-187500.015625	-187500.015625	-187500.015625	-187500.015625	-187500.015625	-187500.015625	-187500.015625	270.000000	492.000000	357.000000	1610629140.601298
262	42280.828125	-187500.015625	-187500.015625	-187500.015625	-187500.015625	-187500.015625	-187500.015625	-187500.015625	270.000000	492.000000	357.000000	1610629140.601300
263	42273.652344	-187500.015625	-187500.015625	-187500.015625	-187500.015625	-187500.015625	-187500.015625	-187500.015625	270.000000	491.000000	357.000000	1610629140.601302
264	42247.230469	-187500.015625	-187500.015625	-187500.015625	-187500.015625	-187500.015625	-187500.015625	-187500.015625	271.000000	492.000000	358.000000	1610629140.601303
265	42238.738281	-187500.015625	-187500.015625	-187500.015625	-187500.015625	-187500.015625	-187500.015625	-187500.015625	271.000000	491.000000	357.000000	1610629140.601305
266	42261.984375	-187500.015625	-187500.015625	-187500.015625	-187500.015625	-187500.015625	-187500.015625	-187500.015625	270.000000	492.000000	357.000000	1610629140.601306
267	42288.917969	-187500.015625	-187500.015625	-187500.015625	-187500.015625	-187500.015625	-187500.015625	-187500.015625	270.000000	492.000000	357.000000	1610629140.601308
268	42280.738281	-187500.015625	-187500.015625	-187500.015625	-187500.015625	-187500.015625	-187500.015625	-187500.015625	270.000000	492.000000	357.000000	1610629140.601310
269	42251.792969	-187500.015625	-187500.015625	-187500.015625	-187500.015625	-187500.015625	-187500.015625	-187500.015625	271.000000	492.000000	358.000000	1610629140.601311
270	42239.074219	-187500.015625	-187500.015625	-187500.015625	-187500.015625	-187500.015625	-187500.015625	-187500.015625	271.000000	491.000000	357.000000	1610629140.601313
271	42264.375000	-187500.015625	-187500.015625	-187500.015625	-187500.015625	-187500.015625	-187500.015625	-187500.015625	270.000000	492.000000	357.000000	1610629140.601314
272	42292.652344	-187500.015625	-187500.015625	-187500.015625	-187500.015625	-187500.015625	-187500.015625	-187500.015625	270.000000	491.000000	357.000000	1610629140.601316
273	42281.718750	-187500.015625	-187500.015625	-187500.015625	-187500.015625	-187500.015625	-187500.015625	-187500.015625	270.000000	492.000000	357.000000	1610629140.601318
274	42248.910156	-187500.015625	-187500.015625	-187500.015625	-187500.015625	-187500.015625	-187500.015625	-187500.015625	270.000000	492.000000	357.000000	1610629140.601319
275	42241.308594	-187500.015625	-187500.015625	-187500.015625	-187500.015625	-187500.015625	-187500.015625	-187500.015625	271.000000	492.000000	357.000000	1610629140.601321
276	42271.015625	-187500.015625	-187500.015625	-187500.015625	-187500.015625	-187500.015625	-187500.015625	-187500.015625	270.000000	492.000000	357.000000	1610629140.601323
277	42294.460938	-187500.015625	-187500.015625	-187500.015625	-187500.015625	-187500.015625	-187500.015625	-187500.015625	270.000000	491.000000	357.000000	1610629140.601324
278	42285.988281	-187500.015625	-187500.015625	-187500.015625	-187500.015625	-187500.015625	-187500.015625	-187500.015625	270.000000	492.000000	357.000000	1610629140.601326
279	42257.156250	-187500.015625	-187500.015625	-187500.015625	-187500.015625	-187500.015625	-187500.015625	-187500.015625	270.000000	493.000000	357.000000	1610629140.601328
280	42251.078125	-187500.015625	-187500.015625	-187500.015625	-187500.015625	-187500.015625	-187500.015625	-187500.015625	271.000000	491.000000	358.000000	1610629140.601330
281	42277.136719	-187500.015625	-187500.015625	-187500.015625	-187500.015625	-187500.015625	-187500.015625	-187500.015625	270.000000	493.000000	357.000000	1610629140.601332
282	42298.773438	-187500.015625	-187500.015625	-187500.015625	-187500.015625	-187500.015625	-187500.015625	-187500.015625	270.000000	491.000000	357.000000	1610629140.601333
283	42291.710938	-187500.015625	-187500.015625	-187500.015625	-187500.015625	-187500.015625	-187500.015625	-187500.015625	270.000000	491.000000	357.000000	1610629140.601335
284	42258.160156	-187500.015625	-187500.015625	-187500.015625	-187500.015625	-187500.015625	-187500.015625	-187500.015625	271.000000	492.000000	357.000000	1610629140.601336
285	42244.726562	-187500.015625	-187500.015625	-187500.015625	-187500.015625	-187500.015625	-187500.015625	-187500.015625	271.000000	491.000000	357.000000	1610629140.601338
286	42271.125000	-187500.015625	-187500.015625	-187500.015625	-187500.015625	-187500.015625	-187500.015625	-187500.015625	270.000000	493.000000	357.000000	1610629140.601340
287	42292.382812	-187500.015625	-187500.015625	-187500.015625	-187500.015625	-187500.015625	-187500.015625	-187500.015625	270.000000	491.000000	357.000000	1610629140.601341
288	42282.503906	-187500.015625	-187500.015625	-187500.015625	-187500.015625	-187500.015625	-187500.015625	-187500.015625	270.000000	492.000000	357.000000	1610629140.601343
289	42253.066406	-187500.015625	-187500.015625	-187500.015625	-187500.015625	-187500.015625	-187500.015625	-187500.015625	271.000000	492.000000	358.000000	1610629140.601345
290	42244.437500	-187500.015625	-187500.015625	-187500.015625	-187500.015625	-187500.015625	-187500.015625	-187500.015625	271.000000	491.000000	357.000000	1610629140.601346
291	42268.578125	-187500.015625	-187500.015625	-187500.015625	-187500.015625	-187500.015625	-187500.015625	-187500.015625	271.000000	492.000000	357.000000	1610629140.601348
292	42292.449219	-187500.015625	-187500.015625	-187500.015625	-187500.015625	-187500.015625	-187500.015625	-187500.015625	270.000000	491.000000	357.000000	1610629140.601350
293	42284.671875	-187500.015625	-187500.015625	-187500.015625	-187500.015625	-187500.015625	-187500.015625	-187500.015625	270.000000	492.000000	357.000000	1610629140.601351
294	42256.285156	-187500.015625	-187500.015625	-187500.015625	-187500.015625	-187500.015625	-187500.015625	-187500.015625	271.000000	492.000000	357.000000	1610629140.601353
295	42241.421875	-187500.015625	-187500.015625	-187500.015625	-187500.015625	-187500.015625	-187500.015625	-187500.015625	271.000000	491.000000	358.000000	1610629140.601354
296	42262.968750	-187500.015625	-187500.015625	-187500.015625	-187500.015625	-187500.015625	-187500.015625	-187500.015625	270.000000	492.000000	357.000000	1610629140.601356
297	42286.703125	-187500.015625	-187500.015625	-187500.015625	-187500.015625	-187500.015625	-187500.015625	-187500.015625	270.000000	491.000000	356.000000	1610629140.601358
298	42281.742188	-187500.015625	-187500.015625	-187500.015625	-187500.015625	-187500.015625	-187500.015625	-187500.015625	270.000000	492.000000	357.000000	1610629140.601359
299	42253.847656	-187500.015625	-187500.015625	-187500.015625	-187500.015625	-187500.015625	-187500.015625	-187500.015625	271.000000	491.000000	358.000000	1610629140.601361
300	42248.281250	-187500.015625	-187500.015625	-187500.015625	-187500.015625	-187500.015625	-187500.015625	-187500.015625	270.000000	492.000000	357.000000	1610629140.601362
301	42274.835938	-187500.015625	-187500.015625	-187500.015625	-187500.015625	-187500.015625	-187500.015625	-187500.015625	270.000000	492.000000	357.000000	1610629140.601364
302	42301.031250	-187500.015625	-187500.015625	-187500.015625	-187500.015625	-187500.015625	-187500.015625	-187500.015625	270.000000	491.000000	357.000000	1610629140.601366
303	42294.796875	-187500.015625	-187500.015625	-187500.015625	-187500.015625	-187500.015625	-187500.015625	-187500.015625	270.000000	491.000000	357.000000	1610629140.601368
304	42266.164062	-187500.015625	-187500.015625	-187500.015625	-187500.015625	-187500.015625	-187500.015625	-187500.015625	270.000000	492.000000	357.000000	1610629140.601370
305	42250.496094	-187500.015625	-187500.015625	-187500.015625	-187500.015625	-187500.015625	-187500.015625	-187500.015625	270.000000	492.000000	357.000000	1610629140.601372
306	42265.402344	-187500.015625	-187500.015625	-187500.015625	-187500.015625	-187500.015625	-187500.015625	-187500.015625	270.000000	492.000000	357.000000	1610629140.601373
307	42288.000000	-187500.015625	-187500.015625	-187500.015625	-187500.015625	-187500.015625	-187500.015625	-187500.015625	270.000000	492.000000	357.000000	1610629140.601375
308	42281.296875	-187500.015625	-187500.015625	-187500.015625	-187500.015625	-187500.015625	-187500.015625	-187500.015625	270.000000	492.000000	357.000000	1610629140.601376
309	42251.656250	-187500.015625	-187500.015625	-187500.015625	-187500.015625	-187500.015625	-187500.015625	-187500.015625	271.000000	492.000000	358.000000	1610629140.601378
310	42241.578125	-187500.015625	-187500.015625	-187500.015625	-187500.015625	-187500.015625	-187500.015625	-187500.015625	271.000000	491.000000	357.000000	1610629140.601380
311	42262.632812	-187500.015625	-187500.015625	-187500.015625	-187500.015625	-187500.015625	-187500.015625	-187500.015625	270.000000	492.000000	357.000000	1610629140.601381
312	42285.429688	-187500.015625	-187500.015625	-187500.015625	-187500.015625	-187500.015625	-187500.015625	-187500.015625	270.000000	492.000000	357.000000	1610629140.601383
313	42281.964844	-187500.015625	-187500.015625	-187500.015625	-187500.015625	-187500.015625	-187500.015625	-187500.015625	270.000000	492.000000	357.000000	1610629140.601384
314	42255.480469	-187500.015625	-187500.015625	-187500.015625	-187500.015625	-187500.015625	-187500.015625	-187500.015625	271.000000	491.000000	358.000000	1610629140.601386
315	42240.972656	-187500.015625	-187500.015625	-187500.015625	-187500.015625	-187500.015625	-187500.015625	-187500.015625	270.000000	492.000000	357.000000	1610629140.601388
316	42262.542969	-187500.015625	-187500.015625	-187500.015625	-187500.015625	-187500.015625	-187500.015625	-187500.015625	270.000000	492.000000	357.000000	1610629140.601389
317	42283.976562	-187500.015625	-187500.015625	-187500.015625	-187500.015625	-187500.015625	-187500.015625	-187500.015625	270.000000	491.000000	357.000000	1610629140.601391
318	42273.875000	-187500.015625	-187500.015625	-187500.015625	-187500.015625	-187500.015625	-187500.015625	-187500.015625	270.000000	492.000000	357.000000	1610629140.601393
319	42242.605469	-187500.015625	-187500.015625	-187500.015625	-187500.015625	-187500.015625	-187500.015625	-187500.015625	271.000000	492.000000	358.000000	1610629140.601394
320	42230.246094	-187500.015625	-187500.015625	-187500.015625	-187500.015625	-187500.015625	-187500.015625	-187500.015625	271.000000	492.000000	357.000000	1610629140.601396
321	42253.066406	-187500.015625	-187500.015625	-187500.015625	-187500.015625	-187500.015625	-187500.015625	-187500.015625	270.000000	492.000000	357.000000	1610629140.601398
322	42274.835938	-187500.015625	-187500.015625	-187500.015625	-187500.015625	-187500.015625	-187500.015625	-187500.015625	270.000000	492.000000	357.000000	1610629140.601399
323	42273.339844	-187500.015625	-187500.015625	-187500.015625	-187500.015625	-187500.015625	-187500.015625	-187500.015625	270.000000	491.000000	357.000000	1610629140.601401
324	42246.917969	-187500.015625	-187500.015625	-187500.015625	-187500.015625	-187500.015625	-187500.015625	-187500.015625	271.000000	491.000000	357.000000	1610629140.601402
325	42232.433594	-187500.015625	-187500.015625	-187500.015625	-187500.015625	-187500.015625	-187500.015625	-187500.015625	270.000000	491.000000	357.000000	1610629140.601404
326	42255.546875	-187500.015625	-187500.015625	-187500.015625	-187500.015625	-187500.015625	-187500.015625	-187500.015625	270.000000	492.000000	357.000000	1610629140.601406
327	42280.828125	-187500.015625	-187500.015625	-187500.015625	-187500.015625	-187500.015625	-187500.015625	-187500.015625	270.000000	492.000000	357.000000	1610629140.601408
328	42276.332031	-187500.015625	-187500.015625	-187500.015625	-187500.015625	-187500.015625	-187500.015625	-187500.015625	270.000000	491.000000	357.000000	1610629140.601410
329	42246.964844	-187500.015625	-187500.015625	-187500.015625	-187500.015625	-187500.015625	-187500.015625	-187500.015625	270.000000	492.000000	357.000000	1610629140.601411
330	42236.523438	-187500.015625	-187500.015625	-187500.015625	-187500.015625	-187500.015625	-187500.015625	-187500.015625	270.000000	492.000000	357.000000	1610629140.601413
331	42259.613281	-187500.015625	-187500.015625	-187500.015625	-187500.015625	-187500.015625	-187500.015625	-187500.015625	270.000000	492.000000	357.000000	1610629140.601414
332	42284.156250	-187500.015625	-187500.015625	-187500.015625	-187500.015625	-187500.015625	-187500.015625	-187500.015625	270.000000	492.000000	357.000000	1610629140.601416
333	42275.285156	-187500.015625	-187500.015625	-187500.015625	-187500.015625	-187500.015625	-187500.015625	-187500.015625	270.000000	492.000000	357.000000	1610629140.601418
334	42243.765625	-187500.015625	-187500.015625	-187500.015625	-187500.015625	-187500.015625	-187500.015625	-187500.015625	270.000000	491.000000	357.000000	1610629140.601420
335	42233.308594	-187500.015625	-187500.015625	-187500.015625	-187500.015625	-187500.015625	-187500.015625	-187500.015625	271.000000	491.000000	357.000000	1610629140.601421
336	42258.742188	-187500.015625	-187500.015625	-187500.015625	-187500.015625	-187500.015625	-187500.015625	-187500.015625	270.000000	492.000000	357.000000	1610629140.601423
337	42286.726562	-187500.015625	-187500.015625	-187500.015625	-187500.015625	-187500.015625	-187500.015625	-187500.015625	270.000000	492.000000	356.000000	1610629140.601424
338	42281.027344	-187500.015625	-187500.015625	-187500.015625	-187500.015625	-187500.015625	-187500.015625	-187500.015625	270.000000	492.000000	357.000000	1610629140.601426
339	42250.898438	-187500.015625	-187500.015625	-187500.015625	-187500.015625	-187500.015625	-187500.015625	-187500.015625	271.000000	492.000000	358.000000	1610629140.601428
340	42238.671875	-187500.015625	-187500.015625	-187500.015625	-187500.015625	-187500.015625	-187500.015625	-187500.015625	270.000000	491.000000	357.000000	1610629140.601429
341	42259.234375	-187500.015625	-187500.015625	-187500.015625	-187500.015625	-187500.015625	-187500.015625	-187500.015625	270.000000	492.000000	357.000000	1610629140.601431
342	42281.945312	-187500.015625	-187500.015625	-187500.015625	-187500.015625	-187500.015625	-187500.015625	-187500.015625	270.000000	492.000000	357.000000	1610629140.601432
343	42279.304688	-187500.015625	-187500.015625	-187500.015625	-187500.015625	-187500.015625	-187500.015625	-187500.015625	270.000000	492.000000	357.000000	1610629140.601434
344	42251.031250	-187500.015625	-187500.015625	-187500.015625	-187500.015625	-187500.015625	-187500.015625	-187500.015625	271.000000	491.000000	358.000000	1610629140.601436
345	42239.476562	-187500.015625	-187500.015625	-187500.015625	-187500.015625	-187500.015625	-187500.015625	-187500.015625	270.000000	492.000000	357.000000	1610629140.601437
346	42259.281250	-187500.015625	-187500.015625	-187500.015625	-187500.015625	-187500.015625	-187500.015625	-187500.015625	270.000000	493.000000	357.000000	1610629140.601439
347	42287.195312	-187500.015625	-187500.015625	-187500.015625	-187500.015625	-187500.015625	-187500.015625	-187500.015625	270.000000	491.000000	357.000000	1610629140.601440
348	42287.039062	-187500.015625	-187500.015625	-187500.015625	-187500.015625	-187500.015625	-187500.015625	-187500.015625	270.000000	492.000000	357.000000	1610629140.601442
349	42259.839844	-187500.015625	-187500.015625	-187500.015625	-187500.015625	-187500.015625	-187500.015625	-187500.015625	270.000000	492.000000	357.000000	1610629140.601444
350	42245.644531	-187500.015625	-187500.015625	-187500.015625	-187500.015625	-187500.015625	-187500.015625	-187500.015625	271.000000	491.000000	357.000000	1610629140.601446
351	42260.730469	-187500.015625	-187500.015625	-187500.015625	-187500.015625	-187500.015625	-187500.015625	-187500.015625	270.000000	492.000000	357.000000	1610629140.601448
352	42285.675781	-187500.015625	-187500.015625	-187500.015625	-187500.015625	-187500.015625	-187500.015625	-187500.015625	270.000000	492.000000	356.000000	1610629140.601449
353	42284.132812	-187500.015625	-187500.015625	-187500.015625	-187500.015625	-187500.015625	-187500.015625	-187500.015625	270.000000	491.000000	357.000000	1610629140.601451
354	42256.238281	-187500.015625	-187500.015625	-187500.015625	-187500.015625	-187500.015625	-187500.015625	-187500.015625	271.000000	492.000000	357.000000	1610629140.601453
355	42242.875000	-187500.015625	-187500.015625	-187500.015625	-187500.015625	-187500.015625	-187500.015625	-187500.015625	270.000000	491.000000	357.000000	1610629140.601454
356	42261.582031	-187500.015625	-187500.015625	-187500.015625	-187500.015625	-187500.015625	-187500.015625	-187500.015625	270.000000	492.000000	357.000000	1610629140.601456
357	42286.234375	-187500.015625	-187500.015625	-187500.015625	-187500.015625	-187500.015625	-187500.015625	-187500.015625	270.000000	492.000000	356.000000	1610629140.601458
358	42279.148438	-187500.015625	-187500.015625	-187500.015625	-187500.015625	-187500.015625	-187500.015625	-187500.015625	270.000000	492.000000	357.000000	1610629140.601459
359	42249.445312	-187500.015625	-187500.015625	-187500.015625	-187500.015625	-187500.015625	-187500.015625	-187500.015625	271.000000	492.000000	358.000000	1610629140.601461
360	42233.238281	-187500.015625	-187500.015625	-187500.015625	-187500.015625	-187500.015625	-187500.015625	-187500.015625	270.000000	492.000000	357.000000	1610629140.601462
361	42253.332031	-187500.015625	-187500.015625	-187500.015625	-187500.015625	-187500.015625	-187500.015625	-187500.015625	270.000000	492.000000	357.000000	1610629141.080359
362	42279.886719	-187500.015625	-187500.015625	-187500.015625	-187500.015625	-187500.015625	-187500.015625	-187500.015625	270.000000	492.000000	357.000000	1610629141.080495
363	42278.523438	-187500.015625	-187500.015625	-187500.015625	-187500.015625	-187500.015625	-187500.015625	-187500.015625	270.000000	491.000000	357.000000	1610629141.080496
364	42252.195312	-187500.015625	-187500.015625	-187500.015625	-187500.015625	-187500.015625	-187500.015625	-187500.015625	270.000000	492.000000	357.000000	1610629141.080498
365	42235.453125	-187500.015625	-187500.015625	-187500.015625	-187500.015625	-187500.015625	-187500.015625	-187500.015625	270.000000	491.000000	357.000000	1610629141.080500
366	42257.089844	-187500.015625	-187500.015625	-187500.015625	-187500.015625	-187500.015625	-187500.015625	-187500.015625	270.000000	492.000000	357.000000	1610629141.080502
367	42285.050781	-187500.015625	-187500.015625	-187500.015625	-187500.015625	-187500.015625	-187500.015625	-187500.015625	270.000000	492.000000	357.000000	1610629141.080504
368	42283.195312	-187500.015625	-187500.015625	-187500.015625	-187500.015625	-187500.015625	-187500.015625	-187500.015625	270.000000	492.000000	357.000000	1610629141.080505
369	42252.484375	-187500.015625	-187500.015625	-187500.015625	-187500.015625	-187500.015625	-187500.015625	-187500.015625	270.000000	492.000000	357.000000	1610629141.080507
370	42235.878906	-187500.015625	-187500.015625	-187500.015625	-187500.015625	-187500.015625	-187500.015625	-187500.015625	270.000000	491.000000	357.000000	1610629141.080509
371	42253.804688	-187500.015625	-187500.015625	-187500.015625	-187500.015625	-187500.015625	-187500.015625	-187500.015625	270.000000	492.000000	357.000000	1610629141.080511
372	42277.855469	-187500.015625	-187500.015625	-187500.015625	-187500.015625	-187500.015625	-187500.015625	-187500.015625	270.000000	492.000000	357.000000	1610629141.080513
373	42277.496094	-187500.015625	-187500.015625	-187500.015625	-187500.015625	-187500.015625	-187500.015625	-187500.015625	270.000000	491.000000	357.000000	1610629141.080517
374	42251.812500	-187500.015625	-187500.015625	-187500.015625	-187500.015625	-187500.015625	-187500.015625	-187500.015625	270.000000	492.000000	357.000000	1610629141.080519
375	42234.781250	-187500.015625	-187500.015625	-187500.015625	-187500.015625	-187500.015625	-187500.015625	-187500.015625	271.000000	491.000000	357.000000	1610629141.080521
376	42252.976562	-187500.015625	-187500.015625	-187500.015625	-187500.015625	-187500.015625	-187500.015625	-187500.015625	270.000000	491.000000	356.000000	1610629141.080523
377	42281.183594	-187500.015625	-187500.015625	-187500.015625	-187500.015625	-187500.015625	-187500.015625	-187500.015625	270.000000	491.000000	356.000000	1610629141.080524
378	42279.062500	-187500.015625	-187500.015625	-187500.015625	-187500.015625	-187500.015625	-187500.015625	-187500.015625	270.000000	492.000000	357.000000	1610629141.080526
379	42250.250000	-187500.015625	-187500.015625	-187500.015625	-187500.015625	-187500.015625	-187500.015625	-187500.015625	270.000000	492.000000	357.000000	1610629141.080528
380	42235.003906	-187500.015625	-187500.015625	-187500.015625	-187500.015625	-187500.015625	-187500.015625	-187500.015625	270.000000	491.000000	357.000000	1610629141.080529
381	42255.816406	-187500.015625	-187500.015625	-187500.015625	-187500.015625	-187500.015625	-187500.015625	-187500.015625	270.000000	492.000000	357.000000	1610629141.080531
382	42286.347656	-187500.015625	-187500.015625	-187500.015625	-187500.015625	-187500.015625	-187500.015625	-187500.015625	270.000000	491.000000	357.000000	1610629141.080533
383	42286.839844	-187500.015625	-187500.015625	-187500.015625	-187500.015625	-187500.015625	-187500.015625	-187500.015625	270.000000	491.000000	357.000000	1610629141.080534
384	42262.386719	-187500.015625	-187500.015625	-187500.015625	-187500.015625	-187500.015625	-187500.015625	-187500.015625	271.000000	492.000000	357.000000	1610629141.080536
385	42239.742188	-187500.015625	-187500.015625	-187500.015625	-187500.015625	-187500.015625	-187500.015625	-187500.015625	271.000000	491.000000	357.000000	1610629141.080538
386	42253.355469	-187500.015625	-187500.015625	-187500.015625	-187500.015625	-187500.015625	-187500.015625	-187500.015625	271.000000	491.000000	357.000000	1610629141.080540
387	42278.589844	-187500.015625	-187500.015625	-187500.015625	-187500.015625	-187500.015625	-187500.015625	-187500.015625	270.000000	491.000000	356.000000	1610629141.080541
388	42282.972656	-187500.015625	-187500.015625	-187500.015625	-187500.015625	-187500.015625	-187500.015625	-187500.015625	270.000000	492.000000	357.000000	1610629141.080543
389	42258.363281	-187500.015625	-187500.015625	-187500.015625	-187500.015625	-187500.015625	-187500.015625	-187500.015625	271.000000	491.000000	358.000000	1610629141.080545
390	42241.753906	-187500.015625	-187500.015625	-187500.015625	-187500.015625	-187500.015625	-187500.015625	-187500.015625	271.000000	491.000000	357.000000	1610629141.080546
391	42260.644531	-187500.015625	-187500.015625	-187500.015625	-187500.015625	-187500.015625	-187500.015625	-187500.015625	270.000000	492.000000	357.000000	1610629141.080548
392	42276.714844	-187500.015625	-187500.015625	-187500.015625	-187500.015625	-187500.015625	-187500.015625	-187500.015625	270.000000	491.000000	356.000000	1610629141.080550
393	42268.601562	-187500.015625	-187500.015625	-187500.015625	-187500.015625	-187500.015625	-187500.015625	-187500.015625	270.000000	491.000000	357.000000	1610629141.080551
394	42250.964844	-187500.015625	-187500.015625	-187500.015625	-187500.015625	-187500.015625	-187500.015625	-187500.015625	270.000000	492.000000	357.000000	1610629141.080553
395	42234.023438	-187500.015625	-187500.015625	-187500.015625	-187500.015625	-187500.015625	-187500.015625	-187500.015625	271.000000	491.000000	357.000000	1610629141.080555
396	42246.785156	-187500.015625	-187500.015625	-187500.015625	-187500.015625	-187500.015625	-187500.015625	-187500.015625	270.000000	492.000000	357.000000	1610629141.080557
397	42273.785156	-187500.015625	-187500.015625	-187500.015625	-187500.015625	-187500.015625	-187500.015625	-187500.015625	270.000000	492.000000	357.000000	1610629141.080559
398	42279.351562	-187500.015625	-187500.015625	-187500.015625	-187500.015625	-187500.015625	-187500.015625	-187500.015625	270.000000	491.000000	357.000000	1610629141.080561
399	42253.980469	-187500.015625	-187500.015625	-187500.015625	-187500.015625	-187500.015625	-187500.015625	-187500.015625	270.000000	492.000000	358.000000	1610629141.080562
400	42232.769531	-187500.015625	-187500.015625	-187500.015625	-187500.015625	-187500.015625	-187500.015625	-187500.015625	270.000000	491.000000	357.000000	1610629141.080564
401	42248.015625	-187500.015625	-187500.015625	-187500.015625	-187500.015625	-187500.015625	-187500.015625	-187500.015625	270.000000	492.000000	357.000000	1610629141.080566
402	42276.042969	-187500.015625	-187500.015625	-187500.015625	-187500.015625	-187500.015625	-187500.015625	-187500.015625	270.000000	491.000000	357.000000	1610629141.080567
403	42279.261719	-187500.015625	-187500.015625	-187500.015625	-187500.015625	-187500.015625	-187500.015625	-187500.015625	270.000000	491.000000	357.000000	1610629141.080569
404	42249.914062	-187500.015625	-187500.015625	-187500.015625	-187500.015625	-187500.015625	-187500.015625	-187500.015625	270.000000	492.000000	357.000000	1610629141.080571
405	42231.742188	-187500.015625	-187500.015625	-187500.015625	-187500.015625	-187500.015625	-187500.015625	-187500.015625	270.000000	492.000000	357.000000	1610629141.080572
406	42251.234375	-187500.015625	-187500.015625	-187500.015625	-187500.015625	-187500.015625	-187500.015625	-187500.015625	270.000000	492.000000	357.000000	1610629141.080574
407	42278.570312	-187500.015625	-187500.015625	-187500.015625	-187500.015625	-187500.015625	-187500.015625	-187500.015625	270.000000	491.000000	357.000000	1610629141.080576
408	42279.394531	-187500.015625	-187500.015625	-187500.015625	-187500.015625	-187500.015625	-187500.015625	-187500.015625	270.000000	491.000000	357.000000	1610629141.080577
409	42249.554688	-187500.015625	-187500.015625	-187500.015625	-187500.015625	-187500.015625	-187500.015625	-187500.015625	270.000000	492.000000	357.000000	1610629141.080579
410	42233.976562	-187500.015625	-187500.015625	-187500.015625	-187500.015625	-187500.015625	-187500.015625	-187500.015625	270.000000	492.000000	357.000000	1610629141.080581
411	42252.125000	-187500.015625	-187500.015625	-187500.015625	-187500.015625	-187500.015625	-187500.015625	-187500.015625	270.000000	492.000000	357.000000	1610629141.080582
412	42278.746094	-187500.015625	-187500.015625	-187500.015625	-187500.015625	-187500.015625	-187500.015625	-187500.015625	270.000000	492.000000	357.000000	1610629141.080584
413	42280.691406	-187500.015625	-187500.015625	-187500.015625	-187500.015625	-187500.015625	-187500.015625	-187500.015625	270.000000	492.000000	356.000000	1610629141.080586
414	42253.089844	-187500.015625	-187500.015625	-187500.015625	-187500.015625	-187500.015625	-187500.015625	-187500.015625	270.000000	492.000000	358.000000	1610629141.080587
415	42232.746094	-187500.015625	-187500.015625	-187500.015625	-187500.015625	-187500.015625	-187500.015625	-187500.015625	271.000000	491.000000	357.000000	1610629141.080589
416	42251.300781	-187500.015625	-187500.015625	-187500.015625	-187500.015625	-187500.015625	-187500.015625	-187500.015625	270.000000	492.000000	357.000000	1610629141.080591
417	42278.167969	-187500.015625	-187500.015625	-187500.015625	-187500.015625	-187500.015625	-187500.015625	-187500.015625	270.000000	491.000000	356.000000	1610629141.080592
418	42275.285156	-187500.015625	-187500.015625	-187500.015625	-187500.015625	-187500.015625	-187500.015625	-187500.015625	270.000000	491.000000	357.000000	1610629141.080594
419	42252.707031	-187500.015625	-187500.015625	-187500.015625	-187500.015625	-187500.015625	-187500.015625	-187500.015625	270.000000	492.000000	357.000000	1610629141.080597
420	42239.183594	-187500.015625	-187500.015625	-187500.015625	-187500.015625	-187500.015625	-187500.015625	-187500.015625	270.000000	492.000000	357.000000	1610629141.080598
421	42252.214844	-187500.015625	-187500.015625	-187500.015625	-187500.015625	-187500.015625	-187500.015625	-187500.015625	270.000000	492.000000	357.000000	1610629141.080600
422	42282.949219	-187500.015625	-187500.015625	-187500.015625	-187500.015625	-187500.015625	-187500.015625	-187500.015625	270.000000	492.000000	356.000000	1610629141.080602
423	42285.164062	-187500.015625	-187500.015625	-187500.015625	-187500.015625	-187500.015625	-187500.015625	-187500.015625	270.000000	491.000000	357.000000	1610629141.080603
424	42256.664062	-187500.015625	-187500.015625	-187500.015625	-187500.015625	-187500.015625	-187500.015625	-187500.015625	271.000000	492.000000	357.000000	1610629141.080605
425	42233.507812	-187500.015625	-187500.015625	-187500.015625	-187500.015625	-187500.015625	-187500.015625	-187500.015625	274.000000	491.000000	1019.000000	1610629141.080607
426	42245.445312	-187500.015625	-187500.015625	-187500.015625	-187500.015625	-187500.015625	-187500.015625	-187500.015625	313.000000	492.000000	1018.000000	1610629141.080608
427	42270.703125	-187500.015625	-187500.015625	-187500.015625	-187500.015625	-187500.015625	-187500.015625	-187500.015625	342.000000	492.000000	1019.000000	1610629141.080610
428	42271.304688	-187500.015625	-187500.015625	-187500.015625	-187500.015625	-187500.015625	-187500.015625	-187500.015625	366.000000	492.000000	1019.000000	1610629141.080612
429	42247.164062	-187500.015625	-187500.015625	-187500.015625	-187500.015625	-187500.015625	-187500.015625	-187500.015625	385.000000	492.000000	1018.000000	1610629141.080613
430	42234.714844	-187500.015625	-187500.015625	-187500.015625	-187500.015625	-187500.015625	-187500.015625	-187500.015625	400.000000	491.000000	1018.000000	1610629141.080615
431	42246.425781	-187500.015625	-187500.015625	-187500.015625	-187500.015625	-187500.015625	-187500.015625	-187500.015625	412.000000	492.000000	1019.000000	1610629141.080617
432	42272.890625	-187500.015625	-187500.015625	-187500.015625	-187500.015625	-187500.015625	-187500.015625	-187500.015625	422.000000	491.000000	1019.000000	1610629141.080618
433	42277.183594	-187500.015625	-187500.015625	-187500.015625	-187500.015625	-187500.015625	-187500.015625	-187500.015625	430.000000	492.000000	1018.000000	1610629141.080620
434	42254.921875	-187500.015625	-187500.015625	-187500.015625	-187500.015625	-187500.015625	-187500.015625	-187500.015625	436.000000	492.000000	1019.000000	1610629141.080622
435	42235.496094	-187500.015625	-187500.015625	-187500.015625	-187500.015625	-187500.015625	-187500.015625	-187500.015625	441.000000	491.000000	1019.000000	1610629141.080623
436	42249.734375	-187500.015625	-187500.015625	-187500.015625	-187500.015625	-187500.015625	-187500.015625	-187500.015625	445.000000	492.000000	1018.000000	1610629141.080625
437	42277.453125	-187500.015625	-187500.015625	-187500.015625	-187500.015625	-187500.015625	-187500.015625	-187500.015625	448.000000	492.000000	1018.000000	1610629141.080627
438	42278.257812	-187500.015625	-187500.015625	-187500.015625	-187500.015625	-187500.015625	-187500.015625	-187500.015625	451.000000	491.000000	1019.000000	1610629141.080628
439	42248.304688	-187500.015625	-187500.015625	-187500.015625	-187500.015625	-187500.015625	-187500.015625	-187500.015625	453.000000	492.000000	1018.000000	1610629141.080630
440	42228.277344	-187500.015625	-187500.015625	-187500.015625	-187500.015625	-187500.015625	-187500.015625	-187500.015625	454.000000	492.000000	1018.000000	1610629141.080632
441	42242.917969	-187500.015625	-187500.015625	-187500.015625	-187500.015625	-187500.015625	-187500.015625	-187500.015625	456.000000	492.000000	1018.000000	1610629141.080634
442	42277.027344	-187500.015625	-187500.015625	-187500.015625	-187500.015625	-187500.015625	-187500.015625	-187500.015625	457.000000	492.000000	1019.000000	1610629141.080637
443	42282.660156	-187500.015625	-187500.015625	-187500.015625	-187500.015625	-187500.015625	-187500.015625	-187500.015625	457.000000	491.000000	1018.000000	1610629141.080638
444	42260.554688	-187500.015625	-187500.015625	-187500.015625	-187500.015625	-187500.015625	-187500.015625	-187500.015625	458.000000	492.000000	1019.000000	1610629141.080640
445	42241.644531	-187500.015625	-187500.015625	-187500.015625	-187500.015625	-187500.015625	-187500.015625	-187500.015625	459.000000	491.000000	1019.000000	1610629141.080642
446	42253.265625	-187500.015625	-187500.015625	-187500.015625	-187500.015625	-187500.015625	-187500.015625	-187500.015625	459.000000	492.000000	1019.000000	1610629141.080644
447	42285.296875	-187500.015625	-187500.015625	-187500.015625	-187500.015625	-187500.015625	-187500.015625	-187500.015625	459.000000	492.000000	1019.000000	1610629141.080645
448	42287.621094	-187500.015625	-187500.015625	-187500.015625	-187500.015625	-187500.015625	-187500.015625	-187500.015625	459.000000	491.000000	1018.000000	1610629141.080647
449	42260.777344	-187500.015625	-187500.015625	-187500.015625	-187500.015625	-187500.015625	-187500.015625	-187500.015625	460.000000	492.000000	1019.000000	1610629141.080649
450	42246.851562	-187500.015625	-187500.015625	-187500.015625	-187500.015625	-187500.015625	-187500.015625	-187500.015625	460.000000	491.000000	1019.000000	1610629141.080650
451	42258.476562	-187500.015625	-187500.015625	-187500.015625	-187500.015625	-187500.015625	-187500.015625	-187500.015625	460.000000	492.000000	1019.000000	1610629141.080652
452	42283.308594	-187500.015625	-187500.015625	-187500.015625	-187500.015625	-187500.015625	-187500.015625	-187500.015625	460.000000	492.000000	1018.000000	1610629141.080654
453	42288.382812	-187500.015625	-187500.015625	-187500.015625	-187500.015625	-187500.015625	-187500.015625	-187500.015625	460.000000	491.000000	1019.000000	1610629141.080656
454	42264.597656	-187500.015625	-187500.015625	-187500.015625	-187500.015625	-187500.015625	-187500.015625	-187500.015625	461.000000	492.000000	1019.000000	1610629141.080657
455	42245.199219	-187500.015625	-187500.015625	-187500.015625	-187500.015625	-187500.015625	-187500.015625	-187500.015625	461.000000	491.000000	1019.000000	1610629141.080659
456	42259.101562	-187500.015625	-187500.015625	-187500.015625	-187500.015625	-187500.015625	-187500.015625	-187500.015625	460.000000	492.000000	1018.000000	1610629141.080661
457	42287.085938	-187500.015625	-187500.015625	-187500.015625	-187500.015625	-187500.015625	-187500.015625	-187500.015625	460.000000	491.000000	1019.000000	1610629141.080663
458	42292.359375	-187500.015625	-187500.015625	-187500.015625	-187500.015625	-187500.015625	-187500.015625	-187500.015625	460.000000	492.000000	1018.000000	1610629141.080664
459	42265.875000	-187500.015625	-187500.015625	-187500.015625	-187500.015625	-187500.015625	-187500.015625	-187500.015625	460.000000	492.000000	1018.000000	1610629141.080666
460	42244.773438	-187500.015625	-187500.015625	-187500.015625	-187500.015625	-187500.015625	-187500.015625	-187500.015625	461.000000	491.000000	1018.000000	1610629141.080667
461	42257.601562	-187500.015625	-187500.015625	-187500.015625	-187500.015625	-187500.015625	-187500.015625	-187500.015625	460.000000	492.000000	1019.000000	1610629141.080669
462	42283.242188	-187500.015625	-187500.015625	-187500.015625	-187500.015625	-187500.015625	-187500.015625	-187500.015625	460.000000	492.000000	1018.000000	1610629141.080671
463	42284.449219	-187500.015625	-187500.015625	-187500.015625	-187500.015625	-187500.015625	-187500.015625	-187500.015625	460.000000	491.000000	1018.000000	1610629141.080673
464	42260.242188	-187500.015625	-187500.015625	-187500.015625	-187500.015625	-187500.015625	-187500.015625	-187500.015625	460.000000	491.000000	1018.000000	1610629141.080675
465	42241.578125	-187500.015625	-187500.015625	-187500.015625	-187500.015625	-187500.015625	-187500.015625	-187500.015625	461.000000	491.000000	1019.000000	1610629141.080677
466	42254.273438	-187500.015625	-187500.015625	-187500.015625	-187500.015625	-187500.015625	-187500.015625	-187500.015625	461.000000	492.000000	1019.000000	1610629141.080679
467	42289.789062	-187500.015625	-187500.015625	-187500.015625	-187500.015625	-187500.015625	-187500.015625	-187500.015625	460.000000	492.000000	1019.000000	1610629141.080681
468	42296.605469	-187500.015625	-187500.015625	-187500.015625	-187500.015625	-187500.015625	-187500.015625	-187500.015625	460.000000	492.000000	1019.000000	1610629141.080683
469	42267.660156	-187500.015625	-187500.015625	-187500.015625	-187500.015625	-187500.015625	-187500.015625	-187500.015625	460.000000	492.000000	1018.000000	1610629141.080684
470	42244.238281	-187500.015625	-187500.015625	-187500.015625	-187500.015625	-187500.015625	-187500.015625	-187500.015625	461.000000	491.000000	1019.000000	1610629141.080686
471	42255.324219	-187500.015625	-187500.015625	-187500.015625	-187500.015625	-187500.015625	-187500.015625	-187500.015625	460.000000	492.000000	1018.000000	1610629141.080688
472	42287.105469	-187500.015625	-187500.015625	-187500.015625	-187500.015625	-187500.015625	-187500.015625	-187500.015625	460.000000	492.000000	1019.000000	1610629141.080689
473	42293.367188	-187500.015625	-187500.015625	-187500.015625	-187500.015625	-187500.015625	-187500.015625	-187500.015625	460.000000	492.000000	1018.000000	1610629141.080691
474	42274.054688	-187500.015625	-187500.015625	-187500.015625	-187500.015625	-187500.015625	-187500.015625	-187500.015625	460.000000	492.000000	1018.000000	1610629141.080692
475	42267.304688	-187500.015625	-187500.015625	-187500.015625	-187500.015625	-187500.015625	-187500.015625	-187500.015625	461.000000	491.000000	1019.000000	1610629141.080694
476	42266.566406	-187500.015625	-187500.015625	-187500.015625	-187500.015625	-187500.015625	-187500.015625	-187500.015625	460.000000	492.000000	1019.000000	1610629141.080696
477	42273.496094	-187500.015625	-187500.015625	-187500.015625	-187500.015625	-187500.015625	-187500.015625	-187500.015625	460.000000	492.000000	1019.000000	1610629141.080698
478	42276.601562	-187500.015625	-187500.015625	-187500.015625	-187500.015625	-187500.015625	-187500.015625	-187500.015625	460.000000	491.000000	1018.000000	1610629141.080700
479	42259.769531	-187500.015625	-187500.015625	-187500.015625	-187500.015625	-187500.015625	-187500.015625	-187500.015625	460.000000	492.000000	1019.000000	1610629141.080701
480	42238.625000	-187500.015625	-187500.015625	-187500.015625	-187500.015625	-187500.015625	-187500.015625	-187500.015625	461.000000	492.000000	1018.000000	1610629141.080703
481	42243.476562	-187500.015625	-187500.015625	-187500.015625	-187500.015625	-187500.015625	-187500.015625	-187500.015625	460.000000	492.000000	1018.000000	1610629141.561502
482	42278.570312	-187500.015625	-187500.015625	-187500.015625	-187500.015625	-187500.015625	-187500.015625	-187500.015625	460.000000	492.000000	1019.000000	1610629141.561615
483	42282.523438	-187500.015625	-187500.015625	-187500.015625	-187500.015625	-187500.015625	-187500.015625	-187500.015625	460.000000	491.000000	1019.000000	1610629141.561616
484	42262.027344	-187500.015625	-187500.015625	-187500.015625	-187500.015625	-187500.015625	-187500.015625	-187500.015625	461.000000	492.000000	1018.000000	1610629141.561618
485	42245.218750	-187500.015625	-187500.015625	-187500.015625	-187500.015625	-187500.015625	-187500.015625	-187500.015625	461.000000	491.000000	1019.000000	1610629141.561620
486	42250.046875	-187500.015625	-187500.015625	-187500.015625	-187500.015625	-187500.015625	-187500.015625	-187500.015625	461.000000	492.000000	1019.000000	1610629141.561622
487	42276.312500	-187500.015625	-187500.015625	-187500.015625	-187500.015625	-187500.015625	-187500.015625	-187500.015625	460.000000	492.000000	1019.000000	1610629141.561623
488	42281.273438	-187500.015625	-187500.015625	-187500.015625	-187500.015625	-187500.015625	-187500.015625	-187500.015625	461.000000	492.000000	1019.000000	1610629141.561625
489	42261.132812	-187500.015625	-187500.015625	-187500.015625	-187500.015625	-187500.015625	-187500.015625	-187500.015625	461.000000	492.000000	1018.000000	1610629141.561629
490	42239.339844	-187500.015625	-187500.015625	-187500.015625	-187500.015625	-187500.015625	-187500.015625	-187500.015625	461.000000	492.000000	1019.000000	1610629141.561631
491	42247.433594	-187500.015625	-187500.015625	-187500.015625	-187500.015625	-187500.015625	-187500.015625	-187500.015625	460.000000	491.000000	1018.000000	1610629141.561632
492	42278.011719	-187500.015625	-187500.015625	-187500.015625	-187500.015625	-187500.015625	-187500.015625	-187500.015625	460.000000	491.000000	1018.000000	1610629141.561634
493	42285.656250	-187500.015625	-187500.015625	-187500.015625	-187500.015625	-187500.015625	-187500.015625	-187500.015625	460.000000	491.000000	1019.000000	1610629141.561635
494	42262.921875	-187500.015625	-187500.015625	-187500.015625	-187500.015625	-187500.015625	-187500.015625	-187500.015625	460.000000	492.000000	1018.000000	1610629141.561637
495	42237.398438	-187500.015625	-187500.015625	-187500.015625	-187500.015625	-187500.015625	-187500.015625	-187500.015625	461.000000	491.000000	1017.000000	1610629141.561639
496	42247.457031	-187500.015625	-187500.015625	-187500.015625	-187500.015625	-187500.015625	-187500.015625	-187500.015625	460.000000	492.000000	1018.000000	1610629141.561641
497	42279.417969	-187500.015625	-187500.015625	-187500.015625	-187500.015625	-187500.015625	-187500.015625	-187500.015625	460.000000	492.000000	1018.000000	1610629141.561642
498	42287.710938	-187500.015625	-187500.015625	-187500.015625	-187500.015625	-187500.015625	-187500.015625	-187500.015625	460.000000	491.000000	1018.000000	1610629141.561644
499	42266.855469	-187500.015625	-187500.015625	-187500.015625	-187500.015625	-187500.015625	-187500.015625	-187500.015625	460.000000	492.000000	1017.000000	1610629141.561645
500	42241.800781	-187500.015625	-187500.015625	-187500.015625	-187500.015625	-187500.015625	-187500.015625	-187500.015625	461.000000	491.000000	1019.000000	1610629141.561647
501	42251.812500	-187500.015625	-187500.015625	-187500.015625	-187500.015625	-187500.015625	-187500.015625	-187500.015625	460.000000	492.000000	1019.000000	1610629141.561649
502	42281.675781	-187500.015625	-187500.015625	-187500.015625	-187500.015625	-187500.015625	-187500.015625	-187500.015625	460.000000	492.000000	1018.000000	1610629141.561651
503	42293.878906	-187500.015625	-187500.015625	-187500.015625	-187500.015625	-187500.015625	-187500.015625	-187500.015625	460.000000	491.000000	1018.000000	1610629141.561652
504	42274.882812	-187500.015625	-187500.015625	-187500.015625	-187500.015625	-187500.015625	-187500.015625	-187500.015625	461.000000	491.000000	1018.000000	1610629141.561654
505	42246.203125	-187500.015625	-187500.015625	-187500.015625	-187500.015625	-187500.015625	-187500.015625	-187500.015625	461.000000	491.000000	1018.000000	1610629141.561657
506	42253.132812	-187500.015625	-187500.015625	-187500.015625	-187500.015625	-187500.015625	-187500.015625	-187500.015625	461.000000	492.000000	1019.000000	1610629141.561658
507	42277.832031	-187500.015625	-187500.015625	-187500.015625	-187500.015625	-187500.015625	-187500.015625	-187500.015625	460.000000	492.000000	1018.000000	1610629141.561660
508	42283.644531	-187500.015625	-187500.015625	-187500.015625	-187500.015625	-187500.015625	-187500.015625	-187500.015625	460.000000	491.000000	1019.000000	1610629141.561662
509	42258.093750	-187500.015625	-187500.015625	-187500.015625	-187500.015625	-187500.015625	-187500.015625	-187500.015625	461.000000	492.000000	1019.000000	1610629141.561663
510	42231.609375	-187500.015625	-187500.015625	-187500.015625	-187500.015625	-187500.015625	-187500.015625	-187500.015625	461.000000	491.000000	1018.000000	1610629141.561665
511	42242.984375	-187500.015625	-187500.015625	-187500.015625	-187500.015625	-187500.015625	-187500.015625	-187500.015625	461.000000	491.000000	1019.000000	1610629141.561666
512	42277.898438	-187500.015625	-187500.015625	-187500.015625	-187500.015625	-187500.015625	-187500.015625	-187500.015625	460.000000	492.000000	1019.000000	1610629141.561670
513	42285.453125	-187500.015625	-187500.015625	-187500.015625	-187500.015625	-187500.015625	-187500.015625	-187500.015625	460.000000	491.000000	1018.000000	1610629141.561671
514	42263.191406	-187500.015625	-187500.015625	-187500.015625	-187500.015625	-187500.015625	-187500.015625	-187500.015625	461.000000	492.000000	1018.000000	1610629141.561673
515	42244.863281	-187500.015625	-187500.015625	-187500.015625	-187500.015625	-187500.015625	-187500.015625	-187500.015625	461.000000	491.000000	1019.000000	1610629141.561675
516	42251.480469	-187500.015625	-187500.015625	-187500.015625	-187500.015625	-187500.015625	-187500.015625	-187500.015625	461.000000	491.000000	1019.000000	1610629141.561677
517	42276.246094	-187500.015625	-187500.015625	-187500.015625	-187500.015625	-187500.015625	-187500.015625	-187500.015625	460.000000	492.000000	1019.000000	1610629141.561680
518	42287.441406	-187500.015625	-187500.015625	-187500.015625	-187500.015625	-187500.015625	-187500.015625	-187500.015625	461.000000	491.000000	1018.000000	1610629141.561682
519	42269.179688	-187500.015625	-187500.015625	-187500.015625	-187500.015625	-187500.015625	-187500.015625	-187500.015625	461.000000	493.000000	1018.000000	1610629141.561684
520	42239.789062	-187500.015625	-187500.015625	-187500.015625	-187500.015625	-187500.015625	-187500.015625	-187500.015625	461.000000	491.000000	1018.000000	1610629141.561685
521	42244.214844	-187500.015625	-187500.015625	-187500.015625	-187500.015625	-187500.015625	-187500.015625	-187500.015625	461.000000	491.000000	1019.000000	1610629141.561687
522	42274.722656	-187500.015625	-187500.015625	-187500.015625	-187500.015625	-187500.015625	-187500.015625	-187500.015625	460.000000	492.000000	1018.000000	1610629141.561688
523	42284.000000	-187500.015625	-187500.015625	-187500.015625	-187500.015625	-187500.015625	-187500.015625	-187500.015625	460.000000	492.000000	1018.000000	1610629141.561690
524	42266.031250	-187500.015625	-187500.015625	-187500.015625	-187500.015625	-187500.015625	-187500.015625	-187500.015625	461.000000	493.000000	1018.000000	1610629141.561692
525	42241.531250	-187500.015625	-187500.015625	-187500.015625	-187500.015625	-187500.015625	-187500.015625	-187500.015625	461.000000	491.000000	1019.000000	1610629141.561694
526	42247.054688	-187500.015625	-187500.015625	-187500.015625	-187500.015625	-187500.015625	-187500.015625	-187500.015625	461.000000	491.000000	1019.000000	1610629141.561695
527	42280.582031	-187500.015625	-187500.015625	-187500.015625	-187500.015625	-187500.015625	-187500.015625	-187500.015625	460.000000	491.000000	1018.000000	1610629141.561697
528	42291.019531	-187500.015625	-187500.015625	-187500.015625	-187500.015625	-187500.015625	-187500.015625	-187500.015625	460.000000	491.000000	1019.000000	1610629141.561699
529	42270.476562	-187500.015625	-187500.015625	-187500.015625	-187500.015625	-187500.015625	-187500.015625	-187500.015625	461.000000	491.000000	1018.000000	1610629141.561700
530	42244.257812	-187500.015625	-187500.015625	-187500.015625	-187500.015625	-187500.015625	-187500.015625	-187500.015625	461.000000	492.000000	1018.000000	1610629141.561702
531	42244.347656	-187500.015625	-187500.015625	-187500.015625	-187500.015625	-187500.015625	-187500.015625	-187500.015625	461.000000	491.000000	1019.000000	1610629141.561703
532	42269.515625	-187500.015625	-187500.015625	-187500.015625	-187500.015625	-187500.015625	-187500.015625	-187500.015625	460.000000	492.000000	1018.000000	1610629141.561705
533	42279.105469	-187500.015625	-187500.015625	-187500.015625	-187500.015625	-187500.015625	-187500.015625	-187500.015625	460.000000	492.000000	1018.000000	1610629141.561707
534	42256.261719	-187500.015625	-187500.015625	-187500.015625	-187500.015625	-187500.015625	-187500.015625	-187500.015625	461.000000	492.000000	1019.000000	1610629141.561708
535	42238.269531	-187500.015625	-187500.015625	-187500.015625	-187500.015625	-187500.015625	-187500.015625	-187500.015625	461.000000	492.000000	1019.000000	1610629141.561711
536	42242.515625	-187500.015625	-187500.015625	-187500.015625	-187500.015625	-187500.015625	-187500.015625	-187500.015625	460.000000	492.000000	1018.000000	1610629141.561713
537	42269.515625	-187500.015625	-187500.015625	-187500.015625	-187500.015625	-187500.015625	-187500.015625	-187500.015625	460.000000	492.000000	1018.000000	1610629141.561714
538	42277.406250	-187500.015625	-187500.015625	-187500.015625	-187500.015625	-187500.015625	-187500.015625	-187500.015625	460.000000	491.000000	1019.000000	1610629141.561716
539	42258.207031	-187500.015625	-187500.015625	-187500.015625	-187500.015625	-187500.015625	-187500.015625	-187500.015625	461.000000	492.000000	1019.000000	1610629141.561718
540	42236.972656	-187500.015625	-187500.015625	-187500.015625	-187500.015625	-187500.015625	-187500.015625	-187500.015625	461.000000	491.000000	1018.000000	1610629141.561719
541	42240.101562	-187500.015625	-187500.015625	-187500.015625	-187500.015625	-187500.015625	-187500.015625	-187500.015625	460.000000	491.000000	1018.000000	1610629141.561721
542	42265.449219	-187500.015625	-187500.015625	-187500.015625	-187500.015625	-187500.015625	-187500.015625	-187500.015625	460.000000	492.000000	1018.000000	1610629141.561723
543	42272.601562	-187500.015625	-187500.015625	-187500.015625	-187500.015625	-187500.015625	-187500.015625	-187500.015625	460.000000	491.000000	1019.000000	1610629141.561724
544	42252.195312	-187500.015625	-187500.015625	-187500.015625	-187500.015625	-187500.015625	-187500.015625	-187500.015625	461.000000	492.000000	1019.000000	1610629141.561726
545	42230.000000	-187500.015625	-187500.015625	-187500.015625	-187500.015625	-187500.015625	-187500.015625	-187500.015625	461.000000	491.000000	1018.000000	1610629141.561728
546	42234.222656	-187500.015625	-187500.015625	-187500.015625	-187500.015625	-187500.015625	-187500.015625	-187500.015625	461.000000	491.000000	1018.000000	1610629141.561729
547	42263.144531	-187500.015625	-187500.015625	-187500.015625	-187500.015625	-187500.015625	-187500.015625	-187500.015625	461.000000	492.000000	1018.000000	1610629141.561731
548	42274.546875	-187500.015625	-187500.015625	-187500.015625	-187500.015625	-187500.015625	-187500.015625	-187500.015625	460.000000	491.000000	1018.000000	1610629141.561733
549	42256.574219	-187500.015625	-187500.015625	-187500.015625	-187500.015625	-187500.015625	-187500.015625	-187500.015625	461.000000	491.000000	1018.000000	1610629141.561734
550	42231.808594	-187500.015625	-187500.015625	-187500.015625	-187500.015625	-187500.015625	-187500.015625	-187500.015625	461.000000	491.000000	1018.000000	1610629141.561736
551	42239.007812	-187500.015625	-187500.015625	-187500.015625	-187500.015625	-187500.015625	-187500.015625	-187500.015625	460.000000	492.000000	1018.000000	1610629141.561738
552	42270.367188	-187500.015625	-187500.015625	-187500.015625	-187500.015625	-187500.015625	-187500.015625	-187500.015625	460.000000	492.000000	1018.000000	1610629141.561739
553	42279.910156	-187500.015625	-187500.015625	-187500.015625	-187500.015625	-187500.015625	-187500.015625	-187500.015625	460.000000	491.000000	1018.000000	1610629141.561741
554	42255.390625	-187500.015625	-187500.015625	-187500.015625	-187500.015625	-187500.015625	-187500.015625	-187500.015625	461.000000	492.000000	1019.000000	1610629141.561742
555	42229.171875	-187500.015625	-187500.015625	-187500.015625	-187500.015625	-187500.015625	-187500.015625	-187500.015625	461.000000	491.000000	1019.000000	1610629141.561744
556	42232.859375	-187500.015625	-187500.015625	-187500.015625	-187500.015625	-187500.015625	-187500.015625	-187500.015625	460.000000	492.000000	1018.000000	1610629141.561746
557	42266.632812	-187500.015625	-187500.015625	-187500.015625	-187500.015625	-187500.015625	-187500.015625	-187500.015625	460.000000	491.000000	1019.000000	1610629141.561747
558	42283.488281	-187500.015625	-187500.015625	-187500.015625	-187500.015625	-187500.015625	-187500.015625	-187500.015625	460.000000	491.000000	1019.000000	1610629141.561749
559	42264.062500	-187500.015625	-187500.015625	-187500.015625	-187500.015625	-187500.015625	-187500.015625	-187500.015625	461.000000	492.000000	1019.000000	1610629141.561751
560	42241.777344	-187500.015625	-187500.015625	-187500.015625	-187500.015625	-187500.015625	-187500.015625	-187500.015625	461.000000	491.000000	1018.000000	1610629141.561753
561	42247.386719	-187500.015625	-187500.015625	-187500.015625	-187500.015625	-187500.015625	-187500.015625	-187500.015625	461.000000	491.000000	1019.000000	1610629141.561755
562	42276.132812	-187500.015625	-187500.015625	-187500.015625	-187500.015625	-187500.015625	-187500.015625	-187500.015625	461.000000	492.000000	1019.000000	1610629141.561756
563	42284.894531	-187500.015625	-187500.015625	-187500.015625	-187500.015625	-187500.015625	-187500.015625	-187500.015625	460.000000	492.000000	1019.000000	1610629141.561758
564	42263.234375	-187500.015625	-187500.015625	-187500.015625	-187500.015625	-187500.015625	-187500.015625	-187500.015625	461.000000	492.000000	1018.000000	1610629141.561760
565	42239.074219	-187500.015625	-187500.015625	-187500.015625	-187500.015625	-187500.015625	-187500.015625	-187500.015625	461.000000	492.000000	1019.000000	1610629141.561761
566	42239.566406	-187500.015625	-187500.015625	-187500.015625	-187500.015625	-187500.015625	-187500.015625	-187500.015625	460.000000	492.000000	1018.000000	1610629141.561763
567	42269.023438	-187500.015625	-187500.015625	-187500.015625	-187500.015625	-187500.015625	-187500.015625	-187500.015625	460.000000	492.000000	1018.000000	1610629141.561764
568	42279.015625	-187500.015625	-187500.015625	-187500.015625	-187500.015625	-187500.015625	-187500.015625	-187500.015625	461.000000	491.000000	1019.000000	1610629141.561766
569	42257.312500	-187500.015625	-187500.015625	-187500.015625	-187500.015625	-187500.015625	-187500.015625	-187500.015625	461.000000	492.000000	1019.000000	1610629141.561768
570	42232.726562	-187500.015625	-187500.015625	-187500.015625	-187500.015625	-187500.015625	-187500.015625	-187500.015625	461.000000	492.000000	1018.000000	1610629141.561769
571	42236.324219	-187500.015625	-187500.015625	-187500.015625	-187500.015625	-187500.015625	-187500.015625	-187500.015625	461.000000	492.000000	1018.000000	1610629141.561771
572	42266.945312	-187500.015625	-187500.015625	-187500.015625	-187500.015625	-187500.015625	-187500.015625	-187500.015625	460.000000	492.000000	1018.000000	1610629141.561772
573	42277.964844	-187500.015625	-187500.015625	-187500.015625	-187500.015625	-187500.015625	-187500.015625	-187500.015625	460.000000	492.000000	1018.000000	1610629141.561774
574	42260.441406	-187500.015625	-187500.015625	-187500.015625	-187500.015625	-187500.015625	-187500.015625	-187500.015625	461.000000	492.000000	1019.000000	1610629141.561776
575	42235.273438	-187500.015625	-187500.015625	-187500.015625	-187500.015625	-187500.015625	-187500.015625	-187500.015625	461.000000	491.000000	1019.000000	1610629141.561777
576	42233.351562	-187500.015625	-187500.015625	-187500.015625	-187500.015625	-187500.015625	-187500.015625	-187500.015625	461.000000	492.000000	1018.000000	1610629141.561779
577	42259.816406	-187500.015625	-187500.015625	-187500.015625	-187500.015625	-187500.015625	-187500.015625	-187500.015625	460.000000	492.000000	1019.000000	1610629141.561780
578	42269.562500	-187500.015625	-187500.015625	-187500.015625	-187500.015625	-187500.015625	-187500.015625	-187500.015625	460.000000	492.000000	1018.000000	1610629141.561782
579	42252.148438	-187500.015625	-187500.015625	-187500.015625	-187500.015625	-187500.015625	-187500.015625	-187500.015625	461.000000	492.000000	1018.000000	1610629141.561784
580	42230.847656	-187500.015625	-187500.015625	-187500.015625	-187500.015625	-187500.015625	-187500.015625	-187500.015625	461.000000	491.000000	1020.000000	1610629141.561785
581	42234.804688	-187500.015625	-187500.015625	-187500.015625	-187500.015625	-187500.015625	-187500.015625	-187500.015625	461.000000	491.000000	1018.000000	1610629141.561787
582	42265.136719	-187500.015625	-187500.015625	-187500.015625	-187500.015625	-187500.015625	-187500.015625	-187500.015625	460.000000	492.000000	1018.000000	1610629141.561790
583	42281.339844	-187500.015625	-187500.015625	-187500.015625	-187500.015625	-187500.015625	-187500.015625	-187500.015625	461.000000	491.000000	1018.000000	1610629141.561791
584	42264.175781	-187500.015625	-187500.015625	-187500.015625	-187500.015625	-187500.015625	-187500.015625	-187500.015625	461.000000	491.000000	1019.000000	1610629141.561793
585	42240.617188	-187500.015625	-187500.015625	-187500.015625	-187500.015625	-187500.015625	-187500.015625	-187500.015625	461.000000	492.000000	1018.000000	1610629141.561794
586	42245.824219	-187500.015625	-187500.015625	-187500.015625	-187500.015625	-187500.015625	-187500.015625	-187500.015625	461.000000	492.000000	1018.000000	1610629141.561796
587	42282.054688	-187500.015625	-187500.015625	-187500.015625	-187500.015625	-187500.015625	-187500.015625	-187500.015625	461.000000	491.000000	1019.000000	1610629141.561798
588	42293.542969	-187500.015625	-187500.015625	-187500.015625	-187500.015625	-187500.015625	-187500.015625	-187500.015625	461.000000	491.000000	1019.000000	1610629141.561799
589	42275.058594	-187500.015625	-187500.015625	-187500.015625	-187500.015625	-187500.015625	-187500.015625	-187500.015625	461.000000	491.000000	1018.000000	1610629141.561801
590	42249.824219	-187500.015625	-187500.015625	-187500.015625	-187500.015625	-187500.015625	-187500.015625	-187500.015625	461.000000	492.000000	1018.000000	1610629141.561802
591	42246.449219	-187500.015625	-187500.015625	-187500.015625	-187500.015625	-187500.015625	-187500.015625	-187500.015625	461.000000	491.000000	1018.000000	1610629141.561804
592	42274.187500	-187500.015625	-187500.015625	-187500.015625	-187500.015625	-187500.015625	-187500.015625	-187500.015625	460.000000	492.000000	1019.000000	1610629141.561805
593	42286.929688	-187500.015625	-187500.015625	-187500.015625	-187500.015625	-187500.015625	-187500.015625	-187500.015625	460.000000	492.000000	1018.000000	1610629141.561807
594	42266.453125	-187500.015625	-187500.015625	-187500.015625	-187500.015625	-187500.015625	-187500.015625	-187500.015625	461.000000	492.000000	1018.000000	1610629141.561809
595	42241.062500	-187500.015625	-187500.015625	-187500.015625	-187500.015625	-187500.015625	-187500.015625	-187500.015625	461.000000	492.000000	1019.000000	1610629141.561810
596	42243.277344	-187500.015625	-187500.015625	-187500.015625	-187500.015625	-187500.015625	-187500.015625	-187500.015625	461.000000	491.000000	1018.000000	1610629141.561812
597	42270.925781	-187500.015625	-187500.015625	-187500.015625	-187500.015625	-187500.015625	-187500.015625	-187500.015625	460.000000	492.000000	1019.000000	1610629141.561814
598	42283.597656	-187500.015625	-187500.015625	-187500.015625	-187500.015625	-187500.015625	-187500.015625	-187500.015625	460.000000	491.000000	1019.000000	1610629141.561815
599	42260.800781	-187500.015625	-187500.015625	-187500.015625	-187500.015625	-187500.015625	-187500.015625	-187500.015625	461.000000	492.000000	1018.000000	1610629141.561817
600	42233.710938	-187500.015625	-187500.015625	-187500.015625	-187500.015625	-187500.015625	-187500.015625	-187500.015625	461.000000	492.000000	1018.000000	1610629141.561818
601	42232.792969	-187500.015625	-187500.015625	-187500.015625	-187500.015625	-187500.015625	-187500.015625	-187500.015625	461.000000	492.000000	1018.000000	1610629141.561820
602	42263.546875	-187500.015625	-187500.015625	-187500.015625	-187500.015625	-187500.015625	-187500.015625	-187500.015625	460.000000	492.000000	1019.000000	1610629142.041276
603	42283.488281	-187500.015625	-187500.015625	-187500.015625	-187500.015625	-187500.015625	-187500.015625	-187500.015625	461.000000	491.000000	1018.000000	1610629142.041412
604	42265.558594	-187500.015625	-187500.015625	-187500.015625	-187500.015625	-187500.015625	-187500.015625	-187500.015625	461.000000	492.000000	1019.000000	1610629142.041413
605	42239.453125	-187500.015625	-187500.015625	-187500.015625	-187500.015625	-187500.015625	-187500.015625	-187500.015625	461.000000	492.000000	1018.000000	1610629142.041422
606	42240.234375	-187500.015625	-187500.015625	-187500.015625	-187500.015625	-187500.015625	-187500.015625	-187500.015625	461.000000	492.000000	1018.000000	1610629142.041424
607	42267.683594	-187500.015625	-187500.015625	-187500.015625	-187500.015625	-187500.015625	-187500.015625	-187500.015625	461.000000	492.000000	1019.000000	1610629142.041426
608	42291.019531	-187500.015625	-187500.015625	-187500.015625	-187500.015625	-187500.015625	-187500.015625	-187500.015625	461.000000	491.000000	1019.000000	1610629142.041427
609	42283.105469	-187500.015625	-187500.015625	-187500.015625	-187500.015625	-187500.015625	-187500.015625	-187500.015625	461.000000	492.000000	1018.000000	1610629142.041429
610	42249.019531	-187500.015625	-187500.015625	-187500.015625	-187500.015625	-187500.015625	-187500.015625	-187500.015625	461.000000	492.000000	1018.000000	1610629142.041431
611	42241.195312	-187500.015625	-187500.015625	-187500.015625	-187500.015625	-187500.015625	-187500.015625	-187500.015625	461.000000	491.000000	1019.000000	1610629142.041432
612	42273.718750	-187500.015625	-187500.015625	-187500.015625	-187500.015625	-187500.015625	-187500.015625	-187500.015625	461.000000	492.000000	1019.000000	1610629142.041434
613	42287.242188	-187500.015625	-187500.015625	-187500.015625	-187500.015625	-187500.015625	-187500.015625	-187500.015625	460.000000	491.000000	1018.000000	1610629142.041436
614	42263.972656	-187500.015625	-187500.015625	-187500.015625	-187500.015625	-187500.015625	-187500.015625	-187500.015625	460.000000	492.000000	1018.000000	1610629142.041437
615	42237.105469	-187500.015625	-187500.015625	-187500.015625	-187500.015625	-187500.015625	-187500.015625	-187500.015625	461.000000	492.000000	1018.000000	1610629142.041439
616	42240.906250	-187500.015625	-187500.015625	-187500.015625	-187500.015625	-187500.015625	-187500.015625	-187500.015625	461.000000	492.000000	1019.000000	1610629142.041440
617	42274.679688	-187500.015625	-187500.015625	-187500.015625	-187500.015625	-187500.015625	-187500.015625	-187500.015625	460.000000	492.000000	1018.000000	1610629142.041442
618	42289.476562	-187500.015625	-187500.015625	-187500.015625	-187500.015625	-187500.015625	-187500.015625	-187500.015625	461.000000	491.000000	1019.000000	1610629142.041444
619	42275.394531	-187500.015625	-187500.015625	-187500.015625	-187500.015625	-187500.015625	-187500.015625	-187500.015625	461.000000	492.000000	1018.000000	1610629142.041445
620	42249.132812	-187500.015625	-187500.015625	-187500.015625	-187500.015625	-187500.015625	-187500.015625	-187500.015625	461.000000	492.000000	1018.000000	1610629142.041447
621	42244.796875	-187500.015625	-187500.015625	-187500.015625	-187500.015625	-187500.015625	-187500.015625	-187500.015625	461.000000	491.000000	1019.000000	1610629142.041449
622	42273.406250	-187500.015625	-187500.015625	-187500.015625	-187500.015625	-187500.015625	-187500.015625	-187500.015625	460.000000	492.000000	1019.000000	1610629142.041451
623	42291.800781	-187500.015625	-187500.015625	-187500.015625	-187500.015625	-187500.015625	-187500.015625	-187500.015625	460.000000	491.000000	1018.000000	1610629142.041452
624	42275.328125	-187500.015625	-187500.015625	-187500.015625	-187500.015625	-187500.015625	-187500.015625	-187500.015625	460.000000	493.000000	1018.000000	1610629142.041454
625	42246.984375	-187500.015625	-187500.015625	-187500.015625	-187500.015625	-187500.015625	-187500.015625	-187500.015625	461.000000	491.000000	1019.000000	1610629142.041455
626	42247.789062	-187500.015625	-187500.015625	-187500.015625	-187500.015625	-187500.015625	-187500.015625	-187500.015625	461.000000	492.000000	1020.000000	1610629142.041457
627	42276.894531	-187500.015625	-187500.015625	-187500.015625	-187500.015625	-187500.015625	-187500.015625	-187500.015625	460.000000	491.000000	1017.000000	1610629142.041458
628	42291.691406	-187500.015625	-187500.015625	-187500.015625	-187500.015625	-187500.015625	-187500.015625	-187500.015625	460.000000	491.000000	1018.000000	1610629142.041460
629	42270.343750	-187500.015625	-187500.015625	-187500.015625	-187500.015625	-187500.015625	-187500.015625	-187500.015625	461.000000	491.000000	1019.000000	1610629142.041463
630	42246.898438	-187500.015625	-187500.015625	-187500.015625	-187500.015625	-187500.015625	-187500.015625	-187500.015625	461.000000	492.000000	1019.000000	1610629142.041465
631	42243.566406	-187500.015625	-187500.015625	-187500.015625	-187500.015625	-187500.015625	-187500.015625	-187500.015625	461.000000	492.000000	1018.000000	1610629142.041466
632	42269.003906	-187500.015625	-187500.015625	-187500.015625	-187500.015625	-187500.015625	-187500.015625	-187500.015625	460.000000	492.000000	1018.000000	1610629142.041468
633	42285.988281	-187500.015625	-187500.015625	-187500.015625	-187500.015625	-187500.015625	-187500.015625	-187500.015625	461.000000	491.000000	1019.000000	1610629142.041470
634	42274.367188	-187500.015625	-187500.015625	-187500.015625	-187500.015625	-187500.015625	-187500.015625	-187500.015625	461.000000	492.000000	1018.000000	1610629142.041471
635	42247.164062	-187500.015625	-187500.015625	-187500.015625	-187500.015625	-187500.015625	-187500.015625	-187500.015625	461.000000	492.000000	1018.000000	1610629142.041473
636	42245.914062	-187500.015625	-187500.015625	-187500.015625	-187500.015625	-187500.015625	-187500.015625	-187500.015625	461.000000	491.000000	1020.000000	1610629142.041475
637	42271.730469	-187500.015625	-187500.015625	-187500.015625	-187500.015625	-187500.015625	-187500.015625	-187500.015625	460.000000	493.000000	1018.000000	1610629142.041477
638	42288.738281	-187500.015625	-187500.015625	-187500.015625	-187500.015625	-187500.015625	-187500.015625	-187500.015625	460.000000	492.000000	1018.000000	1610629142.041478
639	42270.992188	-187500.015625	-187500.015625	-187500.015625	-187500.015625	-187500.015625	-187500.015625	-187500.015625	461.000000	492.000000	1019.000000	1610629142.041480
640	42242.851562	-187500.015625	-187500.015625	-187500.015625	-187500.015625	-187500.015625	-187500.015625	-187500.015625	461.000000	491.000000	1019.000000	1610629142.041482
641	42238.937500	-187500.015625	-187500.015625	-187500.015625	-187500.015625	-187500.015625	-187500.015625	-187500.015625	461.000000	492.000000	1018.000000	1610629142.041484
642	42268.218750	-187500.015625	-187500.015625	-187500.015625	-187500.015625	-187500.015625	-187500.015625	-187500.015625	461.000000	491.000000	1019.000000	1610629142.041485
643	42288.136719	-187500.015625	-187500.015625	-187500.015625	-187500.015625	-187500.015625	-187500.015625	-187500.015625	461.000000	491.000000	1019.000000	1610629142.041487
644	42274.433594	-187500.015625	-187500.015625	-187500.015625	-187500.015625	-187500.015625	-187500.015625	-187500.015625	461.000000	492.000000	1018.000000	1610629142.041488
645	42244.707031	-187500.015625	-187500.015625	-187500.015625	-187500.015625	-187500.015625	-187500.015625	-187500.015625	460.000000	492.000000	1017.000000	1610629142.041490
646	42244.640625	-187500.015625	-187500.015625	-187500.015625	-187500.015625	-187500.015625	-187500.015625	-187500.015625	461.000000	491.000000	1019.000000	1610629142.041492
647	42269.070312	-187500.015625	-187500.015625	-187500.015625	-187500.015625	-187500.015625	-187500.015625	-187500.015625	461.000000	492.000000	1019.000000	1610629142.041493
648	42286.996094	-187500.015625	-187500.015625	-187500.015625	-187500.015625	-187500.015625	-187500.015625	-187500.015625	460.000000	491.000000	1018.000000	1610629142.041495
649	42272.488281	-187500.015625	-187500.015625	-187500.015625	-187500.015625	-187500.015625	-187500.015625	-187500.015625	461.000000	492.000000	1018.000000	1610629142.041497
650	42242.648438	-187500.015625	-187500.015625	-187500.015625	-187500.015625	-187500.015625	-187500.015625	-187500.015625	461.000000	491.000000	1019.000000	1610629142.041498
651	42234.757812	-187500.015625	-187500.015625	-187500.015625	-187500.015625	-187500.015625	-187500.015625	-187500.015625	461.000000	491.000000	1019.000000	1610629142.041500
652	42259.078125	-187500.015625	-187500.015625	-187500.015625	-187500.015625	-187500.015625	-187500.015625	-187500.015625	461.000000	492.000000	1018.000000	1610629142.041502
653	42279.464844	-187500.015625	-187500.015625	-187500.015625	-187500.015625	-187500.015625	-187500.015625	-187500.015625	460.000000	491.000000	1018.000000	1610629142.041504
654	42267.191406	-187500.015625	-187500.015625	-187500.015625	-187500.015625	-187500.015625	-187500.015625	-187500.015625	461.000000	492.000000	1019.000000	1610629142.041506
655	42241.644531	-187500.015625	-187500.015625	-187500.015625	-187500.015625	-187500.015625	-187500.015625	-187500.015625	461.000000	491.000000	1019.000000	1610629142.041507
656	42240.390625	-187500.015625	-187500.015625	-187500.015625	-187500.015625	-187500.015625	-187500.015625	-187500.015625	460.000000	492.000000	1018.000000	1610629142.041509
657	42265.492188	-187500.015625	-187500.015625	-187500.015625	-187500.015625	-187500.015625	-187500.015625	-187500.015625	460.000000	492.000000	1018.000000	1610629142.041511
658	42279.730469	-187500.015625	-187500.015625	-187500.015625	-187500.015625	-187500.015625	-187500.015625	-187500.015625	461.000000	491.000000	1018.000000	1610629142.041512
659	42265.828125	-187500.015625	-187500.015625	-187500.015625	-187500.015625	-187500.015625	-187500.015625	-187500.015625	461.000000	492.000000	1018.000000	1610629142.041514
660	42239.968750	-187500.015625	-187500.015625	-187500.015625	-187500.015625	-187500.015625	-187500.015625	-187500.015625	461.000000	491.000000	1019.000000	1610629142.041516
661	42234.871094	-187500.015625	-187500.015625	-187500.015625	-187500.015625	-187500.015625	-187500.015625	-187500.015625	461.000000	491.000000	1018.000000	1610629142.041517
662	42261.492188	-187500.015625	-187500.015625	-187500.015625	-187500.015625	-187500.015625	-187500.015625	-187500.015625	461.000000	492.000000	1019.000000	1610629142.041519
663	42280.425781	-187500.015625	-187500.015625	-187500.015625	-187500.015625	-187500.015625	-187500.015625	-187500.015625	460.000000	491.000000	1019.000000	1610629142.041521
664	42269.875000	-187500.015625	-187500.015625	-187500.015625	-187500.015625	-187500.015625	-187500.015625	-187500.015625	461.000000	492.000000	1018.000000	1610629142.041522
665	42241.687500	-187500.015625	-187500.015625	-187500.015625	-187500.015625	-187500.015625	-187500.015625	-187500.015625	461.000000	491.000000	1019.000000	1610629142.041524
666	42232.882812	-187500.015625	-187500.015625	-187500.015625	-187500.015625	-187500.015625	-187500.015625	-187500.015625	461.000000	491.000000	1019.000000	1610629142.041525
667	42258.230469	-187500.015625	-187500.015625	-187500.015625	-187500.015625	-187500.015625	-187500.015625	-187500.015625	461.000000	492.000000	1019.000000	1610629142.041527
668	42273.496094	-187500.015625	-187500.015625	-187500.015625	-187500.015625	-187500.015625	-187500.015625	-187500.015625	461.000000	491.000000	1019.000000	1610629142.041529
669	42262.500000	-187500.015625	-187500.015625	-187500.015625	-187500.015625	-187500.015625	-187500.015625	-187500.015625	461.000000	492.000000	1018.000000	1610629142.041530
670	42236.859375	-187500.015625	-187500.015625	-187500.015625	-187500.015625	-187500.015625	-187500.015625	-187500.015625	461.000000	491.000000	1018.000000	1610629142.041532
671	42233.933594	-187500.015625	-187500.015625	-187500.015625	-187500.015625	-187500.015625	-187500.015625	-187500.015625	461.000000	491.000000	1018.000000	1610629142.041534
672	42257.871094	-187500.015625	-187500.015625	-187500.015625	-187500.015625	-187500.015625	-187500.015625	-187500.015625	461.000000	491.000000	1019.000000	1610629142.041535
673	42275.929688	-187500.015625	-187500.015625	-187500.015625	-187500.015625	-187500.015625	-187500.015625	-187500.015625	460.000000	492.000000	1018.000000	1610629142.041537
674	42265.179688	-187500.015625	-187500.015625	-187500.015625	-187500.015625	-187500.015625	-187500.015625	-187500.015625	461.000000	492.000000	1019.000000	1610629142.041538
675	42237.218750	-187500.015625	-187500.015625	-187500.015625	-187500.015625	-187500.015625	-187500.015625	-187500.015625	461.000000	491.000000	1019.000000	1610629142.041541
676	42235.117188	-187500.015625	-187500.015625	-187500.015625	-187500.015625	-187500.015625	-187500.015625	-187500.015625	461.000000	491.000000	1019.000000	1610629142.041542
677	42265.246094	-187500.015625	-187500.015625	-187500.015625	-187500.015625	-187500.015625	-187500.015625	-187500.015625	461.000000	492.000000	1017.000000	1610629142.041544
678	42281.632812	-187500.015625	-187500.015625	-187500.015625	-187500.015625	-187500.015625	-187500.015625	-187500.015625	460.000000	491.000000	1018.000000	1610629142.041546
679	42267.011719	-187500.015625	-187500.015625	-187500.015625	-187500.015625	-187500.015625	-187500.015625	-187500.015625	461.000000	492.000000	1019.000000	1610629142.041547
680	42239.230469	-187500.015625	-187500.015625	-187500.015625	-187500.015625	-187500.015625	-187500.015625	-187500.015625	461.000000	492.000000	1018.000000	1610629142.041549
681	42227.988281	-187500.015625	-187500.015625	-187500.015625	-187500.015625	-187500.015625	-187500.015625	-187500.015625	461.000000	491.000000	1018.000000	1610629142.041550
682	42251.277344	-187500.015625	-187500.015625	-187500.015625	-187500.015625	-187500.015625	-187500.015625	-187500.015625	460.000000	491.000000	1019.000000	1610629142.041552
683	42273.203125	-187500.015625	-187500.015625	-187500.015625	-187500.015625	-187500.015625	-187500.015625	-187500.015625	460.000000	491.000000	1019.000000	1610629142.041553
684	42262.117188	-187500.015625	-187500.015625	-187500.015625	-187500.015625	-187500.015625	-187500.015625	-187500.015625	461.000000	492.000000	1018.000000	1610629142.041555
685	42235.832031	-187500.015625	-187500.015625	-187500.015625	-187500.015625	-187500.015625	-187500.015625	-187500.015625	461.000000	491.000000	1018.000000	1610629142.041557
686	42229.886719	-187500.015625	-187500.015625	-187500.015625	-187500.015625	-187500.015625	-187500.015625	-187500.015625	461.000000	491.000000	1019.000000	1610629142.041559
687	42257.445312	-187500.015625	-187500.015625	-187500.015625	-187500.015625	-187500.015625	-187500.015625	-187500.015625	461.000000	492.000000	1019.000000	1610629142.041560
688	42275.328125	-187500.015625	-187500.015625	-187500.015625	-187500.015625	-187500.015625	-187500.015625	-187500.015625	461.000000	491.000000	1018.000000	1610629142.041562
689	42258.765625	-187500.015625	-187500.015625	-187500.015625	-187500.015625	-187500.015625	-187500.015625	-187500.015625	461.000000	492.000000	1019.000000	1610629142.041564
690	42230.019531	-187500.015625	-187500.015625	-187500.015625	-187500.015625	-187500.015625	-187500.015625	-187500.015625	461.000000	492.000000	1018.000000	1610629142.041565
691	42225.261719	-187500.015625	-187500.015625	-187500.015625	-187500.015625	-187500.015625	-187500.015625	-187500.015625	461.000000	492.000000	1018.000000	1610629142.041567
692	42247.859375	-187500.015625	-187500.015625	-187500.015625	-187500.015625	-187500.015625	-187500.015625	-187500.015625	461.000000	491.000000	1018.000000	1610629142.041569
693	42268.289062	-187500.015625	-187500.015625	-187500.015625	-187500.015625	-187500.015625	-187500.015625	-187500.015625	461.000000	491.000000	1019.000000	1610629142.041570
694	42261.515625	-187500.015625	-187500.015625	-187500.015625	-187500.015625	-187500.015625	-187500.015625	-187500.015625	461.000000	492.000000	1018.000000	1610629142.041572
695	42235.652344	-187500.015625	-187500.015625	-187500.015625	-187500.015625	-187500.015625	-187500.015625	-187500.015625	461.000000	492.000000	1018.000000	1610629142.041573
696	42229.953125	-187500.015625	-187500.015625	-187500.015625	-187500.015625	-187500.015625	-187500.015625	-187500.015625	461.000000	491.000000	1019.000000	1610629142.041575
697	42256.039062	-187500.015625	-187500.015625	-187500.015625	-187500.015625	-187500.015625	-187500.015625	-187500.015625	461.000000	492.000000	1019.000000	1610629142.041576
698	42273.941406	-187500.015625	-187500.015625	-187500.015625	-187500.015625	-187500.015625	-187500.015625	-187500.015625	460.000000	492.000000	1018.000000	1610629142.041579
699	42264.777344	-187500.015625	-187500.015625	-187500.015625	-187500.015625	-187500.015625	-187500.015625	-187500.015625	460.000000	492.000000	1018.000000	1610629142.041580
700	42236.839844	-187500.015625	-187500.015625	-187500.015625	-187500.015625	-187500.015625	-187500.015625	-187500.015625	461.000000	492.000000	1018.000000	1610629142.041582
701	42229.574219	-187500.015625	-187500.015625	-187500.015625	-187500.015625	-187500.015625	-187500.015625	-187500.015625	461.000000	491.000000	1019.000000	1610629142.041584
702	42253.468750	-187500.015625	-187500.015625	-187500.015625	-187500.015625	-187500.015625	-187500.015625	-187500.015625	460.000000	492.000000	1019.000000	1610629142.041585
703	42272.265625	-187500.015625	-187500.015625	-187500.015625	-187500.015625	-187500.015625	-187500.015625	-187500.015625	460.000000	492.000000	1018.000000	1610629142.041587
704	42263.750000	-187500.015625	-187500.015625	-187500.015625	-187500.015625	-187500.015625	-187500.015625	-187500.015625	461.000000	491.000000	1019.000000	1610629142.041588
705	42238.984375	-187500.015625	-187500.015625	-187500.015625	-187500.015625	-187500.015625	-187500.015625	-187500.015625	461.000000	492.000000	1019.000000	1610629142.041590
706	42228.343750	-187500.015625	-187500.015625	-187500.015625	-187500.015625	-187500.015625	-187500.015625	-187500.015625	461.000000	492.000000	1018.000000	1610629142.041592
707	42253.601562	-187500.015625	-187500.015625	-187500.015625	-187500.015625	-187500.015625	-187500.015625	-187500.015625	461.000000	492.000000	1019.000000	1610629142.041593
708	42277.808594	-187500.015625	-187500.015625	-187500.015625	-187500.015625	-187500.015625	-187500.015625	-187500.015625	461.000000	491.000000	1019.000000	1610629142.041595
709	42269.917969	-187500.015625	-187500.015625	-187500.015625	-187500.015625	-187500.015625	-187500.015625	-187500.015625	460.000000	492.000000	1019.000000	1610629142.041597
710	42238.156250	-187500.015625	-187500.015625	-187500.015625	-187500.015625	-187500.015625	-187500.015625	-187500.015625	461.000000	492.000000	1018.000000	1610629142.041598
711	42229.015625	-187500.015625	-187500.015625	-187500.015625	-187500.015625	-187500.015625	-187500.015625	-187500.015625	461.000000	491.000000	1018.000000	1610629142.041600
712	42254.496094	-187500.015625	-187500.015625	-187500.015625	-187500.015625	-187500.015625	-187500.015625	-187500.015625	461.000000	492.000000	1019.000000	1610629142.041602
713	42274.992188	-187500.015625	-187500.015625	-187500.015625	-187500.015625	-187500.015625	-187500.015625	-187500.015625	461.000000	492.000000	1019.000000	1610629142.041603
714	42264.644531	-187500.015625	-187500.015625	-187500.015625	-187500.015625	-187500.015625	-187500.015625	-187500.015625	460.000000	492.000000	1019.000000	1610629142.041605
715	42243.207031	-187500.015625	-187500.015625	-187500.015625	-187500.015625	-187500.015625	-187500.015625	-187500.015625	461.000000	492.000000	1018.000000	1610629142.041606
716	42234.625000	-187500.015625	-187500.015625	-187500.015625	-187500.015625	-187500.015625	-187500.015625	-187500.015625	461.000000	491.000000	1019.000000	1610629142.041608
717	42258.363281	-187500.015625	-187500.015625	-187500.015625	-187500.015625	-187500.015625	-187500.015625	-187500.015625	461.000000	492.000000	1019.000000	1610629142.041610
718	42280.894531	-187500.015625	-187500.015625	-187500.015625	-187500.015625	-187500.015625	-187500.015625	-187500.015625	460.000000	492.000000	1018.000000	1610629142.041611
719	42272.468750	-187500.015625	-187500.015625	-187500.015625	-187500.015625	-187500.015625	-187500.015625	-187500.015625	461.000000	490.000000	1018.000000	1610629142.041613
720	42246.269531	-187500.015625	-187500.015625	-187500.015625	-187500.015625	-187500.015625	-187500.015625	-187500.015625	461.000000	492.000000	1019.000000	1610629142.041614
721	42233.933594	-187500.015625	-187500.015625	-187500.015625	-187500.015625	-187500.015625	-187500.015625	-187500.015625	461.000000	491.000000	1018.000000	1610629142.041616
722	42254.765625	-187500.015625	-187500.015625	-187500.015625	-187500.015625	-187500.015625	-187500.015625	-187500.015625	461.000000	492.000000	1018.000000	1610629142.520581
723	42277.742188	-187500.015625	-187500.015625	-187500.015625	-187500.015625	-187500.015625	-187500.015625	-187500.015625	460.000000	491.000000	1018.000000	1610629142.521332
724	42270.589844	-187500.015625	-187500.015625	-187500.015625	-187500.015625	-187500.015625	-187500.015625	-187500.015625	461.000000	492.000000	1019.000000	1610629142.521338
725	42246.449219	-187500.015625	-187500.015625	-187500.015625	-187500.015625	-187500.015625	-187500.015625	-187500.015625	461.000000	492.000000	1019.000000	1610629142.521344
726	42240.191406	-187500.015625	-187500.015625	-187500.015625	-187500.015625	-187500.015625	-187500.015625	-187500.015625	461.000000	492.000000	1018.000000	1610629142.521350
727	42265.136719	-187500.015625	-187500.015625	-187500.015625	-187500.015625	-187500.015625	-187500.015625	-187500.015625	461.000000	492.000000	1019.000000	1610629142.521356
728	42286.078125	-187500.015625	-187500.015625	-187500.015625	-187500.015625	-187500.015625	-187500.015625	-187500.015625	461.000000	492.000000	1019.000000	1610629142.521362
729	42278.011719	-187500.015625	-187500.015625	-187500.015625	-187500.015625	-187500.015625	-187500.015625	-187500.015625	461.000000	492.000000	1018.000000	1610629142.521369
730	42250.203125	-187500.015625	-187500.015625	-187500.015625	-187500.015625	-187500.015625	-187500.015625	-187500.015625	461.000000	492.000000	1017.000000	1610629142.521374
731	42242.089844	-187500.015625	-187500.015625	-187500.015625	-187500.015625	-187500.015625	-187500.015625	-187500.015625	461.000000	491.000000	1018.000000	1610629142.521380
732	42265.828125	-187500.015625	-187500.015625	-187500.015625	-187500.015625	-187500.015625	-187500.015625	-187500.015625	460.000000	492.000000	1018.000000	1610629142.521386
733	42290.082031	-187500.015625	-187500.015625	-187500.015625	-187500.015625	-187500.015625	-187500.015625	-187500.015625	460.000000	492.000000	1017.000000	1610629142.521393
734	42278.613281	-187500.015625	-187500.015625	-187500.015625	-187500.015625	-187500.015625	-187500.015625	-187500.015625	461.000000	491.000000	1019.000000	1610629142.521399
735	42245.332031	-187500.015625	-187500.015625	-187500.015625	-187500.015625	-187500.015625	-187500.015625	-187500.015625	461.000000	492.000000	1019.000000	1610629142.521405
736	42231.855469	-187500.015625	-187500.015625	-187500.015625	-187500.015625	-187500.015625	-187500.015625	-187500.015625	461.000000	492.000000	1019.000000	1610629142.521411
737	42253.824219	-187500.015625	-187500.015625	-187500.015625	-187500.015625	-187500.015625	-187500.015625	-187500.015625	461.000000	492.000000	1018.000000	1610629142.521417
738	42278.746094	-187500.015625	-187500.015625	-187500.015625	-187500.015625	-187500.015625	-187500.015625	-187500.015625	461.000000	491.000000	1018.000000	1610629142.521423
739	42271.148438	-187500.015625	-187500.015625	-187500.015625	-187500.015625	-187500.015625	-187500.015625	-187500.015625	461.000000	491.000000	1019.000000	1610629142.521429
740	42243.433594	-187500.015625	-187500.015625	-187500.015625	-187500.015625	-187500.015625	-187500.015625	-187500.015625	461.000000	492.000000	1018.000000	1610629142.521435
741	42230.312500	-187500.015625	-187500.015625	-187500.015625	-187500.015625	-187500.015625	-187500.015625	-187500.015625	461.000000	491.000000	1018.000000	1610629142.521441
742	42250.359375	-187500.015625	-187500.015625	-187500.015625	-187500.015625	-187500.015625	-187500.015625	-187500.015625	461.000000	492.000000	1018.000000	1610629142.521448
743	42273.605469	-187500.015625	-187500.015625	-187500.015625	-187500.015625	-187500.015625	-187500.015625	-187500.015625	460.000000	492.000000	1018.000000	1610629142.521453
744	42263.078125	-187500.015625	-187500.015625	-187500.015625	-187500.015625	-187500.015625	-187500.015625	-187500.015625	461.000000	492.000000	1018.000000	1610629142.521459
745	42235.117188	-187500.015625	-187500.015625	-187500.015625	-187500.015625	-187500.015625	-187500.015625	-187500.015625	461.000000	492.000000	1019.000000	1610629142.521476
746	42226.085938	-187500.015625	-187500.015625	-187500.015625	-187500.015625	-187500.015625	-187500.015625	-187500.015625	461.000000	491.000000	1019.000000	1610629142.521482
747	42248.261719	-187500.015625	-187500.015625	-187500.015625	-187500.015625	-187500.015625	-187500.015625	-187500.015625	461.000000	492.000000	1019.000000	1610629142.521488
748	42268.242188	-187500.015625	-187500.015625	-187500.015625	-187500.015625	-187500.015625	-187500.015625	-187500.015625	461.000000	491.000000	1019.000000	1610629142.521494
749	42260.261719	-187500.015625	-187500.015625	-187500.015625	-187500.015625	-187500.015625	-187500.015625	-187500.015625	461.000000	491.000000	1018.000000	1610629142.521500
750	42239.027344	-187500.015625	-187500.015625	-187500.015625	-187500.015625	-187500.015625	-187500.015625	-187500.015625	461.000000	491.000000	1019.000000	1610629142.521507
751	42230.175781	-187500.015625	-187500.015625	-187500.015625	-187500.015625	-187500.015625	-187500.015625	-187500.015625	461.000000	491.000000	1018.000000	1610629142.521513
752	42254.988281	-187500.015625	-187500.015625	-187500.015625	-187500.015625	-187500.015625	-187500.015625	-187500.015625	461.000000	492.000000	1018.000000	1610629142.521518
753	42279.171875	-187500.015625	-187500.015625	-187500.015625	-187500.015625	-187500.015625	-187500.015625	-187500.015625	460.000000	492.000000	1018.000000	1610629142.521525
754	42274.589844	-187500.015625	-187500.015625	-187500.015625	-187500.015625	-187500.015625	-187500.015625	-187500.015625	461.000000	491.000000	1018.000000	1610629142.521531
755	42247.164062	-187500.015625	-187500.015625	-187500.015625	-187500.015625	-187500.015625	-187500.015625	-187500.015625	461.000000	492.000000	1019.000000	1610629142.521537
756	42237.039062	-187500.015625	-187500.015625	-187500.015625	-187500.015625	-187500.015625	-187500.015625	-187500.015625	461.000000	491.000000	1019.000000	1610629142.521543
757	42256.195312	-187500.015625	-187500.015625	-187500.015625	-187500.015625	-187500.015625	-187500.015625	-187500.015625	461.000000	492.000000	1018.000000	1610629142.521550
758	42283.777344	-187500.015625	-187500.015625	-187500.015625	-187500.015625	-187500.015625	-187500.015625	-187500.015625	460.000000	491.000000	1018.000000	1610629142.521556
759	42279.753906	-187500.015625	-187500.015625	-187500.015625	-187500.015625	-187500.015625	-187500.015625	-187500.015625	461.000000	491.000000	1019.000000	1610629142.521562
760	42255.257812	-187500.015625	-187500.015625	-187500.015625	-187500.015625	-187500.015625	-187500.015625	-187500.015625	461.000000	492.000000	1018.000000	1610629142.521568
761	42246.539062	-187500.015625	-187500.015625	-187500.015625	-187500.015625	-187500.015625	-187500.015625	-187500.015625	461.000000	491.000000	1019.000000	1610629142.521574
762	42262.675781	-187500.015625	-187500.015625	-187500.015625	-187500.015625	-187500.015625	-187500.015625	-187500.015625	461.000000	492.000000	1019.000000	1610629142.521581
763	42279.464844	-187500.015625	-187500.015625	-187500.015625	-187500.015625	-187500.015625	-187500.015625	-187500.015625	460.000000	491.000000	1019.000000	1610629142.521586
764	42275.058594	-187500.015625	-187500.015625	-187500.015625	-187500.015625	-187500.015625	-187500.015625	-187500.015625	461.000000	492.000000	1019.000000	1610629142.521592
765	42255.589844	-187500.015625	-187500.015625	-187500.015625	-187500.015625	-187500.015625	-187500.015625	-187500.015625	461.000000	492.000000	1018.000000	1610629142.521599
766	42247.679688	-187500.015625	-187500.015625	-187500.015625	-187500.015625	-187500.015625	-187500.015625	-187500.015625	461.000000	491.000000	1018.000000	1610629142.521605
767	42261.132812	-187500.015625	-187500.015625	-187500.015625	-187500.015625	-187500.015625	-187500.015625	-187500.015625	461.000000	492.000000	1018.000000	1610629142.521611
768	42282.457031	-187500.015625	-187500.015625	-187500.015625	-187500.015625	-187500.015625	-187500.015625	-187500.015625	461.000000	492.000000	1018.000000	1610629142.521620
769	42279.507812	-187500.015625	-187500.015625	-187500.015625	-187500.015625	-187500.015625	-187500.015625	-187500.015625	461.000000	491.000000	1019.000000	1610629142.521626
770	42251.812500	-187500.015625	-187500.015625	-187500.015625	-187500.015625	-187500.015625	-187500.015625	-187500.015625	461.000000	492.000000	1019.000000	1610629142.521632
771	42235.699219	-187500.015625	-187500.015625	-187500.015625	-187500.015625	-187500.015625	-187500.015625	-187500.015625	461.000000	492.000000	1018.000000	1610629142.521638
772	42253.937500	-187500.015625	-187500.015625	-187500.015625	-187500.015625	-187500.015625	-187500.015625	-187500.015625	461.000000	492.000000	1018.000000	1610629142.521644
773	42277.406250	-187500.015625	-187500.015625	-187500.015625	-187500.015625	-187500.015625	-187500.015625	-187500.015625	461.000000	491.000000	1018.000000	1610629142.521650
774	42276.265625	-187500.015625	-187500.015625	-187500.015625	-187500.015625	-187500.015625	-187500.015625	-187500.015625	460.000000	492.000000	1019.000000	1610629142.521657
775	42253.691406	-187500.015625	-187500.015625	-187500.015625	-187500.015625	-187500.015625	-187500.015625	-187500.015625	461.000000	492.000000	1019.000000	1610629142.521663
776	42238.894531	-187500.015625	-187500.015625	-187500.015625	-187500.015625	-187500.015625	-187500.015625	-187500.015625	461.000000	491.000000	1019.000000	1610629142.521669
777	42257.914062	-187500.015625	-187500.015625	-187500.015625	-187500.015625	-187500.015625	-187500.015625	-187500.015625	461.000000	492.000000	1019.000000	1610629142.521675
778	42280.828125	-187500.015625	-187500.015625	-187500.015625	-187500.015625	-187500.015625	-187500.015625	-187500.015625	460.000000	492.000000	1019.000000	1610629142.521682
779	42274.722656	-187500.015625	-187500.015625	-187500.015625	-187500.015625	-187500.015625	-187500.015625	-187500.015625	461.000000	491.000000	1018.000000	1610629142.521688
780	42246.472656	-187500.015625	-187500.015625	-187500.015625	-187500.015625	-187500.015625	-187500.015625	-187500.015625	461.000000	492.000000	1018.000000	1610629142.521694
781	42233.867188	-187500.015625	-187500.015625	-187500.015625	-187500.015625	-187500.015625	-187500.015625	-187500.015625	461.000000	491.000000	1019.000000	1610629142.521700
782	42254.496094	-187500.015625	-187500.015625	-187500.015625	-187500.015625	-187500.015625	-187500.015625	-187500.015625	461.000000	492.000000	1019.000000	1610629142.521706
783	42279.820312	-187500.015625	-187500.015625	-187500.015625	-187500.015625	-187500.015625	-187500.015625	-187500.015625	460.000000	492.000000	1018.000000	1610629142.521712
784	42277.273438	-187500.015625	-187500.015625	-187500.015625	-187500.015625	-187500.015625	-187500.015625	-187500.015625	461.000000	492.000000	1019.000000	1610629142.521718
785	42253.601562	-187500.015625	-187500.015625	-187500.015625	-187500.015625	-187500.015625	-187500.015625	-187500.015625	461.000000	492.000000	1019.000000	1610629142.521724
786	42242.605469	-187500.015625	-187500.015625	-187500.015625	-187500.015625	-187500.015625	-187500.015625	-187500.015625	461.000000	491.000000	1018.000000	1610629142.521730
787	42262.988281	-187500.015625	-187500.015625	-187500.015625	-187500.015625	-187500.015625	-187500.015625	-187500.015625	461.000000	492.000000	1017.000000	1610629142.521736
788	42288.359375	-187500.015625	-187500.015625	-187500.015625	-187500.015625	-187500.015625	-187500.015625	-187500.015625	460.000000	491.000000	1019.000000	1610629142.521742
789	42281.542969	-187500.015625	-187500.015625	-187500.015625	-187500.015625	-187500.015625	-187500.015625	-187500.015625	461.000000	491.000000	1019.000000	1610629142.521748
790	42255.324219	-187500.015625	-187500.015625	-187500.015625	-187500.015625	-187500.015625	-187500.015625	-187500.015625	461.000000	492.000000	1018.000000	1610629142.521755
791	42237.644531	-187500.015625	-187500.015625	-187500.015625	-187500.015625	-187500.015625	-187500.015625	-187500.015625	461.000000	491.000000	1018.000000	1610629142.521763
792	42261.046875	-187500.015625	-187500.015625	-187500.015625	-187500.015625	-187500.015625	-187500.015625	-187500.015625	461.000000	492.000000	1018.000000	1610629142.521769
793	42283.085938	-187500.015625	-187500.015625	-187500.015625	-187500.015625	-187500.015625	-187500.015625	-187500.015625	461.000000	492.000000	1018.000000	1610629142.521775
794	42278.257812	-187500.015625	-187500.015625	-187500.015625	-187500.015625	-187500.015625	-187500.015625	-187500.015625	461.000000	492.000000	1019.000000	1610629142.521781
795	42251.300781	-187500.015625	-187500.015625	-187500.015625	-187500.015625	-187500.015625	-187500.015625	-187500.015625	461.000000	492.000000	1019.000000	1610629142.521787
796	42236.906250	-187500.015625	-187500.015625	-187500.015625	-187500.015625	-187500.015625	-187500.015625	-187500.015625	461.000000	491.000000	1019.000000	1610629142.521794
797	42257.535156	-187500.015625	-187500.015625	-187500.015625	-187500.015625	-187500.015625	-187500.015625	-187500.015625	461.000000	492.000000	1018.000000	1610629142.521800
798	42284.468750	-187500.015625	-187500.015625	-187500.015625	-187500.015625	-187500.015625	-187500.015625	-187500.015625	460.000000	492.000000	1017.000000	1610629142.521806
799	42281.765625	-187500.015625	-187500.015625	-187500.015625	-187500.015625	-187500.015625	-187500.015625	-187500.015625	461.000000	491.000000	1018.000000	1610629142.521811
800	42255.816406	-187500.015625	-187500.015625	-187500.015625	-187500.015625	-187500.015625	-187500.015625	-187500.015625	461.000000	492.000000	1019.000000	1610629142.521818
801	42244.257812	-187500.015625	-187500.015625	-187500.015625	-187500.015625	-187500.015625	-187500.015625	-187500.015625	461.000000	491.000000	1018.000000	1610629142.521824
802	42259.613281	-187500.015625	-187500.015625	-187500.015625	-187500.015625	-187500.015625	-187500.015625	-187500.015625	460.000000	492.000000	1017.000000	1610629142.521830
803	42284.113281	-187500.015625	-187500.015625	-187500.015625	-187500.015625	-187500.015625	-187500.015625	-187500.015625	460.000000	492.000000	1018.000000	1610629142.521836
804	42281.207031	-187500.015625	-187500.015625	-187500.015625	-187500.015625	-187500.015625	-187500.015625	-187500.015625	461.000000	491.000000	1018.000000	1610629142.521842
805	42257.828125	-187500.015625	-187500.015625	-187500.015625	-187500.015625	-187500.015625	-187500.015625	-187500.015625	461.000000	492.000000	1019.000000	1610629142.521848
806	42245.980469	-187500.015625	-187500.015625	-187500.015625	-187500.015625	-187500.015625	-187500.015625	-187500.015625	461.000000	491.000000	1018.000000	1610629142.521854
807	42260.730469	-187500.015625	-187500.015625	-187500.015625	-187500.015625	-187500.015625	-187500.015625	-187500.015625	461.000000	493.000000	1018.000000	1610629142.521861
808	42288.292969	-187500.015625	-187500.015625	-187500.015625	-187500.015625	-187500.015625	-187500.015625	-187500.015625	461.000000	491.000000	1019.000000	1610629142.521867
809	42287.734375	-187500.015625	-187500.015625	-187500.015625	-187500.015625	-187500.015625	-187500.015625	-187500.015625	461.000000	491.000000	1019.000000	1610629142.521873
810	42260.574219	-187500.015625	-187500.015625	-187500.015625	-187500.015625	-187500.015625	-187500.015625	-187500.015625	461.000000	492.000000	1018.000000	1610629142.521879
811	42244.816406	-187500.015625	-187500.015625	-187500.015625	-187500.015625	-187500.015625	-187500.015625	-187500.015625	461.000000	491.000000	1018.000000	1610629142.521885
812	42264.085938	-187500.015625	-187500.015625	-187500.015625	-187500.015625	-187500.015625	-187500.015625	-187500.015625	461.000000	492.000000	1019.000000	1610629142.521891
813	42291.957031	-187500.015625	-187500.015625	-187500.015625	-187500.015625	-187500.015625	-187500.015625	-187500.015625	461.000000	491.000000	1018.000000	1610629142.521897
814	42291.933594	-187500.015625	-187500.015625	-187500.015625	-187500.015625	-187500.015625	-187500.015625	-187500.015625	461.000000	492.000000	1018.000000	1610629142.521904
815	42269.851562	-187500.015625	-187500.015625	-187500.015625	-187500.015625	-187500.015625	-187500.015625	-187500.015625	461.000000	492.000000	1018.000000	1610629142.521913
816	42250.316406	-187500.015625	-187500.015625	-187500.015625	-187500.015625	-187500.015625	-187500.015625	-187500.015625	461.000000	492.000000	1018.000000	1610629142.521919
817	42264.105469	-187500.015625	-187500.015625	-187500.015625	-187500.015625	-187500.015625	-187500.015625	-187500.015625	461.000000	492.000000	1019.000000	1610629142.521925
818	42286.371094	-187500.015625	-187500.015625	-187500.015625	-187500.015625	-187500.015625	-187500.015625	-187500.015625	461.000000	491.000000	1019.000000	1610629142.521931
819	42287.621094	-187500.015625	-187500.015625	-187500.015625	-187500.015625	-187500.015625	-187500.015625	-187500.015625	461.000000	491.000000	1018.000000	1610629142.521937
820	42263.371094	-187500.015625	-187500.015625	-187500.015625	-187500.015625	-187500.015625	-187500.015625	-187500.015625	461.000000	492.000000	1019.000000	1610629142.521943
821	42249.132812	-187500.015625	-187500.015625	-187500.015625	-187500.015625	-187500.015625	-187500.015625	-187500.015625	461.000000	492.000000	1018.000000	1610629142.521949
822	42264.507812	-187500.015625	-187500.015625	-187500.015625	-187500.015625	-187500.015625	-187500.015625	-187500.015625	461.000000	492.000000	1019.000000	1610629142.521955
823	42295.289062	-187500.015625	-187500.015625	-187500.015625	-187500.015625	-187500.015625	-187500.015625	-187500.015625	460.000000	492.000000	1019.000000	1610629142.521962
824	42297.925781	-187500.015625	-187500.015625	-187500.015625	-187500.015625	-187500.015625	-187500.015625	-187500.015625	461.000000	491.000000	1018.000000	1610629142.521968
825	42269.515625	-187500.015625	-187500.015625	-187500.015625	-187500.015625	-187500.015625	-187500.015625	-187500.015625	461.000000	492.000000	1019.000000	1610629142.521974
826	42250.250000	-187500.015625	-187500.015625	-187500.015625	-187500.015625	-187500.015625	-187500.015625	-187500.015625	461.000000	491.000000	1019.000000	1610629142.521980
827	42266.656250	-187500.015625	-187500.015625	-187500.015625	-187500.015625	-187500.015625	-187500.015625	-187500.015625	461.000000	492.000000	1019.000000	1610629142.521987
828	42291.710938	-187500.015625	-187500.015625	-187500.015625	-187500.015625	-187500.015625	-187500.015625	-187500.015625	460.000000	492.000000	1018.000000	1610629142.521993
829	42291.777344	-187500.015625	-187500.015625	-187500.015625	-187500.015625	-187500.015625	-187500.015625	-187500.015625	460.000000	491.000000	1018.000000	1610629142.522000
830	42266.722656	-187500.015625	-187500.015625	-187500.015625	-187500.015625	-187500.015625	-187500.015625	-187500.015625	461.000000	492.000000	1019.000000	1610629142.522006
831	42246.046875	-187500.015625	-187500.015625	-187500.015625	-187500.015625	-187500.015625	-187500.015625	-187500.015625	461.000000	492.000000	1019.000000	1610629142.522012
832	42259.390625	-187500.015625	-187500.015625	-187500.015625	-187500.015625	-187500.015625	-187500.015625	-187500.015625	461.000000	492.000000	1018.000000	1610629142.522019
833	42289.566406	-187500.015625	-187500.015625	-187500.015625	-187500.015625	-187500.015625	-187500.015625	-187500.015625	461.000000	491.000000	1018.000000	1610629142.522025
834	42287.890625	-187500.015625	-187500.015625	-187500.015625	-187500.015625	-187500.015625	-187500.015625	-187500.015625	461.000000	491.000000	1019.000000	1610629142.522031
835	42264.753906	-187500.015625	-187500.015625	-187500.015625	-187500.015625	-187500.015625	-187500.015625	-187500.015625	461.000000	492.000000	1018.000000	1610629142.522038
836	42248.773438	-187500.015625	-187500.015625	-187500.015625	-187500.015625	-187500.015625	-187500.015625	-187500.015625	461.000000	492.000000	1017.000000	1610629142.522044
837	42259.121094	-187500.015625	-187500.015625	-187500.015625	-187500.015625	-187500.015625	-187500.015625	-187500.015625	461.000000	492.000000	1019.000000	1610629142.522050
838	42290.011719	-187500.015625	-187500.015625	-187500.015625	-187500.015625	-187500.015625	-187500.015625	-187500.015625	460.000000	492.000000	1018.000000	1610629142.522060
839	42292.089844	-187500.015625	-187500.015625	-187500.015625	-187500.015625	-187500.015625	-187500.015625	-187500.015625	460.000000	492.000000	1018.000000	1610629142.522068
840	42262.988281	-187500.015625	-187500.015625	-187500.015625	-187500.015625	-187500.015625	-187500.015625	-187500.015625	461.000000	493.000000	1017.000000	1610629142.522086
841	42247.789062	-187500.015625	-187500.015625	-187500.015625	-187500.015625	-187500.015625	-187500.015625	-187500.015625	461.000000	491.000000	1018.000000	1610629142.522093
842	42263.660156	-187500.015625	-187500.015625	-187500.015625	-187500.015625	-187500.015625	-187500.015625	-187500.015625	460.000000	492.000000	1019.000000	1610629143.000129
843	42289.453125	-187500.015625	-187500.015625	-187500.015625	-187500.015625	-187500.015625	-187500.015625	-187500.015625	460.000000	492.000000	1018.000000	1610629143.000284
844	42292.023438	-187500.015625	-187500.015625	-187500.015625	-187500.015625	-187500.015625	-187500.015625	-187500.015625	461.000000	491.000000	1018.000000	1610629143.000286
845	42266.230469	-187500.015625	-187500.015625	-187500.015625	-187500.015625	-187500.015625	-187500.015625	-187500.015625	461.000000	492.000000	1019.000000	1610629143.000287
846	42248.839844	-187500.015625	-187500.015625	-187500.015625	-187500.015625	-187500.015625	-187500.015625	-187500.015625	461.000000	491.000000	1018.000000	1610629143.000289
847	42262.855469	-187500.015625	-187500.015625	-187500.015625	-187500.015625	-187500.015625	-187500.015625	-187500.015625	461.000000	492.000000	1018.000000	1610629143.000291
848	42286.078125	-187500.015625	-187500.015625	-187500.015625	-187500.015625	-187500.015625	-187500.015625	-187500.015625	461.000000	492.000000	1018.000000	1610629143.000292
849	42286.281250	-187500.015625	-187500.015625	-187500.015625	-187500.015625	-187500.015625	-187500.015625	-187500.015625	461.000000	491.000000	1019.000000	1610629143.000294
850	42259.636719	-187500.015625	-187500.015625	-187500.015625	-187500.015625	-187500.015625	-187500.015625	-187500.015625	461.000000	492.000000	1018.000000	1610629143.000296
851	42243.542969	-187500.015625	-187500.015625	-187500.015625	-187500.015625	-187500.015625	-187500.015625	-187500.015625	461.000000	491.000000	1018.000000	1610629143.000297
852	42261.425781	-187500.015625	-187500.015625	-187500.015625	-187500.015625	-187500.015625	-187500.015625	-187500.015625	461.000000	491.000000	1019.000000	1610629143.000299
853	42286.281250	-187500.015625	-187500.015625	-187500.015625	-187500.015625	-187500.015625	-187500.015625	-187500.015625	461.000000	491.000000	1019.000000	1610629143.000300
854	42284.695312	-187500.015625	-187500.015625	-187500.015625	-187500.015625	-187500.015625	-187500.015625	-187500.015625	460.000000	491.000000	1018.000000	1610629143.000302
855	42258.898438	-187500.015625	-187500.015625	-187500.015625	-187500.015625	-187500.015625	-187500.015625	-187500.015625	461.000000	492.000000	1018.000000	1610629143.000304
856	42240.503906	-187500.015625	-187500.015625	-187500.015625	-187500.015625	-187500.015625	-187500.015625	-187500.015625	461.000000	491.000000	1018.000000	1610629143.000305
857	42254.406250	-187500.015625	-187500.015625	-187500.015625	-187500.015625	-187500.015625	-187500.015625	-187500.015625	461.000000	492.000000	1019.000000	1610629143.000307
858	42284.851562	-187500.015625	-187500.015625	-187500.015625	-187500.015625	-187500.015625	-187500.015625	-187500.015625	461.000000	492.000000	1018.000000	1610629143.000309
859	42284.738281	-187500.015625	-187500.015625	-187500.015625	-187500.015625	-187500.015625	-187500.015625	-187500.015625	460.000000	492.000000	1018.000000	1610629143.000310
860	42256.128906	-187500.015625	-187500.015625	-187500.015625	-187500.015625	-187500.015625	-187500.015625	-187500.015625	461.000000	492.000000	1018.000000	1610629143.000312
861	42238.449219	-187500.015625	-187500.015625	-187500.015625	-187500.015625	-187500.015625	-187500.015625	-187500.015625	461.000000	491.000000	1018.000000	1610629143.000316
862	42251.523438	-187500.015625	-187500.015625	-187500.015625	-187500.015625	-187500.015625	-187500.015625	-187500.015625	460.000000	492.000000	1017.000000	1610629143.000318
863	42279.664062	-187500.015625	-187500.015625	-187500.015625	-187500.015625	-187500.015625	-187500.015625	-187500.015625	460.000000	491.000000	1018.000000	1610629143.000319
864	42280.066406	-187500.015625	-187500.015625	-187500.015625	-187500.015625	-187500.015625	-187500.015625	-187500.015625	461.000000	492.000000	1018.000000	1610629143.000321
865	42256.238281	-187500.015625	-187500.015625	-187500.015625	-187500.015625	-187500.015625	-187500.015625	-187500.015625	461.000000	492.000000	1019.000000	1610629143.000323
866	42241.039062	-187500.015625	-187500.015625	-187500.015625	-187500.015625	-187500.015625	-187500.015625	-187500.015625	461.000000	491.000000	1019.000000	1610629143.000324
867	42255.390625	-187500.015625	-187500.015625	-187500.015625	-187500.015625	-187500.015625	-187500.015625	-187500.015625	461.000000	492.000000	1019.000000	1610629143.000326
868	42287.621094	-187500.015625	-187500.015625	-187500.015625	-187500.015625	-187500.015625	-187500.015625	-187500.015625	461.000000	491.000000	1018.000000	1610629143.000328
869	42292.984375	-187500.015625	-187500.015625	-187500.015625	-187500.015625	-187500.015625	-187500.015625	-187500.015625	461.000000	491.000000	1019.000000	1610629143.000329
870	42268.578125	-187500.015625	-187500.015625	-187500.015625	-187500.015625	-187500.015625	-187500.015625	-187500.015625	461.000000	492.000000	1018.000000	1610629143.000331
871	42248.105469	-187500.015625	-187500.015625	-187500.015625	-187500.015625	-187500.015625	-187500.015625	-187500.015625	461.000000	491.000000	1019.000000	1610629143.000332
872	42258.855469	-187500.015625	-187500.015625	-187500.015625	-187500.015625	-187500.015625	-187500.015625	-187500.015625	461.000000	492.000000	1019.000000	1610629143.000334
873	42289.097656	-187500.015625	-187500.015625	-187500.015625	-187500.015625	-187500.015625	-187500.015625	-187500.015625	461.000000	491.000000	1018.000000	1610629143.000336
874	42292.808594	-187500.015625	-187500.015625	-187500.015625	-187500.015625	-187500.015625	-187500.015625	-187500.015625	461.000000	491.000000	1019.000000	1610629143.000337
875	42264.753906	-187500.015625	-187500.015625	-187500.015625	-187500.015625	-187500.015625	-187500.015625	-187500.015625	461.000000	492.000000	1019.000000	1610629143.000339
876	42246.539062	-187500.015625	-187500.015625	-187500.015625	-187500.015625	-187500.015625	-187500.015625	-187500.015625	461.000000	492.000000	1018.000000	1610629143.000340
877	42258.945312	-187500.015625	-187500.015625	-187500.015625	-187500.015625	-187500.015625	-187500.015625	-187500.015625	460.000000	492.000000	1018.000000	1610629143.000342
878	42282.523438	-187500.015625	-187500.015625	-187500.015625	-187500.015625	-187500.015625	-187500.015625	-187500.015625	461.000000	491.000000	1018.000000	1610629143.000344
879	42286.300781	-187500.015625	-187500.015625	-187500.015625	-187500.015625	-187500.015625	-187500.015625	-187500.015625	461.000000	491.000000	1019.000000	1610629143.000345
880	42262.429688	-187500.015625	-187500.015625	-187500.015625	-187500.015625	-187500.015625	-187500.015625	-187500.015625	461.000000	492.000000	1018.000000	1610629143.000347
881	42244.929688	-187500.015625	-187500.015625	-187500.015625	-187500.015625	-187500.015625	-187500.015625	-187500.015625	461.000000	492.000000	1018.000000	1610629143.000348
882	42259.101562	-187500.015625	-187500.015625	-187500.015625	-187500.015625	-187500.015625	-187500.015625	-187500.015625	461.000000	492.000000	1019.000000	1610629143.000350
883	42282.859375	-187500.015625	-187500.015625	-187500.015625	-187500.015625	-187500.015625	-187500.015625	-187500.015625	461.000000	491.000000	1019.000000	1610629143.000352
884	42283.464844	-187500.015625	-187500.015625	-187500.015625	-187500.015625	-187500.015625	-187500.015625	-187500.015625	461.000000	492.000000	1018.000000	1610629143.000353
885	42258.609375	-187500.015625	-187500.015625	-187500.015625	-187500.015625	-187500.015625	-187500.015625	-187500.015625	461.000000	492.000000	1018.000000	1610629143.000355
886	42239.878906	-187500.015625	-187500.015625	-187500.015625	-187500.015625	-187500.015625	-187500.015625	-187500.015625	461.000000	491.000000	1019.000000	1610629143.000358
887	42252.843750	-187500.015625	-187500.015625	-187500.015625	-187500.015625	-187500.015625	-187500.015625	-187500.015625	461.000000	492.000000	1019.000000	1610629143.000359
888	42282.035156	-187500.015625	-187500.015625	-187500.015625	-187500.015625	-187500.015625	-187500.015625	-187500.015625	460.000000	492.000000	1018.000000	1610629143.000361
889	42281.160156	-187500.015625	-187500.015625	-187500.015625	-187500.015625	-187500.015625	-187500.015625	-187500.015625	461.000000	491.000000	1017.000000	1610629143.000362
890	42262.027344	-187500.015625	-187500.015625	-187500.015625	-187500.015625	-187500.015625	-187500.015625	-187500.015625	461.000000	492.000000	1019.000000	1610629143.000364
891	42251.031250	-187500.015625	-187500.015625	-187500.015625	-187500.015625	-187500.015625	-187500.015625	-187500.015625	461.000000	491.000000	1018.000000	1610629143.000365
892	42266.207031	-187500.015625	-187500.015625	-187500.015625	-187500.015625	-187500.015625	-187500.015625	-187500.015625	461.000000	492.000000	1018.000000	1610629143.000367
893	42294.820312	-187500.015625	-187500.015625	-187500.015625	-187500.015625	-187500.015625	-187500.015625	-187500.015625	461.000000	491.000000	1019.000000	1610629143.000369
894	42296.003906	-187500.015625	-187500.015625	-187500.015625	-187500.015625	-187500.015625	-187500.015625	-187500.015625	460.000000	492.000000	1019.000000	1610629143.000371
895	42271.976562	-187500.015625	-187500.015625	-187500.015625	-187500.015625	-187500.015625	-187500.015625	-187500.015625	461.000000	492.000000	1019.000000	1610629143.000372
896	42255.144531	-187500.015625	-187500.015625	-187500.015625	-187500.015625	-187500.015625	-187500.015625	-187500.015625	461.000000	491.000000	1018.000000	1610629143.000374
897	42264.105469	-187500.015625	-187500.015625	-187500.015625	-187500.015625	-187500.015625	-187500.015625	-187500.015625	461.000000	492.000000	1018.000000	1610629143.000376
898	42288.582031	-187500.015625	-187500.015625	-187500.015625	-187500.015625	-187500.015625	-187500.015625	-187500.015625	460.000000	492.000000	1018.000000	1610629143.000377
899	42287.800781	-187500.015625	-187500.015625	-187500.015625	-187500.015625	-187500.015625	-187500.015625	-187500.015625	461.000000	491.000000	1018.000000	1610629143.000378
900	42273.003906	-187500.015625	-187500.015625	-187500.015625	-187500.015625	-187500.015625	-187500.015625	-187500.015625	461.000000	492.000000	1018.000000	1610629143.000380
901	42257.511719	-187500.015625	-187500.015625	-187500.015625	-187500.015625	-187500.015625	-187500.015625	-187500.015625	461.000000	491.000000	1019.000000	1610629143.000382
902	42260.062500	-187500.015625	-187500.015625	-187500.015625	-187500.015625	-187500.015625	-187500.015625	-187500.015625	461.000000	492.000000	1018.000000	1610629143.000383
903	42282.593750	-187500.015625	-187500.015625	-187500.015625	-187500.015625	-187500.015625	-187500.015625	-187500.015625	461.000000	492.000000	1018.000000	1610629143.000385
904	42288.671875	-187500.015625	-187500.015625	-187500.015625	-187500.015625	-187500.015625	-187500.015625	-187500.015625	461.000000	491.000000	1019.000000	1610629143.000387
905	42263.437500	-187500.015625	-187500.015625	-187500.015625	-187500.015625	-187500.015625	-187500.015625	-187500.015625	461.000000	492.000000	1018.000000	1610629143.000388
906	42240.816406	-187500.015625	-187500.015625	-187500.015625	-187500.015625	-187500.015625	-187500.015625	-187500.015625	461.000000	492.000000	1018.000000	1610629143.000390
907	42251.523438	-187500.015625	-187500.015625	-187500.015625	-187500.015625	-187500.015625	-187500.015625	-187500.015625	461.000000	492.000000	1019.000000	1610629143.000391
908	42281.496094	-187500.015625	-187500.015625	-187500.015625	-187500.015625	-187500.015625	-187500.015625	-187500.015625	460.000000	492.000000	1018.000000	1610629143.000394
909	42289.789062	-187500.015625	-187500.015625	-187500.015625	-187500.015625	-187500.015625	-187500.015625	-187500.015625	461.000000	491.000000	1018.000000	1610629143.000396
910	42261.132812	-187500.015625	-187500.015625	-187500.015625	-187500.015625	-187500.015625	-187500.015625	-187500.015625	461.000000	492.000000	1018.000000	1610629143.000397
911	42240.011719	-187500.015625	-187500.015625	-187500.015625	-187500.015625	-187500.015625	-187500.015625	-187500.015625	461.000000	491.000000	1019.000000	1610629143.000399
912	42252.058594	-187500.015625	-187500.015625	-187500.015625	-187500.015625	-187500.015625	-187500.015625	-187500.015625	460.000000	491.000000	1018.000000	1610629143.000400
913	42281.296875	-187500.015625	-187500.015625	-187500.015625	-187500.015625	-187500.015625	-187500.015625	-187500.015625	460.000000	491.000000	1018.000000	1610629143.000402
914	42288.246094	-187500.015625	-187500.015625	-187500.015625	-187500.015625	-187500.015625	-187500.015625	-187500.015625	461.000000	491.000000	1019.000000	1610629143.000404
915	42265.714844	-187500.015625	-187500.015625	-187500.015625	-187500.015625	-187500.015625	-187500.015625	-187500.015625	461.000000	492.000000	1018.000000	1610629143.000405
916	42242.382812	-187500.015625	-187500.015625	-187500.015625	-187500.015625	-187500.015625	-187500.015625	-187500.015625	461.000000	492.000000	1019.000000	1610629143.000407
917	42244.996094	-187500.015625	-187500.015625	-187500.015625	-187500.015625	-187500.015625	-187500.015625	-187500.015625	461.000000	491.000000	1019.000000	1610629143.000409
918	42271.484375	-187500.015625	-187500.015625	-187500.015625	-187500.015625	-187500.015625	-187500.015625	-187500.015625	460.000000	492.000000	1018.000000	1610629143.000410
919	42281.765625	-187500.015625	-187500.015625	-187500.015625	-187500.015625	-187500.015625	-187500.015625	-187500.015625	461.000000	491.000000	1017.000000	1610629143.000412
920	42259.660156	-187500.015625	-187500.015625	-187500.015625	-187500.015625	-187500.015625	-187500.015625	-187500.015625	461.000000	492.000000	1019.000000	1610629143.000413
921	42242.292969	-187500.015625	-187500.015625	-187500.015625	-187500.015625	-187500.015625	-187500.015625	-187500.015625	461.000000	491.000000	1018.000000	1610629143.000415
922	42253.468750	-187500.015625	-187500.015625	-187500.015625	-187500.015625	-187500.015625	-187500.015625	-187500.015625	461.000000	492.000000	1019.000000	1610629143.000417
923	42279.730469	-187500.015625	-187500.015625	-187500.015625	-187500.015625	-187500.015625	-187500.015625	-187500.015625	461.000000	491.000000	1018.000000	1610629143.000418
924	42284.089844	-187500.015625	-187500.015625	-187500.015625	-187500.015625	-187500.015625	-187500.015625	-187500.015625	461.000000	492.000000	1019.000000	1610629143.000420
925	42263.144531	-187500.015625	-187500.015625	-187500.015625	-187500.015625	-187500.015625	-187500.015625	-187500.015625	461.000000	492.000000	1018.000000	1610629143.000422
926	42245.128906	-187500.015625	-187500.015625	-187500.015625	-187500.015625	-187500.015625	-187500.015625	-187500.015625	461.000000	492.000000	1017.000000	1610629143.000423
927	42254.273438	-187500.015625	-187500.015625	-187500.015625	-187500.015625	-187500.015625	-187500.015625	-187500.015625	461.000000	492.000000	1019.000000	1610629143.000425
928	42282.613281	-187500.015625	-187500.015625	-187500.015625	-187500.015625	-187500.015625	-187500.015625	-187500.015625	460.000000	492.000000	1018.000000	1610629143.000426
929	42292.269531	-187500.015625	-187500.015625	-187500.015625	-187500.015625	-187500.015625	-187500.015625	-187500.015625	460.000000	492.000000	1018.000000	1610629143.000428
930	42274.054688	-187500.015625	-187500.015625	-187500.015625	-187500.015625	-187500.015625	-187500.015625	-187500.015625	461.000000	492.000000	1019.000000	1610629143.000430
931	42253.871094	-187500.015625	-187500.015625	-187500.015625	-187500.015625	-187500.015625	-187500.015625	-187500.015625	461.000000	491.000000	1019.000000	1610629143.000432
932	42262.050781	-187500.015625	-187500.015625	-187500.015625	-187500.015625	-187500.015625	-187500.015625	-187500.015625	461.000000	492.000000	1018.000000	1610629143.000434
933	42291.601562	-187500.015625	-187500.015625	-187500.015625	-187500.015625	-187500.015625	-187500.015625	-187500.015625	460.000000	492.000000	1018.000000	1610629143.000435
934	42298.238281	-187500.015625	-187500.015625	-187500.015625	-187500.015625	-187500.015625	-187500.015625	-187500.015625	461.000000	492.000000	1018.000000	1610629143.000437
935	42278.078125	-187500.015625	-187500.015625	-187500.015625	-187500.015625	-187500.015625	-187500.015625	-187500.015625	461.000000	492.000000	1019.000000	1610629143.000438
936	42258.406250	-187500.015625	-187500.015625	-187500.015625	-187500.015625	-187500.015625	-187500.015625	-187500.015625	461.000000	492.000000	1019.000000	1610629143.000440
937	42263.816406	-187500.015625	-187500.015625	-187500.015625	-187500.015625	-187500.015625	-187500.015625	-187500.015625	461.000000	492.000000	1018.000000	1610629143.000442
938	42292.695312	-187500.015625	-187500.015625	-187500.015625	-187500.015625	-187500.015625	-187500.015625	-187500.015625	461.000000	492.000000	1019.000000	1610629143.000443
939	42296.160156	-187500.015625	-187500.015625	-187500.015625	-187500.015625	-187500.015625	-187500.015625	-187500.015625	461.000000	491.000000	1019.000000	1610629143.000445
940	42276.558594	-187500.015625	-187500.015625	-187500.015625	-187500.015625	-187500.015625	-187500.015625	-187500.015625	461.000000	493.000000	1018.000000	1610629143.000447
941	42257.042969	-187500.015625	-187500.015625	-187500.015625	-187500.015625	-187500.015625	-187500.015625	-187500.015625	461.000000	491.000000	1018.000000	1610629143.000448
942	42262.722656	-187500.015625	-187500.015625	-187500.015625	-187500.015625	-187500.015625	-187500.015625	-187500.015625	461.000000	492.000000	1018.000000	1610629143.000450
943	42292.492188	-187500.015625	-187500.015625	-187500.015625	-187500.015625	-187500.015625	-187500.015625	-187500.015625	460.000000	492.000000	1018.000000	1610629143.000451
944	42300.292969	-187500.015625	-187500.015625	-187500.015625	-187500.015625	-187500.015625	-187500.015625	-187500.015625	461.000000	491.000000	1019.000000	1610629143.000453
945	42279.304688	-187500.015625	-187500.015625	-187500.015625	-187500.015625	-187500.015625	-187500.015625	-187500.015625	461.000000	492.000000	1019.000000	1610629143.000455
946	42256.105469	-187500.015625	-187500.015625	-187500.015625	-187500.015625	-187500.015625	-187500.015625	-187500.015625	461.000000	492.000000	1018.000000	1610629143.000456
947	42262.429688	-187500.015625	-187500.015625	-187500.015625	-187500.015625	-187500.015625	-187500.015625	-187500.015625	461.000000	492.000000	1018.000000	1610629143.000458
948	42290.238281	-187500.015625	-187500.015625	-187500.015625	-187500.015625	-187500.015625	-187500.015625	-187500.015625	461.000000	492.000000	1019.000000	1610629143.000460
949	42299.000000	-187500.015625	-187500.015625	-187500.015625	-187500.015625	-187500.015625	-187500.015625	-187500.015625	461.000000	491.000000	1019.000000	1610629143.000461
950	42279.128906	-187500.015625	-187500.015625	-187500.015625	-187500.015625	-187500.015625	-187500.015625	-187500.015625	461.000000	491.000000	1019.000000	1610629143.000463
951	42256.062500	-187500.015625	-187500.015625	-187500.015625	-187500.015625	-187500.015625	-187500.015625	-187500.015625	461.000000	491.000000	1018.000000	1610629143.000464
952	42260.242188	-187500.015625	-187500.015625	-187500.015625	-187500.015625	-187500.015625	-187500.015625	-187500.015625	461.000000	492.000000	1018.000000	1610629143.000466
953	42286.347656	-187500.015625	-187500.015625	-187500.015625	-187500.015625	-187500.015625	-187500.015625	-187500.015625	460.000000	492.000000	1018.000000	1610629143.000468
954	42300.539062	-187500.015625	-187500.015625	-187500.015625	-187500.015625	-187500.015625	-187500.015625	-187500.015625	461.000000	491.000000	1017.000000	1610629143.000470
955	42281.964844	-187500.015625	-187500.015625	-187500.015625	-187500.015625	-187500.015625	-187500.015625	-187500.015625	461.000000	492.000000	1018.000000	1610629143.000472
956	42254.472656	-187500.015625	-187500.015625	-187500.015625	-187500.015625	-187500.015625	-187500.015625	-187500.015625	461.000000	492.000000	1018.000000	1610629143.000473
957	42261.468750	-187500.015625	-187500.015625	-187500.015625	-187500.015625	-187500.015625	-187500.015625	-187500.015625	461.000000	492.000000	1019.000000	1610629143.000475
958	42294.460938	-187500.015625	-187500.015625	-187500.015625	-187500.015625	-187500.015625	-187500.015625	-187500.015625	460.000000	492.000000	1018.000000	1610629143.000476
959	42302.640625	-187500.015625	-187500.015625	-187500.015625	-187500.015625	-187500.015625	-187500.015625	-187500.015625	461.000000	491.000000	1019.000000	1610629143.000478
960	42286.570312	-187500.015625	-187500.015625	-187500.015625	-187500.015625	-187500.015625	-187500.015625	-187500.015625	461.000000	493.000000	1019.000000	1610629143.000480
961	42262.453125	-187500.015625	-187500.015625	-187500.015625	-187500.015625	-187500.015625	-187500.015625	-187500.015625	461.000000	491.000000	1018.000000	1610629143.000481
962	42265.226562	-187500.015625	-187500.015625	-187500.015625	-187500.015625	-187500.015625	-187500.015625	-187500.015625	461.000000	492.000000	1018.000000	1610629143.479697
963	42288.335938	-187500.015625	-187500.015625	-187500.015625	-187500.015625	-187500.015625	-187500.015625	-187500.015625	461.000000	492.000000	1019.000000	1610629143.479793
964	42292.628906	-187500.015625	-187500.015625	-187500.015625	-187500.015625	-187500.015625	-187500.015625	-187500.015625	461.000000	491.000000	1018.000000	1610629143.480107
965	42274.882812	-187500.015625	-187500.015625	-187500.015625	-187500.015625	-187500.015625	-187500.015625	-187500.015625	461.000000	492.000000	1019.000000	1610629143.480556
966	42252.328125	-187500.015625	-187500.015625	-187500.015625	-187500.015625	-187500.015625	-187500.015625	-187500.015625	461.000000	491.000000	1018.000000	1610629143.480567
967	42256.171875	-187500.015625	-187500.015625	-187500.015625	-187500.015625	-187500.015625	-187500.015625	-187500.015625	461.000000	491.000000	1018.000000	1610629143.480576
968	42289.921875	-187500.015625	-187500.015625	-187500.015625	-187500.015625	-187500.015625	-187500.015625	-187500.015625	460.000000	492.000000	1018.000000	1610629143.480585
969	42303.000000	-187500.015625	-187500.015625	-187500.015625	-187500.015625	-187500.015625	-187500.015625	-187500.015625	460.000000	492.000000	1018.000000	1610629143.480594
970	42279.843750	-187500.015625	-187500.015625	-187500.015625	-187500.015625	-187500.015625	-187500.015625	-187500.015625	461.000000	492.000000	1018.000000	1610629143.480604
971	42256.820312	-187500.015625	-187500.015625	-187500.015625	-187500.015625	-187500.015625	-187500.015625	-187500.015625	461.000000	491.000000	1019.000000	1610629143.480614
972	42262.519531	-187500.015625	-187500.015625	-187500.015625	-187500.015625	-187500.015625	-187500.015625	-187500.015625	461.000000	492.000000	1019.000000	1610629143.480623
973	42285.632812	-187500.015625	-187500.015625	-187500.015625	-187500.015625	-187500.015625	-187500.015625	-187500.015625	460.000000	492.000000	1018.000000	1610629143.480632
974	42287.332031	-187500.015625	-187500.015625	-187500.015625	-187500.015625	-187500.015625	-187500.015625	-187500.015625	461.000000	491.000000	1018.000000	1610629143.480642
975	42267.238281	-187500.015625	-187500.015625	-187500.015625	-187500.015625	-187500.015625	-187500.015625	-187500.015625	461.000000	492.000000	1019.000000	1610629143.480651
976	42245.019531	-187500.015625	-187500.015625	-187500.015625	-187500.015625	-187500.015625	-187500.015625	-187500.015625	461.000000	492.000000	1019.000000	1610629143.480660
977	42249.710938	-187500.015625	-187500.015625	-187500.015625	-187500.015625	-187500.015625	-187500.015625	-187500.015625	461.000000	492.000000	1019.000000	1610629143.480669
978	42276.156250	-187500.015625	-187500.015625	-187500.015625	-187500.015625	-187500.015625	-187500.015625	-187500.015625	460.000000	492.000000	1018.000000	1610629143.480691
979	42281.632812	-187500.015625	-187500.015625	-187500.015625	-187500.015625	-187500.015625	-187500.015625	-187500.015625	461.000000	491.000000	1019.000000	1610629143.480700
980	42263.480469	-187500.015625	-187500.015625	-187500.015625	-187500.015625	-187500.015625	-187500.015625	-187500.015625	461.000000	492.000000	1018.000000	1610629143.480709
981	42241.578125	-187500.015625	-187500.015625	-187500.015625	-187500.015625	-187500.015625	-187500.015625	-187500.015625	461.000000	491.000000	1019.000000	1610629143.480718
982	42251.566406	-187500.015625	-187500.015625	-187500.015625	-187500.015625	-187500.015625	-187500.015625	-187500.015625	461.000000	492.000000	1018.000000	1610629143.480728
983	42283.062500	-187500.015625	-187500.015625	-187500.015625	-187500.015625	-187500.015625	-187500.015625	-187500.015625	460.000000	492.000000	1018.000000	1610629143.480737
984	42291.800781	-187500.015625	-187500.015625	-187500.015625	-187500.015625	-187500.015625	-187500.015625	-187500.015625	461.000000	491.000000	1018.000000	1610629143.480746
985	42272.914062	-187500.015625	-187500.015625	-187500.015625	-187500.015625	-187500.015625	-187500.015625	-187500.015625	461.000000	492.000000	1019.000000	1610629143.480755
986	42247.343750	-187500.015625	-187500.015625	-187500.015625	-187500.015625	-187500.015625	-187500.015625	-187500.015625	461.000000	492.000000	1018.000000	1610629143.480764
987	42247.992188	-187500.015625	-187500.015625	-187500.015625	-187500.015625	-187500.015625	-187500.015625	-187500.015625	461.000000	492.000000	1018.000000	1610629143.480774
988	42277.472656	-187500.015625	-187500.015625	-187500.015625	-187500.015625	-187500.015625	-187500.015625	-187500.015625	461.000000	492.000000	1019.000000	1610629143.480783
989	42293.320312	-187500.015625	-187500.015625	-187500.015625	-187500.015625	-187500.015625	-187500.015625	-187500.015625	461.000000	491.000000	1019.000000	1610629143.480792
990	42276.468750	-187500.015625	-187500.015625	-187500.015625	-187500.015625	-187500.015625	-187500.015625	-187500.015625	461.000000	492.000000	1018.000000	1610629143.480801
991	42253.312500	-187500.015625	-187500.015625	-187500.015625	-187500.015625	-187500.015625	-187500.015625	-187500.015625	461.000000	491.000000	1018.000000	1610629143.480810
992	42259.347656	-187500.015625	-187500.015625	-187500.015625	-187500.015625	-187500.015625	-187500.015625	-187500.015625	461.000000	491.000000	1019.000000	1610629143.480819
993	42292.808594	-187500.015625	-187500.015625	-187500.015625	-187500.015625	-187500.015625	-187500.015625	-187500.015625	461.000000	491.000000	1018.000000	1610629143.480828
994	42300.250000	-187500.015625	-187500.015625	-187500.015625	-187500.015625	-187500.015625	-187500.015625	-187500.015625	461.000000	491.000000	1019.000000	1610629143.480838
995	42283.417969	-187500.015625	-187500.015625	-187500.015625	-187500.015625	-187500.015625	-187500.015625	-187500.015625	461.000000	492.000000	1019.000000	1610629143.480847
996	42263.414062	-187500.015625	-187500.015625	-187500.015625	-187500.015625	-187500.015625	-187500.015625	-187500.015625	461.000000	492.000000	1018.000000	1610629143.480856
997	42264.351562	-187500.015625	-187500.015625	-187500.015625	-187500.015625	-187500.015625	-187500.015625	-187500.015625	461.000000	492.000000	1019.000000	1610629143.480865
998	42295.781250	-187500.015625	-187500.015625	-187500.015625	-187500.015625	-187500.015625	-187500.015625	-187500.015625	461.000000	492.000000	1019.000000	1610629143.480875
999	42305.367188	-187500.015625	-187500.015625	-187500.015625	-187500.015625	-187500.015625	-187500.015625	-187500.015625	460.000000	491.000000	1018.000000	1610629143.480884
1000	42288.402344	-187500.015625	-187500.015625	-187500.015625	-187500.015625	-187500.015625	-187500.015625	-187500.015625	461.000000	492.000000	1018.000000	1610629143.480893
1001	42265.984375	-187500.015625	-187500.015625	-187500.015625	-187500.015625	-187500.015625	-187500.015625	-187500.015625	461.000000	491.000000	1019.000000	1610629143.480910
1002	42263.371094	-187500.015625	-187500.015625	-187500.015625	-187500.015625	-187500.015625	-187500.015625	-187500.015625	461.000000	491.000000	1018.000000	1610629143.480919
1003	42294.191406	-187500.015625	-187500.015625	-187500.015625	-187500.015625	-187500.015625	-187500.015625	-187500.015625	461.000000	492.000000	1018.000000	1610629143.480928
1004	42303.937500	-187500.015625	-187500.015625	-187500.015625	-187500.015625	-187500.015625	-187500.015625	-187500.015625	460.000000	492.000000	1018.000000	1610629143.480937
1005	42283.867188	-187500.015625	-187500.015625	-187500.015625	-187500.015625	-187500.015625	-187500.015625	-187500.015625	461.000000	492.000000	1018.000000	1610629143.480947
1006	42259.792969	-187500.015625	-187500.015625	-187500.015625	-187500.015625	-187500.015625	-187500.015625	-187500.015625	461.000000	491.000000	1018.000000	1610629143.480956
1007	42260.890625	-187500.015625	-187500.015625	-187500.015625	-187500.015625	-187500.015625	-187500.015625	-187500.015625	461.000000	491.000000	1019.000000	1610629143.480965
1008	42283.910156	-187500.015625	-187500.015625	-187500.015625	-187500.015625	-187500.015625	-187500.015625	-187500.015625	460.000000	492.000000	1019.000000	1610629143.480974
1009	42297.234375	-187500.015625	-187500.015625	-187500.015625	-187500.015625	-187500.015625	-187500.015625	-187500.015625	461.000000	491.000000	1018.000000	1610629143.480983
1010	42281.878906	-187500.015625	-187500.015625	-187500.015625	-187500.015625	-187500.015625	-187500.015625	-187500.015625	461.000000	492.000000	1019.000000	1610629143.480993
1011	42256.285156	-187500.015625	-187500.015625	-187500.015625	-187500.015625	-187500.015625	-187500.015625	-187500.015625	461.000000	492.000000	1018.000000	1610629143.481002
1012	42261.359375	-187500.015625	-187500.015625	-187500.015625	-187500.015625	-187500.015625	-187500.015625	-187500.015625	461.000000	491.000000	1019.000000	1610629143.481011
1013	42288.246094	-187500.015625	-187500.015625	-187500.015625	-187500.015625	-187500.015625	-187500.015625	-187500.015625	461.000000	492.000000	1019.000000	1610629143.481020
1014	42298.640625	-187500.015625	-187500.015625	-187500.015625	-187500.015625	-187500.015625	-187500.015625	-187500.015625	460.000000	491.000000	1018.000000	1610629143.481031
1015	42284.648438	-187500.015625	-187500.015625	-187500.015625	-187500.015625	-187500.015625	-187500.015625	-187500.015625	461.000000	492.000000	1018.000000	1610629143.481040
1016	42260.664062	-187500.015625	-187500.015625	-187500.015625	-187500.015625	-187500.015625	-187500.015625	-187500.015625	461.000000	492.000000	1018.000000	1610629143.481049
1017	42257.109375	-187500.015625	-187500.015625	-187500.015625	-187500.015625	-187500.015625	-187500.015625	-187500.015625	461.000000	491.000000	1019.000000	1610629143.481064
1018	42284.558594	-187500.015625	-187500.015625	-187500.015625	-187500.015625	-187500.015625	-187500.015625	-187500.015625	460.000000	492.000000	1018.000000	1610629143.481074
1019	42295.332031	-187500.015625	-187500.015625	-187500.015625	-187500.015625	-187500.015625	-187500.015625	-187500.015625	460.000000	492.000000	1018.000000	1610629143.481082
1020	42279.933594	-187500.015625	-187500.015625	-187500.015625	-187500.015625	-187500.015625	-187500.015625	-187500.015625	461.000000	492.000000	1019.000000	1610629143.481091
1021	42258.945312	-187500.015625	-187500.015625	-187500.015625	-187500.015625	-187500.015625	-187500.015625	-187500.015625	461.000000	491.000000	1019.000000	1610629143.481101
1022	42257.535156	-187500.015625	-187500.015625	-187500.015625	-187500.015625	-187500.015625	-187500.015625	-187500.015625	461.000000	492.000000	1018.000000	1610629143.481110
1023	42281.699219	-187500.015625	-187500.015625	-187500.015625	-187500.015625	-187500.015625	-187500.015625	-187500.015625	460.000000	492.000000	1018.000000	1610629143.481119
1024	42291.242188	-187500.015625	-187500.015625	-187500.015625	-187500.015625	-187500.015625	-187500.015625	-187500.015625	461.000000	492.000000	1019.000000	1610629143.481133
1025	42275.707031	-187500.015625	-187500.015625	-187500.015625	-187500.015625	-187500.015625	-187500.015625	-187500.015625	461.000000	492.000000	1019.000000	1610629143.481142
1026	42255.414062	-187500.015625	-187500.015625	-187500.015625	-187500.015625	-187500.015625	-187500.015625	-187500.015625	461.000000	491.000000	1019.000000	1610629143.481151
1027	42257.625000	-187500.015625	-187500.015625	-187500.015625	-187500.015625	-187500.015625	-187500.015625	-187500.015625	461.000000	492.000000	1019.000000	1610629143.481160
1028	42281.386719	-187500.015625	-187500.015625	-187500.015625	-187500.015625	-187500.015625	-187500.015625	-187500.015625	461.000000	492.000000	1018.000000	1610629143.481169
1029	42296.832031	-187500.015625	-187500.015625	-187500.015625	-187500.015625	-187500.015625	-187500.015625	-187500.015625	461.000000	491.000000	1018.000000	1610629143.481179
1030	42289.031250	-187500.015625	-187500.015625	-187500.015625	-187500.015625	-187500.015625	-187500.015625	-187500.015625	461.000000	492.000000	1018.000000	1610629143.481188
1031	42267.148438	-187500.015625	-187500.015625	-187500.015625	-187500.015625	-187500.015625	-187500.015625	-187500.015625	461.000000	491.000000	1018.000000	1610629143.481197
1032	42262.230469	-187500.015625	-187500.015625	-187500.015625	-187500.015625	-187500.015625	-187500.015625	-187500.015625	461.000000	491.000000	1019.000000	1610629143.481206
1033	42291.128906	-187500.015625	-187500.015625	-187500.015625	-187500.015625	-187500.015625	-187500.015625	-187500.015625	461.000000	492.000000	1019.000000	1610629143.481215
1034	42305.949219	-187500.015625	-187500.015625	-187500.015625	-187500.015625	-187500.015625	-187500.015625	-187500.015625	461.000000	491.000000	1019.000000	1610629143.481224
1035	42288.917969	-187500.015625	-187500.015625	-187500.015625	-187500.015625	-187500.015625	-187500.015625	-187500.015625	461.000000	492.000000	1019.000000	1610629143.481233
1036	42266.117188	-187500.015625	-187500.015625	-187500.015625	-187500.015625	-187500.015625	-187500.015625	-187500.015625	461.000000	492.000000	1019.000000	1610629143.481242
1037	42264.265625	-187500.015625	-187500.015625	-187500.015625	-187500.015625	-187500.015625	-187500.015625	-187500.015625	461.000000	491.000000	1018.000000	1610629143.481252
1038	42289.765625	-187500.015625	-187500.015625	-187500.015625	-187500.015625	-187500.015625	-187500.015625	-187500.015625	461.000000	492.000000	1018.000000	1610629143.481261
1039	42303.269531	-187500.015625	-187500.015625	-187500.015625	-187500.015625	-187500.015625	-187500.015625	-187500.015625	461.000000	491.000000	1019.000000	1610629143.481270
1040	42286.773438	-187500.015625	-187500.015625	-187500.015625	-187500.015625	-187500.015625	-187500.015625	-187500.015625	461.000000	492.000000	1018.000000	1610629143.481279
1041	42261.648438	-187500.015625	-187500.015625	-187500.015625	-187500.015625	-187500.015625	-187500.015625	-187500.015625	461.000000	492.000000	1018.000000	1610629143.481288
1042	42261.937500	-187500.015625	-187500.015625	-187500.015625	-187500.015625	-187500.015625	-187500.015625	-187500.015625	461.000000	492.000000	1019.000000	1610629143.481297
1043	42286.863281	-187500.015625	-187500.015625	-187500.015625	-187500.015625	-187500.015625	-187500.015625	-187500.015625	460.000000	492.000000	1019.000000	1610629143.481306
1044	42296.292969	-187500.015625	-187500.015625	-187500.015625	-187500.015625	-187500.015625	-187500.015625	-187500.015625	461.000000	491.000000	1019.000000	1610629143.481316
1045	42281.562500	-187500.015625	-187500.015625	-187500.015625	-187500.015625	-187500.015625	-187500.015625	-187500.015625	461.000000	492.000000	1018.000000	1610629143.481325
1046	42257.445312	-187500.015625	-187500.015625	-187500.015625	-187500.015625	-187500.015625	-187500.015625	-187500.015625	461.000000	492.000000	1019.000000	1610629143.481334
1047	42258.273438	-187500.015625	-187500.015625	-187500.015625	-187500.015625	-187500.015625	-187500.015625	-187500.015625	461.000000	492.000000	1018.000000	1610629143.481347
1048	42284.960938	-187500.015625	-187500.015625	-187500.015625	-187500.015625	-187500.015625	-187500.015625	-187500.015625	460.000000	492.000000	1018.000000	1610629143.481357
1049	42303.132812	-187500.015625	-187500.015625	-187500.015625	-187500.015625	-187500.015625	-187500.015625	-187500.015625	461.000000	491.000000	1019.000000	1610629143.481366
1050	42286.792969	-187500.015625	-187500.015625	-187500.015625	-187500.015625	-187500.015625	-187500.015625	-187500.015625	461.000000	492.000000	1019.000000	1610629143.481375
1051	42260.644531	-187500.015625	-187500.015625	-187500.015625	-187500.015625	-187500.015625	-187500.015625	-187500.015625	461.000000	491.000000	1017.000000	1610629143.481383
1052	42255.589844	-187500.015625	-187500.015625	-187500.015625	-187500.015625	-187500.015625	-187500.015625	-187500.015625	461.000000	491.000000	1018.000000	1610629143.481393
1053	42283.085938	-187500.015625	-187500.015625	-187500.015625	-187500.015625	-187500.015625	-187500.015625	-187500.015625	461.000000	491.000000	1019.000000	1610629143.481402
1054	42297.902344	-187500.015625	-187500.015625	-187500.015625	-187500.015625	-187500.015625	-187500.015625	-187500.015625	461.000000	491.000000	1019.000000	1610629143.481411
1055	42283.933594	-187500.015625	-187500.015625	-187500.015625	-187500.015625	-187500.015625	-187500.015625	-187500.015625	461.000000	492.000000	1018.000000	1610629143.481420
1056	42259.792969	-187500.015625	-187500.015625	-187500.015625	-187500.015625	-187500.015625	-187500.015625	-187500.015625	461.000000	491.000000	1018.000000	1610629143.481429
1057	42258.609375	-187500.015625	-187500.015625	-187500.015625	-187500.015625	-187500.015625	-187500.015625	-187500.015625	461.000000	492.000000	1019.000000	1610629143.481438
1058	42284.179688	-187500.015625	-187500.015625	-187500.015625	-187500.015625	-187500.015625	-187500.015625	-187500.015625	461.000000	492.000000	1018.000000	1610629143.481447
1059	42298.773438	-187500.015625	-187500.015625	-187500.015625	-187500.015625	-187500.015625	-187500.015625	-187500.015625	461.000000	491.000000	1018.000000	1610629143.481456
1060	42281.183594	-187500.015625	-187500.015625	-187500.015625	-187500.015625	-187500.015625	-187500.015625	-187500.015625	461.000000	492.000000	1019.000000	1610629143.481466
1061	42259.390625	-187500.015625	-187500.015625	-187500.015625	-187500.015625	-187500.015625	-187500.015625	-187500.015625	461.000000	492.000000	1018.000000	1610629143.481475
1062	42259.593750	-187500.015625	-187500.015625	-187500.015625	-187500.015625	-187500.015625	-187500.015625	-187500.015625	461.000000	491.000000	1018.000000	1610629143.481484
1063	42287.441406	-187500.015625	-187500.015625	-187500.015625	-187500.015625	-187500.015625	-187500.015625	-187500.015625	461.000000	492.000000	1018.000000	1610629143.481493
1064	42304.496094	-187500.015625	-187500.015625	-187500.015625	-187500.015625	-187500.015625	-187500.015625	-187500.015625	461.000000	491.000000	1019.000000	1610629143.481502
1065	42288.269531	-187500.015625	-187500.015625	-187500.015625	-187500.015625	-187500.015625	-187500.015625	-187500.015625	461.000000	492.000000	1019.000000	1610629143.481570
1066	42258.632812	-187500.015625	-187500.015625	-187500.015625	-187500.015625	-187500.015625	-187500.015625	-187500.015625	461.000000	492.000000	1018.000000	1610629143.481592
1067	42254.273438	-187500.015625	-187500.015625	-187500.015625	-187500.015625	-187500.015625	-187500.015625	-187500.015625	461.000000	491.000000	1019.000000	1610629143.481601
1068	42275.460938	-187500.015625	-187500.015625	-187500.015625	-187500.015625	-187500.015625	-187500.015625	-187500.015625	460.000000	492.000000	1018.000000	1610629143.481610
1069	42290.257812	-187500.015625	-187500.015625	-187500.015625	-187500.015625	-187500.015625	-187500.015625	-187500.015625	460.000000	491.000000	1018.000000	1610629143.481620
1070	42280.269531	-187500.015625	-187500.015625	-187500.015625	-187500.015625	-187500.015625	-187500.015625	-187500.015625	461.000000	492.000000	1018.000000	1610629143.481629
1071	42261.179688	-187500.015625	-187500.015625	-187500.015625	-187500.015625	-187500.015625	-187500.015625	-187500.015625	461.000000	492.000000	1019.000000	1610629143.481647
1072	42266.812500	-187500.015625	-187500.015625	-187500.015625	-187500.015625	-187500.015625	-187500.015625	-187500.015625	460.000000	492.000000	1018.000000	1610629143.481657
1073	42291.199219	-187500.015625	-187500.015625	-187500.015625	-187500.015625	-187500.015625	-187500.015625	-187500.015625	461.000000	492.000000	1019.000000	1610629143.481666
1074	42301.925781	-187500.015625	-187500.015625	-187500.015625	-187500.015625	-187500.015625	-187500.015625	-187500.015625	461.000000	490.000000	1019.000000	1610629143.481675
1075	42281.988281	-187500.015625	-187500.015625	-187500.015625	-187500.015625	-187500.015625	-187500.015625	-187500.015625	461.000000	492.000000	1018.000000	1610629143.481684
1076	42249.734375	-187500.015625	-187500.015625	-187500.015625	-187500.015625	-187500.015625	-187500.015625	-187500.015625	461.000000	492.000000	1018.000000	1610629143.481694
1077	42243.902344	-187500.015625	-187500.015625	-187500.015625	-187500.015625	-187500.015625	-187500.015625	-187500.015625	461.000000	491.000000	1019.000000	1610629143.481703
1078	42275.304688	-187500.015625	-187500.015625	-187500.015625	-187500.015625	-187500.015625	-187500.015625	-187500.015625	461.000000	492.000000	1018.000000	1610629143.481712
1079	42295.289062	-187500.015625	-187500.015625	-187500.015625	-187500.015625	-187500.015625	-187500.015625	-187500.015625	461.000000	491.000000	1018.000000	1610629143.481721
1080	42288.738281	-187500.015625	-187500.015625	-187500.015625	-187500.015625	-187500.015625	-187500.015625	-187500.015625	461.000000	492.000000	1017.000000	1610629143.481730
1081	42273.449219	-187500.015625	-187500.015625	-187500.015625	-187500.015625	-187500.015625	-187500.015625	-187500.015625	461.000000	491.000000	1019.000000	1610629143.481740
1082	42257.781250	-187500.015625	-187500.015625	-187500.015625	-187500.015625	-187500.015625	-187500.015625	-187500.015625	461.000000	491.000000	1019.000000	1610629143.481749
1083	42265.804688	-187500.015625	-187500.015625	-187500.015625	-187500.015625	-187500.015625	-187500.015625	-187500.015625	460.000000	492.000000	1018.000000	1610629143.959338
1084	42281.183594	-187500.015625	-187500.015625	-187500.015625	-187500.015625	-187500.015625	-187500.015625	-187500.015625	460.000000	492.000000	1018.000000	1610629143.959524
1085	42270.566406	-187500.015625	-187500.015625	-187500.015625	-187500.015625	-187500.015625	-187500.015625	-187500.015625	461.000000	492.000000	1019.000000	1610629143.959526
1086	42245.691406	-187500.015625	-187500.015625	-187500.015625	-187500.015625	-187500.015625	-187500.015625	-187500.015625	461.000000	492.000000	1019.000000	1610629143.959528
1087	42244.570312	-187500.015625	-187500.015625	-187500.015625	-187500.015625	-187500.015625	-187500.015625	-187500.015625	461.000000	492.000000	1019.000000	1610629143.959530
1088	42270.187500	-187500.015625	-187500.015625	-187500.015625	-187500.015625	-187500.015625	-187500.015625	-187500.015625	461.000000	492.000000	1017.000000	1610629143.959532
1089	42290.125000	-187500.015625	-187500.015625	-187500.015625	-187500.015625	-187500.015625	-187500.015625	-187500.015625	461.000000	491.000000	1019.000000	1610629143.959533
1090	42285.855469	-187500.015625	-187500.015625	-187500.015625	-187500.015625	-187500.015625	-187500.015625	-187500.015625	461.000000	490.000000	1018.000000	1610629143.959535
1091	42257.156250	-187500.015625	-187500.015625	-187500.015625	-187500.015625	-187500.015625	-187500.015625	-187500.015625	461.000000	492.000000	1018.000000	1610629143.959537
1092	42250.605469	-187500.015625	-187500.015625	-187500.015625	-187500.015625	-187500.015625	-187500.015625	-187500.015625	461.000000	491.000000	1019.000000	1610629143.959538
1093	42274.277344	-187500.015625	-187500.015625	-187500.015625	-187500.015625	-187500.015625	-187500.015625	-187500.015625	461.000000	493.000000	1019.000000	1610629143.959540
1094	42288.113281	-187500.015625	-187500.015625	-187500.015625	-187500.015625	-187500.015625	-187500.015625	-187500.015625	460.000000	492.000000	1018.000000	1610629143.959547
1095	42277.183594	-187500.015625	-187500.015625	-187500.015625	-187500.015625	-187500.015625	-187500.015625	-187500.015625	461.000000	492.000000	1018.000000	1610629143.959548
1096	42251.636719	-187500.015625	-187500.015625	-187500.015625	-187500.015625	-187500.015625	-187500.015625	-187500.015625	461.000000	491.000000	1019.000000	1610629143.959550
1097	42247.277344	-187500.015625	-187500.015625	-187500.015625	-187500.015625	-187500.015625	-187500.015625	-187500.015625	461.000000	491.000000	1019.000000	1610629143.959552
1098	42272.308594	-187500.015625	-187500.015625	-187500.015625	-187500.015625	-187500.015625	-187500.015625	-187500.015625	461.000000	492.000000	1018.000000	1610629143.959553
1099	42290.839844	-187500.015625	-187500.015625	-187500.015625	-187500.015625	-187500.015625	-187500.015625	-187500.015625	460.000000	491.000000	1018.000000	1610629143.959555
1100	42280.625000	-187500.015625	-187500.015625	-187500.015625	-187500.015625	-187500.015625	-187500.015625	-187500.015625	461.000000	491.000000	1018.000000	1610629143.959557
1101	42254.765625	-187500.015625	-187500.015625	-187500.015625	-187500.015625	-187500.015625	-187500.015625	-187500.015625	461.000000	492.000000	1019.000000	1610629143.959558
1102	42249.734375	-187500.015625	-187500.015625	-187500.015625	-187500.015625	-187500.015625	-187500.015625	-187500.015625	461.000000	491.000000	1019.000000	1610629143.959560
1103	42278.078125	-187500.015625	-187500.015625	-187500.015625	-187500.015625	-187500.015625	-187500.015625	-187500.015625	460.000000	492.000000	1018.000000	1610629143.959562
1104	42291.128906	-187500.015625	-187500.015625	-187500.015625	-187500.015625	-187500.015625	-187500.015625	-187500.015625	461.000000	491.000000	1019.000000	1610629143.959563
1105	42279.417969	-187500.015625	-187500.015625	-187500.015625	-187500.015625	-187500.015625	-187500.015625	-187500.015625	461.000000	492.000000	1019.000000	1610629143.959565
1106	42253.960938	-187500.015625	-187500.015625	-187500.015625	-187500.015625	-187500.015625	-187500.015625	-187500.015625	461.000000	492.000000	1018.000000	1610629143.959566
1107	42249.085938	-187500.015625	-187500.015625	-187500.015625	-187500.015625	-187500.015625	-187500.015625	-187500.015625	461.000000	491.000000	1018.000000	1610629143.959568
1108	42279.867188	-187500.015625	-187500.015625	-187500.015625	-187500.015625	-187500.015625	-187500.015625	-187500.015625	461.000000	492.000000	1019.000000	1610629143.959570
1109	42300.406250	-187500.015625	-187500.015625	-187500.015625	-187500.015625	-187500.015625	-187500.015625	-187500.015625	461.000000	491.000000	1019.000000	1610629143.959571
1110	42290.773438	-187500.015625	-187500.015625	-187500.015625	-187500.015625	-187500.015625	-187500.015625	-187500.015625	461.000000	492.000000	1019.000000	1610629143.959573
1111	42264.152344	-187500.015625	-187500.015625	-187500.015625	-187500.015625	-187500.015625	-187500.015625	-187500.015625	461.000000	492.000000	1018.000000	1610629143.959574
1112	42257.402344	-187500.015625	-187500.015625	-187500.015625	-187500.015625	-187500.015625	-187500.015625	-187500.015625	461.000000	491.000000	1019.000000	1610629143.959576
1113	42284.917969	-187500.015625	-187500.015625	-187500.015625	-187500.015625	-187500.015625	-187500.015625	-187500.015625	461.000000	492.000000	1019.000000	1610629143.959578
1114	42303.425781	-187500.015625	-187500.015625	-187500.015625	-187500.015625	-187500.015625	-187500.015625	-187500.015625	461.000000	492.000000	1019.000000	1610629143.959580
1115	42291.777344	-187500.015625	-187500.015625	-187500.015625	-187500.015625	-187500.015625	-187500.015625	-187500.015625	461.000000	492.000000	1018.000000	1610629143.959581
1116	42267.281250	-187500.015625	-187500.015625	-187500.015625	-187500.015625	-187500.015625	-187500.015625	-187500.015625	461.000000	492.000000	1019.000000	1610629143.959583
1117	42256.328125	-187500.015625	-187500.015625	-187500.015625	-187500.015625	-187500.015625	-187500.015625	-187500.015625	461.000000	491.000000	1019.000000	1610629143.959585
1118	42276.980469	-187500.015625	-187500.015625	-187500.015625	-187500.015625	-187500.015625	-187500.015625	-187500.015625	461.000000	492.000000	1018.000000	1610629143.959587
1119	42297.812500	-187500.015625	-187500.015625	-187500.015625	-187500.015625	-187500.015625	-187500.015625	-187500.015625	460.000000	492.000000	1019.000000	1610629143.959589
1120	42285.722656	-187500.015625	-187500.015625	-187500.015625	-187500.015625	-187500.015625	-187500.015625	-187500.015625	461.000000	492.000000	1020.000000	1610629143.959590
1121	42261.132812	-187500.015625	-187500.015625	-187500.015625	-187500.015625	-187500.015625	-187500.015625	-187500.015625	461.000000	492.000000	1019.000000	1610629143.959592
1122	42254.855469	-187500.015625	-187500.015625	-187500.015625	-187500.015625	-187500.015625	-187500.015625	-187500.015625	461.000000	492.000000	1018.000000	1610629143.959594
1123	42281.406250	-187500.015625	-187500.015625	-187500.015625	-187500.015625	-187500.015625	-187500.015625	-187500.015625	461.000000	492.000000	1019.000000	1610629143.959595
1124	42298.617188	-187500.015625	-187500.015625	-187500.015625	-187500.015625	-187500.015625	-187500.015625	-187500.015625	461.000000	491.000000	1019.000000	1610629143.959597
1125	42289.253906	-187500.015625	-187500.015625	-187500.015625	-187500.015625	-187500.015625	-187500.015625	-187500.015625	461.000000	492.000000	1018.000000	1610629143.959598
1126	42259.839844	-187500.015625	-187500.015625	-187500.015625	-187500.015625	-187500.015625	-187500.015625	-187500.015625	461.000000	492.000000	1019.000000	1610629143.959600
1127	42251.925781	-187500.015625	-187500.015625	-187500.015625	-187500.015625	-187500.015625	-187500.015625	-187500.015625	461.000000	491.000000	1019.000000	1610629143.959602
1128	42276.468750	-187500.015625	-187500.015625	-187500.015625	-187500.015625	-187500.015625	-187500.015625	-187500.015625	461.000000	492.000000	1019.000000	1610629143.959603
1129	42295.667969	-187500.015625	-187500.015625	-187500.015625	-187500.015625	-187500.015625	-187500.015625	-187500.015625	461.000000	491.000000	1018.000000	1610629143.959605
1130	42285.164062	-187500.015625	-187500.015625	-187500.015625	-187500.015625	-187500.015625	-187500.015625	-187500.015625	461.000000	492.000000	1018.000000	1610629143.959607
1131	42261.222656	-187500.015625	-187500.015625	-187500.015625	-187500.015625	-187500.015625	-187500.015625	-187500.015625	461.000000	492.000000	1019.000000	1610629143.959609
1132	42251.234375	-187500.015625	-187500.015625	-187500.015625	-187500.015625	-187500.015625	-187500.015625	-187500.015625	461.000000	491.000000	1019.000000	1610629143.959611
1133	42273.449219	-187500.015625	-187500.015625	-187500.015625	-187500.015625	-187500.015625	-187500.015625	-187500.015625	461.000000	492.000000	1019.000000	1610629143.959613
1134	42294.015625	-187500.015625	-187500.015625	-187500.015625	-187500.015625	-187500.015625	-187500.015625	-187500.015625	461.000000	492.000000	1018.000000	1610629143.959615
1135	42283.710938	-187500.015625	-187500.015625	-187500.015625	-187500.015625	-187500.015625	-187500.015625	-187500.015625	461.000000	492.000000	1019.000000	1610629143.959616
1136	42258.429688	-187500.015625	-187500.015625	-187500.015625	-187500.015625	-187500.015625	-187500.015625	-187500.015625	461.000000	492.000000	1018.000000	1610629143.959618
1137	42255.031250	-187500.015625	-187500.015625	-187500.015625	-187500.015625	-187500.015625	-187500.015625	-187500.015625	461.000000	491.000000	1019.000000	1610629143.959619
1138	42281.632812	-187500.015625	-187500.015625	-187500.015625	-187500.015625	-187500.015625	-187500.015625	-187500.015625	461.000000	492.000000	1018.000000	1610629143.959621
1139	42297.859375	-187500.015625	-187500.015625	-187500.015625	-187500.015625	-187500.015625	-187500.015625	-187500.015625	461.000000	491.000000	1017.000000	1610629143.959622
1140	42290.011719	-187500.015625	-187500.015625	-187500.015625	-187500.015625	-187500.015625	-187500.015625	-187500.015625	461.000000	492.000000	1019.000000	1610629143.959624
1141	42264.531250	-187500.015625	-187500.015625	-187500.015625	-187500.015625	-187500.015625	-187500.015625	-187500.015625	461.000000	492.000000	1018.000000	1610629143.959626
1142	42259.839844	-187500.015625	-187500.015625	-187500.015625	-187500.015625	-187500.015625	-187500.015625	-187500.015625	461.000000	491.000000	1019.000000	1610629143.959629
1143	42279.464844	-187500.015625	-187500.015625	-187500.015625	-187500.015625	-187500.015625	-187500.015625	-187500.015625	460.000000	493.000000	1018.000000	1610629143.959630
1144	42297.457031	-187500.015625	-187500.015625	-187500.015625	-187500.015625	-187500.015625	-187500.015625	-187500.015625	461.000000	491.000000	1019.000000	1610629143.959632
1145	42289.632812	-187500.015625	-187500.015625	-187500.015625	-187500.015625	-187500.015625	-187500.015625	-187500.015625	461.000000	492.000000	1019.000000	1610629143.959634
1146	42262.742188	-187500.015625	-187500.015625	-187500.015625	-187500.015625	-187500.015625	-187500.015625	-187500.015625	461.000000	492.000000	1019.000000	1610629143.959635
1147	42254.988281	-187500.015625	-187500.015625	-187500.015625	-187500.015625	-187500.015625	-187500.015625	-187500.015625	461.000000	492.000000	1018.000000	1610629143.959637
1148	42277.921875	-187500.015625	-187500.015625	-187500.015625	-187500.015625	-187500.015625	-187500.015625	-187500.015625	460.000000	492.000000	1018.000000	1610629143.959639
1149	42294.886719	-187500.015625	-187500.015625	-187500.015625	-187500.015625	-187500.015625	-187500.015625	-187500.015625	461.000000	491.000000	1018.000000	1610629143.959641
1150	42285.230469	-187500.015625	-187500.015625	-187500.015625	-187500.015625	-187500.015625	-187500.015625	-187500.015625	461.000000	492.000000	1019.000000	1610629143.959642
1151	42258.316406	-187500.015625	-187500.015625	-187500.015625	-187500.015625	-187500.015625	-187500.015625	-187500.015625	461.000000	492.000000	1019.000000	1610629143.959644
1152	42253.468750	-187500.015625	-187500.015625	-187500.015625	-187500.015625	-187500.015625	-187500.015625	-187500.015625	461.000000	491.000000	1018.000000	1610629143.959646
1153	42278.882812	-187500.015625	-187500.015625	-187500.015625	-187500.015625	-187500.015625	-187500.015625	-187500.015625	460.000000	492.000000	1019.000000	1610629143.959647
1154	42297.566406	-187500.015625	-187500.015625	-187500.015625	-187500.015625	-187500.015625	-187500.015625	-187500.015625	461.000000	491.000000	1019.000000	1610629143.959649
1155	42290.167969	-187500.015625	-187500.015625	-187500.015625	-187500.015625	-187500.015625	-187500.015625	-187500.015625	461.000000	491.000000	1019.000000	1610629143.959651
1156	42263.191406	-187500.015625	-187500.015625	-187500.015625	-187500.015625	-187500.015625	-187500.015625	-187500.015625	461.000000	492.000000	1019.000000	1610629143.959652
1157	42254.429688	-187500.015625	-187500.015625	-187500.015625	-187500.015625	-187500.015625	-187500.015625	-187500.015625	461.000000	491.000000	1018.000000	1610629143.959654
1158	42275.886719	-187500.015625	-187500.015625	-187500.015625	-187500.015625	-187500.015625	-187500.015625	-187500.015625	461.000000	491.000000	1019.000000	1610629143.959656
1159	42295.824219	-187500.015625	-187500.015625	-187500.015625	-187500.015625	-187500.015625	-187500.015625	-187500.015625	461.000000	491.000000	1019.000000	1610629143.959657
1160	42282.925781	-187500.015625	-187500.015625	-187500.015625	-187500.015625	-187500.015625	-187500.015625	-187500.015625	461.000000	492.000000	1019.000000	1610629143.959659
1161	42254.808594	-187500.015625	-187500.015625	-187500.015625	-187500.015625	-187500.015625	-187500.015625	-187500.015625	461.000000	492.000000	1019.000000	1610629143.959660
1162	42248.304688	-187500.015625	-187500.015625	-187500.015625	-187500.015625	-187500.015625	-187500.015625	-187500.015625	461.000000	491.000000	1019.000000	1610629143.959662
1163	42273.917969	-187500.015625	-187500.015625	-187500.015625	-187500.015625	-187500.015625	-187500.015625	-187500.015625	461.000000	492.000000	1019.000000	1610629143.959664
1164	42297.277344	-187500.015625	-187500.015625	-187500.015625	-187500.015625	-187500.015625	-187500.015625	-187500.015625	461.000000	492.000000	1019.000000	1610629143.959666
1165	42286.996094	-187500.015625	-187500.015625	-187500.015625	-187500.015625	-187500.015625	-187500.015625	-187500.015625	461.000000	491.000000	1018.000000	1610629143.959668
1166	42262.230469	-187500.015625	-187500.015625	-187500.015625	-187500.015625	-187500.015625	-187500.015625	-187500.015625	461.000000	492.000000	1018.000000	1610629143.959669
1167	42251.679688	-187500.015625	-187500.015625	-187500.015625	-187500.015625	-187500.015625	-187500.015625	-187500.015625	461.000000	491.000000	1018.000000	1610629143.959671
1168	42280.179688	-187500.015625	-187500.015625	-187500.015625	-187500.015625	-187500.015625	-187500.015625	-187500.015625	461.000000	491.000000	1019.000000	1610629143.959673
1169	42301.546875	-187500.015625	-187500.015625	-187500.015625	-187500.015625	-187500.015625	-187500.015625	-187500.015625	461.000000	491.000000	1019.000000	1610629143.959674
1170	42299.667969	-187500.015625	-187500.015625	-187500.015625	-187500.015625	-187500.015625	-187500.015625	-187500.015625	461.000000	492.000000	1018.000000	1610629143.959676
1171	42270.722656	-187500.015625	-187500.015625	-187500.015625	-187500.015625	-187500.015625	-187500.015625	-187500.015625	461.000000	491.000000	1018.000000	1610629143.959678
1172	42255.433594	-187500.015625	-187500.015625	-187500.015625	-187500.015625	-187500.015625	-187500.015625	-187500.015625	461.000000	491.000000	1019.000000	1610629143.959679
1173	42270.410156	-187500.015625	-187500.015625	-187500.015625	-187500.015625	-187500.015625	-187500.015625	-187500.015625	461.000000	492.000000	1019.000000	1610629143.959681
1174	42287.085938	-187500.015625	-187500.015625	-187500.015625	-187500.015625	-187500.015625	-187500.015625	-187500.015625	461.000000	492.000000	1019.000000	1610629143.959682
1175	42282.996094	-187500.015625	-187500.015625	-187500.015625	-187500.015625	-187500.015625	-187500.015625	-187500.015625	461.000000	492.000000	1018.000000	1610629143.959684
1176	42258.339844	-187500.015625	-187500.015625	-187500.015625	-187500.015625	-187500.015625	-187500.015625	-187500.015625	461.000000	492.000000	1018.000000	1610629143.959686
1177	42245.445312	-187500.015625	-187500.015625	-187500.015625	-187500.015625	-187500.015625	-187500.015625	-187500.015625	461.000000	491.000000	1019.000000	1610629143.959687
1178	42263.660156	-187500.015625	-187500.015625	-187500.015625	-187500.015625	-187500.015625	-187500.015625	-187500.015625	461.000000	493.000000	1019.000000	1610629143.959689
1179	42280.847656	-187500.015625	-187500.015625	-187500.015625	-187500.015625	-187500.015625	-187500.015625	-187500.015625	460.000000	491.000000	1017.000000	1610629143.959691
1180	42266.878906	-187500.015625	-187500.015625	-187500.015625	-187500.015625	-187500.015625	-187500.015625	-187500.015625	461.000000	492.000000	1018.000000	1610629143.959692
1181	42239.902344	-187500.015625	-187500.015625	-187500.015625	-187500.015625	-187500.015625	-187500.015625	-187500.015625	461.000000	492.000000	1019.000000	1610629143.959694
1182	42224.613281	-187500.015625	-187500.015625	-187500.015625	-187500.015625	-187500.015625	-187500.015625	-187500.015625	461.000000	491.000000	1019.000000	1610629143.959696
1183	42236.503906	-187500.015625	-187500.015625	-187500.015625	-187500.015625	-187500.015625	-187500.015625	-187500.015625	460.000000	492.000000	1018.000000	1610629143.959697
1184	42260.687500	-187500.015625	-187500.015625	-187500.015625	-187500.015625	-187500.015625	-187500.015625	-187500.015625	460.000000	492.000000	1018.000000	1610629143.959699
1185	42253.914062	-187500.015625	-187500.015625	-187500.015625	-187500.015625	-187500.015625	-187500.015625	-187500.015625	461.000000	492.000000	1019.000000	1610629143.959701
1186	42215.179688	-187500.015625	-187500.015625	-187500.015625	-187500.015625	-187500.015625	-187500.015625	-187500.015625	461.000000	492.000000	1018.000000	1610629143.959702
1187	42196.718750	-187500.015625	-187500.015625	-187500.015625	-187500.015625	-187500.015625	-187500.015625	-187500.015625	461.000000	491.000000	1018.000000	1610629143.959705
1188	42212.742188	-187500.015625	-187500.015625	-187500.015625	-187500.015625	-187500.015625	-187500.015625	-187500.015625	460.000000	492.000000	1017.000000	1610629143.959706
1189	42232.324219	-187500.015625	-187500.015625	-187500.015625	-187500.015625	-187500.015625	-187500.015625	-187500.015625	461.000000	491.000000	1018.000000	1610629143.959708
1190	42223.808594	-187500.015625	-187500.015625	-187500.015625	-187500.015625	-187500.015625	-187500.015625	-187500.015625	461.000000	491.000000	1019.000000	1610629143.959710
1191	42188.222656	-187500.015625	-187500.015625	-187500.015625	-187500.015625	-187500.015625	-187500.015625	-187500.015625	461.000000	492.000000	1019.000000	1610629143.959711
1192	42177.742188	-187500.015625	-187500.015625	-187500.015625	-187500.015625	-187500.015625	-187500.015625	-187500.015625	461.000000	491.000000	1018.000000	1610629143.959713
1193	42197.343750	-187500.015625	-187500.015625	-187500.015625	-187500.015625	-187500.015625	-187500.015625	-187500.015625	461.000000	491.000000	1018.000000	1610629143.959714
1194	42220.277344	-187500.015625	-187500.015625	-187500.015625	-187500.015625	-187500.015625	-187500.015625	-187500.015625	461.000000	491.000000	1018.000000	1610629143.959716
1195	42217.972656	-187500.015625	-187500.015625	-187500.015625	-187500.015625	-187500.015625	-187500.015625	-187500.015625	461.000000	492.000000	1019.000000	1610629143.959718
1196	42188.601562	-187500.015625	-187500.015625	-187500.015625	-187500.015625	-187500.015625	-187500.015625	-187500.015625	461.000000	492.000000	1017.000000	1610629143.959720
1197	42176.109375	-187500.015625	-187500.015625	-187500.015625	-187500.015625	-187500.015625	-187500.015625	-187500.015625	461.000000	491.000000	1017.000000	1610629143.959721
1198	42199.777344	-187500.015625	-187500.015625	-187500.015625	-187500.015625	-187500.015625	-187500.015625	-187500.015625	461.000000	492.000000	1019.000000	1610629143.959723
1199	42225.527344	-187500.015625	-187500.015625	-187500.015625	-187500.015625	-187500.015625	-187500.015625	-187500.015625	461.000000	491.000000	1019.000000	1610629143.959724
1200	42225.929688	-187500.015625	-187500.015625	-187500.015625	-187500.015625	-187500.015625	-187500.015625	-187500.015625	460.000000	492.000000	1018.000000	1610629143.959726
1201	42204.675781	-187500.015625	-187500.015625	-187500.015625	-187500.015625	-187500.015625	-187500.015625	-187500.015625	461.000000	492.000000	1018.000000	1610629143.959728
1202	42197.542969	-187500.015625	-187500.015625	-187500.015625	-187500.015625	-187500.015625	-187500.015625	-187500.015625	461.000000	491.000000	1019.000000	1610629143.959729
1203	42218.957031	-187500.015625	-187500.015625	-187500.015625	-187500.015625	-187500.015625	-187500.015625	-187500.015625	461.000000	492.000000	1019.000000	1610629144.438613
1204	42242.671875	-187500.015625	-187500.015625	-187500.015625	-187500.015625	-187500.015625	-187500.015625	-187500.015625	460.000000	491.000000	1019.000000	1610629144.438821
1205	42244.996094	-187500.015625	-187500.015625	-187500.015625	-187500.015625	-187500.015625	-187500.015625	-187500.015625	461.000000	491.000000	1018.000000	1610629144.438824
1206	42219.648438	-187500.015625	-187500.015625	-187500.015625	-187500.015625	-187500.015625	-187500.015625	-187500.015625	461.000000	491.000000	1019.000000	1610629144.438826
1207	42204.292969	-187500.015625	-187500.015625	-187500.015625	-187500.015625	-187500.015625	-187500.015625	-187500.015625	461.000000	491.000000	1019.000000	1610629144.438829
1208	42228.007812	-187500.015625	-187500.015625	-187500.015625	-187500.015625	-187500.015625	-187500.015625	-187500.015625	461.000000	492.000000	1018.000000	1610629144.438832
1209	42253.156250	-187500.015625	-187500.015625	-187500.015625	-187500.015625	-187500.015625	-187500.015625	-187500.015625	460.000000	492.000000	1018.000000	1610629144.438834
1210	42249.488281	-187500.015625	-187500.015625	-187500.015625	-187500.015625	-187500.015625	-187500.015625	-187500.015625	461.000000	491.000000	1018.000000	1610629144.438844
1211	42227.562500	-187500.015625	-187500.015625	-187500.015625	-187500.015625	-187500.015625	-187500.015625	-187500.015625	461.000000	492.000000	1019.000000	1610629144.438847
1212	42218.285156	-187500.015625	-187500.015625	-187500.015625	-187500.015625	-187500.015625	-187500.015625	-187500.015625	461.000000	491.000000	1019.000000	1610629144.438852
1213	42234.804688	-187500.015625	-187500.015625	-187500.015625	-187500.015625	-187500.015625	-187500.015625	-187500.015625	460.000000	492.000000	1018.000000	1610629144.438855
1214	42259.281250	-187500.015625	-187500.015625	-187500.015625	-187500.015625	-187500.015625	-187500.015625	-187500.015625	460.000000	492.000000	1019.000000	1610629144.438858
1215	42258.050781	-187500.015625	-187500.015625	-187500.015625	-187500.015625	-187500.015625	-187500.015625	-187500.015625	461.000000	491.000000	1019.000000	1610629144.438861
1216	42233.753906	-187500.015625	-187500.015625	-187500.015625	-187500.015625	-187500.015625	-187500.015625	-187500.015625	461.000000	492.000000	1018.000000	1610629144.438864
1217	42223.785156	-187500.015625	-187500.015625	-187500.015625	-187500.015625	-187500.015625	-187500.015625	-187500.015625	461.000000	491.000000	1018.000000	1610629144.438867
1218	42243.765625	-187500.015625	-187500.015625	-187500.015625	-187500.015625	-187500.015625	-187500.015625	-187500.015625	461.000000	492.000000	1019.000000	1610629144.438871
1219	42268.710938	-187500.015625	-187500.015625	-187500.015625	-187500.015625	-187500.015625	-187500.015625	-187500.015625	461.000000	491.000000	1019.000000	1610629144.438874
1220	42267.414062	-187500.015625	-187500.015625	-187500.015625	-187500.015625	-187500.015625	-187500.015625	-187500.015625	461.000000	492.000000	1019.000000	1610629144.438877
1221	42238.179688	-187500.015625	-187500.015625	-187500.015625	-187500.015625	-187500.015625	-187500.015625	-187500.015625	461.000000	492.000000	1018.000000	1610629144.438880
1222	42230.578125	-187500.015625	-187500.015625	-187500.015625	-187500.015625	-187500.015625	-187500.015625	-187500.015625	461.000000	491.000000	1019.000000	1610629144.438884
1223	42252.417969	-187500.015625	-187500.015625	-187500.015625	-187500.015625	-187500.015625	-187500.015625	-187500.015625	461.000000	492.000000	1018.000000	1610629144.438886
1224	42275.148438	-187500.015625	-187500.015625	-187500.015625	-187500.015625	-187500.015625	-187500.015625	-187500.015625	461.000000	491.000000	1018.000000	1610629144.438889
1225	42269.472656	-187500.015625	-187500.015625	-187500.015625	-187500.015625	-187500.015625	-187500.015625	-187500.015625	461.000000	493.000000	1018.000000	1610629144.438892
1226	42243.007812	-187500.015625	-187500.015625	-187500.015625	-187500.015625	-187500.015625	-187500.015625	-187500.015625	461.000000	492.000000	1018.000000	1610629144.438895
1227	42231.207031	-187500.015625	-187500.015625	-187500.015625	-187500.015625	-187500.015625	-187500.015625	-187500.015625	461.000000	491.000000	1018.000000	1610629144.438898
1228	42253.132812	-187500.015625	-187500.015625	-187500.015625	-187500.015625	-187500.015625	-187500.015625	-187500.015625	461.000000	492.000000	1019.000000	1610629144.438901
1229	42280.558594	-187500.015625	-187500.015625	-187500.015625	-187500.015625	-187500.015625	-187500.015625	-187500.015625	461.000000	492.000000	1019.000000	1610629144.438905
1230	42276.089844	-187500.015625	-187500.015625	-187500.015625	-187500.015625	-187500.015625	-187500.015625	-187500.015625	461.000000	491.000000	1018.000000	1610629144.438908
1231	42253.312500	-187500.015625	-187500.015625	-187500.015625	-187500.015625	-187500.015625	-187500.015625	-187500.015625	461.000000	491.000000	1018.000000	1610629144.438911
1232	42242.425781	-187500.015625	-187500.015625	-187500.015625	-187500.015625	-187500.015625	-187500.015625	-187500.015625	461.000000	492.000000	1018.000000	1610629144.438914
1233	42256.777344	-187500.015625	-187500.015625	-187500.015625	-187500.015625	-187500.015625	-187500.015625	-187500.015625	461.000000	492.000000	1018.000000	1610629144.438918
1234	42278.167969	-187500.015625	-187500.015625	-187500.015625	-187500.015625	-187500.015625	-187500.015625	-187500.015625	461.000000	492.000000	1019.000000	1610629144.438925
1235	42274.589844	-187500.015625	-187500.015625	-187500.015625	-187500.015625	-187500.015625	-187500.015625	-187500.015625	461.000000	491.000000	1018.000000	1610629144.438928
1236	42254.585938	-187500.015625	-187500.015625	-187500.015625	-187500.015625	-187500.015625	-187500.015625	-187500.015625	461.000000	492.000000	1018.000000	1610629144.438931
1237	42240.058594	-187500.015625	-187500.015625	-187500.015625	-187500.015625	-187500.015625	-187500.015625	-187500.015625	461.000000	491.000000	1018.000000	1610629144.438934
1238	42255.859375	-187500.015625	-187500.015625	-187500.015625	-187500.015625	-187500.015625	-187500.015625	-187500.015625	461.000000	492.000000	1019.000000	1610629144.438936
1239	42274.679688	-187500.015625	-187500.015625	-187500.015625	-187500.015625	-187500.015625	-187500.015625	-187500.015625	461.000000	491.000000	1018.000000	1610629144.438939
1240	42269.269531	-187500.015625	-187500.015625	-187500.015625	-187500.015625	-187500.015625	-187500.015625	-187500.015625	461.000000	492.000000	1019.000000	1610629144.438942
1241	42244.125000	-187500.015625	-187500.015625	-187500.015625	-187500.015625	-187500.015625	-187500.015625	-187500.015625	461.000000	492.000000	1019.000000	1610629144.438945
1242	42231.296875	-187500.015625	-187500.015625	-187500.015625	-187500.015625	-187500.015625	-187500.015625	-187500.015625	461.000000	492.000000	1018.000000	1610629144.438947
1243	42248.058594	-187500.015625	-187500.015625	-187500.015625	-187500.015625	-187500.015625	-187500.015625	-187500.015625	461.000000	491.000000	1019.000000	1610629144.438950
1244	42273.449219	-187500.015625	-187500.015625	-187500.015625	-187500.015625	-187500.015625	-187500.015625	-187500.015625	461.000000	491.000000	1019.000000	1610629144.438953
1245	42272.468750	-187500.015625	-187500.015625	-187500.015625	-187500.015625	-187500.015625	-187500.015625	-187500.015625	461.000000	492.000000	1018.000000	1610629144.438955
1246	42244.058594	-187500.015625	-187500.015625	-187500.015625	-187500.015625	-187500.015625	-187500.015625	-187500.015625	461.000000	492.000000	1017.000000	1610629144.438958
1247	42229.148438	-187500.015625	-187500.015625	-187500.015625	-187500.015625	-187500.015625	-187500.015625	-187500.015625	461.000000	491.000000	1019.000000	1610629144.438961
1248	42244.527344	-187500.015625	-187500.015625	-187500.015625	-187500.015625	-187500.015625	-187500.015625	-187500.015625	461.000000	492.000000	1018.000000	1610629144.438964
1249	42270.140625	-187500.015625	-187500.015625	-187500.015625	-187500.015625	-187500.015625	-187500.015625	-187500.015625	460.000000	492.000000	1019.000000	1610629144.438967
1250	42273.964844	-187500.015625	-187500.015625	-187500.015625	-187500.015625	-187500.015625	-187500.015625	-187500.015625	461.000000	491.000000	1019.000000	1610629144.438969
1251	42247.164062	-187500.015625	-187500.015625	-187500.015625	-187500.015625	-187500.015625	-187500.015625	-187500.015625	461.000000	492.000000	1019.000000	1610629144.438972
1252	42231.765625	-187500.015625	-187500.015625	-187500.015625	-187500.015625	-187500.015625	-187500.015625	-187500.015625	461.000000	491.000000	1018.000000	1610629144.438975
1253	42247.878906	-187500.015625	-187500.015625	-187500.015625	-187500.015625	-187500.015625	-187500.015625	-187500.015625	461.000000	492.000000	1018.000000	1610629144.438977
1254	42272.445312	-187500.015625	-187500.015625	-187500.015625	-187500.015625	-187500.015625	-187500.015625	-187500.015625	461.000000	492.000000	1019.000000	1610629144.438980
1255	42271.035156	-187500.015625	-187500.015625	-187500.015625	-187500.015625	-187500.015625	-187500.015625	-187500.015625	461.000000	491.000000	1019.000000	1610629144.438983
1256	42246.785156	-187500.015625	-187500.015625	-187500.015625	-187500.015625	-187500.015625	-187500.015625	-187500.015625	461.000000	493.000000	1017.000000	1610629144.438985
1257	42234.984375	-187500.015625	-187500.015625	-187500.015625	-187500.015625	-187500.015625	-187500.015625	-187500.015625	461.000000	492.000000	1019.000000	1610629144.438990
1258	42251.144531	-187500.015625	-187500.015625	-187500.015625	-187500.015625	-187500.015625	-187500.015625	-187500.015625	461.000000	492.000000	1018.000000	1610629144.438993
1259	42276.042969	-187500.015625	-187500.015625	-187500.015625	-187500.015625	-187500.015625	-187500.015625	-187500.015625	461.000000	492.000000	1019.000000	1610629144.438995
1260	42278.480469	-187500.015625	-187500.015625	-187500.015625	-187500.015625	-187500.015625	-187500.015625	-187500.015625	461.000000	492.000000	1019.000000	1610629144.438998
1261	42249.781250	-187500.015625	-187500.015625	-187500.015625	-187500.015625	-187500.015625	-187500.015625	-187500.015625	461.000000	492.000000	1018.000000	1610629144.439000
1262	42235.027344	-187500.015625	-187500.015625	-187500.015625	-187500.015625	-187500.015625	-187500.015625	-187500.015625	461.000000	492.000000	1018.000000	1610629144.439003
1263	42251.410156	-187500.015625	-187500.015625	-187500.015625	-187500.015625	-187500.015625	-187500.015625	-187500.015625	461.000000	492.000000	1019.000000	1610629144.439006
1264	42276.132812	-187500.015625	-187500.015625	-187500.015625	-187500.015625	-187500.015625	-187500.015625	-187500.015625	461.000000	492.000000	1019.000000	1610629144.439009
1265	42274.656250	-187500.015625	-187500.015625	-187500.015625	-187500.015625	-187500.015625	-187500.015625	-187500.015625	461.000000	492.000000	1018.000000	1610629144.439011
1266	42249.355469	-187500.015625	-187500.015625	-187500.015625	-187500.015625	-187500.015625	-187500.015625	-187500.015625	461.000000	492.000000	1018.000000	1610629144.439014
1267	42235.699219	-187500.015625	-187500.015625	-187500.015625	-187500.015625	-187500.015625	-187500.015625	-187500.015625	461.000000	491.000000	1019.000000	1610629144.439017
1268	42252.460938	-187500.015625	-187500.015625	-187500.015625	-187500.015625	-187500.015625	-187500.015625	-187500.015625	461.000000	492.000000	1019.000000	1610629144.439019
1269	42274.589844	-187500.015625	-187500.015625	-187500.015625	-187500.015625	-187500.015625	-187500.015625	-187500.015625	461.000000	492.000000	1019.000000	1610629144.439022
1270	42274.925781	-187500.015625	-187500.015625	-187500.015625	-187500.015625	-187500.015625	-187500.015625	-187500.015625	461.000000	492.000000	1018.000000	1610629144.439026
1271	42248.394531	-187500.015625	-187500.015625	-187500.015625	-187500.015625	-187500.015625	-187500.015625	-187500.015625	461.000000	493.000000	1018.000000	1610629144.439029
1272	42230.804688	-187500.015625	-187500.015625	-187500.015625	-187500.015625	-187500.015625	-187500.015625	-187500.015625	461.000000	491.000000	1019.000000	1610629144.439032
1273	42246.875000	-187500.015625	-187500.015625	-187500.015625	-187500.015625	-187500.015625	-187500.015625	-187500.015625	461.000000	492.000000	1019.000000	1610629144.439035
1274	42276.847656	-187500.015625	-187500.015625	-187500.015625	-187500.015625	-187500.015625	-187500.015625	-187500.015625	460.000000	492.000000	1018.000000	1610629144.439038
1275	42275.753906	-187500.015625	-187500.015625	-187500.015625	-187500.015625	-187500.015625	-187500.015625	-187500.015625	461.000000	491.000000	1019.000000	1610629144.439042
1276	42251.589844	-187500.015625	-187500.015625	-187500.015625	-187500.015625	-187500.015625	-187500.015625	-187500.015625	461.000000	492.000000	1018.000000	1610629144.439045
1277	42238.312500	-187500.015625	-187500.015625	-187500.015625	-187500.015625	-187500.015625	-187500.015625	-187500.015625	461.000000	491.000000	1018.000000	1610629144.439048
1278	42249.019531	-187500.015625	-187500.015625	-187500.015625	-187500.015625	-187500.015625	-187500.015625	-187500.015625	461.000000	492.000000	1017.000000	1610629144.439051
1279	42274.968750	-187500.015625	-187500.015625	-187500.015625	-187500.015625	-187500.015625	-187500.015625	-187500.015625	460.000000	493.000000	1019.000000	1610629144.439054
1280	42278.187500	-187500.015625	-187500.015625	-187500.015625	-187500.015625	-187500.015625	-187500.015625	-187500.015625	461.000000	492.000000	1019.000000	1610629144.439059
1281	42252.082031	-187500.015625	-187500.015625	-187500.015625	-187500.015625	-187500.015625	-187500.015625	-187500.015625	461.000000	492.000000	1018.000000	1610629144.439063
1282	42234.847656	-187500.015625	-187500.015625	-187500.015625	-187500.015625	-187500.015625	-187500.015625	-187500.015625	461.000000	492.000000	1018.000000	1610629144.439066
1283	42249.554688	-187500.015625	-187500.015625	-187500.015625	-187500.015625	-187500.015625	-187500.015625	-187500.015625	461.000000	492.000000	1019.000000	1610629144.439069
1284	42277.339844	-187500.015625	-187500.015625	-187500.015625	-187500.015625	-187500.015625	-187500.015625	-187500.015625	460.000000	492.000000	1019.000000	1610629144.439073
1285	42278.011719	-187500.015625	-187500.015625	-187500.015625	-187500.015625	-187500.015625	-187500.015625	-187500.015625	461.000000	492.000000	1019.000000	1610629144.439076
1286	42251.007812	-187500.015625	-187500.015625	-187500.015625	-187500.015625	-187500.015625	-187500.015625	-187500.015625	461.000000	492.000000	1019.000000	1610629144.439079
1287	42239.500000	-187500.015625	-187500.015625	-187500.015625	-187500.015625	-187500.015625	-187500.015625	-187500.015625	461.000000	491.000000	1019.000000	1610629144.439082
1288	42254.136719	-187500.015625	-187500.015625	-187500.015625	-187500.015625	-187500.015625	-187500.015625	-187500.015625	461.000000	492.000000	1018.000000	1610629144.439086
1289	42280.558594	-187500.015625	-187500.015625	-187500.015625	-187500.015625	-187500.015625	-187500.015625	-187500.015625	460.000000	492.000000	1018.000000	1610629144.439089
1290	42282.792969	-187500.015625	-187500.015625	-187500.015625	-187500.015625	-187500.015625	-187500.015625	-187500.015625	461.000000	491.000000	1018.000000	1610629144.439092
1291	42259.121094	-187500.015625	-187500.015625	-187500.015625	-187500.015625	-187500.015625	-187500.015625	-187500.015625	461.000000	492.000000	1019.000000	1610629144.439095
1292	42246.718750	-187500.015625	-187500.015625	-187500.015625	-187500.015625	-187500.015625	-187500.015625	-187500.015625	461.000000	492.000000	1018.000000	1610629144.439098
1293	42255.210938	-187500.015625	-187500.015625	-187500.015625	-187500.015625	-187500.015625	-187500.015625	-187500.015625	461.000000	492.000000	1018.000000	1610629144.439101
1294	42279.843750	-187500.015625	-187500.015625	-187500.015625	-187500.015625	-187500.015625	-187500.015625	-187500.015625	461.000000	492.000000	1019.000000	1610629144.439103
1295	42285.566406	-187500.015625	-187500.015625	-187500.015625	-187500.015625	-187500.015625	-187500.015625	-187500.015625	461.000000	492.000000	1019.000000	1610629144.439106
1296	42263.347656	-187500.015625	-187500.015625	-187500.015625	-187500.015625	-187500.015625	-187500.015625	-187500.015625	461.000000	492.000000	1018.000000	1610629144.439109
1297	42246.761719	-187500.015625	-187500.015625	-187500.015625	-187500.015625	-187500.015625	-187500.015625	-187500.015625	461.000000	492.000000	1018.000000	1610629144.439111
1298	42257.625000	-187500.015625	-187500.015625	-187500.015625	-187500.015625	-187500.015625	-187500.015625	-187500.015625	461.000000	492.000000	1019.000000	1610629144.439114
1299	42281.496094	-187500.015625	-187500.015625	-187500.015625	-187500.015625	-187500.015625	-187500.015625	-187500.015625	460.000000	492.000000	1018.000000	1610629144.439134
1300	42285.722656	-187500.015625	-187500.015625	-187500.015625	-187500.015625	-187500.015625	-187500.015625	-187500.015625	461.000000	492.000000	1018.000000	1610629144.439135
1301	42263.617188	-187500.015625	-187500.015625	-187500.015625	-187500.015625	-187500.015625	-187500.015625	-187500.015625	461.000000	492.000000	1019.000000	1610629144.439137
1302	42240.304688	-187500.015625	-187500.015625	-187500.015625	-187500.015625	-187500.015625	-187500.015625	-187500.015625	461.000000	491.000000	1019.000000	1610629144.439139
1303	42251.902344	-187500.015625	-187500.015625	-187500.015625	-187500.015625	-187500.015625	-187500.015625	-187500.015625	461.000000	492.000000	1018.000000	1610629144.439142
1304	42278.746094	-187500.015625	-187500.015625	-187500.015625	-187500.015625	-187500.015625	-187500.015625	-187500.015625	460.000000	492.000000	1018.000000	1610629144.439144
1305	42281.230469	-187500.015625	-187500.015625	-187500.015625	-187500.015625	-187500.015625	-187500.015625	-187500.015625	461.000000	491.000000	1019.000000	1610629144.439146
1306	42259.792969	-187500.015625	-187500.015625	-187500.015625	-187500.015625	-187500.015625	-187500.015625	-187500.015625	461.000000	492.000000	1019.000000	1610629144.439148
1307	42243.519531	-187500.015625	-187500.015625	-187500.015625	-187500.015625	-187500.015625	-187500.015625	-187500.015625	461.000000	492.000000	1018.000000	1610629144.439150
1308	42251.925781	-187500.015625	-187500.015625	-187500.015625	-187500.015625	-187500.015625	-187500.015625	-187500.015625	461.000000	492.000000	1018.000000	1610629144.439152
1309	42272.222656	-187500.015625	-187500.015625	-187500.015625	-187500.015625	-187500.015625	-187500.015625	-187500.015625	461.000000	491.000000	1019.000000	1610629144.439154
1310	42272.957031	-187500.015625	-187500.015625	-187500.015625	-187500.015625	-187500.015625	-187500.015625	-187500.015625	461.000000	491.000000	1019.000000	1610629144.439156
1311	42253.734375	-187500.015625	-187500.015625	-187500.015625	-187500.015625	-187500.015625	-187500.015625	-187500.015625	461.000000	492.000000	1018.000000	1610629144.439158
1312	42239.699219	-187500.015625	-187500.015625	-187500.015625	-187500.015625	-187500.015625	-187500.015625	-187500.015625	461.000000	492.000000	1019.000000	1610629144.439160
1313	42249.378906	-187500.015625	-187500.015625	-187500.015625	-187500.015625	-187500.015625	-187500.015625	-187500.015625	461.000000	491.000000	1019.000000	1610629144.439162
1314	42276.312500	-187500.015625	-187500.015625	-187500.015625	-187500.015625	-187500.015625	-187500.015625	-187500.015625	460.000000	492.000000	1018.000000	1610629144.439165
1315	42276.914062	-187500.015625	-187500.015625	-187500.015625	-187500.015625	-187500.015625	-187500.015625	-187500.015625	461.000000	492.000000	1018.000000	1610629144.439167
1316	42251.457031	-187500.015625	-187500.015625	-187500.015625	-187500.015625	-187500.015625	-187500.015625	-187500.015625	461.000000	492.000000	1019.000000	1610629144.439169
1317	42239.410156	-187500.015625	-187500.015625	-187500.015625	-187500.015625	-187500.015625	-187500.015625	-187500.015625	461.000000	491.000000	1018.000000	1610629144.439170
1318	42255.503906	-187500.015625	-187500.015625	-187500.015625	-187500.015625	-187500.015625	-187500.015625	-187500.015625	461.000000	492.000000	1018.000000	1610629144.439172
1319	42281.921875	-187500.015625	-187500.015625	-187500.015625	-187500.015625	-187500.015625	-187500.015625	-187500.015625	460.000000	491.000000	1018.000000	1610629144.439174
1320	42279.867188	-187500.015625	-187500.015625	-187500.015625	-187500.015625	-187500.015625	-187500.015625	-187500.015625	461.000000	491.000000	1019.000000	1610629144.439176
1321	42251.636719	-187500.015625	-187500.015625	-187500.015625	-187500.015625	-187500.015625	-187500.015625	-187500.015625	461.000000	492.000000	1019.000000	1610629144.439177
1322	42233.976562	-187500.015625	-187500.015625	-187500.015625	-187500.015625	-187500.015625	-187500.015625	-187500.015625	461.000000	491.000000	1018.000000	1610629144.439179
1323	42244.617188	-187500.015625	-187500.015625	-187500.015625	-187500.015625	-187500.015625	-187500.015625	-187500.015625	461.000000	492.000000	1018.000000	1610629144.918159
1324	42276.156250	-187500.015625	-187500.015625	-187500.015625	-187500.015625	-187500.015625	-187500.015625	-187500.015625	461.000000	491.000000	1019.000000	1610629144.918286
1325	42281.742188	-187500.015625	-187500.015625	-187500.015625	-187500.015625	-187500.015625	-187500.015625	-187500.015625	461.000000	492.000000	1019.000000	1610629144.918288
1326	42261.312500	-187500.015625	-187500.015625	-187500.015625	-187500.015625	-187500.015625	-187500.015625	-187500.015625	461.000000	492.000000	1018.000000	1610629144.918290
1327	42242.425781	-187500.015625	-187500.015625	-187500.015625	-187500.015625	-187500.015625	-187500.015625	-187500.015625	461.000000	492.000000	1019.000000	1610629144.918296
1328	42248.214844	-187500.015625	-187500.015625	-187500.015625	-187500.015625	-187500.015625	-187500.015625	-187500.015625	461.000000	492.000000	1019.000000	1610629144.918297
1329	42272.578125	-187500.015625	-187500.015625	-187500.015625	-187500.015625	-187500.015625	-187500.015625	-187500.015625	460.000000	492.000000	1018.000000	1610629144.918299
1330	42275.507812	-187500.015625	-187500.015625	-187500.015625	-187500.015625	-187500.015625	-187500.015625	-187500.015625	461.000000	491.000000	1018.000000	1610629144.918300
1331	42251.410156	-187500.015625	-187500.015625	-187500.015625	-187500.015625	-187500.015625	-187500.015625	-187500.015625	461.000000	492.000000	1019.000000	1610629144.918302
1332	42231.765625	-187500.015625	-187500.015625	-187500.015625	-187500.015625	-187500.015625	-187500.015625	-187500.015625	461.000000	491.000000	1019.000000	1610629144.918304
1333	42241.687500	-187500.015625	-187500.015625	-187500.015625	-187500.015625	-187500.015625	-187500.015625	-187500.015625	461.000000	491.000000	1019.000000	1610629144.918305
1334	42271.773438	-187500.015625	-187500.015625	-187500.015625	-187500.015625	-187500.015625	-187500.015625	-187500.015625	461.000000	491.000000	1019.000000	1610629144.918307
1335	42275.574219	-187500.015625	-187500.015625	-187500.015625	-187500.015625	-187500.015625	-187500.015625	-187500.015625	461.000000	492.000000	1018.000000	1610629144.918308
1336	42255.949219	-187500.015625	-187500.015625	-187500.015625	-187500.015625	-187500.015625	-187500.015625	-187500.015625	461.000000	491.000000	1019.000000	1610629144.918310
1337	42237.820312	-187500.015625	-187500.015625	-187500.015625	-187500.015625	-187500.015625	-187500.015625	-187500.015625	461.000000	492.000000	1017.000000	1610629144.918312
1338	42245.890625	-187500.015625	-187500.015625	-187500.015625	-187500.015625	-187500.015625	-187500.015625	-187500.015625	461.000000	492.000000	1019.000000	1610629144.918314
1339	42270.769531	-187500.015625	-187500.015625	-187500.015625	-187500.015625	-187500.015625	-187500.015625	-187500.015625	460.000000	491.000000	1019.000000	1610629144.918315
1340	42276.511719	-187500.015625	-187500.015625	-187500.015625	-187500.015625	-187500.015625	-187500.015625	-187500.015625	460.000000	491.000000	1018.000000	1610629144.918317
1341	42254.160156	-187500.015625	-187500.015625	-187500.015625	-187500.015625	-187500.015625	-187500.015625	-187500.015625	461.000000	493.000000	1018.000000	1610629144.918319
1342	42234.042969	-187500.015625	-187500.015625	-187500.015625	-187500.015625	-187500.015625	-187500.015625	-187500.015625	461.000000	491.000000	1019.000000	1610629144.918320
1343	42245.152344	-187500.015625	-187500.015625	-187500.015625	-187500.015625	-187500.015625	-187500.015625	-187500.015625	461.000000	492.000000	1019.000000	1610629144.918322
1344	42272.824219	-187500.015625	-187500.015625	-187500.015625	-187500.015625	-187500.015625	-187500.015625	-187500.015625	460.000000	493.000000	1018.000000	1610629144.918323
1345	42277.117188	-187500.015625	-187500.015625	-187500.015625	-187500.015625	-187500.015625	-187500.015625	-187500.015625	460.000000	491.000000	1018.000000	1610629144.918325
1346	42257.781250	-187500.015625	-187500.015625	-187500.015625	-187500.015625	-187500.015625	-187500.015625	-187500.015625	461.000000	492.000000	1019.000000	1610629144.918326
1347	42236.324219	-187500.015625	-187500.015625	-187500.015625	-187500.015625	-187500.015625	-187500.015625	-187500.015625	461.000000	491.000000	1019.000000	1610629144.918328
1348	42244.816406	-187500.015625	-187500.015625	-187500.015625	-187500.015625	-187500.015625	-187500.015625	-187500.015625	461.000000	492.000000	1018.000000	1610629144.918330
1349	42276.511719	-187500.015625	-187500.015625	-187500.015625	-187500.015625	-187500.015625	-187500.015625	-187500.015625	461.000000	491.000000	1018.000000	1610629144.918331
1350	42281.429688	-187500.015625	-187500.015625	-187500.015625	-187500.015625	-187500.015625	-187500.015625	-187500.015625	461.000000	491.000000	1018.000000	1610629144.918334
1351	42260.933594	-187500.015625	-187500.015625	-187500.015625	-187500.015625	-187500.015625	-187500.015625	-187500.015625	461.000000	492.000000	1019.000000	1610629144.918335
1352	42240.906250	-187500.015625	-187500.015625	-187500.015625	-187500.015625	-187500.015625	-187500.015625	-187500.015625	461.000000	491.000000	1019.000000	1610629144.918337
1353	42247.746094	-187500.015625	-187500.015625	-187500.015625	-187500.015625	-187500.015625	-187500.015625	-187500.015625	461.000000	492.000000	1018.000000	1610629144.918339
1354	42278.167969	-187500.015625	-187500.015625	-187500.015625	-187500.015625	-187500.015625	-187500.015625	-187500.015625	461.000000	492.000000	1018.000000	1610629144.918340
1355	42285.496094	-187500.015625	-187500.015625	-187500.015625	-187500.015625	-187500.015625	-187500.015625	-187500.015625	461.000000	491.000000	1019.000000	1610629144.918342
1356	42260.308594	-187500.015625	-187500.015625	-187500.015625	-187500.015625	-187500.015625	-187500.015625	-187500.015625	461.000000	492.000000	1018.000000	1610629144.918344
1357	42237.375000	-187500.015625	-187500.015625	-187500.015625	-187500.015625	-187500.015625	-187500.015625	-187500.015625	461.000000	491.000000	1019.000000	1610629144.918345
1358	42242.359375	-187500.015625	-187500.015625	-187500.015625	-187500.015625	-187500.015625	-187500.015625	-187500.015625	461.000000	492.000000	1019.000000	1610629144.918347
1359	42267.148438	-187500.015625	-187500.015625	-187500.015625	-187500.015625	-187500.015625	-187500.015625	-187500.015625	460.000000	492.000000	1019.000000	1610629144.918348
1360	42275.285156	-187500.015625	-187500.015625	-187500.015625	-187500.015625	-187500.015625	-187500.015625	-187500.015625	461.000000	491.000000	1018.000000	1610629144.918350
1361	42252.773438	-187500.015625	-187500.015625	-187500.015625	-187500.015625	-187500.015625	-187500.015625	-187500.015625	461.000000	492.000000	1018.000000	1610629144.918352
1362	42234.960938	-187500.015625	-187500.015625	-187500.015625	-187500.015625	-187500.015625	-187500.015625	-187500.015625	461.000000	491.000000	1018.000000	1610629144.918353
1363	42244.839844	-187500.015625	-187500.015625	-187500.015625	-187500.015625	-187500.015625	-187500.015625	-187500.015625	461.000000	491.000000	1019.000000	1610629144.918376
1364	42267.058594	-187500.015625	-187500.015625	-187500.015625	-187500.015625	-187500.015625	-187500.015625	-187500.015625	461.000000	492.000000	1019.000000	1610629144.918378
1365	42271.347656	-187500.015625	-187500.015625	-187500.015625	-187500.015625	-187500.015625	-187500.015625	-187500.015625	461.000000	491.000000	1018.000000	1610629144.918380
1366	42251.277344	-187500.015625	-187500.015625	-187500.015625	-187500.015625	-187500.015625	-187500.015625	-187500.015625	461.000000	492.000000	1018.000000	1610629144.918382
1367	42232.121094	-187500.015625	-187500.015625	-187500.015625	-187500.015625	-187500.015625	-187500.015625	-187500.015625	461.000000	491.000000	1019.000000	1610629144.918383
1368	42241.824219	-187500.015625	-187500.015625	-187500.015625	-187500.015625	-187500.015625	-187500.015625	-187500.015625	461.000000	491.000000	1019.000000	1610629144.918400
1369	42266.699219	-187500.015625	-187500.015625	-187500.015625	-187500.015625	-187500.015625	-187500.015625	-187500.015625	460.000000	492.000000	1018.000000	1610629144.918401
1370	42273.203125	-187500.015625	-187500.015625	-187500.015625	-187500.015625	-187500.015625	-187500.015625	-187500.015625	461.000000	492.000000	1018.000000	1610629144.918403
1371	42253.445312	-187500.015625	-187500.015625	-187500.015625	-187500.015625	-187500.015625	-187500.015625	-187500.015625	461.000000	492.000000	1018.000000	1610629144.918404
1372	42232.011719	-187500.015625	-187500.015625	-187500.015625	-187500.015625	-187500.015625	-187500.015625	-187500.015625	461.000000	492.000000	1018.000000	1610629144.918406
1373	42234.917969	-187500.015625	-187500.015625	-187500.015625	-187500.015625	-187500.015625	-187500.015625	-187500.015625	460.000000	492.000000	1018.000000	1610629144.918408
1374	42262.722656	-187500.015625	-187500.015625	-187500.015625	-187500.015625	-187500.015625	-187500.015625	-187500.015625	460.000000	492.000000	1019.000000	1610629144.918410
1375	42273.988281	-187500.015625	-187500.015625	-187500.015625	-187500.015625	-187500.015625	-187500.015625	-187500.015625	461.000000	492.000000	1019.000000	1610629144.918412
1376	42256.640625	-187500.015625	-187500.015625	-187500.015625	-187500.015625	-187500.015625	-187500.015625	-187500.015625	461.000000	492.000000	1018.000000	1610629144.918413
1377	42238.425781	-187500.015625	-187500.015625	-187500.015625	-187500.015625	-187500.015625	-187500.015625	-187500.015625	461.000000	492.000000	1019.000000	1610629144.918415
1378	42249.757812	-187500.015625	-187500.015625	-187500.015625	-187500.015625	-187500.015625	-187500.015625	-187500.015625	461.000000	492.000000	1019.000000	1610629144.918417
1379	42276.804688	-187500.015625	-187500.015625	-187500.015625	-187500.015625	-187500.015625	-187500.015625	-187500.015625	461.000000	491.000000	1019.000000	1610629144.918418
1380	42283.308594	-187500.015625	-187500.015625	-187500.015625	-187500.015625	-187500.015625	-187500.015625	-187500.015625	460.000000	492.000000	1018.000000	1610629144.918420
1381	42263.636719	-187500.015625	-187500.015625	-187500.015625	-187500.015625	-187500.015625	-187500.015625	-187500.015625	461.000000	492.000000	1018.000000	1610629144.918422
1382	42240.101562	-187500.015625	-187500.015625	-187500.015625	-187500.015625	-187500.015625	-187500.015625	-187500.015625	461.000000	492.000000	1019.000000	1610629144.918423
1383	42251.121094	-187500.015625	-187500.015625	-187500.015625	-187500.015625	-187500.015625	-187500.015625	-187500.015625	461.000000	491.000000	1019.000000	1610629144.918425
1384	42283.285156	-187500.015625	-187500.015625	-187500.015625	-187500.015625	-187500.015625	-187500.015625	-187500.015625	460.000000	492.000000	1018.000000	1610629144.918427
1385	42288.917969	-187500.015625	-187500.015625	-187500.015625	-187500.015625	-187500.015625	-187500.015625	-187500.015625	460.000000	491.000000	1019.000000	1610629144.918429
1386	42268.445312	-187500.015625	-187500.015625	-187500.015625	-187500.015625	-187500.015625	-187500.015625	-187500.015625	461.000000	492.000000	1018.000000	1610629144.918431
1387	42245.667969	-187500.015625	-187500.015625	-187500.015625	-187500.015625	-187500.015625	-187500.015625	-187500.015625	461.000000	491.000000	1018.000000	1610629144.918432
1388	42251.277344	-187500.015625	-187500.015625	-187500.015625	-187500.015625	-187500.015625	-187500.015625	-187500.015625	461.000000	492.000000	1019.000000	1610629144.918434
1389	42279.394531	-187500.015625	-187500.015625	-187500.015625	-187500.015625	-187500.015625	-187500.015625	-187500.015625	460.000000	492.000000	1018.000000	1610629144.918436
1390	42285.812500	-187500.015625	-187500.015625	-187500.015625	-187500.015625	-187500.015625	-187500.015625	-187500.015625	460.000000	492.000000	1018.000000	1610629144.918437
1391	42265.804688	-187500.015625	-187500.015625	-187500.015625	-187500.015625	-187500.015625	-187500.015625	-187500.015625	461.000000	492.000000	1019.000000	1610629144.918439
1392	42246.917969	-187500.015625	-187500.015625	-187500.015625	-187500.015625	-187500.015625	-187500.015625	-187500.015625	461.000000	491.000000	1019.000000	1610629144.918440
1393	42252.441406	-187500.015625	-187500.015625	-187500.015625	-187500.015625	-187500.015625	-187500.015625	-187500.015625	461.000000	492.000000	1018.000000	1610629144.918442
1394	42276.109375	-187500.015625	-187500.015625	-187500.015625	-187500.015625	-187500.015625	-187500.015625	-187500.015625	461.000000	492.000000	1019.000000	1610629144.918444
1395	42280.804688	-187500.015625	-187500.015625	-187500.015625	-187500.015625	-187500.015625	-187500.015625	-187500.015625	460.000000	491.000000	1018.000000	1610629144.918445
1396	42261.425781	-187500.015625	-187500.015625	-187500.015625	-187500.015625	-187500.015625	-187500.015625	-187500.015625	460.000000	493.000000	1019.000000	1610629144.918447
1397	42240.636719	-187500.015625	-187500.015625	-187500.015625	-187500.015625	-187500.015625	-187500.015625	-187500.015625	461.000000	492.000000	1018.000000	1610629144.918450
1398	42250.406250	-187500.015625	-187500.015625	-187500.015625	-187500.015625	-187500.015625	-187500.015625	-187500.015625	461.000000	491.000000	1019.000000	1610629144.918452
1399	42278.636719	-187500.015625	-187500.015625	-187500.015625	-187500.015625	-187500.015625	-187500.015625	-187500.015625	460.000000	492.000000	1019.000000	1610629144.918453
1400	42289.187500	-187500.015625	-187500.015625	-187500.015625	-187500.015625	-187500.015625	-187500.015625	-187500.015625	460.000000	491.000000	1019.000000	1610629144.918455
1401	42276.156250	-187500.015625	-187500.015625	-187500.015625	-187500.015625	-187500.015625	-187500.015625	-187500.015625	461.000000	492.000000	1019.000000	1610629144.918457
1402	42255.390625	-187500.015625	-187500.015625	-187500.015625	-187500.015625	-187500.015625	-187500.015625	-187500.015625	461.000000	491.000000	1018.000000	1610629144.918458
1403	42256.886719	-187500.015625	-187500.015625	-187500.015625	-187500.015625	-187500.015625	-187500.015625	-187500.015625	461.000000	492.000000	1019.000000	1610629144.918461
1404	42282.144531	-187500.015625	-187500.015625	-187500.015625	-187500.015625	-187500.015625	-187500.015625	-187500.015625	460.000000	492.000000	1018.000000	1610629144.918463
1405	42293.054688	-187500.015625	-187500.015625	-187500.015625	-187500.015625	-187500.015625	-187500.015625	-187500.015625	460.000000	492.000000	1018.000000	1610629144.918490
1406	42276.109375	-187500.015625	-187500.015625	-187500.015625	-187500.015625	-187500.015625	-187500.015625	-187500.015625	461.000000	492.000000	1019.000000	1610629144.918492
1407	42257.691406	-187500.015625	-187500.015625	-187500.015625	-187500.015625	-187500.015625	-187500.015625	-187500.015625	461.000000	492.000000	1018.000000	1610629144.918494
1408	42261.761719	-187500.015625	-187500.015625	-187500.015625	-187500.015625	-187500.015625	-187500.015625	-187500.015625	461.000000	492.000000	1018.000000	1610629144.918496
1409	42283.597656	-187500.015625	-187500.015625	-187500.015625	-187500.015625	-187500.015625	-187500.015625	-187500.015625	460.000000	491.000000	1018.000000	1610629144.918497
1410	42291.242188	-187500.015625	-187500.015625	-187500.015625	-187500.015625	-187500.015625	-187500.015625	-187500.015625	460.000000	491.000000	1019.000000	1610629144.918499
1411	42267.726562	-187500.015625	-187500.015625	-187500.015625	-187500.015625	-187500.015625	-187500.015625	-187500.015625	461.000000	492.000000	1018.000000	1610629144.918501
1412	42244.929688	-187500.015625	-187500.015625	-187500.015625	-187500.015625	-187500.015625	-187500.015625	-187500.015625	461.000000	492.000000	1019.000000	1610629144.918502
1413	42250.003906	-187500.015625	-187500.015625	-187500.015625	-187500.015625	-187500.015625	-187500.015625	-187500.015625	461.000000	492.000000	1019.000000	1610629144.918504
1414	42280.511719	-187500.015625	-187500.015625	-187500.015625	-187500.015625	-187500.015625	-187500.015625	-187500.015625	461.000000	492.000000	1018.000000	1610629144.918506
1415	42292.628906	-187500.015625	-187500.015625	-187500.015625	-187500.015625	-187500.015625	-187500.015625	-187500.015625	461.000000	491.000000	1019.000000	1610629144.918508
1416	42274.097656	-187500.015625	-187500.015625	-187500.015625	-187500.015625	-187500.015625	-187500.015625	-187500.015625	461.000000	492.000000	1019.000000	1610629144.918509
1417	42247.007812	-187500.015625	-187500.015625	-187500.015625	-187500.015625	-187500.015625	-187500.015625	-187500.015625	461.000000	492.000000	1018.000000	1610629144.918511
1418	42251.792969	-187500.015625	-187500.015625	-187500.015625	-187500.015625	-187500.015625	-187500.015625	-187500.015625	461.000000	492.000000	1018.000000	1610629144.918512
1419	42282.144531	-187500.015625	-187500.015625	-187500.015625	-187500.015625	-187500.015625	-187500.015625	-187500.015625	461.000000	491.000000	1019.000000	1610629144.918514
1420	42294.527344	-187500.015625	-187500.015625	-187500.015625	-187500.015625	-187500.015625	-187500.015625	-187500.015625	461.000000	491.000000	1019.000000	1610629144.918531
1421	42278.414062	-187500.015625	-187500.015625	-187500.015625	-187500.015625	-187500.015625	-187500.015625	-187500.015625	461.000000	492.000000	1019.000000	1610629144.918533
1422	42252.417969	-187500.015625	-187500.015625	-187500.015625	-187500.015625	-187500.015625	-187500.015625	-187500.015625	461.000000	492.000000	1018.000000	1610629144.918534
1423	42253.894531	-187500.015625	-187500.015625	-187500.015625	-187500.015625	-187500.015625	-187500.015625	-187500.015625	461.000000	491.000000	1018.000000	1610629144.918536
1424	42284.937500	-187500.015625	-187500.015625	-187500.015625	-187500.015625	-187500.015625	-187500.015625	-187500.015625	460.000000	492.000000	1017.000000	1610629144.918537
1425	42292.941406	-187500.015625	-187500.015625	-187500.015625	-187500.015625	-187500.015625	-187500.015625	-187500.015625	461.000000	491.000000	1019.000000	1610629144.918539
1426	42275.058594	-187500.015625	-187500.015625	-187500.015625	-187500.015625	-187500.015625	-187500.015625	-187500.015625	461.000000	492.000000	1019.000000	1610629144.918541
1427	42253.378906	-187500.015625	-187500.015625	-187500.015625	-187500.015625	-187500.015625	-187500.015625	-187500.015625	461.000000	492.000000	1018.000000	1610629144.918542
1428	42255.660156	-187500.015625	-187500.015625	-187500.015625	-187500.015625	-187500.015625	-187500.015625	-187500.015625	460.000000	491.000000	1018.000000	1610629144.918544
1429	42280.871094	-187500.015625	-187500.015625	-187500.015625	-187500.015625	-187500.015625	-187500.015625	-187500.015625	460.000000	492.000000	1018.000000	1610629144.918545
1430	42287.777344	-187500.015625	-187500.015625	-187500.015625	-187500.015625	-187500.015625	-187500.015625	-187500.015625	460.000000	491.000000	1019.000000	1610629144.918547
1431	42269.406250	-187500.015625	-187500.015625	-187500.015625	-187500.015625	-187500.015625	-187500.015625	-187500.015625	461.000000	493.000000	1019.000000	1610629144.918549
1432	42246.226562	-187500.015625	-187500.015625	-187500.015625	-187500.015625	-187500.015625	-187500.015625	-187500.015625	461.000000	492.000000	1018.000000	1610629144.918550
1433	42245.488281	-187500.015625	-187500.015625	-187500.015625	-187500.015625	-187500.015625	-187500.015625	-187500.015625	461.000000	492.000000	1018.000000	1610629144.918552
1434	42275.886719	-187500.015625	-187500.015625	-187500.015625	-187500.015625	-187500.015625	-187500.015625	-187500.015625	460.000000	492.000000	1019.000000	1610629144.918554
1435	42289.855469	-187500.015625	-187500.015625	-187500.015625	-187500.015625	-187500.015625	-187500.015625	-187500.015625	461.000000	491.000000	1019.000000	1610629144.918555
1436	42264.890625	-187500.015625	-187500.015625	-187500.015625	-187500.015625	-187500.015625	-187500.015625	-187500.015625	460.000000	492.000000	1019.000000	1610629144.918557
1437	42245.019531	-187500.015625	-187500.015625	-187500.015625	-187500.015625	-187500.015625	-187500.015625	-187500.015625	461.000000	491.000000	1019.000000	1610629144.918558
1438	42248.730469	-187500.015625	-187500.015625	-187500.015625	-187500.015625	-187500.015625	-187500.015625	-187500.015625	461.000000	492.000000	1019.000000	1610629144.918560
1439	42273.203125	-187500.015625	-187500.015625	-187500.015625	-187500.015625	-187500.015625	-187500.015625	-187500.015625	460.000000	492.000000	1018.000000	1610629144.918562
1440	42282.792969	-187500.015625	-187500.015625	-187500.015625	-187500.015625	-187500.015625	-187500.015625	-187500.015625	460.000000	493.000000	1018.000000	1610629144.918563
1441	42264.910156	-187500.015625	-187500.015625	-187500.015625	-187500.015625	-187500.015625	-187500.015625	-187500.015625	461.000000	492.000000	1019.000000	1610629144.918565
1442	42244.972656	-187500.015625	-187500.015625	-187500.015625	-187500.015625	-187500.015625	-187500.015625	-187500.015625	461.000000	491.000000	1019.000000	1610629144.918566
1443	42246.472656	-187500.015625	-187500.015625	-187500.015625	-187500.015625	-187500.015625	-187500.015625	-187500.015625	461.000000	491.000000	1019.000000	1610629145.398565
1444	42271.906250	-187500.015625	-187500.015625	-187500.015625	-187500.015625	-187500.015625	-187500.015625	-187500.015625	461.000000	492.000000	1019.000000	1610629145.398583
1445	42288.156250	-187500.015625	-187500.015625	-187500.015625	-187500.015625	-187500.015625	-187500.015625	-187500.015625	461.000000	491.000000	1019.000000	1610629145.398586
1446	42271.527344	-187500.015625	-187500.015625	-187500.015625	-187500.015625	-187500.015625	-187500.015625	-187500.015625	461.000000	492.000000	1019.000000	1610629145.398590
1447	42247.656250	-187500.015625	-187500.015625	-187500.015625	-187500.015625	-187500.015625	-187500.015625	-187500.015625	461.000000	492.000000	1018.000000	1610629145.398759
1448	42244.503906	-187500.015625	-187500.015625	-187500.015625	-187500.015625	-187500.015625	-187500.015625	-187500.015625	461.000000	492.000000	1019.000000	1610629145.398761
1449	42272.488281	-187500.015625	-187500.015625	-187500.015625	-187500.015625	-187500.015625	-187500.015625	-187500.015625	461.000000	492.000000	1018.000000	1610629145.398789
1450	42289.386719	-187500.015625	-187500.015625	-187500.015625	-187500.015625	-187500.015625	-187500.015625	-187500.015625	460.000000	491.000000	1017.000000	1610629145.398804
1451	42276.511719	-187500.015625	-187500.015625	-187500.015625	-187500.015625	-187500.015625	-187500.015625	-187500.015625	461.000000	491.000000	1018.000000	1610629145.398808
1452	42253.312500	-187500.015625	-187500.015625	-187500.015625	-187500.015625	-187500.015625	-187500.015625	-187500.015625	461.000000	492.000000	1019.000000	1610629145.398810
1453	42249.421875	-187500.015625	-187500.015625	-187500.015625	-187500.015625	-187500.015625	-187500.015625	-187500.015625	461.000000	491.000000	1018.000000	1610629145.398812
1454	42272.152344	-187500.015625	-187500.015625	-187500.015625	-187500.015625	-187500.015625	-187500.015625	-187500.015625	460.000000	492.000000	1018.000000	1610629145.398813
1455	42283.085938	-187500.015625	-187500.015625	-187500.015625	-187500.015625	-187500.015625	-187500.015625	-187500.015625	460.000000	491.000000	1018.000000	1610629145.398815
1456	42272.644531	-187500.015625	-187500.015625	-187500.015625	-187500.015625	-187500.015625	-187500.015625	-187500.015625	461.000000	492.000000	1019.000000	1610629145.398817
1457	42251.589844	-187500.015625	-187500.015625	-187500.015625	-187500.015625	-187500.015625	-187500.015625	-187500.015625	461.000000	491.000000	1019.000000	1610629145.398818
1458	42249.398438	-187500.015625	-187500.015625	-187500.015625	-187500.015625	-187500.015625	-187500.015625	-187500.015625	461.000000	492.000000	1018.000000	1610629145.398821
1459	42278.816406	-187500.015625	-187500.015625	-187500.015625	-187500.015625	-187500.015625	-187500.015625	-187500.015625	461.000000	492.000000	1018.000000	1610629145.398822
1460	42288.671875	-187500.015625	-187500.015625	-187500.015625	-187500.015625	-187500.015625	-187500.015625	-187500.015625	461.000000	491.000000	1019.000000	1610629145.398824
1461	42269.359375	-187500.015625	-187500.015625	-187500.015625	-187500.015625	-187500.015625	-187500.015625	-187500.015625	461.000000	492.000000	1019.000000	1610629145.398826
1462	42246.316406	-187500.015625	-187500.015625	-187500.015625	-187500.015625	-187500.015625	-187500.015625	-187500.015625	461.000000	492.000000	1018.000000	1610629145.398828
1463	42242.000000	-187500.015625	-187500.015625	-187500.015625	-187500.015625	-187500.015625	-187500.015625	-187500.015625	461.000000	491.000000	1019.000000	1610629145.398829
1464	42267.035156	-187500.015625	-187500.015625	-187500.015625	-187500.015625	-187500.015625	-187500.015625	-187500.015625	461.000000	492.000000	1019.000000	1610629145.398831
1465	42284.023438	-187500.015625	-187500.015625	-187500.015625	-187500.015625	-187500.015625	-187500.015625	-187500.015625	461.000000	492.000000	1018.000000	1610629145.398833
1466	42270.703125	-187500.015625	-187500.015625	-187500.015625	-187500.015625	-187500.015625	-187500.015625	-187500.015625	461.000000	492.000000	1019.000000	1610629145.398844
1467	42250.449219	-187500.015625	-187500.015625	-187500.015625	-187500.015625	-187500.015625	-187500.015625	-187500.015625	461.000000	492.000000	1019.000000	1610629145.398846
1468	42254.988281	-187500.015625	-187500.015625	-187500.015625	-187500.015625	-187500.015625	-187500.015625	-187500.015625	461.000000	491.000000	1018.000000	1610629145.398848
1469	42288.984375	-187500.015625	-187500.015625	-187500.015625	-187500.015625	-187500.015625	-187500.015625	-187500.015625	460.000000	492.000000	1018.000000	1610629145.398850
1470	42306.105469	-187500.015625	-187500.015625	-187500.015625	-187500.015625	-187500.015625	-187500.015625	-187500.015625	461.000000	491.000000	1019.000000	1610629145.398852
1471	42285.832031	-187500.015625	-187500.015625	-187500.015625	-187500.015625	-187500.015625	-187500.015625	-187500.015625	461.000000	492.000000	1019.000000	1610629145.398853
1472	42257.937500	-187500.015625	-187500.015625	-187500.015625	-187500.015625	-187500.015625	-187500.015625	-187500.015625	461.000000	492.000000	1018.000000	1610629145.398855
1473	42251.656250	-187500.015625	-187500.015625	-187500.015625	-187500.015625	-187500.015625	-187500.015625	-187500.015625	461.000000	491.000000	1018.000000	1610629145.398857
1474	42272.781250	-187500.015625	-187500.015625	-187500.015625	-187500.015625	-187500.015625	-187500.015625	-187500.015625	461.000000	492.000000	1019.000000	1610629145.398859
1475	42288.714844	-187500.015625	-187500.015625	-187500.015625	-187500.015625	-187500.015625	-187500.015625	-187500.015625	460.000000	491.000000	1018.000000	1610629145.398860
1476	42273.675781	-187500.015625	-187500.015625	-187500.015625	-187500.015625	-187500.015625	-187500.015625	-187500.015625	461.000000	492.000000	1018.000000	1610629145.398862
1477	42250.515625	-187500.015625	-187500.015625	-187500.015625	-187500.015625	-187500.015625	-187500.015625	-187500.015625	461.000000	492.000000	1019.000000	1610629145.398864
1478	42255.054688	-187500.015625	-187500.015625	-187500.015625	-187500.015625	-187500.015625	-187500.015625	-187500.015625	461.000000	492.000000	1018.000000	1610629145.398866
1479	42281.542969	-187500.015625	-187500.015625	-187500.015625	-187500.015625	-187500.015625	-187500.015625	-187500.015625	460.000000	492.000000	1018.000000	1610629145.398867
1480	42292.652344	-187500.015625	-187500.015625	-187500.015625	-187500.015625	-187500.015625	-187500.015625	-187500.015625	460.000000	492.000000	1018.000000	1610629145.398870
1481	42277.609375	-187500.015625	-187500.015625	-187500.015625	-187500.015625	-187500.015625	-187500.015625	-187500.015625	461.000000	492.000000	1019.000000	1610629145.398872
1482	42253.199219	-187500.015625	-187500.015625	-187500.015625	-187500.015625	-187500.015625	-187500.015625	-187500.015625	461.000000	492.000000	1019.000000	1610629145.398873
1483	42254.160156	-187500.015625	-187500.015625	-187500.015625	-187500.015625	-187500.015625	-187500.015625	-187500.015625	461.000000	491.000000	1018.000000	1610629145.398875
1484	42279.597656	-187500.015625	-187500.015625	-187500.015625	-187500.015625	-187500.015625	-187500.015625	-187500.015625	460.000000	492.000000	1018.000000	1610629145.398877
1485	42291.085938	-187500.015625	-187500.015625	-187500.015625	-187500.015625	-187500.015625	-187500.015625	-187500.015625	461.000000	491.000000	1018.000000	1610629145.398878
1486	42279.753906	-187500.015625	-187500.015625	-187500.015625	-187500.015625	-187500.015625	-187500.015625	-187500.015625	461.000000	491.000000	1019.000000	1610629145.398880
1487	42255.835938	-187500.015625	-187500.015625	-187500.015625	-187500.015625	-187500.015625	-187500.015625	-187500.015625	461.000000	491.000000	1019.000000	1610629145.398884
1488	42250.585938	-187500.015625	-187500.015625	-187500.015625	-187500.015625	-187500.015625	-187500.015625	-187500.015625	460.000000	492.000000	1018.000000	1610629145.398885
1489	42280.089844	-187500.015625	-187500.015625	-187500.015625	-187500.015625	-187500.015625	-187500.015625	-187500.015625	461.000000	492.000000	1018.000000	1610629145.398887
1490	42291.914062	-187500.015625	-187500.015625	-187500.015625	-187500.015625	-187500.015625	-187500.015625	-187500.015625	461.000000	491.000000	1019.000000	1610629145.398892
1491	42278.390625	-187500.015625	-187500.015625	-187500.015625	-187500.015625	-187500.015625	-187500.015625	-187500.015625	461.000000	492.000000	1019.000000	1610629145.398894
1492	42254.519531	-187500.015625	-187500.015625	-187500.015625	-187500.015625	-187500.015625	-187500.015625	-187500.015625	461.000000	492.000000	1019.000000	1610629145.398897
1493	42253.000000	-187500.015625	-187500.015625	-187500.015625	-187500.015625	-187500.015625	-187500.015625	-187500.015625	461.000000	491.000000	1019.000000	1610629145.398898
1494	42280.109375	-187500.015625	-187500.015625	-187500.015625	-187500.015625	-187500.015625	-187500.015625	-187500.015625	461.000000	492.000000	1018.000000	1610629145.398903
1495	42295.289062	-187500.015625	-187500.015625	-187500.015625	-187500.015625	-187500.015625	-187500.015625	-187500.015625	461.000000	491.000000	1019.000000	1610629145.398905
1496	42280.179688	-187500.015625	-187500.015625	-187500.015625	-187500.015625	-187500.015625	-187500.015625	-187500.015625	461.000000	492.000000	1018.000000	1610629145.398909
1497	42255.660156	-187500.015625	-187500.015625	-187500.015625	-187500.015625	-187500.015625	-187500.015625	-187500.015625	461.000000	492.000000	1017.000000	1610629145.398911
1498	42248.910156	-187500.015625	-187500.015625	-187500.015625	-187500.015625	-187500.015625	-187500.015625	-187500.015625	461.000000	491.000000	1018.000000	1610629145.398914
1499	42275.171875	-187500.015625	-187500.015625	-187500.015625	-187500.015625	-187500.015625	-187500.015625	-187500.015625	461.000000	492.000000	1018.000000	1610629145.398916
1500	42290.371094	-187500.015625	-187500.015625	-187500.015625	-187500.015625	-187500.015625	-187500.015625	-187500.015625	460.000000	492.000000	1019.000000	1610629145.398918
1501	42278.769531	-187500.015625	-187500.015625	-187500.015625	-187500.015625	-187500.015625	-187500.015625	-187500.015625	461.000000	491.000000	1019.000000	1610629145.398921
1502	42257.871094	-187500.015625	-187500.015625	-187500.015625	-187500.015625	-187500.015625	-187500.015625	-187500.015625	461.000000	492.000000	1018.000000	1610629145.398925
1503	42255.390625	-187500.015625	-187500.015625	-187500.015625	-187500.015625	-187500.015625	-187500.015625	-187500.015625	461.000000	491.000000	1018.000000	1610629145.398928
1504	42286.324219	-187500.015625	-187500.015625	-187500.015625	-187500.015625	-187500.015625	-187500.015625	-187500.015625	461.000000	492.000000	1019.000000	1610629145.398930
1505	42304.542969	-187500.015625	-187500.015625	-187500.015625	-187500.015625	-187500.015625	-187500.015625	-187500.015625	461.000000	491.000000	1018.000000	1610629145.398933
1506	42291.464844	-187500.015625	-187500.015625	-187500.015625	-187500.015625	-187500.015625	-187500.015625	-187500.015625	461.000000	492.000000	1019.000000	1610629145.398935
1507	42262.117188	-187500.015625	-187500.015625	-187500.015625	-187500.015625	-187500.015625	-187500.015625	-187500.015625	461.000000	492.000000	1019.000000	1610629145.398937
1508	42260.398438	-187500.015625	-187500.015625	-187500.015625	-187500.015625	-187500.015625	-187500.015625	-187500.015625	461.000000	491.000000	1018.000000	1610629145.398940
1509	42289.632812	-187500.015625	-187500.015625	-187500.015625	-187500.015625	-187500.015625	-187500.015625	-187500.015625	461.000000	492.000000	1019.000000	1610629145.398978
1510	42303.199219	-187500.015625	-187500.015625	-187500.015625	-187500.015625	-187500.015625	-187500.015625	-187500.015625	461.000000	491.000000	1019.000000	1610629145.398979
1511	42289.386719	-187500.015625	-187500.015625	-187500.015625	-187500.015625	-187500.015625	-187500.015625	-187500.015625	461.000000	492.000000	1019.000000	1610629145.398981
1512	42266.722656	-187500.015625	-187500.015625	-187500.015625	-187500.015625	-187500.015625	-187500.015625	-187500.015625	461.000000	492.000000	1018.000000	1610629145.398983
1513	42261.917969	-187500.015625	-187500.015625	-187500.015625	-187500.015625	-187500.015625	-187500.015625	-187500.015625	461.000000	492.000000	1018.000000	1610629145.398987
1514	42282.882812	-187500.015625	-187500.015625	-187500.015625	-187500.015625	-187500.015625	-187500.015625	-187500.015625	461.000000	492.000000	1019.000000	1610629145.398988
1515	42300.093750	-187500.015625	-187500.015625	-187500.015625	-187500.015625	-187500.015625	-187500.015625	-187500.015625	461.000000	491.000000	1017.000000	1610629145.398990
1516	42290.683594	-187500.015625	-187500.015625	-187500.015625	-187500.015625	-187500.015625	-187500.015625	-187500.015625	461.000000	492.000000	1019.000000	1610629145.398992
1517	42267.101562	-187500.015625	-187500.015625	-187500.015625	-187500.015625	-187500.015625	-187500.015625	-187500.015625	461.000000	491.000000	1019.000000	1610629145.398993
1518	42259.191406	-187500.015625	-187500.015625	-187500.015625	-187500.015625	-187500.015625	-187500.015625	-187500.015625	461.000000	491.000000	1019.000000	1610629145.398995
1519	42279.867188	-187500.015625	-187500.015625	-187500.015625	-187500.015625	-187500.015625	-187500.015625	-187500.015625	461.000000	492.000000	1018.000000	1610629145.398996
1520	42294.664062	-187500.015625	-187500.015625	-187500.015625	-187500.015625	-187500.015625	-187500.015625	-187500.015625	460.000000	491.000000	1018.000000	1610629145.398998
1521	42280.937500	-187500.015625	-187500.015625	-187500.015625	-187500.015625	-187500.015625	-187500.015625	-187500.015625	461.000000	492.000000	1018.000000	1610629145.399000
1522	42255.277344	-187500.015625	-187500.015625	-187500.015625	-187500.015625	-187500.015625	-187500.015625	-187500.015625	461.000000	491.000000	1018.000000	1610629145.399001
1523	42253.289062	-187500.015625	-187500.015625	-187500.015625	-187500.015625	-187500.015625	-187500.015625	-187500.015625	461.000000	491.000000	1018.000000	1610629145.399003
1524	42270.746094	-187500.015625	-187500.015625	-187500.015625	-187500.015625	-187500.015625	-187500.015625	-187500.015625	461.000000	492.000000	1018.000000	1610629145.399005
1525	42287.019531	-187500.015625	-187500.015625	-187500.015625	-187500.015625	-187500.015625	-187500.015625	-187500.015625	460.000000	491.000000	1019.000000	1610629145.399009
1526	42275.664062	-187500.015625	-187500.015625	-187500.015625	-187500.015625	-187500.015625	-187500.015625	-187500.015625	461.000000	492.000000	1019.000000	1610629145.399010
1527	42249.312500	-187500.015625	-187500.015625	-187500.015625	-187500.015625	-187500.015625	-187500.015625	-187500.015625	461.000000	492.000000	1018.000000	1610629145.399012
1528	42246.292969	-187500.015625	-187500.015625	-187500.015625	-187500.015625	-187500.015625	-187500.015625	-187500.015625	461.000000	491.000000	1018.000000	1610629145.399014
1529	42268.914062	-187500.015625	-187500.015625	-187500.015625	-187500.015625	-187500.015625	-187500.015625	-187500.015625	461.000000	492.000000	1019.000000	1610629145.399018
1530	42286.660156	-187500.015625	-187500.015625	-187500.015625	-187500.015625	-187500.015625	-187500.015625	-187500.015625	461.000000	491.000000	1019.000000	1610629145.399020
1531	42274.253906	-187500.015625	-187500.015625	-187500.015625	-187500.015625	-187500.015625	-187500.015625	-187500.015625	460.000000	492.000000	1018.000000	1610629145.399022
1532	42245.667969	-187500.015625	-187500.015625	-187500.015625	-187500.015625	-187500.015625	-187500.015625	-187500.015625	461.000000	492.000000	1019.000000	1610629145.399023
1533	42242.023438	-187500.015625	-187500.015625	-187500.015625	-187500.015625	-187500.015625	-187500.015625	-187500.015625	461.000000	490.000000	1019.000000	1610629145.399025
1534	42264.980469	-187500.015625	-187500.015625	-187500.015625	-187500.015625	-187500.015625	-187500.015625	-187500.015625	461.000000	492.000000	1019.000000	1610629145.399056
1535	42278.011719	-187500.015625	-187500.015625	-187500.015625	-187500.015625	-187500.015625	-187500.015625	-187500.015625	460.000000	491.000000	1019.000000	1610629145.399058
1536	42269.359375	-187500.015625	-187500.015625	-187500.015625	-187500.015625	-187500.015625	-187500.015625	-187500.015625	461.000000	492.000000	1019.000000	1610629145.399062
1537	42244.773438	-187500.015625	-187500.015625	-187500.015625	-187500.015625	-187500.015625	-187500.015625	-187500.015625	461.000000	492.000000	1019.000000	1610629145.399064
1538	42234.871094	-187500.015625	-187500.015625	-187500.015625	-187500.015625	-187500.015625	-187500.015625	-187500.015625	461.000000	491.000000	1019.000000	1610629145.399065
1539	42259.078125	-187500.015625	-187500.015625	-187500.015625	-187500.015625	-187500.015625	-187500.015625	-187500.015625	461.000000	492.000000	1019.000000	1610629145.399067
1540	42274.433594	-187500.015625	-187500.015625	-187500.015625	-187500.015625	-187500.015625	-187500.015625	-187500.015625	460.000000	492.000000	1018.000000	1610629145.399069
1541	42260.085938	-187500.015625	-187500.015625	-187500.015625	-187500.015625	-187500.015625	-187500.015625	-187500.015625	461.000000	493.000000	1019.000000	1610629145.399071
1542	42237.195312	-187500.015625	-187500.015625	-187500.015625	-187500.015625	-187500.015625	-187500.015625	-187500.015625	461.000000	491.000000	1019.000000	1610629145.399072
1543	42234.828125	-187500.015625	-187500.015625	-187500.015625	-187500.015625	-187500.015625	-187500.015625	-187500.015625	461.000000	492.000000	1018.000000	1610629145.399074
1544	42258.519531	-187500.015625	-187500.015625	-187500.015625	-187500.015625	-187500.015625	-187500.015625	-187500.015625	461.000000	492.000000	1019.000000	1610629145.399076
1545	42275.261719	-187500.015625	-187500.015625	-187500.015625	-187500.015625	-187500.015625	-187500.015625	-187500.015625	461.000000	491.000000	1019.000000	1610629145.399078
1546	42265.000000	-187500.015625	-187500.015625	-187500.015625	-187500.015625	-187500.015625	-187500.015625	-187500.015625	461.000000	492.000000	1019.000000	1610629145.399079
1547	42242.203125	-187500.015625	-187500.015625	-187500.015625	-187500.015625	-187500.015625	-187500.015625	-187500.015625	461.000000	492.000000	1018.000000	1610629145.399081
1548	42241.175781	-187500.015625	-187500.015625	-187500.015625	-187500.015625	-187500.015625	-187500.015625	-187500.015625	461.000000	491.000000	1019.000000	1610629145.399083
1549	42271.035156	-187500.015625	-187500.015625	-187500.015625	-187500.015625	-187500.015625	-187500.015625	-187500.015625	461.000000	491.000000	1019.000000	1610629145.399084
1550	42291.621094	-187500.015625	-187500.015625	-187500.015625	-187500.015625	-187500.015625	-187500.015625	-187500.015625	461.000000	491.000000	1019.000000	1610629145.399086
1551	42277.808594	-187500.015625	-187500.015625	-187500.015625	-187500.015625	-187500.015625	-187500.015625	-187500.015625	461.000000	492.000000	1017.000000	1610629145.399088
1552	42251.054688	-187500.015625	-187500.015625	-187500.015625	-187500.015625	-187500.015625	-187500.015625	-187500.015625	461.000000	492.000000	1019.000000	1610629145.399090
1553	42245.734375	-187500.015625	-187500.015625	-187500.015625	-187500.015625	-187500.015625	-187500.015625	-187500.015625	461.000000	491.000000	1019.000000	1610629145.399091
1554	42268.445312	-187500.015625	-187500.015625	-187500.015625	-187500.015625	-187500.015625	-187500.015625	-187500.015625	461.000000	492.000000	1018.000000	1610629145.399093
1555	42285.566406	-187500.015625	-187500.015625	-187500.015625	-187500.015625	-187500.015625	-187500.015625	-187500.015625	461.000000	491.000000	1018.000000	1610629145.399095
1556	42275.304688	-187500.015625	-187500.015625	-187500.015625	-187500.015625	-187500.015625	-187500.015625	-187500.015625	461.000000	492.000000	1018.000000	1610629145.399096
1557	42251.636719	-187500.015625	-187500.015625	-187500.015625	-187500.015625	-187500.015625	-187500.015625	-187500.015625	461.000000	492.000000	1019.000000	1610629145.399098
1558	42239.855469	-187500.015625	-187500.015625	-187500.015625	-187500.015625	-187500.015625	-187500.015625	-187500.015625	461.000000	491.000000	1019.000000	1610629145.399124
1559	42260.867188	-187500.015625	-187500.015625	-187500.015625	-187500.015625	-187500.015625	-187500.015625	-187500.015625	460.000000	492.000000	1017.000000	1610629145.399126
1560	42280.425781	-187500.015625	-187500.015625	-187500.015625	-187500.015625	-187500.015625	-187500.015625	-187500.015625	460.000000	491.000000	1019.000000	1610629145.399128
1561	42271.929688	-187500.015625	-187500.015625	-187500.015625	-187500.015625	-187500.015625	-187500.015625	-187500.015625	461.000000	492.000000	1019.000000	1610629145.399130
1562	42250.292969	-187500.015625	-187500.015625	-187500.015625	-187500.015625	-187500.015625	-187500.015625	-187500.015625	461.000000	492.000000	1019.000000	1610629145.399131
1563	42245.042969	-187500.015625	-187500.015625	-187500.015625	-187500.015625	-187500.015625	-187500.015625	-187500.015625	461.000000	491.000000	1018.000000	1610629145.399133
1564	42266.765625	-187500.015625	-187500.015625	-187500.015625	-187500.015625	-187500.015625	-187500.015625	-187500.015625	461.000000	492.000000	1019.000000	1610629145.878105
1565	42289.746094	-187500.015625	-187500.015625	-187500.015625	-187500.015625	-187500.015625	-187500.015625	-187500.015625	461.000000	491.000000	1019.000000	1610629145.878147
1566	42278.457031	-187500.015625	-187500.015625	-187500.015625	-187500.015625	-187500.015625	-187500.015625	-187500.015625	461.000000	492.000000	1019.000000	1610629145.878187
1567	42253.421875	-187500.015625	-187500.015625	-187500.015625	-187500.015625	-187500.015625	-187500.015625	-187500.015625	461.000000	492.000000	1017.000000	1610629145.878230
1568	42246.785156	-187500.015625	-187500.015625	-187500.015625	-187500.015625	-187500.015625	-187500.015625	-187500.015625	461.000000	491.000000	1019.000000	1610629145.878232
1569	42268.578125	-187500.015625	-187500.015625	-187500.015625	-187500.015625	-187500.015625	-187500.015625	-187500.015625	461.000000	492.000000	1019.000000	1610629145.878233
1570	42286.816406	-187500.015625	-187500.015625	-187500.015625	-187500.015625	-187500.015625	-187500.015625	-187500.015625	461.000000	491.000000	1019.000000	1610629145.878235
1571	42276.667969	-187500.015625	-187500.015625	-187500.015625	-187500.015625	-187500.015625	-187500.015625	-187500.015625	461.000000	492.000000	1018.000000	1610629145.878237
1572	42251.566406	-187500.015625	-187500.015625	-187500.015625	-187500.015625	-187500.015625	-187500.015625	-187500.015625	461.000000	492.000000	1018.000000	1610629145.878238
1573	42245.175781	-187500.015625	-187500.015625	-187500.015625	-187500.015625	-187500.015625	-187500.015625	-187500.015625	461.000000	491.000000	1018.000000	1610629145.878240
1574	42267.125000	-187500.015625	-187500.015625	-187500.015625	-187500.015625	-187500.015625	-187500.015625	-187500.015625	461.000000	492.000000	1019.000000	1610629145.878242
1575	42287.175781	-187500.015625	-187500.015625	-187500.015625	-187500.015625	-187500.015625	-187500.015625	-187500.015625	460.000000	491.000000	1018.000000	1610629145.878243
1576	42276.175781	-187500.015625	-187500.015625	-187500.015625	-187500.015625	-187500.015625	-187500.015625	-187500.015625	460.000000	492.000000	1018.000000	1610629145.878245
1577	42250.250000	-187500.015625	-187500.015625	-187500.015625	-187500.015625	-187500.015625	-187500.015625	-187500.015625	461.000000	492.000000	1019.000000	1610629145.878247
1578	42243.386719	-187500.015625	-187500.015625	-187500.015625	-187500.015625	-187500.015625	-187500.015625	-187500.015625	461.000000	491.000000	1018.000000	1610629145.878248
1579	42266.007812	-187500.015625	-187500.015625	-187500.015625	-187500.015625	-187500.015625	-187500.015625	-187500.015625	461.000000	492.000000	1019.000000	1610629145.878250
1580	42281.074219	-187500.015625	-187500.015625	-187500.015625	-187500.015625	-187500.015625	-187500.015625	-187500.015625	461.000000	491.000000	1018.000000	1610629145.878252
1581	42274.097656	-187500.015625	-187500.015625	-187500.015625	-187500.015625	-187500.015625	-187500.015625	-187500.015625	461.000000	492.000000	1019.000000	1610629145.878253
1582	42250.226562	-187500.015625	-187500.015625	-187500.015625	-187500.015625	-187500.015625	-187500.015625	-187500.015625	461.000000	492.000000	1018.000000	1610629145.878255
1583	42243.589844	-187500.015625	-187500.015625	-187500.015625	-187500.015625	-187500.015625	-187500.015625	-187500.015625	461.000000	491.000000	1019.000000	1610629145.878259
1584	42271.101562	-187500.015625	-187500.015625	-187500.015625	-187500.015625	-187500.015625	-187500.015625	-187500.015625	461.000000	492.000000	1019.000000	1610629145.878261
1585	42288.136719	-187500.015625	-187500.015625	-187500.015625	-187500.015625	-187500.015625	-187500.015625	-187500.015625	461.000000	492.000000	1019.000000	1610629145.878262
1586	42278.972656	-187500.015625	-187500.015625	-187500.015625	-187500.015625	-187500.015625	-187500.015625	-187500.015625	461.000000	492.000000	1019.000000	1610629145.878264
1587	42253.511719	-187500.015625	-187500.015625	-187500.015625	-187500.015625	-187500.015625	-187500.015625	-187500.015625	461.000000	492.000000	1018.000000	1610629145.878265
1588	42239.675781	-187500.015625	-187500.015625	-187500.015625	-187500.015625	-187500.015625	-187500.015625	-187500.015625	461.000000	491.000000	1018.000000	1610629145.878267
1589	42260.976562	-187500.015625	-187500.015625	-187500.015625	-187500.015625	-187500.015625	-187500.015625	-187500.015625	460.000000	492.000000	1019.000000	1610629145.878269
1590	42282.480469	-187500.015625	-187500.015625	-187500.015625	-187500.015625	-187500.015625	-187500.015625	-187500.015625	461.000000	491.000000	1018.000000	1610629145.878270
1591	42270.457031	-187500.015625	-187500.015625	-187500.015625	-187500.015625	-187500.015625	-187500.015625	-187500.015625	461.000000	492.000000	1019.000000	1610629145.878272
1592	42245.109375	-187500.015625	-187500.015625	-187500.015625	-187500.015625	-187500.015625	-187500.015625	-187500.015625	461.000000	492.000000	1018.000000	1610629145.878273
1593	42236.839844	-187500.015625	-187500.015625	-187500.015625	-187500.015625	-187500.015625	-187500.015625	-187500.015625	461.000000	491.000000	1018.000000	1610629145.878275
1594	42258.496094	-187500.015625	-187500.015625	-187500.015625	-187500.015625	-187500.015625	-187500.015625	-187500.015625	461.000000	492.000000	1018.000000	1610629145.878277
1595	42281.453125	-187500.015625	-187500.015625	-187500.015625	-187500.015625	-187500.015625	-187500.015625	-187500.015625	460.000000	492.000000	1019.000000	1610629145.878278
1596	42275.460938	-187500.015625	-187500.015625	-187500.015625	-187500.015625	-187500.015625	-187500.015625	-187500.015625	461.000000	491.000000	1019.000000	1610629145.878280
1597	42246.093750	-187500.015625	-187500.015625	-187500.015625	-187500.015625	-187500.015625	-187500.015625	-187500.015625	461.000000	492.000000	1019.000000	1610629145.878282
1598	42237.218750	-187500.015625	-187500.015625	-187500.015625	-187500.015625	-187500.015625	-187500.015625	-187500.015625	461.000000	491.000000	1019.000000	1610629145.878283
1599	42260.441406	-187500.015625	-187500.015625	-187500.015625	-187500.015625	-187500.015625	-187500.015625	-187500.015625	461.000000	492.000000	1019.000000	1610629145.878285
1600	42277.742188	-187500.015625	-187500.015625	-187500.015625	-187500.015625	-187500.015625	-187500.015625	-187500.015625	461.000000	491.000000	1018.000000	1610629145.878287
1601	42269.250000	-187500.015625	-187500.015625	-187500.015625	-187500.015625	-187500.015625	-187500.015625	-187500.015625	461.000000	491.000000	1018.000000	1610629145.878288
1602	42246.113281	-187500.015625	-187500.015625	-187500.015625	-187500.015625	-187500.015625	-187500.015625	-187500.015625	461.000000	492.000000	1018.000000	1610629145.878290
1603	42230.222656	-187500.015625	-187500.015625	-187500.015625	-187500.015625	-187500.015625	-187500.015625	-187500.015625	461.000000	491.000000	1019.000000	1610629145.878291
1604	42248.796875	-187500.015625	-187500.015625	-187500.015625	-187500.015625	-187500.015625	-187500.015625	-187500.015625	461.000000	492.000000	1018.000000	1610629145.878293
1605	42269.070312	-187500.015625	-187500.015625	-187500.015625	-187500.015625	-187500.015625	-187500.015625	-187500.015625	461.000000	491.000000	1019.000000	1610629145.878295
1606	42260.687500	-187500.015625	-187500.015625	-187500.015625	-187500.015625	-187500.015625	-187500.015625	-187500.015625	461.000000	492.000000	1018.000000	1610629145.878297
1607	42237.328125	-187500.015625	-187500.015625	-187500.015625	-187500.015625	-187500.015625	-187500.015625	-187500.015625	461.000000	492.000000	1019.000000	1610629145.878299
1608	42228.234375	-187500.015625	-187500.015625	-187500.015625	-187500.015625	-187500.015625	-187500.015625	-187500.015625	461.000000	491.000000	1019.000000	1610629145.878300
1609	42247.968750	-187500.015625	-187500.015625	-187500.015625	-187500.015625	-187500.015625	-187500.015625	-187500.015625	461.000000	492.000000	1019.000000	1610629145.878302
1610	42267.011719	-187500.015625	-187500.015625	-187500.015625	-187500.015625	-187500.015625	-187500.015625	-187500.015625	461.000000	492.000000	1018.000000	1610629145.878304
1611	42263.191406	-187500.015625	-187500.015625	-187500.015625	-187500.015625	-187500.015625	-187500.015625	-187500.015625	461.000000	492.000000	1018.000000	1610629145.878305
1612	42240.683594	-187500.015625	-187500.015625	-187500.015625	-187500.015625	-187500.015625	-187500.015625	-187500.015625	461.000000	492.000000	1018.000000	1610629145.878307
1613	42229.441406	-187500.015625	-187500.015625	-187500.015625	-187500.015625	-187500.015625	-187500.015625	-187500.015625	461.000000	491.000000	1019.000000	1610629145.878308
1614	42249.644531	-187500.015625	-187500.015625	-187500.015625	-187500.015625	-187500.015625	-187500.015625	-187500.015625	461.000000	492.000000	1019.000000	1610629145.878310
1615	42270.566406	-187500.015625	-187500.015625	-187500.015625	-187500.015625	-187500.015625	-187500.015625	-187500.015625	460.000000	492.000000	1018.000000	1610629145.878312
1616	42265.558594	-187500.015625	-187500.015625	-187500.015625	-187500.015625	-187500.015625	-187500.015625	-187500.015625	461.000000	492.000000	1018.000000	1610629145.878314
1617	42240.660156	-187500.015625	-187500.015625	-187500.015625	-187500.015625	-187500.015625	-187500.015625	-187500.015625	461.000000	492.000000	1018.000000	1610629145.878315
1618	42230.222656	-187500.015625	-187500.015625	-187500.015625	-187500.015625	-187500.015625	-187500.015625	-187500.015625	461.000000	491.000000	1019.000000	1610629145.878317
1619	42245.824219	-187500.015625	-187500.015625	-187500.015625	-187500.015625	-187500.015625	-187500.015625	-187500.015625	461.000000	491.000000	1019.000000	1610629145.878318
1620	42266.835938	-187500.015625	-187500.015625	-187500.015625	-187500.015625	-187500.015625	-187500.015625	-187500.015625	460.000000	492.000000	1018.000000	1610629145.878320
1621	42261.066406	-187500.015625	-187500.015625	-187500.015625	-187500.015625	-187500.015625	-187500.015625	-187500.015625	461.000000	492.000000	1018.000000	1610629145.878322
1622	42233.574219	-187500.015625	-187500.015625	-187500.015625	-187500.015625	-187500.015625	-187500.015625	-187500.015625	461.000000	492.000000	1019.000000	1610629145.878323
1623	42226.042969	-187500.015625	-187500.015625	-187500.015625	-187500.015625	-187500.015625	-187500.015625	-187500.015625	461.000000	491.000000	1019.000000	1610629145.878325
1624	42246.335938	-187500.015625	-187500.015625	-187500.015625	-187500.015625	-187500.015625	-187500.015625	-187500.015625	461.000000	492.000000	1018.000000	1610629145.878326
1625	42267.394531	-187500.015625	-187500.015625	-187500.015625	-187500.015625	-187500.015625	-187500.015625	-187500.015625	461.000000	492.000000	1018.000000	1610629145.878328
1626	42261.089844	-187500.015625	-187500.015625	-187500.015625	-187500.015625	-187500.015625	-187500.015625	-187500.015625	461.000000	491.000000	1019.000000	1610629145.878330
1627	42235.183594	-187500.015625	-187500.015625	-187500.015625	-187500.015625	-187500.015625	-187500.015625	-187500.015625	461.000000	492.000000	1019.000000	1610629145.878331
1628	42224.433594	-187500.015625	-187500.015625	-187500.015625	-187500.015625	-187500.015625	-187500.015625	-187500.015625	461.000000	491.000000	1018.000000	1610629145.878333
1629	42240.125000	-187500.015625	-187500.015625	-187500.015625	-187500.015625	-187500.015625	-187500.015625	-187500.015625	460.000000	492.000000	1018.000000	1610629145.878335
1630	42262.812500	-187500.015625	-187500.015625	-187500.015625	-187500.015625	-187500.015625	-187500.015625	-187500.015625	461.000000	491.000000	1019.000000	1610629145.878337
1631	42261.648438	-187500.015625	-187500.015625	-187500.015625	-187500.015625	-187500.015625	-187500.015625	-187500.015625	461.000000	491.000000	1018.000000	1610629145.878339
1632	42235.476562	-187500.015625	-187500.015625	-187500.015625	-187500.015625	-187500.015625	-187500.015625	-187500.015625	461.000000	492.000000	1018.000000	1610629145.878340
1633	42227.449219	-187500.015625	-187500.015625	-187500.015625	-187500.015625	-187500.015625	-187500.015625	-187500.015625	461.000000	491.000000	1018.000000	1610629145.878342
1634	42252.171875	-187500.015625	-187500.015625	-187500.015625	-187500.015625	-187500.015625	-187500.015625	-187500.015625	461.000000	492.000000	1018.000000	1610629145.878343
1635	42280.042969	-187500.015625	-187500.015625	-187500.015625	-187500.015625	-187500.015625	-187500.015625	-187500.015625	461.000000	491.000000	1019.000000	1610629145.878345
1636	42275.843750	-187500.015625	-187500.015625	-187500.015625	-187500.015625	-187500.015625	-187500.015625	-187500.015625	461.000000	491.000000	1019.000000	1610629145.878350
1637	42244.929688	-187500.015625	-187500.015625	-187500.015625	-187500.015625	-187500.015625	-187500.015625	-187500.015625	461.000000	492.000000	1019.000000	1610629145.878351
1638	42231.093750	-187500.015625	-187500.015625	-187500.015625	-187500.015625	-187500.015625	-187500.015625	-187500.015625	461.000000	492.000000	1018.000000	1610629145.878353
1639	42252.015625	-187500.015625	-187500.015625	-187500.015625	-187500.015625	-187500.015625	-187500.015625	-187500.015625	461.000000	492.000000	1018.000000	1610629145.878355
1640	42280.847656	-187500.015625	-187500.015625	-187500.015625	-187500.015625	-187500.015625	-187500.015625	-187500.015625	461.000000	492.000000	1019.000000	1610629145.878357
1641	42271.261719	-187500.015625	-187500.015625	-187500.015625	-187500.015625	-187500.015625	-187500.015625	-187500.015625	461.000000	491.000000	1019.000000	1610629145.878358
1642	42243.679688	-187500.015625	-187500.015625	-187500.015625	-187500.015625	-187500.015625	-187500.015625	-187500.015625	461.000000	492.000000	1019.000000	1610629145.878360
1643	42229.214844	-187500.015625	-187500.015625	-187500.015625	-187500.015625	-187500.015625	-187500.015625	-187500.015625	461.000000	492.000000	1018.000000	1610629145.878362
1644	42245.042969	-187500.015625	-187500.015625	-187500.015625	-187500.015625	-187500.015625	-187500.015625	-187500.015625	461.000000	491.000000	1019.000000	1610629145.878364
1645	42266.789062	-187500.015625	-187500.015625	-187500.015625	-187500.015625	-187500.015625	-187500.015625	-187500.015625	461.000000	491.000000	1019.000000	1610629145.878366
1646	42264.890625	-187500.015625	-187500.015625	-187500.015625	-187500.015625	-187500.015625	-187500.015625	-187500.015625	461.000000	491.000000	1018.000000	1610629145.878367
1647	42237.957031	-187500.015625	-187500.015625	-187500.015625	-187500.015625	-187500.015625	-187500.015625	-187500.015625	461.000000	492.000000	1019.000000	1610629145.878370
1648	42227.046875	-187500.015625	-187500.015625	-187500.015625	-187500.015625	-187500.015625	-187500.015625	-187500.015625	461.000000	491.000000	1018.000000	1610629145.878372
1649	42252.417969	-187500.015625	-187500.015625	-187500.015625	-187500.015625	-187500.015625	-187500.015625	-187500.015625	461.000000	492.000000	1019.000000	1610629145.878373
1650	42271.417969	-187500.015625	-187500.015625	-187500.015625	-187500.015625	-187500.015625	-187500.015625	-187500.015625	461.000000	492.000000	1018.000000	1610629145.878375
1651	42264.421875	-187500.015625	-187500.015625	-187500.015625	-187500.015625	-187500.015625	-187500.015625	-187500.015625	461.000000	491.000000	1018.000000	1610629145.878377
1652	42240.906250	-187500.015625	-187500.015625	-187500.015625	-187500.015625	-187500.015625	-187500.015625	-187500.015625	461.000000	492.000000	1018.000000	1610629145.878379
1653	42223.160156	-187500.015625	-187500.015625	-187500.015625	-187500.015625	-187500.015625	-187500.015625	-187500.015625	461.000000	491.000000	1019.000000	1610629145.878415
1654	42242.648438	-187500.015625	-187500.015625	-187500.015625	-187500.015625	-187500.015625	-187500.015625	-187500.015625	460.000000	492.000000	1018.000000	1610629145.878417
1655	42268.824219	-187500.015625	-187500.015625	-187500.015625	-187500.015625	-187500.015625	-187500.015625	-187500.015625	460.000000	492.000000	1018.000000	1610629145.878419
1656	42265.628906	-187500.015625	-187500.015625	-187500.015625	-187500.015625	-187500.015625	-187500.015625	-187500.015625	461.000000	491.000000	1018.000000	1610629145.878421
1657	42242.023438	-187500.015625	-187500.015625	-187500.015625	-187500.015625	-187500.015625	-187500.015625	-187500.015625	461.000000	492.000000	1019.000000	1610629145.878423
1658	42229.261719	-187500.015625	-187500.015625	-187500.015625	-187500.015625	-187500.015625	-187500.015625	-187500.015625	461.000000	491.000000	1019.000000	1610629145.878426
1659	42246.160156	-187500.015625	-187500.015625	-187500.015625	-187500.015625	-187500.015625	-187500.015625	-187500.015625	460.000000	492.000000	1018.000000	1610629145.878428
1660	42264.398438	-187500.015625	-187500.015625	-187500.015625	-187500.015625	-187500.015625	-187500.015625	-187500.015625	461.000000	491.000000	1019.000000	1610629145.878430
1661	42263.949219	-187500.015625	-187500.015625	-187500.015625	-187500.015625	-187500.015625	-187500.015625	-187500.015625	461.000000	492.000000	1019.000000	1610629145.878432
1662	42241.777344	-187500.015625	-187500.015625	-187500.015625	-187500.015625	-187500.015625	-187500.015625	-187500.015625	461.000000	492.000000	1019.000000	1610629145.878434
1663	42232.187500	-187500.015625	-187500.015625	-187500.015625	-187500.015625	-187500.015625	-187500.015625	-187500.015625	461.000000	492.000000	1018.000000	1610629145.878436
1664	42255.167969	-187500.015625	-187500.015625	-187500.015625	-187500.015625	-187500.015625	-187500.015625	-187500.015625	461.000000	492.000000	1019.000000	1610629145.878453
1665	42283.644531	-187500.015625	-187500.015625	-187500.015625	-187500.015625	-187500.015625	-187500.015625	-187500.015625	461.000000	491.000000	1018.000000	1610629145.878456
1666	42280.937500	-187500.015625	-187500.015625	-187500.015625	-187500.015625	-187500.015625	-187500.015625	-187500.015625	461.000000	490.000000	1019.000000	1610629145.878458
1667	42252.371094	-187500.015625	-187500.015625	-187500.015625	-187500.015625	-187500.015625	-187500.015625	-187500.015625	461.000000	492.000000	1018.000000	1610629145.878460
1668	42236.882812	-187500.015625	-187500.015625	-187500.015625	-187500.015625	-187500.015625	-187500.015625	-187500.015625	461.000000	492.000000	1018.000000	1610629145.878483
1669	42254.207031	-187500.015625	-187500.015625	-187500.015625	-187500.015625	-187500.015625	-187500.015625	-187500.015625	461.000000	491.000000	1018.000000	1610629145.878486
1670	42274.054688	-187500.015625	-187500.015625	-187500.015625	-187500.015625	-187500.015625	-187500.015625	-187500.015625	461.000000	491.000000	1018.000000	1610629145.878488
1671	42275.394531	-187500.015625	-187500.015625	-187500.015625	-187500.015625	-187500.015625	-187500.015625	-187500.015625	461.000000	492.000000	1018.000000	1610629145.878489
1672	42256.664062	-187500.015625	-187500.015625	-187500.015625	-187500.015625	-187500.015625	-187500.015625	-187500.015625	461.000000	492.000000	1019.000000	1610629145.878491
1673	42241.308594	-187500.015625	-187500.015625	-187500.015625	-187500.015625	-187500.015625	-187500.015625	-187500.015625	461.000000	492.000000	1018.000000	1610629145.878493
1674	42255.972656	-187500.015625	-187500.015625	-187500.015625	-187500.015625	-187500.015625	-187500.015625	-187500.015625	461.000000	492.000000	1018.000000	1610629145.878495
1675	42279.148438	-187500.015625	-187500.015625	-187500.015625	-187500.015625	-187500.015625	-187500.015625	-187500.015625	461.000000	491.000000	1019.000000	1610629145.878496
1676	42274.812500	-187500.015625	-187500.015625	-187500.015625	-187500.015625	-187500.015625	-187500.015625	-187500.015625	461.000000	491.000000	1019.000000	1610629145.878499
1677	42251.187500	-187500.015625	-187500.015625	-187500.015625	-187500.015625	-187500.015625	-187500.015625	-187500.015625	461.000000	493.000000	1018.000000	1610629145.878501
1678	42238.402344	-187500.015625	-187500.015625	-187500.015625	-187500.015625	-187500.015625	-187500.015625	-187500.015625	461.000000	491.000000	1018.000000	1610629145.878503
1679	42251.835938	-187500.015625	-187500.015625	-187500.015625	-187500.015625	-187500.015625	-187500.015625	-187500.015625	461.000000	491.000000	1019.000000	1610629145.878505
1680	42274.164062	-187500.015625	-187500.015625	-187500.015625	-187500.015625	-187500.015625	-187500.015625	-187500.015625	460.000000	492.000000	1019.000000	1610629145.878506
1681	42271.820312	-187500.015625	-187500.015625	-187500.015625	-187500.015625	-187500.015625	-187500.015625	-187500.015625	461.000000	491.000000	1018.000000	1610629145.878508
1682	42247.992188	-187500.015625	-187500.015625	-187500.015625	-187500.015625	-187500.015625	-187500.015625	-187500.015625	461.000000	491.000000	1019.000000	1610629145.878509
1683	42233.128906	-187500.015625	-187500.015625	-187500.015625	-187500.015625	-187500.015625	-187500.015625	-187500.015625	461.000000	492.000000	1019.000000	1610629145.878511
1684	42251.792969	-187500.015625	-187500.015625	-187500.015625	-187500.015625	-187500.015625	-187500.015625	-187500.015625	461.000000	492.000000	1018.000000	1610629146.357502
1685	42274.144531	-187500.015625	-187500.015625	-187500.015625	-187500.015625	-187500.015625	-187500.015625	-187500.015625	461.000000	491.000000	1019.000000	1610629146.357634
1686	42276.558594	-187500.015625	-187500.015625	-187500.015625	-187500.015625	-187500.015625	-187500.015625	-187500.015625	461.000000	491.000000	1019.000000	1610629146.357638
1687	42254.027344	-187500.015625	-187500.015625	-187500.015625	-187500.015625	-187500.015625	-187500.015625	-187500.015625	461.000000	492.000000	1019.000000	1610629146.357640
1688	42236.906250	-187500.015625	-187500.015625	-187500.015625	-187500.015625	-187500.015625	-187500.015625	-187500.015625	461.000000	491.000000	1019.000000	1610629146.357642
1689	42252.753906	-187500.015625	-187500.015625	-187500.015625	-187500.015625	-187500.015625	-187500.015625	-187500.015625	461.000000	492.000000	1018.000000	1610629146.357643
1690	42278.277344	-187500.015625	-187500.015625	-187500.015625	-187500.015625	-187500.015625	-187500.015625	-187500.015625	461.000000	491.000000	1019.000000	1610629146.357645
1691	42276.109375	-187500.015625	-187500.015625	-187500.015625	-187500.015625	-187500.015625	-187500.015625	-187500.015625	461.000000	491.000000	1018.000000	1610629146.357646
1692	42255.167969	-187500.015625	-187500.015625	-187500.015625	-187500.015625	-187500.015625	-187500.015625	-187500.015625	461.000000	492.000000	1018.000000	1610629146.357648
1693	42239.609375	-187500.015625	-187500.015625	-187500.015625	-187500.015625	-187500.015625	-187500.015625	-187500.015625	461.000000	491.000000	1018.000000	1610629146.357650
1694	42259.035156	-187500.015625	-187500.015625	-187500.015625	-187500.015625	-187500.015625	-187500.015625	-187500.015625	461.000000	492.000000	1019.000000	1610629146.357652
1695	42282.078125	-187500.015625	-187500.015625	-187500.015625	-187500.015625	-187500.015625	-187500.015625	-187500.015625	461.000000	491.000000	1018.000000	1610629146.357654
1696	42280.648438	-187500.015625	-187500.015625	-187500.015625	-187500.015625	-187500.015625	-187500.015625	-187500.015625	461.000000	491.000000	1019.000000	1610629146.357655
1697	42253.691406	-187500.015625	-187500.015625	-187500.015625	-187500.015625	-187500.015625	-187500.015625	-187500.015625	461.000000	492.000000	1018.000000	1610629146.357657
1698	42241.621094	-187500.015625	-187500.015625	-187500.015625	-187500.015625	-187500.015625	-187500.015625	-187500.015625	461.000000	491.000000	1018.000000	1610629146.357658
1699	42256.820312	-187500.015625	-187500.015625	-187500.015625	-187500.015625	-187500.015625	-187500.015625	-187500.015625	461.000000	492.000000	1019.000000	1610629146.357663
1700	42285.230469	-187500.015625	-187500.015625	-187500.015625	-187500.015625	-187500.015625	-187500.015625	-187500.015625	461.000000	491.000000	1019.000000	1610629146.357665
1701	42284.582031	-187500.015625	-187500.015625	-187500.015625	-187500.015625	-187500.015625	-187500.015625	-187500.015625	461.000000	492.000000	1018.000000	1610629146.357667
1702	42255.324219	-187500.015625	-187500.015625	-187500.015625	-187500.015625	-187500.015625	-187500.015625	-187500.015625	461.000000	493.000000	1019.000000	1610629146.357668
1703	42238.378906	-187500.015625	-187500.015625	-187500.015625	-187500.015625	-187500.015625	-187500.015625	-187500.015625	461.000000	491.000000	1018.000000	1610629146.357670
1704	42254.160156	-187500.015625	-187500.015625	-187500.015625	-187500.015625	-187500.015625	-187500.015625	-187500.015625	461.000000	492.000000	1018.000000	1610629146.357671
1705	42273.449219	-187500.015625	-187500.015625	-187500.015625	-187500.015625	-187500.015625	-187500.015625	-187500.015625	461.000000	492.000000	1019.000000	1610629146.357673
1706	42271.976562	-187500.015625	-187500.015625	-187500.015625	-187500.015625	-187500.015625	-187500.015625	-187500.015625	461.000000	491.000000	1018.000000	1610629146.357675
1707	42248.437500	-187500.015625	-187500.015625	-187500.015625	-187500.015625	-187500.015625	-187500.015625	-187500.015625	461.000000	492.000000	1018.000000	1610629146.357677
1708	42233.261719	-187500.015625	-187500.015625	-187500.015625	-187500.015625	-187500.015625	-187500.015625	-187500.015625	461.000000	492.000000	1018.000000	1610629146.357678
1709	42248.683594	-187500.015625	-187500.015625	-187500.015625	-187500.015625	-187500.015625	-187500.015625	-187500.015625	461.000000	492.000000	1018.000000	1610629146.357680
1710	42272.937500	-187500.015625	-187500.015625	-187500.015625	-187500.015625	-187500.015625	-187500.015625	-187500.015625	461.000000	491.000000	1019.000000	1610629146.357682
1711	42269.605469	-187500.015625	-187500.015625	-187500.015625	-187500.015625	-187500.015625	-187500.015625	-187500.015625	461.000000	491.000000	1019.000000	1610629146.357683
1712	42252.285156	-187500.015625	-187500.015625	-187500.015625	-187500.015625	-187500.015625	-187500.015625	-187500.015625	461.000000	492.000000	1018.000000	1610629146.357685
1713	42239.207031	-187500.015625	-187500.015625	-187500.015625	-187500.015625	-187500.015625	-187500.015625	-187500.015625	461.000000	491.000000	1018.000000	1610629146.357686
1714	42249.175781	-187500.015625	-187500.015625	-187500.015625	-187500.015625	-187500.015625	-187500.015625	-187500.015625	461.000000	492.000000	1019.000000	1610629146.357688
1715	42275.843750	-187500.015625	-187500.015625	-187500.015625	-187500.015625	-187500.015625	-187500.015625	-187500.015625	461.000000	491.000000	1019.000000	1610629146.357690
1716	42270.097656	-187500.015625	-187500.015625	-187500.015625	-187500.015625	-187500.015625	-187500.015625	-187500.015625	460.000000	492.000000	1018.000000	1610629146.357691
1717	42249.109375	-187500.015625	-187500.015625	-187500.015625	-187500.015625	-187500.015625	-187500.015625	-187500.015625	461.000000	492.000000	1019.000000	1610629146.357693
1718	42235.898438	-187500.015625	-187500.015625	-187500.015625	-187500.015625	-187500.015625	-187500.015625	-187500.015625	461.000000	491.000000	1018.000000	1610629146.357694
1719	42249.800781	-187500.015625	-187500.015625	-187500.015625	-187500.015625	-187500.015625	-187500.015625	-187500.015625	461.000000	492.000000	1019.000000	1610629146.357696
1720	42281.855469	-187500.015625	-187500.015625	-187500.015625	-187500.015625	-187500.015625	-187500.015625	-187500.015625	460.000000	492.000000	1018.000000	1610629146.357697
1721	42287.777344	-187500.015625	-187500.015625	-187500.015625	-187500.015625	-187500.015625	-187500.015625	-187500.015625	461.000000	492.000000	1019.000000	1610629146.357699
1722	42261.492188	-187500.015625	-187500.015625	-187500.015625	-187500.015625	-187500.015625	-187500.015625	-187500.015625	461.000000	492.000000	1019.000000	1610629146.357702
1723	42241.753906	-187500.015625	-187500.015625	-187500.015625	-187500.015625	-187500.015625	-187500.015625	-187500.015625	461.000000	491.000000	1019.000000	1610629146.357703
1724	42255.277344	-187500.015625	-187500.015625	-187500.015625	-187500.015625	-187500.015625	-187500.015625	-187500.015625	461.000000	492.000000	1018.000000	1610629146.357705
1725	42282.882812	-187500.015625	-187500.015625	-187500.015625	-187500.015625	-187500.015625	-187500.015625	-187500.015625	461.000000	492.000000	1019.000000	1610629146.357707
1726	42279.843750	-187500.015625	-187500.015625	-187500.015625	-187500.015625	-187500.015625	-187500.015625	-187500.015625	461.000000	491.000000	1019.000000	1610629146.357708
1727	42256.238281	-187500.015625	-187500.015625	-187500.015625	-187500.015625	-187500.015625	-187500.015625	-187500.015625	461.000000	492.000000	1020.000000	1610629146.357710
1728	42238.804688	-187500.015625	-187500.015625	-187500.015625	-187500.015625	-187500.015625	-187500.015625	-187500.015625	461.000000	491.000000	1018.000000	1610629146.357711
1729	42252.617188	-187500.015625	-187500.015625	-187500.015625	-187500.015625	-187500.015625	-187500.015625	-187500.015625	461.000000	492.000000	1018.000000	1610629146.357713
1730	42277.964844	-187500.015625	-187500.015625	-187500.015625	-187500.015625	-187500.015625	-187500.015625	-187500.015625	461.000000	491.000000	1018.000000	1610629146.357715
1731	42279.796875	-187500.015625	-187500.015625	-187500.015625	-187500.015625	-187500.015625	-187500.015625	-187500.015625	461.000000	491.000000	1019.000000	1610629146.357716
1732	42252.976562	-187500.015625	-187500.015625	-187500.015625	-187500.015625	-187500.015625	-187500.015625	-187500.015625	461.000000	492.000000	1019.000000	1610629146.357718
1733	42233.351562	-187500.015625	-187500.015625	-187500.015625	-187500.015625	-187500.015625	-187500.015625	-187500.015625	461.000000	491.000000	1019.000000	1610629146.357720
1734	42244.324219	-187500.015625	-187500.015625	-187500.015625	-187500.015625	-187500.015625	-187500.015625	-187500.015625	461.000000	492.000000	1018.000000	1610629146.357721
1735	42269.628906	-187500.015625	-187500.015625	-187500.015625	-187500.015625	-187500.015625	-187500.015625	-187500.015625	460.000000	492.000000	1018.000000	1610629146.357723
1736	42275.753906	-187500.015625	-187500.015625	-187500.015625	-187500.015625	-187500.015625	-187500.015625	-187500.015625	461.000000	491.000000	1019.000000	1610629146.357724
1737	42259.839844	-187500.015625	-187500.015625	-187500.015625	-187500.015625	-187500.015625	-187500.015625	-187500.015625	461.000000	492.000000	1018.000000	1610629146.357726
1738	42243.835938	-187500.015625	-187500.015625	-187500.015625	-187500.015625	-187500.015625	-187500.015625	-187500.015625	461.000000	491.000000	1019.000000	1610629146.357728
1739	42254.429688	-187500.015625	-187500.015625	-187500.015625	-187500.015625	-187500.015625	-187500.015625	-187500.015625	461.000000	491.000000	1018.000000	1610629146.357729
1740	42278.949219	-187500.015625	-187500.015625	-187500.015625	-187500.015625	-187500.015625	-187500.015625	-187500.015625	461.000000	492.000000	1018.000000	1610629146.357731
1741	42282.546875	-187500.015625	-187500.015625	-187500.015625	-187500.015625	-187500.015625	-187500.015625	-187500.015625	461.000000	492.000000	1019.000000	1610629146.357733
1742	42258.988281	-187500.015625	-187500.015625	-187500.015625	-187500.015625	-187500.015625	-187500.015625	-187500.015625	461.000000	491.000000	1019.000000	1610629146.357734
1743	42245.621094	-187500.015625	-187500.015625	-187500.015625	-187500.015625	-187500.015625	-187500.015625	-187500.015625	461.000000	491.000000	1019.000000	1610629146.357736
1744	42264.062500	-187500.015625	-187500.015625	-187500.015625	-187500.015625	-187500.015625	-187500.015625	-187500.015625	460.000000	492.000000	1017.000000	1610629146.357737
1745	42292.628906	-187500.015625	-187500.015625	-187500.015625	-187500.015625	-187500.015625	-187500.015625	-187500.015625	461.000000	492.000000	1018.000000	1610629146.357739
1746	42299.355469	-187500.015625	-187500.015625	-187500.015625	-187500.015625	-187500.015625	-187500.015625	-187500.015625	460.000000	492.000000	1018.000000	1610629146.357741
1747	42276.714844	-187500.015625	-187500.015625	-187500.015625	-187500.015625	-187500.015625	-187500.015625	-187500.015625	461.000000	492.000000	1019.000000	1610629146.357743
1748	42255.570312	-187500.015625	-187500.015625	-187500.015625	-187500.015625	-187500.015625	-187500.015625	-187500.015625	461.000000	491.000000	1019.000000	1610629146.357745
1749	42262.968750	-187500.015625	-187500.015625	-187500.015625	-187500.015625	-187500.015625	-187500.015625	-187500.015625	461.000000	492.000000	1019.000000	1610629146.357746
1750	42285.183594	-187500.015625	-187500.015625	-187500.015625	-187500.015625	-187500.015625	-187500.015625	-187500.015625	461.000000	492.000000	1018.000000	1610629146.357748
1751	42286.503906	-187500.015625	-187500.015625	-187500.015625	-187500.015625	-187500.015625	-187500.015625	-187500.015625	461.000000	492.000000	1018.000000	1610629146.357750
1752	42261.960938	-187500.015625	-187500.015625	-187500.015625	-187500.015625	-187500.015625	-187500.015625	-187500.015625	461.000000	492.000000	1019.000000	1610629146.357751
1753	42239.945312	-187500.015625	-187500.015625	-187500.015625	-187500.015625	-187500.015625	-187500.015625	-187500.015625	461.000000	491.000000	1018.000000	1610629146.357753
1754	42247.410156	-187500.015625	-187500.015625	-187500.015625	-187500.015625	-187500.015625	-187500.015625	-187500.015625	461.000000	491.000000	1019.000000	1610629146.357754
1755	42273.046875	-187500.015625	-187500.015625	-187500.015625	-187500.015625	-187500.015625	-187500.015625	-187500.015625	460.000000	492.000000	1018.000000	1610629146.357756
1756	42277.070312	-187500.015625	-187500.015625	-187500.015625	-187500.015625	-187500.015625	-187500.015625	-187500.015625	461.000000	490.000000	1017.000000	1610629146.357758
1757	42256.621094	-187500.015625	-187500.015625	-187500.015625	-187500.015625	-187500.015625	-187500.015625	-187500.015625	461.000000	492.000000	1017.000000	1610629146.357759
1758	42241.578125	-187500.015625	-187500.015625	-187500.015625	-187500.015625	-187500.015625	-187500.015625	-187500.015625	461.000000	491.000000	1018.000000	1610629146.357761
1759	42249.511719	-187500.015625	-187500.015625	-187500.015625	-187500.015625	-187500.015625	-187500.015625	-187500.015625	461.000000	491.000000	1019.000000	1610629146.357762
1760	42275.527344	-187500.015625	-187500.015625	-187500.015625	-187500.015625	-187500.015625	-187500.015625	-187500.015625	461.000000	492.000000	1018.000000	1610629146.357764
1761	42280.582031	-187500.015625	-187500.015625	-187500.015625	-187500.015625	-187500.015625	-187500.015625	-187500.015625	461.000000	492.000000	1019.000000	1610629146.357766
1762	42257.335938	-187500.015625	-187500.015625	-187500.015625	-187500.015625	-187500.015625	-187500.015625	-187500.015625	461.000000	492.000000	1018.000000	1610629146.357767
1763	42231.832031	-187500.015625	-187500.015625	-187500.015625	-187500.015625	-187500.015625	-187500.015625	-187500.015625	461.000000	491.000000	1018.000000	1610629146.357769
1764	42238.468750	-187500.015625	-187500.015625	-187500.015625	-187500.015625	-187500.015625	-187500.015625	-187500.015625	460.000000	492.000000	1019.000000	1610629146.357771
1765	42263.546875	-187500.015625	-187500.015625	-187500.015625	-187500.015625	-187500.015625	-187500.015625	-187500.015625	461.000000	491.000000	1019.000000	1610629146.357772
1766	42271.527344	-187500.015625	-187500.015625	-187500.015625	-187500.015625	-187500.015625	-187500.015625	-187500.015625	461.000000	492.000000	1019.000000	1610629146.357774
1767	42257.066406	-187500.015625	-187500.015625	-187500.015625	-187500.015625	-187500.015625	-187500.015625	-187500.015625	461.000000	492.000000	1018.000000	1610629146.357775
1768	42243.921875	-187500.015625	-187500.015625	-187500.015625	-187500.015625	-187500.015625	-187500.015625	-187500.015625	461.000000	492.000000	1019.000000	1610629146.357777
1769	42253.042969	-187500.015625	-187500.015625	-187500.015625	-187500.015625	-187500.015625	-187500.015625	-187500.015625	461.000000	491.000000	1019.000000	1610629146.357780
1770	42278.300781	-187500.015625	-187500.015625	-187500.015625	-187500.015625	-187500.015625	-187500.015625	-187500.015625	461.000000	492.000000	1018.000000	1610629146.357781
1771	42279.171875	-187500.015625	-187500.015625	-187500.015625	-187500.015625	-187500.015625	-187500.015625	-187500.015625	461.000000	491.000000	1019.000000	1610629146.357783
1772	42252.125000	-187500.015625	-187500.015625	-187500.015625	-187500.015625	-187500.015625	-187500.015625	-187500.015625	461.000000	492.000000	1018.000000	1610629146.357785
1773	42237.843750	-187500.015625	-187500.015625	-187500.015625	-187500.015625	-187500.015625	-187500.015625	-187500.015625	461.000000	491.000000	1019.000000	1610629146.357786
1774	42250.292969	-187500.015625	-187500.015625	-187500.015625	-187500.015625	-187500.015625	-187500.015625	-187500.015625	461.000000	491.000000	1019.000000	1610629146.357788
1775	42274.859375	-187500.015625	-187500.015625	-187500.015625	-187500.015625	-187500.015625	-187500.015625	-187500.015625	461.000000	492.000000	1018.000000	1610629146.357789
1776	42282.367188	-187500.015625	-187500.015625	-187500.015625	-187500.015625	-187500.015625	-187500.015625	-187500.015625	461.000000	491.000000	1018.000000	1610629146.357791
1777	42263.480469	-187500.015625	-187500.015625	-187500.015625	-187500.015625	-187500.015625	-187500.015625	-187500.015625	461.000000	492.000000	1019.000000	1610629146.357792
1778	42242.671875	-187500.015625	-187500.015625	-187500.015625	-187500.015625	-187500.015625	-187500.015625	-187500.015625	461.000000	491.000000	1018.000000	1610629146.357794
1779	42247.902344	-187500.015625	-187500.015625	-187500.015625	-187500.015625	-187500.015625	-187500.015625	-187500.015625	461.000000	492.000000	1018.000000	1610629146.357796
1780	42268.667969	-187500.015625	-187500.015625	-187500.015625	-187500.015625	-187500.015625	-187500.015625	-187500.015625	461.000000	491.000000	1019.000000	1610629146.357797
1781	42277.941406	-187500.015625	-187500.015625	-187500.015625	-187500.015625	-187500.015625	-187500.015625	-187500.015625	461.000000	490.000000	1018.000000	1610629146.357799
1782	42258.339844	-187500.015625	-187500.015625	-187500.015625	-187500.015625	-187500.015625	-187500.015625	-187500.015625	461.000000	492.000000	1018.000000	1610629146.357801
1783	42242.425781	-187500.015625	-187500.015625	-187500.015625	-187500.015625	-187500.015625	-187500.015625	-187500.015625	461.000000	492.000000	1018.000000	1610629146.357802
1784	42255.277344	-187500.015625	-187500.015625	-187500.015625	-187500.015625	-187500.015625	-187500.015625	-187500.015625	461.000000	492.000000	1018.000000	1610629146.357804
1785	42278.121094	-187500.015625	-187500.015625	-187500.015625	-187500.015625	-187500.015625	-187500.015625	-187500.015625	461.000000	492.000000	1019.000000	1610629146.357805
1786	42280.468750	-187500.015625	-187500.015625	-187500.015625	-187500.015625	-187500.015625	-187500.015625	-187500.015625	461.000000	491.000000	1019.000000	1610629146.357807
1787	42256.285156	-187500.015625	-187500.015625	-187500.015625	-187500.015625	-187500.015625	-187500.015625	-187500.015625	461.000000	491.000000	1019.000000	1610629146.357809
1788	42236.750000	-187500.015625	-187500.015625	-187500.015625	-187500.015625	-187500.015625	-187500.015625	-187500.015625	461.000000	492.000000	1018.000000	1610629146.357810
1789	42249.355469	-187500.015625	-187500.015625	-187500.015625	-187500.015625	-187500.015625	-187500.015625	-187500.015625	461.000000	491.000000	1018.000000	1610629146.357812
1790	42277.785156	-187500.015625	-187500.015625	-187500.015625	-187500.015625	-187500.015625	-187500.015625	-187500.015625	460.000000	492.000000	1018.000000	1610629146.357814
1791	42284.714844	-187500.015625	-187500.015625	-187500.015625	-187500.015625	-187500.015625	-187500.015625	-187500.015625	461.000000	491.000000	1018.000000	1610629146.357815
1792	42270.097656	-187500.015625	-187500.015625	-187500.015625	-187500.015625	-187500.015625	-187500.015625	-187500.015625	461.000000	492.000000	1019.000000	1610629146.357818
1793	42249.468750	-187500.015625	-187500.015625	-187500.015625	-187500.015625	-187500.015625	-187500.015625	-187500.015625	461.000000	492.000000	1019.000000	1610629146.357819
1794	42255.324219	-187500.015625	-187500.015625	-187500.015625	-187500.015625	-187500.015625	-187500.015625	-187500.015625	461.000000	492.000000	1018.000000	1610629146.357821
1795	42283.105469	-187500.015625	-187500.015625	-187500.015625	-187500.015625	-187500.015625	-187500.015625	-187500.015625	460.000000	492.000000	1019.000000	1610629146.357823
1796	42289.230469	-187500.015625	-187500.015625	-187500.015625	-187500.015625	-187500.015625	-187500.015625	-187500.015625	460.000000	492.000000	1018.000000	1610629146.357824
1797	42270.140625	-187500.015625	-187500.015625	-187500.015625	-187500.015625	-187500.015625	-187500.015625	-187500.015625	461.000000	491.000000	1019.000000	1610629146.357826
1798	42253.734375	-187500.015625	-187500.015625	-187500.015625	-187500.015625	-187500.015625	-187500.015625	-187500.015625	461.000000	491.000000	1019.000000	1610629146.357828
1799	42257.289062	-187500.015625	-187500.015625	-187500.015625	-187500.015625	-187500.015625	-187500.015625	-187500.015625	460.000000	492.000000	1018.000000	1610629146.357829
1800	42284.648438	-187500.015625	-187500.015625	-187500.015625	-187500.015625	-187500.015625	-187500.015625	-187500.015625	461.000000	492.000000	1018.000000	1610629146.357831
1801	42292.875000	-187500.015625	-187500.015625	-187500.015625	-187500.015625	-187500.015625	-187500.015625	-187500.015625	461.000000	491.000000	1018.000000	1610629146.357832
1802	42274.121094	-187500.015625	-187500.015625	-187500.015625	-187500.015625	-187500.015625	-187500.015625	-187500.015625	461.000000	492.000000	1019.000000	1610629146.357834
1803	42253.402344	-187500.015625	-187500.015625	-187500.015625	-187500.015625	-187500.015625	-187500.015625	-187500.015625	461.000000	491.000000	1018.000000	1610629146.357836
1804	42256.640625	-187500.015625	-187500.015625	-187500.015625	-187500.015625	-187500.015625	-187500.015625	-187500.015625	461.000000	585.000000	1018.000000	1610629146.836840
1805	42282.234375	-187500.015625	-187500.015625	-187500.015625	-187500.015625	-187500.015625	-187500.015625	-187500.015625	461.000000	681.000000	1019.000000	1610629146.836972
1806	42298.753906	-187500.015625	-187500.015625	-187500.015625	-187500.015625	-187500.015625	-187500.015625	-187500.015625	461.000000	732.000000	1018.000000	1610629146.836974
1807	42281.093750	-187500.015625	-187500.015625	-187500.015625	-187500.015625	-187500.015625	-187500.015625	-187500.015625	462.000000	760.000000	1018.000000	1610629146.836975
1808	42243.656250	-187500.015625	-187500.015625	-187500.015625	-187500.015625	-187500.015625	-187500.015625	-187500.015625	462.000000	776.000000	1018.000000	1610629146.836977
1809	42240.839844	-187500.015625	-187500.015625	-187500.015625	-187500.015625	-187500.015625	-187500.015625	-187500.015625	461.000000	787.000000	1018.000000	1610629146.836980
1810	42273.515625	-187500.015625	-187500.015625	-187500.015625	-187500.015625	-187500.015625	-187500.015625	-187500.015625	461.000000	794.000000	1018.000000	1610629146.836982
1811	42279.796875	-187500.015625	-187500.015625	-187500.015625	-187500.015625	-187500.015625	-187500.015625	-187500.015625	461.000000	799.000000	1019.000000	1610629146.836984
1812	42262.500000	-187500.015625	-187500.015625	-187500.015625	-187500.015625	-187500.015625	-187500.015625	-187500.015625	461.000000	803.000000	1018.000000	1610629146.836985
1813	42246.984375	-187500.015625	-187500.015625	-187500.015625	-187500.015625	-187500.015625	-187500.015625	-187500.015625	461.000000	805.000000	1017.000000	1610629146.836989
1814	42251.925781	-187500.015625	-187500.015625	-187500.015625	-187500.015625	-187500.015625	-187500.015625	-187500.015625	461.000000	807.000000	1018.000000	1610629146.836990
1815	42277.226562	-187500.015625	-187500.015625	-187500.015625	-187500.015625	-187500.015625	-187500.015625	-187500.015625	461.000000	808.000000	1018.000000	1610629146.836996
1816	42283.375000	-187500.015625	-187500.015625	-187500.015625	-187500.015625	-187500.015625	-187500.015625	-187500.015625	461.000000	809.000000	1019.000000	1610629146.836997
1817	42262.921875	-187500.015625	-187500.015625	-187500.015625	-187500.015625	-187500.015625	-187500.015625	-187500.015625	461.000000	810.000000	1018.000000	1610629146.836999
1818	42244.953125	-187500.015625	-187500.015625	-187500.015625	-187500.015625	-187500.015625	-187500.015625	-187500.015625	461.000000	812.000000	1018.000000	1610629146.837000
1819	42252.417969	-187500.015625	-187500.015625	-187500.015625	-187500.015625	-187500.015625	-187500.015625	-187500.015625	461.000000	812.000000	1019.000000	1610629146.837002
1820	42278.835938	-187500.015625	-187500.015625	-187500.015625	-187500.015625	-187500.015625	-187500.015625	-187500.015625	461.000000	812.000000	1019.000000	1610629146.837004
1821	42287.152344	-187500.015625	-187500.015625	-187500.015625	-187500.015625	-187500.015625	-187500.015625	-187500.015625	461.000000	814.000000	1019.000000	1610629146.837005
1822	42270.632812	-187500.015625	-187500.015625	-187500.015625	-187500.015625	-187500.015625	-187500.015625	-187500.015625	461.000000	815.000000	1018.000000	1610629146.837007
1823	42246.003906	-187500.015625	-187500.015625	-187500.015625	-187500.015625	-187500.015625	-187500.015625	-187500.015625	461.000000	815.000000	1018.000000	1610629146.837008
1824	42250.917969	-187500.015625	-187500.015625	-187500.015625	-187500.015625	-187500.015625	-187500.015625	-187500.015625	461.000000	814.000000	1019.000000	1610629146.837010
1825	42285.093750	-187500.015625	-187500.015625	-187500.015625	-187500.015625	-187500.015625	-187500.015625	-187500.015625	461.000000	816.000000	1018.000000	1610629146.837012
1826	42294.617188	-187500.015625	-187500.015625	-187500.015625	-187500.015625	-187500.015625	-187500.015625	-187500.015625	461.000000	816.000000	1017.000000	1610629146.837013
1827	42274.835938	-187500.015625	-187500.015625	-187500.015625	-187500.015625	-187500.015625	-187500.015625	-187500.015625	461.000000	816.000000	1018.000000	1610629146.837015
1828	42252.484375	-187500.015625	-187500.015625	-187500.015625	-187500.015625	-187500.015625	-187500.015625	-187500.015625	461.000000	816.000000	1019.000000	1610629146.837017
1829	42249.625000	-187500.015625	-187500.015625	-187500.015625	-187500.015625	-187500.015625	-187500.015625	-187500.015625	461.000000	816.000000	1019.000000	1610629146.837018
1830	42273.027344	-187500.015625	-187500.015625	-187500.015625	-187500.015625	-187500.015625	-187500.015625	-187500.015625	461.000000	817.000000	1016.000000	1610629146.837020
1831	42282.035156	-187500.015625	-187500.015625	-187500.015625	-187500.015625	-187500.015625	-187500.015625	-187500.015625	460.000000	817.000000	1018.000000	1610629146.837021
1832	42265.539062	-187500.015625	-187500.015625	-187500.015625	-187500.015625	-187500.015625	-187500.015625	-187500.015625	461.000000	817.000000	1018.000000	1610629146.837023
1833	42246.250000	-187500.015625	-187500.015625	-187500.015625	-187500.015625	-187500.015625	-187500.015625	-187500.015625	461.000000	817.000000	1019.000000	1610629146.837025
1834	42252.082031	-187500.015625	-187500.015625	-187500.015625	-187500.015625	-187500.015625	-187500.015625	-187500.015625	461.000000	817.000000	1018.000000	1610629146.837026
1835	42274.367188	-187500.015625	-187500.015625	-187500.015625	-187500.015625	-187500.015625	-187500.015625	-187500.015625	460.000000	818.000000	1018.000000	1610629146.837028
1836	42281.609375	-187500.015625	-187500.015625	-187500.015625	-187500.015625	-187500.015625	-187500.015625	-187500.015625	461.000000	818.000000	1018.000000	1610629146.837030
1837	42267.503906	-187500.015625	-187500.015625	-187500.015625	-187500.015625	-187500.015625	-187500.015625	-187500.015625	461.000000	817.000000	1019.000000	1610629146.837031
1838	42248.484375	-187500.015625	-187500.015625	-187500.015625	-187500.015625	-187500.015625	-187500.015625	-187500.015625	461.000000	818.000000	1019.000000	1610629146.837033
1839	42246.335938	-187500.015625	-187500.015625	-187500.015625	-187500.015625	-187500.015625	-187500.015625	-187500.015625	461.000000	818.000000	1019.000000	1610629146.837035
1840	42273.472656	-187500.015625	-187500.015625	-187500.015625	-187500.015625	-187500.015625	-187500.015625	-187500.015625	461.000000	819.000000	1019.000000	1610629146.837037
1841	42286.011719	-187500.015625	-187500.015625	-187500.015625	-187500.015625	-187500.015625	-187500.015625	-187500.015625	461.000000	818.000000	1019.000000	1610629146.837039
1842	42268.601562	-187500.015625	-187500.015625	-187500.015625	-187500.015625	-187500.015625	-187500.015625	-187500.015625	461.000000	818.000000	1019.000000	1610629146.837040
1843	42244.863281	-187500.015625	-187500.015625	-187500.015625	-187500.015625	-187500.015625	-187500.015625	-187500.015625	461.000000	819.000000	1019.000000	1610629146.837042
1844	42247.367188	-187500.015625	-187500.015625	-187500.015625	-187500.015625	-187500.015625	-187500.015625	-187500.015625	461.000000	819.000000	1018.000000	1610629146.837043
1845	42270.925781	-187500.015625	-187500.015625	-187500.015625	-187500.015625	-187500.015625	-187500.015625	-187500.015625	461.000000	819.000000	1018.000000	1610629146.837045
1846	42279.171875	-187500.015625	-187500.015625	-187500.015625	-187500.015625	-187500.015625	-187500.015625	-187500.015625	461.000000	787.000000	1019.000000	1610629146.837047
1847	42260.441406	-187500.015625	-187500.015625	-187500.015625	-187500.015625	-187500.015625	-187500.015625	-187500.015625	460.000000	740.000000	1019.000000	1610629146.837049
1848	42237.039062	-187500.015625	-187500.015625	-187500.015625	-187500.015625	-187500.015625	-187500.015625	-187500.015625	460.000000	692.000000	1018.000000	1610629146.837050
1849	42241.597656	-187500.015625	-187500.015625	-187500.015625	-187500.015625	-187500.015625	-187500.015625	-187500.015625	460.000000	651.000000	1019.000000	1610629146.837052
1850	42264.218750	-187500.015625	-187500.015625	-187500.015625	-187500.015625	-187500.015625	-187500.015625	-187500.015625	460.000000	620.000000	1018.000000	1610629146.837053
1851	42271.820312	-187500.015625	-187500.015625	-187500.015625	-187500.015625	-187500.015625	-187500.015625	-187500.015625	460.000000	597.000000	1018.000000	1610629146.837055
1852	42253.871094	-187500.015625	-187500.015625	-187500.015625	-187500.015625	-187500.015625	-187500.015625	-187500.015625	460.000000	581.000000	1019.000000	1610629146.837057
1853	42229.148438	-187500.015625	-187500.015625	-187500.015625	-187500.015625	-187500.015625	-187500.015625	-187500.015625	460.000000	568.000000	1018.000000	1610629146.837058
1854	42230.019531	-187500.015625	-187500.015625	-187500.015625	-187500.015625	-187500.015625	-187500.015625	-187500.015625	461.000000	557.000000	1019.000000	1610629146.837060
1855	42261.023438	-187500.015625	-187500.015625	-187500.015625	-187500.015625	-187500.015625	-187500.015625	-187500.015625	460.000000	550.000000	1019.000000	1610629146.837062
1856	42273.808594	-187500.015625	-187500.015625	-187500.015625	-187500.015625	-187500.015625	-187500.015625	-187500.015625	460.000000	544.000000	1018.000000	1610629146.837063
1857	42258.050781	-187500.015625	-187500.015625	-187500.015625	-187500.015625	-187500.015625	-187500.015625	-187500.015625	461.000000	540.000000	1018.000000	1610629146.837065
1858	42237.398438	-187500.015625	-187500.015625	-187500.015625	-187500.015625	-187500.015625	-187500.015625	-187500.015625	461.000000	535.000000	1018.000000	1610629146.837066
1859	42238.828125	-187500.015625	-187500.015625	-187500.015625	-187500.015625	-187500.015625	-187500.015625	-187500.015625	461.000000	531.000000	1019.000000	1610629146.837068
1860	42266.812500	-187500.015625	-187500.015625	-187500.015625	-187500.015625	-187500.015625	-187500.015625	-187500.015625	460.000000	529.000000	1018.000000	1610629146.837070
1861	42276.156250	-187500.015625	-187500.015625	-187500.015625	-187500.015625	-187500.015625	-187500.015625	-187500.015625	460.000000	527.000000	1018.000000	1610629146.837071
1862	42256.238281	-187500.015625	-187500.015625	-187500.015625	-187500.015625	-187500.015625	-187500.015625	-187500.015625	461.000000	524.000000	1018.000000	1610629146.837074
1863	42237.957031	-187500.015625	-187500.015625	-187500.015625	-187500.015625	-187500.015625	-187500.015625	-187500.015625	461.000000	522.000000	1019.000000	1610629146.837076
1864	42241.464844	-187500.015625	-187500.015625	-187500.015625	-187500.015625	-187500.015625	-187500.015625	-187500.015625	461.000000	520.000000	1019.000000	1610629146.837077
1865	42268.800781	-187500.015625	-187500.015625	-187500.015625	-187500.015625	-187500.015625	-187500.015625	-187500.015625	460.000000	519.000000	1018.000000	1610629146.837079
1866	42282.257812	-187500.015625	-187500.015625	-187500.015625	-187500.015625	-187500.015625	-187500.015625	-187500.015625	460.000000	517.000000	1018.000000	1610629146.837080
1867	42266.007812	-187500.015625	-187500.015625	-187500.015625	-187500.015625	-187500.015625	-187500.015625	-187500.015625	461.000000	516.000000	1019.000000	1610629146.837082
1868	42240.214844	-187500.015625	-187500.015625	-187500.015625	-187500.015625	-187500.015625	-187500.015625	-187500.015625	461.000000	515.000000	1019.000000	1610629146.837084
1869	42240.460938	-187500.015625	-187500.015625	-187500.015625	-187500.015625	-187500.015625	-187500.015625	-187500.015625	461.000000	514.000000	1018.000000	1610629146.837085
1870	42265.203125	-187500.015625	-187500.015625	-187500.015625	-187500.015625	-187500.015625	-187500.015625	-187500.015625	461.000000	514.000000	1019.000000	1610629146.837087
1871	42279.128906	-187500.015625	-187500.015625	-187500.015625	-187500.015625	-187500.015625	-187500.015625	-187500.015625	461.000000	512.000000	1018.000000	1610629146.837088
1872	42267.550781	-187500.015625	-187500.015625	-187500.015625	-187500.015625	-187500.015625	-187500.015625	-187500.015625	461.000000	512.000000	1019.000000	1610629146.837090
1873	42243.277344	-187500.015625	-187500.015625	-187500.015625	-187500.015625	-187500.015625	-187500.015625	-187500.015625	461.000000	511.000000	1018.000000	1610629146.837092
1874	42245.980469	-187500.015625	-187500.015625	-187500.015625	-187500.015625	-187500.015625	-187500.015625	-187500.015625	461.000000	510.000000	1019.000000	1610629146.837093
1875	42269.582031	-187500.015625	-187500.015625	-187500.015625	-187500.015625	-187500.015625	-187500.015625	-187500.015625	461.000000	509.000000	1019.000000	1610629146.837095
1876	42279.687500	-187500.015625	-187500.015625	-187500.015625	-187500.015625	-187500.015625	-187500.015625	-187500.015625	461.000000	508.000000	1018.000000	1610629146.837097
1877	42265.156250	-187500.015625	-187500.015625	-187500.015625	-187500.015625	-187500.015625	-187500.015625	-187500.015625	461.000000	509.000000	1019.000000	1610629146.837098
1878	42242.492188	-187500.015625	-187500.015625	-187500.015625	-187500.015625	-187500.015625	-187500.015625	-187500.015625	461.000000	508.000000	1018.000000	1610629146.837100
1879	42241.687500	-187500.015625	-187500.015625	-187500.015625	-187500.015625	-187500.015625	-187500.015625	-187500.015625	461.000000	507.000000	1019.000000	1610629146.837102
1880	42265.761719	-187500.015625	-187500.015625	-187500.015625	-187500.015625	-187500.015625	-187500.015625	-187500.015625	460.000000	507.000000	1019.000000	1610629146.837103
1881	42278.816406	-187500.015625	-187500.015625	-187500.015625	-187500.015625	-187500.015625	-187500.015625	-187500.015625	461.000000	506.000000	1019.000000	1610629146.837105
1882	42265.089844	-187500.015625	-187500.015625	-187500.015625	-187500.015625	-187500.015625	-187500.015625	-187500.015625	461.000000	506.000000	1019.000000	1610629146.837106
1883	42243.992188	-187500.015625	-187500.015625	-187500.015625	-187500.015625	-187500.015625	-187500.015625	-187500.015625	461.000000	506.000000	1019.000000	1610629146.837108
1884	42244.414062	-187500.015625	-187500.015625	-187500.015625	-187500.015625	-187500.015625	-187500.015625	-187500.015625	461.000000	505.000000	1019.000000	1610629146.837110
1885	42274.367188	-187500.015625	-187500.015625	-187500.015625	-187500.015625	-187500.015625	-187500.015625	-187500.015625	461.000000	505.000000	1019.000000	1610629146.837113
1886	42280.109375	-187500.015625	-187500.015625	-187500.015625	-187500.015625	-187500.015625	-187500.015625	-187500.015625	461.000000	504.000000	1019.000000	1610629146.837114
1887	42262.921875	-187500.015625	-187500.015625	-187500.015625	-187500.015625	-187500.015625	-187500.015625	-187500.015625	461.000000	505.000000	1018.000000	1610629146.837116
1888	42243.453125	-187500.015625	-187500.015625	-187500.015625	-187500.015625	-187500.015625	-187500.015625	-187500.015625	461.000000	505.000000	1019.000000	1610629146.837118
1889	42243.296875	-187500.015625	-187500.015625	-187500.015625	-187500.015625	-187500.015625	-187500.015625	-187500.015625	461.000000	503.000000	1018.000000	1610629146.837119
1890	42262.945312	-187500.015625	-187500.015625	-187500.015625	-187500.015625	-187500.015625	-187500.015625	-187500.015625	460.000000	504.000000	1018.000000	1610629146.837121
1891	42273.695312	-187500.015625	-187500.015625	-187500.015625	-187500.015625	-187500.015625	-187500.015625	-187500.015625	461.000000	503.000000	1018.000000	1610629146.837123
1892	42265.179688	-187500.015625	-187500.015625	-187500.015625	-187500.015625	-187500.015625	-187500.015625	-187500.015625	461.000000	503.000000	1019.000000	1610629146.837124
1893	42247.277344	-187500.015625	-187500.015625	-187500.015625	-187500.015625	-187500.015625	-187500.015625	-187500.015625	461.000000	503.000000	1019.000000	1610629146.837126
1894	42247.945312	-187500.015625	-187500.015625	-187500.015625	-187500.015625	-187500.015625	-187500.015625	-187500.015625	461.000000	502.000000	1018.000000	1610629146.837127
1895	42272.644531	-187500.015625	-187500.015625	-187500.015625	-187500.015625	-187500.015625	-187500.015625	-187500.015625	461.000000	503.000000	1019.000000	1610629146.837129
1896	42280.960938	-187500.015625	-187500.015625	-187500.015625	-187500.015625	-187500.015625	-187500.015625	-187500.015625	461.000000	501.000000	1019.000000	1610629146.837131
1897	42266.789062	-187500.015625	-187500.015625	-187500.015625	-187500.015625	-187500.015625	-187500.015625	-187500.015625	461.000000	502.000000	1018.000000	1610629146.837133
1898	42250.628906	-187500.015625	-187500.015625	-187500.015625	-187500.015625	-187500.015625	-187500.015625	-187500.015625	461.000000	502.000000	1018.000000	1610629146.837135
1899	42254.160156	-187500.015625	-187500.015625	-187500.015625	-187500.015625	-187500.015625	-187500.015625	-187500.015625	460.000000	502.000000	1018.000000	1610629146.837137
1900	42276.289062	-187500.015625	-187500.015625	-187500.015625	-187500.015625	-187500.015625	-187500.015625	-187500.015625	460.000000	502.000000	1019.000000	1610629146.837138
1901	42289.589844	-187500.015625	-187500.015625	-187500.015625	-187500.015625	-187500.015625	-187500.015625	-187500.015625	461.000000	500.000000	1019.000000	1610629146.837140
1902	42275.796875	-187500.015625	-187500.015625	-187500.015625	-187500.015625	-187500.015625	-187500.015625	-187500.015625	461.000000	501.000000	1019.000000	1610629146.837142
1903	42252.597656	-187500.015625	-187500.015625	-187500.015625	-187500.015625	-187500.015625	-187500.015625	-187500.015625	461.000000	500.000000	1019.000000	1610629146.837143
1904	42247.613281	-187500.015625	-187500.015625	-187500.015625	-187500.015625	-187500.015625	-187500.015625	-187500.015625	461.000000	501.000000	1018.000000	1610629146.837145
1905	42271.417969	-187500.015625	-187500.015625	-187500.015625	-187500.015625	-187500.015625	-187500.015625	-187500.015625	461.000000	500.000000	1018.000000	1610629146.837147
1906	42283.976562	-187500.015625	-187500.015625	-187500.015625	-187500.015625	-187500.015625	-187500.015625	-187500.015625	460.000000	499.000000	1019.000000	1610629146.837148
1907	42270.878906	-187500.015625	-187500.015625	-187500.015625	-187500.015625	-187500.015625	-187500.015625	-187500.015625	461.000000	501.000000	1018.000000	1610629146.837150
1908	42245.398438	-187500.015625	-187500.015625	-187500.015625	-187500.015625	-187500.015625	-187500.015625	-187500.015625	461.000000	500.000000	1018.000000	1610629146.837152
1909	42244.617188	-187500.015625	-187500.015625	-187500.015625	-187500.015625	-187500.015625	-187500.015625	-187500.015625	461.000000	499.000000	1018.000000	1610629146.837154
1910	42273.515625	-187500.015625	-187500.015625	-187500.015625	-187500.015625	-187500.015625	-187500.015625	-187500.015625	461.000000	500.000000	1019.000000	1610629146.837157
1911	42284.468750	-187500.015625	-187500.015625	-187500.015625	-187500.015625	-187500.015625	-187500.015625	-187500.015625	461.000000	499.000000	1019.000000	1610629146.837158
1912	42267.660156	-187500.015625	-187500.015625	-187500.015625	-187500.015625	-187500.015625	-187500.015625	-187500.015625	461.000000	500.000000	1018.000000	1610629146.837160
1913	42244.214844	-187500.015625	-187500.015625	-187500.015625	-187500.015625	-187500.015625	-187500.015625	-187500.015625	461.000000	499.000000	1018.000000	1610629146.837161
1914	42239.855469	-187500.015625	-187500.015625	-187500.015625	-187500.015625	-187500.015625	-187500.015625	-187500.015625	461.000000	498.000000	1018.000000	1610629146.837163
1915	42258.878906	-187500.015625	-187500.015625	-187500.015625	-187500.015625	-187500.015625	-187500.015625	-187500.015625	461.000000	499.000000	1019.000000	1610629146.837165
1916	42273.832031	-187500.015625	-187500.015625	-187500.015625	-187500.015625	-187500.015625	-187500.015625	-187500.015625	460.000000	498.000000	1018.000000	1610629146.837166
1917	42263.437500	-187500.015625	-187500.015625	-187500.015625	-187500.015625	-187500.015625	-187500.015625	-187500.015625	461.000000	499.000000	1018.000000	1610629146.837168
1918	42242.425781	-187500.015625	-187500.015625	-187500.015625	-187500.015625	-187500.015625	-187500.015625	-187500.015625	461.000000	499.000000	1018.000000	1610629146.837170
1919	42244.707031	-187500.015625	-187500.015625	-187500.015625	-187500.015625	-187500.015625	-187500.015625	-187500.015625	461.000000	498.000000	1018.000000	1610629146.837171
1920	42271.191406	-187500.015625	-187500.015625	-187500.015625	-187500.015625	-187500.015625	-187500.015625	-187500.015625	461.000000	498.000000	1019.000000	1610629146.837173
1921	42280.492188	-187500.015625	-187500.015625	-187500.015625	-187500.015625	-187500.015625	-187500.015625	-187500.015625	460.000000	499.000000	1018.000000	1610629146.837174
1922	42261.625000	-187500.015625	-187500.015625	-187500.015625	-187500.015625	-187500.015625	-187500.015625	-187500.015625	461.000000	498.000000	1018.000000	1610629146.837176
1923	42233.886719	-187500.015625	-187500.015625	-187500.015625	-187500.015625	-187500.015625	-187500.015625	-187500.015625	461.000000	498.000000	1019.000000	1610629146.837178
1924	42228.656250	-187500.015625	-187500.015625	-187500.015625	-187500.015625	-187500.015625	-187500.015625	-187500.015625	461.000000	497.000000	1019.000000	1610629147.316872
1925	42256.375000	-187500.015625	-187500.015625	-187500.015625	-187500.015625	-187500.015625	-187500.015625	-187500.015625	461.000000	498.000000	1018.000000	1610629147.316967
1926	42274.722656	-187500.015625	-187500.015625	-187500.015625	-187500.015625	-187500.015625	-187500.015625	-187500.015625	460.000000	498.000000	1018.000000	1610629147.316970
1927	42265.492188	-187500.015625	-187500.015625	-187500.015625	-187500.015625	-187500.015625	-187500.015625	-187500.015625	461.000000	497.000000	1019.000000	1610629147.316973
1928	42247.679688	-187500.015625	-187500.015625	-187500.015625	-187500.015625	-187500.015625	-187500.015625	-187500.015625	461.000000	497.000000	1019.000000	1610629147.316976
1929	42244.082031	-187500.015625	-187500.015625	-187500.015625	-187500.015625	-187500.015625	-187500.015625	-187500.015625	461.000000	498.000000	1018.000000	1610629147.316979
1930	42264.531250	-187500.015625	-187500.015625	-187500.015625	-187500.015625	-187500.015625	-187500.015625	-187500.015625	460.000000	498.000000	1019.000000	1610629147.316982
1931	42278.187500	-187500.015625	-187500.015625	-187500.015625	-187500.015625	-187500.015625	-187500.015625	-187500.015625	461.000000	497.000000	1019.000000	1610629147.316984
1932	42264.488281	-187500.015625	-187500.015625	-187500.015625	-187500.015625	-187500.015625	-187500.015625	-187500.015625	461.000000	497.000000	1019.000000	1610629147.317005
1933	42248.664062	-187500.015625	-187500.015625	-187500.015625	-187500.015625	-187500.015625	-187500.015625	-187500.015625	461.000000	497.000000	1019.000000	1610629147.317007
1934	42250.027344	-187500.015625	-187500.015625	-187500.015625	-187500.015625	-187500.015625	-187500.015625	-187500.015625	461.000000	497.000000	1019.000000	1610629147.317009
1935	42272.066406	-187500.015625	-187500.015625	-187500.015625	-187500.015625	-187500.015625	-187500.015625	-187500.015625	460.000000	498.000000	1018.000000	1610629147.317011
1936	42290.394531	-187500.015625	-187500.015625	-187500.015625	-187500.015625	-187500.015625	-187500.015625	-187500.015625	461.000000	496.000000	1019.000000	1610629147.317012
1937	42280.914062	-187500.015625	-187500.015625	-187500.015625	-187500.015625	-187500.015625	-187500.015625	-187500.015625	461.000000	497.000000	1018.000000	1610629147.317015
1938	42252.753906	-187500.015625	-187500.015625	-187500.015625	-187500.015625	-187500.015625	-187500.015625	-187500.015625	461.000000	497.000000	1018.000000	1610629147.317017
1939	42245.644531	-187500.015625	-187500.015625	-187500.015625	-187500.015625	-187500.015625	-187500.015625	-187500.015625	461.000000	497.000000	1018.000000	1610629147.317019
1940	42273.046875	-187500.015625	-187500.015625	-187500.015625	-187500.015625	-187500.015625	-187500.015625	-187500.015625	461.000000	496.000000	1019.000000	1610629147.317021
1941	42289.187500	-187500.015625	-187500.015625	-187500.015625	-187500.015625	-187500.015625	-187500.015625	-187500.015625	461.000000	496.000000	1020.000000	1610629147.317023
1942	42276.175781	-187500.015625	-187500.015625	-187500.015625	-187500.015625	-187500.015625	-187500.015625	-187500.015625	461.000000	496.000000	1019.000000	1610629147.317025
1943	42247.632812	-187500.015625	-187500.015625	-187500.015625	-187500.015625	-187500.015625	-187500.015625	-187500.015625	461.000000	497.000000	1019.000000	1610629147.317027
1944	42240.906250	-187500.015625	-187500.015625	-187500.015625	-187500.015625	-187500.015625	-187500.015625	-187500.015625	461.000000	495.000000	1019.000000	1610629147.317029
1945	42262.699219	-187500.015625	-187500.015625	-187500.015625	-187500.015625	-187500.015625	-187500.015625	-187500.015625	460.000000	497.000000	1019.000000	1610629147.317031
1946	42273.675781	-187500.015625	-187500.015625	-187500.015625	-187500.015625	-187500.015625	-187500.015625	-187500.015625	460.000000	496.000000	1019.000000	1610629147.317033
1947	42260.976562	-187500.015625	-187500.015625	-187500.015625	-187500.015625	-187500.015625	-187500.015625	-187500.015625	460.000000	497.000000	1018.000000	1610629147.317035
1948	42236.414062	-187500.015625	-187500.015625	-187500.015625	-187500.015625	-187500.015625	-187500.015625	-187500.015625	461.000000	496.000000	1018.000000	1610629147.317037
1949	42230.265625	-187500.015625	-187500.015625	-187500.015625	-187500.015625	-187500.015625	-187500.015625	-187500.015625	461.000000	496.000000	1018.000000	1610629147.317039
1950	42257.132812	-187500.015625	-187500.015625	-187500.015625	-187500.015625	-187500.015625	-187500.015625	-187500.015625	461.000000	496.000000	1019.000000	1610629147.317040
1951	42275.507812	-187500.015625	-187500.015625	-187500.015625	-187500.015625	-187500.015625	-187500.015625	-187500.015625	460.000000	496.000000	1018.000000	1610629147.317042
1952	42264.332031	-187500.015625	-187500.015625	-187500.015625	-187500.015625	-187500.015625	-187500.015625	-187500.015625	461.000000	496.000000	1018.000000	1610629147.317044
1953	42237.171875	-187500.015625	-187500.015625	-187500.015625	-187500.015625	-187500.015625	-187500.015625	-187500.015625	461.000000	496.000000	1019.000000	1610629147.317046
1954	42233.375000	-187500.015625	-187500.015625	-187500.015625	-187500.015625	-187500.015625	-187500.015625	-187500.015625	461.000000	495.000000	1019.000000	1610629147.317048
1955	42260.531250	-187500.015625	-187500.015625	-187500.015625	-187500.015625	-187500.015625	-187500.015625	-187500.015625	461.000000	496.000000	1018.000000	1610629147.317053
1956	42278.613281	-187500.015625	-187500.015625	-187500.015625	-187500.015625	-187500.015625	-187500.015625	-187500.015625	461.000000	496.000000	1019.000000	1610629147.317055
1957	42275.976562	-187500.015625	-187500.015625	-187500.015625	-187500.015625	-187500.015625	-187500.015625	-187500.015625	461.000000	496.000000	1019.000000	1610629147.317058
1958	42246.335938	-187500.015625	-187500.015625	-187500.015625	-187500.015625	-187500.015625	-187500.015625	-187500.015625	461.000000	495.000000	1019.000000	1610629147.317060
1959	42238.605469	-187500.015625	-187500.015625	-187500.015625	-187500.015625	-187500.015625	-187500.015625	-187500.015625	461.000000	495.000000	1018.000000	1610629147.317062
1960	42259.437500	-187500.015625	-187500.015625	-187500.015625	-187500.015625	-187500.015625	-187500.015625	-187500.015625	461.000000	497.000000	1018.000000	1610629147.317064
1961	42278.636719	-187500.015625	-187500.015625	-187500.015625	-187500.015625	-187500.015625	-187500.015625	-187500.015625	461.000000	495.000000	1019.000000	1610629147.317066
1962	42272.601562	-187500.015625	-187500.015625	-187500.015625	-187500.015625	-187500.015625	-187500.015625	-187500.015625	461.000000	496.000000	1018.000000	1610629147.317069
1963	42253.199219	-187500.015625	-187500.015625	-187500.015625	-187500.015625	-187500.015625	-187500.015625	-187500.015625	461.000000	496.000000	1018.000000	1610629147.317071
1964	42250.406250	-187500.015625	-187500.015625	-187500.015625	-187500.015625	-187500.015625	-187500.015625	-187500.015625	461.000000	495.000000	1018.000000	1610629147.317074
1965	42268.511719	-187500.015625	-187500.015625	-187500.015625	-187500.015625	-187500.015625	-187500.015625	-187500.015625	461.000000	496.000000	1018.000000	1610629147.317076
1966	42282.414062	-187500.015625	-187500.015625	-187500.015625	-187500.015625	-187500.015625	-187500.015625	-187500.015625	460.000000	495.000000	1018.000000	1610629147.317079
1967	42272.691406	-187500.015625	-187500.015625	-187500.015625	-187500.015625	-187500.015625	-187500.015625	-187500.015625	461.000000	495.000000	1019.000000	1610629147.317082
1968	42248.507812	-187500.015625	-187500.015625	-187500.015625	-187500.015625	-187500.015625	-187500.015625	-187500.015625	461.000000	496.000000	1018.000000	1610629147.317084
1969	42246.449219	-187500.015625	-187500.015625	-187500.015625	-187500.015625	-187500.015625	-187500.015625	-187500.015625	461.000000	494.000000	1019.000000	1610629147.317086
1970	42266.500000	-187500.015625	-187500.015625	-187500.015625	-187500.015625	-187500.015625	-187500.015625	-187500.015625	461.000000	495.000000	1018.000000	1610629147.317088
1971	42279.417969	-187500.015625	-187500.015625	-187500.015625	-187500.015625	-187500.015625	-187500.015625	-187500.015625	461.000000	494.000000	1019.000000	1610629147.317091
1972	42271.527344	-187500.015625	-187500.015625	-187500.015625	-187500.015625	-187500.015625	-187500.015625	-187500.015625	461.000000	495.000000	1018.000000	1610629147.317093
1973	42245.667969	-187500.015625	-187500.015625	-187500.015625	-187500.015625	-187500.015625	-187500.015625	-187500.015625	461.000000	495.000000	1019.000000	1610629147.317095
1974	42237.753906	-187500.015625	-187500.015625	-187500.015625	-187500.015625	-187500.015625	-187500.015625	-187500.015625	461.000000	495.000000	1018.000000	1610629147.317097
1975	42258.652344	-187500.015625	-187500.015625	-187500.015625	-187500.015625	-187500.015625	-187500.015625	-187500.015625	461.000000	496.000000	1018.000000	1610629147.317099
1976	42277.273438	-187500.015625	-187500.015625	-187500.015625	-187500.015625	-187500.015625	-187500.015625	-187500.015625	460.000000	495.000000	1018.000000	1610629147.317101
1977	42267.683594	-187500.015625	-187500.015625	-187500.015625	-187500.015625	-187500.015625	-187500.015625	-187500.015625	461.000000	495.000000	1019.000000	1610629147.317103
1978	42239.566406	-187500.015625	-187500.015625	-187500.015625	-187500.015625	-187500.015625	-187500.015625	-187500.015625	461.000000	495.000000	1019.000000	1610629147.317107
1979	42233.394531	-187500.015625	-187500.015625	-187500.015625	-187500.015625	-187500.015625	-187500.015625	-187500.015625	461.000000	495.000000	1019.000000	1610629147.317109
1980	42252.796875	-187500.015625	-187500.015625	-187500.015625	-187500.015625	-187500.015625	-187500.015625	-187500.015625	460.000000	495.000000	1018.000000	1610629147.317111
1981	42269.941406	-187500.015625	-187500.015625	-187500.015625	-187500.015625	-187500.015625	-187500.015625	-187500.015625	460.000000	495.000000	1018.000000	1610629147.317113
1982	42263.707031	-187500.015625	-187500.015625	-187500.015625	-187500.015625	-187500.015625	-187500.015625	-187500.015625	461.000000	495.000000	1018.000000	1610629147.317115
1983	42242.761719	-187500.015625	-187500.015625	-187500.015625	-187500.015625	-187500.015625	-187500.015625	-187500.015625	461.000000	495.000000	1019.000000	1610629147.317116
1984	42236.613281	-187500.015625	-187500.015625	-187500.015625	-187500.015625	-187500.015625	-187500.015625	-187500.015625	461.000000	495.000000	1018.000000	1610629147.317118
1985	42252.125000	-187500.015625	-187500.015625	-187500.015625	-187500.015625	-187500.015625	-187500.015625	-187500.015625	461.000000	495.000000	1019.000000	1610629147.317121
1986	42265.179688	-187500.015625	-187500.015625	-187500.015625	-187500.015625	-187500.015625	-187500.015625	-187500.015625	461.000000	494.000000	1019.000000	1610629147.317123
1987	42259.660156	-187500.015625	-187500.015625	-187500.015625	-187500.015625	-187500.015625	-187500.015625	-187500.015625	461.000000	495.000000	1019.000000	1610629147.317125
1988	42238.648438	-187500.015625	-187500.015625	-187500.015625	-187500.015625	-187500.015625	-187500.015625	-187500.015625	461.000000	494.000000	1019.000000	1610629147.317127
1989	42231.519531	-187500.015625	-187500.015625	-187500.015625	-187500.015625	-187500.015625	-187500.015625	-187500.015625	461.000000	494.000000	1019.000000	1610629147.317130
1990	42256.550781	-187500.015625	-187500.015625	-187500.015625	-187500.015625	-187500.015625	-187500.015625	-187500.015625	460.000000	495.000000	1018.000000	1610629147.317132
1991	42273.382812	-187500.015625	-187500.015625	-187500.015625	-187500.015625	-187500.015625	-187500.015625	-187500.015625	461.000000	494.000000	1019.000000	1610629147.317134
1992	42265.785156	-187500.015625	-187500.015625	-187500.015625	-187500.015625	-187500.015625	-187500.015625	-187500.015625	461.000000	495.000000	1018.000000	1610629147.317136
1993	42243.187500	-187500.015625	-187500.015625	-187500.015625	-187500.015625	-187500.015625	-187500.015625	-187500.015625	461.000000	494.000000	1018.000000	1610629147.317139
1994	42233.796875	-187500.015625	-187500.015625	-187500.015625	-187500.015625	-187500.015625	-187500.015625	-187500.015625	461.000000	495.000000	1019.000000	1610629147.317141
1995	42251.343750	-187500.015625	-187500.015625	-187500.015625	-187500.015625	-187500.015625	-187500.015625	-187500.015625	461.000000	495.000000	1019.000000	1610629147.317144
1996	42271.617188	-187500.015625	-187500.015625	-187500.015625	-187500.015625	-187500.015625	-187500.015625	-187500.015625	460.000000	494.000000	1018.000000	1610629147.317146
1997	42266.992188	-187500.015625	-187500.015625	-187500.015625	-187500.015625	-187500.015625	-187500.015625	-187500.015625	460.000000	494.000000	1019.000000	1610629147.317148
1998	42244.082031	-187500.015625	-187500.015625	-187500.015625	-187500.015625	-187500.015625	-187500.015625	-187500.015625	461.000000	494.000000	1018.000000	1610629147.317150
[truncated: 4,735 more rows]
