# Supplementary material for: Proposals and Comparisons from One-Sensor EEG and EOG Human-Machine Interfaces
Source: Sensors (Basel). 2021 Mar 22;21(6):2220. doi: 10.3390/s21062220 (PMC8004835; doi:10.3390/s21062220)
Supplement: Supplementary file 1 [file sensors-21-02220-s001.zip › SupplementaryMaterial/Data/P1/P1-Blink-RC-R5/Raw-STIMS.csv]

NCount	Stim	Trial	Timestamp	Latency
0	10.000000		1610629139.279733	0.208442
1	13.000000	0.000000	1610629146.297257	7.225965
2	104.000000	0.000000	1610629146.297257	7.225965
3	101.000000	0.000000	1610629147.285614	8.214322
4	105.000000	0.000000	1610629148.285939	9.214647
5	102.000000	0.000000	1610629149.286251	10.214959
6	103.000000	0.000000	1610629150.288400	11.217108
7	106.000000	0.000000	1610629151.286398	12.215106
8	13.000000	0.000000	1610629152.287134	13.215842
9	13.000000	1.000000	1610629152.287134	13.215842
10	104.000000	1.000000	1610629152.287134	13.215842
11	102.000000	1.000000	1610629153.287696	14.216404
12	105.000000	1.000000	1610629154.287985	15.216693
13	101.000000	1.000000	1610629155.288315	16.217024
14	106.000000	1.000000	1610629156.288602	17.217310
15	103.000000	1.000000	1610629157.288780	18.217489
16	13.000000	1.000000	1610629158.289811	19.218519
17	13.000000	2.000000	1610629158.289811	19.218519
18	102.000000	2.000000	1610629158.289811	19.218519
19	103.000000	2.000000	1610629159.290179	20.218887
20	101.000000	2.000000	1610629160.292382	21.221090
21	105.000000	2.000000	1610629161.293410	22.222119
22	106.000000	2.000000	1610629162.290832	23.219540
23	104.000000	2.000000	1610629163.291213	24.219921
24	13.000000	2.000000	1610629164.291679	25.220388
25	14.000000		1610629164.291679	25.220388
