# Supplementary material for: Proposals and Comparisons from One-Sensor EEG and EOG Human-Machine Interfaces
Source: Sensors (Basel). 2021 Mar 22;21(6):2220. doi: 10.3390/s21062220 (PMC8004835; doi:10.3390/s21062220)
Supplement: Supplementary file 1 [file sensors-21-02220-s001.zip › SupplementaryMaterial/Data/P1/P1-Blink-RC-R6/Raw-STIMS.csv]

NCount	Stim	Trial	Timestamp	Latency
0	10.000000		1610629189.356653	0.346075
1	13.000000	0.000000	1610629196.374319	7.363741
2	105.000000	0.000000	1610629196.374319	7.363741
3	103.000000	0.000000	1610629197.354700	8.344122
4	106.000000	0.000000	1610629198.355144	9.344566
5	102.000000	0.000000	1610629199.355383	10.344805
6	104.000000	0.000000	1610629200.356426	11.345848
7	101.000000	0.000000	1610629201.358143	12.347565
8	13.000000	0.000000	1610629202.356472	13.345895
9	13.000000	1.000000	1610629202.356472	13.345895
10	103.000000	1.000000	1610629202.356472	13.345895
11	106.000000	1.000000	1610629203.357550	14.346972
12	104.000000	1.000000	1610629204.357708	15.347130
13	101.000000	1.000000	1610629205.357569	16.346991
14	102.000000	1.000000	1610629206.357822	17.347244
15	105.000000	1.000000	1610629207.358232	18.347654
16	13.000000	1.000000	1610629208.358680	19.348102
17	13.000000	2.000000	1610629208.358680	19.348102
18	104.000000	2.000000	1610629208.358680	19.348102
19	102.000000	2.000000	1610629209.359098	20.348521
20	106.000000	2.000000	1610629210.359476	21.348898
21	105.000000	2.000000	1610629211.362722	22.352144
22	103.000000	2.000000	1610629212.360243	23.349665
23	101.000000	2.000000	1610629213.360857	24.350279
24	13.000000	2.000000	1610629214.360320	25.349742
25	14.000000		1610629214.360320	25.349742
