# Supplementary material for: Proposals and Comparisons from One-Sensor EEG and EOG Human-Machine Interfaces
Source: Sensors (Basel). 2021 Mar 22;21(6):2220. doi: 10.3390/s21062220 (PMC8004835; doi:10.3390/s21062220)
Supplement: Supplementary file 1 [file sensors-21-02220-s001.zip › SupplementaryMaterial/Data/P1/P1-Blink-RC-R7/Raw-EEG.csv]

NSample	1	2	3	4	5	6	7	8	A5	A6	A7	Timestamp
0	0.000000	0.000000	0.000000	0.000000	0.000000	0.000000	0.000000	0.000000	461.000000	490.000000	644.000000	1610629244.674062
1	41371.312500	-187500.015625	-187500.015625	-187500.015625	-187500.015625	-187500.015625	-187500.015625	-187500.015625	444.000000	491.000000	554.000000	1610629245.159940
2	41414.472656	-187500.015625	-187500.015625	-187500.015625	-187500.015625	-187500.015625	-187500.015625	-187500.015625	420.000000	491.000000	488.000000	1610629245.160009
3	41437.339844	-187500.015625	-187500.015625	-187500.015625	-187500.015625	-187500.015625	-187500.015625	-187500.015625	399.000000	490.000000	446.000000	1610629245.160011
4	41410.382812	-187500.015625	-187500.015625	-187500.015625	-187500.015625	-187500.015625	-187500.015625	-187500.015625	379.000000	491.000000	419.000000	1610629245.160013
5	41368.742188	-187500.015625	-187500.015625	-187500.015625	-187500.015625	-187500.015625	-187500.015625	-187500.015625	361.000000	490.000000	400.000000	1610629245.160014
6	41376.562500	-187500.015625	-187500.015625	-187500.015625	-187500.015625	-187500.015625	-187500.015625	-187500.015625	346.000000	491.000000	388.000000	1610629245.160016
7	41422.320312	-187500.015625	-187500.015625	-187500.015625	-187500.015625	-187500.015625	-187500.015625	-187500.015625	334.000000	491.000000	380.000000	1610629245.160017
8	41441.472656	-187500.015625	-187500.015625	-187500.015625	-187500.015625	-187500.015625	-187500.015625	-187500.015625	324.000000	491.000000	374.000000	1610629245.160019
9	41417.246094	-187500.015625	-187500.015625	-187500.015625	-187500.015625	-187500.015625	-187500.015625	-187500.015625	315.000000	491.000000	371.000000	1610629245.160021
10	41380.363281	-187500.015625	-187500.015625	-187500.015625	-187500.015625	-187500.015625	-187500.015625	-187500.015625	308.000000	491.000000	369.000000	1610629245.160023
11	41385.796875	-187500.015625	-187500.015625	-187500.015625	-187500.015625	-187500.015625	-187500.015625	-187500.015625	302.000000	491.000000	366.000000	1610629245.160024
12	41437.136719	-187500.015625	-187500.015625	-187500.015625	-187500.015625	-187500.015625	-187500.015625	-187500.015625	297.000000	491.000000	365.000000	1610629245.160026
13	41456.496094	-187500.015625	-187500.015625	-187500.015625	-187500.015625	-187500.015625	-187500.015625	-187500.015625	293.000000	489.000000	364.000000	1610629245.160028
14	41423.882812	-187500.015625	-187500.015625	-187500.015625	-187500.015625	-187500.015625	-187500.015625	-187500.015625	289.000000	492.000000	364.000000	1610629245.160029
15	41383.000000	-187500.015625	-187500.015625	-187500.015625	-187500.015625	-187500.015625	-187500.015625	-187500.015625	287.000000	490.000000	363.000000	1610629245.160031
16	41388.902344	-187500.015625	-187500.015625	-187500.015625	-187500.015625	-187500.015625	-187500.015625	-187500.015625	284.000000	491.000000	363.000000	1610629245.160033
17	41439.929688	-187500.015625	-187500.015625	-187500.015625	-187500.015625	-187500.015625	-187500.015625	-187500.015625	282.000000	491.000000	361.000000	1610629245.160034
18	41459.468750	-187500.015625	-187500.015625	-187500.015625	-187500.015625	-187500.015625	-187500.015625	-187500.015625	280.000000	490.000000	361.000000	1610629245.160036
19	41425.625000	-187500.015625	-187500.015625	-187500.015625	-187500.015625	-187500.015625	-187500.015625	-187500.015625	279.000000	491.000000	361.000000	1610629245.160038
20	41384.296875	-187500.015625	-187500.015625	-187500.015625	-187500.015625	-187500.015625	-187500.015625	-187500.015625	278.000000	491.000000	361.000000	1610629245.160039
21	41387.113281	-187500.015625	-187500.015625	-187500.015625	-187500.015625	-187500.015625	-187500.015625	-187500.015625	277.000000	491.000000	361.000000	1610629245.160041
22	41434.476562	-187500.015625	-187500.015625	-187500.015625	-187500.015625	-187500.015625	-187500.015625	-187500.015625	276.000000	491.000000	360.000000	1610629245.160042
23	41458.550781	-187500.015625	-187500.015625	-187500.015625	-187500.015625	-187500.015625	-187500.015625	-187500.015625	275.000000	491.000000	360.000000	1610629245.160047
24	41432.691406	-187500.015625	-187500.015625	-187500.015625	-187500.015625	-187500.015625	-187500.015625	-187500.015625	275.000000	491.000000	360.000000	1610629245.160049
25	41389.730469	-187500.015625	-187500.015625	-187500.015625	-187500.015625	-187500.015625	-187500.015625	-187500.015625	275.000000	490.000000	360.000000	1610629245.160051
26	41389.507812	-187500.015625	-187500.015625	-187500.015625	-187500.015625	-187500.015625	-187500.015625	-187500.015625	274.000000	491.000000	360.000000	1610629245.160052
27	41440.960938	-187500.015625	-187500.015625	-187500.015625	-187500.015625	-187500.015625	-187500.015625	-187500.015625	274.000000	491.000000	360.000000	1610629245.160054
28	41459.085938	-187500.015625	-187500.015625	-187500.015625	-187500.015625	-187500.015625	-187500.015625	-187500.015625	274.000000	490.000000	360.000000	1610629245.160056
29	41429.269531	-187500.015625	-187500.015625	-187500.015625	-187500.015625	-187500.015625	-187500.015625	-187500.015625	273.000000	491.000000	359.000000	1610629245.160057
30	41387.359375	-187500.015625	-187500.015625	-187500.015625	-187500.015625	-187500.015625	-187500.015625	-187500.015625	273.000000	491.000000	360.000000	1610629245.160059
31	41390.800781	-187500.015625	-187500.015625	-187500.015625	-187500.015625	-187500.015625	-187500.015625	-187500.015625	273.000000	490.000000	359.000000	1610629245.160060
32	41440.824219	-187500.015625	-187500.015625	-187500.015625	-187500.015625	-187500.015625	-187500.015625	-187500.015625	273.000000	491.000000	359.000000	1610629245.160062
33	41460.964844	-187500.015625	-187500.015625	-187500.015625	-187500.015625	-187500.015625	-187500.015625	-187500.015625	273.000000	491.000000	359.000000	1610629245.160064
34	41432.621094	-187500.015625	-187500.015625	-187500.015625	-187500.015625	-187500.015625	-187500.015625	-187500.015625	273.000000	492.000000	359.000000	1610629245.160065
35	41385.101562	-187500.015625	-187500.015625	-187500.015625	-187500.015625	-187500.015625	-187500.015625	-187500.015625	273.000000	490.000000	360.000000	1610629245.160067
36	41381.390625	-187500.015625	-187500.015625	-187500.015625	-187500.015625	-187500.015625	-187500.015625	-187500.015625	272.000000	491.000000	359.000000	1610629245.160069
37	41424.957031	-187500.015625	-187500.015625	-187500.015625	-187500.015625	-187500.015625	-187500.015625	-187500.015625	272.000000	491.000000	358.000000	1610629245.160070
38	41449.945312	-187500.015625	-187500.015625	-187500.015625	-187500.015625	-187500.015625	-187500.015625	-187500.015625	272.000000	490.000000	359.000000	1610629245.160072
39	41423.613281	-187500.015625	-187500.015625	-187500.015625	-187500.015625	-187500.015625	-187500.015625	-187500.015625	272.000000	491.000000	359.000000	1610629245.160073
40	41385.906250	-187500.015625	-187500.015625	-187500.015625	-187500.015625	-187500.015625	-187500.015625	-187500.015625	272.000000	490.000000	359.000000	1610629245.160075
41	41388.410156	-187500.015625	-187500.015625	-187500.015625	-187500.015625	-187500.015625	-187500.015625	-187500.015625	272.000000	491.000000	359.000000	1610629245.160077
42	41433.828125	-187500.015625	-187500.015625	-187500.015625	-187500.015625	-187500.015625	-187500.015625	-187500.015625	272.000000	491.000000	358.000000	1610629245.160078
43	41456.695312	-187500.015625	-187500.015625	-187500.015625	-187500.015625	-187500.015625	-187500.015625	-187500.015625	272.000000	490.000000	358.000000	1610629245.160080
44	41427.570312	-187500.015625	-187500.015625	-187500.015625	-187500.015625	-187500.015625	-187500.015625	-187500.015625	272.000000	491.000000	359.000000	1610629245.160081
45	41387.785156	-187500.015625	-187500.015625	-187500.015625	-187500.015625	-187500.015625	-187500.015625	-187500.015625	272.000000	491.000000	359.000000	1610629245.160083
46	41391.761719	-187500.015625	-187500.015625	-187500.015625	-187500.015625	-187500.015625	-187500.015625	-187500.015625	272.000000	491.000000	358.000000	1610629245.160085
47	41434.925781	-187500.015625	-187500.015625	-187500.015625	-187500.015625	-187500.015625	-187500.015625	-187500.015625	272.000000	491.000000	358.000000	1610629245.160087
48	41455.601562	-187500.015625	-187500.015625	-187500.015625	-187500.015625	-187500.015625	-187500.015625	-187500.015625	272.000000	490.000000	358.000000	1610629245.160089
49	41424.218750	-187500.015625	-187500.015625	-187500.015625	-187500.015625	-187500.015625	-187500.015625	-187500.015625	272.000000	491.000000	358.000000	1610629245.160090
50	41380.164062	-187500.015625	-187500.015625	-187500.015625	-187500.015625	-187500.015625	-187500.015625	-187500.015625	272.000000	491.000000	359.000000	1610629245.160092
51	41374.953125	-187500.015625	-187500.015625	-187500.015625	-187500.015625	-187500.015625	-187500.015625	-187500.015625	272.000000	490.000000	358.000000	1610629245.160094
52	41424.417969	-187500.015625	-187500.015625	-187500.015625	-187500.015625	-187500.015625	-187500.015625	-187500.015625	271.000000	492.000000	358.000000	1610629245.160095
53	41453.921875	-187500.015625	-187500.015625	-187500.015625	-187500.015625	-187500.015625	-187500.015625	-187500.015625	271.000000	490.000000	358.000000	1610629245.160098
54	41427.281250	-187500.015625	-187500.015625	-187500.015625	-187500.015625	-187500.015625	-187500.015625	-187500.015625	272.000000	491.000000	358.000000	1610629245.160099
55	41387.875000	-187500.015625	-187500.015625	-187500.015625	-187500.015625	-187500.015625	-187500.015625	-187500.015625	272.000000	490.000000	358.000000	1610629245.160101
56	41386.062500	-187500.015625	-187500.015625	-187500.015625	-187500.015625	-187500.015625	-187500.015625	-187500.015625	272.000000	491.000000	358.000000	1610629245.160102
57	41432.824219	-187500.015625	-187500.015625	-187500.015625	-187500.015625	-187500.015625	-187500.015625	-187500.015625	271.000000	491.000000	358.000000	1610629245.160104
58	41458.371094	-187500.015625	-187500.015625	-187500.015625	-187500.015625	-187500.015625	-187500.015625	-187500.015625	271.000000	490.000000	358.000000	1610629245.160106
59	41432.265625	-187500.015625	-187500.015625	-187500.015625	-187500.015625	-187500.015625	-187500.015625	-187500.015625	272.000000	491.000000	358.000000	1610629245.160107
60	41390.312500	-187500.015625	-187500.015625	-187500.015625	-187500.015625	-187500.015625	-187500.015625	-187500.015625	271.000000	491.000000	358.000000	1610629245.160109
61	41387.875000	-187500.015625	-187500.015625	-187500.015625	-187500.015625	-187500.015625	-187500.015625	-187500.015625	271.000000	491.000000	358.000000	1610629245.160111
62	41434.945312	-187500.015625	-187500.015625	-187500.015625	-187500.015625	-187500.015625	-187500.015625	-187500.015625	271.000000	491.000000	358.000000	1610629245.160112
63	41458.929688	-187500.015625	-187500.015625	-187500.015625	-187500.015625	-187500.015625	-187500.015625	-187500.015625	271.000000	490.000000	358.000000	1610629245.160114
64	41432.644531	-187500.015625	-187500.015625	-187500.015625	-187500.015625	-187500.015625	-187500.015625	-187500.015625	271.000000	491.000000	358.000000	1610629245.160116
65	41389.484375	-187500.015625	-187500.015625	-187500.015625	-187500.015625	-187500.015625	-187500.015625	-187500.015625	271.000000	491.000000	358.000000	1610629245.160117
66	41388.300781	-187500.015625	-187500.015625	-187500.015625	-187500.015625	-187500.015625	-187500.015625	-187500.015625	271.000000	491.000000	358.000000	1610629245.160119
67	41432.464844	-187500.015625	-187500.015625	-187500.015625	-187500.015625	-187500.015625	-187500.015625	-187500.015625	271.000000	491.000000	358.000000	1610629245.160120
68	41458.640625	-187500.015625	-187500.015625	-187500.015625	-187500.015625	-187500.015625	-187500.015625	-187500.015625	271.000000	491.000000	357.000000	1610629245.160122
69	41433.136719	-187500.015625	-187500.015625	-187500.015625	-187500.015625	-187500.015625	-187500.015625	-187500.015625	271.000000	491.000000	358.000000	1610629245.160124
70	41393.351562	-187500.015625	-187500.015625	-187500.015625	-187500.015625	-187500.015625	-187500.015625	-187500.015625	271.000000	491.000000	358.000000	1610629245.160126
71	41390.937500	-187500.015625	-187500.015625	-187500.015625	-187500.015625	-187500.015625	-187500.015625	-187500.015625	271.000000	491.000000	358.000000	1610629245.160128
72	41428.800781	-187500.015625	-187500.015625	-187500.015625	-187500.015625	-187500.015625	-187500.015625	-187500.015625	271.000000	491.000000	358.000000	1610629245.160129
73	41456.539062	-187500.015625	-187500.015625	-187500.015625	-187500.015625	-187500.015625	-187500.015625	-187500.015625	271.000000	491.000000	358.000000	1610629245.160131
74	41432.867188	-187500.015625	-187500.015625	-187500.015625	-187500.015625	-187500.015625	-187500.015625	-187500.015625	271.000000	492.000000	358.000000	1610629245.160133
75	41386.488281	-187500.015625	-187500.015625	-187500.015625	-187500.015625	-187500.015625	-187500.015625	-187500.015625	271.000000	490.000000	358.000000	1610629245.160134
76	41387.226562	-187500.015625	-187500.015625	-187500.015625	-187500.015625	-187500.015625	-187500.015625	-187500.015625	271.000000	491.000000	358.000000	1610629245.160136
77	41434.812500	-187500.015625	-187500.015625	-187500.015625	-187500.015625	-187500.015625	-187500.015625	-187500.015625	271.000000	491.000000	357.000000	1610629245.160138
78	41464.832031	-187500.015625	-187500.015625	-187500.015625	-187500.015625	-187500.015625	-187500.015625	-187500.015625	271.000000	492.000000	358.000000	1610629245.160139
79	41439.707031	-187500.015625	-187500.015625	-187500.015625	-187500.015625	-187500.015625	-187500.015625	-187500.015625	271.000000	491.000000	358.000000	1610629245.160141
80	41390.937500	-187500.015625	-187500.015625	-187500.015625	-187500.015625	-187500.015625	-187500.015625	-187500.015625	271.000000	490.000000	358.000000	1610629245.160142
81	41382.957031	-187500.015625	-187500.015625	-187500.015625	-187500.015625	-187500.015625	-187500.015625	-187500.015625	271.000000	491.000000	358.000000	1610629245.160144
82	41424.687500	-187500.015625	-187500.015625	-187500.015625	-187500.015625	-187500.015625	-187500.015625	-187500.015625	271.000000	491.000000	358.000000	1610629245.160146
83	41451.062500	-187500.015625	-187500.015625	-187500.015625	-187500.015625	-187500.015625	-187500.015625	-187500.015625	271.000000	490.000000	357.000000	1610629245.160147
84	41427.996094	-187500.015625	-187500.015625	-187500.015625	-187500.015625	-187500.015625	-187500.015625	-187500.015625	271.000000	491.000000	357.000000	1610629245.160149
85	41390.019531	-187500.015625	-187500.015625	-187500.015625	-187500.015625	-187500.015625	-187500.015625	-187500.015625	271.000000	491.000000	358.000000	1610629245.160150
86	41394.914062	-187500.015625	-187500.015625	-187500.015625	-187500.015625	-187500.015625	-187500.015625	-187500.015625	271.000000	491.000000	358.000000	1610629245.160152
87	41431.773438	-187500.015625	-187500.015625	-187500.015625	-187500.015625	-187500.015625	-187500.015625	-187500.015625	271.000000	491.000000	357.000000	1610629245.160154
88	41445.562500	-187500.015625	-187500.015625	-187500.015625	-187500.015625	-187500.015625	-187500.015625	-187500.015625	271.000000	490.000000	357.000000	1610629245.160155
89	41418.226562	-187500.015625	-187500.015625	-187500.015625	-187500.015625	-187500.015625	-187500.015625	-187500.015625	271.000000	490.000000	358.000000	1610629245.160157
90	41374.394531	-187500.015625	-187500.015625	-187500.015625	-187500.015625	-187500.015625	-187500.015625	-187500.015625	271.000000	491.000000	357.000000	1610629245.160159
91	41363.621094	-187500.015625	-187500.015625	-187500.015625	-187500.015625	-187500.015625	-187500.015625	-187500.015625	271.000000	491.000000	357.000000	1610629245.160160
92	41410.851562	-187500.015625	-187500.015625	-187500.015625	-187500.015625	-187500.015625	-187500.015625	-187500.015625	271.000000	491.000000	357.000000	1610629245.160162
93	41439.886719	-187500.015625	-187500.015625	-187500.015625	-187500.015625	-187500.015625	-187500.015625	-187500.015625	271.000000	491.000000	357.000000	1610629245.160164
94	41418.808594	-187500.015625	-187500.015625	-187500.015625	-187500.015625	-187500.015625	-187500.015625	-187500.015625	271.000000	490.000000	358.000000	1610629245.160166
95	41371.871094	-187500.015625	-187500.015625	-187500.015625	-187500.015625	-187500.015625	-187500.015625	-187500.015625	271.000000	491.000000	358.000000	1610629245.160168
96	41360.316406	-187500.015625	-187500.015625	-187500.015625	-187500.015625	-187500.015625	-187500.015625	-187500.015625	271.000000	490.000000	357.000000	1610629245.160169
97	41409.734375	-187500.015625	-187500.015625	-187500.015625	-187500.015625	-187500.015625	-187500.015625	-187500.015625	271.000000	491.000000	357.000000	1610629245.160171
98	41442.121094	-187500.015625	-187500.015625	-187500.015625	-187500.015625	-187500.015625	-187500.015625	-187500.015625	271.000000	490.000000	357.000000	1610629245.160172
99	41418.093750	-187500.015625	-187500.015625	-187500.015625	-187500.015625	-187500.015625	-187500.015625	-187500.015625	271.000000	491.000000	357.000000	1610629245.160174
100	41379.539062	-187500.015625	-187500.015625	-187500.015625	-187500.015625	-187500.015625	-187500.015625	-187500.015625	271.000000	490.000000	358.000000	1610629245.160176
101	41372.875000	-187500.015625	-187500.015625	-187500.015625	-187500.015625	-187500.015625	-187500.015625	-187500.015625	272.000000	490.000000	357.000000	1610629245.160177
102	41414.898438	-187500.015625	-187500.015625	-187500.015625	-187500.015625	-187500.015625	-187500.015625	-187500.015625	271.000000	491.000000	357.000000	1610629245.160179
103	41444.199219	-187500.015625	-187500.015625	-187500.015625	-187500.015625	-187500.015625	-187500.015625	-187500.015625	271.000000	491.000000	357.000000	1610629245.160180
104	41420.218750	-187500.015625	-187500.015625	-187500.015625	-187500.015625	-187500.015625	-187500.015625	-187500.015625	271.000000	492.000000	357.000000	1610629245.160182
105	41375.871094	-187500.015625	-187500.015625	-187500.015625	-187500.015625	-187500.015625	-187500.015625	-187500.015625	271.000000	491.000000	358.000000	1610629245.160184
106	41367.578125	-187500.015625	-187500.015625	-187500.015625	-187500.015625	-187500.015625	-187500.015625	-187500.015625	271.000000	491.000000	357.000000	1610629245.160185
107	41415.300781	-187500.015625	-187500.015625	-187500.015625	-187500.015625	-187500.015625	-187500.015625	-187500.015625	271.000000	491.000000	357.000000	1610629245.160187
108	41447.867188	-187500.015625	-187500.015625	-187500.015625	-187500.015625	-187500.015625	-187500.015625	-187500.015625	271.000000	490.000000	357.000000	1610629245.160189
109	41427.011719	-187500.015625	-187500.015625	-187500.015625	-187500.015625	-187500.015625	-187500.015625	-187500.015625	271.000000	491.000000	357.000000	1610629245.160190
110	41387.406250	-187500.015625	-187500.015625	-187500.015625	-187500.015625	-187500.015625	-187500.015625	-187500.015625	271.000000	491.000000	357.000000	1610629245.160192
111	41373.457031	-187500.015625	-187500.015625	-187500.015625	-187500.015625	-187500.015625	-187500.015625	-187500.015625	271.000000	490.000000	357.000000	1610629245.160193
112	41410.695312	-187500.015625	-187500.015625	-187500.015625	-187500.015625	-187500.015625	-187500.015625	-187500.015625	271.000000	491.000000	357.000000	1610629245.160195
113	41439.640625	-187500.015625	-187500.015625	-187500.015625	-187500.015625	-187500.015625	-187500.015625	-187500.015625	271.000000	492.000000	357.000000	1610629245.160197
114	41422.832031	-187500.015625	-187500.015625	-187500.015625	-187500.015625	-187500.015625	-187500.015625	-187500.015625	271.000000	491.000000	358.000000	1610629245.160198
115	41382.980469	-187500.015625	-187500.015625	-187500.015625	-187500.015625	-187500.015625	-187500.015625	-187500.015625	271.000000	491.000000	358.000000	1610629245.160200
116	41374.777344	-187500.015625	-187500.015625	-187500.015625	-187500.015625	-187500.015625	-187500.015625	-187500.015625	271.000000	491.000000	357.000000	1610629245.160202
117	41415.410156	-187500.015625	-187500.015625	-187500.015625	-187500.015625	-187500.015625	-187500.015625	-187500.015625	271.000000	491.000000	357.000000	1610629245.160204
118	41441.382812	-187500.015625	-187500.015625	-187500.015625	-187500.015625	-187500.015625	-187500.015625	-187500.015625	270.000000	490.000000	357.000000	1610629245.160206
119	41423.839844	-187500.015625	-187500.015625	-187500.015625	-187500.015625	-187500.015625	-187500.015625	-187500.015625	271.000000	491.000000	357.000000	1610629245.160208
120	41384.855469	-187500.015625	-187500.015625	-187500.015625	-187500.015625	-187500.015625	-187500.015625	-187500.015625	271.000000	491.000000	358.000000	1610629245.160209
121	41374.621094	-187500.015625	-187500.015625	-187500.015625	-187500.015625	-187500.015625	-187500.015625	-187500.015625	271.000000	491.000000	357.000000	1610629245.639413
122	41418.585938	-187500.015625	-187500.015625	-187500.015625	-187500.015625	-187500.015625	-187500.015625	-187500.015625	271.000000	492.000000	357.000000	1610629245.639523
123	41449.722656	-187500.015625	-187500.015625	-187500.015625	-187500.015625	-187500.015625	-187500.015625	-187500.015625	271.000000	490.000000	357.000000	1610629245.639525
124	41431.437500	-187500.015625	-187500.015625	-187500.015625	-187500.015625	-187500.015625	-187500.015625	-187500.015625	271.000000	491.000000	357.000000	1610629245.639527
125	41388.277344	-187500.015625	-187500.015625	-187500.015625	-187500.015625	-187500.015625	-187500.015625	-187500.015625	271.000000	491.000000	357.000000	1610629245.639529
126	41369.457031	-187500.015625	-187500.015625	-187500.015625	-187500.015625	-187500.015625	-187500.015625	-187500.015625	271.000000	490.000000	357.000000	1610629245.639530
127	41410.605469	-187500.015625	-187500.015625	-187500.015625	-187500.015625	-187500.015625	-187500.015625	-187500.015625	271.000000	491.000000	357.000000	1610629245.639532
128	41446.300781	-187500.015625	-187500.015625	-187500.015625	-187500.015625	-187500.015625	-187500.015625	-187500.015625	271.000000	490.000000	357.000000	1610629245.639533
129	41428.734375	-187500.015625	-187500.015625	-187500.015625	-187500.015625	-187500.015625	-187500.015625	-187500.015625	271.000000	491.000000	357.000000	1610629245.639535
130	41387.203125	-187500.015625	-187500.015625	-187500.015625	-187500.015625	-187500.015625	-187500.015625	-187500.015625	271.000000	491.000000	357.000000	1610629245.639536
131	41378.195312	-187500.015625	-187500.015625	-187500.015625	-187500.015625	-187500.015625	-187500.015625	-187500.015625	271.000000	490.000000	357.000000	1610629245.639538
132	41420.261719	-187500.015625	-187500.015625	-187500.015625	-187500.015625	-187500.015625	-187500.015625	-187500.015625	271.000000	491.000000	357.000000	1610629245.639540
133	41453.609375	-187500.015625	-187500.015625	-187500.015625	-187500.015625	-187500.015625	-187500.015625	-187500.015625	270.000000	491.000000	357.000000	1610629245.639541
134	41443.441406	-187500.015625	-187500.015625	-187500.015625	-187500.015625	-187500.015625	-187500.015625	-187500.015625	271.000000	491.000000	357.000000	1610629245.639543
135	41399.519531	-187500.015625	-187500.015625	-187500.015625	-187500.015625	-187500.015625	-187500.015625	-187500.015625	271.000000	491.000000	358.000000	1610629245.639544
136	41384.968750	-187500.015625	-187500.015625	-187500.015625	-187500.015625	-187500.015625	-187500.015625	-187500.015625	271.000000	491.000000	357.000000	1610629245.639546
137	41424.488281	-187500.015625	-187500.015625	-187500.015625	-187500.015625	-187500.015625	-187500.015625	-187500.015625	271.000000	491.000000	357.000000	1610629245.639548
138	41452.804688	-187500.015625	-187500.015625	-187500.015625	-187500.015625	-187500.015625	-187500.015625	-187500.015625	270.000000	490.000000	356.000000	1610629245.639549
139	41431.726562	-187500.015625	-187500.015625	-187500.015625	-187500.015625	-187500.015625	-187500.015625	-187500.015625	270.000000	491.000000	357.000000	1610629245.639551
140	41385.328125	-187500.015625	-187500.015625	-187500.015625	-187500.015625	-187500.015625	-187500.015625	-187500.015625	271.000000	491.000000	357.000000	1610629245.639557
141	41374.105469	-187500.015625	-187500.015625	-187500.015625	-187500.015625	-187500.015625	-187500.015625	-187500.015625	271.000000	491.000000	357.000000	1610629245.639558
142	41421.312500	-187500.015625	-187500.015625	-187500.015625	-187500.015625	-187500.015625	-187500.015625	-187500.015625	270.000000	491.000000	357.000000	1610629245.639560
143	41475.382812	-187500.015625	-187500.015625	-187500.015625	-187500.015625	-187500.015625	-187500.015625	-187500.015625	270.000000	491.000000	357.000000	1610629245.639562
144	41454.796875	-187500.015625	-187500.015625	-187500.015625	-187500.015625	-187500.015625	-187500.015625	-187500.015625	270.000000	491.000000	357.000000	1610629245.639563
145	41385.570312	-187500.015625	-187500.015625	-187500.015625	-187500.015625	-187500.015625	-187500.015625	-187500.015625	271.000000	491.000000	357.000000	1610629245.639565
146	41371.132812	-187500.015625	-187500.015625	-187500.015625	-187500.015625	-187500.015625	-187500.015625	-187500.015625	271.000000	491.000000	357.000000	1610629245.639566
147	41406.984375	-187500.015625	-187500.015625	-187500.015625	-187500.015625	-187500.015625	-187500.015625	-187500.015625	271.000000	491.000000	357.000000	1610629245.639568
148	41434.902344	-187500.015625	-187500.015625	-187500.015625	-187500.015625	-187500.015625	-187500.015625	-187500.015625	270.000000	490.000000	356.000000	1610629245.639570
149	41423.613281	-187500.015625	-187500.015625	-187500.015625	-187500.015625	-187500.015625	-187500.015625	-187500.015625	271.000000	491.000000	357.000000	1610629245.639571
150	41381.660156	-187500.015625	-187500.015625	-187500.015625	-187500.015625	-187500.015625	-187500.015625	-187500.015625	270.000000	490.000000	357.000000	1610629245.639573
151	41371.535156	-187500.015625	-187500.015625	-187500.015625	-187500.015625	-187500.015625	-187500.015625	-187500.015625	271.000000	490.000000	357.000000	1610629245.639574
152	41411.925781	-187500.015625	-187500.015625	-187500.015625	-187500.015625	-187500.015625	-187500.015625	-187500.015625	271.000000	491.000000	357.000000	1610629245.639576
153	41441.160156	-187500.015625	-187500.015625	-187500.015625	-187500.015625	-187500.015625	-187500.015625	-187500.015625	270.000000	491.000000	356.000000	1610629245.639578
154	41424.152344	-187500.015625	-187500.015625	-187500.015625	-187500.015625	-187500.015625	-187500.015625	-187500.015625	270.000000	491.000000	357.000000	1610629245.639579
155	41379.960938	-187500.015625	-187500.015625	-187500.015625	-187500.015625	-187500.015625	-187500.015625	-187500.015625	271.000000	490.000000	357.000000	1610629245.639581
156	41366.910156	-187500.015625	-187500.015625	-187500.015625	-187500.015625	-187500.015625	-187500.015625	-187500.015625	270.000000	491.000000	357.000000	1610629245.639583
157	41408.371094	-187500.015625	-187500.015625	-187500.015625	-187500.015625	-187500.015625	-187500.015625	-187500.015625	270.000000	491.000000	357.000000	1610629245.639584
158	41448.917969	-187500.015625	-187500.015625	-187500.015625	-187500.015625	-187500.015625	-187500.015625	-187500.015625	270.000000	490.000000	356.000000	1610629245.639586
159	41437.785156	-187500.015625	-187500.015625	-187500.015625	-187500.015625	-187500.015625	-187500.015625	-187500.015625	271.000000	491.000000	357.000000	1610629245.639588
160	41398.289062	-187500.015625	-187500.015625	-187500.015625	-187500.015625	-187500.015625	-187500.015625	-187500.015625	270.000000	491.000000	357.000000	1610629245.639589
161	41380.429688	-187500.015625	-187500.015625	-187500.015625	-187500.015625	-187500.015625	-187500.015625	-187500.015625	271.000000	491.000000	357.000000	1610629245.639591
162	41413.667969	-187500.015625	-187500.015625	-187500.015625	-187500.015625	-187500.015625	-187500.015625	-187500.015625	270.000000	491.000000	357.000000	1610629245.639592
163	41450.480469	-187500.015625	-187500.015625	-187500.015625	-187500.015625	-187500.015625	-187500.015625	-187500.015625	270.000000	490.000000	356.000000	1610629245.639595
164	41439.886719	-187500.015625	-187500.015625	-187500.015625	-187500.015625	-187500.015625	-187500.015625	-187500.015625	270.000000	491.000000	357.000000	1610629245.639596
165	41393.820312	-187500.015625	-187500.015625	-187500.015625	-187500.015625	-187500.015625	-187500.015625	-187500.015625	271.000000	491.000000	357.000000	1610629245.639598
166	41378.015625	-187500.015625	-187500.015625	-187500.015625	-187500.015625	-187500.015625	-187500.015625	-187500.015625	271.000000	490.000000	357.000000	1610629245.639600
167	41417.648438	-187500.015625	-187500.015625	-187500.015625	-187500.015625	-187500.015625	-187500.015625	-187500.015625	270.000000	492.000000	357.000000	1610629245.639601
168	41451.285156	-187500.015625	-187500.015625	-187500.015625	-187500.015625	-187500.015625	-187500.015625	-187500.015625	270.000000	490.000000	357.000000	1610629245.639603
169	41440.914062	-187500.015625	-187500.015625	-187500.015625	-187500.015625	-187500.015625	-187500.015625	-187500.015625	270.000000	490.000000	357.000000	1610629245.639605
170	41397.261719	-187500.015625	-187500.015625	-187500.015625	-187500.015625	-187500.015625	-187500.015625	-187500.015625	270.000000	491.000000	357.000000	1610629245.639606
171	41385.929688	-187500.015625	-187500.015625	-187500.015625	-187500.015625	-187500.015625	-187500.015625	-187500.015625	271.000000	490.000000	357.000000	1610629245.639608
172	41422.562500	-187500.015625	-187500.015625	-187500.015625	-187500.015625	-187500.015625	-187500.015625	-187500.015625	270.000000	491.000000	357.000000	1610629245.639609
173	41457.433594	-187500.015625	-187500.015625	-187500.015625	-187500.015625	-187500.015625	-187500.015625	-187500.015625	270.000000	491.000000	356.000000	1610629245.639611
174	41450.949219	-187500.015625	-187500.015625	-187500.015625	-187500.015625	-187500.015625	-187500.015625	-187500.015625	270.000000	491.000000	357.000000	1610629245.639613
175	41410.203125	-187500.015625	-187500.015625	-187500.015625	-187500.015625	-187500.015625	-187500.015625	-187500.015625	271.000000	491.000000	357.000000	1610629245.639614
176	41390.222656	-187500.015625	-187500.015625	-187500.015625	-187500.015625	-187500.015625	-187500.015625	-187500.015625	271.000000	490.000000	357.000000	1610629245.639616
177	41421.714844	-187500.015625	-187500.015625	-187500.015625	-187500.015625	-187500.015625	-187500.015625	-187500.015625	270.000000	492.000000	356.000000	1610629245.639618
178	41458.437500	-187500.015625	-187500.015625	-187500.015625	-187500.015625	-187500.015625	-187500.015625	-187500.015625	270.000000	491.000000	356.000000	1610629245.639620
179	41447.644531	-187500.015625	-187500.015625	-187500.015625	-187500.015625	-187500.015625	-187500.015625	-187500.015625	270.000000	490.000000	357.000000	1610629245.639621
180	41408.148438	-187500.015625	-187500.015625	-187500.015625	-187500.015625	-187500.015625	-187500.015625	-187500.015625	270.000000	491.000000	357.000000	1610629245.639623
181	41392.925781	-187500.015625	-187500.015625	-187500.015625	-187500.015625	-187500.015625	-187500.015625	-187500.015625	270.000000	491.000000	357.000000	1610629245.639625
182	41420.507812	-187500.015625	-187500.015625	-187500.015625	-187500.015625	-187500.015625	-187500.015625	-187500.015625	270.000000	491.000000	357.000000	1610629245.639627
183	41454.125000	-187500.015625	-187500.015625	-187500.015625	-187500.015625	-187500.015625	-187500.015625	-187500.015625	270.000000	491.000000	357.000000	1610629245.639628
184	41443.394531	-187500.015625	-187500.015625	-187500.015625	-187500.015625	-187500.015625	-187500.015625	-187500.015625	270.000000	491.000000	357.000000	1610629245.639630
185	41397.464844	-187500.015625	-187500.015625	-187500.015625	-187500.015625	-187500.015625	-187500.015625	-187500.015625	271.000000	491.000000	357.000000	1610629245.639632
186	41379.179688	-187500.015625	-187500.015625	-187500.015625	-187500.015625	-187500.015625	-187500.015625	-187500.015625	270.000000	490.000000	357.000000	1610629245.639634
187	41417.757812	-187500.015625	-187500.015625	-187500.015625	-187500.015625	-187500.015625	-187500.015625	-187500.015625	270.000000	491.000000	357.000000	1610629245.639636
188	41455.578125	-187500.015625	-187500.015625	-187500.015625	-187500.015625	-187500.015625	-187500.015625	-187500.015625	270.000000	491.000000	357.000000	1610629245.639637
189	41447.417969	-187500.015625	-187500.015625	-187500.015625	-187500.015625	-187500.015625	-187500.015625	-187500.015625	271.000000	491.000000	357.000000	1610629245.639639
190	41404.460938	-187500.015625	-187500.015625	-187500.015625	-187500.015625	-187500.015625	-187500.015625	-187500.015625	271.000000	491.000000	357.000000	1610629245.639641
191	41384.410156	-187500.015625	-187500.015625	-187500.015625	-187500.015625	-187500.015625	-187500.015625	-187500.015625	271.000000	490.000000	357.000000	1610629245.639642
192	41415.078125	-187500.015625	-187500.015625	-187500.015625	-187500.015625	-187500.015625	-187500.015625	-187500.015625	270.000000	491.000000	357.000000	1610629245.639644
193	41452.960938	-187500.015625	-187500.015625	-187500.015625	-187500.015625	-187500.015625	-187500.015625	-187500.015625	270.000000	491.000000	356.000000	1610629245.639646
194	41443.621094	-187500.015625	-187500.015625	-187500.015625	-187500.015625	-187500.015625	-187500.015625	-187500.015625	270.000000	491.000000	357.000000	1610629245.639647
195	41405.488281	-187500.015625	-187500.015625	-187500.015625	-187500.015625	-187500.015625	-187500.015625	-187500.015625	270.000000	491.000000	357.000000	1610629245.639649
196	41384.164062	-187500.015625	-187500.015625	-187500.015625	-187500.015625	-187500.015625	-187500.015625	-187500.015625	270.000000	491.000000	356.000000	1610629245.639651
197	41420.531250	-187500.015625	-187500.015625	-187500.015625	-187500.015625	-187500.015625	-187500.015625	-187500.015625	270.000000	491.000000	357.000000	1610629245.639652
198	41454.257812	-187500.015625	-187500.015625	-187500.015625	-187500.015625	-187500.015625	-187500.015625	-187500.015625	270.000000	490.000000	357.000000	1610629245.639654
199	41445.652344	-187500.015625	-187500.015625	-187500.015625	-187500.015625	-187500.015625	-187500.015625	-187500.015625	270.000000	491.000000	357.000000	1610629245.639655
200	41400.078125	-187500.015625	-187500.015625	-187500.015625	-187500.015625	-187500.015625	-187500.015625	-187500.015625	271.000000	491.000000	357.000000	1610629245.639657
201	41379.738281	-187500.015625	-187500.015625	-187500.015625	-187500.015625	-187500.015625	-187500.015625	-187500.015625	270.000000	491.000000	357.000000	1610629245.639659
202	41419.414062	-187500.015625	-187500.015625	-187500.015625	-187500.015625	-187500.015625	-187500.015625	-187500.015625	270.000000	491.000000	356.000000	1610629245.639660
203	41459.308594	-187500.015625	-187500.015625	-187500.015625	-187500.015625	-187500.015625	-187500.015625	-187500.015625	270.000000	491.000000	356.000000	1610629245.639662
204	41451.933594	-187500.015625	-187500.015625	-187500.015625	-187500.015625	-187500.015625	-187500.015625	-187500.015625	270.000000	491.000000	357.000000	1610629245.639664
205	41411.054688	-187500.015625	-187500.015625	-187500.015625	-187500.015625	-187500.015625	-187500.015625	-187500.015625	270.000000	491.000000	357.000000	1610629245.639665
206	41385.281250	-187500.015625	-187500.015625	-187500.015625	-187500.015625	-187500.015625	-187500.015625	-187500.015625	271.000000	490.000000	357.000000	1610629245.639667
207	41416.910156	-187500.015625	-187500.015625	-187500.015625	-187500.015625	-187500.015625	-187500.015625	-187500.015625	270.000000	492.000000	357.000000	1610629245.639668
208	41458.304688	-187500.015625	-187500.015625	-187500.015625	-187500.015625	-187500.015625	-187500.015625	-187500.015625	270.000000	491.000000	356.000000	1610629245.639670
209	41463.558594	-187500.015625	-187500.015625	-187500.015625	-187500.015625	-187500.015625	-187500.015625	-187500.015625	270.000000	491.000000	357.000000	1610629245.639672
210	41404.011719	-187500.015625	-187500.015625	-187500.015625	-187500.015625	-187500.015625	-187500.015625	-187500.015625	270.000000	491.000000	357.000000	1610629245.639674
211	41366.953125	-187500.015625	-187500.015625	-187500.015625	-187500.015625	-187500.015625	-187500.015625	-187500.015625	270.000000	491.000000	357.000000	1610629245.639675
212	41397.039062	-187500.015625	-187500.015625	-187500.015625	-187500.015625	-187500.015625	-187500.015625	-187500.015625	270.000000	491.000000	357.000000	1610629245.639677
213	41431.996094	-187500.015625	-187500.015625	-187500.015625	-187500.015625	-187500.015625	-187500.015625	-187500.015625	270.000000	491.000000	356.000000	1610629245.639679
214	41419.835938	-187500.015625	-187500.015625	-187500.015625	-187500.015625	-187500.015625	-187500.015625	-187500.015625	270.000000	490.000000	357.000000	1610629245.639680
215	41379.558594	-187500.015625	-187500.015625	-187500.015625	-187500.015625	-187500.015625	-187500.015625	-187500.015625	271.000000	491.000000	357.000000	1610629245.639682
216	41351.195312	-187500.015625	-187500.015625	-187500.015625	-187500.015625	-187500.015625	-187500.015625	-187500.015625	270.000000	491.000000	357.000000	1610629245.639683
217	41370.707031	-187500.015625	-187500.015625	-187500.015625	-187500.015625	-187500.015625	-187500.015625	-187500.015625	270.000000	491.000000	356.000000	1610629245.639685
218	41414.585938	-187500.015625	-187500.015625	-187500.015625	-187500.015625	-187500.015625	-187500.015625	-187500.015625	270.000000	490.000000	356.000000	1610629245.639687
219	41404.949219	-187500.015625	-187500.015625	-187500.015625	-187500.015625	-187500.015625	-187500.015625	-187500.015625	270.000000	491.000000	356.000000	1610629245.639688
220	41364.761719	-187500.015625	-187500.015625	-187500.015625	-187500.015625	-187500.015625	-187500.015625	-187500.015625	270.000000	491.000000	357.000000	1610629245.639690
221	41343.796875	-187500.015625	-187500.015625	-187500.015625	-187500.015625	-187500.015625	-187500.015625	-187500.015625	270.000000	490.000000	357.000000	1610629245.639692
222	41378.171875	-187500.015625	-187500.015625	-187500.015625	-187500.015625	-187500.015625	-187500.015625	-187500.015625	270.000000	491.000000	356.000000	1610629245.639693
223	41421.714844	-187500.015625	-187500.015625	-187500.015625	-187500.015625	-187500.015625	-187500.015625	-187500.015625	270.000000	490.000000	356.000000	1610629245.639695
224	41415.613281	-187500.015625	-187500.015625	-187500.015625	-187500.015625	-187500.015625	-187500.015625	-187500.015625	270.000000	491.000000	357.000000	1610629245.639696
225	41377.726562	-187500.015625	-187500.015625	-187500.015625	-187500.015625	-187500.015625	-187500.015625	-187500.015625	270.000000	491.000000	357.000000	1610629245.639698
226	41360.023438	-187500.015625	-187500.015625	-187500.015625	-187500.015625	-187500.015625	-187500.015625	-187500.015625	270.000000	491.000000	357.000000	1610629245.639700
227	41388.722656	-187500.015625	-187500.015625	-187500.015625	-187500.015625	-187500.015625	-187500.015625	-187500.015625	270.000000	491.000000	357.000000	1610629245.639701
228	41427.035156	-187500.015625	-187500.015625	-187500.015625	-187500.015625	-187500.015625	-187500.015625	-187500.015625	270.000000	491.000000	356.000000	1610629245.639703
229	41420.730469	-187500.015625	-187500.015625	-187500.015625	-187500.015625	-187500.015625	-187500.015625	-187500.015625	270.000000	490.000000	356.000000	1610629245.639704
230	41378.062500	-187500.015625	-187500.015625	-187500.015625	-187500.015625	-187500.015625	-187500.015625	-187500.015625	271.000000	491.000000	357.000000	1610629245.639706
231	41358.011719	-187500.015625	-187500.015625	-187500.015625	-187500.015625	-187500.015625	-187500.015625	-187500.015625	270.000000	490.000000	357.000000	1610629245.639708
232	41385.328125	-187500.015625	-187500.015625	-187500.015625	-187500.015625	-187500.015625	-187500.015625	-187500.015625	270.000000	491.000000	357.000000	1610629245.639709
233	41429.628906	-187500.015625	-187500.015625	-187500.015625	-187500.015625	-187500.015625	-187500.015625	-187500.015625	270.000000	491.000000	357.000000	1610629245.639712
234	41428.421875	-187500.015625	-187500.015625	-187500.015625	-187500.015625	-187500.015625	-187500.015625	-187500.015625	270.000000	490.000000	357.000000	1610629245.639713
235	41387.472656	-187500.015625	-187500.015625	-187500.015625	-187500.015625	-187500.015625	-187500.015625	-187500.015625	270.000000	491.000000	357.000000	1610629245.639715
236	41360.226562	-187500.015625	-187500.015625	-187500.015625	-187500.015625	-187500.015625	-187500.015625	-187500.015625	271.000000	490.000000	357.000000	1610629245.639717
237	41388.476562	-187500.015625	-187500.015625	-187500.015625	-187500.015625	-187500.015625	-187500.015625	-187500.015625	270.000000	491.000000	357.000000	1610629245.639718
238	41432.554688	-187500.015625	-187500.015625	-187500.015625	-187500.015625	-187500.015625	-187500.015625	-187500.015625	270.000000	491.000000	356.000000	1610629245.639720
239	41427.460938	-187500.015625	-187500.015625	-187500.015625	-187500.015625	-187500.015625	-187500.015625	-187500.015625	270.000000	491.000000	356.000000	1610629245.639722
240	41386.332031	-187500.015625	-187500.015625	-187500.015625	-187500.015625	-187500.015625	-187500.015625	-187500.015625	270.000000	491.000000	357.000000	1610629245.639723
241	41362.683594	-187500.015625	-187500.015625	-187500.015625	-187500.015625	-187500.015625	-187500.015625	-187500.015625	270.000000	491.000000	357.000000	1610629246.118873
242	41389.863281	-187500.015625	-187500.015625	-187500.015625	-187500.015625	-187500.015625	-187500.015625	-187500.015625	270.000000	491.000000	356.000000	1610629246.119004
243	41428.195312	-187500.015625	-187500.015625	-187500.015625	-187500.015625	-187500.015625	-187500.015625	-187500.015625	270.000000	491.000000	357.000000	1610629246.119006
244	41426.945312	-187500.015625	-187500.015625	-187500.015625	-187500.015625	-187500.015625	-187500.015625	-187500.015625	270.000000	491.000000	357.000000	1610629246.119007
245	41384.542969	-187500.015625	-187500.015625	-187500.015625	-187500.015625	-187500.015625	-187500.015625	-187500.015625	270.000000	491.000000	357.000000	1610629246.119009
246	41359.242188	-187500.015625	-187500.015625	-187500.015625	-187500.015625	-187500.015625	-187500.015625	-187500.015625	270.000000	490.000000	356.000000	1610629246.119011
247	41386.375000	-187500.015625	-187500.015625	-187500.015625	-187500.015625	-187500.015625	-187500.015625	-187500.015625	270.000000	491.000000	357.000000	1610629246.119013
248	41432.128906	-187500.015625	-187500.015625	-187500.015625	-187500.015625	-187500.015625	-187500.015625	-187500.015625	270.000000	491.000000	356.000000	1610629246.119015
249	41430.343750	-187500.015625	-187500.015625	-187500.015625	-187500.015625	-187500.015625	-187500.015625	-187500.015625	270.000000	491.000000	357.000000	1610629246.119016
250	41384.902344	-187500.015625	-187500.015625	-187500.015625	-187500.015625	-187500.015625	-187500.015625	-187500.015625	270.000000	491.000000	357.000000	1610629246.119018
251	41355.398438	-187500.015625	-187500.015625	-187500.015625	-187500.015625	-187500.015625	-187500.015625	-187500.015625	270.000000	491.000000	357.000000	1610629246.119019
252	41386.914062	-187500.015625	-187500.015625	-187500.015625	-187500.015625	-187500.015625	-187500.015625	-187500.015625	270.000000	491.000000	357.000000	1610629246.119021
253	41428.128906	-187500.015625	-187500.015625	-187500.015625	-187500.015625	-187500.015625	-187500.015625	-187500.015625	270.000000	491.000000	356.000000	1610629246.119022
254	41426.902344	-187500.015625	-187500.015625	-187500.015625	-187500.015625	-187500.015625	-187500.015625	-187500.015625	270.000000	491.000000	356.000000	1610629246.119024
255	41394.824219	-187500.015625	-187500.015625	-187500.015625	-187500.015625	-187500.015625	-187500.015625	-187500.015625	270.000000	491.000000	357.000000	1610629246.119026
256	41375.156250	-187500.015625	-187500.015625	-187500.015625	-187500.015625	-187500.015625	-187500.015625	-187500.015625	270.000000	490.000000	357.000000	1610629246.119030
257	41399.765625	-187500.015625	-187500.015625	-187500.015625	-187500.015625	-187500.015625	-187500.015625	-187500.015625	270.000000	491.000000	356.000000	1610629246.119031
258	41439.351562	-187500.015625	-187500.015625	-187500.015625	-187500.015625	-187500.015625	-187500.015625	-187500.015625	270.000000	490.000000	356.000000	1610629246.119033
259	41434.007812	-187500.015625	-187500.015625	-187500.015625	-187500.015625	-187500.015625	-187500.015625	-187500.015625	270.000000	490.000000	356.000000	1610629246.119035
260	41387.984375	-187500.015625	-187500.015625	-187500.015625	-187500.015625	-187500.015625	-187500.015625	-187500.015625	270.000000	491.000000	357.000000	1610629246.119036
261	41358.953125	-187500.015625	-187500.015625	-187500.015625	-187500.015625	-187500.015625	-187500.015625	-187500.015625	270.000000	491.000000	356.000000	1610629246.119038
262	41382.687500	-187500.015625	-187500.015625	-187500.015625	-187500.015625	-187500.015625	-187500.015625	-187500.015625	270.000000	491.000000	356.000000	1610629246.119040
263	41426.789062	-187500.015625	-187500.015625	-187500.015625	-187500.015625	-187500.015625	-187500.015625	-187500.015625	270.000000	490.000000	356.000000	1610629246.119041
264	41430.097656	-187500.015625	-187500.015625	-187500.015625	-187500.015625	-187500.015625	-187500.015625	-187500.015625	270.000000	491.000000	356.000000	1610629246.119043
265	41392.187500	-187500.015625	-187500.015625	-187500.015625	-187500.015625	-187500.015625	-187500.015625	-187500.015625	270.000000	491.000000	357.000000	1610629246.119044
266	41362.101562	-187500.015625	-187500.015625	-187500.015625	-187500.015625	-187500.015625	-187500.015625	-187500.015625	270.000000	491.000000	357.000000	1610629246.119046
267	41383.785156	-187500.015625	-187500.015625	-187500.015625	-187500.015625	-187500.015625	-187500.015625	-187500.015625	270.000000	491.000000	356.000000	1610629246.119048
268	41423.234375	-187500.015625	-187500.015625	-187500.015625	-187500.015625	-187500.015625	-187500.015625	-187500.015625	270.000000	491.000000	356.000000	1610629246.119049
269	41424.441406	-187500.015625	-187500.015625	-187500.015625	-187500.015625	-187500.015625	-187500.015625	-187500.015625	270.000000	491.000000	357.000000	1610629246.119051
270	41385.011719	-187500.015625	-187500.015625	-187500.015625	-187500.015625	-187500.015625	-187500.015625	-187500.015625	270.000000	491.000000	357.000000	1610629246.119053
271	41357.609375	-187500.015625	-187500.015625	-187500.015625	-187500.015625	-187500.015625	-187500.015625	-187500.015625	270.000000	490.000000	357.000000	1610629246.119054
272	41383.156250	-187500.015625	-187500.015625	-187500.015625	-187500.015625	-187500.015625	-187500.015625	-187500.015625	270.000000	491.000000	357.000000	1610629246.119056
273	41422.140625	-187500.015625	-187500.015625	-187500.015625	-187500.015625	-187500.015625	-187500.015625	-187500.015625	270.000000	490.000000	356.000000	1610629246.119058
274	41418.699219	-187500.015625	-187500.015625	-187500.015625	-187500.015625	-187500.015625	-187500.015625	-187500.015625	270.000000	490.000000	356.000000	1610629246.119059
275	41380.296875	-187500.015625	-187500.015625	-187500.015625	-187500.015625	-187500.015625	-187500.015625	-187500.015625	270.000000	491.000000	357.000000	1610629246.119061
276	41357.343750	-187500.015625	-187500.015625	-187500.015625	-187500.015625	-187500.015625	-187500.015625	-187500.015625	271.000000	490.000000	357.000000	1610629246.119062
277	41380.855469	-187500.015625	-187500.015625	-187500.015625	-187500.015625	-187500.015625	-187500.015625	-187500.015625	270.000000	491.000000	356.000000	1610629246.119064
278	41423.613281	-187500.015625	-187500.015625	-187500.015625	-187500.015625	-187500.015625	-187500.015625	-187500.015625	270.000000	490.000000	356.000000	1610629246.119066
279	41427.480469	-187500.015625	-187500.015625	-187500.015625	-187500.015625	-187500.015625	-187500.015625	-187500.015625	270.000000	491.000000	356.000000	1610629246.119068
280	41384.277344	-187500.015625	-187500.015625	-187500.015625	-187500.015625	-187500.015625	-187500.015625	-187500.015625	270.000000	491.000000	357.000000	1610629246.119070
281	41353.160156	-187500.015625	-187500.015625	-187500.015625	-187500.015625	-187500.015625	-187500.015625	-187500.015625	270.000000	490.000000	357.000000	1610629246.119071
282	41372.429688	-187500.015625	-187500.015625	-187500.015625	-187500.015625	-187500.015625	-187500.015625	-187500.015625	270.000000	491.000000	356.000000	1610629246.119073
283	41413.421875	-187500.015625	-187500.015625	-187500.015625	-187500.015625	-187500.015625	-187500.015625	-187500.015625	270.000000	491.000000	356.000000	1610629246.119075
284	41422.386719	-187500.015625	-187500.015625	-187500.015625	-187500.015625	-187500.015625	-187500.015625	-187500.015625	270.000000	490.000000	357.000000	1610629246.119076
285	41384.230469	-187500.015625	-187500.015625	-187500.015625	-187500.015625	-187500.015625	-187500.015625	-187500.015625	270.000000	491.000000	357.000000	1610629246.119078
286	41352.269531	-187500.015625	-187500.015625	-187500.015625	-187500.015625	-187500.015625	-187500.015625	-187500.015625	270.000000	490.000000	356.000000	1610629246.119080
287	41375.289062	-187500.015625	-187500.015625	-187500.015625	-187500.015625	-187500.015625	-187500.015625	-187500.015625	270.000000	490.000000	357.000000	1610629246.119081
288	41421.113281	-187500.015625	-187500.015625	-187500.015625	-187500.015625	-187500.015625	-187500.015625	-187500.015625	270.000000	490.000000	356.000000	1610629246.119083
289	41433.496094	-187500.015625	-187500.015625	-187500.015625	-187500.015625	-187500.015625	-187500.015625	-187500.015625	270.000000	490.000000	356.000000	1610629246.119084
290	41392.480469	-187500.015625	-187500.015625	-187500.015625	-187500.015625	-187500.015625	-187500.015625	-187500.015625	270.000000	491.000000	357.000000	1610629246.119086
291	41344.890625	-187500.015625	-187500.015625	-187500.015625	-187500.015625	-187500.015625	-187500.015625	-187500.015625	270.000000	491.000000	356.000000	1610629246.119088
292	41369.546875	-187500.015625	-187500.015625	-187500.015625	-187500.015625	-187500.015625	-187500.015625	-187500.015625	270.000000	491.000000	357.000000	1610629246.119089
293	41416.304688	-187500.015625	-187500.015625	-187500.015625	-187500.015625	-187500.015625	-187500.015625	-187500.015625	270.000000	491.000000	356.000000	1610629246.119091
294	41419.925781	-187500.015625	-187500.015625	-187500.015625	-187500.015625	-187500.015625	-187500.015625	-187500.015625	270.000000	491.000000	356.000000	1610629246.119092
295	41384.746094	-187500.015625	-187500.015625	-187500.015625	-187500.015625	-187500.015625	-187500.015625	-187500.015625	270.000000	491.000000	357.000000	1610629246.119094
296	41353.765625	-187500.015625	-187500.015625	-187500.015625	-187500.015625	-187500.015625	-187500.015625	-187500.015625	270.000000	490.000000	357.000000	1610629246.119096
297	41378.195312	-187500.015625	-187500.015625	-187500.015625	-187500.015625	-187500.015625	-187500.015625	-187500.015625	270.000000	492.000000	357.000000	1610629246.119098
298	41422.765625	-187500.015625	-187500.015625	-187500.015625	-187500.015625	-187500.015625	-187500.015625	-187500.015625	270.000000	490.000000	356.000000	1610629246.119099
299	41427.972656	-187500.015625	-187500.015625	-187500.015625	-187500.015625	-187500.015625	-187500.015625	-187500.015625	270.000000	490.000000	356.000000	1610629246.119101
300	41385.617188	-187500.015625	-187500.015625	-187500.015625	-187500.015625	-187500.015625	-187500.015625	-187500.015625	270.000000	491.000000	357.000000	1610629246.119102
301	41362.414062	-187500.015625	-187500.015625	-187500.015625	-187500.015625	-187500.015625	-187500.015625	-187500.015625	270.000000	490.000000	356.000000	1610629246.119104
302	41381.058594	-187500.015625	-187500.015625	-187500.015625	-187500.015625	-187500.015625	-187500.015625	-187500.015625	270.000000	491.000000	356.000000	1610629246.119106
303	41421.066406	-187500.015625	-187500.015625	-187500.015625	-187500.015625	-187500.015625	-187500.015625	-187500.015625	270.000000	491.000000	356.000000	1610629246.119108
304	41429.828125	-187500.015625	-187500.015625	-187500.015625	-187500.015625	-187500.015625	-187500.015625	-187500.015625	270.000000	490.000000	356.000000	1610629246.119110
305	41388.300781	-187500.015625	-187500.015625	-187500.015625	-187500.015625	-187500.015625	-187500.015625	-187500.015625	270.000000	491.000000	357.000000	1610629246.119111
306	41358.234375	-187500.015625	-187500.015625	-187500.015625	-187500.015625	-187500.015625	-187500.015625	-187500.015625	270.000000	491.000000	356.000000	1610629246.119113
307	41380.296875	-187500.015625	-187500.015625	-187500.015625	-187500.015625	-187500.015625	-187500.015625	-187500.015625	270.000000	491.000000	357.000000	1610629246.119114
308	41417.847656	-187500.015625	-187500.015625	-187500.015625	-187500.015625	-187500.015625	-187500.015625	-187500.015625	270.000000	490.000000	356.000000	1610629246.119116
309	41425.222656	-187500.015625	-187500.015625	-187500.015625	-187500.015625	-187500.015625	-187500.015625	-187500.015625	270.000000	491.000000	356.000000	1610629246.119117
310	41387.023438	-187500.015625	-187500.015625	-187500.015625	-187500.015625	-187500.015625	-187500.015625	-187500.015625	270.000000	491.000000	357.000000	1610629246.119119
311	41356.492188	-187500.015625	-187500.015625	-187500.015625	-187500.015625	-187500.015625	-187500.015625	-187500.015625	270.000000	491.000000	357.000000	1610629246.119121
312	41378.195312	-187500.015625	-187500.015625	-187500.015625	-187500.015625	-187500.015625	-187500.015625	-187500.015625	270.000000	491.000000	357.000000	1610629246.119123
313	41419.167969	-187500.015625	-187500.015625	-187500.015625	-187500.015625	-187500.015625	-187500.015625	-187500.015625	270.000000	491.000000	356.000000	1610629246.119124
314	41430.656250	-187500.015625	-187500.015625	-187500.015625	-187500.015625	-187500.015625	-187500.015625	-187500.015625	270.000000	491.000000	356.000000	1610629246.119126
315	41396.546875	-187500.015625	-187500.015625	-187500.015625	-187500.015625	-187500.015625	-187500.015625	-187500.015625	270.000000	491.000000	357.000000	1610629246.119128
316	41368.964844	-187500.015625	-187500.015625	-187500.015625	-187500.015625	-187500.015625	-187500.015625	-187500.015625	270.000000	490.000000	357.000000	1610629246.119129
317	41385.214844	-187500.015625	-187500.015625	-187500.015625	-187500.015625	-187500.015625	-187500.015625	-187500.015625	270.000000	491.000000	357.000000	1610629246.119131
318	41426.027344	-187500.015625	-187500.015625	-187500.015625	-187500.015625	-187500.015625	-187500.015625	-187500.015625	270.000000	491.000000	356.000000	1610629246.119133
319	41429.984375	-187500.015625	-187500.015625	-187500.015625	-187500.015625	-187500.015625	-187500.015625	-187500.015625	270.000000	491.000000	357.000000	1610629246.119134
320	41391.605469	-187500.015625	-187500.015625	-187500.015625	-187500.015625	-187500.015625	-187500.015625	-187500.015625	270.000000	490.000000	357.000000	1610629246.119136
321	41363.152344	-187500.015625	-187500.015625	-187500.015625	-187500.015625	-187500.015625	-187500.015625	-187500.015625	270.000000	491.000000	356.000000	1610629246.119137
322	41379.648438	-187500.015625	-187500.015625	-187500.015625	-187500.015625	-187500.015625	-187500.015625	-187500.015625	270.000000	491.000000	357.000000	1610629246.119140
323	41423.390625	-187500.015625	-187500.015625	-187500.015625	-187500.015625	-187500.015625	-187500.015625	-187500.015625	270.000000	491.000000	356.000000	1610629246.119141
324	41433.070312	-187500.015625	-187500.015625	-187500.015625	-187500.015625	-187500.015625	-187500.015625	-187500.015625	270.000000	491.000000	356.000000	1610629246.119143
325	41394.937500	-187500.015625	-187500.015625	-187500.015625	-187500.015625	-187500.015625	-187500.015625	-187500.015625	270.000000	491.000000	357.000000	1610629246.119145
326	41365.769531	-187500.015625	-187500.015625	-187500.015625	-187500.015625	-187500.015625	-187500.015625	-187500.015625	270.000000	491.000000	356.000000	1610629246.119147
327	41382.332031	-187500.015625	-187500.015625	-187500.015625	-187500.015625	-187500.015625	-187500.015625	-187500.015625	270.000000	491.000000	356.000000	1610629246.119149
328	41423.011719	-187500.015625	-187500.015625	-187500.015625	-187500.015625	-187500.015625	-187500.015625	-187500.015625	270.000000	491.000000	356.000000	1610629246.119150
329	41431.437500	-187500.015625	-187500.015625	-187500.015625	-187500.015625	-187500.015625	-187500.015625	-187500.015625	270.000000	491.000000	356.000000	1610629246.119152
330	41393.820312	-187500.015625	-187500.015625	-187500.015625	-187500.015625	-187500.015625	-187500.015625	-187500.015625	270.000000	491.000000	357.000000	1610629246.119153
331	41360.402344	-187500.015625	-187500.015625	-187500.015625	-187500.015625	-187500.015625	-187500.015625	-187500.015625	270.000000	491.000000	357.000000	1610629246.119155
332	41374.687500	-187500.015625	-187500.015625	-187500.015625	-187500.015625	-187500.015625	-187500.015625	-187500.015625	270.000000	491.000000	357.000000	1610629246.119157
333	41413.957031	-187500.015625	-187500.015625	-187500.015625	-187500.015625	-187500.015625	-187500.015625	-187500.015625	270.000000	490.000000	356.000000	1610629246.119159
334	41420.687500	-187500.015625	-187500.015625	-187500.015625	-187500.015625	-187500.015625	-187500.015625	-187500.015625	270.000000	491.000000	356.000000	1610629246.119160
335	41385.816406	-187500.015625	-187500.015625	-187500.015625	-187500.015625	-187500.015625	-187500.015625	-187500.015625	270.000000	491.000000	356.000000	1610629246.119162
336	41356.179688	-187500.015625	-187500.015625	-187500.015625	-187500.015625	-187500.015625	-187500.015625	-187500.015625	270.000000	490.000000	357.000000	1610629246.119164
337	41374.238281	-187500.015625	-187500.015625	-187500.015625	-187500.015625	-187500.015625	-187500.015625	-187500.015625	270.000000	491.000000	356.000000	1610629246.119165
338	41423.011719	-187500.015625	-187500.015625	-187500.015625	-187500.015625	-187500.015625	-187500.015625	-187500.015625	270.000000	491.000000	356.000000	1610629246.119167
339	41428.441406	-187500.015625	-187500.015625	-187500.015625	-187500.015625	-187500.015625	-187500.015625	-187500.015625	270.000000	491.000000	356.000000	1610629246.119168
340	41392.054688	-187500.015625	-187500.015625	-187500.015625	-187500.015625	-187500.015625	-187500.015625	-187500.015625	270.000000	491.000000	357.000000	1610629246.119170
341	41360.179688	-187500.015625	-187500.015625	-187500.015625	-187500.015625	-187500.015625	-187500.015625	-187500.015625	270.000000	490.000000	356.000000	1610629246.119172
342	41371.578125	-187500.015625	-187500.015625	-187500.015625	-187500.015625	-187500.015625	-187500.015625	-187500.015625	270.000000	491.000000	357.000000	1610629246.119173
343	41415.835938	-187500.015625	-187500.015625	-187500.015625	-187500.015625	-187500.015625	-187500.015625	-187500.015625	270.000000	491.000000	356.000000	1610629246.119175
344	41429.605469	-187500.015625	-187500.015625	-187500.015625	-187500.015625	-187500.015625	-187500.015625	-187500.015625	270.000000	490.000000	356.000000	1610629246.119176
345	41392.390625	-187500.015625	-187500.015625	-187500.015625	-187500.015625	-187500.015625	-187500.015625	-187500.015625	270.000000	492.000000	357.000000	1610629246.119178
346	41362.257812	-187500.015625	-187500.015625	-187500.015625	-187500.015625	-187500.015625	-187500.015625	-187500.015625	270.000000	491.000000	357.000000	1610629246.119179
347	41375.425781	-187500.015625	-187500.015625	-187500.015625	-187500.015625	-187500.015625	-187500.015625	-187500.015625	270.000000	491.000000	357.000000	1610629246.119181
348	41420.796875	-187500.015625	-187500.015625	-187500.015625	-187500.015625	-187500.015625	-187500.015625	-187500.015625	270.000000	490.000000	356.000000	1610629246.119183
349	41436.644531	-187500.015625	-187500.015625	-187500.015625	-187500.015625	-187500.015625	-187500.015625	-187500.015625	270.000000	491.000000	356.000000	1610629246.119185
350	41398.425781	-187500.015625	-187500.015625	-187500.015625	-187500.015625	-187500.015625	-187500.015625	-187500.015625	270.000000	491.000000	357.000000	1610629246.119187
351	41367.757812	-187500.015625	-187500.015625	-187500.015625	-187500.015625	-187500.015625	-187500.015625	-187500.015625	270.000000	491.000000	357.000000	1610629246.119189
352	41375.781250	-187500.015625	-187500.015625	-187500.015625	-187500.015625	-187500.015625	-187500.015625	-187500.015625	270.000000	491.000000	357.000000	1610629246.119190
353	41420.195312	-187500.015625	-187500.015625	-187500.015625	-187500.015625	-187500.015625	-187500.015625	-187500.015625	270.000000	491.000000	356.000000	1610629246.119192
354	41435.953125	-187500.015625	-187500.015625	-187500.015625	-187500.015625	-187500.015625	-187500.015625	-187500.015625	270.000000	490.000000	356.000000	1610629246.119194
355	41400.167969	-187500.015625	-187500.015625	-187500.015625	-187500.015625	-187500.015625	-187500.015625	-187500.015625	270.000000	491.000000	357.000000	1610629246.119195
356	41365.320312	-187500.015625	-187500.015625	-187500.015625	-187500.015625	-187500.015625	-187500.015625	-187500.015625	270.000000	490.000000	357.000000	1610629246.119197
357	41373.726562	-187500.015625	-187500.015625	-187500.015625	-187500.015625	-187500.015625	-187500.015625	-187500.015625	270.000000	491.000000	357.000000	1610629246.119199
358	41418.808594	-187500.015625	-187500.015625	-187500.015625	-187500.015625	-187500.015625	-187500.015625	-187500.015625	270.000000	491.000000	356.000000	1610629246.119200
359	41434.789062	-187500.015625	-187500.015625	-187500.015625	-187500.015625	-187500.015625	-187500.015625	-187500.015625	270.000000	490.000000	356.000000	1610629246.119202
360	41406.292969	-187500.015625	-187500.015625	-187500.015625	-187500.015625	-187500.015625	-187500.015625	-187500.015625	270.000000	492.000000	357.000000	1610629246.119204
361	41375.468750	-187500.015625	-187500.015625	-187500.015625	-187500.015625	-187500.015625	-187500.015625	-187500.015625	270.000000	490.000000	357.000000	1610629246.598690
362	41370.707031	-187500.015625	-187500.015625	-187500.015625	-187500.015625	-187500.015625	-187500.015625	-187500.015625	270.000000	491.000000	356.000000	1610629246.598804
363	41406.804688	-187500.015625	-187500.015625	-187500.015625	-187500.015625	-187500.015625	-187500.015625	-187500.015625	270.000000	491.000000	356.000000	1610629246.598806
364	41421.847656	-187500.015625	-187500.015625	-187500.015625	-187500.015625	-187500.015625	-187500.015625	-187500.015625	270.000000	490.000000	356.000000	1610629246.598807
365	41391.988281	-187500.015625	-187500.015625	-187500.015625	-187500.015625	-187500.015625	-187500.015625	-187500.015625	270.000000	491.000000	357.000000	1610629246.598809
366	41358.636719	-187500.015625	-187500.015625	-187500.015625	-187500.015625	-187500.015625	-187500.015625	-187500.015625	270.000000	491.000000	357.000000	1610629246.598811
367	41371.175781	-187500.015625	-187500.015625	-187500.015625	-187500.015625	-187500.015625	-187500.015625	-187500.015625	270.000000	491.000000	357.000000	1610629246.598813
368	41417.312500	-187500.015625	-187500.015625	-187500.015625	-187500.015625	-187500.015625	-187500.015625	-187500.015625	270.000000	492.000000	356.000000	1610629246.598814
369	41424.085938	-187500.015625	-187500.015625	-187500.015625	-187500.015625	-187500.015625	-187500.015625	-187500.015625	270.000000	491.000000	356.000000	1610629246.598816
370	41392.300781	-187500.015625	-187500.015625	-187500.015625	-187500.015625	-187500.015625	-187500.015625	-187500.015625	270.000000	492.000000	357.000000	1610629246.598818
371	41361.453125	-187500.015625	-187500.015625	-187500.015625	-187500.015625	-187500.015625	-187500.015625	-187500.015625	270.000000	491.000000	357.000000	1610629246.598819
372	41370.460938	-187500.015625	-187500.015625	-187500.015625	-187500.015625	-187500.015625	-187500.015625	-187500.015625	270.000000	491.000000	357.000000	1610629246.598822
373	41412.730469	-187500.015625	-187500.015625	-187500.015625	-187500.015625	-187500.015625	-187500.015625	-187500.015625	270.000000	491.000000	356.000000	1610629246.598828
374	41422.050781	-187500.015625	-187500.015625	-187500.015625	-187500.015625	-187500.015625	-187500.015625	-187500.015625	270.000000	491.000000	356.000000	1610629246.598830
375	41395.941406	-187500.015625	-187500.015625	-187500.015625	-187500.015625	-187500.015625	-187500.015625	-187500.015625	270.000000	491.000000	357.000000	1610629246.598832
376	41362.660156	-187500.015625	-187500.015625	-187500.015625	-187500.015625	-187500.015625	-187500.015625	-187500.015625	270.000000	491.000000	357.000000	1610629246.598833
377	41367.398438	-187500.015625	-187500.015625	-187500.015625	-187500.015625	-187500.015625	-187500.015625	-187500.015625	270.000000	491.000000	357.000000	1610629246.598835
378	41409.062500	-187500.015625	-187500.015625	-187500.015625	-187500.015625	-187500.015625	-187500.015625	-187500.015625	270.000000	491.000000	356.000000	1610629246.598837
379	41420.062500	-187500.015625	-187500.015625	-187500.015625	-187500.015625	-187500.015625	-187500.015625	-187500.015625	270.000000	491.000000	356.000000	1610629246.598838
380	41388.457031	-187500.015625	-187500.015625	-187500.015625	-187500.015625	-187500.015625	-187500.015625	-187500.015625	270.000000	491.000000	356.000000	1610629246.598840
381	41357.164062	-187500.015625	-187500.015625	-187500.015625	-187500.015625	-187500.015625	-187500.015625	-187500.015625	270.000000	490.000000	357.000000	1610629246.598842
382	41370.285156	-187500.015625	-187500.015625	-187500.015625	-187500.015625	-187500.015625	-187500.015625	-187500.015625	270.000000	491.000000	357.000000	1610629246.598843
383	41412.664062	-187500.015625	-187500.015625	-187500.015625	-187500.015625	-187500.015625	-187500.015625	-187500.015625	270.000000	491.000000	356.000000	1610629246.598845
384	41427.460938	-187500.015625	-187500.015625	-187500.015625	-187500.015625	-187500.015625	-187500.015625	-187500.015625	270.000000	490.000000	356.000000	1610629246.598847
385	41399.406250	-187500.015625	-187500.015625	-187500.015625	-187500.015625	-187500.015625	-187500.015625	-187500.015625	270.000000	491.000000	356.000000	1610629246.598848
386	41361.074219	-187500.015625	-187500.015625	-187500.015625	-187500.015625	-187500.015625	-187500.015625	-187500.015625	270.000000	491.000000	357.000000	1610629246.598850
387	41366.617188	-187500.015625	-187500.015625	-187500.015625	-187500.015625	-187500.015625	-187500.015625	-187500.015625	270.000000	491.000000	357.000000	1610629246.598852
388	41411.523438	-187500.015625	-187500.015625	-187500.015625	-187500.015625	-187500.015625	-187500.015625	-187500.015625	270.000000	490.000000	356.000000	1610629246.598854
389	41429.828125	-187500.015625	-187500.015625	-187500.015625	-187500.015625	-187500.015625	-187500.015625	-187500.015625	270.000000	490.000000	356.000000	1610629246.598855
390	41395.898438	-187500.015625	-187500.015625	-187500.015625	-187500.015625	-187500.015625	-187500.015625	-187500.015625	270.000000	491.000000	357.000000	1610629246.598857
391	41355.933594	-187500.015625	-187500.015625	-187500.015625	-187500.015625	-187500.015625	-187500.015625	-187500.015625	270.000000	490.000000	357.000000	1610629246.598859
392	41357.500000	-187500.015625	-187500.015625	-187500.015625	-187500.015625	-187500.015625	-187500.015625	-187500.015625	270.000000	491.000000	356.000000	1610629246.598861
393	41403.027344	-187500.015625	-187500.015625	-187500.015625	-187500.015625	-187500.015625	-187500.015625	-187500.015625	270.000000	491.000000	356.000000	1610629246.598862
394	41426.921875	-187500.015625	-187500.015625	-187500.015625	-187500.015625	-187500.015625	-187500.015625	-187500.015625	270.000000	490.000000	356.000000	1610629246.598864
395	41398.535156	-187500.015625	-187500.015625	-187500.015625	-187500.015625	-187500.015625	-187500.015625	-187500.015625	270.000000	491.000000	356.000000	1610629246.598866
396	41366.839844	-187500.015625	-187500.015625	-187500.015625	-187500.015625	-187500.015625	-187500.015625	-187500.015625	270.000000	490.000000	357.000000	1610629246.598868
397	41369.546875	-187500.015625	-187500.015625	-187500.015625	-187500.015625	-187500.015625	-187500.015625	-187500.015625	270.000000	491.000000	357.000000	1610629246.598870
398	41409.691406	-187500.015625	-187500.015625	-187500.015625	-187500.015625	-187500.015625	-187500.015625	-187500.015625	270.000000	491.000000	356.000000	1610629246.598871
399	41425.515625	-187500.015625	-187500.015625	-187500.015625	-187500.015625	-187500.015625	-187500.015625	-187500.015625	270.000000	491.000000	356.000000	1610629246.598873
400	41395.273438	-187500.015625	-187500.015625	-187500.015625	-187500.015625	-187500.015625	-187500.015625	-187500.015625	270.000000	491.000000	357.000000	1610629246.598875
401	41358.726562	-187500.015625	-187500.015625	-187500.015625	-187500.015625	-187500.015625	-187500.015625	-187500.015625	270.000000	490.000000	357.000000	1610629246.598876
402	41364.113281	-187500.015625	-187500.015625	-187500.015625	-187500.015625	-187500.015625	-187500.015625	-187500.015625	270.000000	491.000000	357.000000	1610629246.598878
403	41404.058594	-187500.015625	-187500.015625	-187500.015625	-187500.015625	-187500.015625	-187500.015625	-187500.015625	270.000000	491.000000	356.000000	1610629246.598880
404	41420.867188	-187500.015625	-187500.015625	-187500.015625	-187500.015625	-187500.015625	-187500.015625	-187500.015625	270.000000	491.000000	356.000000	1610629246.598881
405	41393.371094	-187500.015625	-187500.015625	-187500.015625	-187500.015625	-187500.015625	-187500.015625	-187500.015625	270.000000	490.000000	356.000000	1610629246.598883
406	41355.957031	-187500.015625	-187500.015625	-187500.015625	-187500.015625	-187500.015625	-187500.015625	-187500.015625	270.000000	491.000000	356.000000	1610629246.598885
407	41359.933594	-187500.015625	-187500.015625	-187500.015625	-187500.015625	-187500.015625	-187500.015625	-187500.015625	270.000000	491.000000	356.000000	1610629246.598886
408	41405.332031	-187500.015625	-187500.015625	-187500.015625	-187500.015625	-187500.015625	-187500.015625	-187500.015625	270.000000	491.000000	357.000000	1610629246.598888
409	41422.878906	-187500.015625	-187500.015625	-187500.015625	-187500.015625	-187500.015625	-187500.015625	-187500.015625	270.000000	489.000000	356.000000	1610629246.598890
410	41399.093750	-187500.015625	-187500.015625	-187500.015625	-187500.015625	-187500.015625	-187500.015625	-187500.015625	270.000000	491.000000	356.000000	1610629246.598891
411	41363.265625	-187500.015625	-187500.015625	-187500.015625	-187500.015625	-187500.015625	-187500.015625	-187500.015625	270.000000	490.000000	357.000000	1610629246.598894
412	41364.941406	-187500.015625	-187500.015625	-187500.015625	-187500.015625	-187500.015625	-187500.015625	-187500.015625	270.000000	491.000000	356.000000	1610629246.598895
413	41406.136719	-187500.015625	-187500.015625	-187500.015625	-187500.015625	-187500.015625	-187500.015625	-187500.015625	270.000000	491.000000	356.000000	1610629246.598897
414	41420.820312	-187500.015625	-187500.015625	-187500.015625	-187500.015625	-187500.015625	-187500.015625	-187500.015625	270.000000	490.000000	356.000000	1610629246.598898
415	41392.589844	-187500.015625	-187500.015625	-187500.015625	-187500.015625	-187500.015625	-187500.015625	-187500.015625	270.000000	491.000000	356.000000	1610629246.598900
416	41359.128906	-187500.015625	-187500.015625	-187500.015625	-187500.015625	-187500.015625	-187500.015625	-187500.015625	270.000000	491.000000	357.000000	1610629246.598902
417	41361.253906	-187500.015625	-187500.015625	-187500.015625	-187500.015625	-187500.015625	-187500.015625	-187500.015625	270.000000	490.000000	356.000000	1610629246.598904
418	41404.707031	-187500.015625	-187500.015625	-187500.015625	-187500.015625	-187500.015625	-187500.015625	-187500.015625	270.000000	491.000000	356.000000	1610629246.598905
419	41419.234375	-187500.015625	-187500.015625	-187500.015625	-187500.015625	-187500.015625	-187500.015625	-187500.015625	270.000000	490.000000	356.000000	1610629246.598908
420	41391.695312	-187500.015625	-187500.015625	-187500.015625	-187500.015625	-187500.015625	-187500.015625	-187500.015625	270.000000	491.000000	357.000000	1610629246.598910
421	41351.238281	-187500.015625	-187500.015625	-187500.015625	-187500.015625	-187500.015625	-187500.015625	-187500.015625	270.000000	491.000000	357.000000	1610629246.598911
422	41355.597656	-187500.015625	-187500.015625	-187500.015625	-187500.015625	-187500.015625	-187500.015625	-187500.015625	270.000000	491.000000	357.000000	1610629246.598913
423	41396.835938	-187500.015625	-187500.015625	-187500.015625	-187500.015625	-187500.015625	-187500.015625	-187500.015625	270.000000	491.000000	356.000000	1610629246.598915
424	41415.746094	-187500.015625	-187500.015625	-187500.015625	-187500.015625	-187500.015625	-187500.015625	-187500.015625	270.000000	491.000000	356.000000	1610629246.598916
425	41388.542969	-187500.015625	-187500.015625	-187500.015625	-187500.015625	-187500.015625	-187500.015625	-187500.015625	270.000000	491.000000	357.000000	1610629246.598918
426	41350.972656	-187500.015625	-187500.015625	-187500.015625	-187500.015625	-187500.015625	-187500.015625	-187500.015625	274.000000	491.000000	1018.000000	1610629246.598920
427	41353.632812	-187500.015625	-187500.015625	-187500.015625	-187500.015625	-187500.015625	-187500.015625	-187500.015625	312.000000	491.000000	1019.000000	1610629246.598922
428	41401.820312	-187500.015625	-187500.015625	-187500.015625	-187500.015625	-187500.015625	-187500.015625	-187500.015625	342.000000	491.000000	1018.000000	1610629246.598923
429	41420.753906	-187500.015625	-187500.015625	-187500.015625	-187500.015625	-187500.015625	-187500.015625	-187500.015625	366.000000	491.000000	1019.000000	1610629246.598925
430	41390.378906	-187500.015625	-187500.015625	-187500.015625	-187500.015625	-187500.015625	-187500.015625	-187500.015625	385.000000	491.000000	1018.000000	1610629246.598927
431	41356.558594	-187500.015625	-187500.015625	-187500.015625	-187500.015625	-187500.015625	-187500.015625	-187500.015625	400.000000	490.000000	1019.000000	1610629246.598928
432	41359.109375	-187500.015625	-187500.015625	-187500.015625	-187500.015625	-187500.015625	-187500.015625	-187500.015625	412.000000	491.000000	1019.000000	1610629246.598930
433	41397.394531	-187500.015625	-187500.015625	-187500.015625	-187500.015625	-187500.015625	-187500.015625	-187500.015625	422.000000	491.000000	1018.000000	1610629246.598932
434	41417.804688	-187500.015625	-187500.015625	-187500.015625	-187500.015625	-187500.015625	-187500.015625	-187500.015625	430.000000	490.000000	1018.000000	1610629246.598933
435	41388.140625	-187500.015625	-187500.015625	-187500.015625	-187500.015625	-187500.015625	-187500.015625	-187500.015625	436.000000	490.000000	1019.000000	1610629246.598935
436	41345.429688	-187500.015625	-187500.015625	-187500.015625	-187500.015625	-187500.015625	-187500.015625	-187500.015625	441.000000	491.000000	1018.000000	1610629246.598937
437	41347.773438	-187500.015625	-187500.015625	-187500.015625	-187500.015625	-187500.015625	-187500.015625	-187500.015625	445.000000	491.000000	1019.000000	1610629246.598938
438	41394.578125	-187500.015625	-187500.015625	-187500.015625	-187500.015625	-187500.015625	-187500.015625	-187500.015625	448.000000	491.000000	1018.000000	1610629246.598940
439	41415.566406	-187500.015625	-187500.015625	-187500.015625	-187500.015625	-187500.015625	-187500.015625	-187500.015625	451.000000	490.000000	1018.000000	1610629246.598942
440	41393.039062	-187500.015625	-187500.015625	-187500.015625	-187500.015625	-187500.015625	-187500.015625	-187500.015625	453.000000	491.000000	1019.000000	1610629246.598944
441	41353.273438	-187500.015625	-187500.015625	-187500.015625	-187500.015625	-187500.015625	-187500.015625	-187500.015625	455.000000	491.000000	1018.000000	1610629246.598945
442	41352.601562	-187500.015625	-187500.015625	-187500.015625	-187500.015625	-187500.015625	-187500.015625	-187500.015625	456.000000	491.000000	1018.000000	1610629246.598948
443	41396.343750	-187500.015625	-187500.015625	-187500.015625	-187500.015625	-187500.015625	-187500.015625	-187500.015625	457.000000	491.000000	1018.000000	1610629246.598950
444	41412.148438	-187500.015625	-187500.015625	-187500.015625	-187500.015625	-187500.015625	-187500.015625	-187500.015625	457.000000	490.000000	1017.000000	1610629246.598951
445	41387.718750	-187500.015625	-187500.015625	-187500.015625	-187500.015625	-187500.015625	-187500.015625	-187500.015625	459.000000	491.000000	1018.000000	1610629246.598953
446	41350.906250	-187500.015625	-187500.015625	-187500.015625	-187500.015625	-187500.015625	-187500.015625	-187500.015625	459.000000	490.000000	1019.000000	1610629246.598955
447	41352.648438	-187500.015625	-187500.015625	-187500.015625	-187500.015625	-187500.015625	-187500.015625	-187500.015625	459.000000	491.000000	1018.000000	1610629246.598957
448	41395.160156	-187500.015625	-187500.015625	-187500.015625	-187500.015625	-187500.015625	-187500.015625	-187500.015625	460.000000	491.000000	1018.000000	1610629246.598958
449	41416.687500	-187500.015625	-187500.015625	-187500.015625	-187500.015625	-187500.015625	-187500.015625	-187500.015625	459.000000	491.000000	1018.000000	1610629246.598960
450	41388.566406	-187500.015625	-187500.015625	-187500.015625	-187500.015625	-187500.015625	-187500.015625	-187500.015625	460.000000	492.000000	1017.000000	1610629246.598962
451	41347.796875	-187500.015625	-187500.015625	-187500.015625	-187500.015625	-187500.015625	-187500.015625	-187500.015625	460.000000	490.000000	1019.000000	1610629246.598963
452	41348.691406	-187500.015625	-187500.015625	-187500.015625	-187500.015625	-187500.015625	-187500.015625	-187500.015625	460.000000	491.000000	1018.000000	1610629246.598965
453	41395.765625	-187500.015625	-187500.015625	-187500.015625	-187500.015625	-187500.015625	-187500.015625	-187500.015625	460.000000	491.000000	1019.000000	1610629246.598967
454	41417.558594	-187500.015625	-187500.015625	-187500.015625	-187500.015625	-187500.015625	-187500.015625	-187500.015625	461.000000	490.000000	1019.000000	1610629246.598969
455	41393.261719	-187500.015625	-187500.015625	-187500.015625	-187500.015625	-187500.015625	-187500.015625	-187500.015625	461.000000	491.000000	1018.000000	1610629246.598970
456	41357.363281	-187500.015625	-187500.015625	-187500.015625	-187500.015625	-187500.015625	-187500.015625	-187500.015625	461.000000	490.000000	1019.000000	1610629246.598972
457	41355.890625	-187500.015625	-187500.015625	-187500.015625	-187500.015625	-187500.015625	-187500.015625	-187500.015625	461.000000	491.000000	1019.000000	1610629246.598974
458	41394.667969	-187500.015625	-187500.015625	-187500.015625	-187500.015625	-187500.015625	-187500.015625	-187500.015625	460.000000	491.000000	1018.000000	1610629246.598976
459	41418.519531	-187500.015625	-187500.015625	-187500.015625	-187500.015625	-187500.015625	-187500.015625	-187500.015625	460.000000	491.000000	1018.000000	1610629246.598977
460	41396.121094	-187500.015625	-187500.015625	-187500.015625	-187500.015625	-187500.015625	-187500.015625	-187500.015625	461.000000	491.000000	1019.000000	1610629246.598979
461	41355.843750	-187500.015625	-187500.015625	-187500.015625	-187500.015625	-187500.015625	-187500.015625	-187500.015625	461.000000	491.000000	1019.000000	1610629246.598980
462	41353.183594	-187500.015625	-187500.015625	-187500.015625	-187500.015625	-187500.015625	-187500.015625	-187500.015625	460.000000	491.000000	1018.000000	1610629246.598982
463	41399.183594	-187500.015625	-187500.015625	-187500.015625	-187500.015625	-187500.015625	-187500.015625	-187500.015625	460.000000	491.000000	1018.000000	1610629246.598984
464	41417.535156	-187500.015625	-187500.015625	-187500.015625	-187500.015625	-187500.015625	-187500.015625	-187500.015625	460.000000	491.000000	1018.000000	1610629246.598986
465	41392.121094	-187500.015625	-187500.015625	-187500.015625	-187500.015625	-187500.015625	-187500.015625	-187500.015625	461.000000	491.000000	1019.000000	1610629246.598987
466	41352.289062	-187500.015625	-187500.015625	-187500.015625	-187500.015625	-187500.015625	-187500.015625	-187500.015625	460.000000	491.000000	1019.000000	1610629246.598990
467	41348.960938	-187500.015625	-187500.015625	-187500.015625	-187500.015625	-187500.015625	-187500.015625	-187500.015625	460.000000	491.000000	1018.000000	1610629246.598992
468	41391.921875	-187500.015625	-187500.015625	-187500.015625	-187500.015625	-187500.015625	-187500.015625	-187500.015625	460.000000	491.000000	1019.000000	1610629246.598993
469	41415.726562	-187500.015625	-187500.015625	-187500.015625	-187500.015625	-187500.015625	-187500.015625	-187500.015625	460.000000	491.000000	1019.000000	1610629246.598995
470	41393.507812	-187500.015625	-187500.015625	-187500.015625	-187500.015625	-187500.015625	-187500.015625	-187500.015625	460.000000	492.000000	1018.000000	1610629246.598997
471	41358.460938	-187500.015625	-187500.015625	-187500.015625	-187500.015625	-187500.015625	-187500.015625	-187500.015625	461.000000	491.000000	1018.000000	1610629246.598998
472	41355.734375	-187500.015625	-187500.015625	-187500.015625	-187500.015625	-187500.015625	-187500.015625	-187500.015625	460.000000	491.000000	1018.000000	1610629246.599000
473	41397.621094	-187500.015625	-187500.015625	-187500.015625	-187500.015625	-187500.015625	-187500.015625	-187500.015625	461.000000	491.000000	1019.000000	1610629246.599002
474	41416.730469	-187500.015625	-187500.015625	-187500.015625	-187500.015625	-187500.015625	-187500.015625	-187500.015625	460.000000	490.000000	1019.000000	1610629246.599003
475	41395.964844	-187500.015625	-187500.015625	-187500.015625	-187500.015625	-187500.015625	-187500.015625	-187500.015625	460.000000	491.000000	1018.000000	1610629246.599005
476	41354.503906	-187500.015625	-187500.015625	-187500.015625	-187500.015625	-187500.015625	-187500.015625	-187500.015625	461.000000	490.000000	1019.000000	1610629246.599007
477	41351.238281	-187500.015625	-187500.015625	-187500.015625	-187500.015625	-187500.015625	-187500.015625	-187500.015625	460.000000	490.000000	1018.000000	1610629246.599008
478	41397.394531	-187500.015625	-187500.015625	-187500.015625	-187500.015625	-187500.015625	-187500.015625	-187500.015625	460.000000	491.000000	1018.000000	1610629246.599010
479	41423.125000	-187500.015625	-187500.015625	-187500.015625	-187500.015625	-187500.015625	-187500.015625	-187500.015625	460.000000	491.000000	1018.000000	1610629246.599012
480	41404.683594	-187500.015625	-187500.015625	-187500.015625	-187500.015625	-187500.015625	-187500.015625	-187500.015625	460.000000	491.000000	1018.000000	1610629246.599014
481	41361.632812	-187500.015625	-187500.015625	-187500.015625	-187500.015625	-187500.015625	-187500.015625	-187500.015625	461.000000	491.000000	1019.000000	1610629247.078103
482	41356.449219	-187500.015625	-187500.015625	-187500.015625	-187500.015625	-187500.015625	-187500.015625	-187500.015625	461.000000	491.000000	1019.000000	1610629247.078254
483	41400.929688	-187500.015625	-187500.015625	-187500.015625	-187500.015625	-187500.015625	-187500.015625	-187500.015625	460.000000	491.000000	1018.000000	1610629247.078256
484	41431.550781	-187500.015625	-187500.015625	-187500.015625	-187500.015625	-187500.015625	-187500.015625	-187500.015625	460.000000	490.000000	1019.000000	1610629247.078258
485	41408.593750	-187500.015625	-187500.015625	-187500.015625	-187500.015625	-187500.015625	-187500.015625	-187500.015625	461.000000	491.000000	1019.000000	1610629247.078260
486	41363.867188	-187500.015625	-187500.015625	-187500.015625	-187500.015625	-187500.015625	-187500.015625	-187500.015625	461.000000	491.000000	1018.000000	1610629247.078262
487	41356.894531	-187500.015625	-187500.015625	-187500.015625	-187500.015625	-187500.015625	-187500.015625	-187500.015625	460.000000	491.000000	1019.000000	1610629247.078264
488	41396.390625	-187500.015625	-187500.015625	-187500.015625	-187500.015625	-187500.015625	-187500.015625	-187500.015625	460.000000	491.000000	1018.000000	1610629247.078265
489	41415.679688	-187500.015625	-187500.015625	-187500.015625	-187500.015625	-187500.015625	-187500.015625	-187500.015625	460.000000	491.000000	1019.000000	1610629247.078271
490	41392.703125	-187500.015625	-187500.015625	-187500.015625	-187500.015625	-187500.015625	-187500.015625	-187500.015625	461.000000	491.000000	1019.000000	1610629247.078272
491	41360.226562	-187500.015625	-187500.015625	-187500.015625	-187500.015625	-187500.015625	-187500.015625	-187500.015625	461.000000	491.000000	1018.000000	1610629247.078274
492	41351.394531	-187500.015625	-187500.015625	-187500.015625	-187500.015625	-187500.015625	-187500.015625	-187500.015625	461.000000	491.000000	1018.000000	1610629247.078276
493	41392.164062	-187500.015625	-187500.015625	-187500.015625	-187500.015625	-187500.015625	-187500.015625	-187500.015625	461.000000	491.000000	1018.000000	1610629247.078277
494	41418.003906	-187500.015625	-187500.015625	-187500.015625	-187500.015625	-187500.015625	-187500.015625	-187500.015625	460.000000	491.000000	1018.000000	1610629247.078279
495	41398.515625	-187500.015625	-187500.015625	-187500.015625	-187500.015625	-187500.015625	-187500.015625	-187500.015625	461.000000	491.000000	1019.000000	1610629247.078280
496	41356.671875	-187500.015625	-187500.015625	-187500.015625	-187500.015625	-187500.015625	-187500.015625	-187500.015625	461.000000	490.000000	1019.000000	1610629247.078282
497	41351.375000	-187500.015625	-187500.015625	-187500.015625	-187500.015625	-187500.015625	-187500.015625	-187500.015625	461.000000	490.000000	1018.000000	1610629247.078284
498	41388.859375	-187500.015625	-187500.015625	-187500.015625	-187500.015625	-187500.015625	-187500.015625	-187500.015625	460.000000	491.000000	1018.000000	1610629247.078285
499	41411.812500	-187500.015625	-187500.015625	-187500.015625	-187500.015625	-187500.015625	-187500.015625	-187500.015625	461.000000	490.000000	1019.000000	1610629247.078287
500	41393.351562	-187500.015625	-187500.015625	-187500.015625	-187500.015625	-187500.015625	-187500.015625	-187500.015625	460.000000	491.000000	1018.000000	1610629247.078289
501	41352.648438	-187500.015625	-187500.015625	-187500.015625	-187500.015625	-187500.015625	-187500.015625	-187500.015625	461.000000	490.000000	1018.000000	1610629247.078290
502	41343.593750	-187500.015625	-187500.015625	-187500.015625	-187500.015625	-187500.015625	-187500.015625	-187500.015625	461.000000	490.000000	1018.000000	1610629247.078292
503	41381.726562	-187500.015625	-187500.015625	-187500.015625	-187500.015625	-187500.015625	-187500.015625	-187500.015625	460.000000	491.000000	1019.000000	1610629247.078294
504	41408.238281	-187500.015625	-187500.015625	-187500.015625	-187500.015625	-187500.015625	-187500.015625	-187500.015625	460.000000	491.000000	1019.000000	1610629247.078296
505	41391.539062	-187500.015625	-187500.015625	-187500.015625	-187500.015625	-187500.015625	-187500.015625	-187500.015625	461.000000	491.000000	1020.000000	1610629247.078300
506	41351.597656	-187500.015625	-187500.015625	-187500.015625	-187500.015625	-187500.015625	-187500.015625	-187500.015625	460.000000	491.000000	1018.000000	1610629247.078302
507	41347.371094	-187500.015625	-187500.015625	-187500.015625	-187500.015625	-187500.015625	-187500.015625	-187500.015625	460.000000	491.000000	1018.000000	1610629247.078304
508	41383.179688	-187500.015625	-187500.015625	-187500.015625	-187500.015625	-187500.015625	-187500.015625	-187500.015625	461.000000	491.000000	1019.000000	1610629247.078305
509	41407.812500	-187500.015625	-187500.015625	-187500.015625	-187500.015625	-187500.015625	-187500.015625	-187500.015625	460.000000	491.000000	1019.000000	1610629247.078332
510	41392.546875	-187500.015625	-187500.015625	-187500.015625	-187500.015625	-187500.015625	-187500.015625	-187500.015625	461.000000	491.000000	1019.000000	1610629247.078334
511	41354.660156	-187500.015625	-187500.015625	-187500.015625	-187500.015625	-187500.015625	-187500.015625	-187500.015625	461.000000	491.000000	1018.000000	1610629247.078336
512	41346.097656	-187500.015625	-187500.015625	-187500.015625	-187500.015625	-187500.015625	-187500.015625	-187500.015625	461.000000	491.000000	1018.000000	1610629247.078356
513	41392.144531	-187500.015625	-187500.015625	-187500.015625	-187500.015625	-187500.015625	-187500.015625	-187500.015625	461.000000	491.000000	1019.000000	1610629247.078357
514	41423.816406	-187500.015625	-187500.015625	-187500.015625	-187500.015625	-187500.015625	-187500.015625	-187500.015625	461.000000	491.000000	1018.000000	1610629247.078359
515	41403.609375	-187500.015625	-187500.015625	-187500.015625	-187500.015625	-187500.015625	-187500.015625	-187500.015625	461.000000	491.000000	1018.000000	1610629247.078360
516	41365.300781	-187500.015625	-187500.015625	-187500.015625	-187500.015625	-187500.015625	-187500.015625	-187500.015625	461.000000	491.000000	1019.000000	1610629247.078362
517	41355.753906	-187500.015625	-187500.015625	-187500.015625	-187500.015625	-187500.015625	-187500.015625	-187500.015625	460.000000	491.000000	1018.000000	1610629247.078364
518	41390.667969	-187500.015625	-187500.015625	-187500.015625	-187500.015625	-187500.015625	-187500.015625	-187500.015625	460.000000	491.000000	1018.000000	1610629247.078365
519	41417.492188	-187500.015625	-187500.015625	-187500.015625	-187500.015625	-187500.015625	-187500.015625	-187500.015625	461.000000	490.000000	1019.000000	1610629247.078367
520	41399.429688	-187500.015625	-187500.015625	-187500.015625	-187500.015625	-187500.015625	-187500.015625	-187500.015625	460.000000	491.000000	1018.000000	1610629247.078368
521	41360.894531	-187500.015625	-187500.015625	-187500.015625	-187500.015625	-187500.015625	-187500.015625	-187500.015625	461.000000	491.000000	1019.000000	1610629247.078370
522	41346.949219	-187500.015625	-187500.015625	-187500.015625	-187500.015625	-187500.015625	-187500.015625	-187500.015625	460.000000	491.000000	1018.000000	1610629247.078372
523	41386.132812	-187500.015625	-187500.015625	-187500.015625	-187500.015625	-187500.015625	-187500.015625	-187500.015625	460.000000	491.000000	1018.000000	1610629247.078373
524	41417.648438	-187500.015625	-187500.015625	-187500.015625	-187500.015625	-187500.015625	-187500.015625	-187500.015625	460.000000	490.000000	1019.000000	1610629247.078375
525	41395.160156	-187500.015625	-187500.015625	-187500.015625	-187500.015625	-187500.015625	-187500.015625	-187500.015625	461.000000	491.000000	1019.000000	1610629247.078377
526	41354.035156	-187500.015625	-187500.015625	-187500.015625	-187500.015625	-187500.015625	-187500.015625	-187500.015625	461.000000	491.000000	1018.000000	1610629247.078378
527	41351.195312	-187500.015625	-187500.015625	-187500.015625	-187500.015625	-187500.015625	-187500.015625	-187500.015625	461.000000	491.000000	1019.000000	1610629247.078380
528	41388.589844	-187500.015625	-187500.015625	-187500.015625	-187500.015625	-187500.015625	-187500.015625	-187500.015625	460.000000	492.000000	1018.000000	1610629247.078381
529	41415.300781	-187500.015625	-187500.015625	-187500.015625	-187500.015625	-187500.015625	-187500.015625	-187500.015625	460.000000	491.000000	1018.000000	1610629247.078383
530	41398.179688	-187500.015625	-187500.015625	-187500.015625	-187500.015625	-187500.015625	-187500.015625	-187500.015625	461.000000	491.000000	1019.000000	1610629247.078385
531	41358.460938	-187500.015625	-187500.015625	-187500.015625	-187500.015625	-187500.015625	-187500.015625	-187500.015625	460.000000	491.000000	1018.000000	1610629247.078386
532	41344.734375	-187500.015625	-187500.015625	-187500.015625	-187500.015625	-187500.015625	-187500.015625	-187500.015625	460.000000	491.000000	1018.000000	1610629247.078388
533	41380.855469	-187500.015625	-187500.015625	-187500.015625	-187500.015625	-187500.015625	-187500.015625	-187500.015625	461.000000	491.000000	1019.000000	1610629247.078390
534	41406.941406	-187500.015625	-187500.015625	-187500.015625	-187500.015625	-187500.015625	-187500.015625	-187500.015625	460.000000	490.000000	1019.000000	1610629247.078391
535	41391.832031	-187500.015625	-187500.015625	-187500.015625	-187500.015625	-187500.015625	-187500.015625	-187500.015625	461.000000	491.000000	1019.000000	1610629247.078393
536	41352.359375	-187500.015625	-187500.015625	-187500.015625	-187500.015625	-187500.015625	-187500.015625	-187500.015625	461.000000	491.000000	1019.000000	1610629247.078395
537	41340.914062	-187500.015625	-187500.015625	-187500.015625	-187500.015625	-187500.015625	-187500.015625	-187500.015625	461.000000	491.000000	1018.000000	1610629247.078397
538	41378.488281	-187500.015625	-187500.015625	-187500.015625	-187500.015625	-187500.015625	-187500.015625	-187500.015625	461.000000	491.000000	1018.000000	1610629247.078399
539	41408.304688	-187500.015625	-187500.015625	-187500.015625	-187500.015625	-187500.015625	-187500.015625	-187500.015625	460.000000	491.000000	1019.000000	1610629247.078400
540	41390.132812	-187500.015625	-187500.015625	-187500.015625	-187500.015625	-187500.015625	-187500.015625	-187500.015625	461.000000	491.000000	1019.000000	1610629247.078402
541	41346.007812	-187500.015625	-187500.015625	-187500.015625	-187500.015625	-187500.015625	-187500.015625	-187500.015625	461.000000	491.000000	1019.000000	1610629247.078403
542	41331.371094	-187500.015625	-187500.015625	-187500.015625	-187500.015625	-187500.015625	-187500.015625	-187500.015625	461.000000	491.000000	1018.000000	1610629247.078405
543	41373.347656	-187500.015625	-187500.015625	-187500.015625	-187500.015625	-187500.015625	-187500.015625	-187500.015625	460.000000	491.000000	1018.000000	1610629247.078407
544	41408.929688	-187500.015625	-187500.015625	-187500.015625	-187500.015625	-187500.015625	-187500.015625	-187500.015625	461.000000	490.000000	1019.000000	1610629247.078408
545	41396.906250	-187500.015625	-187500.015625	-187500.015625	-187500.015625	-187500.015625	-187500.015625	-187500.015625	461.000000	491.000000	1018.000000	1610629247.078410
546	41352.515625	-187500.015625	-187500.015625	-187500.015625	-187500.015625	-187500.015625	-187500.015625	-187500.015625	461.000000	491.000000	1018.000000	1610629247.078412
547	41335.929688	-187500.015625	-187500.015625	-187500.015625	-187500.015625	-187500.015625	-187500.015625	-187500.015625	461.000000	491.000000	1018.000000	1610629247.078413
548	41375.582031	-187500.015625	-187500.015625	-187500.015625	-187500.015625	-187500.015625	-187500.015625	-187500.015625	461.000000	491.000000	1019.000000	1610629247.078415
549	41405.777344	-187500.015625	-187500.015625	-187500.015625	-187500.015625	-187500.015625	-187500.015625	-187500.015625	460.000000	491.000000	1018.000000	1610629247.078416
550	41391.250000	-187500.015625	-187500.015625	-187500.015625	-187500.015625	-187500.015625	-187500.015625	-187500.015625	461.000000	491.000000	1019.000000	1610629247.078418
551	41353.921875	-187500.015625	-187500.015625	-187500.015625	-187500.015625	-187500.015625	-187500.015625	-187500.015625	461.000000	491.000000	1019.000000	1610629247.078420
552	41340.085938	-187500.015625	-187500.015625	-187500.015625	-187500.015625	-187500.015625	-187500.015625	-187500.015625	460.000000	491.000000	1018.000000	1610629247.078421
553	41377.167969	-187500.015625	-187500.015625	-187500.015625	-187500.015625	-187500.015625	-187500.015625	-187500.015625	461.000000	490.000000	1019.000000	1610629247.078423
554	41406.226562	-187500.015625	-187500.015625	-187500.015625	-187500.015625	-187500.015625	-187500.015625	-187500.015625	460.000000	491.000000	1018.000000	1610629247.078425
555	41395.160156	-187500.015625	-187500.015625	-187500.015625	-187500.015625	-187500.015625	-187500.015625	-187500.015625	461.000000	492.000000	1018.000000	1610629247.078426
556	41353.765625	-187500.015625	-187500.015625	-187500.015625	-187500.015625	-187500.015625	-187500.015625	-187500.015625	461.000000	491.000000	1019.000000	1610629247.078428
557	41337.875000	-187500.015625	-187500.015625	-187500.015625	-187500.015625	-187500.015625	-187500.015625	-187500.015625	461.000000	490.000000	1019.000000	1610629247.078429
558	41373.949219	-187500.015625	-187500.015625	-187500.015625	-187500.015625	-187500.015625	-187500.015625	-187500.015625	460.000000	492.000000	1018.000000	1610629247.078431
559	41411.320312	-187500.015625	-187500.015625	-187500.015625	-187500.015625	-187500.015625	-187500.015625	-187500.015625	460.000000	491.000000	1018.000000	1610629247.078434
560	41396.144531	-187500.015625	-187500.015625	-187500.015625	-187500.015625	-187500.015625	-187500.015625	-187500.015625	461.000000	491.000000	1019.000000	1610629247.078435
561	41350.882812	-187500.015625	-187500.015625	-187500.015625	-187500.015625	-187500.015625	-187500.015625	-187500.015625	461.000000	491.000000	1018.000000	1610629247.078437
562	41335.882812	-187500.015625	-187500.015625	-187500.015625	-187500.015625	-187500.015625	-187500.015625	-187500.015625	460.000000	491.000000	1018.000000	1610629247.078438
563	41370.550781	-187500.015625	-187500.015625	-187500.015625	-187500.015625	-187500.015625	-187500.015625	-187500.015625	460.000000	492.000000	1018.000000	1610629247.078440
564	41401.753906	-187500.015625	-187500.015625	-187500.015625	-187500.015625	-187500.015625	-187500.015625	-187500.015625	460.000000	490.000000	1018.000000	1610629247.078442
565	41391.449219	-187500.015625	-187500.015625	-187500.015625	-187500.015625	-187500.015625	-187500.015625	-187500.015625	461.000000	491.000000	1018.000000	1610629247.078443
566	41351.710938	-187500.015625	-187500.015625	-187500.015625	-187500.015625	-187500.015625	-187500.015625	-187500.015625	461.000000	491.000000	1018.000000	1610629247.078445
567	41336.710938	-187500.015625	-187500.015625	-187500.015625	-187500.015625	-187500.015625	-187500.015625	-187500.015625	461.000000	490.000000	1018.000000	1610629247.078446
568	41370.707031	-187500.015625	-187500.015625	-187500.015625	-187500.015625	-187500.015625	-187500.015625	-187500.015625	460.000000	492.000000	1019.000000	1610629247.078448
569	41403.675781	-187500.015625	-187500.015625	-187500.015625	-187500.015625	-187500.015625	-187500.015625	-187500.015625	461.000000	490.000000	1017.000000	1610629247.078450
570	41391.921875	-187500.015625	-187500.015625	-187500.015625	-187500.015625	-187500.015625	-187500.015625	-187500.015625	461.000000	490.000000	1019.000000	1610629247.078451
571	41347.285156	-187500.015625	-187500.015625	-187500.015625	-187500.015625	-187500.015625	-187500.015625	-187500.015625	461.000000	491.000000	1018.000000	1610629247.078453
572	41334.542969	-187500.015625	-187500.015625	-187500.015625	-187500.015625	-187500.015625	-187500.015625	-187500.015625	461.000000	490.000000	1019.000000	1610629247.078454
573	41365.300781	-187500.015625	-187500.015625	-187500.015625	-187500.015625	-187500.015625	-187500.015625	-187500.015625	460.000000	491.000000	1018.000000	1610629247.078456
574	41389.730469	-187500.015625	-187500.015625	-187500.015625	-187500.015625	-187500.015625	-187500.015625	-187500.015625	461.000000	490.000000	1019.000000	1610629247.078458
575	41376.789062	-187500.015625	-187500.015625	-187500.015625	-187500.015625	-187500.015625	-187500.015625	-187500.015625	461.000000	491.000000	1019.000000	1610629247.078460
576	41337.785156	-187500.015625	-187500.015625	-187500.015625	-187500.015625	-187500.015625	-187500.015625	-187500.015625	461.000000	491.000000	1019.000000	1610629247.078461
577	41321.511719	-187500.015625	-187500.015625	-187500.015625	-187500.015625	-187500.015625	-187500.015625	-187500.015625	461.000000	490.000000	1019.000000	1610629247.078463
578	41358.929688	-187500.015625	-187500.015625	-187500.015625	-187500.015625	-187500.015625	-187500.015625	-187500.015625	460.000000	491.000000	1017.000000	1610629247.078465
579	41391.921875	-187500.015625	-187500.015625	-187500.015625	-187500.015625	-187500.015625	-187500.015625	-187500.015625	460.000000	491.000000	1018.000000	1610629247.078466
580	41379.761719	-187500.015625	-187500.015625	-187500.015625	-187500.015625	-187500.015625	-187500.015625	-187500.015625	461.000000	490.000000	1019.000000	1610629247.078468
581	41339.394531	-187500.015625	-187500.015625	-187500.015625	-187500.015625	-187500.015625	-187500.015625	-187500.015625	461.000000	491.000000	1018.000000	1610629247.078469
582	41323.613281	-187500.015625	-187500.015625	-187500.015625	-187500.015625	-187500.015625	-187500.015625	-187500.015625	461.000000	490.000000	1019.000000	1610629247.078472
583	41354.167969	-187500.015625	-187500.015625	-187500.015625	-187500.015625	-187500.015625	-187500.015625	-187500.015625	461.000000	491.000000	1019.000000	1610629247.078473
584	41385.972656	-187500.015625	-187500.015625	-187500.015625	-187500.015625	-187500.015625	-187500.015625	-187500.015625	460.000000	491.000000	1018.000000	1610629247.078475
585	41372.808594	-187500.015625	-187500.015625	-187500.015625	-187500.015625	-187500.015625	-187500.015625	-187500.015625	461.000000	491.000000	1018.000000	1610629247.078476
586	41332.242188	-187500.015625	-187500.015625	-187500.015625	-187500.015625	-187500.015625	-187500.015625	-187500.015625	461.000000	491.000000	1019.000000	1610629247.078478
587	41316.640625	-187500.015625	-187500.015625	-187500.015625	-187500.015625	-187500.015625	-187500.015625	-187500.015625	461.000000	491.000000	1018.000000	1610629247.078480
588	41352.871094	-187500.015625	-187500.015625	-187500.015625	-187500.015625	-187500.015625	-187500.015625	-187500.015625	461.000000	491.000000	1018.000000	1610629247.078481
589	41385.593750	-187500.015625	-187500.015625	-187500.015625	-187500.015625	-187500.015625	-187500.015625	-187500.015625	461.000000	490.000000	1018.000000	1610629247.078483
590	41372.945312	-187500.015625	-187500.015625	-187500.015625	-187500.015625	-187500.015625	-187500.015625	-187500.015625	461.000000	491.000000	1019.000000	1610629247.078484
591	41332.261719	-187500.015625	-187500.015625	-187500.015625	-187500.015625	-187500.015625	-187500.015625	-187500.015625	461.000000	491.000000	1018.000000	1610629247.078486
592	41315.812500	-187500.015625	-187500.015625	-187500.015625	-187500.015625	-187500.015625	-187500.015625	-187500.015625	461.000000	491.000000	1019.000000	1610629247.078488
593	41349.339844	-187500.015625	-187500.015625	-187500.015625	-187500.015625	-187500.015625	-187500.015625	-187500.015625	460.000000	491.000000	1018.000000	1610629247.078489
594	41386.847656	-187500.015625	-187500.015625	-187500.015625	-187500.015625	-187500.015625	-187500.015625	-187500.015625	460.000000	490.000000	1018.000000	1610629247.078491
595	41382.753906	-187500.015625	-187500.015625	-187500.015625	-187500.015625	-187500.015625	-187500.015625	-187500.015625	461.000000	491.000000	1019.000000	1610629247.078492
596	41344.488281	-187500.015625	-187500.015625	-187500.015625	-187500.015625	-187500.015625	-187500.015625	-187500.015625	461.000000	490.000000	1019.000000	1610629247.078494
597	41327.277344	-187500.015625	-187500.015625	-187500.015625	-187500.015625	-187500.015625	-187500.015625	-187500.015625	461.000000	491.000000	1019.000000	1610629247.078496
598	41352.781250	-187500.015625	-187500.015625	-187500.015625	-187500.015625	-187500.015625	-187500.015625	-187500.015625	461.000000	490.000000	1018.000000	1610629247.078497
599	41391.988281	-187500.015625	-187500.015625	-187500.015625	-187500.015625	-187500.015625	-187500.015625	-187500.015625	461.000000	490.000000	1019.000000	1610629247.078499
600	41387.898438	-187500.015625	-187500.015625	-187500.015625	-187500.015625	-187500.015625	-187500.015625	-187500.015625	461.000000	491.000000	1018.000000	1610629247.078501
601	41352.671875	-187500.015625	-187500.015625	-187500.015625	-187500.015625	-187500.015625	-187500.015625	-187500.015625	461.000000	491.000000	1019.000000	1610629247.078502
602	41343.191406	-187500.015625	-187500.015625	-187500.015625	-187500.015625	-187500.015625	-187500.015625	-187500.015625	461.000000	491.000000	1018.000000	1610629247.557618
603	41359.734375	-187500.015625	-187500.015625	-187500.015625	-187500.015625	-187500.015625	-187500.015625	-187500.015625	461.000000	491.000000	1018.000000	1610629247.557724
604	41389.347656	-187500.015625	-187500.015625	-187500.015625	-187500.015625	-187500.015625	-187500.015625	-187500.015625	460.000000	490.000000	1019.000000	1610629247.558087
605	41390.488281	-187500.015625	-187500.015625	-187500.015625	-187500.015625	-187500.015625	-187500.015625	-187500.015625	461.000000	491.000000	1019.000000	1610629247.558450
606	41348.492188	-187500.015625	-187500.015625	-187500.015625	-187500.015625	-187500.015625	-187500.015625	-187500.015625	460.000000	491.000000	1018.000000	1610629247.558459
607	41330.699219	-187500.015625	-187500.015625	-187500.015625	-187500.015625	-187500.015625	-187500.015625	-187500.015625	461.000000	490.000000	1018.000000	1610629247.558469
608	41360.136719	-187500.015625	-187500.015625	-187500.015625	-187500.015625	-187500.015625	-187500.015625	-187500.015625	461.000000	491.000000	1019.000000	1610629247.558478
609	41399.320312	-187500.015625	-187500.015625	-187500.015625	-187500.015625	-187500.015625	-187500.015625	-187500.015625	460.000000	490.000000	1018.000000	1610629247.558487
610	41396.300781	-187500.015625	-187500.015625	-187500.015625	-187500.015625	-187500.015625	-187500.015625	-187500.015625	460.000000	491.000000	1018.000000	1610629247.558498
611	41360.851562	-187500.015625	-187500.015625	-187500.015625	-187500.015625	-187500.015625	-187500.015625	-187500.015625	461.000000	491.000000	1019.000000	1610629247.558507
612	41342.589844	-187500.015625	-187500.015625	-187500.015625	-187500.015625	-187500.015625	-187500.015625	-187500.015625	461.000000	490.000000	1019.000000	1610629247.558517
613	41367.132812	-187500.015625	-187500.015625	-187500.015625	-187500.015625	-187500.015625	-187500.015625	-187500.015625	460.000000	492.000000	1018.000000	1610629247.558525
614	41404.773438	-187500.015625	-187500.015625	-187500.015625	-187500.015625	-187500.015625	-187500.015625	-187500.015625	460.000000	490.000000	1018.000000	1610629247.558535
615	41404.125000	-187500.015625	-187500.015625	-187500.015625	-187500.015625	-187500.015625	-187500.015625	-187500.015625	460.000000	492.000000	1018.000000	1610629247.558544
616	41359.644531	-187500.015625	-187500.015625	-187500.015625	-187500.015625	-187500.015625	-187500.015625	-187500.015625	461.000000	491.000000	1018.000000	1610629247.558554
617	41340.042969	-187500.015625	-187500.015625	-187500.015625	-187500.015625	-187500.015625	-187500.015625	-187500.015625	461.000000	491.000000	1018.000000	1610629247.558563
618	41369.925781	-187500.015625	-187500.015625	-187500.015625	-187500.015625	-187500.015625	-187500.015625	-187500.015625	460.000000	490.000000	1019.000000	1610629247.558573
619	41405.511719	-187500.015625	-187500.015625	-187500.015625	-187500.015625	-187500.015625	-187500.015625	-187500.015625	460.000000	491.000000	1019.000000	1610629247.558582
620	41401.664062	-187500.015625	-187500.015625	-187500.015625	-187500.015625	-187500.015625	-187500.015625	-187500.015625	460.000000	491.000000	1018.000000	1610629247.558591
621	41357.117188	-187500.015625	-187500.015625	-187500.015625	-187500.015625	-187500.015625	-187500.015625	-187500.015625	461.000000	491.000000	1018.000000	1610629247.558600
622	41335.191406	-187500.015625	-187500.015625	-187500.015625	-187500.015625	-187500.015625	-187500.015625	-187500.015625	461.000000	490.000000	1018.000000	1610629247.558609
623	41368.359375	-187500.015625	-187500.015625	-187500.015625	-187500.015625	-187500.015625	-187500.015625	-187500.015625	461.000000	489.000000	1018.000000	1610629247.558618
624	41408.906250	-187500.015625	-187500.015625	-187500.015625	-187500.015625	-187500.015625	-187500.015625	-187500.015625	461.000000	490.000000	1019.000000	1610629247.558628
625	41401.507812	-187500.015625	-187500.015625	-187500.015625	-187500.015625	-187500.015625	-187500.015625	-187500.015625	461.000000	491.000000	1018.000000	1610629247.558637
626	41360.648438	-187500.015625	-187500.015625	-187500.015625	-187500.015625	-187500.015625	-187500.015625	-187500.015625	461.000000	491.000000	1020.000000	1610629247.558646
627	41339.082031	-187500.015625	-187500.015625	-187500.015625	-187500.015625	-187500.015625	-187500.015625	-187500.015625	462.000000	490.000000	1019.000000	1610629247.558655
628	41365.097656	-187500.015625	-187500.015625	-187500.015625	-187500.015625	-187500.015625	-187500.015625	-187500.015625	461.000000	492.000000	1018.000000	1610629247.558664
629	41399.808594	-187500.015625	-187500.015625	-187500.015625	-187500.015625	-187500.015625	-187500.015625	-187500.015625	461.000000	490.000000	1019.000000	1610629247.558677
630	41391.027344	-187500.015625	-187500.015625	-187500.015625	-187500.015625	-187500.015625	-187500.015625	-187500.015625	461.000000	491.000000	1019.000000	1610629247.558688
631	41354.437500	-187500.015625	-187500.015625	-187500.015625	-187500.015625	-187500.015625	-187500.015625	-187500.015625	462.000000	491.000000	1018.000000	1610629247.558697
632	41336.777344	-187500.015625	-187500.015625	-187500.015625	-187500.015625	-187500.015625	-187500.015625	-187500.015625	461.000000	489.000000	1019.000000	1610629247.558706
633	41363.175781	-187500.015625	-187500.015625	-187500.015625	-187500.015625	-187500.015625	-187500.015625	-187500.015625	461.000000	492.000000	1018.000000	1610629247.558715
634	41400.593750	-187500.015625	-187500.015625	-187500.015625	-187500.015625	-187500.015625	-187500.015625	-187500.015625	461.000000	491.000000	1018.000000	1610629247.558725
635	41395.699219	-187500.015625	-187500.015625	-187500.015625	-187500.015625	-187500.015625	-187500.015625	-187500.015625	461.000000	491.000000	1019.000000	1610629247.558734
636	41358.257812	-187500.015625	-187500.015625	-187500.015625	-187500.015625	-187500.015625	-187500.015625	-187500.015625	461.000000	491.000000	1018.000000	1610629247.558743
637	41339.570312	-187500.015625	-187500.015625	-187500.015625	-187500.015625	-187500.015625	-187500.015625	-187500.015625	462.000000	490.000000	1018.000000	1610629247.558752
638	41367.847656	-187500.015625	-187500.015625	-187500.015625	-187500.015625	-187500.015625	-187500.015625	-187500.015625	461.000000	490.000000	1019.000000	1610629247.558762
639	41404.683594	-187500.015625	-187500.015625	-187500.015625	-187500.015625	-187500.015625	-187500.015625	-187500.015625	461.000000	491.000000	1018.000000	1610629247.558772
640	41398.847656	-187500.015625	-187500.015625	-187500.015625	-187500.015625	-187500.015625	-187500.015625	-187500.015625	461.000000	491.000000	1019.000000	1610629247.558780
641	41367.242188	-187500.015625	-187500.015625	-187500.015625	-187500.015625	-187500.015625	-187500.015625	-187500.015625	461.000000	491.000000	1018.000000	1610629247.558789
642	41340.601562	-187500.015625	-187500.015625	-187500.015625	-187500.015625	-187500.015625	-187500.015625	-187500.015625	461.000000	491.000000	1019.000000	1610629247.558799
643	41359.777344	-187500.015625	-187500.015625	-187500.015625	-187500.015625	-187500.015625	-187500.015625	-187500.015625	461.000000	491.000000	1019.000000	1610629247.558808
644	41394.109375	-187500.015625	-187500.015625	-187500.015625	-187500.015625	-187500.015625	-187500.015625	-187500.015625	461.000000	491.000000	1019.000000	1610629247.558817
645	41394.402344	-187500.015625	-187500.015625	-187500.015625	-187500.015625	-187500.015625	-187500.015625	-187500.015625	461.000000	492.000000	1018.000000	1610629247.558826
646	41351.554688	-187500.015625	-187500.015625	-187500.015625	-187500.015625	-187500.015625	-187500.015625	-187500.015625	461.000000	491.000000	1019.000000	1610629247.558836
647	41330.945312	-187500.015625	-187500.015625	-187500.015625	-187500.015625	-187500.015625	-187500.015625	-187500.015625	461.000000	491.000000	1018.000000	1610629247.558848
648	41359.109375	-187500.015625	-187500.015625	-187500.015625	-187500.015625	-187500.015625	-187500.015625	-187500.015625	461.000000	492.000000	1019.000000	1610629247.558857
649	41393.394531	-187500.015625	-187500.015625	-187500.015625	-187500.015625	-187500.015625	-187500.015625	-187500.015625	461.000000	491.000000	1018.000000	1610629247.558867
650	41393.484375	-187500.015625	-187500.015625	-187500.015625	-187500.015625	-187500.015625	-187500.015625	-187500.015625	461.000000	491.000000	1019.000000	1610629247.558876
651	41355.597656	-187500.015625	-187500.015625	-187500.015625	-187500.015625	-187500.015625	-187500.015625	-187500.015625	461.000000	491.000000	1018.000000	1610629247.558885
652	41334.609375	-187500.015625	-187500.015625	-187500.015625	-187500.015625	-187500.015625	-187500.015625	-187500.015625	461.000000	491.000000	1019.000000	1610629247.558897
653	41362.437500	-187500.015625	-187500.015625	-187500.015625	-187500.015625	-187500.015625	-187500.015625	-187500.015625	461.000000	491.000000	1019.000000	1610629247.558907
654	41397.218750	-187500.015625	-187500.015625	-187500.015625	-187500.015625	-187500.015625	-187500.015625	-187500.015625	461.000000	491.000000	1019.000000	1610629247.558916
655	41397.308594	-187500.015625	-187500.015625	-187500.015625	-187500.015625	-187500.015625	-187500.015625	-187500.015625	461.000000	491.000000	1018.000000	1610629247.558925
656	41361.699219	-187500.015625	-187500.015625	-187500.015625	-187500.015625	-187500.015625	-187500.015625	-187500.015625	461.000000	491.000000	1018.000000	1610629247.558934
657	41339.281250	-187500.015625	-187500.015625	-187500.015625	-187500.015625	-187500.015625	-187500.015625	-187500.015625	461.000000	491.000000	1019.000000	1610629247.558944
658	41363.601562	-187500.015625	-187500.015625	-187500.015625	-187500.015625	-187500.015625	-187500.015625	-187500.015625	461.000000	491.000000	1019.000000	1610629247.558953
659	41403.050781	-187500.015625	-187500.015625	-187500.015625	-187500.015625	-187500.015625	-187500.015625	-187500.015625	461.000000	491.000000	1019.000000	1610629247.558963
660	41402.468750	-187500.015625	-187500.015625	-187500.015625	-187500.015625	-187500.015625	-187500.015625	-187500.015625	461.000000	490.000000	1019.000000	1610629247.558972
661	41365.566406	-187500.015625	-187500.015625	-187500.015625	-187500.015625	-187500.015625	-187500.015625	-187500.015625	461.000000	491.000000	1018.000000	1610629247.558981
662	41337.851562	-187500.015625	-187500.015625	-187500.015625	-187500.015625	-187500.015625	-187500.015625	-187500.015625	461.000000	490.000000	1018.000000	1610629247.558991
663	41364.898438	-187500.015625	-187500.015625	-187500.015625	-187500.015625	-187500.015625	-187500.015625	-187500.015625	461.000000	492.000000	1018.000000	1610629247.558999
664	41404.390625	-187500.015625	-187500.015625	-187500.015625	-187500.015625	-187500.015625	-187500.015625	-187500.015625	461.000000	491.000000	1019.000000	1610629247.559008
665	41400.636719	-187500.015625	-187500.015625	-187500.015625	-187500.015625	-187500.015625	-187500.015625	-187500.015625	461.000000	490.000000	1019.000000	1610629247.559018
666	41359.464844	-187500.015625	-187500.015625	-187500.015625	-187500.015625	-187500.015625	-187500.015625	-187500.015625	461.000000	492.000000	1018.000000	1610629247.559027
667	41335.148438	-187500.015625	-187500.015625	-187500.015625	-187500.015625	-187500.015625	-187500.015625	-187500.015625	461.000000	491.000000	1018.000000	1610629247.559036
668	41359.195312	-187500.015625	-187500.015625	-187500.015625	-187500.015625	-187500.015625	-187500.015625	-187500.015625	461.000000	491.000000	1019.000000	1610629247.559045
669	41399.140625	-187500.015625	-187500.015625	-187500.015625	-187500.015625	-187500.015625	-187500.015625	-187500.015625	461.000000	491.000000	1019.000000	1610629247.559055
670	41400.300781	-187500.015625	-187500.015625	-187500.015625	-187500.015625	-187500.015625	-187500.015625	-187500.015625	461.000000	491.000000	1019.000000	1610629247.559064
671	41359.421875	-187500.015625	-187500.015625	-187500.015625	-187500.015625	-187500.015625	-187500.015625	-187500.015625	461.000000	491.000000	1019.000000	1610629247.559073
672	41332.710938	-187500.015625	-187500.015625	-187500.015625	-187500.015625	-187500.015625	-187500.015625	-187500.015625	461.000000	490.000000	1018.000000	1610629247.559083
673	41356.582031	-187500.015625	-187500.015625	-187500.015625	-187500.015625	-187500.015625	-187500.015625	-187500.015625	461.000000	491.000000	1019.000000	1610629247.559093
674	41399.476562	-187500.015625	-187500.015625	-187500.015625	-187500.015625	-187500.015625	-187500.015625	-187500.015625	461.000000	490.000000	1018.000000	1610629247.559103
675	41400.859375	-187500.015625	-187500.015625	-187500.015625	-187500.015625	-187500.015625	-187500.015625	-187500.015625	461.000000	491.000000	1018.000000	1610629247.559116
676	41364.160156	-187500.015625	-187500.015625	-187500.015625	-187500.015625	-187500.015625	-187500.015625	-187500.015625	461.000000	491.000000	1019.000000	1610629247.559126
677	41334.832031	-187500.015625	-187500.015625	-187500.015625	-187500.015625	-187500.015625	-187500.015625	-187500.015625	461.000000	490.000000	1019.000000	1610629247.559135
678	41354.726562	-187500.015625	-187500.015625	-187500.015625	-187500.015625	-187500.015625	-187500.015625	-187500.015625	461.000000	491.000000	1019.000000	1610629247.559144
679	41392.410156	-187500.015625	-187500.015625	-187500.015625	-187500.015625	-187500.015625	-187500.015625	-187500.015625	461.000000	491.000000	1019.000000	1610629247.559153
680	41394.445312	-187500.015625	-187500.015625	-187500.015625	-187500.015625	-187500.015625	-187500.015625	-187500.015625	461.000000	491.000000	1019.000000	1610629247.559163
681	41358.972656	-187500.015625	-187500.015625	-187500.015625	-187500.015625	-187500.015625	-187500.015625	-187500.015625	462.000000	491.000000	1018.000000	1610629247.559172
682	41331.570312	-187500.015625	-187500.015625	-187500.015625	-187500.015625	-187500.015625	-187500.015625	-187500.015625	461.000000	490.000000	1019.000000	1610629247.559181
683	41350.300781	-187500.015625	-187500.015625	-187500.015625	-187500.015625	-187500.015625	-187500.015625	-187500.015625	461.000000	493.000000	1018.000000	1610629247.559191
684	41395.382812	-187500.015625	-187500.015625	-187500.015625	-187500.015625	-187500.015625	-187500.015625	-187500.015625	461.000000	492.000000	1018.000000	1610629247.559200
685	41397.730469	-187500.015625	-187500.015625	-187500.015625	-187500.015625	-187500.015625	-187500.015625	-187500.015625	461.000000	491.000000	1019.000000	1610629247.559209
686	41359.019531	-187500.015625	-187500.015625	-187500.015625	-187500.015625	-187500.015625	-187500.015625	-187500.015625	461.000000	491.000000	1018.000000	1610629247.559218
687	41330.273438	-187500.015625	-187500.015625	-187500.015625	-187500.015625	-187500.015625	-187500.015625	-187500.015625	461.000000	491.000000	1018.000000	1610629247.559227
688	41353.832031	-187500.015625	-187500.015625	-187500.015625	-187500.015625	-187500.015625	-187500.015625	-187500.015625	461.000000	491.000000	1018.000000	1610629247.559236
689	41393.328125	-187500.015625	-187500.015625	-187500.015625	-187500.015625	-187500.015625	-187500.015625	-187500.015625	461.000000	491.000000	1019.000000	1610629247.559246
690	41400.816406	-187500.015625	-187500.015625	-187500.015625	-187500.015625	-187500.015625	-187500.015625	-187500.015625	461.000000	491.000000	1018.000000	1610629247.559255
691	41364.179688	-187500.015625	-187500.015625	-187500.015625	-187500.015625	-187500.015625	-187500.015625	-187500.015625	461.000000	491.000000	1018.000000	1610629247.559264
692	41334.585938	-187500.015625	-187500.015625	-187500.015625	-187500.015625	-187500.015625	-187500.015625	-187500.015625	461.000000	490.000000	1019.000000	1610629247.559273
693	41353.632812	-187500.015625	-187500.015625	-187500.015625	-187500.015625	-187500.015625	-187500.015625	-187500.015625	461.000000	491.000000	1019.000000	1610629247.559283
694	41393.015625	-187500.015625	-187500.015625	-187500.015625	-187500.015625	-187500.015625	-187500.015625	-187500.015625	461.000000	491.000000	1018.000000	1610629247.559292
695	41398.425781	-187500.015625	-187500.015625	-187500.015625	-187500.015625	-187500.015625	-187500.015625	-187500.015625	461.000000	491.000000	1018.000000	1610629247.559301
696	41361.031250	-187500.015625	-187500.015625	-187500.015625	-187500.015625	-187500.015625	-187500.015625	-187500.015625	461.000000	492.000000	1019.000000	1610629247.559310
697	41332.753906	-187500.015625	-187500.015625	-187500.015625	-187500.015625	-187500.015625	-187500.015625	-187500.015625	461.000000	490.000000	1018.000000	1610629247.559320
698	41355.933594	-187500.015625	-187500.015625	-187500.015625	-187500.015625	-187500.015625	-187500.015625	-187500.015625	461.000000	491.000000	1018.000000	1610629247.559333
699	41397.597656	-187500.015625	-187500.015625	-187500.015625	-187500.015625	-187500.015625	-187500.015625	-187500.015625	461.000000	490.000000	1019.000000	1610629247.559342
700	41401.128906	-187500.015625	-187500.015625	-187500.015625	-187500.015625	-187500.015625	-187500.015625	-187500.015625	461.000000	491.000000	1018.000000	1610629247.559352
701	41366.394531	-187500.015625	-187500.015625	-187500.015625	-187500.015625	-187500.015625	-187500.015625	-187500.015625	461.000000	491.000000	1019.000000	1610629247.559361
702	41332.910156	-187500.015625	-187500.015625	-187500.015625	-187500.015625	-187500.015625	-187500.015625	-187500.015625	461.000000	491.000000	1019.000000	1610629247.559370
703	41341.179688	-187500.015625	-187500.015625	-187500.015625	-187500.015625	-187500.015625	-187500.015625	-187500.015625	461.000000	491.000000	1019.000000	1610629247.559379
704	41378.531250	-187500.015625	-187500.015625	-187500.015625	-187500.015625	-187500.015625	-187500.015625	-187500.015625	461.000000	491.000000	1019.000000	1610629247.559388
705	41386.308594	-187500.015625	-187500.015625	-187500.015625	-187500.015625	-187500.015625	-187500.015625	-187500.015625	461.000000	490.000000	1019.000000	1610629247.559398
706	41349.070312	-187500.015625	-187500.015625	-187500.015625	-187500.015625	-187500.015625	-187500.015625	-187500.015625	461.000000	492.000000	1019.000000	1610629247.559407
707	41320.058594	-187500.015625	-187500.015625	-187500.015625	-187500.015625	-187500.015625	-187500.015625	-187500.015625	461.000000	491.000000	1018.000000	1610629247.559416
708	41341.136719	-187500.015625	-187500.015625	-187500.015625	-187500.015625	-187500.015625	-187500.015625	-187500.015625	461.000000	492.000000	1018.000000	1610629247.559426
709	41382.890625	-187500.015625	-187500.015625	-187500.015625	-187500.015625	-187500.015625	-187500.015625	-187500.015625	461.000000	491.000000	1018.000000	1610629247.559435
710	41390.042969	-187500.015625	-187500.015625	-187500.015625	-187500.015625	-187500.015625	-187500.015625	-187500.015625	461.000000	491.000000	1018.000000	1610629247.559444
711	41355.332031	-187500.015625	-187500.015625	-187500.015625	-187500.015625	-187500.015625	-187500.015625	-187500.015625	461.000000	491.000000	1018.000000	1610629247.559453
712	41326.226562	-187500.015625	-187500.015625	-187500.015625	-187500.015625	-187500.015625	-187500.015625	-187500.015625	461.000000	491.000000	1018.000000	1610629247.559462
713	41343.617188	-187500.015625	-187500.015625	-187500.015625	-187500.015625	-187500.015625	-187500.015625	-187500.015625	461.000000	491.000000	1019.000000	1610629247.559472
714	41385.550781	-187500.015625	-187500.015625	-187500.015625	-187500.015625	-187500.015625	-187500.015625	-187500.015625	461.000000	490.000000	1019.000000	1610629247.559481
715	41387.226562	-187500.015625	-187500.015625	-187500.015625	-187500.015625	-187500.015625	-187500.015625	-187500.015625	461.000000	491.000000	1019.000000	1610629247.559489
716	41352.492188	-187500.015625	-187500.015625	-187500.015625	-187500.015625	-187500.015625	-187500.015625	-187500.015625	461.000000	491.000000	1019.000000	1610629247.559500
717	41322.117188	-187500.015625	-187500.015625	-187500.015625	-187500.015625	-187500.015625	-187500.015625	-187500.015625	461.000000	491.000000	1018.000000	1610629247.559509
718	41345.117188	-187500.015625	-187500.015625	-187500.015625	-187500.015625	-187500.015625	-187500.015625	-187500.015625	461.000000	491.000000	1018.000000	1610629247.559518
719	41392.078125	-187500.015625	-187500.015625	-187500.015625	-187500.015625	-187500.015625	-187500.015625	-187500.015625	461.000000	490.000000	1019.000000	1610629247.559527
720	41397.507812	-187500.015625	-187500.015625	-187500.015625	-187500.015625	-187500.015625	-187500.015625	-187500.015625	461.000000	491.000000	1019.000000	1610629247.559536
721	41359.488281	-187500.015625	-187500.015625	-187500.015625	-187500.015625	-187500.015625	-187500.015625	-187500.015625	461.000000	491.000000	1018.000000	1610629247.559546
722	41331.234375	-187500.015625	-187500.015625	-187500.015625	-187500.015625	-187500.015625	-187500.015625	-187500.015625	461.000000	490.000000	1019.000000	1610629248.037086
723	41343.929688	-187500.015625	-187500.015625	-187500.015625	-187500.015625	-187500.015625	-187500.015625	-187500.015625	461.000000	492.000000	1018.000000	1610629248.037425
724	41383.941406	-187500.015625	-187500.015625	-187500.015625	-187500.015625	-187500.015625	-187500.015625	-187500.015625	461.000000	491.000000	1018.000000	1610629248.037428
725	41384.320312	-187500.015625	-187500.015625	-187500.015625	-187500.015625	-187500.015625	-187500.015625	-187500.015625	461.000000	490.000000	1019.000000	1610629248.037431
726	41349.406250	-187500.015625	-187500.015625	-187500.015625	-187500.015625	-187500.015625	-187500.015625	-187500.015625	461.000000	491.000000	1019.000000	1610629248.037434
727	41323.167969	-187500.015625	-187500.015625	-187500.015625	-187500.015625	-187500.015625	-187500.015625	-187500.015625	461.000000	490.000000	1018.000000	1610629248.037437
728	41343.460938	-187500.015625	-187500.015625	-187500.015625	-187500.015625	-187500.015625	-187500.015625	-187500.015625	461.000000	491.000000	1019.000000	1610629248.037440
729	41387.023438	-187500.015625	-187500.015625	-187500.015625	-187500.015625	-187500.015625	-187500.015625	-187500.015625	461.000000	490.000000	1019.000000	1610629248.037443
730	41394.937500	-187500.015625	-187500.015625	-187500.015625	-187500.015625	-187500.015625	-187500.015625	-187500.015625	461.000000	491.000000	1018.000000	1610629248.037446
731	41357.945312	-187500.015625	-187500.015625	-187500.015625	-187500.015625	-187500.015625	-187500.015625	-187500.015625	461.000000	491.000000	1018.000000	1610629248.037450
732	41325.871094	-187500.015625	-187500.015625	-187500.015625	-187500.015625	-187500.015625	-187500.015625	-187500.015625	461.000000	490.000000	1018.000000	1610629248.037452
733	41341.136719	-187500.015625	-187500.015625	-187500.015625	-187500.015625	-187500.015625	-187500.015625	-187500.015625	461.000000	491.000000	1018.000000	1610629248.037456
734	41388.722656	-187500.015625	-187500.015625	-187500.015625	-187500.015625	-187500.015625	-187500.015625	-187500.015625	460.000000	491.000000	1019.000000	1610629248.037459
735	41395.718750	-187500.015625	-187500.015625	-187500.015625	-187500.015625	-187500.015625	-187500.015625	-187500.015625	461.000000	491.000000	1019.000000	1610629248.037462
736	41362.660156	-187500.015625	-187500.015625	-187500.015625	-187500.015625	-187500.015625	-187500.015625	-187500.015625	461.000000	491.000000	1018.000000	1610629248.037465
737	41332.285156	-187500.015625	-187500.015625	-187500.015625	-187500.015625	-187500.015625	-187500.015625	-187500.015625	461.000000	491.000000	1018.000000	1610629248.037468
738	41343.417969	-187500.015625	-187500.015625	-187500.015625	-187500.015625	-187500.015625	-187500.015625	-187500.015625	461.000000	491.000000	1019.000000	1610629248.037471
739	41386.421875	-187500.015625	-187500.015625	-187500.015625	-187500.015625	-187500.015625	-187500.015625	-187500.015625	461.000000	491.000000	1019.000000	1610629248.037474
740	41394.558594	-187500.015625	-187500.015625	-187500.015625	-187500.015625	-187500.015625	-187500.015625	-187500.015625	461.000000	491.000000	1018.000000	1610629248.037477
741	41360.292969	-187500.015625	-187500.015625	-187500.015625	-187500.015625	-187500.015625	-187500.015625	-187500.015625	461.000000	492.000000	1018.000000	1610629248.037480
742	41328.238281	-187500.015625	-187500.015625	-187500.015625	-187500.015625	-187500.015625	-187500.015625	-187500.015625	461.000000	490.000000	1019.000000	1610629248.037483
743	41343.261719	-187500.015625	-187500.015625	-187500.015625	-187500.015625	-187500.015625	-187500.015625	-187500.015625	461.000000	491.000000	1018.000000	1610629248.037487
744	41389.796875	-187500.015625	-187500.015625	-187500.015625	-187500.015625	-187500.015625	-187500.015625	-187500.015625	461.000000	491.000000	1017.000000	1610629248.037490
745	41397.796875	-187500.015625	-187500.015625	-187500.015625	-187500.015625	-187500.015625	-187500.015625	-187500.015625	461.000000	491.000000	1019.000000	1610629248.037498
746	41361.187500	-187500.015625	-187500.015625	-187500.015625	-187500.015625	-187500.015625	-187500.015625	-187500.015625	461.000000	491.000000	1019.000000	1610629248.037502
747	41329.871094	-187500.015625	-187500.015625	-187500.015625	-187500.015625	-187500.015625	-187500.015625	-187500.015625	461.000000	491.000000	1018.000000	1610629248.037505
748	41346.343750	-187500.015625	-187500.015625	-187500.015625	-187500.015625	-187500.015625	-187500.015625	-187500.015625	461.000000	491.000000	1018.000000	1610629248.037508
749	41387.292969	-187500.015625	-187500.015625	-187500.015625	-187500.015625	-187500.015625	-187500.015625	-187500.015625	461.000000	490.000000	1019.000000	1610629248.037511
750	41395.519531	-187500.015625	-187500.015625	-187500.015625	-187500.015625	-187500.015625	-187500.015625	-187500.015625	461.000000	491.000000	1018.000000	1610629248.037514
751	41359.242188	-187500.015625	-187500.015625	-187500.015625	-187500.015625	-187500.015625	-187500.015625	-187500.015625	461.000000	491.000000	1018.000000	1610629248.037517
752	41330.722656	-187500.015625	-187500.015625	-187500.015625	-187500.015625	-187500.015625	-187500.015625	-187500.015625	461.000000	490.000000	1019.000000	1610629248.037520
753	41344.937500	-187500.015625	-187500.015625	-187500.015625	-187500.015625	-187500.015625	-187500.015625	-187500.015625	461.000000	492.000000	1019.000000	1610629248.037524
754	41382.308594	-187500.015625	-187500.015625	-187500.015625	-187500.015625	-187500.015625	-187500.015625	-187500.015625	461.000000	491.000000	1019.000000	1610629248.037527
755	41388.523438	-187500.015625	-187500.015625	-187500.015625	-187500.015625	-187500.015625	-187500.015625	-187500.015625	461.000000	491.000000	1018.000000	1610629248.037530
756	41353.230469	-187500.015625	-187500.015625	-187500.015625	-187500.015625	-187500.015625	-187500.015625	-187500.015625	461.000000	490.000000	1018.000000	1610629248.037533
757	41325.156250	-187500.015625	-187500.015625	-187500.015625	-187500.015625	-187500.015625	-187500.015625	-187500.015625	461.000000	490.000000	1019.000000	1610629248.037536
758	41336.867188	-187500.015625	-187500.015625	-187500.015625	-187500.015625	-187500.015625	-187500.015625	-187500.015625	461.000000	491.000000	1018.000000	1610629248.037539
759	41382.109375	-187500.015625	-187500.015625	-187500.015625	-187500.015625	-187500.015625	-187500.015625	-187500.015625	461.000000	491.000000	1018.000000	1610629248.037542
760	41394.535156	-187500.015625	-187500.015625	-187500.015625	-187500.015625	-187500.015625	-187500.015625	-187500.015625	461.000000	490.000000	1019.000000	1610629248.037546
761	41365.679688	-187500.015625	-187500.015625	-187500.015625	-187500.015625	-187500.015625	-187500.015625	-187500.015625	461.000000	491.000000	1019.000000	1610629248.037549
762	41330.542969	-187500.015625	-187500.015625	-187500.015625	-187500.015625	-187500.015625	-187500.015625	-187500.015625	461.000000	491.000000	1020.000000	1610629248.037552
763	41339.593750	-187500.015625	-187500.015625	-187500.015625	-187500.015625	-187500.015625	-187500.015625	-187500.015625	461.000000	491.000000	1020.000000	1610629248.037555
764	41379.558594	-187500.015625	-187500.015625	-187500.015625	-187500.015625	-187500.015625	-187500.015625	-187500.015625	461.000000	491.000000	1018.000000	1610629248.037558
765	41393.617188	-187500.015625	-187500.015625	-187500.015625	-187500.015625	-187500.015625	-187500.015625	-187500.015625	461.000000	490.000000	1018.000000	1610629248.037561
766	41362.640625	-187500.015625	-187500.015625	-187500.015625	-187500.015625	-187500.015625	-187500.015625	-187500.015625	461.000000	491.000000	1018.000000	1610629248.037564
767	41339.082031	-187500.015625	-187500.015625	-187500.015625	-187500.015625	-187500.015625	-187500.015625	-187500.015625	461.000000	491.000000	1019.000000	1610629248.037567
768	41341.628906	-187500.015625	-187500.015625	-187500.015625	-187500.015625	-187500.015625	-187500.015625	-187500.015625	461.000000	491.000000	1018.000000	1610629248.037572
769	41366.996094	-187500.015625	-187500.015625	-187500.015625	-187500.015625	-187500.015625	-187500.015625	-187500.015625	461.000000	490.000000	1020.000000	1610629248.037576
770	41379.378906	-187500.015625	-187500.015625	-187500.015625	-187500.015625	-187500.015625	-187500.015625	-187500.015625	461.000000	491.000000	1018.000000	1610629248.037579
771	41351.976562	-187500.015625	-187500.015625	-187500.015625	-187500.015625	-187500.015625	-187500.015625	-187500.015625	461.000000	491.000000	1018.000000	1610629248.037582
772	41320.171875	-187500.015625	-187500.015625	-187500.015625	-187500.015625	-187500.015625	-187500.015625	-187500.015625	462.000000	491.000000	1019.000000	1610629248.037585
773	41334.320312	-187500.015625	-187500.015625	-187500.015625	-187500.015625	-187500.015625	-187500.015625	-187500.015625	461.000000	491.000000	1018.000000	1610629248.037588
774	41379.402344	-187500.015625	-187500.015625	-187500.015625	-187500.015625	-187500.015625	-187500.015625	-187500.015625	461.000000	491.000000	1018.000000	1610629248.037591
775	41394.601562	-187500.015625	-187500.015625	-187500.015625	-187500.015625	-187500.015625	-187500.015625	-187500.015625	461.000000	490.000000	1020.000000	1610629248.037594
776	41365.878906	-187500.015625	-187500.015625	-187500.015625	-187500.015625	-187500.015625	-187500.015625	-187500.015625	461.000000	491.000000	1019.000000	1610629248.037597
777	41341.605469	-187500.015625	-187500.015625	-187500.015625	-187500.015625	-187500.015625	-187500.015625	-187500.015625	462.000000	491.000000	1019.000000	1610629248.037601
778	41353.652344	-187500.015625	-187500.015625	-187500.015625	-187500.015625	-187500.015625	-187500.015625	-187500.015625	461.000000	491.000000	1018.000000	1610629248.037603
779	41390.222656	-187500.015625	-187500.015625	-187500.015625	-187500.015625	-187500.015625	-187500.015625	-187500.015625	461.000000	491.000000	1019.000000	1610629248.037606
780	41405.265625	-187500.015625	-187500.015625	-187500.015625	-187500.015625	-187500.015625	-187500.015625	-187500.015625	461.000000	491.000000	1019.000000	1610629248.037609
781	41373.925781	-187500.015625	-187500.015625	-187500.015625	-187500.015625	-187500.015625	-187500.015625	-187500.015625	461.000000	492.000000	1018.000000	1610629248.037613
782	41337.070312	-187500.015625	-187500.015625	-187500.015625	-187500.015625	-187500.015625	-187500.015625	-187500.015625	461.000000	490.000000	1019.000000	1610629248.037616
783	41342.476562	-187500.015625	-187500.015625	-187500.015625	-187500.015625	-187500.015625	-187500.015625	-187500.015625	461.000000	491.000000	1019.000000	1610629248.037619
784	41385.238281	-187500.015625	-187500.015625	-187500.015625	-187500.015625	-187500.015625	-187500.015625	-187500.015625	461.000000	491.000000	1019.000000	1610629248.037621
785	41398.871094	-187500.015625	-187500.015625	-187500.015625	-187500.015625	-187500.015625	-187500.015625	-187500.015625	461.000000	490.000000	1019.000000	1610629248.037625
786	41366.125000	-187500.015625	-187500.015625	-187500.015625	-187500.015625	-187500.015625	-187500.015625	-187500.015625	461.000000	491.000000	1018.000000	1610629248.037628
787	41330.117188	-187500.015625	-187500.015625	-187500.015625	-187500.015625	-187500.015625	-187500.015625	-187500.015625	461.000000	491.000000	1018.000000	1610629248.037631
788	41338.320312	-187500.015625	-187500.015625	-187500.015625	-187500.015625	-187500.015625	-187500.015625	-187500.015625	461.000000	491.000000	1019.000000	1610629248.037634
789	41378.843750	-187500.015625	-187500.015625	-187500.015625	-187500.015625	-187500.015625	-187500.015625	-187500.015625	461.000000	491.000000	1018.000000	1610629248.037637
790	41393.039062	-187500.015625	-187500.015625	-187500.015625	-187500.015625	-187500.015625	-187500.015625	-187500.015625	461.000000	491.000000	1018.000000	1610629248.037640
791	41357.722656	-187500.015625	-187500.015625	-187500.015625	-187500.015625	-187500.015625	-187500.015625	-187500.015625	461.000000	491.000000	1019.000000	1610629248.037645
792	41328.238281	-187500.015625	-187500.015625	-187500.015625	-187500.015625	-187500.015625	-187500.015625	-187500.015625	461.000000	490.000000	1018.000000	1610629248.037648
793	41336.957031	-187500.015625	-187500.015625	-187500.015625	-187500.015625	-187500.015625	-187500.015625	-187500.015625	461.000000	491.000000	1018.000000	1610629248.037651
794	41375.199219	-187500.015625	-187500.015625	-187500.015625	-187500.015625	-187500.015625	-187500.015625	-187500.015625	461.000000	491.000000	1019.000000	1610629248.037654
795	41384.230469	-187500.015625	-187500.015625	-187500.015625	-187500.015625	-187500.015625	-187500.015625	-187500.015625	461.000000	490.000000	1019.000000	1610629248.037657
796	41356.515625	-187500.015625	-187500.015625	-187500.015625	-187500.015625	-187500.015625	-187500.015625	-187500.015625	461.000000	492.000000	1018.000000	1610629248.037660
797	41327.703125	-187500.015625	-187500.015625	-187500.015625	-187500.015625	-187500.015625	-187500.015625	-187500.015625	462.000000	491.000000	1018.000000	1610629248.037663
798	41334.273438	-187500.015625	-187500.015625	-187500.015625	-187500.015625	-187500.015625	-187500.015625	-187500.015625	461.000000	491.000000	1019.000000	1610629248.037666
799	41373.054688	-187500.015625	-187500.015625	-187500.015625	-187500.015625	-187500.015625	-187500.015625	-187500.015625	461.000000	491.000000	1018.000000	1610629248.037669
800	41390.734375	-187500.015625	-187500.015625	-187500.015625	-187500.015625	-187500.015625	-187500.015625	-187500.015625	461.000000	491.000000	1019.000000	1610629248.037672
801	41361.031250	-187500.015625	-187500.015625	-187500.015625	-187500.015625	-187500.015625	-187500.015625	-187500.015625	462.000000	490.000000	1019.000000	1610629248.037675
802	41324.148438	-187500.015625	-187500.015625	-187500.015625	-187500.015625	-187500.015625	-187500.015625	-187500.015625	461.000000	490.000000	1018.000000	1610629248.037678
803	41329.691406	-187500.015625	-187500.015625	-187500.015625	-187500.015625	-187500.015625	-187500.015625	-187500.015625	461.000000	491.000000	1018.000000	1610629248.037681
804	41376.273438	-187500.015625	-187500.015625	-187500.015625	-187500.015625	-187500.015625	-187500.015625	-187500.015625	461.000000	491.000000	1019.000000	1610629248.037684
805	41393.039062	-187500.015625	-187500.015625	-187500.015625	-187500.015625	-187500.015625	-187500.015625	-187500.015625	461.000000	490.000000	1019.000000	1610629248.037688
806	41367.890625	-187500.015625	-187500.015625	-187500.015625	-187500.015625	-187500.015625	-187500.015625	-187500.015625	461.000000	491.000000	1018.000000	1610629248.037691
807	41335.148438	-187500.015625	-187500.015625	-187500.015625	-187500.015625	-187500.015625	-187500.015625	-187500.015625	461.000000	490.000000	1019.000000	1610629248.037694
808	41336.914062	-187500.015625	-187500.015625	-187500.015625	-187500.015625	-187500.015625	-187500.015625	-187500.015625	461.000000	491.000000	1019.000000	1610629248.037697
809	41375.378906	-187500.015625	-187500.015625	-187500.015625	-187500.015625	-187500.015625	-187500.015625	-187500.015625	461.000000	491.000000	1018.000000	1610629248.037700
810	41389.910156	-187500.015625	-187500.015625	-187500.015625	-187500.015625	-187500.015625	-187500.015625	-187500.015625	461.000000	491.000000	1018.000000	1610629248.037703
811	41360.046875	-187500.015625	-187500.015625	-187500.015625	-187500.015625	-187500.015625	-187500.015625	-187500.015625	461.000000	491.000000	1019.000000	1610629248.037706
812	41325.468750	-187500.015625	-187500.015625	-187500.015625	-187500.015625	-187500.015625	-187500.015625	-187500.015625	461.000000	491.000000	1019.000000	1610629248.037709
813	41334.945312	-187500.015625	-187500.015625	-187500.015625	-187500.015625	-187500.015625	-187500.015625	-187500.015625	462.000000	491.000000	1019.000000	1610629248.037712
814	41382.109375	-187500.015625	-187500.015625	-187500.015625	-187500.015625	-187500.015625	-187500.015625	-187500.015625	461.000000	491.000000	1019.000000	1610629248.037715
815	41395.921875	-187500.015625	-187500.015625	-187500.015625	-187500.015625	-187500.015625	-187500.015625	-187500.015625	461.000000	491.000000	1019.000000	1610629248.037719
816	41369.390625	-187500.015625	-187500.015625	-187500.015625	-187500.015625	-187500.015625	-187500.015625	-187500.015625	462.000000	491.000000	1018.000000	1610629248.037723
817	41332.195312	-187500.015625	-187500.015625	-187500.015625	-187500.015625	-187500.015625	-187500.015625	-187500.015625	461.000000	491.000000	1018.000000	1610629248.037726
818	41337.136719	-187500.015625	-187500.015625	-187500.015625	-187500.015625	-187500.015625	-187500.015625	-187500.015625	461.000000	491.000000	1018.000000	1610629248.037729
819	41386.621094	-187500.015625	-187500.015625	-187500.015625	-187500.015625	-187500.015625	-187500.015625	-187500.015625	461.000000	491.000000	1019.000000	1610629248.037732
820	41399.519531	-187500.015625	-187500.015625	-187500.015625	-187500.015625	-187500.015625	-187500.015625	-187500.015625	461.000000	491.000000	1018.000000	1610629248.037735
821	41364.226562	-187500.015625	-187500.015625	-187500.015625	-187500.015625	-187500.015625	-187500.015625	-187500.015625	461.000000	492.000000	1018.000000	1610629248.037738
822	41330.339844	-187500.015625	-187500.015625	-187500.015625	-187500.015625	-187500.015625	-187500.015625	-187500.015625	462.000000	491.000000	1018.000000	1610629248.037741
823	41335.707031	-187500.015625	-187500.015625	-187500.015625	-187500.015625	-187500.015625	-187500.015625	-187500.015625	461.000000	491.000000	1018.000000	1610629248.037744
824	41375.828125	-187500.015625	-187500.015625	-187500.015625	-187500.015625	-187500.015625	-187500.015625	-187500.015625	461.000000	491.000000	1019.000000	1610629248.037747
825	41388.812500	-187500.015625	-187500.015625	-187500.015625	-187500.015625	-187500.015625	-187500.015625	-187500.015625	461.000000	490.000000	1019.000000	1610629248.037750
826	41361.074219	-187500.015625	-187500.015625	-187500.015625	-187500.015625	-187500.015625	-187500.015625	-187500.015625	461.000000	492.000000	1018.000000	1610629248.037753
827	41331.683594	-187500.015625	-187500.015625	-187500.015625	-187500.015625	-187500.015625	-187500.015625	-187500.015625	461.000000	491.000000	1018.000000	1610629248.037756
828	41335.035156	-187500.015625	-187500.015625	-187500.015625	-187500.015625	-187500.015625	-187500.015625	-187500.015625	461.000000	491.000000	1019.000000	1610629248.037759
829	41376.652344	-187500.015625	-187500.015625	-187500.015625	-187500.015625	-187500.015625	-187500.015625	-187500.015625	461.000000	492.000000	1019.000000	1610629248.037762
830	41393.371094	-187500.015625	-187500.015625	-187500.015625	-187500.015625	-187500.015625	-187500.015625	-187500.015625	461.000000	491.000000	1018.000000	1610629248.037766
831	41365.968750	-187500.015625	-187500.015625	-187500.015625	-187500.015625	-187500.015625	-187500.015625	-187500.015625	461.000000	490.000000	1019.000000	1610629248.037768
832	41330.808594	-187500.015625	-187500.015625	-187500.015625	-187500.015625	-187500.015625	-187500.015625	-187500.015625	461.000000	491.000000	1018.000000	1610629248.037772
833	41332.441406	-187500.015625	-187500.015625	-187500.015625	-187500.015625	-187500.015625	-187500.015625	-187500.015625	461.000000	491.000000	1019.000000	1610629248.037775
834	41370.195312	-187500.015625	-187500.015625	-187500.015625	-187500.015625	-187500.015625	-187500.015625	-187500.015625	461.000000	491.000000	1019.000000	1610629248.037778
835	41389.417969	-187500.015625	-187500.015625	-187500.015625	-187500.015625	-187500.015625	-187500.015625	-187500.015625	461.000000	491.000000	1019.000000	1610629248.037781
836	41366.796875	-187500.015625	-187500.015625	-187500.015625	-187500.015625	-187500.015625	-187500.015625	-187500.015625	461.000000	492.000000	1017.000000	1610629248.037784
837	41327.367188	-187500.015625	-187500.015625	-187500.015625	-187500.015625	-187500.015625	-187500.015625	-187500.015625	461.000000	491.000000	1018.000000	1610629248.037787
838	41329.066406	-187500.015625	-187500.015625	-187500.015625	-187500.015625	-187500.015625	-187500.015625	-187500.015625	461.000000	490.000000	1019.000000	1610629248.037791
839	41373.660156	-187500.015625	-187500.015625	-187500.015625	-187500.015625	-187500.015625	-187500.015625	-187500.015625	461.000000	491.000000	1019.000000	1610629248.037795
840	41397.261719	-187500.015625	-187500.015625	-187500.015625	-187500.015625	-187500.015625	-187500.015625	-187500.015625	461.000000	491.000000	1018.000000	1610629248.037798
841	41365.656250	-187500.015625	-187500.015625	-187500.015625	-187500.015625	-187500.015625	-187500.015625	-187500.015625	461.000000	491.000000	1019.000000	1610629248.037802
842	41330.968750	-187500.015625	-187500.015625	-187500.015625	-187500.015625	-187500.015625	-187500.015625	-187500.015625	461.000000	490.000000	1019.000000	1610629248.516504
843	41332.644531	-187500.015625	-187500.015625	-187500.015625	-187500.015625	-187500.015625	-187500.015625	-187500.015625	461.000000	492.000000	1018.000000	1610629248.516643
844	41370.796875	-187500.015625	-187500.015625	-187500.015625	-187500.015625	-187500.015625	-187500.015625	-187500.015625	461.000000	491.000000	1019.000000	1610629248.516645
845	41389.191406	-187500.015625	-187500.015625	-187500.015625	-187500.015625	-187500.015625	-187500.015625	-187500.015625	461.000000	491.000000	1018.000000	1610629248.516647
846	41363.375000	-187500.015625	-187500.015625	-187500.015625	-187500.015625	-187500.015625	-187500.015625	-187500.015625	462.000000	491.000000	1018.000000	1610629248.516649
847	41327.972656	-187500.015625	-187500.015625	-187500.015625	-187500.015625	-187500.015625	-187500.015625	-187500.015625	461.000000	491.000000	1018.000000	1610629248.516651
848	41334.812500	-187500.015625	-187500.015625	-187500.015625	-187500.015625	-187500.015625	-187500.015625	-187500.015625	461.000000	491.000000	1018.000000	1610629248.516653
849	41372.832031	-187500.015625	-187500.015625	-187500.015625	-187500.015625	-187500.015625	-187500.015625	-187500.015625	461.000000	491.000000	1018.000000	1610629248.516654
850	41388.210938	-187500.015625	-187500.015625	-187500.015625	-187500.015625	-187500.015625	-187500.015625	-187500.015625	461.000000	491.000000	1019.000000	1610629248.516657
851	41361.699219	-187500.015625	-187500.015625	-187500.015625	-187500.015625	-187500.015625	-187500.015625	-187500.015625	461.000000	491.000000	1018.000000	1610629248.516658
852	41327.390625	-187500.015625	-187500.015625	-187500.015625	-187500.015625	-187500.015625	-187500.015625	-187500.015625	462.000000	490.000000	1019.000000	1610629248.516660
853	41330.339844	-187500.015625	-187500.015625	-187500.015625	-187500.015625	-187500.015625	-187500.015625	-187500.015625	461.000000	491.000000	1018.000000	1610629248.516662
854	41374.820312	-187500.015625	-187500.015625	-187500.015625	-187500.015625	-187500.015625	-187500.015625	-187500.015625	461.000000	491.000000	1018.000000	1610629248.516663
855	41396.167969	-187500.015625	-187500.015625	-187500.015625	-187500.015625	-187500.015625	-187500.015625	-187500.015625	461.000000	490.000000	1019.000000	1610629248.516665
856	41367.554688	-187500.015625	-187500.015625	-187500.015625	-187500.015625	-187500.015625	-187500.015625	-187500.015625	461.000000	491.000000	1018.000000	1610629248.516667
857	41329.312500	-187500.015625	-187500.015625	-187500.015625	-187500.015625	-187500.015625	-187500.015625	-187500.015625	461.000000	491.000000	1018.000000	1610629248.516669
858	41328.664062	-187500.015625	-187500.015625	-187500.015625	-187500.015625	-187500.015625	-187500.015625	-187500.015625	461.000000	491.000000	1019.000000	1610629248.516670
859	41372.339844	-187500.015625	-187500.015625	-187500.015625	-187500.015625	-187500.015625	-187500.015625	-187500.015625	461.000000	491.000000	1018.000000	1610629248.516672
860	41391.585938	-187500.015625	-187500.015625	-187500.015625	-187500.015625	-187500.015625	-187500.015625	-187500.015625	461.000000	490.000000	1019.000000	1610629248.516674
861	41367.355469	-187500.015625	-187500.015625	-187500.015625	-187500.015625	-187500.015625	-187500.015625	-187500.015625	461.000000	491.000000	1018.000000	1610629248.516679
862	41336.062500	-187500.015625	-187500.015625	-187500.015625	-187500.015625	-187500.015625	-187500.015625	-187500.015625	461.000000	491.000000	1018.000000	1610629248.516681
863	41338.140625	-187500.015625	-187500.015625	-187500.015625	-187500.015625	-187500.015625	-187500.015625	-187500.015625	461.000000	491.000000	1019.000000	1610629248.516682
864	41378.664062	-187500.015625	-187500.015625	-187500.015625	-187500.015625	-187500.015625	-187500.015625	-187500.015625	461.000000	491.000000	1018.000000	1610629248.516684
865	41395.117188	-187500.015625	-187500.015625	-187500.015625	-187500.015625	-187500.015625	-187500.015625	-187500.015625	461.000000	491.000000	1018.000000	1610629248.516686
866	41372.207031	-187500.015625	-187500.015625	-187500.015625	-187500.015625	-187500.015625	-187500.015625	-187500.015625	461.000000	492.000000	1018.000000	1610629248.516687
867	41334.117188	-187500.015625	-187500.015625	-187500.015625	-187500.015625	-187500.015625	-187500.015625	-187500.015625	461.000000	490.000000	1019.000000	1610629248.516689
868	41331.191406	-187500.015625	-187500.015625	-187500.015625	-187500.015625	-187500.015625	-187500.015625	-187500.015625	461.000000	491.000000	1019.000000	1610629248.516691
869	41371.937500	-187500.015625	-187500.015625	-187500.015625	-187500.015625	-187500.015625	-187500.015625	-187500.015625	461.000000	491.000000	1018.000000	1610629248.516692
870	41394.894531	-187500.015625	-187500.015625	-187500.015625	-187500.015625	-187500.015625	-187500.015625	-187500.015625	461.000000	490.000000	1019.000000	1610629248.516694
871	41373.210938	-187500.015625	-187500.015625	-187500.015625	-187500.015625	-187500.015625	-187500.015625	-187500.015625	461.000000	491.000000	1019.000000	1610629248.516695
872	41335.437500	-187500.015625	-187500.015625	-187500.015625	-187500.015625	-187500.015625	-187500.015625	-187500.015625	461.000000	491.000000	1018.000000	1610629248.516697
873	41335.929688	-187500.015625	-187500.015625	-187500.015625	-187500.015625	-187500.015625	-187500.015625	-187500.015625	461.000000	491.000000	1018.000000	1610629248.516699
874	41370.863281	-187500.015625	-187500.015625	-187500.015625	-187500.015625	-187500.015625	-187500.015625	-187500.015625	461.000000	491.000000	1020.000000	1610629248.516701
875	41393.484375	-187500.015625	-187500.015625	-187500.015625	-187500.015625	-187500.015625	-187500.015625	-187500.015625	461.000000	490.000000	1019.000000	1610629248.516702
876	41366.507812	-187500.015625	-187500.015625	-187500.015625	-187500.015625	-187500.015625	-187500.015625	-187500.015625	461.000000	491.000000	1019.000000	1610629248.516704
877	41332.351562	-187500.015625	-187500.015625	-187500.015625	-187500.015625	-187500.015625	-187500.015625	-187500.015625	461.000000	491.000000	1018.000000	1610629248.516705
878	41334.722656	-187500.015625	-187500.015625	-187500.015625	-187500.015625	-187500.015625	-187500.015625	-187500.015625	461.000000	491.000000	1019.000000	1610629248.516707
879	41373.949219	-187500.015625	-187500.015625	-187500.015625	-187500.015625	-187500.015625	-187500.015625	-187500.015625	461.000000	491.000000	1018.000000	1610629248.516708
880	41392.925781	-187500.015625	-187500.015625	-187500.015625	-187500.015625	-187500.015625	-187500.015625	-187500.015625	461.000000	490.000000	1019.000000	1610629248.516710
881	41373.300781	-187500.015625	-187500.015625	-187500.015625	-187500.015625	-187500.015625	-187500.015625	-187500.015625	461.000000	491.000000	1019.000000	1610629248.516712
882	41337.828125	-187500.015625	-187500.015625	-187500.015625	-187500.015625	-187500.015625	-187500.015625	-187500.015625	461.000000	491.000000	1018.000000	1610629248.516713
883	41332.531250	-187500.015625	-187500.015625	-187500.015625	-187500.015625	-187500.015625	-187500.015625	-187500.015625	461.000000	490.000000	1019.000000	1610629248.516715
884	41369.457031	-187500.015625	-187500.015625	-187500.015625	-187500.015625	-187500.015625	-187500.015625	-187500.015625	461.000000	491.000000	1019.000000	1610629248.516716
885	41391.808594	-187500.015625	-187500.015625	-187500.015625	-187500.015625	-187500.015625	-187500.015625	-187500.015625	461.000000	491.000000	1018.000000	1610629248.516719
886	41374.285156	-187500.015625	-187500.015625	-187500.015625	-187500.015625	-187500.015625	-187500.015625	-187500.015625	461.000000	491.000000	1019.000000	1610629248.516721
887	41338.343750	-187500.015625	-187500.015625	-187500.015625	-187500.015625	-187500.015625	-187500.015625	-187500.015625	461.000000	491.000000	1018.000000	1610629248.516723
888	41332.753906	-187500.015625	-187500.015625	-187500.015625	-187500.015625	-187500.015625	-187500.015625	-187500.015625	461.000000	491.000000	1018.000000	1610629248.516725
889	41372.160156	-187500.015625	-187500.015625	-187500.015625	-187500.015625	-187500.015625	-187500.015625	-187500.015625	461.000000	491.000000	1018.000000	1610629248.516726
890	41392.613281	-187500.015625	-187500.015625	-187500.015625	-187500.015625	-187500.015625	-187500.015625	-187500.015625	461.000000	490.000000	1019.000000	1610629248.516728
891	41372.832031	-187500.015625	-187500.015625	-187500.015625	-187500.015625	-187500.015625	-187500.015625	-187500.015625	461.000000	492.000000	1018.000000	1610629248.516730
892	41334.902344	-187500.015625	-187500.015625	-187500.015625	-187500.015625	-187500.015625	-187500.015625	-187500.015625	461.000000	491.000000	1018.000000	1610629248.516732
893	41336.218750	-187500.015625	-187500.015625	-187500.015625	-187500.015625	-187500.015625	-187500.015625	-187500.015625	461.000000	491.000000	1018.000000	1610629248.516733
894	41373.144531	-187500.015625	-187500.015625	-187500.015625	-187500.015625	-187500.015625	-187500.015625	-187500.015625	460.000000	492.000000	1018.000000	1610629248.516735
895	41393.531250	-187500.015625	-187500.015625	-187500.015625	-187500.015625	-187500.015625	-187500.015625	-187500.015625	460.000000	491.000000	1018.000000	1610629248.516737
896	41375.781250	-187500.015625	-187500.015625	-187500.015625	-187500.015625	-187500.015625	-187500.015625	-187500.015625	461.000000	491.000000	1018.000000	1610629248.516738
897	41336.128906	-187500.015625	-187500.015625	-187500.015625	-187500.015625	-187500.015625	-187500.015625	-187500.015625	461.000000	490.000000	1019.000000	1610629248.516740
898	41325.894531	-187500.015625	-187500.015625	-187500.015625	-187500.015625	-187500.015625	-187500.015625	-187500.015625	461.000000	491.000000	1018.000000	1610629248.516742
899	41364.984375	-187500.015625	-187500.015625	-187500.015625	-187500.015625	-187500.015625	-187500.015625	-187500.015625	460.000000	491.000000	1019.000000	1610629248.516743
900	41387.898438	-187500.015625	-187500.015625	-187500.015625	-187500.015625	-187500.015625	-187500.015625	-187500.015625	461.000000	490.000000	1019.000000	1610629248.516745
901	41369.054688	-187500.015625	-187500.015625	-187500.015625	-187500.015625	-187500.015625	-187500.015625	-187500.015625	461.000000	492.000000	1019.000000	1610629248.516747
902	41328.730469	-187500.015625	-187500.015625	-187500.015625	-187500.015625	-187500.015625	-187500.015625	-187500.015625	461.000000	491.000000	1017.000000	1610629248.516748
903	41319.992188	-187500.015625	-187500.015625	-187500.015625	-187500.015625	-187500.015625	-187500.015625	-187500.015625	461.000000	490.000000	1019.000000	1610629248.516750
904	41354.882812	-187500.015625	-187500.015625	-187500.015625	-187500.015625	-187500.015625	-187500.015625	-187500.015625	461.000000	491.000000	1019.000000	1610629248.516752
905	41380.746094	-187500.015625	-187500.015625	-187500.015625	-187500.015625	-187500.015625	-187500.015625	-187500.015625	461.000000	491.000000	1018.000000	1610629248.516753
906	41361.476562	-187500.015625	-187500.015625	-187500.015625	-187500.015625	-187500.015625	-187500.015625	-187500.015625	461.000000	492.000000	1018.000000	1610629248.516755
907	41323.679688	-187500.015625	-187500.015625	-187500.015625	-187500.015625	-187500.015625	-187500.015625	-187500.015625	461.000000	491.000000	1018.000000	1610629248.516756
908	41315.812500	-187500.015625	-187500.015625	-187500.015625	-187500.015625	-187500.015625	-187500.015625	-187500.015625	461.000000	491.000000	1018.000000	1610629248.516759
909	41357.453125	-187500.015625	-187500.015625	-187500.015625	-187500.015625	-187500.015625	-187500.015625	-187500.015625	461.000000	492.000000	1019.000000	1610629248.516761
910	41382.085938	-187500.015625	-187500.015625	-187500.015625	-187500.015625	-187500.015625	-187500.015625	-187500.015625	460.000000	491.000000	1018.000000	1610629248.516762
911	41355.753906	-187500.015625	-187500.015625	-187500.015625	-187500.015625	-187500.015625	-187500.015625	-187500.015625	461.000000	490.000000	1018.000000	1610629248.516764
912	41320.863281	-187500.015625	-187500.015625	-187500.015625	-187500.015625	-187500.015625	-187500.015625	-187500.015625	461.000000	491.000000	1019.000000	1610629248.516766
913	41315.656250	-187500.015625	-187500.015625	-187500.015625	-187500.015625	-187500.015625	-187500.015625	-187500.015625	461.000000	491.000000	1019.000000	1610629248.516767
914	41351.195312	-187500.015625	-187500.015625	-187500.015625	-187500.015625	-187500.015625	-187500.015625	-187500.015625	461.000000	491.000000	1019.000000	1610629248.516769
915	41379.089844	-187500.015625	-187500.015625	-187500.015625	-187500.015625	-187500.015625	-187500.015625	-187500.015625	461.000000	490.000000	1019.000000	1610629248.516770
916	41362.414062	-187500.015625	-187500.015625	-187500.015625	-187500.015625	-187500.015625	-187500.015625	-187500.015625	461.000000	491.000000	1018.000000	1610629248.516772
917	41323.253906	-187500.015625	-187500.015625	-187500.015625	-187500.015625	-187500.015625	-187500.015625	-187500.015625	461.000000	491.000000	1018.000000	1610629248.516774
918	41321.355469	-187500.015625	-187500.015625	-187500.015625	-187500.015625	-187500.015625	-187500.015625	-187500.015625	461.000000	491.000000	1019.000000	1610629248.516775
919	41355.957031	-187500.015625	-187500.015625	-187500.015625	-187500.015625	-187500.015625	-187500.015625	-187500.015625	461.000000	491.000000	1019.000000	1610629248.516777
920	41390.488281	-187500.015625	-187500.015625	-187500.015625	-187500.015625	-187500.015625	-187500.015625	-187500.015625	460.000000	491.000000	1018.000000	1610629248.516778
921	41381.390625	-187500.015625	-187500.015625	-187500.015625	-187500.015625	-187500.015625	-187500.015625	-187500.015625	461.000000	490.000000	1019.000000	1610629248.516780
922	41322.652344	-187500.015625	-187500.015625	-187500.015625	-187500.015625	-187500.015625	-187500.015625	-187500.015625	461.000000	490.000000	1019.000000	1610629248.516782
923	41306.558594	-187500.015625	-187500.015625	-187500.015625	-187500.015625	-187500.015625	-187500.015625	-187500.015625	461.000000	491.000000	1018.000000	1610629248.516783
924	41348.335938	-187500.015625	-187500.015625	-187500.015625	-187500.015625	-187500.015625	-187500.015625	-187500.015625	461.000000	491.000000	1019.000000	1610629248.516785
925	41372.250000	-187500.015625	-187500.015625	-187500.015625	-187500.015625	-187500.015625	-187500.015625	-187500.015625	461.000000	490.000000	1019.000000	1610629248.516787
926	41350.414062	-187500.015625	-187500.015625	-187500.015625	-187500.015625	-187500.015625	-187500.015625	-187500.015625	461.000000	491.000000	1018.000000	1610629248.516788
927	41310.960938	-187500.015625	-187500.015625	-187500.015625	-187500.015625	-187500.015625	-187500.015625	-187500.015625	461.000000	492.000000	1018.000000	1610629248.516790
928	41295.023438	-187500.015625	-187500.015625	-187500.015625	-187500.015625	-187500.015625	-187500.015625	-187500.015625	461.000000	491.000000	1018.000000	1610629248.516792
929	41339.750000	-187500.015625	-187500.015625	-187500.015625	-187500.015625	-187500.015625	-187500.015625	-187500.015625	461.000000	491.000000	1019.000000	1610629248.516793
930	41366.683594	-187500.015625	-187500.015625	-187500.015625	-187500.015625	-187500.015625	-187500.015625	-187500.015625	461.000000	491.000000	1019.000000	1610629248.516795
931	41353.453125	-187500.015625	-187500.015625	-187500.015625	-187500.015625	-187500.015625	-187500.015625	-187500.015625	461.000000	491.000000	1019.000000	1610629248.516797
932	41324.082031	-187500.015625	-187500.015625	-187500.015625	-187500.015625	-187500.015625	-187500.015625	-187500.015625	462.000000	491.000000	1018.000000	1610629248.516799
933	41311.765625	-187500.015625	-187500.015625	-187500.015625	-187500.015625	-187500.015625	-187500.015625	-187500.015625	461.000000	490.000000	1019.000000	1610629248.516801
934	41345.898438	-187500.015625	-187500.015625	-187500.015625	-187500.015625	-187500.015625	-187500.015625	-187500.015625	461.000000	492.000000	1018.000000	1610629248.516803
935	41373.703125	-187500.015625	-187500.015625	-187500.015625	-187500.015625	-187500.015625	-187500.015625	-187500.015625	461.000000	490.000000	1018.000000	1610629248.516804
936	41355.554688	-187500.015625	-187500.015625	-187500.015625	-187500.015625	-187500.015625	-187500.015625	-187500.015625	461.000000	492.000000	1018.000000	1610629248.516806
937	41320.238281	-187500.015625	-187500.015625	-187500.015625	-187500.015625	-187500.015625	-187500.015625	-187500.015625	462.000000	491.000000	1019.000000	1610629248.516808
938	41314.671875	-187500.015625	-187500.015625	-187500.015625	-187500.015625	-187500.015625	-187500.015625	-187500.015625	461.000000	491.000000	1019.000000	1610629248.516809
939	41355.062500	-187500.015625	-187500.015625	-187500.015625	-187500.015625	-187500.015625	-187500.015625	-187500.015625	461.000000	491.000000	1018.000000	1610629248.516811
940	41378.531250	-187500.015625	-187500.015625	-187500.015625	-187500.015625	-187500.015625	-187500.015625	-187500.015625	461.000000	490.000000	1019.000000	1610629248.516812
941	41360.089844	-187500.015625	-187500.015625	-187500.015625	-187500.015625	-187500.015625	-187500.015625	-187500.015625	461.000000	491.000000	1018.000000	1610629248.516814
942	41320.730469	-187500.015625	-187500.015625	-187500.015625	-187500.015625	-187500.015625	-187500.015625	-187500.015625	461.000000	491.000000	1018.000000	1610629248.516816
943	41309.441406	-187500.015625	-187500.015625	-187500.015625	-187500.015625	-187500.015625	-187500.015625	-187500.015625	462.000000	490.000000	1018.000000	1610629248.516817
944	41346.882812	-187500.015625	-187500.015625	-187500.015625	-187500.015625	-187500.015625	-187500.015625	-187500.015625	461.000000	491.000000	1019.000000	1610629248.516819
945	41378.128906	-187500.015625	-187500.015625	-187500.015625	-187500.015625	-187500.015625	-187500.015625	-187500.015625	461.000000	491.000000	1018.000000	1610629248.516820
946	41365.523438	-187500.015625	-187500.015625	-187500.015625	-187500.015625	-187500.015625	-187500.015625	-187500.015625	461.000000	491.000000	1018.000000	1610629248.516822
947	41331.906250	-187500.015625	-187500.015625	-187500.015625	-187500.015625	-187500.015625	-187500.015625	-187500.015625	461.000000	491.000000	1018.000000	1610629248.516824
948	41317.175781	-187500.015625	-187500.015625	-187500.015625	-187500.015625	-187500.015625	-187500.015625	-187500.015625	461.000000	490.000000	1019.000000	1610629248.516825
949	41351.574219	-187500.015625	-187500.015625	-187500.015625	-187500.015625	-187500.015625	-187500.015625	-187500.015625	461.000000	492.000000	1017.000000	1610629248.516827
950	41378.464844	-187500.015625	-187500.015625	-187500.015625	-187500.015625	-187500.015625	-187500.015625	-187500.015625	461.000000	490.000000	1018.000000	1610629248.516828
951	41364.652344	-187500.015625	-187500.015625	-187500.015625	-187500.015625	-187500.015625	-187500.015625	-187500.015625	461.000000	491.000000	1019.000000	1610629248.516830
952	41323.792969	-187500.015625	-187500.015625	-187500.015625	-187500.015625	-187500.015625	-187500.015625	-187500.015625	461.000000	491.000000	1019.000000	1610629248.516832
953	41315.589844	-187500.015625	-187500.015625	-187500.015625	-187500.015625	-187500.015625	-187500.015625	-187500.015625	461.000000	491.000000	1018.000000	1610629248.516833
954	41354.503906	-187500.015625	-187500.015625	-187500.015625	-187500.015625	-187500.015625	-187500.015625	-187500.015625	461.000000	491.000000	1018.000000	1610629248.516836
955	41382.375000	-187500.015625	-187500.015625	-187500.015625	-187500.015625	-187500.015625	-187500.015625	-187500.015625	461.000000	490.000000	1019.000000	1610629248.516837
956	41368.226562	-187500.015625	-187500.015625	-187500.015625	-187500.015625	-187500.015625	-187500.015625	-187500.015625	461.000000	491.000000	1018.000000	1610629248.516839
957	41323.792969	-187500.015625	-187500.015625	-187500.015625	-187500.015625	-187500.015625	-187500.015625	-187500.015625	461.000000	491.000000	1018.000000	1610629248.516841
958	41320.082031	-187500.015625	-187500.015625	-187500.015625	-187500.015625	-187500.015625	-187500.015625	-187500.015625	461.000000	490.000000	1018.000000	1610629248.516842
959	41355.308594	-187500.015625	-187500.015625	-187500.015625	-187500.015625	-187500.015625	-187500.015625	-187500.015625	461.000000	491.000000	1019.000000	1610629248.516844
960	41379.425781	-187500.015625	-187500.015625	-187500.015625	-187500.015625	-187500.015625	-187500.015625	-187500.015625	460.000000	491.000000	1018.000000	1610629248.516845
961	41366.191406	-187500.015625	-187500.015625	-187500.015625	-187500.015625	-187500.015625	-187500.015625	-187500.015625	461.000000	490.000000	1018.000000	1610629248.516847
962	41325.601562	-187500.015625	-187500.015625	-187500.015625	-187500.015625	-187500.015625	-187500.015625	-187500.015625	461.000000	491.000000	1018.000000	1610629248.997055
963	41314.472656	-187500.015625	-187500.015625	-187500.015625	-187500.015625	-187500.015625	-187500.015625	-187500.015625	461.000000	491.000000	1019.000000	1610629248.997385
964	41350.367188	-187500.015625	-187500.015625	-187500.015625	-187500.015625	-187500.015625	-187500.015625	-187500.015625	461.000000	491.000000	1019.000000	1610629248.997388
965	41375.199219	-187500.015625	-187500.015625	-187500.015625	-187500.015625	-187500.015625	-187500.015625	-187500.015625	461.000000	490.000000	1018.000000	1610629248.997391
966	41363.710938	-187500.015625	-187500.015625	-187500.015625	-187500.015625	-187500.015625	-187500.015625	-187500.015625	461.000000	491.000000	1019.000000	1610629248.997395
967	41329.066406	-187500.015625	-187500.015625	-187500.015625	-187500.015625	-187500.015625	-187500.015625	-187500.015625	462.000000	491.000000	1019.000000	1610629248.997398
968	41313.957031	-187500.015625	-187500.015625	-187500.015625	-187500.015625	-187500.015625	-187500.015625	-187500.015625	461.000000	490.000000	1018.000000	1610629248.997400
969	41353.699219	-187500.015625	-187500.015625	-187500.015625	-187500.015625	-187500.015625	-187500.015625	-187500.015625	461.000000	492.000000	1018.000000	1610629248.997403
970	41384.296875	-187500.015625	-187500.015625	-187500.015625	-187500.015625	-187500.015625	-187500.015625	-187500.015625	461.000000	490.000000	1018.000000	1610629248.997406
971	41366.683594	-187500.015625	-187500.015625	-187500.015625	-187500.015625	-187500.015625	-187500.015625	-187500.015625	461.000000	491.000000	1019.000000	1610629248.997410
972	41323.703125	-187500.015625	-187500.015625	-187500.015625	-187500.015625	-187500.015625	-187500.015625	-187500.015625	461.000000	491.000000	1018.000000	1610629248.997412
973	41307.945312	-187500.015625	-187500.015625	-187500.015625	-187500.015625	-187500.015625	-187500.015625	-187500.015625	461.000000	491.000000	1018.000000	1610629248.997415
974	41339.839844	-187500.015625	-187500.015625	-187500.015625	-187500.015625	-187500.015625	-187500.015625	-187500.015625	461.000000	491.000000	1018.000000	1610629248.997418
975	41371.980469	-187500.015625	-187500.015625	-187500.015625	-187500.015625	-187500.015625	-187500.015625	-187500.015625	461.000000	490.000000	1019.000000	1610629248.997422
976	41359.511719	-187500.015625	-187500.015625	-187500.015625	-187500.015625	-187500.015625	-187500.015625	-187500.015625	461.000000	491.000000	1018.000000	1610629248.997425
977	41321.042969	-187500.015625	-187500.015625	-187500.015625	-187500.015625	-187500.015625	-187500.015625	-187500.015625	461.000000	491.000000	1018.000000	1610629248.997428
978	41307.476562	-187500.015625	-187500.015625	-187500.015625	-187500.015625	-187500.015625	-187500.015625	-187500.015625	461.000000	491.000000	1019.000000	1610629248.997437
979	41345.027344	-187500.015625	-187500.015625	-187500.015625	-187500.015625	-187500.015625	-187500.015625	-187500.015625	461.000000	491.000000	1018.000000	1610629248.997440
980	41372.250000	-187500.015625	-187500.015625	-187500.015625	-187500.015625	-187500.015625	-187500.015625	-187500.015625	461.000000	491.000000	1018.000000	1610629248.997443
981	41359.800781	-187500.015625	-187500.015625	-187500.015625	-187500.015625	-187500.015625	-187500.015625	-187500.015625	461.000000	491.000000	1019.000000	1610629248.997446
982	41322.605469	-187500.015625	-187500.015625	-187500.015625	-187500.015625	-187500.015625	-187500.015625	-187500.015625	461.000000	491.000000	1019.000000	1610629248.997449
983	41309.507812	-187500.015625	-187500.015625	-187500.015625	-187500.015625	-187500.015625	-187500.015625	-187500.015625	461.000000	491.000000	1019.000000	1610629248.997452
984	41339.707031	-187500.015625	-187500.015625	-187500.015625	-187500.015625	-187500.015625	-187500.015625	-187500.015625	461.000000	491.000000	1018.000000	1610629248.997455
985	41368.203125	-187500.015625	-187500.015625	-187500.015625	-187500.015625	-187500.015625	-187500.015625	-187500.015625	461.000000	490.000000	1019.000000	1610629248.997458
986	41359.019531	-187500.015625	-187500.015625	-187500.015625	-187500.015625	-187500.015625	-187500.015625	-187500.015625	461.000000	492.000000	1018.000000	1610629248.997461
987	41318.984375	-187500.015625	-187500.015625	-187500.015625	-187500.015625	-187500.015625	-187500.015625	-187500.015625	461.000000	491.000000	1018.000000	1610629248.997464
988	41303.472656	-187500.015625	-187500.015625	-187500.015625	-187500.015625	-187500.015625	-187500.015625	-187500.015625	462.000000	490.000000	1018.000000	1610629248.997467
989	41336.441406	-187500.015625	-187500.015625	-187500.015625	-187500.015625	-187500.015625	-187500.015625	-187500.015625	461.000000	491.000000	1018.000000	1610629248.997470
990	41367.535156	-187500.015625	-187500.015625	-187500.015625	-187500.015625	-187500.015625	-187500.015625	-187500.015625	461.000000	491.000000	1018.000000	1610629248.997473
991	41358.953125	-187500.015625	-187500.015625	-187500.015625	-187500.015625	-187500.015625	-187500.015625	-187500.015625	461.000000	491.000000	1019.000000	1610629248.997476
992	41319.164062	-187500.015625	-187500.015625	-187500.015625	-187500.015625	-187500.015625	-187500.015625	-187500.015625	461.000000	491.000000	1019.000000	1610629248.997479
993	41306.714844	-187500.015625	-187500.015625	-187500.015625	-187500.015625	-187500.015625	-187500.015625	-187500.015625	461.000000	491.000000	1018.000000	1610629248.997482
994	41335.726562	-187500.015625	-187500.015625	-187500.015625	-187500.015625	-187500.015625	-187500.015625	-187500.015625	461.000000	491.000000	1018.000000	1610629248.997486
995	41371.421875	-187500.015625	-187500.015625	-187500.015625	-187500.015625	-187500.015625	-187500.015625	-187500.015625	461.000000	490.000000	1019.000000	1610629248.997488
996	41361.410156	-187500.015625	-187500.015625	-187500.015625	-187500.015625	-187500.015625	-187500.015625	-187500.015625	462.000000	491.000000	1019.000000	1610629248.997491
997	41324.148438	-187500.015625	-187500.015625	-187500.015625	-187500.015625	-187500.015625	-187500.015625	-187500.015625	461.000000	491.000000	1018.000000	1610629248.997494
998	41309.332031	-187500.015625	-187500.015625	-187500.015625	-187500.015625	-187500.015625	-187500.015625	-187500.015625	461.000000	491.000000	1018.000000	1610629248.997498
999	41342.144531	-187500.015625	-187500.015625	-187500.015625	-187500.015625	-187500.015625	-187500.015625	-187500.015625	461.000000	491.000000	1019.000000	1610629248.997501
1000	41372.496094	-187500.015625	-187500.015625	-187500.015625	-187500.015625	-187500.015625	-187500.015625	-187500.015625	461.000000	491.000000	1018.000000	1610629248.997504
1001	41362.750000	-187500.015625	-187500.015625	-187500.015625	-187500.015625	-187500.015625	-187500.015625	-187500.015625	461.000000	491.000000	1018.000000	1610629248.997508
1002	41323.589844	-187500.015625	-187500.015625	-187500.015625	-187500.015625	-187500.015625	-187500.015625	-187500.015625	461.000000	491.000000	1019.000000	1610629248.997511
1003	41305.441406	-187500.015625	-187500.015625	-187500.015625	-187500.015625	-187500.015625	-187500.015625	-187500.015625	462.000000	490.000000	1018.000000	1610629248.997514
1004	41336.554688	-187500.015625	-187500.015625	-187500.015625	-187500.015625	-187500.015625	-187500.015625	-187500.015625	461.000000	491.000000	1018.000000	1610629248.997517
1005	41367.781250	-187500.015625	-187500.015625	-187500.015625	-187500.015625	-187500.015625	-187500.015625	-187500.015625	461.000000	491.000000	1018.000000	1610629248.997520
1006	41361.722656	-187500.015625	-187500.015625	-187500.015625	-187500.015625	-187500.015625	-187500.015625	-187500.015625	461.000000	491.000000	1019.000000	1610629248.997523
1007	41317.914062	-187500.015625	-187500.015625	-187500.015625	-187500.015625	-187500.015625	-187500.015625	-187500.015625	462.000000	491.000000	1019.000000	1610629248.997526
1008	41304.660156	-187500.015625	-187500.015625	-187500.015625	-187500.015625	-187500.015625	-187500.015625	-187500.015625	461.000000	490.000000	1018.000000	1610629248.997529
1009	41340.800781	-187500.015625	-187500.015625	-187500.015625	-187500.015625	-187500.015625	-187500.015625	-187500.015625	461.000000	492.000000	1018.000000	1610629248.997532
1010	41371.312500	-187500.015625	-187500.015625	-187500.015625	-187500.015625	-187500.015625	-187500.015625	-187500.015625	461.000000	490.000000	1019.000000	1610629248.997535
1011	41359.914062	-187500.015625	-187500.015625	-187500.015625	-187500.015625	-187500.015625	-187500.015625	-187500.015625	461.000000	491.000000	1019.000000	1610629248.997538
1012	41323.324219	-187500.015625	-187500.015625	-187500.015625	-187500.015625	-187500.015625	-187500.015625	-187500.015625	461.000000	491.000000	1019.000000	1610629248.997541
1013	41304.546875	-187500.015625	-187500.015625	-187500.015625	-187500.015625	-187500.015625	-187500.015625	-187500.015625	461.000000	491.000000	1019.000000	1610629248.997544
1014	41332.218750	-187500.015625	-187500.015625	-187500.015625	-187500.015625	-187500.015625	-187500.015625	-187500.015625	461.000000	492.000000	1019.000000	1610629248.997548
1015	41372.875000	-187500.015625	-187500.015625	-187500.015625	-187500.015625	-187500.015625	-187500.015625	-187500.015625	461.000000	491.000000	1019.000000	1610629248.997551
1016	41364.984375	-187500.015625	-187500.015625	-187500.015625	-187500.015625	-187500.015625	-187500.015625	-187500.015625	461.000000	490.000000	1019.000000	1610629248.997554
1017	41324.664062	-187500.015625	-187500.015625	-187500.015625	-187500.015625	-187500.015625	-187500.015625	-187500.015625	462.000000	490.000000	1019.000000	1610629248.997560
1018	41309.687500	-187500.015625	-187500.015625	-187500.015625	-187500.015625	-187500.015625	-187500.015625	-187500.015625	462.000000	490.000000	1019.000000	1610629248.997565
1019	41333.023438	-187500.015625	-187500.015625	-187500.015625	-187500.015625	-187500.015625	-187500.015625	-187500.015625	461.000000	492.000000	1018.000000	1610629248.997568
1020	41363.445312	-187500.015625	-187500.015625	-187500.015625	-187500.015625	-187500.015625	-187500.015625	-187500.015625	461.000000	491.000000	1018.000000	1610629248.997571
1021	41356.203125	-187500.015625	-187500.015625	-187500.015625	-187500.015625	-187500.015625	-187500.015625	-187500.015625	461.000000	491.000000	1019.000000	1610629248.997574
1022	41320.730469	-187500.015625	-187500.015625	-187500.015625	-187500.015625	-187500.015625	-187500.015625	-187500.015625	461.000000	491.000000	1019.000000	1610629248.997577
1023	41302.132812	-187500.015625	-187500.015625	-187500.015625	-187500.015625	-187500.015625	-187500.015625	-187500.015625	462.000000	491.000000	1018.000000	1610629248.997580
1024	41331.660156	-187500.015625	-187500.015625	-187500.015625	-187500.015625	-187500.015625	-187500.015625	-187500.015625	461.000000	491.000000	1019.000000	1610629248.997585
1025	41369.902344	-187500.015625	-187500.015625	-187500.015625	-187500.015625	-187500.015625	-187500.015625	-187500.015625	461.000000	491.000000	1018.000000	1610629248.997588
1026	41377.792969	-187500.015625	-187500.015625	-187500.015625	-187500.015625	-187500.015625	-187500.015625	-187500.015625	461.000000	491.000000	1018.000000	1610629248.997591
1027	41348.222656	-187500.015625	-187500.015625	-187500.015625	-187500.015625	-187500.015625	-187500.015625	-187500.015625	461.000000	491.000000	1018.000000	1610629248.997594
1028	41311.656250	-187500.015625	-187500.015625	-187500.015625	-187500.015625	-187500.015625	-187500.015625	-187500.015625	462.000000	490.000000	1019.000000	1610629248.997597
1029	41334.832031	-187500.015625	-187500.015625	-187500.015625	-187500.015625	-187500.015625	-187500.015625	-187500.015625	461.000000	490.000000	1019.000000	1610629248.997600
1030	41377.839844	-187500.015625	-187500.015625	-187500.015625	-187500.015625	-187500.015625	-187500.015625	-187500.015625	461.000000	491.000000	1018.000000	1610629248.997603
1031	41376.117188	-187500.015625	-187500.015625	-187500.015625	-187500.015625	-187500.015625	-187500.015625	-187500.015625	461.000000	492.000000	1019.000000	1610629248.997606
1032	41338.453125	-187500.015625	-187500.015625	-187500.015625	-187500.015625	-187500.015625	-187500.015625	-187500.015625	462.000000	491.000000	1019.000000	1610629248.997609
1033	41319.812500	-187500.015625	-187500.015625	-187500.015625	-187500.015625	-187500.015625	-187500.015625	-187500.015625	461.000000	491.000000	1017.000000	1610629248.997613
1034	41344.085938	-187500.015625	-187500.015625	-187500.015625	-187500.015625	-187500.015625	-187500.015625	-187500.015625	461.000000	492.000000	1018.000000	1610629248.997616
1035	41376.898438	-187500.015625	-187500.015625	-187500.015625	-187500.015625	-187500.015625	-187500.015625	-187500.015625	461.000000	491.000000	1018.000000	1610629248.997618
1036	41374.417969	-187500.015625	-187500.015625	-187500.015625	-187500.015625	-187500.015625	-187500.015625	-187500.015625	462.000000	490.000000	1019.000000	1610629248.997622
1037	41336.890625	-187500.015625	-187500.015625	-187500.015625	-187500.015625	-187500.015625	-187500.015625	-187500.015625	462.000000	491.000000	1019.000000	1610629248.997625
1038	41314.160156	-187500.015625	-187500.015625	-187500.015625	-187500.015625	-187500.015625	-187500.015625	-187500.015625	461.000000	491.000000	1018.000000	1610629248.997628
1039	41343.304688	-187500.015625	-187500.015625	-187500.015625	-187500.015625	-187500.015625	-187500.015625	-187500.015625	461.000000	491.000000	1018.000000	1610629248.997631
1040	41378.531250	-187500.015625	-187500.015625	-187500.015625	-187500.015625	-187500.015625	-187500.015625	-187500.015625	461.000000	491.000000	1018.000000	1610629248.997634
1041	41369.613281	-187500.015625	-187500.015625	-187500.015625	-187500.015625	-187500.015625	-187500.015625	-187500.015625	461.000000	491.000000	1018.000000	1610629248.997638
1042	41328.886719	-187500.015625	-187500.015625	-187500.015625	-187500.015625	-187500.015625	-187500.015625	-187500.015625	461.000000	491.000000	1018.000000	1610629248.997641
1043	41310.539062	-187500.015625	-187500.015625	-187500.015625	-187500.015625	-187500.015625	-187500.015625	-187500.015625	462.000000	490.000000	1018.000000	1610629248.997644
1044	41337.023438	-187500.015625	-187500.015625	-187500.015625	-187500.015625	-187500.015625	-187500.015625	-187500.015625	461.000000	492.000000	1018.000000	1610629248.997648
1045	41370.238281	-187500.015625	-187500.015625	-187500.015625	-187500.015625	-187500.015625	-187500.015625	-187500.015625	461.000000	492.000000	1019.000000	1610629248.997651
1046	41368.093750	-187500.015625	-187500.015625	-187500.015625	-187500.015625	-187500.015625	-187500.015625	-187500.015625	461.000000	491.000000	1019.000000	1610629248.997653
1047	41333.648438	-187500.015625	-187500.015625	-187500.015625	-187500.015625	-187500.015625	-187500.015625	-187500.015625	462.000000	491.000000	1018.000000	1610629248.997659
1048	41317.757812	-187500.015625	-187500.015625	-187500.015625	-187500.015625	-187500.015625	-187500.015625	-187500.015625	462.000000	490.000000	1019.000000	1610629248.997662
1049	41350.367188	-187500.015625	-187500.015625	-187500.015625	-187500.015625	-187500.015625	-187500.015625	-187500.015625	461.000000	491.000000	1019.000000	1610629248.997665
1050	41385.796875	-187500.015625	-187500.015625	-187500.015625	-187500.015625	-187500.015625	-187500.015625	-187500.015625	461.000000	491.000000	1018.000000	1610629248.997668
1051	41380.675781	-187500.015625	-187500.015625	-187500.015625	-187500.015625	-187500.015625	-187500.015625	-187500.015625	462.000000	491.000000	1019.000000	1610629248.997671
1052	41342.949219	-187500.015625	-187500.015625	-187500.015625	-187500.015625	-187500.015625	-187500.015625	-187500.015625	462.000000	491.000000	1019.000000	1610629248.997674
1053	41327.187500	-187500.015625	-187500.015625	-187500.015625	-187500.015625	-187500.015625	-187500.015625	-187500.015625	461.000000	490.000000	1018.000000	1610629248.997677
1054	41351.484375	-187500.015625	-187500.015625	-187500.015625	-187500.015625	-187500.015625	-187500.015625	-187500.015625	461.000000	491.000000	1018.000000	1610629248.997680
1055	41383.156250	-187500.015625	-187500.015625	-187500.015625	-187500.015625	-187500.015625	-187500.015625	-187500.015625	461.000000	491.000000	1019.000000	1610629248.997684
1056	41376.230469	-187500.015625	-187500.015625	-187500.015625	-187500.015625	-187500.015625	-187500.015625	-187500.015625	461.000000	491.000000	1018.000000	1610629248.997686
1057	41333.917969	-187500.015625	-187500.015625	-187500.015625	-187500.015625	-187500.015625	-187500.015625	-187500.015625	462.000000	491.000000	1018.000000	1610629248.997689
1058	41314.179688	-187500.015625	-187500.015625	-187500.015625	-187500.015625	-187500.015625	-187500.015625	-187500.015625	462.000000	490.000000	1019.000000	1610629248.997693
1059	41345.226562	-187500.015625	-187500.015625	-187500.015625	-187500.015625	-187500.015625	-187500.015625	-187500.015625	461.000000	490.000000	1018.000000	1610629248.997696
1060	41381.371094	-187500.015625	-187500.015625	-187500.015625	-187500.015625	-187500.015625	-187500.015625	-187500.015625	461.000000	490.000000	1018.000000	1610629248.997699
1061	41378.687500	-187500.015625	-187500.015625	-187500.015625	-187500.015625	-187500.015625	-187500.015625	-187500.015625	461.000000	490.000000	1019.000000	1610629248.997702
1062	41342.210938	-187500.015625	-187500.015625	-187500.015625	-187500.015625	-187500.015625	-187500.015625	-187500.015625	462.000000	491.000000	1019.000000	1610629248.997705
1063	41316.347656	-187500.015625	-187500.015625	-187500.015625	-187500.015625	-187500.015625	-187500.015625	-187500.015625	461.000000	491.000000	1018.000000	1610629248.997708
1064	41343.394531	-187500.015625	-187500.015625	-187500.015625	-187500.015625	-187500.015625	-187500.015625	-187500.015625	461.000000	491.000000	1018.000000	1610629248.997711
1065	41373.792969	-187500.015625	-187500.015625	-187500.015625	-187500.015625	-187500.015625	-187500.015625	-187500.015625	461.000000	490.000000	1019.000000	1610629248.997714
1066	41371.824219	-187500.015625	-187500.015625	-187500.015625	-187500.015625	-187500.015625	-187500.015625	-187500.015625	461.000000	491.000000	1018.000000	1610629248.997717
1067	41336.734375	-187500.015625	-187500.015625	-187500.015625	-187500.015625	-187500.015625	-187500.015625	-187500.015625	461.000000	491.000000	1018.000000	1610629248.997720
1068	41319.812500	-187500.015625	-187500.015625	-187500.015625	-187500.015625	-187500.015625	-187500.015625	-187500.015625	461.000000	490.000000	1019.000000	1610629248.997723
1069	41343.148438	-187500.015625	-187500.015625	-187500.015625	-187500.015625	-187500.015625	-187500.015625	-187500.015625	461.000000	491.000000	1019.000000	1610629248.997727
1070	41379.179688	-187500.015625	-187500.015625	-187500.015625	-187500.015625	-187500.015625	-187500.015625	-187500.015625	461.000000	491.000000	1018.000000	1610629248.997730
1071	41381.816406	-187500.015625	-187500.015625	-187500.015625	-187500.015625	-187500.015625	-187500.015625	-187500.015625	461.000000	491.000000	1018.000000	1610629248.997734
1072	41341.808594	-187500.015625	-187500.015625	-187500.015625	-187500.015625	-187500.015625	-187500.015625	-187500.015625	461.000000	491.000000	1019.000000	1610629248.997737
1073	41316.527344	-187500.015625	-187500.015625	-187500.015625	-187500.015625	-187500.015625	-187500.015625	-187500.015625	461.000000	491.000000	1018.000000	1610629248.997740
1074	41337.671875	-187500.015625	-187500.015625	-187500.015625	-187500.015625	-187500.015625	-187500.015625	-187500.015625	461.000000	491.000000	1018.000000	1610629248.997743
1075	41384.121094	-187500.015625	-187500.015625	-187500.015625	-187500.015625	-187500.015625	-187500.015625	-187500.015625	461.000000	490.000000	1019.000000	1610629248.997746
1076	41398.847656	-187500.015625	-187500.015625	-187500.015625	-187500.015625	-187500.015625	-187500.015625	-187500.015625	461.000000	492.000000	1018.000000	1610629248.997749
1077	41349.183594	-187500.015625	-187500.015625	-187500.015625	-187500.015625	-187500.015625	-187500.015625	-187500.015625	461.000000	491.000000	1018.000000	1610629248.997752
1078	41319.566406	-187500.015625	-187500.015625	-187500.015625	-187500.015625	-187500.015625	-187500.015625	-187500.015625	462.000000	490.000000	1018.000000	1610629248.997755
1079	41346.812500	-187500.015625	-187500.015625	-187500.015625	-187500.015625	-187500.015625	-187500.015625	-187500.015625	461.000000	491.000000	1019.000000	1610629248.997758
1080	41383.203125	-187500.015625	-187500.015625	-187500.015625	-187500.015625	-187500.015625	-187500.015625	-187500.015625	461.000000	491.000000	1018.000000	1610629248.997762
1081	41387.449219	-187500.015625	-187500.015625	-187500.015625	-187500.015625	-187500.015625	-187500.015625	-187500.015625	461.000000	491.000000	1019.000000	1610629248.997765
1082	41347.820312	-187500.015625	-187500.015625	-187500.015625	-187500.015625	-187500.015625	-187500.015625	-187500.015625	462.000000	491.000000	1019.000000	1610629248.997768
1083	41325.109375	-187500.015625	-187500.015625	-187500.015625	-187500.015625	-187500.015625	-187500.015625	-187500.015625	461.000000	490.000000	1018.000000	1610629249.476490
1084	41350.589844	-187500.015625	-187500.015625	-187500.015625	-187500.015625	-187500.015625	-187500.015625	-187500.015625	461.000000	491.000000	1019.000000	1610629249.477108
1085	41389.261719	-187500.015625	-187500.015625	-187500.015625	-187500.015625	-187500.015625	-187500.015625	-187500.015625	461.000000	491.000000	1019.000000	1610629249.477113
1086	41390.265625	-187500.015625	-187500.015625	-187500.015625	-187500.015625	-187500.015625	-187500.015625	-187500.015625	461.000000	491.000000	1018.000000	1610629249.477118
1087	41356.558594	-187500.015625	-187500.015625	-187500.015625	-187500.015625	-187500.015625	-187500.015625	-187500.015625	462.000000	491.000000	1019.000000	1610629249.477123
1088	41336.085938	-187500.015625	-187500.015625	-187500.015625	-187500.015625	-187500.015625	-187500.015625	-187500.015625	461.000000	491.000000	1019.000000	1610629249.477128
1089	41354.593750	-187500.015625	-187500.015625	-187500.015625	-187500.015625	-187500.015625	-187500.015625	-187500.015625	461.000000	492.000000	1018.000000	1610629249.477133
1090	41386.667969	-187500.015625	-187500.015625	-187500.015625	-187500.015625	-187500.015625	-187500.015625	-187500.015625	461.000000	491.000000	1019.000000	1610629249.477138
1091	41392.343750	-187500.015625	-187500.015625	-187500.015625	-187500.015625	-187500.015625	-187500.015625	-187500.015625	461.000000	491.000000	1019.000000	1610629249.477143
1092	41361.140625	-187500.015625	-187500.015625	-187500.015625	-187500.015625	-187500.015625	-187500.015625	-187500.015625	461.000000	491.000000	1018.000000	1610629249.477147
1093	41336.488281	-187500.015625	-187500.015625	-187500.015625	-187500.015625	-187500.015625	-187500.015625	-187500.015625	462.000000	490.000000	1018.000000	1610629249.477152
1094	41354.726562	-187500.015625	-187500.015625	-187500.015625	-187500.015625	-187500.015625	-187500.015625	-187500.015625	461.000000	491.000000	1019.000000	1610629249.477165
1095	41393.664062	-187500.015625	-187500.015625	-187500.015625	-187500.015625	-187500.015625	-187500.015625	-187500.015625	461.000000	491.000000	1018.000000	1610629249.477170
1096	41397.664062	-187500.015625	-187500.015625	-187500.015625	-187500.015625	-187500.015625	-187500.015625	-187500.015625	461.000000	491.000000	1019.000000	1610629249.477175
1097	41364.113281	-187500.015625	-187500.015625	-187500.015625	-187500.015625	-187500.015625	-187500.015625	-187500.015625	461.000000	492.000000	1018.000000	1610629249.477180
1098	41342.703125	-187500.015625	-187500.015625	-187500.015625	-187500.015625	-187500.015625	-187500.015625	-187500.015625	461.000000	490.000000	1018.000000	1610629249.477185
1099	41365.546875	-187500.015625	-187500.015625	-187500.015625	-187500.015625	-187500.015625	-187500.015625	-187500.015625	461.000000	491.000000	1019.000000	1610629249.477190
1100	41399.519531	-187500.015625	-187500.015625	-187500.015625	-187500.015625	-187500.015625	-187500.015625	-187500.015625	461.000000	490.000000	1018.000000	1610629249.477196
1101	41400.035156	-187500.015625	-187500.015625	-187500.015625	-187500.015625	-187500.015625	-187500.015625	-187500.015625	461.000000	491.000000	1018.000000	1610629249.477201
1102	41367.914062	-187500.015625	-187500.015625	-187500.015625	-187500.015625	-187500.015625	-187500.015625	-187500.015625	461.000000	491.000000	1019.000000	1610629249.477206
1103	41342.300781	-187500.015625	-187500.015625	-187500.015625	-187500.015625	-187500.015625	-187500.015625	-187500.015625	461.000000	490.000000	1019.000000	1610629249.477211
1104	41363.218750	-187500.015625	-187500.015625	-187500.015625	-187500.015625	-187500.015625	-187500.015625	-187500.015625	461.000000	491.000000	1018.000000	1610629249.477216
1105	41400.816406	-187500.015625	-187500.015625	-187500.015625	-187500.015625	-187500.015625	-187500.015625	-187500.015625	461.000000	491.000000	1018.000000	1610629249.477220
1106	41405.421875	-187500.015625	-187500.015625	-187500.015625	-187500.015625	-187500.015625	-187500.015625	-187500.015625	461.000000	491.000000	1018.000000	1610629249.477225
1107	41370.195312	-187500.015625	-187500.015625	-187500.015625	-187500.015625	-187500.015625	-187500.015625	-187500.015625	461.000000	491.000000	1018.000000	1610629249.477230
1108	41347.238281	-187500.015625	-187500.015625	-187500.015625	-187500.015625	-187500.015625	-187500.015625	-187500.015625	461.000000	490.000000	1019.000000	1610629249.477235
1109	41367.511719	-187500.015625	-187500.015625	-187500.015625	-187500.015625	-187500.015625	-187500.015625	-187500.015625	461.000000	491.000000	1019.000000	1610629249.477240
1110	41400.300781	-187500.015625	-187500.015625	-187500.015625	-187500.015625	-187500.015625	-187500.015625	-187500.015625	461.000000	491.000000	1019.000000	1610629249.477245
1111	41401.308594	-187500.015625	-187500.015625	-187500.015625	-187500.015625	-187500.015625	-187500.015625	-187500.015625	461.000000	491.000000	1018.000000	1610629249.477250
1112	41358.750000	-187500.015625	-187500.015625	-187500.015625	-187500.015625	-187500.015625	-187500.015625	-187500.015625	461.000000	491.000000	1018.000000	1610629249.477254
1113	41331.234375	-187500.015625	-187500.015625	-187500.015625	-187500.015625	-187500.015625	-187500.015625	-187500.015625	461.000000	491.000000	1018.000000	1610629249.477259
1114	41355.710938	-187500.015625	-187500.015625	-187500.015625	-187500.015625	-187500.015625	-187500.015625	-187500.015625	461.000000	491.000000	1019.000000	1610629249.477264
1115	41394.199219	-187500.015625	-187500.015625	-187500.015625	-187500.015625	-187500.015625	-187500.015625	-187500.015625	461.000000	491.000000	1020.000000	1610629249.477269
1116	41395.003906	-187500.015625	-187500.015625	-187500.015625	-187500.015625	-187500.015625	-187500.015625	-187500.015625	460.000000	491.000000	1017.000000	1610629249.477274
1117	41359.398438	-187500.015625	-187500.015625	-187500.015625	-187500.015625	-187500.015625	-187500.015625	-187500.015625	461.000000	492.000000	1018.000000	1610629249.477282
1118	41332.128906	-187500.015625	-187500.015625	-187500.015625	-187500.015625	-187500.015625	-187500.015625	-187500.015625	461.000000	491.000000	1019.000000	1610629249.477286
1119	41353.632812	-187500.015625	-187500.015625	-187500.015625	-187500.015625	-187500.015625	-187500.015625	-187500.015625	461.000000	491.000000	1019.000000	1610629249.477291
1120	41393.773438	-187500.015625	-187500.015625	-187500.015625	-187500.015625	-187500.015625	-187500.015625	-187500.015625	460.000000	492.000000	1018.000000	1610629249.477296
1121	41397.640625	-187500.015625	-187500.015625	-187500.015625	-187500.015625	-187500.015625	-187500.015625	-187500.015625	461.000000	491.000000	1018.000000	1610629249.477301
1122	41366.773438	-187500.015625	-187500.015625	-187500.015625	-187500.015625	-187500.015625	-187500.015625	-187500.015625	461.000000	491.000000	1019.000000	1610629249.477306
1123	41343.593750	-187500.015625	-187500.015625	-187500.015625	-187500.015625	-187500.015625	-187500.015625	-187500.015625	461.000000	490.000000	1019.000000	1610629249.477310
1124	41359.710938	-187500.015625	-187500.015625	-187500.015625	-187500.015625	-187500.015625	-187500.015625	-187500.015625	461.000000	491.000000	1018.000000	1610629249.477315
1125	41398.023438	-187500.015625	-187500.015625	-187500.015625	-187500.015625	-187500.015625	-187500.015625	-187500.015625	461.000000	490.000000	1018.000000	1610629249.477320
1126	41403.007812	-187500.015625	-187500.015625	-187500.015625	-187500.015625	-187500.015625	-187500.015625	-187500.015625	461.000000	491.000000	1019.000000	1610629249.477325
1127	41364.070312	-187500.015625	-187500.015625	-187500.015625	-187500.015625	-187500.015625	-187500.015625	-187500.015625	461.000000	492.000000	1018.000000	1610629249.477330
1128	41337.472656	-187500.015625	-187500.015625	-187500.015625	-187500.015625	-187500.015625	-187500.015625	-187500.015625	461.000000	490.000000	1019.000000	1610629249.477334
1129	41355.597656	-187500.015625	-187500.015625	-187500.015625	-187500.015625	-187500.015625	-187500.015625	-187500.015625	461.000000	491.000000	1019.000000	1610629249.477340
1130	41397.464844	-187500.015625	-187500.015625	-187500.015625	-187500.015625	-187500.015625	-187500.015625	-187500.015625	461.000000	491.000000	1019.000000	1610629249.477345
1131	41404.570312	-187500.015625	-187500.015625	-187500.015625	-187500.015625	-187500.015625	-187500.015625	-187500.015625	461.000000	491.000000	1018.000000	1610629249.477349
1132	41372.250000	-187500.015625	-187500.015625	-187500.015625	-187500.015625	-187500.015625	-187500.015625	-187500.015625	461.000000	491.000000	1018.000000	1610629249.477354
1133	41343.753906	-187500.015625	-187500.015625	-187500.015625	-187500.015625	-187500.015625	-187500.015625	-187500.015625	461.000000	490.000000	1019.000000	1610629249.477359
1134	41360.269531	-187500.015625	-187500.015625	-187500.015625	-187500.015625	-187500.015625	-187500.015625	-187500.015625	461.000000	491.000000	1019.000000	1610629249.477364
1135	41397.328125	-187500.015625	-187500.015625	-187500.015625	-187500.015625	-187500.015625	-187500.015625	-187500.015625	461.000000	491.000000	1018.000000	1610629249.477369
1136	41407.789062	-187500.015625	-187500.015625	-187500.015625	-187500.015625	-187500.015625	-187500.015625	-187500.015625	461.000000	491.000000	1019.000000	1610629249.477374
1137	41392.546875	-187500.015625	-187500.015625	-187500.015625	-187500.015625	-187500.015625	-187500.015625	-187500.015625	461.000000	491.000000	1018.000000	1610629249.477379
1138	41353.027344	-187500.015625	-187500.015625	-187500.015625	-187500.015625	-187500.015625	-187500.015625	-187500.015625	461.000000	490.000000	1019.000000	1610629249.477384
1139	41350.636719	-187500.015625	-187500.015625	-187500.015625	-187500.015625	-187500.015625	-187500.015625	-187500.015625	461.000000	491.000000	1019.000000	1610629249.477388
1140	41380.988281	-187500.015625	-187500.015625	-187500.015625	-187500.015625	-187500.015625	-187500.015625	-187500.015625	461.000000	491.000000	1018.000000	1610629249.477393
1141	41388.074219	-187500.015625	-187500.015625	-187500.015625	-187500.015625	-187500.015625	-187500.015625	-187500.015625	461.000000	490.000000	1018.000000	1610629249.477400
1142	41352.691406	-187500.015625	-187500.015625	-187500.015625	-187500.015625	-187500.015625	-187500.015625	-187500.015625	461.000000	491.000000	1019.000000	1610629249.477406
1143	41327.433594	-187500.015625	-187500.015625	-187500.015625	-187500.015625	-187500.015625	-187500.015625	-187500.015625	461.000000	490.000000	1018.000000	1610629249.477410
1144	41348.714844	-187500.015625	-187500.015625	-187500.015625	-187500.015625	-187500.015625	-187500.015625	-187500.015625	461.000000	491.000000	1019.000000	1610629249.477415
1145	41376.320312	-187500.015625	-187500.015625	-187500.015625	-187500.015625	-187500.015625	-187500.015625	-187500.015625	461.000000	491.000000	1019.000000	1610629249.477420
1146	41387.449219	-187500.015625	-187500.015625	-187500.015625	-187500.015625	-187500.015625	-187500.015625	-187500.015625	461.000000	491.000000	1017.000000	1610629249.477425
1147	41356.492188	-187500.015625	-187500.015625	-187500.015625	-187500.015625	-187500.015625	-187500.015625	-187500.015625	462.000000	491.000000	1019.000000	1610629249.477430
1148	41328.015625	-187500.015625	-187500.015625	-187500.015625	-187500.015625	-187500.015625	-187500.015625	-187500.015625	461.000000	490.000000	1019.000000	1610629249.477435
1149	41341.828125	-187500.015625	-187500.015625	-187500.015625	-187500.015625	-187500.015625	-187500.015625	-187500.015625	461.000000	491.000000	1019.000000	1610629249.477440
1150	41382.039062	-187500.015625	-187500.015625	-187500.015625	-187500.015625	-187500.015625	-187500.015625	-187500.015625	461.000000	491.000000	1018.000000	1610629249.477444
1151	41390.019531	-187500.015625	-187500.015625	-187500.015625	-187500.015625	-187500.015625	-187500.015625	-187500.015625	461.000000	490.000000	1019.000000	1610629249.477449
1152	41363.375000	-187500.015625	-187500.015625	-187500.015625	-187500.015625	-187500.015625	-187500.015625	-187500.015625	461.000000	491.000000	1018.000000	1610629249.477454
1153	41339.593750	-187500.015625	-187500.015625	-187500.015625	-187500.015625	-187500.015625	-187500.015625	-187500.015625	462.000000	491.000000	1019.000000	1610629249.477459
1154	41355.285156	-187500.015625	-187500.015625	-187500.015625	-187500.015625	-187500.015625	-187500.015625	-187500.015625	462.000000	491.000000	1018.000000	1610629249.477464
1155	41393.507812	-187500.015625	-187500.015625	-187500.015625	-187500.015625	-187500.015625	-187500.015625	-187500.015625	461.000000	491.000000	1018.000000	1610629249.477468
1156	41399.453125	-187500.015625	-187500.015625	-187500.015625	-187500.015625	-187500.015625	-187500.015625	-187500.015625	461.000000	490.000000	1018.000000	1610629249.477473
1157	41363.847656	-187500.015625	-187500.015625	-187500.015625	-187500.015625	-187500.015625	-187500.015625	-187500.015625	462.000000	491.000000	1018.000000	1610629249.477479
1158	41335.683594	-187500.015625	-187500.015625	-187500.015625	-187500.015625	-187500.015625	-187500.015625	-187500.015625	461.000000	491.000000	1018.000000	1610629249.477483
1159	41352.648438	-187500.015625	-187500.015625	-187500.015625	-187500.015625	-187500.015625	-187500.015625	-187500.015625	461.000000	492.000000	1018.000000	1610629249.477488
1160	41397.507812	-187500.015625	-187500.015625	-187500.015625	-187500.015625	-187500.015625	-187500.015625	-187500.015625	461.000000	491.000000	1019.000000	1610629249.477493
1161	41407.902344	-187500.015625	-187500.015625	-187500.015625	-187500.015625	-187500.015625	-187500.015625	-187500.015625	461.000000	489.000000	1018.000000	1610629249.477498
1162	41373.726562	-187500.015625	-187500.015625	-187500.015625	-187500.015625	-187500.015625	-187500.015625	-187500.015625	462.000000	491.000000	1018.000000	1610629249.477503
1163	41340.511719	-187500.015625	-187500.015625	-187500.015625	-187500.015625	-187500.015625	-187500.015625	-187500.015625	461.000000	490.000000	1019.000000	1610629249.477507
1164	41351.195312	-187500.015625	-187500.015625	-187500.015625	-187500.015625	-187500.015625	-187500.015625	-187500.015625	461.000000	491.000000	1019.000000	1610629249.477515
1165	41396.324219	-187500.015625	-187500.015625	-187500.015625	-187500.015625	-187500.015625	-187500.015625	-187500.015625	461.000000	491.000000	1019.000000	1610629249.477520
1166	41404.214844	-187500.015625	-187500.015625	-187500.015625	-187500.015625	-187500.015625	-187500.015625	-187500.015625	461.000000	490.000000	1019.000000	1610629249.477525
1167	41373.750000	-187500.015625	-187500.015625	-187500.015625	-187500.015625	-187500.015625	-187500.015625	-187500.015625	461.000000	491.000000	1018.000000	1610629249.477529
1168	41345.292969	-187500.015625	-187500.015625	-187500.015625	-187500.015625	-187500.015625	-187500.015625	-187500.015625	462.000000	490.000000	1018.000000	1610629249.477534
1169	41362.640625	-187500.015625	-187500.015625	-187500.015625	-187500.015625	-187500.015625	-187500.015625	-187500.015625	462.000000	491.000000	1019.000000	1610629249.477539
1170	41399.140625	-187500.015625	-187500.015625	-187500.015625	-187500.015625	-187500.015625	-187500.015625	-187500.015625	461.000000	491.000000	1019.000000	1610629249.477544
1171	41406.136719	-187500.015625	-187500.015625	-187500.015625	-187500.015625	-187500.015625	-187500.015625	-187500.015625	461.000000	491.000000	1019.000000	1610629249.477548
1172	41372.429688	-187500.015625	-187500.015625	-187500.015625	-187500.015625	-187500.015625	-187500.015625	-187500.015625	462.000000	491.000000	1018.000000	1610629249.477554
1173	41342.410156	-187500.015625	-187500.015625	-187500.015625	-187500.015625	-187500.015625	-187500.015625	-187500.015625	461.000000	491.000000	1017.000000	1610629249.477558
1174	41355.285156	-187500.015625	-187500.015625	-187500.015625	-187500.015625	-187500.015625	-187500.015625	-187500.015625	461.000000	491.000000	1019.000000	1610629249.477563
1175	41399.273438	-187500.015625	-187500.015625	-187500.015625	-187500.015625	-187500.015625	-187500.015625	-187500.015625	461.000000	491.000000	1020.000000	1610629249.477568
1176	41405.890625	-187500.015625	-187500.015625	-187500.015625	-187500.015625	-187500.015625	-187500.015625	-187500.015625	461.000000	491.000000	1018.000000	1610629249.477573
1177	41373.324219	-187500.015625	-187500.015625	-187500.015625	-187500.015625	-187500.015625	-187500.015625	-187500.015625	462.000000	491.000000	1019.000000	1610629249.477578
1178	41338.812500	-187500.015625	-187500.015625	-187500.015625	-187500.015625	-187500.015625	-187500.015625	-187500.015625	462.000000	491.000000	1018.000000	1610629249.477583
1179	41345.832031	-187500.015625	-187500.015625	-187500.015625	-187500.015625	-187500.015625	-187500.015625	-187500.015625	461.000000	491.000000	1018.000000	1610629249.477587
1180	41386.464844	-187500.015625	-187500.015625	-187500.015625	-187500.015625	-187500.015625	-187500.015625	-187500.015625	461.000000	491.000000	1019.000000	1610629249.477592
1181	41395.941406	-187500.015625	-187500.015625	-187500.015625	-187500.015625	-187500.015625	-187500.015625	-187500.015625	461.000000	491.000000	1020.000000	1610629249.477597
1182	41364.785156	-187500.015625	-187500.015625	-187500.015625	-187500.015625	-187500.015625	-187500.015625	-187500.015625	461.000000	491.000000	1017.000000	1610629249.477602
1183	41336.777344	-187500.015625	-187500.015625	-187500.015625	-187500.015625	-187500.015625	-187500.015625	-187500.015625	461.000000	490.000000	1018.000000	1610629249.477607
1184	41351.238281	-187500.015625	-187500.015625	-187500.015625	-187500.015625	-187500.015625	-187500.015625	-187500.015625	461.000000	491.000000	1019.000000	1610629249.477612
1185	41391.070312	-187500.015625	-187500.015625	-187500.015625	-187500.015625	-187500.015625	-187500.015625	-187500.015625	460.000000	491.000000	1018.000000	1610629249.477617
1186	41402.625000	-187500.015625	-187500.015625	-187500.015625	-187500.015625	-187500.015625	-187500.015625	-187500.015625	461.000000	491.000000	1018.000000	1610629249.477622
1187	41367.242188	-187500.015625	-187500.015625	-187500.015625	-187500.015625	-187500.015625	-187500.015625	-187500.015625	461.000000	491.000000	1018.000000	1610629249.477629
1188	41333.828125	-187500.015625	-187500.015625	-187500.015625	-187500.015625	-187500.015625	-187500.015625	-187500.015625	461.000000	491.000000	1018.000000	1610629249.477634
1189	41346.187500	-187500.015625	-187500.015625	-187500.015625	-187500.015625	-187500.015625	-187500.015625	-187500.015625	461.000000	491.000000	1018.000000	1610629249.477639
1190	41390.781250	-187500.015625	-187500.015625	-187500.015625	-187500.015625	-187500.015625	-187500.015625	-187500.015625	461.000000	490.000000	1019.000000	1610629249.477643
1191	41405.800781	-187500.015625	-187500.015625	-187500.015625	-187500.015625	-187500.015625	-187500.015625	-187500.015625	461.000000	490.000000	1020.000000	1610629249.477648
1192	41371.914062	-187500.015625	-187500.015625	-187500.015625	-187500.015625	-187500.015625	-187500.015625	-187500.015625	461.000000	491.000000	1018.000000	1610629249.477654
1193	41337.160156	-187500.015625	-187500.015625	-187500.015625	-187500.015625	-187500.015625	-187500.015625	-187500.015625	461.000000	490.000000	1019.000000	1610629249.477659
1194	41351.777344	-187500.015625	-187500.015625	-187500.015625	-187500.015625	-187500.015625	-187500.015625	-187500.015625	461.000000	491.000000	1019.000000	1610629249.477663
1195	41389.730469	-187500.015625	-187500.015625	-187500.015625	-187500.015625	-187500.015625	-187500.015625	-187500.015625	461.000000	491.000000	1018.000000	1610629249.477668
1196	41400.300781	-187500.015625	-187500.015625	-187500.015625	-187500.015625	-187500.015625	-187500.015625	-187500.015625	461.000000	490.000000	1018.000000	1610629249.477673
1197	41371.667969	-187500.015625	-187500.015625	-187500.015625	-187500.015625	-187500.015625	-187500.015625	-187500.015625	461.000000	491.000000	1019.000000	1610629249.477678
1198	41342.566406	-187500.015625	-187500.015625	-187500.015625	-187500.015625	-187500.015625	-187500.015625	-187500.015625	462.000000	491.000000	1018.000000	1610629249.477683
1199	41351.152344	-187500.015625	-187500.015625	-187500.015625	-187500.015625	-187500.015625	-187500.015625	-187500.015625	461.000000	491.000000	1019.000000	1610629249.477688
1200	41384.050781	-187500.015625	-187500.015625	-187500.015625	-187500.015625	-187500.015625	-187500.015625	-187500.015625	461.000000	491.000000	1018.000000	1610629249.477693
1201	41388.054688	-187500.015625	-187500.015625	-187500.015625	-187500.015625	-187500.015625	-187500.015625	-187500.015625	461.000000	490.000000	1018.000000	1610629249.477698
1202	41356.292969	-187500.015625	-187500.015625	-187500.015625	-187500.015625	-187500.015625	-187500.015625	-187500.015625	462.000000	492.000000	1018.000000	1610629249.477702
1203	41330.968750	-187500.015625	-187500.015625	-187500.015625	-187500.015625	-187500.015625	-187500.015625	-187500.015625	462.000000	490.000000	1019.000000	1610629249.955980
1204	41347.796875	-187500.015625	-187500.015625	-187500.015625	-187500.015625	-187500.015625	-187500.015625	-187500.015625	461.000000	491.000000	1019.000000	1610629249.956006
1205	41386.535156	-187500.015625	-187500.015625	-187500.015625	-187500.015625	-187500.015625	-187500.015625	-187500.015625	461.000000	491.000000	1018.000000	1610629249.956032
1206	41398.132812	-187500.015625	-187500.015625	-187500.015625	-187500.015625	-187500.015625	-187500.015625	-187500.015625	461.000000	490.000000	1018.000000	1610629249.956089
1207	41370.082031	-187500.015625	-187500.015625	-187500.015625	-187500.015625	-187500.015625	-187500.015625	-187500.015625	461.000000	491.000000	1018.000000	1610629249.956091
1208	41340.464844	-187500.015625	-187500.015625	-187500.015625	-187500.015625	-187500.015625	-187500.015625	-187500.015625	461.000000	490.000000	1018.000000	1610629249.956093
1209	41347.128906	-187500.015625	-187500.015625	-187500.015625	-187500.015625	-187500.015625	-187500.015625	-187500.015625	462.000000	491.000000	1020.000000	1610629249.956095
1210	41387.269531	-187500.015625	-187500.015625	-187500.015625	-187500.015625	-187500.015625	-187500.015625	-187500.015625	461.000000	491.000000	1019.000000	1610629249.956104
1211	41405.285156	-187500.015625	-187500.015625	-187500.015625	-187500.015625	-187500.015625	-187500.015625	-187500.015625	461.000000	491.000000	1019.000000	1610629249.956105
1212	41372.160156	-187500.015625	-187500.015625	-187500.015625	-187500.015625	-187500.015625	-187500.015625	-187500.015625	461.000000	492.000000	1018.000000	1610629249.956107
1213	41340.667969	-187500.015625	-187500.015625	-187500.015625	-187500.015625	-187500.015625	-187500.015625	-187500.015625	462.000000	491.000000	1019.000000	1610629249.956109
1214	41354.210938	-187500.015625	-187500.015625	-187500.015625	-187500.015625	-187500.015625	-187500.015625	-187500.015625	461.000000	491.000000	1019.000000	1610629249.956110
1215	41385.683594	-187500.015625	-187500.015625	-187500.015625	-187500.015625	-187500.015625	-187500.015625	-187500.015625	461.000000	491.000000	1017.000000	1610629249.956112
1216	41390.914062	-187500.015625	-187500.015625	-187500.015625	-187500.015625	-187500.015625	-187500.015625	-187500.015625	461.000000	490.000000	1018.000000	1610629249.956114
1217	41366.796875	-187500.015625	-187500.015625	-187500.015625	-187500.015625	-187500.015625	-187500.015625	-187500.015625	462.000000	491.000000	1019.000000	1610629249.956115
1218	41341.179688	-187500.015625	-187500.015625	-187500.015625	-187500.015625	-187500.015625	-187500.015625	-187500.015625	461.000000	491.000000	1018.000000	1610629249.956117
1219	41345.382812	-187500.015625	-187500.015625	-187500.015625	-187500.015625	-187500.015625	-187500.015625	-187500.015625	461.000000	491.000000	1019.000000	1610629249.956119
1220	41384.812500	-187500.015625	-187500.015625	-187500.015625	-187500.015625	-187500.015625	-187500.015625	-187500.015625	461.000000	491.000000	1019.000000	1610629249.956121
1221	41396.234375	-187500.015625	-187500.015625	-187500.015625	-187500.015625	-187500.015625	-187500.015625	-187500.015625	461.000000	490.000000	1019.000000	1610629249.956122
1222	41366.304688	-187500.015625	-187500.015625	-187500.015625	-187500.015625	-187500.015625	-187500.015625	-187500.015625	461.000000	491.000000	1019.000000	1610629249.956124
1223	41337.562500	-187500.015625	-187500.015625	-187500.015625	-187500.015625	-187500.015625	-187500.015625	-187500.015625	462.000000	491.000000	1018.000000	1610629249.956126
1224	41344.890625	-187500.015625	-187500.015625	-187500.015625	-187500.015625	-187500.015625	-187500.015625	-187500.015625	461.000000	491.000000	1018.000000	1610629249.956128
1225	41384.207031	-187500.015625	-187500.015625	-187500.015625	-187500.015625	-187500.015625	-187500.015625	-187500.015625	461.000000	491.000000	1018.000000	1610629249.956129
1226	41397.867188	-187500.015625	-187500.015625	-187500.015625	-187500.015625	-187500.015625	-187500.015625	-187500.015625	461.000000	491.000000	1018.000000	1610629249.956131
1227	41370.039062	-187500.015625	-187500.015625	-187500.015625	-187500.015625	-187500.015625	-187500.015625	-187500.015625	462.000000	491.000000	1019.000000	1610629249.956133
1228	41340.980469	-187500.015625	-187500.015625	-187500.015625	-187500.015625	-187500.015625	-187500.015625	-187500.015625	461.000000	491.000000	1019.000000	1610629249.956135
1229	41347.730469	-187500.015625	-187500.015625	-187500.015625	-187500.015625	-187500.015625	-187500.015625	-187500.015625	462.000000	491.000000	1019.000000	1610629249.956136
1230	41385.816406	-187500.015625	-187500.015625	-187500.015625	-187500.015625	-187500.015625	-187500.015625	-187500.015625	461.000000	491.000000	1019.000000	1610629249.956138
1231	41399.632812	-187500.015625	-187500.015625	-187500.015625	-187500.015625	-187500.015625	-187500.015625	-187500.015625	461.000000	491.000000	1018.000000	1610629249.956140
1232	41372.652344	-187500.015625	-187500.015625	-187500.015625	-187500.015625	-187500.015625	-187500.015625	-187500.015625	461.000000	491.000000	1018.000000	1610629249.956142
1233	41345.046875	-187500.015625	-187500.015625	-187500.015625	-187500.015625	-187500.015625	-187500.015625	-187500.015625	461.000000	490.000000	1019.000000	1610629249.956143
1234	41347.351562	-187500.015625	-187500.015625	-187500.015625	-187500.015625	-187500.015625	-187500.015625	-187500.015625	461.000000	491.000000	1019.000000	1610629249.956146
1235	41388.589844	-187500.015625	-187500.015625	-187500.015625	-187500.015625	-187500.015625	-187500.015625	-187500.015625	461.000000	491.000000	1018.000000	1610629249.956148
1236	41400.035156	-187500.015625	-187500.015625	-187500.015625	-187500.015625	-187500.015625	-187500.015625	-187500.015625	461.000000	490.000000	1018.000000	1610629249.956149
1237	41373.101562	-187500.015625	-187500.015625	-187500.015625	-187500.015625	-187500.015625	-187500.015625	-187500.015625	461.000000	491.000000	1019.000000	1610629249.956151
1238	41343.035156	-187500.015625	-187500.015625	-187500.015625	-187500.015625	-187500.015625	-187500.015625	-187500.015625	462.000000	490.000000	1019.000000	1610629249.956153
1239	41360.605469	-187500.015625	-187500.015625	-187500.015625	-187500.015625	-187500.015625	-187500.015625	-187500.015625	461.000000	491.000000	1019.000000	1610629249.956154
1240	41403.363281	-187500.015625	-187500.015625	-187500.015625	-187500.015625	-187500.015625	-187500.015625	-187500.015625	461.000000	491.000000	1018.000000	1610629249.956156
1241	41398.066406	-187500.015625	-187500.015625	-187500.015625	-187500.015625	-187500.015625	-187500.015625	-187500.015625	461.000000	490.000000	1019.000000	1610629249.956158
1242	41371.937500	-187500.015625	-187500.015625	-187500.015625	-187500.015625	-187500.015625	-187500.015625	-187500.015625	461.000000	491.000000	1018.000000	1610629249.956160
1243	41332.152344	-187500.015625	-187500.015625	-187500.015625	-187500.015625	-187500.015625	-187500.015625	-187500.015625	462.000000	491.000000	1018.000000	1610629249.956161
1244	41333.203125	-187500.015625	-187500.015625	-187500.015625	-187500.015625	-187500.015625	-187500.015625	-187500.015625	461.000000	492.000000	1018.000000	1610629249.956163
1245	41370.640625	-187500.015625	-187500.015625	-187500.015625	-187500.015625	-187500.015625	-187500.015625	-187500.015625	461.000000	491.000000	1018.000000	1610629249.956165
1246	41383.492188	-187500.015625	-187500.015625	-187500.015625	-187500.015625	-187500.015625	-187500.015625	-187500.015625	461.000000	490.000000	1019.000000	1610629249.956167
1247	41350.257812	-187500.015625	-187500.015625	-187500.015625	-187500.015625	-187500.015625	-187500.015625	-187500.015625	461.000000	491.000000	1018.000000	1610629249.956168
1248	41313.914062	-187500.015625	-187500.015625	-187500.015625	-187500.015625	-187500.015625	-187500.015625	-187500.015625	461.000000	490.000000	1018.000000	1610629249.956170
1249	41321.421875	-187500.015625	-187500.015625	-187500.015625	-187500.015625	-187500.015625	-187500.015625	-187500.015625	461.000000	490.000000	1019.000000	1610629249.956172
1250	41361.410156	-187500.015625	-187500.015625	-187500.015625	-187500.015625	-187500.015625	-187500.015625	-187500.015625	460.000000	491.000000	1018.000000	1610629249.956173
1251	41375.625000	-187500.015625	-187500.015625	-187500.015625	-187500.015625	-187500.015625	-187500.015625	-187500.015625	460.000000	491.000000	1018.000000	1610629249.956175
1252	41351.394531	-187500.015625	-187500.015625	-187500.015625	-187500.015625	-187500.015625	-187500.015625	-187500.015625	461.000000	491.000000	1018.000000	1610629249.956177
1253	41320.730469	-187500.015625	-187500.015625	-187500.015625	-187500.015625	-187500.015625	-187500.015625	-187500.015625	461.000000	491.000000	1018.000000	1610629249.956178
1254	41325.648438	-187500.015625	-187500.015625	-187500.015625	-187500.015625	-187500.015625	-187500.015625	-187500.015625	461.000000	491.000000	1019.000000	1610629249.956180
1255	41365.007812	-187500.015625	-187500.015625	-187500.015625	-187500.015625	-187500.015625	-187500.015625	-187500.015625	461.000000	491.000000	1019.000000	1610629249.956182
1256	41381.906250	-187500.015625	-187500.015625	-187500.015625	-187500.015625	-187500.015625	-187500.015625	-187500.015625	461.000000	491.000000	1018.000000	1610629249.956184
1257	41354.527344	-187500.015625	-187500.015625	-187500.015625	-187500.015625	-187500.015625	-187500.015625	-187500.015625	461.000000	491.000000	1019.000000	1610629249.956186
1258	41321.421875	-187500.015625	-187500.015625	-187500.015625	-187500.015625	-187500.015625	-187500.015625	-187500.015625	461.000000	491.000000	1018.000000	1610629249.956188
1259	41326.808594	-187500.015625	-187500.015625	-187500.015625	-187500.015625	-187500.015625	-187500.015625	-187500.015625	461.000000	491.000000	1018.000000	1610629249.956190
1260	41361.542969	-187500.015625	-187500.015625	-187500.015625	-187500.015625	-187500.015625	-187500.015625	-187500.015625	461.000000	491.000000	1019.000000	1610629249.956191
1261	41386.511719	-187500.015625	-187500.015625	-187500.015625	-187500.015625	-187500.015625	-187500.015625	-187500.015625	460.000000	491.000000	1019.000000	1610629249.956193
1262	41361.363281	-187500.015625	-187500.015625	-187500.015625	-187500.015625	-187500.015625	-187500.015625	-187500.015625	461.000000	491.000000	1018.000000	1610629249.956195
1263	41328.687500	-187500.015625	-187500.015625	-187500.015625	-187500.015625	-187500.015625	-187500.015625	-187500.015625	461.000000	491.000000	1019.000000	1610629249.956197
1264	41335.101562	-187500.015625	-187500.015625	-187500.015625	-187500.015625	-187500.015625	-187500.015625	-187500.015625	461.000000	491.000000	1019.000000	1610629249.956198
1265	41373.480469	-187500.015625	-187500.015625	-187500.015625	-187500.015625	-187500.015625	-187500.015625	-187500.015625	460.000000	491.000000	1018.000000	1610629249.956200
1266	41384.722656	-187500.015625	-187500.015625	-187500.015625	-187500.015625	-187500.015625	-187500.015625	-187500.015625	461.000000	490.000000	1019.000000	1610629249.956202
1267	41357.476562	-187500.015625	-187500.015625	-187500.015625	-187500.015625	-187500.015625	-187500.015625	-187500.015625	461.000000	491.000000	1019.000000	1610629249.956204
1268	41326.250000	-187500.015625	-187500.015625	-187500.015625	-187500.015625	-187500.015625	-187500.015625	-187500.015625	461.000000	491.000000	1019.000000	1610629249.956205
1269	41326.496094	-187500.015625	-187500.015625	-187500.015625	-187500.015625	-187500.015625	-187500.015625	-187500.015625	461.000000	491.000000	1019.000000	1610629249.956207
1270	41368.183594	-187500.015625	-187500.015625	-187500.015625	-187500.015625	-187500.015625	-187500.015625	-187500.015625	461.000000	491.000000	1018.000000	1610629249.956209
1271	41384.542969	-187500.015625	-187500.015625	-187500.015625	-187500.015625	-187500.015625	-187500.015625	-187500.015625	461.000000	491.000000	1018.000000	1610629249.956211
1272	41358.480469	-187500.015625	-187500.015625	-187500.015625	-187500.015625	-187500.015625	-187500.015625	-187500.015625	461.000000	491.000000	1018.000000	1610629249.956212
1273	41325.601562	-187500.015625	-187500.015625	-187500.015625	-187500.015625	-187500.015625	-187500.015625	-187500.015625	462.000000	491.000000	1019.000000	1610629249.956214
1274	41327.750000	-187500.015625	-187500.015625	-187500.015625	-187500.015625	-187500.015625	-187500.015625	-187500.015625	461.000000	491.000000	1019.000000	1610629249.956216
1275	41367.757812	-187500.015625	-187500.015625	-187500.015625	-187500.015625	-187500.015625	-187500.015625	-187500.015625	461.000000	491.000000	1019.000000	1610629249.956218
1276	41381.972656	-187500.015625	-187500.015625	-187500.015625	-187500.015625	-187500.015625	-187500.015625	-187500.015625	461.000000	491.000000	1019.000000	1610629249.956219
1277	41359.757812	-187500.015625	-187500.015625	-187500.015625	-187500.015625	-187500.015625	-187500.015625	-187500.015625	462.000000	491.000000	1019.000000	1610629249.956221
1278	41324.148438	-187500.015625	-187500.015625	-187500.015625	-187500.015625	-187500.015625	-187500.015625	-187500.015625	462.000000	491.000000	1019.000000	1610629249.956223
1279	41325.781250	-187500.015625	-187500.015625	-187500.015625	-187500.015625	-187500.015625	-187500.015625	-187500.015625	462.000000	491.000000	1018.000000	1610629249.956224
1280	41365.703125	-187500.015625	-187500.015625	-187500.015625	-187500.015625	-187500.015625	-187500.015625	-187500.015625	461.000000	491.000000	1018.000000	1610629249.956227
1281	41377.792969	-187500.015625	-187500.015625	-187500.015625	-187500.015625	-187500.015625	-187500.015625	-187500.015625	462.000000	490.000000	1019.000000	1610629249.956229
1282	41352.847656	-187500.015625	-187500.015625	-187500.015625	-187500.015625	-187500.015625	-187500.015625	-187500.015625	462.000000	491.000000	1017.000000	1610629249.956230
1283	41322.652344	-187500.015625	-187500.015625	-187500.015625	-187500.015625	-187500.015625	-187500.015625	-187500.015625	462.000000	491.000000	1018.000000	1610629249.956232
1284	41320.910156	-187500.015625	-187500.015625	-187500.015625	-187500.015625	-187500.015625	-187500.015625	-187500.015625	461.000000	491.000000	1019.000000	1610629249.956234
1285	41359.242188	-187500.015625	-187500.015625	-187500.015625	-187500.015625	-187500.015625	-187500.015625	-187500.015625	461.000000	491.000000	1019.000000	1610629249.956236
1286	41382.375000	-187500.015625	-187500.015625	-187500.015625	-187500.015625	-187500.015625	-187500.015625	-187500.015625	461.000000	490.000000	1018.000000	1610629249.956237
1287	41359.710938	-187500.015625	-187500.015625	-187500.015625	-187500.015625	-187500.015625	-187500.015625	-187500.015625	461.000000	492.000000	1019.000000	1610629249.956239
1288	41326.226562	-187500.015625	-187500.015625	-187500.015625	-187500.015625	-187500.015625	-187500.015625	-187500.015625	461.000000	491.000000	1018.000000	1610629249.956241
1289	41323.144531	-187500.015625	-187500.015625	-187500.015625	-187500.015625	-187500.015625	-187500.015625	-187500.015625	461.000000	491.000000	1019.000000	1610629249.956243
1290	41359.824219	-187500.015625	-187500.015625	-187500.015625	-187500.015625	-187500.015625	-187500.015625	-187500.015625	461.000000	491.000000	1019.000000	1610629249.956244
1291	41381.144531	-187500.015625	-187500.015625	-187500.015625	-187500.015625	-187500.015625	-187500.015625	-187500.015625	461.000000	489.000000	1018.000000	1610629249.956246
1292	41359.554688	-187500.015625	-187500.015625	-187500.015625	-187500.015625	-187500.015625	-187500.015625	-187500.015625	462.000000	491.000000	1018.000000	1610629249.956248
1293	41325.066406	-187500.015625	-187500.015625	-187500.015625	-187500.015625	-187500.015625	-187500.015625	-187500.015625	462.000000	490.000000	1019.000000	1610629249.956250
1294	41329.222656	-187500.015625	-187500.015625	-187500.015625	-187500.015625	-187500.015625	-187500.015625	-187500.015625	461.000000	490.000000	1018.000000	1610629249.956251
1295	41367.066406	-187500.015625	-187500.015625	-187500.015625	-187500.015625	-187500.015625	-187500.015625	-187500.015625	461.000000	491.000000	1019.000000	1610629249.956253
1296	41385.460938	-187500.015625	-187500.015625	-187500.015625	-187500.015625	-187500.015625	-187500.015625	-187500.015625	461.000000	490.000000	1019.000000	1610629249.956254
1297	41361.542969	-187500.015625	-187500.015625	-187500.015625	-187500.015625	-187500.015625	-187500.015625	-187500.015625	461.000000	492.000000	1018.000000	1610629249.956256
1298	41329.558594	-187500.015625	-187500.015625	-187500.015625	-187500.015625	-187500.015625	-187500.015625	-187500.015625	462.000000	491.000000	1019.000000	1610629249.956258
1299	41329.335938	-187500.015625	-187500.015625	-187500.015625	-187500.015625	-187500.015625	-187500.015625	-187500.015625	461.000000	491.000000	1019.000000	1610629249.956259
1300	41376.230469	-187500.015625	-187500.015625	-187500.015625	-187500.015625	-187500.015625	-187500.015625	-187500.015625	461.000000	491.000000	1019.000000	1610629249.956262
1301	41394.738281	-187500.015625	-187500.015625	-187500.015625	-187500.015625	-187500.015625	-187500.015625	-187500.015625	461.000000	490.000000	1020.000000	1610629249.956263
1302	41369.390625	-187500.015625	-187500.015625	-187500.015625	-187500.015625	-187500.015625	-187500.015625	-187500.015625	461.000000	492.000000	1019.000000	1610629249.956265
1303	41332.015625	-187500.015625	-187500.015625	-187500.015625	-187500.015625	-187500.015625	-187500.015625	-187500.015625	461.000000	491.000000	1018.000000	1610629249.956268
1304	41325.199219	-187500.015625	-187500.015625	-187500.015625	-187500.015625	-187500.015625	-187500.015625	-187500.015625	461.000000	491.000000	1017.000000	1610629249.956269
1305	41371.335938	-187500.015625	-187500.015625	-187500.015625	-187500.015625	-187500.015625	-187500.015625	-187500.015625	461.000000	491.000000	1018.000000	1610629249.956271
1306	41395.496094	-187500.015625	-187500.015625	-187500.015625	-187500.015625	-187500.015625	-187500.015625	-187500.015625	461.000000	491.000000	1018.000000	1610629249.956273
1307	41369.367188	-187500.015625	-187500.015625	-187500.015625	-187500.015625	-187500.015625	-187500.015625	-187500.015625	461.000000	492.000000	1018.000000	1610629249.956275
1308	41334.207031	-187500.015625	-187500.015625	-187500.015625	-187500.015625	-187500.015625	-187500.015625	-187500.015625	461.000000	490.000000	1019.000000	1610629249.956276
1309	41331.125000	-187500.015625	-187500.015625	-187500.015625	-187500.015625	-187500.015625	-187500.015625	-187500.015625	461.000000	491.000000	1018.000000	1610629249.956278
1310	41362.996094	-187500.015625	-187500.015625	-187500.015625	-187500.015625	-187500.015625	-187500.015625	-187500.015625	461.000000	491.000000	1018.000000	1610629249.956280
1311	41385.238281	-187500.015625	-187500.015625	-187500.015625	-187500.015625	-187500.015625	-187500.015625	-187500.015625	461.000000	490.000000	1019.000000	1610629249.956281
1312	41361.453125	-187500.015625	-187500.015625	-187500.015625	-187500.015625	-187500.015625	-187500.015625	-187500.015625	461.000000	491.000000	1019.000000	1610629249.956283
1313	41330.406250	-187500.015625	-187500.015625	-187500.015625	-187500.015625	-187500.015625	-187500.015625	-187500.015625	461.000000	491.000000	1018.000000	1610629249.956285
1314	41333.046875	-187500.015625	-187500.015625	-187500.015625	-187500.015625	-187500.015625	-187500.015625	-187500.015625	461.000000	491.000000	1019.000000	1610629249.956286
1315	41371.824219	-187500.015625	-187500.015625	-187500.015625	-187500.015625	-187500.015625	-187500.015625	-187500.015625	461.000000	491.000000	1019.000000	1610629249.956288
1316	41395.941406	-187500.015625	-187500.015625	-187500.015625	-187500.015625	-187500.015625	-187500.015625	-187500.015625	461.000000	491.000000	1019.000000	1610629249.956290
1317	41372.382812	-187500.015625	-187500.015625	-187500.015625	-187500.015625	-187500.015625	-187500.015625	-187500.015625	461.000000	492.000000	1018.000000	1610629249.956292
1318	41335.570312	-187500.015625	-187500.015625	-187500.015625	-187500.015625	-187500.015625	-187500.015625	-187500.015625	462.000000	490.000000	1019.000000	1610629249.956293
1319	41326.496094	-187500.015625	-187500.015625	-187500.015625	-187500.015625	-187500.015625	-187500.015625	-187500.015625	461.000000	491.000000	1017.000000	1610629249.956295
1320	41361.699219	-187500.015625	-187500.015625	-187500.015625	-187500.015625	-187500.015625	-187500.015625	-187500.015625	461.000000	491.000000	1019.000000	1610629249.956297
1321	41383.179688	-187500.015625	-187500.015625	-187500.015625	-187500.015625	-187500.015625	-187500.015625	-187500.015625	461.000000	490.000000	1019.000000	1610629249.956298
1322	41366.058594	-187500.015625	-187500.015625	-187500.015625	-187500.015625	-187500.015625	-187500.015625	-187500.015625	461.000000	491.000000	1018.000000	1610629249.956300
1323	41334.609375	-187500.015625	-187500.015625	-187500.015625	-187500.015625	-187500.015625	-187500.015625	-187500.015625	461.000000	490.000000	1018.000000	1610629250.435107
1324	41329.113281	-187500.015625	-187500.015625	-187500.015625	-187500.015625	-187500.015625	-187500.015625	-187500.015625	461.000000	490.000000	1019.000000	1610629250.435140
1325	41366.910156	-187500.015625	-187500.015625	-187500.015625	-187500.015625	-187500.015625	-187500.015625	-187500.015625	461.000000	491.000000	1019.000000	1610629250.435151
1326	41387.808594	-187500.015625	-187500.015625	-187500.015625	-187500.015625	-187500.015625	-187500.015625	-187500.015625	461.000000	491.000000	1018.000000	1610629250.435162
1327	41367.066406	-187500.015625	-187500.015625	-187500.015625	-187500.015625	-187500.015625	-187500.015625	-187500.015625	461.000000	491.000000	1018.000000	1610629250.435198
1328	41328.464844	-187500.015625	-187500.015625	-187500.015625	-187500.015625	-187500.015625	-187500.015625	-187500.015625	461.000000	491.000000	1019.000000	1610629250.435220
1329	41325.781250	-187500.015625	-187500.015625	-187500.015625	-187500.015625	-187500.015625	-187500.015625	-187500.015625	461.000000	491.000000	1018.000000	1610629250.435244
1330	41362.414062	-187500.015625	-187500.015625	-187500.015625	-187500.015625	-187500.015625	-187500.015625	-187500.015625	461.000000	491.000000	1019.000000	1610629250.435261
1331	41384.187500	-187500.015625	-187500.015625	-187500.015625	-187500.015625	-187500.015625	-187500.015625	-187500.015625	461.000000	490.000000	1019.000000	1610629250.435270
1332	41362.929688	-187500.015625	-187500.015625	-187500.015625	-187500.015625	-187500.015625	-187500.015625	-187500.015625	461.000000	492.000000	1019.000000	1610629250.435273
1333	41330.250000	-187500.015625	-187500.015625	-187500.015625	-187500.015625	-187500.015625	-187500.015625	-187500.015625	461.000000	491.000000	1018.000000	1610629250.435276
1334	41321.535156	-187500.015625	-187500.015625	-187500.015625	-187500.015625	-187500.015625	-187500.015625	-187500.015625	461.000000	490.000000	1019.000000	1610629250.435278
1335	41359.421875	-187500.015625	-187500.015625	-187500.015625	-187500.015625	-187500.015625	-187500.015625	-187500.015625	461.000000	491.000000	1019.000000	1610629250.435281
1336	41382.039062	-187500.015625	-187500.015625	-187500.015625	-187500.015625	-187500.015625	-187500.015625	-187500.015625	461.000000	490.000000	1018.000000	1610629250.435284
1337	41362.660156	-187500.015625	-187500.015625	-187500.015625	-187500.015625	-187500.015625	-187500.015625	-187500.015625	461.000000	492.000000	1019.000000	1610629250.435286
1338	41325.492188	-187500.015625	-187500.015625	-187500.015625	-187500.015625	-187500.015625	-187500.015625	-187500.015625	461.000000	491.000000	1018.000000	1610629250.435289
1339	41318.515625	-187500.015625	-187500.015625	-187500.015625	-187500.015625	-187500.015625	-187500.015625	-187500.015625	461.000000	490.000000	1019.000000	1610629250.435292
1340	41353.160156	-187500.015625	-187500.015625	-187500.015625	-187500.015625	-187500.015625	-187500.015625	-187500.015625	461.000000	491.000000	1019.000000	1610629250.435295
1341	41372.742188	-187500.015625	-187500.015625	-187500.015625	-187500.015625	-187500.015625	-187500.015625	-187500.015625	461.000000	490.000000	1018.000000	1610629250.435297
1342	41355.820312	-187500.015625	-187500.015625	-187500.015625	-187500.015625	-187500.015625	-187500.015625	-187500.015625	461.000000	491.000000	1019.000000	1610629250.435300
1343	41318.875000	-187500.015625	-187500.015625	-187500.015625	-187500.015625	-187500.015625	-187500.015625	-187500.015625	461.000000	490.000000	1019.000000	1610629250.435303
1344	41316.550781	-187500.015625	-187500.015625	-187500.015625	-187500.015625	-187500.015625	-187500.015625	-187500.015625	461.000000	491.000000	1018.000000	1610629250.435305
1345	41354.281250	-187500.015625	-187500.015625	-187500.015625	-187500.015625	-187500.015625	-187500.015625	-187500.015625	461.000000	491.000000	1019.000000	1610629250.435308
1346	41377.726562	-187500.015625	-187500.015625	-187500.015625	-187500.015625	-187500.015625	-187500.015625	-187500.015625	461.000000	490.000000	1019.000000	1610629250.435310
1347	41360.851562	-187500.015625	-187500.015625	-187500.015625	-187500.015625	-187500.015625	-187500.015625	-187500.015625	461.000000	491.000000	1019.000000	1610629250.435313
1348	41326.808594	-187500.015625	-187500.015625	-187500.015625	-187500.015625	-187500.015625	-187500.015625	-187500.015625	461.000000	490.000000	1019.000000	1610629250.435316
1349	41320.640625	-187500.015625	-187500.015625	-187500.015625	-187500.015625	-187500.015625	-187500.015625	-187500.015625	461.000000	490.000000	1019.000000	1610629250.435319
1350	41353.250000	-187500.015625	-187500.015625	-187500.015625	-187500.015625	-187500.015625	-187500.015625	-187500.015625	461.000000	491.000000	1018.000000	1610629250.435324
1351	41376.003906	-187500.015625	-187500.015625	-187500.015625	-187500.015625	-187500.015625	-187500.015625	-187500.015625	461.000000	491.000000	1018.000000	1610629250.435327
1352	41354.839844	-187500.015625	-187500.015625	-187500.015625	-187500.015625	-187500.015625	-187500.015625	-187500.015625	461.000000	491.000000	1019.000000	1610629250.435330
1353	41320.929688	-187500.015625	-187500.015625	-187500.015625	-187500.015625	-187500.015625	-187500.015625	-187500.015625	461.000000	490.000000	1018.000000	1610629250.435333
1354	41318.449219	-187500.015625	-187500.015625	-187500.015625	-187500.015625	-187500.015625	-187500.015625	-187500.015625	461.000000	490.000000	1018.000000	1610629250.435337
1355	41351.640625	-187500.015625	-187500.015625	-187500.015625	-187500.015625	-187500.015625	-187500.015625	-187500.015625	461.000000	491.000000	1020.000000	1610629250.435340
1356	41370.707031	-187500.015625	-187500.015625	-187500.015625	-187500.015625	-187500.015625	-187500.015625	-187500.015625	461.000000	491.000000	1018.000000	1610629250.435343
1357	41355.308594	-187500.015625	-187500.015625	-187500.015625	-187500.015625	-187500.015625	-187500.015625	-187500.015625	461.000000	491.000000	1018.000000	1610629250.435346
1358	41321.914062	-187500.015625	-187500.015625	-187500.015625	-187500.015625	-187500.015625	-187500.015625	-187500.015625	461.000000	491.000000	1019.000000	1610629250.435349
1359	41316.863281	-187500.015625	-187500.015625	-187500.015625	-187500.015625	-187500.015625	-187500.015625	-187500.015625	461.000000	491.000000	1019.000000	1610629250.435353
1360	41352.378906	-187500.015625	-187500.015625	-187500.015625	-187500.015625	-187500.015625	-187500.015625	-187500.015625	461.000000	491.000000	1018.000000	1610629250.435356
1361	41378.308594	-187500.015625	-187500.015625	-187500.015625	-187500.015625	-187500.015625	-187500.015625	-187500.015625	461.000000	491.000000	1018.000000	1610629250.435359
1362	41362.816406	-187500.015625	-187500.015625	-187500.015625	-187500.015625	-187500.015625	-187500.015625	-187500.015625	461.000000	491.000000	1018.000000	1610629250.435363
1363	41322.250000	-187500.015625	-187500.015625	-187500.015625	-187500.015625	-187500.015625	-187500.015625	-187500.015625	461.000000	491.000000	1018.000000	1610629250.435366
1364	41316.640625	-187500.015625	-187500.015625	-187500.015625	-187500.015625	-187500.015625	-187500.015625	-187500.015625	461.000000	491.000000	1019.000000	1610629250.435369
1365	41358.058594	-187500.015625	-187500.015625	-187500.015625	-187500.015625	-187500.015625	-187500.015625	-187500.015625	461.000000	491.000000	1019.000000	1610629250.435372
1366	41379.761719	-187500.015625	-187500.015625	-187500.015625	-187500.015625	-187500.015625	-187500.015625	-187500.015625	461.000000	491.000000	1018.000000	1610629250.435375
1367	41367.421875	-187500.015625	-187500.015625	-187500.015625	-187500.015625	-187500.015625	-187500.015625	-187500.015625	462.000000	491.000000	1019.000000	1610629250.435378
1368	41330.742188	-187500.015625	-187500.015625	-187500.015625	-187500.015625	-187500.015625	-187500.015625	-187500.015625	462.000000	491.000000	1019.000000	1610629250.435381
1369	41322.046875	-187500.015625	-187500.015625	-187500.015625	-187500.015625	-187500.015625	-187500.015625	-187500.015625	461.000000	491.000000	1018.000000	1610629250.435384
1370	41360.203125	-187500.015625	-187500.015625	-187500.015625	-187500.015625	-187500.015625	-187500.015625	-187500.015625	461.000000	491.000000	1018.000000	1610629250.435387
1371	41384.699219	-187500.015625	-187500.015625	-187500.015625	-187500.015625	-187500.015625	-187500.015625	-187500.015625	461.000000	491.000000	1019.000000	1610629250.435390
1372	41366.976562	-187500.015625	-187500.015625	-187500.015625	-187500.015625	-187500.015625	-187500.015625	-187500.015625	461.000000	491.000000	1019.000000	1610629250.435393
1373	41332.195312	-187500.015625	-187500.015625	-187500.015625	-187500.015625	-187500.015625	-187500.015625	-187500.015625	462.000000	491.000000	1019.000000	1610629250.435397
1374	41324.863281	-187500.015625	-187500.015625	-187500.015625	-187500.015625	-187500.015625	-187500.015625	-187500.015625	462.000000	490.000000	1019.000000	1610629250.435400
1375	41359.578125	-187500.015625	-187500.015625	-187500.015625	-187500.015625	-187500.015625	-187500.015625	-187500.015625	461.000000	491.000000	1018.000000	1610629250.435403
1376	41384.097656	-187500.015625	-187500.015625	-187500.015625	-187500.015625	-187500.015625	-187500.015625	-187500.015625	461.000000	490.000000	1018.000000	1610629250.435406
1377	41367.042969	-187500.015625	-187500.015625	-187500.015625	-187500.015625	-187500.015625	-187500.015625	-187500.015625	461.000000	491.000000	1019.000000	1610629250.435409
1378	41330.003906	-187500.015625	-187500.015625	-187500.015625	-187500.015625	-187500.015625	-187500.015625	-187500.015625	462.000000	490.000000	1019.000000	1610629250.435412
1379	41323.078125	-187500.015625	-187500.015625	-187500.015625	-187500.015625	-187500.015625	-187500.015625	-187500.015625	461.000000	490.000000	1019.000000	1610629250.435416
1380	41358.617188	-187500.015625	-187500.015625	-187500.015625	-187500.015625	-187500.015625	-187500.015625	-187500.015625	461.000000	491.000000	1017.000000	1610629250.435418
1381	41382.421875	-187500.015625	-187500.015625	-187500.015625	-187500.015625	-187500.015625	-187500.015625	-187500.015625	461.000000	490.000000	1018.000000	1610629250.435421
1382	41367.355469	-187500.015625	-187500.015625	-187500.015625	-187500.015625	-187500.015625	-187500.015625	-187500.015625	461.000000	491.000000	1019.000000	1610629250.435424
1383	41332.574219	-187500.015625	-187500.015625	-187500.015625	-187500.015625	-187500.015625	-187500.015625	-187500.015625	461.000000	491.000000	1018.000000	1610629250.435427
1384	41322.519531	-187500.015625	-187500.015625	-187500.015625	-187500.015625	-187500.015625	-187500.015625	-187500.015625	461.000000	491.000000	1019.000000	1610629250.435430
1385	41355.554688	-187500.015625	-187500.015625	-187500.015625	-187500.015625	-187500.015625	-187500.015625	-187500.015625	461.000000	491.000000	1018.000000	1610629250.435433
1386	41382.265625	-187500.015625	-187500.015625	-187500.015625	-187500.015625	-187500.015625	-187500.015625	-187500.015625	461.000000	490.000000	1019.000000	1610629250.435436
1387	41370.886719	-187500.015625	-187500.015625	-187500.015625	-187500.015625	-187500.015625	-187500.015625	-187500.015625	461.000000	491.000000	1018.000000	1610629250.435439
1388	41333.492188	-187500.015625	-187500.015625	-187500.015625	-187500.015625	-187500.015625	-187500.015625	-187500.015625	461.000000	491.000000	1018.000000	1610629250.435441
1389	41320.730469	-187500.015625	-187500.015625	-187500.015625	-187500.015625	-187500.015625	-187500.015625	-187500.015625	461.000000	491.000000	1019.000000	1610629250.435444
1390	41357.519531	-187500.015625	-187500.015625	-187500.015625	-187500.015625	-187500.015625	-187500.015625	-187500.015625	461.000000	491.000000	1019.000000	1610629250.435447
1391	41383.515625	-187500.015625	-187500.015625	-187500.015625	-187500.015625	-187500.015625	-187500.015625	-187500.015625	461.000000	490.000000	1018.000000	1610629250.435450
1392	41372.808594	-187500.015625	-187500.015625	-187500.015625	-187500.015625	-187500.015625	-187500.015625	-187500.015625	461.000000	491.000000	1019.000000	1610629250.435453
1393	41342.433594	-187500.015625	-187500.015625	-187500.015625	-187500.015625	-187500.015625	-187500.015625	-187500.015625	461.000000	491.000000	1019.000000	1610629250.435456
1394	41335.882812	-187500.015625	-187500.015625	-187500.015625	-187500.015625	-187500.015625	-187500.015625	-187500.015625	461.000000	490.000000	1019.000000	1610629250.435459
1395	41374.464844	-187500.015625	-187500.015625	-187500.015625	-187500.015625	-187500.015625	-187500.015625	-187500.015625	461.000000	490.000000	1019.000000	1610629250.435462
1396	41399.921875	-187500.015625	-187500.015625	-187500.015625	-187500.015625	-187500.015625	-187500.015625	-187500.015625	461.000000	490.000000	1019.000000	1610629250.435464
1397	41387.449219	-187500.015625	-187500.015625	-187500.015625	-187500.015625	-187500.015625	-187500.015625	-187500.015625	461.000000	491.000000	1018.000000	1610629250.435468
1398	41352.378906	-187500.015625	-187500.015625	-187500.015625	-187500.015625	-187500.015625	-187500.015625	-187500.015625	461.000000	490.000000	1018.000000	1610629250.435472
1399	41339.167969	-187500.015625	-187500.015625	-187500.015625	-187500.015625	-187500.015625	-187500.015625	-187500.015625	461.000000	491.000000	1019.000000	1610629250.435475
1400	41373.589844	-187500.015625	-187500.015625	-187500.015625	-187500.015625	-187500.015625	-187500.015625	-187500.015625	461.000000	491.000000	1018.000000	1610629250.435477
1401	41401.664062	-187500.015625	-187500.015625	-187500.015625	-187500.015625	-187500.015625	-187500.015625	-187500.015625	461.000000	490.000000	1019.000000	1610629250.435480
1402	41387.472656	-187500.015625	-187500.015625	-187500.015625	-187500.015625	-187500.015625	-187500.015625	-187500.015625	461.000000	491.000000	1018.000000	1610629250.435483
1403	41351.105469	-187500.015625	-187500.015625	-187500.015625	-187500.015625	-187500.015625	-187500.015625	-187500.015625	461.000000	490.000000	1019.000000	1610629250.435486
1404	41336.597656	-187500.015625	-187500.015625	-187500.015625	-187500.015625	-187500.015625	-187500.015625	-187500.015625	461.000000	491.000000	1018.000000	1610629250.435489
1405	41365.722656	-187500.015625	-187500.015625	-187500.015625	-187500.015625	-187500.015625	-187500.015625	-187500.015625	461.000000	491.000000	1019.000000	1610629250.435492
1406	41394.894531	-187500.015625	-187500.015625	-187500.015625	-187500.015625	-187500.015625	-187500.015625	-187500.015625	461.000000	490.000000	1019.000000	1610629250.435495
1407	41385.238281	-187500.015625	-187500.015625	-187500.015625	-187500.015625	-187500.015625	-187500.015625	-187500.015625	461.000000	492.000000	1019.000000	1610629250.435498
1408	41348.511719	-187500.015625	-187500.015625	-187500.015625	-187500.015625	-187500.015625	-187500.015625	-187500.015625	462.000000	491.000000	1019.000000	1610629250.435500
1409	41336.175781	-187500.015625	-187500.015625	-187500.015625	-187500.015625	-187500.015625	-187500.015625	-187500.015625	461.000000	491.000000	1018.000000	1610629250.435503
1410	41376.050781	-187500.015625	-187500.015625	-187500.015625	-187500.015625	-187500.015625	-187500.015625	-187500.015625	461.000000	491.000000	1018.000000	1610629250.435506
1411	41402.582031	-187500.015625	-187500.015625	-187500.015625	-187500.015625	-187500.015625	-187500.015625	-187500.015625	461.000000	491.000000	1018.000000	1610629250.435509
1412	41372.003906	-187500.015625	-187500.015625	-187500.015625	-187500.015625	-187500.015625	-187500.015625	-187500.015625	461.000000	491.000000	1018.000000	1610629250.435512
1413	41333.425781	-187500.015625	-187500.015625	-187500.015625	-187500.015625	-187500.015625	-187500.015625	-187500.015625	461.000000	491.000000	1019.000000	1610629250.435514
1414	41323.277344	-187500.015625	-187500.015625	-187500.015625	-187500.015625	-187500.015625	-187500.015625	-187500.015625	462.000000	491.000000	1019.000000	1610629250.435517
1415	41349.027344	-187500.015625	-187500.015625	-187500.015625	-187500.015625	-187500.015625	-187500.015625	-187500.015625	461.000000	491.000000	1019.000000	1610629250.435520
1416	41381.707031	-187500.015625	-187500.015625	-187500.015625	-187500.015625	-187500.015625	-187500.015625	-187500.015625	461.000000	491.000000	1018.000000	1610629250.435523
1417	41365.210938	-187500.015625	-187500.015625	-187500.015625	-187500.015625	-187500.015625	-187500.015625	-187500.015625	461.000000	491.000000	1018.000000	1610629250.435526
1418	41326.183594	-187500.015625	-187500.015625	-187500.015625	-187500.015625	-187500.015625	-187500.015625	-187500.015625	462.000000	491.000000	1019.000000	1610629250.435529
1419	41315.835938	-187500.015625	-187500.015625	-187500.015625	-187500.015625	-187500.015625	-187500.015625	-187500.015625	461.000000	491.000000	1019.000000	1610629250.435531
1420	41353.921875	-187500.015625	-187500.015625	-187500.015625	-187500.015625	-187500.015625	-187500.015625	-187500.015625	461.000000	492.000000	1018.000000	1610629250.435535
1421	41382.375000	-187500.015625	-187500.015625	-187500.015625	-187500.015625	-187500.015625	-187500.015625	-187500.015625	461.000000	490.000000	1019.000000	1610629250.435538
1422	41369.121094	-187500.015625	-187500.015625	-187500.015625	-187500.015625	-187500.015625	-187500.015625	-187500.015625	461.000000	491.000000	1019.000000	1610629250.435541
1423	41334.207031	-187500.015625	-187500.015625	-187500.015625	-187500.015625	-187500.015625	-187500.015625	-187500.015625	461.000000	491.000000	1019.000000	1610629250.435544
1424	41322.628906	-187500.015625	-187500.015625	-187500.015625	-187500.015625	-187500.015625	-187500.015625	-187500.015625	461.000000	490.000000	1018.000000	1610629250.435547
1425	41353.988281	-187500.015625	-187500.015625	-187500.015625	-187500.015625	-187500.015625	-187500.015625	-187500.015625	461.000000	491.000000	1019.000000	1610629250.435549
1426	41383.828125	-187500.015625	-187500.015625	-187500.015625	-187500.015625	-187500.015625	-187500.015625	-187500.015625	461.000000	491.000000	1019.000000	1610629250.435552
1427	41375.222656	-187500.015625	-187500.015625	-187500.015625	-187500.015625	-187500.015625	-187500.015625	-187500.015625	461.000000	491.000000	1018.000000	1610629250.435555
1428	41339.773438	-187500.015625	-187500.015625	-187500.015625	-187500.015625	-187500.015625	-187500.015625	-187500.015625	462.000000	491.000000	1019.000000	1610629250.435558
1429	41327.503906	-187500.015625	-187500.015625	-187500.015625	-187500.015625	-187500.015625	-187500.015625	-187500.015625	461.000000	490.000000	1018.000000	1610629250.435561
1430	41356.425781	-187500.015625	-187500.015625	-187500.015625	-187500.015625	-187500.015625	-187500.015625	-187500.015625	461.000000	491.000000	1018.000000	1610629250.435563
1431	41383.246094	-187500.015625	-187500.015625	-187500.015625	-187500.015625	-187500.015625	-187500.015625	-187500.015625	461.000000	491.000000	1018.000000	1610629250.435566
1432	41369.234375	-187500.015625	-187500.015625	-187500.015625	-187500.015625	-187500.015625	-187500.015625	-187500.015625	461.000000	491.000000	1019.000000	1610629250.435569
1433	41335.035156	-187500.015625	-187500.015625	-187500.015625	-187500.015625	-187500.015625	-187500.015625	-187500.015625	461.000000	491.000000	1017.000000	1610629250.435572
1434	41321.535156	-187500.015625	-187500.015625	-187500.015625	-187500.015625	-187500.015625	-187500.015625	-187500.015625	462.000000	490.000000	1019.000000	1610629250.435575
1435	41347.574219	-187500.015625	-187500.015625	-187500.015625	-187500.015625	-187500.015625	-187500.015625	-187500.015625	461.000000	492.000000	1019.000000	1610629250.435578
1436	41378.753906	-187500.015625	-187500.015625	-187500.015625	-187500.015625	-187500.015625	-187500.015625	-187500.015625	461.000000	490.000000	1019.000000	1610629250.435580
1437	41367.800781	-187500.015625	-187500.015625	-187500.015625	-187500.015625	-187500.015625	-187500.015625	-187500.015625	461.000000	491.000000	1018.000000	1610629250.435583
1438	41330.117188	-187500.015625	-187500.015625	-187500.015625	-187500.015625	-187500.015625	-187500.015625	-187500.015625	462.000000	491.000000	1019.000000	1610629250.435586
1439	41312.304688	-187500.015625	-187500.015625	-187500.015625	-187500.015625	-187500.015625	-187500.015625	-187500.015625	461.000000	491.000000	1019.000000	1610629250.435589
1440	41347.886719	-187500.015625	-187500.015625	-187500.015625	-187500.015625	-187500.015625	-187500.015625	-187500.015625	461.000000	492.000000	1018.000000	1610629250.435591
1441	41382.441406	-187500.015625	-187500.015625	-187500.015625	-187500.015625	-187500.015625	-187500.015625	-187500.015625	461.000000	491.000000	1018.000000	1610629250.435593
1442	41375.847656	-187500.015625	-187500.015625	-187500.015625	-187500.015625	-187500.015625	-187500.015625	-187500.015625	462.000000	491.000000	1019.000000	1610629250.435596
1443	41342.878906	-187500.015625	-187500.015625	-187500.015625	-187500.015625	-187500.015625	-187500.015625	-187500.015625	461.000000	491.000000	1018.000000	1610629250.915098
1444	41327.703125	-187500.015625	-187500.015625	-187500.015625	-187500.015625	-187500.015625	-187500.015625	-187500.015625	462.000000	491.000000	1019.000000	1610629250.915316
1445	41356.179688	-187500.015625	-187500.015625	-187500.015625	-187500.015625	-187500.015625	-187500.015625	-187500.015625	461.000000	491.000000	1018.000000	1610629250.915404
1446	41387.093750	-187500.015625	-187500.015625	-187500.015625	-187500.015625	-187500.015625	-187500.015625	-187500.015625	461.000000	490.000000	1018.000000	1610629250.915407
1447	41380.007812	-187500.015625	-187500.015625	-187500.015625	-187500.015625	-187500.015625	-187500.015625	-187500.015625	461.000000	491.000000	1018.000000	1610629250.915410
1448	41345.093750	-187500.015625	-187500.015625	-187500.015625	-187500.015625	-187500.015625	-187500.015625	-187500.015625	461.000000	491.000000	1018.000000	1610629250.915413
1449	41327.433594	-187500.015625	-187500.015625	-187500.015625	-187500.015625	-187500.015625	-187500.015625	-187500.015625	462.000000	490.000000	1019.000000	1610629250.915415
1450	41358.167969	-187500.015625	-187500.015625	-187500.015625	-187500.015625	-187500.015625	-187500.015625	-187500.015625	461.000000	491.000000	1018.000000	1610629250.915418
1451	41388.566406	-187500.015625	-187500.015625	-187500.015625	-187500.015625	-187500.015625	-187500.015625	-187500.015625	461.000000	491.000000	1019.000000	1610629250.915420
1452	41377.324219	-187500.015625	-187500.015625	-187500.015625	-187500.015625	-187500.015625	-187500.015625	-187500.015625	461.000000	491.000000	1018.000000	1610629250.915423
1453	41342.746094	-187500.015625	-187500.015625	-187500.015625	-187500.015625	-187500.015625	-187500.015625	-187500.015625	462.000000	491.000000	1018.000000	1610629250.915426
1454	41321.511719	-187500.015625	-187500.015625	-187500.015625	-187500.015625	-187500.015625	-187500.015625	-187500.015625	461.000000	490.000000	1018.000000	1610629250.915428
1455	41350.414062	-187500.015625	-187500.015625	-187500.015625	-187500.015625	-187500.015625	-187500.015625	-187500.015625	461.000000	491.000000	1018.000000	1610629250.915431
1456	41378.128906	-187500.015625	-187500.015625	-187500.015625	-187500.015625	-187500.015625	-187500.015625	-187500.015625	461.000000	491.000000	1018.000000	1610629250.915434
1457	41368.472656	-187500.015625	-187500.015625	-187500.015625	-187500.015625	-187500.015625	-187500.015625	-187500.015625	461.000000	491.000000	1018.000000	1610629250.915436
1458	41332.820312	-187500.015625	-187500.015625	-187500.015625	-187500.015625	-187500.015625	-187500.015625	-187500.015625	462.000000	491.000000	1018.000000	1610629250.915439
1459	41315.386719	-187500.015625	-187500.015625	-187500.015625	-187500.015625	-187500.015625	-187500.015625	-187500.015625	461.000000	490.000000	1019.000000	1610629250.915442
1460	41341.984375	-187500.015625	-187500.015625	-187500.015625	-187500.015625	-187500.015625	-187500.015625	-187500.015625	462.000000	491.000000	1019.000000	1610629250.915444
1461	41375.335938	-187500.015625	-187500.015625	-187500.015625	-187500.015625	-187500.015625	-187500.015625	-187500.015625	461.000000	491.000000	1018.000000	1610629250.915447
1462	41373.546875	-187500.015625	-187500.015625	-187500.015625	-187500.015625	-187500.015625	-187500.015625	-187500.015625	461.000000	491.000000	1019.000000	1610629250.915449
1463	41339.191406	-187500.015625	-187500.015625	-187500.015625	-187500.015625	-187500.015625	-187500.015625	-187500.015625	462.000000	491.000000	1018.000000	1610629250.915452
1464	41322.988281	-187500.015625	-187500.015625	-187500.015625	-187500.015625	-187500.015625	-187500.015625	-187500.015625	461.000000	490.000000	1019.000000	1610629250.915454
1465	41347.328125	-187500.015625	-187500.015625	-187500.015625	-187500.015625	-187500.015625	-187500.015625	-187500.015625	461.000000	491.000000	1019.000000	1610629250.915457
1466	41379.695312	-187500.015625	-187500.015625	-187500.015625	-187500.015625	-187500.015625	-187500.015625	-187500.015625	461.000000	491.000000	1018.000000	1610629250.915466
1467	41373.078125	-187500.015625	-187500.015625	-187500.015625	-187500.015625	-187500.015625	-187500.015625	-187500.015625	461.000000	491.000000	1019.000000	1610629250.915469
1468	41335.214844	-187500.015625	-187500.015625	-187500.015625	-187500.015625	-187500.015625	-187500.015625	-187500.015625	462.000000	490.000000	1019.000000	1610629250.915471
1469	41318.023438	-187500.015625	-187500.015625	-187500.015625	-187500.015625	-187500.015625	-187500.015625	-187500.015625	461.000000	491.000000	1018.000000	1610629250.915474
1470	41344.222656	-187500.015625	-187500.015625	-187500.015625	-187500.015625	-187500.015625	-187500.015625	-187500.015625	461.000000	491.000000	1018.000000	1610629250.915477
1471	41376.320312	-187500.015625	-187500.015625	-187500.015625	-187500.015625	-187500.015625	-187500.015625	-187500.015625	461.000000	490.000000	1019.000000	1610629250.915479
1472	41370.910156	-187500.015625	-187500.015625	-187500.015625	-187500.015625	-187500.015625	-187500.015625	-187500.015625	461.000000	491.000000	1018.000000	1610629250.915482
1473	41334.921875	-187500.015625	-187500.015625	-187500.015625	-187500.015625	-187500.015625	-187500.015625	-187500.015625	461.000000	491.000000	1018.000000	1610629250.915484
1474	41323.343750	-187500.015625	-187500.015625	-187500.015625	-187500.015625	-187500.015625	-187500.015625	-187500.015625	462.000000	491.000000	1018.000000	1610629250.915487
1475	41359.531250	-187500.015625	-187500.015625	-187500.015625	-187500.015625	-187500.015625	-187500.015625	-187500.015625	461.000000	492.000000	1019.000000	1610629250.915490
1476	41390.265625	-187500.015625	-187500.015625	-187500.015625	-187500.015625	-187500.015625	-187500.015625	-187500.015625	461.000000	491.000000	1017.000000	1610629250.915492
1477	41374.375000	-187500.015625	-187500.015625	-187500.015625	-187500.015625	-187500.015625	-187500.015625	-187500.015625	461.000000	491.000000	1018.000000	1610629250.915494
1478	41335.125000	-187500.015625	-187500.015625	-187500.015625	-187500.015625	-187500.015625	-187500.015625	-187500.015625	462.000000	491.000000	1018.000000	1610629250.915497
1479	41319.878906	-187500.015625	-187500.015625	-187500.015625	-187500.015625	-187500.015625	-187500.015625	-187500.015625	461.000000	490.000000	1019.000000	1610629250.915500
1480	41347.687500	-187500.015625	-187500.015625	-187500.015625	-187500.015625	-187500.015625	-187500.015625	-187500.015625	461.000000	492.000000	1018.000000	1610629250.915502
1481	41382.039062	-187500.015625	-187500.015625	-187500.015625	-187500.015625	-187500.015625	-187500.015625	-187500.015625	461.000000	490.000000	1018.000000	1610629250.915505
1482	41376.945312	-187500.015625	-187500.015625	-187500.015625	-187500.015625	-187500.015625	-187500.015625	-187500.015625	461.000000	491.000000	1019.000000	1610629250.915508
1483	41341.652344	-187500.015625	-187500.015625	-187500.015625	-187500.015625	-187500.015625	-187500.015625	-187500.015625	461.000000	491.000000	1018.000000	1610629250.915510
1484	41322.316406	-187500.015625	-187500.015625	-187500.015625	-187500.015625	-187500.015625	-187500.015625	-187500.015625	461.000000	490.000000	1018.000000	1610629250.915513
1485	41350.078125	-187500.015625	-187500.015625	-187500.015625	-187500.015625	-187500.015625	-187500.015625	-187500.015625	461.000000	491.000000	1019.000000	1610629250.915515
1486	41388.878906	-187500.015625	-187500.015625	-187500.015625	-187500.015625	-187500.015625	-187500.015625	-187500.015625	461.000000	490.000000	1018.000000	1610629250.915518
1487	41384.632812	-187500.015625	-187500.015625	-187500.015625	-187500.015625	-187500.015625	-187500.015625	-187500.015625	461.000000	491.000000	1018.000000	1610629250.915520
1488	41347.597656	-187500.015625	-187500.015625	-187500.015625	-187500.015625	-187500.015625	-187500.015625	-187500.015625	462.000000	491.000000	1018.000000	1610629250.915523
1489	41323.078125	-187500.015625	-187500.015625	-187500.015625	-187500.015625	-187500.015625	-187500.015625	-187500.015625	461.000000	490.000000	1019.000000	1610629250.915526
1490	41345.339844	-187500.015625	-187500.015625	-187500.015625	-187500.015625	-187500.015625	-187500.015625	-187500.015625	461.000000	492.000000	1017.000000	1610629250.915529
1491	41377.234375	-187500.015625	-187500.015625	-187500.015625	-187500.015625	-187500.015625	-187500.015625	-187500.015625	461.000000	491.000000	1018.000000	1610629250.915533
1492	41375.492188	-187500.015625	-187500.015625	-187500.015625	-187500.015625	-187500.015625	-187500.015625	-187500.015625	461.000000	491.000000	1018.000000	1610629250.915535
1493	41339.839844	-187500.015625	-187500.015625	-187500.015625	-187500.015625	-187500.015625	-187500.015625	-187500.015625	462.000000	490.000000	1018.000000	1610629250.915538
1494	41321.644531	-187500.015625	-187500.015625	-187500.015625	-187500.015625	-187500.015625	-187500.015625	-187500.015625	462.000000	490.000000	1018.000000	1610629250.915541
1495	41346.636719	-187500.015625	-187500.015625	-187500.015625	-187500.015625	-187500.015625	-187500.015625	-187500.015625	461.000000	491.000000	1018.000000	1610629250.915543
1496	41381.480469	-187500.015625	-187500.015625	-187500.015625	-187500.015625	-187500.015625	-187500.015625	-187500.015625	461.000000	491.000000	1018.000000	1610629250.915546
1497	41375.492188	-187500.015625	-187500.015625	-187500.015625	-187500.015625	-187500.015625	-187500.015625	-187500.015625	461.000000	491.000000	1018.000000	1610629250.915548
1498	41339.082031	-187500.015625	-187500.015625	-187500.015625	-187500.015625	-187500.015625	-187500.015625	-187500.015625	461.000000	491.000000	1019.000000	1610629250.915551
1499	41321.960938	-187500.015625	-187500.015625	-187500.015625	-187500.015625	-187500.015625	-187500.015625	-187500.015625	461.000000	490.000000	1019.000000	1610629250.915554
1500	41345.160156	-187500.015625	-187500.015625	-187500.015625	-187500.015625	-187500.015625	-187500.015625	-187500.015625	461.000000	491.000000	1018.000000	1610629250.915556
1501	41378.687500	-187500.015625	-187500.015625	-187500.015625	-187500.015625	-187500.015625	-187500.015625	-187500.015625	461.000000	490.000000	1018.000000	1610629250.915559
1502	41380.632812	-187500.015625	-187500.015625	-187500.015625	-187500.015625	-187500.015625	-187500.015625	-187500.015625	461.000000	491.000000	1018.000000	1610629250.915562
1503	41342.410156	-187500.015625	-187500.015625	-187500.015625	-187500.015625	-187500.015625	-187500.015625	-187500.015625	461.000000	491.000000	1019.000000	1610629250.915565
1504	41315.230469	-187500.015625	-187500.015625	-187500.015625	-187500.015625	-187500.015625	-187500.015625	-187500.015625	461.000000	490.000000	1018.000000	1610629250.915568
1505	41337.851562	-187500.015625	-187500.015625	-187500.015625	-187500.015625	-187500.015625	-187500.015625	-187500.015625	461.000000	490.000000	1018.000000	1610629250.915570
1506	41376.074219	-187500.015625	-187500.015625	-187500.015625	-187500.015625	-187500.015625	-187500.015625	-187500.015625	461.000000	491.000000	1019.000000	1610629250.915573
1507	41382.332031	-187500.015625	-187500.015625	-187500.015625	-187500.015625	-187500.015625	-187500.015625	-187500.015625	461.000000	491.000000	1018.000000	1610629250.915576
1508	41346.210938	-187500.015625	-187500.015625	-187500.015625	-187500.015625	-187500.015625	-187500.015625	-187500.015625	461.000000	491.000000	1018.000000	1610629250.915578
1509	41327.636719	-187500.015625	-187500.015625	-187500.015625	-187500.015625	-187500.015625	-187500.015625	-187500.015625	461.000000	490.000000	1019.000000	1610629250.915581
1510	41352.828125	-187500.015625	-187500.015625	-187500.015625	-187500.015625	-187500.015625	-187500.015625	-187500.015625	461.000000	491.000000	1018.000000	1610629250.915583
1511	41382.554688	-187500.015625	-187500.015625	-187500.015625	-187500.015625	-187500.015625	-187500.015625	-187500.015625	460.000000	491.000000	1018.000000	1610629250.915586
1512	41385.257812	-187500.015625	-187500.015625	-187500.015625	-187500.015625	-187500.015625	-187500.015625	-187500.015625	461.000000	491.000000	1019.000000	1610629250.915588
1513	41351.105469	-187500.015625	-187500.015625	-187500.015625	-187500.015625	-187500.015625	-187500.015625	-187500.015625	461.000000	491.000000	1018.000000	1610629250.915592
1514	41321.355469	-187500.015625	-187500.015625	-187500.015625	-187500.015625	-187500.015625	-187500.015625	-187500.015625	461.000000	490.000000	1019.000000	1610629250.915595
1515	41341.359375	-187500.015625	-187500.015625	-187500.015625	-187500.015625	-187500.015625	-187500.015625	-187500.015625	461.000000	491.000000	1019.000000	1610629250.915598
1516	41371.937500	-187500.015625	-187500.015625	-187500.015625	-187500.015625	-187500.015625	-187500.015625	-187500.015625	461.000000	491.000000	1018.000000	1610629250.915600
1517	41371.421875	-187500.015625	-187500.015625	-187500.015625	-187500.015625	-187500.015625	-187500.015625	-187500.015625	461.000000	490.000000	1018.000000	1610629250.915603
1518	41342.812500	-187500.015625	-187500.015625	-187500.015625	-187500.015625	-187500.015625	-187500.015625	-187500.015625	461.000000	491.000000	1018.000000	1610629250.915605
1519	41325.335938	-187500.015625	-187500.015625	-187500.015625	-187500.015625	-187500.015625	-187500.015625	-187500.015625	461.000000	490.000000	1018.000000	1610629250.915608
1520	41343.281250	-187500.015625	-187500.015625	-187500.015625	-187500.015625	-187500.015625	-187500.015625	-187500.015625	461.000000	491.000000	1018.000000	1610629250.915610
1521	41381.035156	-187500.015625	-187500.015625	-187500.015625	-187500.015625	-187500.015625	-187500.015625	-187500.015625	461.000000	490.000000	1019.000000	1610629250.915613
1522	41377.929688	-187500.015625	-187500.015625	-187500.015625	-187500.015625	-187500.015625	-187500.015625	-187500.015625	461.000000	491.000000	1019.000000	1610629250.915616
1523	41342.992188	-187500.015625	-187500.015625	-187500.015625	-187500.015625	-187500.015625	-187500.015625	-187500.015625	461.000000	491.000000	1018.000000	1610629250.915618
1524	41317.621094	-187500.015625	-187500.015625	-187500.015625	-187500.015625	-187500.015625	-187500.015625	-187500.015625	461.000000	490.000000	1019.000000	1610629250.915621
1525	41333.871094	-187500.015625	-187500.015625	-187500.015625	-187500.015625	-187500.015625	-187500.015625	-187500.015625	461.000000	490.000000	1019.000000	1610629250.915623
1526	41367.242188	-187500.015625	-187500.015625	-187500.015625	-187500.015625	-187500.015625	-187500.015625	-187500.015625	461.000000	490.000000	1019.000000	1610629250.915626
1527	41368.226562	-187500.015625	-187500.015625	-187500.015625	-187500.015625	-187500.015625	-187500.015625	-187500.015625	461.000000	491.000000	1018.000000	1610629250.915629
1528	41336.152344	-187500.015625	-187500.015625	-187500.015625	-187500.015625	-187500.015625	-187500.015625	-187500.015625	461.000000	491.000000	1019.000000	1610629250.915632
1529	41317.378906	-187500.015625	-187500.015625	-187500.015625	-187500.015625	-187500.015625	-187500.015625	-187500.015625	461.000000	490.000000	1019.000000	1610629250.915636
1530	41340.062500	-187500.015625	-187500.015625	-187500.015625	-187500.015625	-187500.015625	-187500.015625	-187500.015625	461.000000	491.000000	1018.000000	1610629250.915638
1531	41379.089844	-187500.015625	-187500.015625	-187500.015625	-187500.015625	-187500.015625	-187500.015625	-187500.015625	461.000000	490.000000	1019.000000	1610629250.915641
1532	41375.671875	-187500.015625	-187500.015625	-187500.015625	-187500.015625	-187500.015625	-187500.015625	-187500.015625	461.000000	490.000000	1018.000000	1610629250.915644
1533	41340.710938	-187500.015625	-187500.015625	-187500.015625	-187500.015625	-187500.015625	-187500.015625	-187500.015625	461.000000	491.000000	1018.000000	1610629250.915646
1534	41317.488281	-187500.015625	-187500.015625	-187500.015625	-187500.015625	-187500.015625	-187500.015625	-187500.015625	461.000000	491.000000	1019.000000	1610629250.915649
1535	41335.660156	-187500.015625	-187500.015625	-187500.015625	-187500.015625	-187500.015625	-187500.015625	-187500.015625	461.000000	492.000000	1018.000000	1610629250.915651
1536	41374.062500	-187500.015625	-187500.015625	-187500.015625	-187500.015625	-187500.015625	-187500.015625	-187500.015625	460.000000	491.000000	1018.000000	1610629250.915655
1537	41377.570312	-187500.015625	-187500.015625	-187500.015625	-187500.015625	-187500.015625	-187500.015625	-187500.015625	461.000000	490.000000	1019.000000	1610629250.915658
1538	41341.250000	-187500.015625	-187500.015625	-187500.015625	-187500.015625	-187500.015625	-187500.015625	-187500.015625	461.000000	491.000000	1019.000000	1610629250.915660
1539	41319.613281	-187500.015625	-187500.015625	-187500.015625	-187500.015625	-187500.015625	-187500.015625	-187500.015625	461.000000	491.000000	1018.000000	1610629250.915663
1540	41336.914062	-187500.015625	-187500.015625	-187500.015625	-187500.015625	-187500.015625	-187500.015625	-187500.015625	461.000000	491.000000	1019.000000	1610629250.915666
1541	41372.273438	-187500.015625	-187500.015625	-187500.015625	-187500.015625	-187500.015625	-187500.015625	-187500.015625	461.000000	491.000000	1019.000000	1610629250.915668
1542	41376.945312	-187500.015625	-187500.015625	-187500.015625	-187500.015625	-187500.015625	-187500.015625	-187500.015625	461.000000	491.000000	1018.000000	1610629250.915671
1543	41339.011719	-187500.015625	-187500.015625	-187500.015625	-187500.015625	-187500.015625	-187500.015625	-187500.015625	461.000000	491.000000	1018.000000	1610629250.915673
1544	41314.984375	-187500.015625	-187500.015625	-187500.015625	-187500.015625	-187500.015625	-187500.015625	-187500.015625	461.000000	490.000000	1019.000000	1610629250.915676
1545	41336.398438	-187500.015625	-187500.015625	-187500.015625	-187500.015625	-187500.015625	-187500.015625	-187500.015625	461.000000	491.000000	1020.000000	1610629250.915679
1546	41372.273438	-187500.015625	-187500.015625	-187500.015625	-187500.015625	-187500.015625	-187500.015625	-187500.015625	461.000000	491.000000	1018.000000	1610629250.915681
1547	41370.550781	-187500.015625	-187500.015625	-187500.015625	-187500.015625	-187500.015625	-187500.015625	-187500.015625	461.000000	491.000000	1017.000000	1610629250.915684
1548	41336.667969	-187500.015625	-187500.015625	-187500.015625	-187500.015625	-187500.015625	-187500.015625	-187500.015625	461.000000	491.000000	1019.000000	1610629250.915686
1549	41315.656250	-187500.015625	-187500.015625	-187500.015625	-187500.015625	-187500.015625	-187500.015625	-187500.015625	461.000000	490.000000	1018.000000	1610629250.915689
1550	41333.828125	-187500.015625	-187500.015625	-187500.015625	-187500.015625	-187500.015625	-187500.015625	-187500.015625	461.000000	491.000000	1018.000000	1610629250.915692
1551	41370.796875	-187500.015625	-187500.015625	-187500.015625	-187500.015625	-187500.015625	-187500.015625	-187500.015625	461.000000	491.000000	1018.000000	1610629250.915694
1552	41370.484375	-187500.015625	-187500.015625	-187500.015625	-187500.015625	-187500.015625	-187500.015625	-187500.015625	461.000000	491.000000	1019.000000	1610629250.915697
1553	41335.882812	-187500.015625	-187500.015625	-187500.015625	-187500.015625	-187500.015625	-187500.015625	-187500.015625	461.000000	491.000000	1018.000000	1610629250.915699
1554	41311.566406	-187500.015625	-187500.015625	-187500.015625	-187500.015625	-187500.015625	-187500.015625	-187500.015625	461.000000	490.000000	1019.000000	1610629250.915702
1555	41329.000000	-187500.015625	-187500.015625	-187500.015625	-187500.015625	-187500.015625	-187500.015625	-187500.015625	461.000000	492.000000	1019.000000	1610629250.915704
1556	41366.214844	-187500.015625	-187500.015625	-187500.015625	-187500.015625	-187500.015625	-187500.015625	-187500.015625	460.000000	491.000000	1018.000000	1610629250.915707
1557	41366.796875	-187500.015625	-187500.015625	-187500.015625	-187500.015625	-187500.015625	-187500.015625	-187500.015625	461.000000	489.000000	1019.000000	1610629250.915709
1558	41335.281250	-187500.015625	-187500.015625	-187500.015625	-187500.015625	-187500.015625	-187500.015625	-187500.015625	461.000000	491.000000	1019.000000	1610629250.915712
1559	41309.664062	-187500.015625	-187500.015625	-187500.015625	-187500.015625	-187500.015625	-187500.015625	-187500.015625	461.000000	490.000000	1019.000000	1610629250.915716
1560	41325.335938	-187500.015625	-187500.015625	-187500.015625	-187500.015625	-187500.015625	-187500.015625	-187500.015625	461.000000	491.000000	1018.000000	1610629250.915719
1561	41359.621094	-187500.015625	-187500.015625	-187500.015625	-187500.015625	-187500.015625	-187500.015625	-187500.015625	461.000000	491.000000	1019.000000	1610629250.915721
1562	41359.265625	-187500.015625	-187500.015625	-187500.015625	-187500.015625	-187500.015625	-187500.015625	-187500.015625	461.000000	491.000000	1018.000000	1610629250.915724
1563	41322.250000	-187500.015625	-187500.015625	-187500.015625	-187500.015625	-187500.015625	-187500.015625	-187500.015625	461.000000	491.000000	1018.000000	1610629250.915727
1564	41303.808594	-187500.015625	-187500.015625	-187500.015625	-187500.015625	-187500.015625	-187500.015625	-187500.015625	461.000000	490.000000	1019.000000	1610629251.394654
1565	41320.664062	-187500.015625	-187500.015625	-187500.015625	-187500.015625	-187500.015625	-187500.015625	-187500.015625	461.000000	491.000000	1018.000000	1610629251.394701
1566	41359.464844	-187500.015625	-187500.015625	-187500.015625	-187500.015625	-187500.015625	-187500.015625	-187500.015625	460.000000	491.000000	1018.000000	1610629251.394707
1567	41363.601562	-187500.015625	-187500.015625	-187500.015625	-187500.015625	-187500.015625	-187500.015625	-187500.015625	461.000000	490.000000	1019.000000	1610629251.394717
1568	41335.148438	-187500.015625	-187500.015625	-187500.015625	-187500.015625	-187500.015625	-187500.015625	-187500.015625	461.000000	491.000000	1019.000000	1610629251.394737
1569	41312.078125	-187500.015625	-187500.015625	-187500.015625	-187500.015625	-187500.015625	-187500.015625	-187500.015625	461.000000	491.000000	1019.000000	1610629251.394746
1570	41324.441406	-187500.015625	-187500.015625	-187500.015625	-187500.015625	-187500.015625	-187500.015625	-187500.015625	461.000000	491.000000	1018.000000	1610629251.394752
1571	41362.035156	-187500.015625	-187500.015625	-187500.015625	-187500.015625	-187500.015625	-187500.015625	-187500.015625	461.000000	491.000000	1018.000000	1610629251.394753
1572	41363.199219	-187500.015625	-187500.015625	-187500.015625	-187500.015625	-187500.015625	-187500.015625	-187500.015625	460.000000	491.000000	1018.000000	1610629251.394755
1573	41333.359375	-187500.015625	-187500.015625	-187500.015625	-187500.015625	-187500.015625	-187500.015625	-187500.015625	461.000000	492.000000	1018.000000	1610629251.394757
1574	41312.636719	-187500.015625	-187500.015625	-187500.015625	-187500.015625	-187500.015625	-187500.015625	-187500.015625	461.000000	490.000000	1018.000000	1610629251.394759
1575	41326.003906	-187500.015625	-187500.015625	-187500.015625	-187500.015625	-187500.015625	-187500.015625	-187500.015625	460.000000	491.000000	1019.000000	1610629251.394761
1576	41362.929688	-187500.015625	-187500.015625	-187500.015625	-187500.015625	-187500.015625	-187500.015625	-187500.015625	460.000000	491.000000	1018.000000	1610629251.394763
1577	41365.121094	-187500.015625	-187500.015625	-187500.015625	-187500.015625	-187500.015625	-187500.015625	-187500.015625	461.000000	491.000000	1019.000000	1610629251.394764
1578	41332.867188	-187500.015625	-187500.015625	-187500.015625	-187500.015625	-187500.015625	-187500.015625	-187500.015625	461.000000	491.000000	1019.000000	1610629251.394766
1579	41310.714844	-187500.015625	-187500.015625	-187500.015625	-187500.015625	-187500.015625	-187500.015625	-187500.015625	461.000000	491.000000	1019.000000	1610629251.394768
1580	41331.257812	-187500.015625	-187500.015625	-187500.015625	-187500.015625	-187500.015625	-187500.015625	-187500.015625	461.000000	491.000000	1018.000000	1610629251.394770
1581	41367.175781	-187500.015625	-187500.015625	-187500.015625	-187500.015625	-187500.015625	-187500.015625	-187500.015625	461.000000	491.000000	1019.000000	1610629251.394772
1582	41372.875000	-187500.015625	-187500.015625	-187500.015625	-187500.015625	-187500.015625	-187500.015625	-187500.015625	461.000000	491.000000	1019.000000	1610629251.394773
1583	41341.136719	-187500.015625	-187500.015625	-187500.015625	-187500.015625	-187500.015625	-187500.015625	-187500.015625	461.000000	491.000000	1018.000000	1610629251.394782
1584	41311.296875	-187500.015625	-187500.015625	-187500.015625	-187500.015625	-187500.015625	-187500.015625	-187500.015625	461.000000	490.000000	1019.000000	1610629251.394784
1585	41322.093750	-187500.015625	-187500.015625	-187500.015625	-187500.015625	-187500.015625	-187500.015625	-187500.015625	461.000000	491.000000	1019.000000	1610629251.394786
1586	41363.511719	-187500.015625	-187500.015625	-187500.015625	-187500.015625	-187500.015625	-187500.015625	-187500.015625	461.000000	491.000000	1018.000000	1610629251.394787
1587	41374.195312	-187500.015625	-187500.015625	-187500.015625	-187500.015625	-187500.015625	-187500.015625	-187500.015625	461.000000	491.000000	1018.000000	1610629251.394789
1588	41346.792969	-187500.015625	-187500.015625	-187500.015625	-187500.015625	-187500.015625	-187500.015625	-187500.015625	461.000000	491.000000	1019.000000	1610629251.394791
1589	41317.734375	-187500.015625	-187500.015625	-187500.015625	-187500.015625	-187500.015625	-187500.015625	-187500.015625	461.000000	490.000000	1019.000000	1610629251.394792
1590	41333.941406	-187500.015625	-187500.015625	-187500.015625	-187500.015625	-187500.015625	-187500.015625	-187500.015625	460.000000	492.000000	1018.000000	1610629251.394794
1591	41377.078125	-187500.015625	-187500.015625	-187500.015625	-187500.015625	-187500.015625	-187500.015625	-187500.015625	461.000000	491.000000	1019.000000	1610629251.394796
1592	41378.867188	-187500.015625	-187500.015625	-187500.015625	-187500.015625	-187500.015625	-187500.015625	-187500.015625	461.000000	491.000000	1019.000000	1610629251.394798
1593	41344.066406	-187500.015625	-187500.015625	-187500.015625	-187500.015625	-187500.015625	-187500.015625	-187500.015625	461.000000	492.000000	1019.000000	1610629251.394800
1594	41315.902344	-187500.015625	-187500.015625	-187500.015625	-187500.015625	-187500.015625	-187500.015625	-187500.015625	461.000000	490.000000	1019.000000	1610629251.394802
1595	41322.808594	-187500.015625	-187500.015625	-187500.015625	-187500.015625	-187500.015625	-187500.015625	-187500.015625	461.000000	491.000000	1018.000000	1610629251.394803
1596	41356.671875	-187500.015625	-187500.015625	-187500.015625	-187500.015625	-187500.015625	-187500.015625	-187500.015625	461.000000	491.000000	1018.000000	1610629251.394805
1597	41367.152344	-187500.015625	-187500.015625	-187500.015625	-187500.015625	-187500.015625	-187500.015625	-187500.015625	460.000000	491.000000	1019.000000	1610629251.394807
1598	41341.652344	-187500.015625	-187500.015625	-187500.015625	-187500.015625	-187500.015625	-187500.015625	-187500.015625	461.000000	492.000000	1018.000000	1610629251.394809
1599	41314.648438	-187500.015625	-187500.015625	-187500.015625	-187500.015625	-187500.015625	-187500.015625	-187500.015625	461.000000	490.000000	1018.000000	1610629251.394811
1600	41327.167969	-187500.015625	-187500.015625	-187500.015625	-187500.015625	-187500.015625	-187500.015625	-187500.015625	461.000000	491.000000	1018.000000	1610629251.394813
1601	41366.507812	-187500.015625	-187500.015625	-187500.015625	-187500.015625	-187500.015625	-187500.015625	-187500.015625	460.000000	491.000000	1018.000000	1610629251.394814
1602	41372.453125	-187500.015625	-187500.015625	-187500.015625	-187500.015625	-187500.015625	-187500.015625	-187500.015625	461.000000	490.000000	1019.000000	1610629251.394816
1603	41344.558594	-187500.015625	-187500.015625	-187500.015625	-187500.015625	-187500.015625	-187500.015625	-187500.015625	461.000000	491.000000	1019.000000	1610629251.394818
1604	41318.113281	-187500.015625	-187500.015625	-187500.015625	-187500.015625	-187500.015625	-187500.015625	-187500.015625	461.000000	491.000000	1018.000000	1610629251.394819
1605	41329.691406	-187500.015625	-187500.015625	-187500.015625	-187500.015625	-187500.015625	-187500.015625	-187500.015625	461.000000	491.000000	1018.000000	1610629251.394821
1606	41360.472656	-187500.015625	-187500.015625	-187500.015625	-187500.015625	-187500.015625	-187500.015625	-187500.015625	461.000000	491.000000	1018.000000	1610629251.394824
1607	41367.511719	-187500.015625	-187500.015625	-187500.015625	-187500.015625	-187500.015625	-187500.015625	-187500.015625	461.000000	491.000000	1018.000000	1610629251.394826
1608	41336.062500	-187500.015625	-187500.015625	-187500.015625	-187500.015625	-187500.015625	-187500.015625	-187500.015625	461.000000	491.000000	1019.000000	1610629251.394828
1609	41309.644531	-187500.015625	-187500.015625	-187500.015625	-187500.015625	-187500.015625	-187500.015625	-187500.015625	461.000000	490.000000	1019.000000	1610629251.394829
1610	41318.316406	-187500.015625	-187500.015625	-187500.015625	-187500.015625	-187500.015625	-187500.015625	-187500.015625	461.000000	491.000000	1018.000000	1610629251.394831
1611	41359.152344	-187500.015625	-187500.015625	-187500.015625	-187500.015625	-187500.015625	-187500.015625	-187500.015625	461.000000	491.000000	1019.000000	1610629251.394833
1612	41371.535156	-187500.015625	-187500.015625	-187500.015625	-187500.015625	-187500.015625	-187500.015625	-187500.015625	460.000000	491.000000	1018.000000	1610629251.394835
1613	41342.144531	-187500.015625	-187500.015625	-187500.015625	-187500.015625	-187500.015625	-187500.015625	-187500.015625	461.000000	491.000000	1018.000000	1610629251.394836
1614	41315.140625	-187500.015625	-187500.015625	-187500.015625	-187500.015625	-187500.015625	-187500.015625	-187500.015625	461.000000	490.000000	1018.000000	1610629251.394838
1615	41323.546875	-187500.015625	-187500.015625	-187500.015625	-187500.015625	-187500.015625	-187500.015625	-187500.015625	461.000000	491.000000	1018.000000	1610629251.394840
1616	41363.152344	-187500.015625	-187500.015625	-187500.015625	-187500.015625	-187500.015625	-187500.015625	-187500.015625	460.000000	492.000000	1018.000000	1610629251.394841
1617	41375.601562	-187500.015625	-187500.015625	-187500.015625	-187500.015625	-187500.015625	-187500.015625	-187500.015625	461.000000	490.000000	1019.000000	1610629251.394843
1618	41346.324219	-187500.015625	-187500.015625	-187500.015625	-187500.015625	-187500.015625	-187500.015625	-187500.015625	461.000000	491.000000	1019.000000	1610629251.394845
1619	41316.328125	-187500.015625	-187500.015625	-187500.015625	-187500.015625	-187500.015625	-187500.015625	-187500.015625	461.000000	491.000000	1019.000000	1610629251.394847
1620	41326.609375	-187500.015625	-187500.015625	-187500.015625	-187500.015625	-187500.015625	-187500.015625	-187500.015625	461.000000	491.000000	1018.000000	1610629251.394848
1621	41363.488281	-187500.015625	-187500.015625	-187500.015625	-187500.015625	-187500.015625	-187500.015625	-187500.015625	461.000000	491.000000	1018.000000	1610629251.394850
1622	41372.585938	-187500.015625	-187500.015625	-187500.015625	-187500.015625	-187500.015625	-187500.015625	-187500.015625	461.000000	491.000000	1018.000000	1610629251.394852
1623	41343.664062	-187500.015625	-187500.015625	-187500.015625	-187500.015625	-187500.015625	-187500.015625	-187500.015625	461.000000	492.000000	1019.000000	1610629251.394854
1624	41314.179688	-187500.015625	-187500.015625	-187500.015625	-187500.015625	-187500.015625	-187500.015625	-187500.015625	461.000000	491.000000	1018.000000	1610629251.394855
1625	41325.648438	-187500.015625	-187500.015625	-187500.015625	-187500.015625	-187500.015625	-187500.015625	-187500.015625	461.000000	491.000000	1018.000000	1610629251.394857
1626	41366.886719	-187500.015625	-187500.015625	-187500.015625	-187500.015625	-187500.015625	-187500.015625	-187500.015625	461.000000	491.000000	1019.000000	1610629251.394859
1627	41376.964844	-187500.015625	-187500.015625	-187500.015625	-187500.015625	-187500.015625	-187500.015625	-187500.015625	461.000000	491.000000	1019.000000	1610629251.394861
1628	41347.238281	-187500.015625	-187500.015625	-187500.015625	-187500.015625	-187500.015625	-187500.015625	-187500.015625	461.000000	491.000000	1018.000000	1610629251.394862
1629	41318.941406	-187500.015625	-187500.015625	-187500.015625	-187500.015625	-187500.015625	-187500.015625	-187500.015625	461.000000	490.000000	1019.000000	1610629251.394865
1630	41328.128906	-187500.015625	-187500.015625	-187500.015625	-187500.015625	-187500.015625	-187500.015625	-187500.015625	461.000000	491.000000	1019.000000	1610629251.394867
1631	41362.371094	-187500.015625	-187500.015625	-187500.015625	-187500.015625	-187500.015625	-187500.015625	-187500.015625	461.000000	491.000000	1018.000000	1610629251.394868
1632	41375.492188	-187500.015625	-187500.015625	-187500.015625	-187500.015625	-187500.015625	-187500.015625	-187500.015625	461.000000	491.000000	1019.000000	1610629251.394870
1633	41350.347656	-187500.015625	-187500.015625	-187500.015625	-187500.015625	-187500.015625	-187500.015625	-187500.015625	461.000000	492.000000	1019.000000	1610629251.394872
1634	41321.019531	-187500.015625	-187500.015625	-187500.015625	-187500.015625	-187500.015625	-187500.015625	-187500.015625	461.000000	491.000000	1018.000000	1610629251.394874
1635	41332.777344	-187500.015625	-187500.015625	-187500.015625	-187500.015625	-187500.015625	-187500.015625	-187500.015625	461.000000	491.000000	1019.000000	1610629251.394875
1636	41371.042969	-187500.015625	-187500.015625	-187500.015625	-187500.015625	-187500.015625	-187500.015625	-187500.015625	461.000000	492.000000	1018.000000	1610629251.394877
1637	41382.488281	-187500.015625	-187500.015625	-187500.015625	-187500.015625	-187500.015625	-187500.015625	-187500.015625	461.000000	490.000000	1019.000000	1610629251.394879
1638	41355.152344	-187500.015625	-187500.015625	-187500.015625	-187500.015625	-187500.015625	-187500.015625	-187500.015625	461.000000	491.000000	1019.000000	1610629251.394880
1639	41321.800781	-187500.015625	-187500.015625	-187500.015625	-187500.015625	-187500.015625	-187500.015625	-187500.015625	462.000000	491.000000	1018.000000	1610629251.394882
1640	41331.125000	-187500.015625	-187500.015625	-187500.015625	-187500.015625	-187500.015625	-187500.015625	-187500.015625	462.000000	491.000000	1019.000000	1610629251.394884
1641	41373.726562	-187500.015625	-187500.015625	-187500.015625	-187500.015625	-187500.015625	-187500.015625	-187500.015625	461.000000	492.000000	1018.000000	1610629251.394886
1642	41385.503906	-187500.015625	-187500.015625	-187500.015625	-187500.015625	-187500.015625	-187500.015625	-187500.015625	461.000000	491.000000	1018.000000	1610629251.394887
1643	41358.773438	-187500.015625	-187500.015625	-187500.015625	-187500.015625	-187500.015625	-187500.015625	-187500.015625	462.000000	491.000000	1018.000000	1610629251.394889
1644	41328.730469	-187500.015625	-187500.015625	-187500.015625	-187500.015625	-187500.015625	-187500.015625	-187500.015625	461.000000	490.000000	1019.000000	1610629251.394891
1645	41333.695312	-187500.015625	-187500.015625	-187500.015625	-187500.015625	-187500.015625	-187500.015625	-187500.015625	461.000000	490.000000	1018.000000	1610629251.394893
1646	41373.480469	-187500.015625	-187500.015625	-187500.015625	-187500.015625	-187500.015625	-187500.015625	-187500.015625	461.000000	491.000000	1019.000000	1610629251.394894
1647	41379.960938	-187500.015625	-187500.015625	-187500.015625	-187500.015625	-187500.015625	-187500.015625	-187500.015625	461.000000	490.000000	1019.000000	1610629251.394897
1648	41352.089844	-187500.015625	-187500.015625	-187500.015625	-187500.015625	-187500.015625	-187500.015625	-187500.015625	461.000000	492.000000	1018.000000	1610629251.394898
1649	41327.277344	-187500.015625	-187500.015625	-187500.015625	-187500.015625	-187500.015625	-187500.015625	-187500.015625	462.000000	490.000000	1019.000000	1610629251.394900
1650	41336.488281	-187500.015625	-187500.015625	-187500.015625	-187500.015625	-187500.015625	-187500.015625	-187500.015625	461.000000	491.000000	1019.000000	1610629251.394902
1651	41377.929688	-187500.015625	-187500.015625	-187500.015625	-187500.015625	-187500.015625	-187500.015625	-187500.015625	461.000000	491.000000	1019.000000	1610629251.394903
1652	41390.355469	-187500.015625	-187500.015625	-187500.015625	-187500.015625	-187500.015625	-187500.015625	-187500.015625	461.000000	491.000000	1019.000000	1610629251.394905
1653	41359.242188	-187500.015625	-187500.015625	-187500.015625	-187500.015625	-187500.015625	-187500.015625	-187500.015625	461.000000	491.000000	1019.000000	1610629251.394908
1654	41325.960938	-187500.015625	-187500.015625	-187500.015625	-187500.015625	-187500.015625	-187500.015625	-187500.015625	462.000000	491.000000	1018.000000	1610629251.394910
1655	41326.718750	-187500.015625	-187500.015625	-187500.015625	-187500.015625	-187500.015625	-187500.015625	-187500.015625	461.000000	491.000000	1018.000000	1610629251.394912
1656	41358.390625	-187500.015625	-187500.015625	-187500.015625	-187500.015625	-187500.015625	-187500.015625	-187500.015625	461.000000	491.000000	1019.000000	1610629251.394914
1657	41375.179688	-187500.015625	-187500.015625	-187500.015625	-187500.015625	-187500.015625	-187500.015625	-187500.015625	461.000000	490.000000	1018.000000	1610629251.394916
1658	41350.636719	-187500.015625	-187500.015625	-187500.015625	-187500.015625	-187500.015625	-187500.015625	-187500.015625	461.000000	491.000000	1018.000000	1610629251.394917
1659	41317.332031	-187500.015625	-187500.015625	-187500.015625	-187500.015625	-187500.015625	-187500.015625	-187500.015625	461.000000	491.000000	1018.000000	1610629251.394919
1660	41324.351562	-187500.015625	-187500.015625	-187500.015625	-187500.015625	-187500.015625	-187500.015625	-187500.015625	461.000000	491.000000	1018.000000	1610629251.394921
1661	41361.097656	-187500.015625	-187500.015625	-187500.015625	-187500.015625	-187500.015625	-187500.015625	-187500.015625	461.000000	491.000000	1019.000000	1610629251.394923
1662	41377.054688	-187500.015625	-187500.015625	-187500.015625	-187500.015625	-187500.015625	-187500.015625	-187500.015625	461.000000	490.000000	1019.000000	1610629251.394925
1663	41349.832031	-187500.015625	-187500.015625	-187500.015625	-187500.015625	-187500.015625	-187500.015625	-187500.015625	461.000000	491.000000	1017.000000	1610629251.394926
1664	41323.253906	-187500.015625	-187500.015625	-187500.015625	-187500.015625	-187500.015625	-187500.015625	-187500.015625	461.000000	490.000000	1019.000000	1610629251.394928
1665	41326.542969	-187500.015625	-187500.015625	-187500.015625	-187500.015625	-187500.015625	-187500.015625	-187500.015625	461.000000	491.000000	1018.000000	1610629251.394930
1666	41359.464844	-187500.015625	-187500.015625	-187500.015625	-187500.015625	-187500.015625	-187500.015625	-187500.015625	461.000000	491.000000	1018.000000	1610629251.394932
1667	41374.015625	-187500.015625	-187500.015625	-187500.015625	-187500.015625	-187500.015625	-187500.015625	-187500.015625	461.000000	491.000000	1019.000000	1610629251.394933
1668	41346.343750	-187500.015625	-187500.015625	-187500.015625	-187500.015625	-187500.015625	-187500.015625	-187500.015625	461.000000	492.000000	1018.000000	1610629251.394935
1669	41314.046875	-187500.015625	-187500.015625	-187500.015625	-187500.015625	-187500.015625	-187500.015625	-187500.015625	462.000000	490.000000	1019.000000	1610629251.394937
1670	41319.835938	-187500.015625	-187500.015625	-187500.015625	-187500.015625	-187500.015625	-187500.015625	-187500.015625	462.000000	491.000000	1019.000000	1610629251.394939
1671	41361.320312	-187500.015625	-187500.015625	-187500.015625	-187500.015625	-187500.015625	-187500.015625	-187500.015625	461.000000	491.000000	1018.000000	1610629251.394940
1672	41379.468750	-187500.015625	-187500.015625	-187500.015625	-187500.015625	-187500.015625	-187500.015625	-187500.015625	461.000000	491.000000	1019.000000	1610629251.394942
1673	41354.390625	-187500.015625	-187500.015625	-187500.015625	-187500.015625	-187500.015625	-187500.015625	-187500.015625	461.000000	491.000000	1019.000000	1610629251.394944
1674	41323.769531	-187500.015625	-187500.015625	-187500.015625	-187500.015625	-187500.015625	-187500.015625	-187500.015625	461.000000	490.000000	1019.000000	1610629251.394946
1675	41326.609375	-187500.015625	-187500.015625	-187500.015625	-187500.015625	-187500.015625	-187500.015625	-187500.015625	461.000000	491.000000	1018.000000	1610629251.394947
1676	41360.203125	-187500.015625	-187500.015625	-187500.015625	-187500.015625	-187500.015625	-187500.015625	-187500.015625	461.000000	491.000000	1019.000000	1610629251.394950
1677	41375.402344	-187500.015625	-187500.015625	-187500.015625	-187500.015625	-187500.015625	-187500.015625	-187500.015625	461.000000	491.000000	1018.000000	1610629251.394952
1678	41348.492188	-187500.015625	-187500.015625	-187500.015625	-187500.015625	-187500.015625	-187500.015625	-187500.015625	461.000000	491.000000	1018.000000	1610629251.394954
1679	41320.261719	-187500.015625	-187500.015625	-187500.015625	-187500.015625	-187500.015625	-187500.015625	-187500.015625	461.000000	491.000000	1019.000000	1610629251.394956
1680	41327.324219	-187500.015625	-187500.015625	-187500.015625	-187500.015625	-187500.015625	-187500.015625	-187500.015625	461.000000	490.000000	1019.000000	1610629251.394957
1681	41367.667969	-187500.015625	-187500.015625	-187500.015625	-187500.015625	-187500.015625	-187500.015625	-187500.015625	461.000000	491.000000	1018.000000	1610629251.394959
1682	41379.023438	-187500.015625	-187500.015625	-187500.015625	-187500.015625	-187500.015625	-187500.015625	-187500.015625	461.000000	490.000000	1019.000000	1610629251.394961
1683	41350.480469	-187500.015625	-187500.015625	-187500.015625	-187500.015625	-187500.015625	-187500.015625	-187500.015625	461.000000	491.000000	1019.000000	1610629251.394963
1684	41317.890625	-187500.015625	-187500.015625	-187500.015625	-187500.015625	-187500.015625	-187500.015625	-187500.015625	461.000000	491.000000	1019.000000	1610629251.874182
1685	41320.820312	-187500.015625	-187500.015625	-187500.015625	-187500.015625	-187500.015625	-187500.015625	-187500.015625	461.000000	490.000000	1019.000000	1610629251.874274
1686	41355.261719	-187500.015625	-187500.015625	-187500.015625	-187500.015625	-187500.015625	-187500.015625	-187500.015625	461.000000	491.000000	1019.000000	1610629251.874276
1687	41372.742188	-187500.015625	-187500.015625	-187500.015625	-187500.015625	-187500.015625	-187500.015625	-187500.015625	461.000000	491.000000	1018.000000	1610629251.874278
1688	41349.562500	-187500.015625	-187500.015625	-187500.015625	-187500.015625	-187500.015625	-187500.015625	-187500.015625	461.000000	492.000000	1018.000000	1610629251.874279
1689	41322.003906	-187500.015625	-187500.015625	-187500.015625	-187500.015625	-187500.015625	-187500.015625	-187500.015625	461.000000	490.000000	1019.000000	1610629251.874281
1690	41322.273438	-187500.015625	-187500.015625	-187500.015625	-187500.015625	-187500.015625	-187500.015625	-187500.015625	461.000000	491.000000	1018.000000	1610629251.874284
1691	41359.195312	-187500.015625	-187500.015625	-187500.015625	-187500.015625	-187500.015625	-187500.015625	-187500.015625	461.000000	491.000000	1018.000000	1610629251.874286
1692	41378.105469	-187500.015625	-187500.015625	-187500.015625	-187500.015625	-187500.015625	-187500.015625	-187500.015625	461.000000	490.000000	1018.000000	1610629251.874288
1693	41350.792969	-187500.015625	-187500.015625	-187500.015625	-187500.015625	-187500.015625	-187500.015625	-187500.015625	461.000000	491.000000	1019.000000	1610629251.874290
1694	41318.718750	-187500.015625	-187500.015625	-187500.015625	-187500.015625	-187500.015625	-187500.015625	-187500.015625	461.000000	491.000000	1019.000000	1610629251.874292
1695	41325.492188	-187500.015625	-187500.015625	-187500.015625	-187500.015625	-187500.015625	-187500.015625	-187500.015625	461.000000	491.000000	1018.000000	1610629251.874294
1696	41363.445312	-187500.015625	-187500.015625	-187500.015625	-187500.015625	-187500.015625	-187500.015625	-187500.015625	461.000000	491.000000	1018.000000	1610629251.874296
1697	41376.453125	-187500.015625	-187500.015625	-187500.015625	-187500.015625	-187500.015625	-187500.015625	-187500.015625	461.000000	491.000000	1019.000000	1610629251.874298
1698	41350.570312	-187500.015625	-187500.015625	-187500.015625	-187500.015625	-187500.015625	-187500.015625	-187500.015625	461.000000	491.000000	1018.000000	1610629251.874303
1699	41319.410156	-187500.015625	-187500.015625	-187500.015625	-187500.015625	-187500.015625	-187500.015625	-187500.015625	461.000000	491.000000	1019.000000	1610629251.874329
1700	41318.382812	-187500.015625	-187500.015625	-187500.015625	-187500.015625	-187500.015625	-187500.015625	-187500.015625	461.000000	491.000000	1018.000000	1610629251.874331
1701	41358.191406	-187500.015625	-187500.015625	-187500.015625	-187500.015625	-187500.015625	-187500.015625	-187500.015625	461.000000	491.000000	1019.000000	1610629251.874332
1702	41374.484375	-187500.015625	-187500.015625	-187500.015625	-187500.015625	-187500.015625	-187500.015625	-187500.015625	461.000000	490.000000	1018.000000	1610629251.874334
1703	41358.347656	-187500.015625	-187500.015625	-187500.015625	-187500.015625	-187500.015625	-187500.015625	-187500.015625	461.000000	491.000000	1018.000000	1610629251.874336
1704	41325.312500	-187500.015625	-187500.015625	-187500.015625	-187500.015625	-187500.015625	-187500.015625	-187500.015625	461.000000	490.000000	1019.000000	1610629251.874338
1705	41324.531250	-187500.015625	-187500.015625	-187500.015625	-187500.015625	-187500.015625	-187500.015625	-187500.015625	461.000000	491.000000	1019.000000	1610629251.874340
1706	41362.816406	-187500.015625	-187500.015625	-187500.015625	-187500.015625	-187500.015625	-187500.015625	-187500.015625	461.000000	491.000000	1019.000000	1610629251.874342
1707	41379.066406	-187500.015625	-187500.015625	-187500.015625	-187500.015625	-187500.015625	-187500.015625	-187500.015625	461.000000	490.000000	1018.000000	1610629251.874344
1708	41355.105469	-187500.015625	-187500.015625	-187500.015625	-187500.015625	-187500.015625	-187500.015625	-187500.015625	461.000000	491.000000	1018.000000	1610629251.874345
1709	41318.046875	-187500.015625	-187500.015625	-187500.015625	-187500.015625	-187500.015625	-187500.015625	-187500.015625	461.000000	490.000000	1018.000000	1610629251.874347
1710	41320.683594	-187500.015625	-187500.015625	-187500.015625	-187500.015625	-187500.015625	-187500.015625	-187500.015625	461.000000	491.000000	1019.000000	1610629251.874349
1711	41356.648438	-187500.015625	-187500.015625	-187500.015625	-187500.015625	-187500.015625	-187500.015625	-187500.015625	461.000000	491.000000	1019.000000	1610629251.874351
1712	41372.988281	-187500.015625	-187500.015625	-187500.015625	-187500.015625	-187500.015625	-187500.015625	-187500.015625	461.000000	491.000000	1018.000000	1610629251.874353
1713	41351.574219	-187500.015625	-187500.015625	-187500.015625	-187500.015625	-187500.015625	-187500.015625	-187500.015625	461.000000	491.000000	1019.000000	1610629251.874355
1714	41314.851562	-187500.015625	-187500.015625	-187500.015625	-187500.015625	-187500.015625	-187500.015625	-187500.015625	461.000000	491.000000	1018.000000	1610629251.874357
1715	41316.503906	-187500.015625	-187500.015625	-187500.015625	-187500.015625	-187500.015625	-187500.015625	-187500.015625	461.000000	491.000000	1018.000000	1610629251.874359
1716	41356.269531	-187500.015625	-187500.015625	-187500.015625	-187500.015625	-187500.015625	-187500.015625	-187500.015625	461.000000	491.000000	1018.000000	1610629251.874360
1717	41374.015625	-187500.015625	-187500.015625	-187500.015625	-187500.015625	-187500.015625	-187500.015625	-187500.015625	461.000000	491.000000	1018.000000	1610629251.874362
1718	41351.933594	-187500.015625	-187500.015625	-187500.015625	-187500.015625	-187500.015625	-187500.015625	-187500.015625	461.000000	492.000000	1018.000000	1610629251.874364
1719	41321.535156	-187500.015625	-187500.015625	-187500.015625	-187500.015625	-187500.015625	-187500.015625	-187500.015625	461.000000	491.000000	1018.000000	1610629251.874366
1720	41322.742188	-187500.015625	-187500.015625	-187500.015625	-187500.015625	-187500.015625	-187500.015625	-187500.015625	461.000000	491.000000	1019.000000	1610629251.874367
1721	41357.968750	-187500.015625	-187500.015625	-187500.015625	-187500.015625	-187500.015625	-187500.015625	-187500.015625	461.000000	491.000000	1018.000000	1610629251.874369
1722	41377.390625	-187500.015625	-187500.015625	-187500.015625	-187500.015625	-187500.015625	-187500.015625	-187500.015625	461.000000	491.000000	1019.000000	1610629251.874372
1723	41353.320312	-187500.015625	-187500.015625	-187500.015625	-187500.015625	-187500.015625	-187500.015625	-187500.015625	462.000000	491.000000	1019.000000	1610629251.874374
1724	41321.601562	-187500.015625	-187500.015625	-187500.015625	-187500.015625	-187500.015625	-187500.015625	-187500.015625	461.000000	491.000000	1018.000000	1610629251.874376
1725	41319.007812	-187500.015625	-187500.015625	-187500.015625	-187500.015625	-187500.015625	-187500.015625	-187500.015625	461.000000	491.000000	1019.000000	1610629251.874379
1726	41355.375000	-187500.015625	-187500.015625	-187500.015625	-187500.015625	-187500.015625	-187500.015625	-187500.015625	461.000000	491.000000	1018.000000	1610629251.874380
1727	41377.414062	-187500.015625	-187500.015625	-187500.015625	-187500.015625	-187500.015625	-187500.015625	-187500.015625	461.000000	490.000000	1019.000000	1610629251.874382
1728	41355.152344	-187500.015625	-187500.015625	-187500.015625	-187500.015625	-187500.015625	-187500.015625	-187500.015625	461.000000	492.000000	1019.000000	1610629251.874384
1729	41321.421875	-187500.015625	-187500.015625	-187500.015625	-187500.015625	-187500.015625	-187500.015625	-187500.015625	462.000000	490.000000	1019.000000	1610629251.874385
1730	41319.769531	-187500.015625	-187500.015625	-187500.015625	-187500.015625	-187500.015625	-187500.015625	-187500.015625	461.000000	491.000000	1019.000000	1610629251.874387
1731	41356.000000	-187500.015625	-187500.015625	-187500.015625	-187500.015625	-187500.015625	-187500.015625	-187500.015625	461.000000	491.000000	1018.000000	1610629251.874389
1732	41375.515625	-187500.015625	-187500.015625	-187500.015625	-187500.015625	-187500.015625	-187500.015625	-187500.015625	461.000000	490.000000	1019.000000	1610629251.874391
1733	41355.933594	-187500.015625	-187500.015625	-187500.015625	-187500.015625	-187500.015625	-187500.015625	-187500.015625	461.000000	492.000000	1017.000000	1610629251.874394
1734	41321.085938	-187500.015625	-187500.015625	-187500.015625	-187500.015625	-187500.015625	-187500.015625	-187500.015625	462.000000	490.000000	1019.000000	1610629251.874396
1735	41313.644531	-187500.015625	-187500.015625	-187500.015625	-187500.015625	-187500.015625	-187500.015625	-187500.015625	461.000000	491.000000	1019.000000	1610629251.874398
1736	41350.257812	-187500.015625	-187500.015625	-187500.015625	-187500.015625	-187500.015625	-187500.015625	-187500.015625	461.000000	491.000000	1019.000000	1610629251.874400
1737	41371.265625	-187500.015625	-187500.015625	-187500.015625	-187500.015625	-187500.015625	-187500.015625	-187500.015625	461.000000	491.000000	1018.000000	1610629251.874402
1738	41344.714844	-187500.015625	-187500.015625	-187500.015625	-187500.015625	-187500.015625	-187500.015625	-187500.015625	461.000000	491.000000	1018.000000	1610629251.874404
1739	41311.476562	-187500.015625	-187500.015625	-187500.015625	-187500.015625	-187500.015625	-187500.015625	-187500.015625	461.000000	491.000000	1019.000000	1610629251.874405
1740	41313.488281	-187500.015625	-187500.015625	-187500.015625	-187500.015625	-187500.015625	-187500.015625	-187500.015625	461.000000	491.000000	1018.000000	1610629251.874407
1741	41353.160156	-187500.015625	-187500.015625	-187500.015625	-187500.015625	-187500.015625	-187500.015625	-187500.015625	461.000000	491.000000	1018.000000	1610629251.874409
1742	41369.589844	-187500.015625	-187500.015625	-187500.015625	-187500.015625	-187500.015625	-187500.015625	-187500.015625	461.000000	490.000000	1019.000000	1610629251.874410
1743	41349.808594	-187500.015625	-187500.015625	-187500.015625	-187500.015625	-187500.015625	-187500.015625	-187500.015625	461.000000	491.000000	1018.000000	1610629251.874412
1744	41317.621094	-187500.015625	-187500.015625	-187500.015625	-187500.015625	-187500.015625	-187500.015625	-187500.015625	461.000000	491.000000	1019.000000	1610629251.874413
1745	41317.019531	-187500.015625	-187500.015625	-187500.015625	-187500.015625	-187500.015625	-187500.015625	-187500.015625	461.000000	491.000000	1018.000000	1610629251.874415
1746	41349.027344	-187500.015625	-187500.015625	-187500.015625	-187500.015625	-187500.015625	-187500.015625	-187500.015625	461.000000	491.000000	1018.000000	1610629251.874418
1747	41368.898438	-187500.015625	-187500.015625	-187500.015625	-187500.015625	-187500.015625	-187500.015625	-187500.015625	461.000000	490.000000	1019.000000	1610629251.874420
1748	41350.792969	-187500.015625	-187500.015625	-187500.015625	-187500.015625	-187500.015625	-187500.015625	-187500.015625	461.000000	491.000000	1019.000000	1610629251.874422
1749	41319.656250	-187500.015625	-187500.015625	-187500.015625	-187500.015625	-187500.015625	-187500.015625	-187500.015625	461.000000	491.000000	1019.000000	1610629251.874424
1750	41313.710938	-187500.015625	-187500.015625	-187500.015625	-187500.015625	-187500.015625	-187500.015625	-187500.015625	461.000000	491.000000	1019.000000	1610629251.874426
1751	41349.964844	-187500.015625	-187500.015625	-187500.015625	-187500.015625	-187500.015625	-187500.015625	-187500.015625	461.000000	491.000000	1018.000000	1610629251.874427
1752	41371.578125	-187500.015625	-187500.015625	-187500.015625	-187500.015625	-187500.015625	-187500.015625	-187500.015625	461.000000	490.000000	1019.000000	1610629251.874429
1753	41350.703125	-187500.015625	-187500.015625	-187500.015625	-187500.015625	-187500.015625	-187500.015625	-187500.015625	461.000000	491.000000	1018.000000	1610629251.874431
1754	41319.500000	-187500.015625	-187500.015625	-187500.015625	-187500.015625	-187500.015625	-187500.015625	-187500.015625	462.000000	491.000000	1019.000000	1610629251.874433
1755	41317.710938	-187500.015625	-187500.015625	-187500.015625	-187500.015625	-187500.015625	-187500.015625	-187500.015625	462.000000	490.000000	1019.000000	1610629251.874435
1756	41353.406250	-187500.015625	-187500.015625	-187500.015625	-187500.015625	-187500.015625	-187500.015625	-187500.015625	461.000000	491.000000	1018.000000	1610629251.874436
1757	41375.445312	-187500.015625	-187500.015625	-187500.015625	-187500.015625	-187500.015625	-187500.015625	-187500.015625	461.000000	491.000000	1018.000000	1610629251.874438
1758	41359.597656	-187500.015625	-187500.015625	-187500.015625	-187500.015625	-187500.015625	-187500.015625	-187500.015625	462.000000	491.000000	1019.000000	1610629251.874440
1759	41326.316406	-187500.015625	-187500.015625	-187500.015625	-187500.015625	-187500.015625	-187500.015625	-187500.015625	461.000000	491.000000	1018.000000	1610629251.874442
1760	41318.941406	-187500.015625	-187500.015625	-187500.015625	-187500.015625	-187500.015625	-187500.015625	-187500.015625	461.000000	490.000000	1019.000000	1610629251.874444
1761	41351.976562	-187500.015625	-187500.015625	-187500.015625	-187500.015625	-187500.015625	-187500.015625	-187500.015625	461.000000	491.000000	1019.000000	1610629251.874448
1762	41373.906250	-187500.015625	-187500.015625	-187500.015625	-187500.015625	-187500.015625	-187500.015625	-187500.015625	461.000000	491.000000	1018.000000	1610629251.874451
1763	41352.937500	-187500.015625	-187500.015625	-187500.015625	-187500.015625	-187500.015625	-187500.015625	-187500.015625	461.000000	490.000000	1019.000000	1610629251.874454
1764	41314.269531	-187500.015625	-187500.015625	-187500.015625	-187500.015625	-187500.015625	-187500.015625	-187500.015625	461.000000	491.000000	1018.000000	1610629251.874456
1765	41310.781250	-187500.015625	-187500.015625	-187500.015625	-187500.015625	-187500.015625	-187500.015625	-187500.015625	461.000000	491.000000	1018.000000	1610629251.874458
1766	41346.121094	-187500.015625	-187500.015625	-187500.015625	-187500.015625	-187500.015625	-187500.015625	-187500.015625	461.000000	491.000000	1019.000000	1610629251.874460
1767	41366.574219	-187500.015625	-187500.015625	-187500.015625	-187500.015625	-187500.015625	-187500.015625	-187500.015625	461.000000	491.000000	1019.000000	1610629251.874463
1768	41346.656250	-187500.015625	-187500.015625	-187500.015625	-187500.015625	-187500.015625	-187500.015625	-187500.015625	461.000000	492.000000	1018.000000	1610629251.874465
1769	41312.636719	-187500.015625	-187500.015625	-187500.015625	-187500.015625	-187500.015625	-187500.015625	-187500.015625	461.000000	491.000000	1019.000000	1610629251.874468
1770	41307.164062	-187500.015625	-187500.015625	-187500.015625	-187500.015625	-187500.015625	-187500.015625	-187500.015625	461.000000	491.000000	1019.000000	1610629251.874470
1771	41342.902344	-187500.015625	-187500.015625	-187500.015625	-187500.015625	-187500.015625	-187500.015625	-187500.015625	461.000000	491.000000	1018.000000	1610629251.874472
1772	41371.355469	-187500.015625	-187500.015625	-187500.015625	-187500.015625	-187500.015625	-187500.015625	-187500.015625	461.000000	491.000000	1019.000000	1610629251.874474
1773	41353.207031	-187500.015625	-187500.015625	-187500.015625	-187500.015625	-187500.015625	-187500.015625	-187500.015625	461.000000	491.000000	1019.000000	1610629251.874476
1774	41318.917969	-187500.015625	-187500.015625	-187500.015625	-187500.015625	-187500.015625	-187500.015625	-187500.015625	462.000000	490.000000	1018.000000	1610629251.874478
1775	41312.257812	-187500.015625	-187500.015625	-187500.015625	-187500.015625	-187500.015625	-187500.015625	-187500.015625	462.000000	491.000000	1018.000000	1610629251.874480
1776	41346.054688	-187500.015625	-187500.015625	-187500.015625	-187500.015625	-187500.015625	-187500.015625	-187500.015625	461.000000	491.000000	1018.000000	1610629251.874482
1777	41368.695312	-187500.015625	-187500.015625	-187500.015625	-187500.015625	-187500.015625	-187500.015625	-187500.015625	461.000000	491.000000	1018.000000	1610629251.874484
1778	41357.230469	-187500.015625	-187500.015625	-187500.015625	-187500.015625	-187500.015625	-187500.015625	-187500.015625	461.000000	491.000000	1019.000000	1610629251.874485
1779	41324.171875	-187500.015625	-187500.015625	-187500.015625	-187500.015625	-187500.015625	-187500.015625	-187500.015625	462.000000	491.000000	1019.000000	1610629251.874488
1780	41313.800781	-187500.015625	-187500.015625	-187500.015625	-187500.015625	-187500.015625	-187500.015625	-187500.015625	461.000000	491.000000	1018.000000	1610629251.874490
1781	41351.375000	-187500.015625	-187500.015625	-187500.015625	-187500.015625	-187500.015625	-187500.015625	-187500.015625	461.000000	491.000000	1018.000000	1610629251.874492
1782	41375.113281	-187500.015625	-187500.015625	-187500.015625	-187500.015625	-187500.015625	-187500.015625	-187500.015625	461.000000	491.000000	1018.000000	1610629251.874495
1783	41358.304688	-187500.015625	-187500.015625	-187500.015625	-187500.015625	-187500.015625	-187500.015625	-187500.015625	461.000000	491.000000	1019.000000	1610629251.874497
1784	41322.652344	-187500.015625	-187500.015625	-187500.015625	-187500.015625	-187500.015625	-187500.015625	-187500.015625	461.000000	491.000000	1018.000000	1610629251.874498
1785	41309.351562	-187500.015625	-187500.015625	-187500.015625	-187500.015625	-187500.015625	-187500.015625	-187500.015625	462.000000	491.000000	1019.000000	1610629251.874500
1786	41337.964844	-187500.015625	-187500.015625	-187500.015625	-187500.015625	-187500.015625	-187500.015625	-187500.015625	461.000000	491.000000	1019.000000	1610629251.874502
1787	41358.167969	-187500.015625	-187500.015625	-187500.015625	-187500.015625	-187500.015625	-187500.015625	-187500.015625	461.000000	490.000000	1018.000000	1610629251.874504
1788	41345.203125	-187500.015625	-187500.015625	-187500.015625	-187500.015625	-187500.015625	-187500.015625	-187500.015625	461.000000	490.000000	1018.000000	1610629251.874505
1789	41311.230469	-187500.015625	-187500.015625	-187500.015625	-187500.015625	-187500.015625	-187500.015625	-187500.015625	461.000000	491.000000	1019.000000	1610629251.874507
1790	41302.535156	-187500.015625	-187500.015625	-187500.015625	-187500.015625	-187500.015625	-187500.015625	-187500.015625	461.000000	491.000000	1018.000000	1610629251.874508
1791	41337.785156	-187500.015625	-187500.015625	-187500.015625	-187500.015625	-187500.015625	-187500.015625	-187500.015625	461.000000	491.000000	1019.000000	1610629251.874510
1792	41359.597656	-187500.015625	-187500.015625	-187500.015625	-187500.015625	-187500.015625	-187500.015625	-187500.015625	461.000000	490.000000	1019.000000	1610629251.874513
1793	41345.339844	-187500.015625	-187500.015625	-187500.015625	-187500.015625	-187500.015625	-187500.015625	-187500.015625	461.000000	491.000000	1018.000000	1610629251.874515
1794	41313.554688	-187500.015625	-187500.015625	-187500.015625	-187500.015625	-187500.015625	-187500.015625	-187500.015625	462.000000	491.000000	1018.000000	1610629251.874516
1795	41302.648438	-187500.015625	-187500.015625	-187500.015625	-187500.015625	-187500.015625	-187500.015625	-187500.015625	461.000000	491.000000	1019.000000	1610629251.874518
1796	41338.945312	-187500.015625	-187500.015625	-187500.015625	-187500.015625	-187500.015625	-187500.015625	-187500.015625	461.000000	491.000000	1019.000000	1610629251.874520
1797	41365.320312	-187500.015625	-187500.015625	-187500.015625	-187500.015625	-187500.015625	-187500.015625	-187500.015625	461.000000	548.000000	1018.000000	1610629251.874521
1798	41351.015625	-187500.015625	-187500.015625	-187500.015625	-187500.015625	-187500.015625	-187500.015625	-187500.015625	462.000000	660.000000	1019.000000	1610629251.874523
1799	41319.859375	-187500.015625	-187500.015625	-187500.015625	-187500.015625	-187500.015625	-187500.015625	-187500.015625	462.000000	721.000000	1019.000000	1610629251.874524
1800	41314.671875	-187500.015625	-187500.015625	-187500.015625	-187500.015625	-187500.015625	-187500.015625	-187500.015625	462.000000	754.000000	1018.000000	1610629251.874526
1801	41342.769531	-187500.015625	-187500.015625	-187500.015625	-187500.015625	-187500.015625	-187500.015625	-187500.015625	462.000000	772.000000	1019.000000	1610629251.874528
1802	41362.886719	-187500.015625	-187500.015625	-187500.015625	-187500.015625	-187500.015625	-187500.015625	-187500.015625	461.000000	785.000000	1018.000000	1610629251.874529
1803	41346.726562	-187500.015625	-187500.015625	-187500.015625	-187500.015625	-187500.015625	-187500.015625	-187500.015625	462.000000	793.000000	1018.000000	1610629251.874531
1804	41316.660156	-187500.015625	-187500.015625	-187500.015625	-187500.015625	-187500.015625	-187500.015625	-187500.015625	462.000000	798.000000	1018.000000	1610629252.354052
1805	41305.308594	-187500.015625	-187500.015625	-187500.015625	-187500.015625	-187500.015625	-187500.015625	-187500.015625	462.000000	802.000000	1019.000000	1610629252.354078
1806	41339.972656	-187500.015625	-187500.015625	-187500.015625	-187500.015625	-187500.015625	-187500.015625	-187500.015625	462.000000	804.000000	1019.000000	1610629252.354132
1807	41365.835938	-187500.015625	-187500.015625	-187500.015625	-187500.015625	-187500.015625	-187500.015625	-187500.015625	462.000000	806.000000	1018.000000	1610629252.354152
1808	41350.769531	-187500.015625	-187500.015625	-187500.015625	-187500.015625	-187500.015625	-187500.015625	-187500.015625	462.000000	808.000000	1018.000000	1610629252.354154
1809	41317.445312	-187500.015625	-187500.015625	-187500.015625	-187500.015625	-187500.015625	-187500.015625	-187500.015625	462.000000	809.000000	1018.000000	1610629252.354155
1810	41307.386719	-187500.015625	-187500.015625	-187500.015625	-187500.015625	-187500.015625	-187500.015625	-187500.015625	462.000000	810.000000	1019.000000	1610629252.354157
1811	41336.332031	-187500.015625	-187500.015625	-187500.015625	-187500.015625	-187500.015625	-187500.015625	-187500.015625	461.000000	812.000000	1019.000000	1610629252.354158
1812	41367.691406	-187500.015625	-187500.015625	-187500.015625	-187500.015625	-187500.015625	-187500.015625	-187500.015625	461.000000	812.000000	1017.000000	1610629252.354160
1813	41356.558594	-187500.015625	-187500.015625	-187500.015625	-187500.015625	-187500.015625	-187500.015625	-187500.015625	461.000000	813.000000	1018.000000	1610629252.354162
1814	41319.007812	-187500.015625	-187500.015625	-187500.015625	-187500.015625	-187500.015625	-187500.015625	-187500.015625	462.000000	813.000000	1019.000000	1610629252.354163
1815	41310.625000	-187500.015625	-187500.015625	-187500.015625	-187500.015625	-187500.015625	-187500.015625	-187500.015625	462.000000	813.000000	1018.000000	1610629252.354168
1816	41342.476562	-187500.015625	-187500.015625	-187500.015625	-187500.015625	-187500.015625	-187500.015625	-187500.015625	461.000000	814.000000	1019.000000	1610629252.354169
1817	41365.031250	-187500.015625	-187500.015625	-187500.015625	-187500.015625	-187500.015625	-187500.015625	-187500.015625	461.000000	814.000000	1019.000000	1610629252.354171
1818	41354.257812	-187500.015625	-187500.015625	-187500.015625	-187500.015625	-187500.015625	-187500.015625	-187500.015625	461.000000	815.000000	1018.000000	1610629252.354172
1819	41319.007812	-187500.015625	-187500.015625	-187500.015625	-187500.015625	-187500.015625	-187500.015625	-187500.015625	462.000000	815.000000	1019.000000	1610629252.354174
1820	41308.546875	-187500.015625	-187500.015625	-187500.015625	-187500.015625	-187500.015625	-187500.015625	-187500.015625	461.000000	816.000000	1018.000000	1610629252.354176
1821	41342.703125	-187500.015625	-187500.015625	-187500.015625	-187500.015625	-187500.015625	-187500.015625	-187500.015625	461.000000	816.000000	1018.000000	1610629252.354177
1822	41365.164062	-187500.015625	-187500.015625	-187500.015625	-187500.015625	-187500.015625	-187500.015625	-187500.015625	461.000000	816.000000	1018.000000	1610629252.354179
1823	41353.878906	-187500.015625	-187500.015625	-187500.015625	-187500.015625	-187500.015625	-187500.015625	-187500.015625	461.000000	817.000000	1019.000000	1610629252.354181
1824	41323.187500	-187500.015625	-187500.015625	-187500.015625	-187500.015625	-187500.015625	-187500.015625	-187500.015625	462.000000	817.000000	1018.000000	1610629252.354182
1825	41311.789062	-187500.015625	-187500.015625	-187500.015625	-187500.015625	-187500.015625	-187500.015625	-187500.015625	461.000000	817.000000	1018.000000	1610629252.354184
1826	41339.640625	-187500.015625	-187500.015625	-187500.015625	-187500.015625	-187500.015625	-187500.015625	-187500.015625	462.000000	817.000000	1019.000000	1610629252.354185
1827	41373.121094	-187500.015625	-187500.015625	-187500.015625	-187500.015625	-187500.015625	-187500.015625	-187500.015625	461.000000	818.000000	1018.000000	1610629252.354187
1828	41362.796875	-187500.015625	-187500.015625	-187500.015625	-187500.015625	-187500.015625	-187500.015625	-187500.015625	462.000000	817.000000	1018.000000	1610629252.354189
1829	41324.394531	-187500.015625	-187500.015625	-187500.015625	-187500.015625	-187500.015625	-187500.015625	-187500.015625	462.000000	817.000000	1019.000000	1610629252.354190
1830	41307.542969	-187500.015625	-187500.015625	-187500.015625	-187500.015625	-187500.015625	-187500.015625	-187500.015625	462.000000	817.000000	1019.000000	1610629252.354192
1831	41341.292969	-187500.015625	-187500.015625	-187500.015625	-187500.015625	-187500.015625	-187500.015625	-187500.015625	461.000000	818.000000	1018.000000	1610629252.354193
1832	41365.386719	-187500.015625	-187500.015625	-187500.015625	-187500.015625	-187500.015625	-187500.015625	-187500.015625	461.000000	818.000000	1019.000000	1610629252.354195
1833	41351.976562	-187500.015625	-187500.015625	-187500.015625	-187500.015625	-187500.015625	-187500.015625	-187500.015625	462.000000	818.000000	1018.000000	1610629252.354197
1834	41316.503906	-187500.015625	-187500.015625	-187500.015625	-187500.015625	-187500.015625	-187500.015625	-187500.015625	462.000000	819.000000	1018.000000	1610629252.354198
1835	41306.582031	-187500.015625	-187500.015625	-187500.015625	-187500.015625	-187500.015625	-187500.015625	-187500.015625	462.000000	818.000000	1018.000000	1610629252.354200
1836	41335.816406	-187500.015625	-187500.015625	-187500.015625	-187500.015625	-187500.015625	-187500.015625	-187500.015625	461.000000	819.000000	1019.000000	1610629252.354201
1837	41361.031250	-187500.015625	-187500.015625	-187500.015625	-187500.015625	-187500.015625	-187500.015625	-187500.015625	461.000000	819.000000	1018.000000	1610629252.354203
1838	41350.347656	-187500.015625	-187500.015625	-187500.015625	-187500.015625	-187500.015625	-187500.015625	-187500.015625	462.000000	819.000000	1019.000000	1610629252.354205
1839	41318.917969	-187500.015625	-187500.015625	-187500.015625	-187500.015625	-187500.015625	-187500.015625	-187500.015625	461.000000	799.000000	1018.000000	1610629252.354207
1840	41303.988281	-187500.015625	-187500.015625	-187500.015625	-187500.015625	-187500.015625	-187500.015625	-187500.015625	461.000000	754.000000	1018.000000	1610629252.354208
1841	41335.617188	-187500.015625	-187500.015625	-187500.015625	-187500.015625	-187500.015625	-187500.015625	-187500.015625	461.000000	704.000000	1019.000000	1610629252.354210
1842	41364.785156	-187500.015625	-187500.015625	-187500.015625	-187500.015625	-187500.015625	-187500.015625	-187500.015625	460.000000	661.000000	1019.000000	1610629252.354212
1843	41353.140625	-187500.015625	-187500.015625	-187500.015625	-187500.015625	-187500.015625	-187500.015625	-187500.015625	461.000000	627.000000	1017.000000	1610629252.354214
1844	41316.707031	-187500.015625	-187500.015625	-187500.015625	-187500.015625	-187500.015625	-187500.015625	-187500.015625	461.000000	602.000000	1019.000000	1610629252.354215
1845	41302.289062	-187500.015625	-187500.015625	-187500.015625	-187500.015625	-187500.015625	-187500.015625	-187500.015625	461.000000	584.000000	1018.000000	1610629252.354217
1846	41330.386719	-187500.015625	-187500.015625	-187500.015625	-187500.015625	-187500.015625	-187500.015625	-187500.015625	461.000000	571.000000	1018.000000	1610629252.354219
1847	41354.390625	-187500.015625	-187500.015625	-187500.015625	-187500.015625	-187500.015625	-187500.015625	-187500.015625	461.000000	560.000000	1019.000000	1610629252.354221
1848	41348.757812	-187500.015625	-187500.015625	-187500.015625	-187500.015625	-187500.015625	-187500.015625	-187500.015625	461.000000	551.000000	1018.000000	1610629252.354222
1849	41314.875000	-187500.015625	-187500.015625	-187500.015625	-187500.015625	-187500.015625	-187500.015625	-187500.015625	461.000000	545.000000	1019.000000	1610629252.354224
1850	41301.753906	-187500.015625	-187500.015625	-187500.015625	-187500.015625	-187500.015625	-187500.015625	-187500.015625	461.000000	540.000000	1018.000000	1610629252.354225
1851	41329.535156	-187500.015625	-187500.015625	-187500.015625	-187500.015625	-187500.015625	-187500.015625	-187500.015625	461.000000	536.000000	1019.000000	1610629252.354227
1852	41357.273438	-187500.015625	-187500.015625	-187500.015625	-187500.015625	-187500.015625	-187500.015625	-187500.015625	461.000000	531.000000	1018.000000	1610629252.354229
1853	41345.449219	-187500.015625	-187500.015625	-187500.015625	-187500.015625	-187500.015625	-187500.015625	-187500.015625	461.000000	529.000000	1019.000000	1610629252.354230
1854	41310.179688	-187500.015625	-187500.015625	-187500.015625	-187500.015625	-187500.015625	-187500.015625	-187500.015625	461.000000	527.000000	1018.000000	1610629252.354232
1855	41298.781250	-187500.015625	-187500.015625	-187500.015625	-187500.015625	-187500.015625	-187500.015625	-187500.015625	461.000000	524.000000	1018.000000	1610629252.354234
1856	41326.519531	-187500.015625	-187500.015625	-187500.015625	-187500.015625	-187500.015625	-187500.015625	-187500.015625	461.000000	522.000000	1019.000000	1610629252.354235
1857	41352.984375	-187500.015625	-187500.015625	-187500.015625	-187500.015625	-187500.015625	-187500.015625	-187500.015625	461.000000	520.000000	1018.000000	1610629252.354237
1858	41348.960938	-187500.015625	-187500.015625	-187500.015625	-187500.015625	-187500.015625	-187500.015625	-187500.015625	461.000000	519.000000	1018.000000	1610629252.354239
1859	41320.035156	-187500.015625	-187500.015625	-187500.015625	-187500.015625	-187500.015625	-187500.015625	-187500.015625	461.000000	517.000000	1018.000000	1610629252.354240
1860	41304.324219	-187500.015625	-187500.015625	-187500.015625	-187500.015625	-187500.015625	-187500.015625	-187500.015625	461.000000	516.000000	1018.000000	1610629252.354242
1861	41332.062500	-187500.015625	-187500.015625	-187500.015625	-187500.015625	-187500.015625	-187500.015625	-187500.015625	461.000000	516.000000	1018.000000	1610629252.354244
1862	41364.828125	-187500.015625	-187500.015625	-187500.015625	-187500.015625	-187500.015625	-187500.015625	-187500.015625	461.000000	513.000000	1019.000000	1610629252.354246
1863	41356.312500	-187500.015625	-187500.015625	-187500.015625	-187500.015625	-187500.015625	-187500.015625	-187500.015625	461.000000	513.000000	1019.000000	1610629252.354248
1864	41316.101562	-187500.015625	-187500.015625	-187500.015625	-187500.015625	-187500.015625	-187500.015625	-187500.015625	461.000000	512.000000	1018.000000	1610629252.354249
1865	41300.656250	-187500.015625	-187500.015625	-187500.015625	-187500.015625	-187500.015625	-187500.015625	-187500.015625	461.000000	510.000000	1018.000000	1610629252.354251
1866	41323.972656	-187500.015625	-187500.015625	-187500.015625	-187500.015625	-187500.015625	-187500.015625	-187500.015625	461.000000	511.000000	1018.000000	1610629252.354252
1867	41350.347656	-187500.015625	-187500.015625	-187500.015625	-187500.015625	-187500.015625	-187500.015625	-187500.015625	461.000000	509.000000	1019.000000	1610629252.354254
1868	41344.890625	-187500.015625	-187500.015625	-187500.015625	-187500.015625	-187500.015625	-187500.015625	-187500.015625	461.000000	509.000000	1019.000000	1610629252.354256
1869	41308.703125	-187500.015625	-187500.015625	-187500.015625	-187500.015625	-187500.015625	-187500.015625	-187500.015625	461.000000	508.000000	1017.000000	1610629252.354257
1870	41294.535156	-187500.015625	-187500.015625	-187500.015625	-187500.015625	-187500.015625	-187500.015625	-187500.015625	461.000000	507.000000	1019.000000	1610629252.354259
1871	41332.015625	-187500.015625	-187500.015625	-187500.015625	-187500.015625	-187500.015625	-187500.015625	-187500.015625	461.000000	508.000000	1019.000000	1610629252.354260
1872	41366.058594	-187500.015625	-187500.015625	-187500.015625	-187500.015625	-187500.015625	-187500.015625	-187500.015625	461.000000	507.000000	1018.000000	1610629252.354262
1873	41361.230469	-187500.015625	-187500.015625	-187500.015625	-187500.015625	-187500.015625	-187500.015625	-187500.015625	461.000000	506.000000	1019.000000	1610629252.354264
1874	41323.992188	-187500.015625	-187500.015625	-187500.015625	-187500.015625	-187500.015625	-187500.015625	-187500.015625	461.000000	506.000000	1018.000000	1610629252.354265
1875	41306.156250	-187500.015625	-187500.015625	-187500.015625	-187500.015625	-187500.015625	-187500.015625	-187500.015625	462.000000	505.000000	1019.000000	1610629252.354267
1876	41328.687500	-187500.015625	-187500.015625	-187500.015625	-187500.015625	-187500.015625	-187500.015625	-187500.015625	461.000000	505.000000	1019.000000	1610629252.354268
1877	41358.304688	-187500.015625	-187500.015625	-187500.015625	-187500.015625	-187500.015625	-187500.015625	-187500.015625	461.000000	504.000000	1018.000000	1610629252.354270
1878	41352.937500	-187500.015625	-187500.015625	-187500.015625	-187500.015625	-187500.015625	-187500.015625	-187500.015625	461.000000	504.000000	1017.000000	1610629252.354272
1879	41312.304688	-187500.015625	-187500.015625	-187500.015625	-187500.015625	-187500.015625	-187500.015625	-187500.015625	462.000000	503.000000	1019.000000	1610629252.354273
1880	41297.953125	-187500.015625	-187500.015625	-187500.015625	-187500.015625	-187500.015625	-187500.015625	-187500.015625	461.000000	503.000000	1018.000000	1610629252.354275
1881	41314.894531	-187500.015625	-187500.015625	-187500.015625	-187500.015625	-187500.015625	-187500.015625	-187500.015625	461.000000	503.000000	1019.000000	1610629252.354276
1882	41311.789062	-187500.015625	-187500.015625	-187500.015625	-187500.015625	-187500.015625	-187500.015625	-187500.015625	461.000000	503.000000	1019.000000	1610629252.354278
1883	41301.863281	-187500.015625	-187500.015625	-187500.015625	-187500.015625	-187500.015625	-187500.015625	-187500.015625	461.000000	503.000000	1019.000000	1610629252.354280
1884	41281.300781	-187500.015625	-187500.015625	-187500.015625	-187500.015625	-187500.015625	-187500.015625	-187500.015625	461.000000	503.000000	1018.000000	1610629252.354281
1885	41233.824219	-187500.015625	-187500.015625	-187500.015625	-187500.015625	-187500.015625	-187500.015625	-187500.015625	461.000000	502.000000	1020.000000	1610629252.354284
1886	41268.269531	-187500.015625	-187500.015625	-187500.015625	-187500.015625	-187500.015625	-187500.015625	-187500.015625	461.000000	502.000000	1018.000000	1610629252.354285
1887	41309.644531	-187500.015625	-187500.015625	-187500.015625	-187500.015625	-187500.015625	-187500.015625	-187500.015625	461.000000	501.000000	1019.000000	1610629252.354287
1888	41265.765625	-187500.015625	-187500.015625	-187500.015625	-187500.015625	-187500.015625	-187500.015625	-187500.015625	461.000000	501.000000	1018.000000	1610629252.354288
1889	41180.449219	-187500.015625	-187500.015625	-187500.015625	-187500.015625	-187500.015625	-187500.015625	-187500.015625	462.000000	501.000000	1019.000000	1610629252.354290
1890	41131.769531	-187500.015625	-187500.015625	-187500.015625	-187500.015625	-187500.015625	-187500.015625	-187500.015625	461.000000	500.000000	1018.000000	1610629252.354292
1891	41161.585938	-187500.015625	-187500.015625	-187500.015625	-187500.015625	-187500.015625	-187500.015625	-187500.015625	461.000000	501.000000	1019.000000	1610629252.354293
1892	41208.097656	-187500.015625	-187500.015625	-187500.015625	-187500.015625	-187500.015625	-187500.015625	-187500.015625	461.000000	500.000000	1018.000000	1610629252.354295
1893	41183.468750	-187500.015625	-187500.015625	-187500.015625	-187500.015625	-187500.015625	-187500.015625	-187500.015625	461.000000	500.000000	1019.000000	1610629252.354296
1894	41124.503906	-187500.015625	-187500.015625	-187500.015625	-187500.015625	-187500.015625	-187500.015625	-187500.015625	461.000000	500.000000	1018.000000	1610629252.354298
1895	41110.511719	-187500.015625	-187500.015625	-187500.015625	-187500.015625	-187500.015625	-187500.015625	-187500.015625	461.000000	500.000000	1018.000000	1610629252.354300
1896	41128.238281	-187500.015625	-187500.015625	-187500.015625	-187500.015625	-187500.015625	-187500.015625	-187500.015625	461.000000	500.000000	1019.000000	1610629252.354301
1897	41155.304688	-187500.015625	-187500.015625	-187500.015625	-187500.015625	-187500.015625	-187500.015625	-187500.015625	461.000000	500.000000	1018.000000	1610629252.354303
1898	41134.851562	-187500.015625	-187500.015625	-187500.015625	-187500.015625	-187500.015625	-187500.015625	-187500.015625	461.000000	499.000000	1017.000000	1610629252.354304
1899	41098.441406	-187500.015625	-187500.015625	-187500.015625	-187500.015625	-187500.015625	-187500.015625	-187500.015625	462.000000	499.000000	1019.000000	1610629252.354306
1900	41066.390625	-187500.015625	-187500.015625	-187500.015625	-187500.015625	-187500.015625	-187500.015625	-187500.015625	461.000000	498.000000	1019.000000	1610629252.354308
1901	41082.750000	-187500.015625	-187500.015625	-187500.015625	-187500.015625	-187500.015625	-187500.015625	-187500.015625	461.000000	499.000000	1018.000000	1610629252.354309
1902	41113.976562	-187500.015625	-187500.015625	-187500.015625	-187500.015625	-187500.015625	-187500.015625	-187500.015625	461.000000	498.000000	1019.000000	1610629252.354311
1903	41109.976562	-187500.015625	-187500.015625	-187500.015625	-187500.015625	-187500.015625	-187500.015625	-187500.015625	461.000000	499.000000	1018.000000	1610629252.354312
1904	41080.226562	-187500.015625	-187500.015625	-187500.015625	-187500.015625	-187500.015625	-187500.015625	-187500.015625	461.000000	499.000000	1018.000000	1610629252.354314
1905	41063.976562	-187500.015625	-187500.015625	-187500.015625	-187500.015625	-187500.015625	-187500.015625	-187500.015625	461.000000	498.000000	1019.000000	1610629252.354316
1906	41096.476562	-187500.015625	-187500.015625	-187500.015625	-187500.015625	-187500.015625	-187500.015625	-187500.015625	461.000000	499.000000	1019.000000	1610629252.354317
1907	41135.769531	-187500.015625	-187500.015625	-187500.015625	-187500.015625	-187500.015625	-187500.015625	-187500.015625	461.000000	498.000000	1019.000000	1610629252.354319
1908	41137.625000	-187500.015625	-187500.015625	-187500.015625	-187500.015625	-187500.015625	-187500.015625	-187500.015625	461.000000	498.000000	1019.000000	1610629252.354320
1909	41111.027344	-187500.015625	-187500.015625	-187500.015625	-187500.015625	-187500.015625	-187500.015625	-187500.015625	462.000000	498.000000	1019.000000	1610629252.354323
1910	41099.851562	-187500.015625	-187500.015625	-187500.015625	-187500.015625	-187500.015625	-187500.015625	-187500.015625	461.000000	497.000000	1018.000000	1610629252.354325
1911	41127.945312	-187500.015625	-187500.015625	-187500.015625	-187500.015625	-187500.015625	-187500.015625	-187500.015625	462.000000	498.000000	1018.000000	1610629252.354326
1912	41167.015625	-187500.015625	-187500.015625	-187500.015625	-187500.015625	-187500.015625	-187500.015625	-187500.015625	461.000000	497.000000	1018.000000	1610629252.354328
1913	41171.980469	-187500.015625	-187500.015625	-187500.015625	-187500.015625	-187500.015625	-187500.015625	-187500.015625	461.000000	497.000000	1018.000000	1610629252.354330
1914	41141.492188	-187500.015625	-187500.015625	-187500.015625	-187500.015625	-187500.015625	-187500.015625	-187500.015625	461.000000	498.000000	1018.000000	1610629252.354331
1915	41127.050781	-187500.015625	-187500.015625	-187500.015625	-187500.015625	-187500.015625	-187500.015625	-187500.015625	462.000000	497.000000	1019.000000	1610629252.354333
1916	41154.121094	-187500.015625	-187500.015625	-187500.015625	-187500.015625	-187500.015625	-187500.015625	-187500.015625	461.000000	498.000000	1018.000000	1610629252.354335
1917	41184.207031	-187500.015625	-187500.015625	-187500.015625	-187500.015625	-187500.015625	-187500.015625	-187500.015625	461.000000	497.000000	1019.000000	1610629252.354337
1918	41183.000000	-187500.015625	-187500.015625	-187500.015625	-187500.015625	-187500.015625	-187500.015625	-187500.015625	461.000000	497.000000	1019.000000	1610629252.354338
1919	41153.628906	-187500.015625	-187500.015625	-187500.015625	-187500.015625	-187500.015625	-187500.015625	-187500.015625	461.000000	497.000000	1019.000000	1610629252.354340
1920	41138.742188	-187500.015625	-187500.015625	-187500.015625	-187500.015625	-187500.015625	-187500.015625	-187500.015625	461.000000	497.000000	1018.000000	1610629252.354342
1921	41165.898438	-187500.015625	-187500.015625	-187500.015625	-187500.015625	-187500.015625	-187500.015625	-187500.015625	461.000000	497.000000	1018.000000	1610629252.354343
1922	41211.339844	-187500.015625	-187500.015625	-187500.015625	-187500.015625	-187500.015625	-187500.015625	-187500.015625	461.000000	497.000000	1019.000000	1610629252.354345
1923	41221.621094	-187500.015625	-187500.015625	-187500.015625	-187500.015625	-187500.015625	-187500.015625	-187500.015625	461.000000	497.000000	1018.000000	1610629252.354346
1924	41194.664062	-187500.015625	-187500.015625	-187500.015625	-187500.015625	-187500.015625	-187500.015625	-187500.015625	462.000000	497.000000	1018.000000	1610629252.834911
1925	41182.328125	-187500.015625	-187500.015625	-187500.015625	-187500.015625	-187500.015625	-187500.015625	-187500.015625	461.000000	496.000000	1018.000000	1610629252.835027
1926	41210.757812	-187500.015625	-187500.015625	-187500.015625	-187500.015625	-187500.015625	-187500.015625	-187500.015625	461.000000	497.000000	1019.000000	1610629252.835029
1927	41255.375000	-187500.015625	-187500.015625	-187500.015625	-187500.015625	-187500.015625	-187500.015625	-187500.015625	461.000000	496.000000	1019.000000	1610629252.835030
1928	41271.691406	-187500.015625	-187500.015625	-187500.015625	-187500.015625	-187500.015625	-187500.015625	-187500.015625	461.000000	496.000000	1019.000000	1610629252.835032
1929	41236.933594	-187500.015625	-187500.015625	-187500.015625	-187500.015625	-187500.015625	-187500.015625	-187500.015625	462.000000	497.000000	1018.000000	1610629252.835034
1930	41207.226562	-187500.015625	-187500.015625	-187500.015625	-187500.015625	-187500.015625	-187500.015625	-187500.015625	462.000000	495.000000	1019.000000	1610629252.835036
1931	41238.988281	-187500.015625	-187500.015625	-187500.015625	-187500.015625	-187500.015625	-187500.015625	-187500.015625	461.000000	496.000000	1018.000000	1610629252.835037
1932	41283.582031	-187500.015625	-187500.015625	-187500.015625	-187500.015625	-187500.015625	-187500.015625	-187500.015625	461.000000	495.000000	1019.000000	1610629252.835044
1933	41288.273438	-187500.015625	-187500.015625	-187500.015625	-187500.015625	-187500.015625	-187500.015625	-187500.015625	461.000000	495.000000	1019.000000	1610629252.835046
1934	41263.980469	-187500.015625	-187500.015625	-187500.015625	-187500.015625	-187500.015625	-187500.015625	-187500.015625	462.000000	496.000000	1019.000000	1610629252.835047
1935	41253.695312	-187500.015625	-187500.015625	-187500.015625	-187500.015625	-187500.015625	-187500.015625	-187500.015625	461.000000	496.000000	1018.000000	1610629252.835049
1936	41286.062500	-187500.015625	-187500.015625	-187500.015625	-187500.015625	-187500.015625	-187500.015625	-187500.015625	461.000000	496.000000	1019.000000	1610629252.835051
1937	41321.355469	-187500.015625	-187500.015625	-187500.015625	-187500.015625	-187500.015625	-187500.015625	-187500.015625	461.000000	495.000000	1019.000000	1610629252.835052
1938	41328.152344	-187500.015625	-187500.015625	-187500.015625	-187500.015625	-187500.015625	-187500.015625	-187500.015625	461.000000	495.000000	1018.000000	1610629252.835054
1939	41297.015625	-187500.015625	-187500.015625	-187500.015625	-187500.015625	-187500.015625	-187500.015625	-187500.015625	462.000000	495.000000	1019.000000	1610629252.835056
1940	41279.738281	-187500.015625	-187500.015625	-187500.015625	-187500.015625	-187500.015625	-187500.015625	-187500.015625	462.000000	494.000000	1019.000000	1610629252.835057
1941	41309.308594	-187500.015625	-187500.015625	-187500.015625	-187500.015625	-187500.015625	-187500.015625	-187500.015625	461.000000	495.000000	1019.000000	1610629252.835059
1942	41343.082031	-187500.015625	-187500.015625	-187500.015625	-187500.015625	-187500.015625	-187500.015625	-187500.015625	461.000000	495.000000	1018.000000	1610629252.835061
1943	41346.234375	-187500.015625	-187500.015625	-187500.015625	-187500.015625	-187500.015625	-187500.015625	-187500.015625	462.000000	495.000000	1018.000000	1610629252.835062
1944	41322.449219	-187500.015625	-187500.015625	-187500.015625	-187500.015625	-187500.015625	-187500.015625	-187500.015625	462.000000	495.000000	1019.000000	1610629252.835064
1945	41307.003906	-187500.015625	-187500.015625	-187500.015625	-187500.015625	-187500.015625	-187500.015625	-187500.015625	462.000000	494.000000	1019.000000	1610629252.835066
1946	41327.703125	-187500.015625	-187500.015625	-187500.015625	-187500.015625	-187500.015625	-187500.015625	-187500.015625	461.000000	496.000000	1018.000000	1610629252.835067
1947	41358.617188	-187500.015625	-187500.015625	-187500.015625	-187500.015625	-187500.015625	-187500.015625	-187500.015625	461.000000	495.000000	1020.000000	1610629252.835069
1948	41359.800781	-187500.015625	-187500.015625	-187500.015625	-187500.015625	-187500.015625	-187500.015625	-187500.015625	461.000000	495.000000	1018.000000	1610629252.835070
1949	41331.011719	-187500.015625	-187500.015625	-187500.015625	-187500.015625	-187500.015625	-187500.015625	-187500.015625	461.000000	495.000000	1018.000000	1610629252.835072
1950	41311.183594	-187500.015625	-187500.015625	-187500.015625	-187500.015625	-187500.015625	-187500.015625	-187500.015625	462.000000	495.000000	1019.000000	1610629252.835074
1951	41333.738281	-187500.015625	-187500.015625	-187500.015625	-187500.015625	-187500.015625	-187500.015625	-187500.015625	461.000000	495.000000	1019.000000	1610629252.835075
1952	41373.457031	-187500.015625	-187500.015625	-187500.015625	-187500.015625	-187500.015625	-187500.015625	-187500.015625	461.000000	494.000000	1018.000000	1610629252.835077
1953	41372.652344	-187500.015625	-187500.015625	-187500.015625	-187500.015625	-187500.015625	-187500.015625	-187500.015625	461.000000	494.000000	1019.000000	1610629252.835078
1954	41335.527344	-187500.015625	-187500.015625	-187500.015625	-187500.015625	-187500.015625	-187500.015625	-187500.015625	462.000000	495.000000	1019.000000	1610629252.835080
1955	41314.382812	-187500.015625	-187500.015625	-187500.015625	-187500.015625	-187500.015625	-187500.015625	-187500.015625	461.000000	495.000000	1018.000000	1610629252.835083
1956	41336.890625	-187500.015625	-187500.015625	-187500.015625	-187500.015625	-187500.015625	-187500.015625	-187500.015625	461.000000	495.000000	1019.000000	1610629252.835084
1957	41375.222656	-187500.015625	-187500.015625	-187500.015625	-187500.015625	-187500.015625	-187500.015625	-187500.015625	461.000000	494.000000	1019.000000	1610629252.835086
1958	41379.648438	-187500.015625	-187500.015625	-187500.015625	-187500.015625	-187500.015625	-187500.015625	-187500.015625	462.000000	494.000000	1019.000000	1610629252.835087
1959	41348.175781	-187500.015625	-187500.015625	-187500.015625	-187500.015625	-187500.015625	-187500.015625	-187500.015625	461.000000	494.000000	1018.000000	1610629252.835089
1960	41321.019531	-187500.015625	-187500.015625	-187500.015625	-187500.015625	-187500.015625	-187500.015625	-187500.015625	461.000000	494.000000	1018.000000	1610629252.835091
1961	41336.398438	-187500.015625	-187500.015625	-187500.015625	-187500.015625	-187500.015625	-187500.015625	-187500.015625	461.000000	494.000000	1019.000000	1610629252.835092
1962	41369.277344	-187500.015625	-187500.015625	-187500.015625	-187500.015625	-187500.015625	-187500.015625	-187500.015625	461.000000	494.000000	1018.000000	1610629252.835094
1963	41373.503906	-187500.015625	-187500.015625	-187500.015625	-187500.015625	-187500.015625	-187500.015625	-187500.015625	461.000000	495.000000	1018.000000	1610629252.835096
1964	41341.113281	-187500.015625	-187500.015625	-187500.015625	-187500.015625	-187500.015625	-187500.015625	-187500.015625	462.000000	494.000000	1019.000000	1610629252.835097
1965	41318.203125	-187500.015625	-187500.015625	-187500.015625	-187500.015625	-187500.015625	-187500.015625	-187500.015625	461.000000	494.000000	1018.000000	1610629252.835099
1966	41335.816406	-187500.015625	-187500.015625	-187500.015625	-187500.015625	-187500.015625	-187500.015625	-187500.015625	461.000000	495.000000	1018.000000	1610629252.835100
1967	41370.371094	-187500.015625	-187500.015625	-187500.015625	-187500.015625	-187500.015625	-187500.015625	-187500.015625	461.000000	494.000000	1019.000000	1610629252.835102
1968	41371.312500	-187500.015625	-187500.015625	-187500.015625	-187500.015625	-187500.015625	-187500.015625	-187500.015625	461.000000	494.000000	1018.000000	1610629252.835104
1969	41336.734375	-187500.015625	-187500.015625	-187500.015625	-187500.015625	-187500.015625	-187500.015625	-187500.015625	461.000000	494.000000	1018.000000	1610629252.835105
1970	41313.355469	-187500.015625	-187500.015625	-187500.015625	-187500.015625	-187500.015625	-187500.015625	-187500.015625	461.000000	494.000000	1019.000000	1610629252.835107
1971	41334.027344	-187500.015625	-187500.015625	-187500.015625	-187500.015625	-187500.015625	-187500.015625	-187500.015625	461.000000	495.000000	1019.000000	1610629252.835109
1972	41371.402344	-187500.015625	-187500.015625	-187500.015625	-187500.015625	-187500.015625	-187500.015625	-187500.015625	461.000000	494.000000	1018.000000	1610629252.835110
1973	41379.984375	-187500.015625	-187500.015625	-187500.015625	-187500.015625	-187500.015625	-187500.015625	-187500.015625	461.000000	494.000000	1019.000000	1610629252.835112
1974	41345.695312	-187500.015625	-187500.015625	-187500.015625	-187500.015625	-187500.015625	-187500.015625	-187500.015625	461.000000	494.000000	1018.000000	1610629252.835113
1975	41318.003906	-187500.015625	-187500.015625	-187500.015625	-187500.015625	-187500.015625	-187500.015625	-187500.015625	461.000000	494.000000	1018.000000	1610629252.835115
1976	41330.339844	-187500.015625	-187500.015625	-187500.015625	-187500.015625	-187500.015625	-187500.015625	-187500.015625	462.000000	494.000000	1018.000000	1610629252.835117
1977	41365.210938	-187500.015625	-187500.015625	-187500.015625	-187500.015625	-187500.015625	-187500.015625	-187500.015625	461.000000	494.000000	1018.000000	1610629252.835118
1978	41377.972656	-187500.015625	-187500.015625	-187500.015625	-187500.015625	-187500.015625	-187500.015625	-187500.015625	461.000000	494.000000	1019.000000	1610629252.835121
1979	41348.667969	-187500.015625	-187500.015625	-187500.015625	-187500.015625	-187500.015625	-187500.015625	-187500.015625	462.000000	494.000000	1018.000000	1610629252.835122
1980	41333.312500	-187500.015625	-187500.015625	-187500.015625	-187500.015625	-187500.015625	-187500.015625	-187500.015625	461.000000	494.000000	1018.000000	1610629252.835124
1981	41346.343750	-187500.015625	-187500.015625	-187500.015625	-187500.015625	-187500.015625	-187500.015625	-187500.015625	462.000000	494.000000	1020.000000	1610629252.835126
1982	41370.128906	-187500.015625	-187500.015625	-187500.015625	-187500.015625	-187500.015625	-187500.015625	-187500.015625	461.000000	494.000000	1018.000000	1610629252.835127
1983	41371.578125	-187500.015625	-187500.015625	-187500.015625	-187500.015625	-187500.015625	-187500.015625	-187500.015625	462.000000	493.000000	1019.000000	1610629252.835129
1984	41345.761719	-187500.015625	-187500.015625	-187500.015625	-187500.015625	-187500.015625	-187500.015625	-187500.015625	462.000000	494.000000	1018.000000	1610629252.835130
1985	41326.609375	-187500.015625	-187500.015625	-187500.015625	-187500.015625	-187500.015625	-187500.015625	-187500.015625	461.000000	493.000000	1018.000000	1610629252.835132
1986	41347.687500	-187500.015625	-187500.015625	-187500.015625	-187500.015625	-187500.015625	-187500.015625	-187500.015625	461.000000	494.000000	1018.000000	1610629252.835134
1987	41382.375000	-187500.015625	-187500.015625	-187500.015625	-187500.015625	-187500.015625	-187500.015625	-187500.015625	461.000000	493.000000	1018.000000	1610629252.835135
1988	41383.628906	-187500.015625	-187500.015625	-187500.015625	-187500.015625	-187500.015625	-187500.015625	-187500.015625	461.000000	492.000000	1018.000000	1610629252.835137
1989	41351.640625	-187500.015625	-187500.015625	-187500.015625	-187500.015625	-187500.015625	-187500.015625	-187500.015625	461.000000	494.000000	1019.000000	1610629252.835138
1990	41321.734375	-187500.015625	-187500.015625	-187500.015625	-187500.015625	-187500.015625	-187500.015625	-187500.015625	461.000000	493.000000	1019.000000	1610629252.835140
1991	41334.386719	-187500.015625	-187500.015625	-187500.015625	-187500.015625	-187500.015625	-187500.015625	-187500.015625	461.000000	494.000000	1018.000000	1610629252.835142
1992	41372.718750	-187500.015625	-187500.015625	-187500.015625	-187500.015625	-187500.015625	-187500.015625	-187500.015625	461.000000	494.000000	1018.000000	1610629252.835143
1993	41372.093750	-187500.015625	-187500.015625	-187500.015625	-187500.015625	-187500.015625	-187500.015625	-187500.015625	461.000000	493.000000	1019.000000	1610629252.835145
1994	41344.578125	-187500.015625	-187500.015625	-187500.015625	-187500.015625	-187500.015625	-187500.015625	-187500.015625	461.000000	494.000000	1018.000000	1610629252.835146
1995	41321.398438	-187500.015625	-187500.015625	-187500.015625	-187500.015625	-187500.015625	-187500.015625	-187500.015625	461.000000	493.000000	1019.000000	1610629252.835148
1996	41333.894531	-187500.015625	-187500.015625	-187500.015625	-187500.015625	-187500.015625	-187500.015625	-187500.015625	461.000000	493.000000	1018.000000	1610629252.835150
1997	41369.902344	-187500.015625	-187500.015625	-187500.015625	-187500.015625	-187500.015625	-187500.015625	-187500.015625	461.000000	493.000000	1019.000000	1610629252.835151
1998	41379.023438	-187500.015625	-187500.015625	-187500.015625	-187500.015625	-187500.015625	-187500.015625	-187500.015625	461.000000	493.000000	1019.000000	1610629252.835153
[truncated: 4,735 more rows]
