# Supplementary material for: Proposals and Comparisons from One-Sensor EEG and EOG Human-Machine Interfaces
Source: Sensors (Basel). 2021 Mar 22;21(6):2220. doi: 10.3390/s21062220 (PMC8004835; doi:10.3390/s21062220)
Supplement: Supplementary file 1 [file sensors-21-02220-s001.zip › SupplementaryMaterial/Data/P1/P1-Blink-RC-R7/Raw-STIMS.csv]

NCount	Stim	Trial	Timestamp	Latency
0	10.000000		1610629244.775551	0.185503
1	13.000000	0.000000	1610629251.791483	7.201435
2	102.000000	0.000000	1610629251.791483	7.201435
3	105.000000	0.000000	1610629252.775885	8.185837
4	103.000000	0.000000	1610629253.775938	9.185890
5	106.000000	0.000000	1610629254.779806	10.189758
6	101.000000	0.000000	1610629255.776997	11.186949
7	104.000000	0.000000	1610629256.777197	12.187149
8	13.000000	0.000000	1610629257.778425	13.188376
9	13.000000	1.000000	1610629257.778425	13.188376
10	106.000000	1.000000	1610629257.778425	13.188376
11	101.000000	1.000000	1610629258.781729	14.191681
12	102.000000	1.000000	1610629259.779471	15.189423
13	105.000000	1.000000	1610629260.778877	16.188829
14	104.000000	1.000000	1610629261.779209	17.189161
15	103.000000	1.000000	1610629262.779249	18.189201
16	13.000000	1.000000	1610629263.780005	19.189957
17	13.000000	2.000000	1610629263.780005	19.189957
18	101.000000	2.000000	1610629263.780005	19.189957
19	106.000000	2.000000	1610629264.780179	20.190131
20	105.000000	2.000000	1610629265.780507	21.190459
21	102.000000	2.000000	1610629266.780988	22.190939
22	103.000000	2.000000	1610629267.780770	23.190722
23	104.000000	2.000000	1610629268.782125	24.192077
24	13.000000	2.000000	1610629269.783451	25.193403
25	14.000000		1610629269.783451	25.193403
