# Supplementary material for: Proposals and Comparisons from One-Sensor EEG and EOG Human-Machine Interfaces
Source: Sensors (Basel). 2021 Mar 22;21(6):2220. doi: 10.3390/s21062220 (PMC8004835; doi:10.3390/s21062220)
Supplement: Supplementary file 1 [file sensors-21-02220-s001.zip › SupplementaryMaterial/Data/P1/P1-Blink-RC-R8/Raw-EEG.csv]

NSample	1	2	3	4	5	6	7	8	A5	A6	A7	Timestamp
0	0.000000	0.000000	0.000000	0.000000	0.000000	0.000000	0.000000	0.000000	461.000000	490.000000	646.000000	1610629294.425020
1	41427.480469	-187500.015625	-187500.015625	-187500.015625	-187500.015625	-187500.015625	-187500.015625	-187500.015625	443.000000	490.000000	554.000000	1610629294.909272
2	41409.710938	-187500.015625	-187500.015625	-187500.015625	-187500.015625	-187500.015625	-187500.015625	-187500.015625	420.000000	491.000000	489.000000	1610629294.909313
3	41360.695312	-187500.015625	-187500.015625	-187500.015625	-187500.015625	-187500.015625	-187500.015625	-187500.015625	399.000000	491.000000	447.000000	1610629294.909316
4	41342.410156	-187500.015625	-187500.015625	-187500.015625	-187500.015625	-187500.015625	-187500.015625	-187500.015625	379.000000	490.000000	419.000000	1610629294.909319
5	41383.292969	-187500.015625	-187500.015625	-187500.015625	-187500.015625	-187500.015625	-187500.015625	-187500.015625	361.000000	491.000000	401.000000	1610629294.909323
6	41421.199219	-187500.015625	-187500.015625	-187500.015625	-187500.015625	-187500.015625	-187500.015625	-187500.015625	346.000000	490.000000	389.000000	1610629294.909326
7	41402.894531	-187500.015625	-187500.015625	-187500.015625	-187500.015625	-187500.015625	-187500.015625	-187500.015625	334.000000	490.000000	381.000000	1610629294.909329
8	41353.765625	-187500.015625	-187500.015625	-187500.015625	-187500.015625	-187500.015625	-187500.015625	-187500.015625	324.000000	490.000000	376.000000	1610629294.909332
9	41336.398438	-187500.015625	-187500.015625	-187500.015625	-187500.015625	-187500.015625	-187500.015625	-187500.015625	316.000000	490.000000	371.000000	1610629294.909335
10	41371.914062	-187500.015625	-187500.015625	-187500.015625	-187500.015625	-187500.015625	-187500.015625	-187500.015625	308.000000	491.000000	369.000000	1610629294.909338
11	41404.773438	-187500.015625	-187500.015625	-187500.015625	-187500.015625	-187500.015625	-187500.015625	-187500.015625	302.000000	491.000000	367.000000	1610629294.909341
12	41388.589844	-187500.015625	-187500.015625	-187500.015625	-187500.015625	-187500.015625	-187500.015625	-187500.015625	297.000000	491.000000	366.000000	1610629294.909344
13	41339.414062	-187500.015625	-187500.015625	-187500.015625	-187500.015625	-187500.015625	-187500.015625	-187500.015625	293.000000	491.000000	365.000000	1610629294.909347
14	41321.488281	-187500.015625	-187500.015625	-187500.015625	-187500.015625	-187500.015625	-187500.015625	-187500.015625	290.000000	491.000000	364.000000	1610629294.909350
15	41365.054688	-187500.015625	-187500.015625	-187500.015625	-187500.015625	-187500.015625	-187500.015625	-187500.015625	287.000000	491.000000	363.000000	1610629294.909353
16	41400.859375	-187500.015625	-187500.015625	-187500.015625	-187500.015625	-187500.015625	-187500.015625	-187500.015625	284.000000	491.000000	362.000000	1610629294.909356
17	41387.449219	-187500.015625	-187500.015625	-187500.015625	-187500.015625	-187500.015625	-187500.015625	-187500.015625	282.000000	491.000000	362.000000	1610629294.909360
18	41341.582031	-187500.015625	-187500.015625	-187500.015625	-187500.015625	-187500.015625	-187500.015625	-187500.015625	281.000000	490.000000	362.000000	1610629294.909363
19	41324.976562	-187500.015625	-187500.015625	-187500.015625	-187500.015625	-187500.015625	-187500.015625	-187500.015625	279.000000	491.000000	362.000000	1610629294.909366
20	41370.238281	-187500.015625	-187500.015625	-187500.015625	-187500.015625	-187500.015625	-187500.015625	-187500.015625	278.000000	490.000000	361.000000	1610629294.909369
21	41407.523438	-187500.015625	-187500.015625	-187500.015625	-187500.015625	-187500.015625	-187500.015625	-187500.015625	277.000000	490.000000	360.000000	1610629294.909372
22	41394.089844	-187500.015625	-187500.015625	-187500.015625	-187500.015625	-187500.015625	-187500.015625	-187500.015625	276.000000	491.000000	361.000000	1610629294.909375
23	41350.457031	-187500.015625	-187500.015625	-187500.015625	-187500.015625	-187500.015625	-187500.015625	-187500.015625	276.000000	490.000000	361.000000	1610629294.909383
24	41336.175781	-187500.015625	-187500.015625	-187500.015625	-187500.015625	-187500.015625	-187500.015625	-187500.015625	275.000000	490.000000	360.000000	1610629294.909386
25	41377.527344	-187500.015625	-187500.015625	-187500.015625	-187500.015625	-187500.015625	-187500.015625	-187500.015625	275.000000	491.000000	360.000000	1610629294.909389
26	41414.718750	-187500.015625	-187500.015625	-187500.015625	-187500.015625	-187500.015625	-187500.015625	-187500.015625	275.000000	490.000000	360.000000	1610629294.909392
27	41399.988281	-187500.015625	-187500.015625	-187500.015625	-187500.015625	-187500.015625	-187500.015625	-187500.015625	274.000000	490.000000	360.000000	1610629294.909395
28	41353.273438	-187500.015625	-187500.015625	-187500.015625	-187500.015625	-187500.015625	-187500.015625	-187500.015625	274.000000	491.000000	360.000000	1610629294.909398
29	41342.992188	-187500.015625	-187500.015625	-187500.015625	-187500.015625	-187500.015625	-187500.015625	-187500.015625	274.000000	490.000000	360.000000	1610629294.909401
30	41385.437500	-187500.015625	-187500.015625	-187500.015625	-187500.015625	-187500.015625	-187500.015625	-187500.015625	273.000000	491.000000	359.000000	1610629294.909405
31	41418.339844	-187500.015625	-187500.015625	-187500.015625	-187500.015625	-187500.015625	-187500.015625	-187500.015625	273.000000	490.000000	359.000000	1610629294.909407
32	41404.437500	-187500.015625	-187500.015625	-187500.015625	-187500.015625	-187500.015625	-187500.015625	-187500.015625	273.000000	491.000000	359.000000	1610629294.909410
33	41357.164062	-187500.015625	-187500.015625	-187500.015625	-187500.015625	-187500.015625	-187500.015625	-187500.015625	273.000000	491.000000	359.000000	1610629294.909413
34	41336.128906	-187500.015625	-187500.015625	-187500.015625	-187500.015625	-187500.015625	-187500.015625	-187500.015625	273.000000	490.000000	359.000000	1610629294.909416
35	41371.691406	-187500.015625	-187500.015625	-187500.015625	-187500.015625	-187500.015625	-187500.015625	-187500.015625	273.000000	491.000000	359.000000	1610629294.909419
36	41408.238281	-187500.015625	-187500.015625	-187500.015625	-187500.015625	-187500.015625	-187500.015625	-187500.015625	272.000000	490.000000	359.000000	1610629294.909422
37	41398.023438	-187500.015625	-187500.015625	-187500.015625	-187500.015625	-187500.015625	-187500.015625	-187500.015625	272.000000	491.000000	359.000000	1610629294.909425
38	41353.207031	-187500.015625	-187500.015625	-187500.015625	-187500.015625	-187500.015625	-187500.015625	-187500.015625	273.000000	490.000000	359.000000	1610629294.909429
39	41332.218750	-187500.015625	-187500.015625	-187500.015625	-187500.015625	-187500.015625	-187500.015625	-187500.015625	272.000000	490.000000	359.000000	1610629294.909432
40	41370.171875	-187500.015625	-187500.015625	-187500.015625	-187500.015625	-187500.015625	-187500.015625	-187500.015625	272.000000	491.000000	358.000000	1610629294.909435
41	41411.789062	-187500.015625	-187500.015625	-187500.015625	-187500.015625	-187500.015625	-187500.015625	-187500.015625	272.000000	490.000000	359.000000	1610629294.909438
42	41398.132812	-187500.015625	-187500.015625	-187500.015625	-187500.015625	-187500.015625	-187500.015625	-187500.015625	272.000000	491.000000	358.000000	1610629294.909441
43	41352.828125	-187500.015625	-187500.015625	-187500.015625	-187500.015625	-187500.015625	-187500.015625	-187500.015625	272.000000	491.000000	359.000000	1610629294.909444
44	41334.476562	-187500.015625	-187500.015625	-187500.015625	-187500.015625	-187500.015625	-187500.015625	-187500.015625	272.000000	490.000000	359.000000	1610629294.909447
45	41374.484375	-187500.015625	-187500.015625	-187500.015625	-187500.015625	-187500.015625	-187500.015625	-187500.015625	272.000000	489.000000	358.000000	1610629294.909450
46	41413.714844	-187500.015625	-187500.015625	-187500.015625	-187500.015625	-187500.015625	-187500.015625	-187500.015625	272.000000	490.000000	358.000000	1610629294.909453
47	41400.882812	-187500.015625	-187500.015625	-187500.015625	-187500.015625	-187500.015625	-187500.015625	-187500.015625	272.000000	490.000000	358.000000	1610629294.909457
48	41347.843750	-187500.015625	-187500.015625	-187500.015625	-187500.015625	-187500.015625	-187500.015625	-187500.015625	272.000000	491.000000	358.000000	1610629294.909460
49	41338.679688	-187500.015625	-187500.015625	-187500.015625	-187500.015625	-187500.015625	-187500.015625	-187500.015625	272.000000	491.000000	358.000000	1610629294.909463
50	41405.734375	-187500.015625	-187500.015625	-187500.015625	-187500.015625	-187500.015625	-187500.015625	-187500.015625	272.000000	491.000000	358.000000	1610629294.909466
51	41437.027344	-187500.015625	-187500.015625	-187500.015625	-187500.015625	-187500.015625	-187500.015625	-187500.015625	272.000000	490.000000	358.000000	1610629294.909469
52	41376.789062	-187500.015625	-187500.015625	-187500.015625	-187500.015625	-187500.015625	-187500.015625	-187500.015625	272.000000	490.000000	358.000000	1610629294.909472
53	41324.105469	-187500.015625	-187500.015625	-187500.015625	-187500.015625	-187500.015625	-187500.015625	-187500.015625	272.000000	491.000000	358.000000	1610629294.909475
54	41293.191406	-187500.015625	-187500.015625	-187500.015625	-187500.015625	-187500.015625	-187500.015625	-187500.015625	272.000000	490.000000	358.000000	1610629294.909478
55	41325.468750	-187500.015625	-187500.015625	-187500.015625	-187500.015625	-187500.015625	-187500.015625	-187500.015625	271.000000	491.000000	358.000000	1610629294.909481
56	41348.578125	-187500.015625	-187500.015625	-187500.015625	-187500.015625	-187500.015625	-187500.015625	-187500.015625	271.000000	490.000000	358.000000	1610629294.909484
57	41332.664062	-187500.015625	-187500.015625	-187500.015625	-187500.015625	-187500.015625	-187500.015625	-187500.015625	272.000000	490.000000	358.000000	1610629294.909487
58	41270.484375	-187500.015625	-187500.015625	-187500.015625	-187500.015625	-187500.015625	-187500.015625	-187500.015625	272.000000	491.000000	358.000000	1610629294.909490
59	41243.617188	-187500.015625	-187500.015625	-187500.015625	-187500.015625	-187500.015625	-187500.015625	-187500.015625	272.000000	490.000000	358.000000	1610629294.909493
60	41280.921875	-187500.015625	-187500.015625	-187500.015625	-187500.015625	-187500.015625	-187500.015625	-187500.015625	271.000000	491.000000	358.000000	1610629294.909496
61	41310.023438	-187500.015625	-187500.015625	-187500.015625	-187500.015625	-187500.015625	-187500.015625	-187500.015625	271.000000	491.000000	358.000000	1610629294.909499
62	41301.730469	-187500.015625	-187500.015625	-187500.015625	-187500.015625	-187500.015625	-187500.015625	-187500.015625	272.000000	490.000000	358.000000	1610629294.909503
63	41262.414062	-187500.015625	-187500.015625	-187500.015625	-187500.015625	-187500.015625	-187500.015625	-187500.015625	271.000000	490.000000	358.000000	1610629294.909505
64	41247.082031	-187500.015625	-187500.015625	-187500.015625	-187500.015625	-187500.015625	-187500.015625	-187500.015625	271.000000	490.000000	358.000000	1610629294.909508
65	41283.738281	-187500.015625	-187500.015625	-187500.015625	-187500.015625	-187500.015625	-187500.015625	-187500.015625	271.000000	491.000000	358.000000	1610629294.909512
66	41324.394531	-187500.015625	-187500.015625	-187500.015625	-187500.015625	-187500.015625	-187500.015625	-187500.015625	271.000000	490.000000	358.000000	1610629294.909514
67	41313.355469	-187500.015625	-187500.015625	-187500.015625	-187500.015625	-187500.015625	-187500.015625	-187500.015625	271.000000	491.000000	357.000000	1610629294.909517
68	41273.613281	-187500.015625	-187500.015625	-187500.015625	-187500.015625	-187500.015625	-187500.015625	-187500.015625	272.000000	491.000000	358.000000	1610629294.909521
69	41252.019531	-187500.015625	-187500.015625	-187500.015625	-187500.015625	-187500.015625	-187500.015625	-187500.015625	271.000000	490.000000	358.000000	1610629294.909523
70	41284.988281	-187500.015625	-187500.015625	-187500.015625	-187500.015625	-187500.015625	-187500.015625	-187500.015625	271.000000	491.000000	358.000000	1610629294.909528
71	41326.429688	-187500.015625	-187500.015625	-187500.015625	-187500.015625	-187500.015625	-187500.015625	-187500.015625	271.000000	490.000000	358.000000	1610629294.909531
72	41320.929688	-187500.015625	-187500.015625	-187500.015625	-187500.015625	-187500.015625	-187500.015625	-187500.015625	271.000000	491.000000	357.000000	1610629294.909534
73	41270.839844	-187500.015625	-187500.015625	-187500.015625	-187500.015625	-187500.015625	-187500.015625	-187500.015625	271.000000	491.000000	358.000000	1610629294.909537
74	41248.265625	-187500.015625	-187500.015625	-187500.015625	-187500.015625	-187500.015625	-187500.015625	-187500.015625	271.000000	490.000000	358.000000	1610629294.909540
75	41285.437500	-187500.015625	-187500.015625	-187500.015625	-187500.015625	-187500.015625	-187500.015625	-187500.015625	271.000000	491.000000	357.000000	1610629294.909543
76	41332.015625	-187500.015625	-187500.015625	-187500.015625	-187500.015625	-187500.015625	-187500.015625	-187500.015625	271.000000	490.000000	357.000000	1610629294.909546
77	41329.335938	-187500.015625	-187500.015625	-187500.015625	-187500.015625	-187500.015625	-187500.015625	-187500.015625	271.000000	490.000000	358.000000	1610629294.909549
78	41285.437500	-187500.015625	-187500.015625	-187500.015625	-187500.015625	-187500.015625	-187500.015625	-187500.015625	271.000000	491.000000	358.000000	1610629294.909552
79	41264.359375	-187500.015625	-187500.015625	-187500.015625	-187500.015625	-187500.015625	-187500.015625	-187500.015625	271.000000	491.000000	358.000000	1610629294.909555
80	41299.875000	-187500.015625	-187500.015625	-187500.015625	-187500.015625	-187500.015625	-187500.015625	-187500.015625	271.000000	491.000000	357.000000	1610629294.909558
81	41342.320312	-187500.015625	-187500.015625	-187500.015625	-187500.015625	-187500.015625	-187500.015625	-187500.015625	271.000000	490.000000	357.000000	1610629294.909561
82	41333.582031	-187500.015625	-187500.015625	-187500.015625	-187500.015625	-187500.015625	-187500.015625	-187500.015625	271.000000	491.000000	357.000000	1610629294.909564
83	41288.656250	-187500.015625	-187500.015625	-187500.015625	-187500.015625	-187500.015625	-187500.015625	-187500.015625	271.000000	491.000000	358.000000	1610629294.909567
84	41269.164062	-187500.015625	-187500.015625	-187500.015625	-187500.015625	-187500.015625	-187500.015625	-187500.015625	271.000000	490.000000	358.000000	1610629294.909570
85	41306.492188	-187500.015625	-187500.015625	-187500.015625	-187500.015625	-187500.015625	-187500.015625	-187500.015625	271.000000	491.000000	357.000000	1610629294.909573
86	41345.339844	-187500.015625	-187500.015625	-187500.015625	-187500.015625	-187500.015625	-187500.015625	-187500.015625	271.000000	490.000000	357.000000	1610629294.909576
87	41332.195312	-187500.015625	-187500.015625	-187500.015625	-187500.015625	-187500.015625	-187500.015625	-187500.015625	271.000000	490.000000	357.000000	1610629294.909579
88	41289.078125	-187500.015625	-187500.015625	-187500.015625	-187500.015625	-187500.015625	-187500.015625	-187500.015625	271.000000	491.000000	357.000000	1610629294.909582
89	41267.128906	-187500.015625	-187500.015625	-187500.015625	-187500.015625	-187500.015625	-187500.015625	-187500.015625	271.000000	490.000000	358.000000	1610629294.909585
90	41302.871094	-187500.015625	-187500.015625	-187500.015625	-187500.015625	-187500.015625	-187500.015625	-187500.015625	271.000000	491.000000	357.000000	1610629294.909588
91	41346.367188	-187500.015625	-187500.015625	-187500.015625	-187500.015625	-187500.015625	-187500.015625	-187500.015625	271.000000	491.000000	357.000000	1610629294.909591
92	41337.113281	-187500.015625	-187500.015625	-187500.015625	-187500.015625	-187500.015625	-187500.015625	-187500.015625	271.000000	491.000000	357.000000	1610629294.909594
93	41292.679688	-187500.015625	-187500.015625	-187500.015625	-187500.015625	-187500.015625	-187500.015625	-187500.015625	271.000000	491.000000	358.000000	1610629294.909599
94	41269.296875	-187500.015625	-187500.015625	-187500.015625	-187500.015625	-187500.015625	-187500.015625	-187500.015625	271.000000	490.000000	357.000000	1610629294.909602
95	41304.480469	-187500.015625	-187500.015625	-187500.015625	-187500.015625	-187500.015625	-187500.015625	-187500.015625	271.000000	491.000000	357.000000	1610629294.909605
96	41343.953125	-187500.015625	-187500.015625	-187500.015625	-187500.015625	-187500.015625	-187500.015625	-187500.015625	271.000000	490.000000	357.000000	1610629294.909608
97	41337.738281	-187500.015625	-187500.015625	-187500.015625	-187500.015625	-187500.015625	-187500.015625	-187500.015625	271.000000	491.000000	357.000000	1610629294.909611
98	41292.523438	-187500.015625	-187500.015625	-187500.015625	-187500.015625	-187500.015625	-187500.015625	-187500.015625	271.000000	491.000000	358.000000	1610629294.909614
99	41267.644531	-187500.015625	-187500.015625	-187500.015625	-187500.015625	-187500.015625	-187500.015625	-187500.015625	271.000000	490.000000	357.000000	1610629294.909617
100	41300.121094	-187500.015625	-187500.015625	-187500.015625	-187500.015625	-187500.015625	-187500.015625	-187500.015625	271.000000	492.000000	357.000000	1610629294.909620
101	41346.500000	-187500.015625	-187500.015625	-187500.015625	-187500.015625	-187500.015625	-187500.015625	-187500.015625	270.000000	490.000000	357.000000	1610629294.909623
102	41339.570312	-187500.015625	-187500.015625	-187500.015625	-187500.015625	-187500.015625	-187500.015625	-187500.015625	271.000000	491.000000	357.000000	1610629294.909626
103	41290.843750	-187500.015625	-187500.015625	-187500.015625	-187500.015625	-187500.015625	-187500.015625	-187500.015625	271.000000	491.000000	357.000000	1610629294.909629
104	41265.050781	-187500.015625	-187500.015625	-187500.015625	-187500.015625	-187500.015625	-187500.015625	-187500.015625	271.000000	490.000000	357.000000	1610629294.909632
105	41298.535156	-187500.015625	-187500.015625	-187500.015625	-187500.015625	-187500.015625	-187500.015625	-187500.015625	271.000000	491.000000	357.000000	1610629294.909635
106	41342.703125	-187500.015625	-187500.015625	-187500.015625	-187500.015625	-187500.015625	-187500.015625	-187500.015625	271.000000	490.000000	357.000000	1610629294.909638
107	41340.355469	-187500.015625	-187500.015625	-187500.015625	-187500.015625	-187500.015625	-187500.015625	-187500.015625	270.000000	491.000000	357.000000	1610629294.909641
108	41294.109375	-187500.015625	-187500.015625	-187500.015625	-187500.015625	-187500.015625	-187500.015625	-187500.015625	271.000000	491.000000	357.000000	1610629294.909644
109	41267.710938	-187500.015625	-187500.015625	-187500.015625	-187500.015625	-187500.015625	-187500.015625	-187500.015625	271.000000	490.000000	357.000000	1610629294.909647
110	41295.472656	-187500.015625	-187500.015625	-187500.015625	-187500.015625	-187500.015625	-187500.015625	-187500.015625	271.000000	491.000000	357.000000	1610629294.909650
111	41335.882812	-187500.015625	-187500.015625	-187500.015625	-187500.015625	-187500.015625	-187500.015625	-187500.015625	271.000000	490.000000	357.000000	1610629294.909653
112	41333.625000	-187500.015625	-187500.015625	-187500.015625	-187500.015625	-187500.015625	-187500.015625	-187500.015625	271.000000	490.000000	357.000000	1610629294.909656
113	41291.449219	-187500.015625	-187500.015625	-187500.015625	-187500.015625	-187500.015625	-187500.015625	-187500.015625	271.000000	491.000000	357.000000	1610629294.909659
114	41264.894531	-187500.015625	-187500.015625	-187500.015625	-187500.015625	-187500.015625	-187500.015625	-187500.015625	271.000000	489.000000	357.000000	1610629294.909662
115	41293.281250	-187500.015625	-187500.015625	-187500.015625	-187500.015625	-187500.015625	-187500.015625	-187500.015625	271.000000	491.000000	357.000000	1610629294.909665
116	41340.355469	-187500.015625	-187500.015625	-187500.015625	-187500.015625	-187500.015625	-187500.015625	-187500.015625	271.000000	490.000000	357.000000	1610629294.909668
117	41340.445312	-187500.015625	-187500.015625	-187500.015625	-187500.015625	-187500.015625	-187500.015625	-187500.015625	271.000000	491.000000	357.000000	1610629294.909673
118	41298.156250	-187500.015625	-187500.015625	-187500.015625	-187500.015625	-187500.015625	-187500.015625	-187500.015625	271.000000	491.000000	357.000000	1610629294.909676
119	41269.320312	-187500.015625	-187500.015625	-187500.015625	-187500.015625	-187500.015625	-187500.015625	-187500.015625	271.000000	490.000000	357.000000	1610629294.909679
120	41297.304688	-187500.015625	-187500.015625	-187500.015625	-187500.015625	-187500.015625	-187500.015625	-187500.015625	271.000000	490.000000	357.000000	1610629294.909683
121	41341.718750	-187500.015625	-187500.015625	-187500.015625	-187500.015625	-187500.015625	-187500.015625	-187500.015625	270.000000	490.000000	356.000000	1610629295.388466
122	41337.449219	-187500.015625	-187500.015625	-187500.015625	-187500.015625	-187500.015625	-187500.015625	-187500.015625	271.000000	491.000000	357.000000	1610629295.388595
123	41292.699219	-187500.015625	-187500.015625	-187500.015625	-187500.015625	-187500.015625	-187500.015625	-187500.015625	271.000000	490.000000	357.000000	1610629295.388597
124	41268.804688	-187500.015625	-187500.015625	-187500.015625	-187500.015625	-187500.015625	-187500.015625	-187500.015625	271.000000	491.000000	357.000000	1610629295.388599
125	41297.214844	-187500.015625	-187500.015625	-187500.015625	-187500.015625	-187500.015625	-187500.015625	-187500.015625	271.000000	490.000000	357.000000	1610629295.388601
126	41339.929688	-187500.015625	-187500.015625	-187500.015625	-187500.015625	-187500.015625	-187500.015625	-187500.015625	271.000000	490.000000	357.000000	1610629295.388602
127	41353.945312	-187500.015625	-187500.015625	-187500.015625	-187500.015625	-187500.015625	-187500.015625	-187500.015625	270.000000	490.000000	357.000000	1610629295.388604
128	41310.113281	-187500.015625	-187500.015625	-187500.015625	-187500.015625	-187500.015625	-187500.015625	-187500.015625	271.000000	490.000000	357.000000	1610629295.388606
129	41261.789062	-187500.015625	-187500.015625	-187500.015625	-187500.015625	-187500.015625	-187500.015625	-187500.015625	271.000000	491.000000	357.000000	1610629295.388608
130	41281.636719	-187500.015625	-187500.015625	-187500.015625	-187500.015625	-187500.015625	-187500.015625	-187500.015625	271.000000	491.000000	357.000000	1610629295.388609
131	41322.652344	-187500.015625	-187500.015625	-187500.015625	-187500.015625	-187500.015625	-187500.015625	-187500.015625	271.000000	490.000000	357.000000	1610629295.388611
132	41328.039062	-187500.015625	-187500.015625	-187500.015625	-187500.015625	-187500.015625	-187500.015625	-187500.015625	271.000000	491.000000	357.000000	1610629295.388613
133	41284.320312	-187500.015625	-187500.015625	-187500.015625	-187500.015625	-187500.015625	-187500.015625	-187500.015625	271.000000	491.000000	357.000000	1610629295.388614
134	41246.632812	-187500.015625	-187500.015625	-187500.015625	-187500.015625	-187500.015625	-187500.015625	-187500.015625	271.000000	491.000000	357.000000	1610629295.388616
135	41274.773438	-187500.015625	-187500.015625	-187500.015625	-187500.015625	-187500.015625	-187500.015625	-187500.015625	270.000000	491.000000	357.000000	1610629295.388618
136	41325.535156	-187500.015625	-187500.015625	-187500.015625	-187500.015625	-187500.015625	-187500.015625	-187500.015625	270.000000	490.000000	357.000000	1610629295.388619
137	41328.574219	-187500.015625	-187500.015625	-187500.015625	-187500.015625	-187500.015625	-187500.015625	-187500.015625	270.000000	491.000000	357.000000	1610629295.388621
138	41283.132812	-187500.015625	-187500.015625	-187500.015625	-187500.015625	-187500.015625	-187500.015625	-187500.015625	271.000000	491.000000	357.000000	1610629295.388622
139	41256.691406	-187500.015625	-187500.015625	-187500.015625	-187500.015625	-187500.015625	-187500.015625	-187500.015625	271.000000	490.000000	357.000000	1610629295.388624
140	41283.492188	-187500.015625	-187500.015625	-187500.015625	-187500.015625	-187500.015625	-187500.015625	-187500.015625	270.000000	490.000000	356.000000	1610629295.388628
141	41327.433594	-187500.015625	-187500.015625	-187500.015625	-187500.015625	-187500.015625	-187500.015625	-187500.015625	270.000000	490.000000	357.000000	1610629295.388630
142	41329.179688	-187500.015625	-187500.015625	-187500.015625	-187500.015625	-187500.015625	-187500.015625	-187500.015625	271.000000	490.000000	357.000000	1610629295.388632
143	41289.191406	-187500.015625	-187500.015625	-187500.015625	-187500.015625	-187500.015625	-187500.015625	-187500.015625	271.000000	491.000000	357.000000	1610629295.388633
144	41258.121094	-187500.015625	-187500.015625	-187500.015625	-187500.015625	-187500.015625	-187500.015625	-187500.015625	271.000000	491.000000	357.000000	1610629295.388635
145	41284.363281	-187500.015625	-187500.015625	-187500.015625	-187500.015625	-187500.015625	-187500.015625	-187500.015625	271.000000	491.000000	357.000000	1610629295.388636
146	41332.417969	-187500.015625	-187500.015625	-187500.015625	-187500.015625	-187500.015625	-187500.015625	-187500.015625	270.000000	490.000000	356.000000	1610629295.388638
147	41334.007812	-187500.015625	-187500.015625	-187500.015625	-187500.015625	-187500.015625	-187500.015625	-187500.015625	270.000000	491.000000	357.000000	1610629295.388640
148	41291.515625	-187500.015625	-187500.015625	-187500.015625	-187500.015625	-187500.015625	-187500.015625	-187500.015625	271.000000	491.000000	357.000000	1610629295.388641
149	41258.234375	-187500.015625	-187500.015625	-187500.015625	-187500.015625	-187500.015625	-187500.015625	-187500.015625	271.000000	490.000000	357.000000	1610629295.388643
150	41283.402344	-187500.015625	-187500.015625	-187500.015625	-187500.015625	-187500.015625	-187500.015625	-187500.015625	271.000000	490.000000	357.000000	1610629295.388645
151	41329.492188	-187500.015625	-187500.015625	-187500.015625	-187500.015625	-187500.015625	-187500.015625	-187500.015625	270.000000	490.000000	356.000000	1610629295.388646
152	41336.621094	-187500.015625	-187500.015625	-187500.015625	-187500.015625	-187500.015625	-187500.015625	-187500.015625	270.000000	490.000000	356.000000	1610629295.388648
153	41295.875000	-187500.015625	-187500.015625	-187500.015625	-187500.015625	-187500.015625	-187500.015625	-187500.015625	271.000000	491.000000	357.000000	1610629295.388650
154	41269.296875	-187500.015625	-187500.015625	-187500.015625	-187500.015625	-187500.015625	-187500.015625	-187500.015625	270.000000	490.000000	357.000000	1610629295.388651
155	41293.328125	-187500.015625	-187500.015625	-187500.015625	-187500.015625	-187500.015625	-187500.015625	-187500.015625	271.000000	491.000000	357.000000	1610629295.388653
156	41333.000000	-187500.015625	-187500.015625	-187500.015625	-187500.015625	-187500.015625	-187500.015625	-187500.015625	270.000000	490.000000	356.000000	1610629295.388654
157	41331.949219	-187500.015625	-187500.015625	-187500.015625	-187500.015625	-187500.015625	-187500.015625	-187500.015625	270.000000	491.000000	357.000000	1610629295.388656
158	41287.648438	-187500.015625	-187500.015625	-187500.015625	-187500.015625	-187500.015625	-187500.015625	-187500.015625	271.000000	491.000000	357.000000	1610629295.388658
159	41258.996094	-187500.015625	-187500.015625	-187500.015625	-187500.015625	-187500.015625	-187500.015625	-187500.015625	271.000000	490.000000	357.000000	1610629295.388659
160	41288.675781	-187500.015625	-187500.015625	-187500.015625	-187500.015625	-187500.015625	-187500.015625	-187500.015625	270.000000	491.000000	356.000000	1610629295.388661
161	41335.371094	-187500.015625	-187500.015625	-187500.015625	-187500.015625	-187500.015625	-187500.015625	-187500.015625	270.000000	490.000000	357.000000	1610629295.388663
162	41337.359375	-187500.015625	-187500.015625	-187500.015625	-187500.015625	-187500.015625	-187500.015625	-187500.015625	270.000000	491.000000	357.000000	1610629295.388664
163	41300.300781	-187500.015625	-187500.015625	-187500.015625	-187500.015625	-187500.015625	-187500.015625	-187500.015625	271.000000	491.000000	357.000000	1610629295.388667
164	41270.257812	-187500.015625	-187500.015625	-187500.015625	-187500.015625	-187500.015625	-187500.015625	-187500.015625	271.000000	490.000000	357.000000	1610629295.388668
165	41288.453125	-187500.015625	-187500.015625	-187500.015625	-187500.015625	-187500.015625	-187500.015625	-187500.015625	270.000000	491.000000	356.000000	1610629295.388670
166	41333.335938	-187500.015625	-187500.015625	-187500.015625	-187500.015625	-187500.015625	-187500.015625	-187500.015625	270.000000	490.000000	357.000000	1610629295.388672
167	41337.070312	-187500.015625	-187500.015625	-187500.015625	-187500.015625	-187500.015625	-187500.015625	-187500.015625	270.000000	490.000000	356.000000	1610629295.388673
168	41298.824219	-187500.015625	-187500.015625	-187500.015625	-187500.015625	-187500.015625	-187500.015625	-187500.015625	271.000000	491.000000	358.000000	1610629295.388675
169	41272.226562	-187500.015625	-187500.015625	-187500.015625	-187500.015625	-187500.015625	-187500.015625	-187500.015625	271.000000	489.000000	357.000000	1610629295.388676
170	41286.597656	-187500.015625	-187500.015625	-187500.015625	-187500.015625	-187500.015625	-187500.015625	-187500.015625	270.000000	491.000000	356.000000	1610629295.388678
171	41331.035156	-187500.015625	-187500.015625	-187500.015625	-187500.015625	-187500.015625	-187500.015625	-187500.015625	270.000000	491.000000	356.000000	1610629295.388680
172	41337.984375	-187500.015625	-187500.015625	-187500.015625	-187500.015625	-187500.015625	-187500.015625	-187500.015625	270.000000	491.000000	356.000000	1610629295.388681
173	41293.484375	-187500.015625	-187500.015625	-187500.015625	-187500.015625	-187500.015625	-187500.015625	-187500.015625	271.000000	491.000000	357.000000	1610629295.388683
174	41256.894531	-187500.015625	-187500.015625	-187500.015625	-187500.015625	-187500.015625	-187500.015625	-187500.015625	270.000000	490.000000	357.000000	1610629295.388685
175	41280.183594	-187500.015625	-187500.015625	-187500.015625	-187500.015625	-187500.015625	-187500.015625	-187500.015625	270.000000	491.000000	356.000000	1610629295.388686
176	41326.988281	-187500.015625	-187500.015625	-187500.015625	-187500.015625	-187500.015625	-187500.015625	-187500.015625	270.000000	490.000000	357.000000	1610629295.388689
177	41333.648438	-187500.015625	-187500.015625	-187500.015625	-187500.015625	-187500.015625	-187500.015625	-187500.015625	270.000000	491.000000	356.000000	1610629295.388690
178	41293.750000	-187500.015625	-187500.015625	-187500.015625	-187500.015625	-187500.015625	-187500.015625	-187500.015625	271.000000	491.000000	357.000000	1610629295.388692
179	41263.710938	-187500.015625	-187500.015625	-187500.015625	-187500.015625	-187500.015625	-187500.015625	-187500.015625	270.000000	490.000000	357.000000	1610629295.388694
180	41275.691406	-187500.015625	-187500.015625	-187500.015625	-187500.015625	-187500.015625	-187500.015625	-187500.015625	270.000000	492.000000	357.000000	1610629295.388695
181	41323.523438	-187500.015625	-187500.015625	-187500.015625	-187500.015625	-187500.015625	-187500.015625	-187500.015625	270.000000	490.000000	357.000000	1610629295.388697
182	41330.386719	-187500.015625	-187500.015625	-187500.015625	-187500.015625	-187500.015625	-187500.015625	-187500.015625	270.000000	490.000000	357.000000	1610629295.388699
183	41286.332031	-187500.015625	-187500.015625	-187500.015625	-187500.015625	-187500.015625	-187500.015625	-187500.015625	271.000000	491.000000	357.000000	1610629295.388700
184	41254.144531	-187500.015625	-187500.015625	-187500.015625	-187500.015625	-187500.015625	-187500.015625	-187500.015625	271.000000	490.000000	357.000000	1610629295.388702
185	41276.183594	-187500.015625	-187500.015625	-187500.015625	-187500.015625	-187500.015625	-187500.015625	-187500.015625	270.000000	491.000000	357.000000	1610629295.388704
186	41328.484375	-187500.015625	-187500.015625	-187500.015625	-187500.015625	-187500.015625	-187500.015625	-187500.015625	270.000000	490.000000	356.000000	1610629295.388706
187	41333.468750	-187500.015625	-187500.015625	-187500.015625	-187500.015625	-187500.015625	-187500.015625	-187500.015625	270.000000	490.000000	357.000000	1610629295.388708
188	41278.058594	-187500.015625	-187500.015625	-187500.015625	-187500.015625	-187500.015625	-187500.015625	-187500.015625	271.000000	491.000000	358.000000	1610629295.388709
189	41241.738281	-187500.015625	-187500.015625	-187500.015625	-187500.015625	-187500.015625	-187500.015625	-187500.015625	271.000000	490.000000	357.000000	1610629295.388711
190	41263.621094	-187500.015625	-187500.015625	-187500.015625	-187500.015625	-187500.015625	-187500.015625	-187500.015625	270.000000	491.000000	357.000000	1610629295.388712
191	41315.902344	-187500.015625	-187500.015625	-187500.015625	-187500.015625	-187500.015625	-187500.015625	-187500.015625	270.000000	490.000000	357.000000	1610629295.388714
192	41321.960938	-187500.015625	-187500.015625	-187500.015625	-187500.015625	-187500.015625	-187500.015625	-187500.015625	270.000000	490.000000	356.000000	1610629295.388716
193	41281.121094	-187500.015625	-187500.015625	-187500.015625	-187500.015625	-187500.015625	-187500.015625	-187500.015625	271.000000	491.000000	357.000000	1610629295.388717
194	41255.375000	-187500.015625	-187500.015625	-187500.015625	-187500.015625	-187500.015625	-187500.015625	-187500.015625	271.000000	490.000000	357.000000	1610629295.388719
195	41274.597656	-187500.015625	-187500.015625	-187500.015625	-187500.015625	-187500.015625	-187500.015625	-187500.015625	270.000000	491.000000	357.000000	1610629295.388721
196	41326.339844	-187500.015625	-187500.015625	-187500.015625	-187500.015625	-187500.015625	-187500.015625	-187500.015625	270.000000	490.000000	356.000000	1610629295.388722
197	41329.781250	-187500.015625	-187500.015625	-187500.015625	-187500.015625	-187500.015625	-187500.015625	-187500.015625	270.000000	490.000000	357.000000	1610629295.388724
198	41286.507812	-187500.015625	-187500.015625	-187500.015625	-187500.015625	-187500.015625	-187500.015625	-187500.015625	271.000000	490.000000	357.000000	1610629295.388726
199	41255.375000	-187500.015625	-187500.015625	-187500.015625	-187500.015625	-187500.015625	-187500.015625	-187500.015625	270.000000	490.000000	357.000000	1610629295.388727
200	41279.738281	-187500.015625	-187500.015625	-187500.015625	-187500.015625	-187500.015625	-187500.015625	-187500.015625	271.000000	491.000000	357.000000	1610629295.388729
201	41328.507812	-187500.015625	-187500.015625	-187500.015625	-187500.015625	-187500.015625	-187500.015625	-187500.015625	270.000000	490.000000	357.000000	1610629295.388730
202	41338.007812	-187500.015625	-187500.015625	-187500.015625	-187500.015625	-187500.015625	-187500.015625	-187500.015625	270.000000	491.000000	357.000000	1610629295.388732
203	41300.500000	-187500.015625	-187500.015625	-187500.015625	-187500.015625	-187500.015625	-187500.015625	-187500.015625	271.000000	490.000000	357.000000	1610629295.388734
204	41263.332031	-187500.015625	-187500.015625	-187500.015625	-187500.015625	-187500.015625	-187500.015625	-187500.015625	270.000000	490.000000	357.000000	1610629295.388735
205	41277.589844	-187500.015625	-187500.015625	-187500.015625	-187500.015625	-187500.015625	-187500.015625	-187500.015625	270.000000	492.000000	356.000000	1610629295.388737
206	41322.339844	-187500.015625	-187500.015625	-187500.015625	-187500.015625	-187500.015625	-187500.015625	-187500.015625	270.000000	490.000000	356.000000	1610629295.388739
207	41335.972656	-187500.015625	-187500.015625	-187500.015625	-187500.015625	-187500.015625	-187500.015625	-187500.015625	270.000000	490.000000	357.000000	1610629295.388740
208	41296.097656	-187500.015625	-187500.015625	-187500.015625	-187500.015625	-187500.015625	-187500.015625	-187500.015625	270.000000	491.000000	357.000000	1610629295.388742
209	41263.597656	-187500.015625	-187500.015625	-187500.015625	-187500.015625	-187500.015625	-187500.015625	-187500.015625	271.000000	490.000000	357.000000	1610629295.388744
210	41281.031250	-187500.015625	-187500.015625	-187500.015625	-187500.015625	-187500.015625	-187500.015625	-187500.015625	270.000000	491.000000	356.000000	1610629295.388746
211	41322.742188	-187500.015625	-187500.015625	-187500.015625	-187500.015625	-187500.015625	-187500.015625	-187500.015625	270.000000	491.000000	356.000000	1610629295.388748
212	41329.847656	-187500.015625	-187500.015625	-187500.015625	-187500.015625	-187500.015625	-187500.015625	-187500.015625	270.000000	491.000000	357.000000	1610629295.388749
213	41290.398438	-187500.015625	-187500.015625	-187500.015625	-187500.015625	-187500.015625	-187500.015625	-187500.015625	271.000000	491.000000	357.000000	1610629295.388751
214	41260.179688	-187500.015625	-187500.015625	-187500.015625	-187500.015625	-187500.015625	-187500.015625	-187500.015625	270.000000	490.000000	356.000000	1610629295.388752
215	41274.839844	-187500.015625	-187500.015625	-187500.015625	-187500.015625	-187500.015625	-187500.015625	-187500.015625	270.000000	491.000000	357.000000	1610629295.388754
216	41321.980469	-187500.015625	-187500.015625	-187500.015625	-187500.015625	-187500.015625	-187500.015625	-187500.015625	270.000000	490.000000	356.000000	1610629295.388756
217	41333.335938	-187500.015625	-187500.015625	-187500.015625	-187500.015625	-187500.015625	-187500.015625	-187500.015625	270.000000	490.000000	356.000000	1610629295.388758
218	41290.242188	-187500.015625	-187500.015625	-187500.015625	-187500.015625	-187500.015625	-187500.015625	-187500.015625	270.000000	490.000000	357.000000	1610629295.388759
219	41257.093750	-187500.015625	-187500.015625	-187500.015625	-187500.015625	-187500.015625	-187500.015625	-187500.015625	270.000000	490.000000	357.000000	1610629295.388761
220	41270.550781	-187500.015625	-187500.015625	-187500.015625	-187500.015625	-187500.015625	-187500.015625	-187500.015625	270.000000	491.000000	356.000000	1610629295.388763
221	41316.863281	-187500.015625	-187500.015625	-187500.015625	-187500.015625	-187500.015625	-187500.015625	-187500.015625	270.000000	490.000000	356.000000	1610629295.388765
222	41328.105469	-187500.015625	-187500.015625	-187500.015625	-187500.015625	-187500.015625	-187500.015625	-187500.015625	270.000000	490.000000	356.000000	1610629295.388766
223	41284.429688	-187500.015625	-187500.015625	-187500.015625	-187500.015625	-187500.015625	-187500.015625	-187500.015625	270.000000	491.000000	357.000000	1610629295.388768
224	41249.539062	-187500.015625	-187500.015625	-187500.015625	-187500.015625	-187500.015625	-187500.015625	-187500.015625	271.000000	490.000000	357.000000	1610629295.388770
225	41268.472656	-187500.015625	-187500.015625	-187500.015625	-187500.015625	-187500.015625	-187500.015625	-187500.015625	270.000000	491.000000	356.000000	1610629295.388772
226	41317.691406	-187500.015625	-187500.015625	-187500.015625	-187500.015625	-187500.015625	-187500.015625	-187500.015625	270.000000	491.000000	356.000000	1610629295.388773
227	41327.679688	-187500.015625	-187500.015625	-187500.015625	-187500.015625	-187500.015625	-187500.015625	-187500.015625	270.000000	490.000000	357.000000	1610629295.388775
228	41292.523438	-187500.015625	-187500.015625	-187500.015625	-187500.015625	-187500.015625	-187500.015625	-187500.015625	270.000000	491.000000	357.000000	1610629295.388777
229	41258.031250	-187500.015625	-187500.015625	-187500.015625	-187500.015625	-187500.015625	-187500.015625	-187500.015625	270.000000	490.000000	356.000000	1610629295.388779
230	41273.410156	-187500.015625	-187500.015625	-187500.015625	-187500.015625	-187500.015625	-187500.015625	-187500.015625	270.000000	491.000000	357.000000	1610629295.388780
231	41316.371094	-187500.015625	-187500.015625	-187500.015625	-187500.015625	-187500.015625	-187500.015625	-187500.015625	270.000000	490.000000	356.000000	1610629295.388782
232	41324.597656	-187500.015625	-187500.015625	-187500.015625	-187500.015625	-187500.015625	-187500.015625	-187500.015625	270.000000	490.000000	356.000000	1610629295.388784
233	41287.828125	-187500.015625	-187500.015625	-187500.015625	-187500.015625	-187500.015625	-187500.015625	-187500.015625	270.000000	491.000000	357.000000	1610629295.388786
234	41250.878906	-187500.015625	-187500.015625	-187500.015625	-187500.015625	-187500.015625	-187500.015625	-187500.015625	270.000000	490.000000	357.000000	1610629295.388788
235	41261.140625	-187500.015625	-187500.015625	-187500.015625	-187500.015625	-187500.015625	-187500.015625	-187500.015625	270.000000	491.000000	356.000000	1610629295.388790
236	41308.437500	-187500.015625	-187500.015625	-187500.015625	-187500.015625	-187500.015625	-187500.015625	-187500.015625	270.000000	491.000000	356.000000	1610629295.388791
237	41317.511719	-187500.015625	-187500.015625	-187500.015625	-187500.015625	-187500.015625	-187500.015625	-187500.015625	270.000000	491.000000	356.000000	1610629295.388793
238	41282.484375	-187500.015625	-187500.015625	-187500.015625	-187500.015625	-187500.015625	-187500.015625	-187500.015625	270.000000	491.000000	356.000000	1610629295.388794
239	41250.230469	-187500.015625	-187500.015625	-187500.015625	-187500.015625	-187500.015625	-187500.015625	-187500.015625	270.000000	490.000000	357.000000	1610629295.388796
240	41264.089844	-187500.015625	-187500.015625	-187500.015625	-187500.015625	-187500.015625	-187500.015625	-187500.015625	270.000000	492.000000	357.000000	1610629295.388798
241	41312.437500	-187500.015625	-187500.015625	-187500.015625	-187500.015625	-187500.015625	-187500.015625	-187500.015625	270.000000	491.000000	356.000000	1610629295.868008
242	41322.117188	-187500.015625	-187500.015625	-187500.015625	-187500.015625	-187500.015625	-187500.015625	-187500.015625	270.000000	490.000000	356.000000	1610629295.868177
243	41284.675781	-187500.015625	-187500.015625	-187500.015625	-187500.015625	-187500.015625	-187500.015625	-187500.015625	270.000000	491.000000	357.000000	1610629295.868180
244	41249.941406	-187500.015625	-187500.015625	-187500.015625	-187500.015625	-187500.015625	-187500.015625	-187500.015625	271.000000	490.000000	357.000000	1610629295.868182
245	41258.101562	-187500.015625	-187500.015625	-187500.015625	-187500.015625	-187500.015625	-187500.015625	-187500.015625	270.000000	491.000000	356.000000	1610629295.868185
246	41304.011719	-187500.015625	-187500.015625	-187500.015625	-187500.015625	-187500.015625	-187500.015625	-187500.015625	270.000000	491.000000	356.000000	1610629295.868187
247	41321.085938	-187500.015625	-187500.015625	-187500.015625	-187500.015625	-187500.015625	-187500.015625	-187500.015625	270.000000	490.000000	356.000000	1610629295.868190
248	41284.406250	-187500.015625	-187500.015625	-187500.015625	-187500.015625	-187500.015625	-187500.015625	-187500.015625	270.000000	491.000000	357.000000	1610629295.868192
249	41248.847656	-187500.015625	-187500.015625	-187500.015625	-187500.015625	-187500.015625	-187500.015625	-187500.015625	270.000000	490.000000	357.000000	1610629295.868195
250	41264.023438	-187500.015625	-187500.015625	-187500.015625	-187500.015625	-187500.015625	-187500.015625	-187500.015625	270.000000	491.000000	357.000000	1610629295.868198
251	41312.167969	-187500.015625	-187500.015625	-187500.015625	-187500.015625	-187500.015625	-187500.015625	-187500.015625	270.000000	491.000000	356.000000	1610629295.868200
252	41323.546875	-187500.015625	-187500.015625	-187500.015625	-187500.015625	-187500.015625	-187500.015625	-187500.015625	270.000000	490.000000	356.000000	1610629295.868202
253	41290.464844	-187500.015625	-187500.015625	-187500.015625	-187500.015625	-187500.015625	-187500.015625	-187500.015625	270.000000	491.000000	357.000000	1610629295.868205
254	41257.699219	-187500.015625	-187500.015625	-187500.015625	-187500.015625	-187500.015625	-187500.015625	-187500.015625	270.000000	491.000000	357.000000	1610629295.868208
255	41267.128906	-187500.015625	-187500.015625	-187500.015625	-187500.015625	-187500.015625	-187500.015625	-187500.015625	270.000000	491.000000	357.000000	1610629295.868210
256	41311.902344	-187500.015625	-187500.015625	-187500.015625	-187500.015625	-187500.015625	-187500.015625	-187500.015625	270.000000	491.000000	356.000000	1610629295.868216
257	41322.250000	-187500.015625	-187500.015625	-187500.015625	-187500.015625	-187500.015625	-187500.015625	-187500.015625	270.000000	490.000000	356.000000	1610629295.868218
258	41283.179688	-187500.015625	-187500.015625	-187500.015625	-187500.015625	-187500.015625	-187500.015625	-187500.015625	270.000000	491.000000	357.000000	1610629295.868221
259	41250.230469	-187500.015625	-187500.015625	-187500.015625	-187500.015625	-187500.015625	-187500.015625	-187500.015625	270.000000	490.000000	357.000000	1610629295.868224
260	41259.484375	-187500.015625	-187500.015625	-187500.015625	-187500.015625	-187500.015625	-187500.015625	-187500.015625	270.000000	491.000000	357.000000	1610629295.868226
261	41312.148438	-187500.015625	-187500.015625	-187500.015625	-187500.015625	-187500.015625	-187500.015625	-187500.015625	270.000000	492.000000	356.000000	1610629295.868229
262	41329.582031	-187500.015625	-187500.015625	-187500.015625	-187500.015625	-187500.015625	-187500.015625	-187500.015625	270.000000	490.000000	357.000000	1610629295.868232
263	41289.683594	-187500.015625	-187500.015625	-187500.015625	-187500.015625	-187500.015625	-187500.015625	-187500.015625	270.000000	490.000000	357.000000	1610629295.868234
264	41251.664062	-187500.015625	-187500.015625	-187500.015625	-187500.015625	-187500.015625	-187500.015625	-187500.015625	271.000000	490.000000	357.000000	1610629295.868236
265	41262.503906	-187500.015625	-187500.015625	-187500.015625	-187500.015625	-187500.015625	-187500.015625	-187500.015625	270.000000	491.000000	357.000000	1610629295.868239
266	41302.511719	-187500.015625	-187500.015625	-187500.015625	-187500.015625	-187500.015625	-187500.015625	-187500.015625	270.000000	491.000000	356.000000	1610629295.868241
267	41319.679688	-187500.015625	-187500.015625	-187500.015625	-187500.015625	-187500.015625	-187500.015625	-187500.015625	270.000000	490.000000	356.000000	1610629295.868244
268	41285.703125	-187500.015625	-187500.015625	-187500.015625	-187500.015625	-187500.015625	-187500.015625	-187500.015625	270.000000	491.000000	356.000000	1610629295.868246
269	41249.695312	-187500.015625	-187500.015625	-187500.015625	-187500.015625	-187500.015625	-187500.015625	-187500.015625	270.000000	490.000000	357.000000	1610629295.868248
270	41259.933594	-187500.015625	-187500.015625	-187500.015625	-187500.015625	-187500.015625	-187500.015625	-187500.015625	270.000000	491.000000	356.000000	1610629295.868251
271	41302.847656	-187500.015625	-187500.015625	-187500.015625	-187500.015625	-187500.015625	-187500.015625	-187500.015625	270.000000	491.000000	356.000000	1610629295.868254
272	41318.875000	-187500.015625	-187500.015625	-187500.015625	-187500.015625	-187500.015625	-187500.015625	-187500.015625	270.000000	490.000000	356.000000	1610629295.868256
273	41287.539062	-187500.015625	-187500.015625	-187500.015625	-187500.015625	-187500.015625	-187500.015625	-187500.015625	270.000000	492.000000	357.000000	1610629295.868259
274	41247.707031	-187500.015625	-187500.015625	-187500.015625	-187500.015625	-187500.015625	-187500.015625	-187500.015625	270.000000	491.000000	357.000000	1610629295.868261
275	41258.367188	-187500.015625	-187500.015625	-187500.015625	-187500.015625	-187500.015625	-187500.015625	-187500.015625	270.000000	490.000000	357.000000	1610629295.868263
276	41311.363281	-187500.015625	-187500.015625	-187500.015625	-187500.015625	-187500.015625	-187500.015625	-187500.015625	270.000000	491.000000	356.000000	1610629295.868266
277	41325.781250	-187500.015625	-187500.015625	-187500.015625	-187500.015625	-187500.015625	-187500.015625	-187500.015625	270.000000	490.000000	356.000000	1610629295.868268
278	41294.464844	-187500.015625	-187500.015625	-187500.015625	-187500.015625	-187500.015625	-187500.015625	-187500.015625	270.000000	492.000000	356.000000	1610629295.868271
279	41252.265625	-187500.015625	-187500.015625	-187500.015625	-187500.015625	-187500.015625	-187500.015625	-187500.015625	270.000000	490.000000	357.000000	1610629295.868274
280	41257.699219	-187500.015625	-187500.015625	-187500.015625	-187500.015625	-187500.015625	-187500.015625	-187500.015625	270.000000	490.000000	356.000000	1610629295.868277
281	41305.261719	-187500.015625	-187500.015625	-187500.015625	-187500.015625	-187500.015625	-187500.015625	-187500.015625	270.000000	490.000000	356.000000	1610629295.868280
282	41323.390625	-187500.015625	-187500.015625	-187500.015625	-187500.015625	-187500.015625	-187500.015625	-187500.015625	270.000000	490.000000	356.000000	1610629295.868283
283	41285.929688	-187500.015625	-187500.015625	-187500.015625	-187500.015625	-187500.015625	-187500.015625	-187500.015625	270.000000	491.000000	357.000000	1610629295.868285
284	41246.878906	-187500.015625	-187500.015625	-187500.015625	-187500.015625	-187500.015625	-187500.015625	-187500.015625	270.000000	490.000000	357.000000	1610629295.868288
285	41254.367188	-187500.015625	-187500.015625	-187500.015625	-187500.015625	-187500.015625	-187500.015625	-187500.015625	270.000000	490.000000	357.000000	1610629295.868291
286	41304.636719	-187500.015625	-187500.015625	-187500.015625	-187500.015625	-187500.015625	-187500.015625	-187500.015625	270.000000	491.000000	356.000000	1610629295.868293
287	41322.406250	-187500.015625	-187500.015625	-187500.015625	-187500.015625	-187500.015625	-187500.015625	-187500.015625	270.000000	490.000000	356.000000	1610629295.868295
288	41289.480469	-187500.015625	-187500.015625	-187500.015625	-187500.015625	-187500.015625	-187500.015625	-187500.015625	270.000000	491.000000	357.000000	1610629295.868298
289	41252.578125	-187500.015625	-187500.015625	-187500.015625	-187500.015625	-187500.015625	-187500.015625	-187500.015625	270.000000	491.000000	357.000000	1610629295.868300
290	41257.027344	-187500.015625	-187500.015625	-187500.015625	-187500.015625	-187500.015625	-187500.015625	-187500.015625	270.000000	491.000000	357.000000	1610629295.868303
291	41297.863281	-187500.015625	-187500.015625	-187500.015625	-187500.015625	-187500.015625	-187500.015625	-187500.015625	270.000000	490.000000	356.000000	1610629295.868305
292	41313.578125	-187500.015625	-187500.015625	-187500.015625	-187500.015625	-187500.015625	-187500.015625	-187500.015625	270.000000	492.000000	357.000000	1610629295.868308
293	41282.351562	-187500.015625	-187500.015625	-187500.015625	-187500.015625	-187500.015625	-187500.015625	-187500.015625	270.000000	491.000000	357.000000	1610629295.868311
294	41244.199219	-187500.015625	-187500.015625	-187500.015625	-187500.015625	-187500.015625	-187500.015625	-187500.015625	271.000000	489.000000	357.000000	1610629295.868313
295	41254.726562	-187500.015625	-187500.015625	-187500.015625	-187500.015625	-187500.015625	-187500.015625	-187500.015625	270.000000	491.000000	356.000000	1610629295.868316
296	41305.976562	-187500.015625	-187500.015625	-187500.015625	-187500.015625	-187500.015625	-187500.015625	-187500.015625	270.000000	490.000000	356.000000	1610629295.868318
297	41323.078125	-187500.015625	-187500.015625	-187500.015625	-187500.015625	-187500.015625	-187500.015625	-187500.015625	270.000000	490.000000	356.000000	1610629295.868321
298	41289.058594	-187500.015625	-187500.015625	-187500.015625	-187500.015625	-187500.015625	-187500.015625	-187500.015625	270.000000	491.000000	356.000000	1610629295.868323
299	41243.125000	-187500.015625	-187500.015625	-187500.015625	-187500.015625	-187500.015625	-187500.015625	-187500.015625	270.000000	490.000000	357.000000	1610629295.868326
300	41252.578125	-187500.015625	-187500.015625	-187500.015625	-187500.015625	-187500.015625	-187500.015625	-187500.015625	270.000000	491.000000	356.000000	1610629295.868328
301	41300.835938	-187500.015625	-187500.015625	-187500.015625	-187500.015625	-187500.015625	-187500.015625	-187500.015625	270.000000	490.000000	356.000000	1610629295.868330
302	41319.566406	-187500.015625	-187500.015625	-187500.015625	-187500.015625	-187500.015625	-187500.015625	-187500.015625	270.000000	490.000000	356.000000	1610629295.868333
303	41284.519531	-187500.015625	-187500.015625	-187500.015625	-187500.015625	-187500.015625	-187500.015625	-187500.015625	270.000000	491.000000	356.000000	1610629295.868336
304	41246.632812	-187500.015625	-187500.015625	-187500.015625	-187500.015625	-187500.015625	-187500.015625	-187500.015625	270.000000	491.000000	357.000000	1610629295.868339
305	41250.656250	-187500.015625	-187500.015625	-187500.015625	-187500.015625	-187500.015625	-187500.015625	-187500.015625	270.000000	491.000000	356.000000	1610629295.868341
306	41295.964844	-187500.015625	-187500.015625	-187500.015625	-187500.015625	-187500.015625	-187500.015625	-187500.015625	270.000000	491.000000	356.000000	1610629295.868344
307	41316.171875	-187500.015625	-187500.015625	-187500.015625	-187500.015625	-187500.015625	-187500.015625	-187500.015625	270.000000	490.000000	356.000000	1610629295.868346
308	41288.675781	-187500.015625	-187500.015625	-187500.015625	-187500.015625	-187500.015625	-187500.015625	-187500.015625	270.000000	491.000000	357.000000	1610629295.868349
309	41245.648438	-187500.015625	-187500.015625	-187500.015625	-187500.015625	-187500.015625	-187500.015625	-187500.015625	271.000000	490.000000	357.000000	1610629295.868351
310	41253.808594	-187500.015625	-187500.015625	-187500.015625	-187500.015625	-187500.015625	-187500.015625	-187500.015625	270.000000	491.000000	356.000000	1610629295.868354
311	41300.613281	-187500.015625	-187500.015625	-187500.015625	-187500.015625	-187500.015625	-187500.015625	-187500.015625	270.000000	492.000000	356.000000	1610629295.868356
312	41321.242188	-187500.015625	-187500.015625	-187500.015625	-187500.015625	-187500.015625	-187500.015625	-187500.015625	270.000000	490.000000	356.000000	1610629295.868358
313	41288.832031	-187500.015625	-187500.015625	-187500.015625	-187500.015625	-187500.015625	-187500.015625	-187500.015625	270.000000	491.000000	356.000000	1610629295.868361
314	41245.335938	-187500.015625	-187500.015625	-187500.015625	-187500.015625	-187500.015625	-187500.015625	-187500.015625	270.000000	490.000000	357.000000	1610629295.868363
315	41247.257812	-187500.015625	-187500.015625	-187500.015625	-187500.015625	-187500.015625	-187500.015625	-187500.015625	270.000000	490.000000	357.000000	1610629295.868366
316	41287.449219	-187500.015625	-187500.015625	-187500.015625	-187500.015625	-187500.015625	-187500.015625	-187500.015625	270.000000	491.000000	356.000000	1610629295.868368
317	41309.128906	-187500.015625	-187500.015625	-187500.015625	-187500.015625	-187500.015625	-187500.015625	-187500.015625	270.000000	491.000000	356.000000	1610629295.868371
318	41281.234375	-187500.015625	-187500.015625	-187500.015625	-187500.015625	-187500.015625	-187500.015625	-187500.015625	270.000000	491.000000	356.000000	1610629295.868373
319	41241.023438	-187500.015625	-187500.015625	-187500.015625	-187500.015625	-187500.015625	-187500.015625	-187500.015625	270.000000	491.000000	357.000000	1610629295.868376
320	41243.058594	-187500.015625	-187500.015625	-187500.015625	-187500.015625	-187500.015625	-187500.015625	-187500.015625	270.000000	490.000000	357.000000	1610629295.868378
321	41284.808594	-187500.015625	-187500.015625	-187500.015625	-187500.015625	-187500.015625	-187500.015625	-187500.015625	270.000000	491.000000	356.000000	1610629295.868380
322	41302.312500	-187500.015625	-187500.015625	-187500.015625	-187500.015625	-187500.015625	-187500.015625	-187500.015625	270.000000	490.000000	356.000000	1610629295.868383
323	41272.269531	-187500.015625	-187500.015625	-187500.015625	-187500.015625	-187500.015625	-187500.015625	-187500.015625	270.000000	491.000000	356.000000	1610629295.868385
324	41232.910156	-187500.015625	-187500.015625	-187500.015625	-187500.015625	-187500.015625	-187500.015625	-187500.015625	270.000000	491.000000	357.000000	1610629295.868388
325	41237.828125	-187500.015625	-187500.015625	-187500.015625	-187500.015625	-187500.015625	-187500.015625	-187500.015625	270.000000	490.000000	356.000000	1610629295.868390
326	41285.792969	-187500.015625	-187500.015625	-187500.015625	-187500.015625	-187500.015625	-187500.015625	-187500.015625	270.000000	491.000000	356.000000	1610629295.868394
327	41308.613281	-187500.015625	-187500.015625	-187500.015625	-187500.015625	-187500.015625	-187500.015625	-187500.015625	270.000000	491.000000	356.000000	1610629295.868396
328	41283.246094	-187500.015625	-187500.015625	-187500.015625	-187500.015625	-187500.015625	-187500.015625	-187500.015625	270.000000	491.000000	357.000000	1610629295.868399
329	41241.179688	-187500.015625	-187500.015625	-187500.015625	-187500.015625	-187500.015625	-187500.015625	-187500.015625	270.000000	490.000000	357.000000	1610629295.868402
330	41239.617188	-187500.015625	-187500.015625	-187500.015625	-187500.015625	-187500.015625	-187500.015625	-187500.015625	270.000000	491.000000	356.000000	1610629295.868409
331	41286.753906	-187500.015625	-187500.015625	-187500.015625	-187500.015625	-187500.015625	-187500.015625	-187500.015625	270.000000	490.000000	356.000000	1610629295.868412
332	41313.375000	-187500.015625	-187500.015625	-187500.015625	-187500.015625	-187500.015625	-187500.015625	-187500.015625	270.000000	490.000000	356.000000	1610629295.868414
333	41280.160156	-187500.015625	-187500.015625	-187500.015625	-187500.015625	-187500.015625	-187500.015625	-187500.015625	270.000000	492.000000	357.000000	1610629295.868416
334	41245.003906	-187500.015625	-187500.015625	-187500.015625	-187500.015625	-187500.015625	-187500.015625	-187500.015625	270.000000	490.000000	357.000000	1610629295.868419
335	41245.382812	-187500.015625	-187500.015625	-187500.015625	-187500.015625	-187500.015625	-187500.015625	-187500.015625	270.000000	490.000000	357.000000	1610629295.868421
336	41286.597656	-187500.015625	-187500.015625	-187500.015625	-187500.015625	-187500.015625	-187500.015625	-187500.015625	270.000000	491.000000	356.000000	1610629295.868424
337	41310.894531	-187500.015625	-187500.015625	-187500.015625	-187500.015625	-187500.015625	-187500.015625	-187500.015625	270.000000	490.000000	356.000000	1610629295.868426
338	41283.691406	-187500.015625	-187500.015625	-187500.015625	-187500.015625	-187500.015625	-187500.015625	-187500.015625	270.000000	491.000000	356.000000	1610629295.868429
339	41241.828125	-187500.015625	-187500.015625	-187500.015625	-187500.015625	-187500.015625	-187500.015625	-187500.015625	270.000000	490.000000	357.000000	1610629295.868431
340	41241.000000	-187500.015625	-187500.015625	-187500.015625	-187500.015625	-187500.015625	-187500.015625	-187500.015625	270.000000	491.000000	356.000000	1610629295.868434
341	41285.906250	-187500.015625	-187500.015625	-187500.015625	-187500.015625	-187500.015625	-187500.015625	-187500.015625	270.000000	491.000000	356.000000	1610629295.868436
342	41303.855469	-187500.015625	-187500.015625	-187500.015625	-187500.015625	-187500.015625	-187500.015625	-187500.015625	270.000000	490.000000	356.000000	1610629295.868438
343	41270.906250	-187500.015625	-187500.015625	-187500.015625	-187500.015625	-187500.015625	-187500.015625	-187500.015625	270.000000	491.000000	357.000000	1610629295.868441
344	41234.226562	-187500.015625	-187500.015625	-187500.015625	-187500.015625	-187500.015625	-187500.015625	-187500.015625	270.000000	490.000000	357.000000	1610629295.868443
345	41238.812500	-187500.015625	-187500.015625	-187500.015625	-187500.015625	-187500.015625	-187500.015625	-187500.015625	270.000000	490.000000	357.000000	1610629295.868446
346	41280.273438	-187500.015625	-187500.015625	-187500.015625	-187500.015625	-187500.015625	-187500.015625	-187500.015625	270.000000	492.000000	356.000000	1610629295.868448
347	41307.429688	-187500.015625	-187500.015625	-187500.015625	-187500.015625	-187500.015625	-187500.015625	-187500.015625	270.000000	490.000000	356.000000	1610629295.868451
348	41282.195312	-187500.015625	-187500.015625	-187500.015625	-187500.015625	-187500.015625	-187500.015625	-187500.015625	270.000000	491.000000	356.000000	1610629295.868453
349	41242.968750	-187500.015625	-187500.015625	-187500.015625	-187500.015625	-187500.015625	-187500.015625	-187500.015625	270.000000	490.000000	357.000000	1610629295.868457
350	41243.480469	-187500.015625	-187500.015625	-187500.015625	-187500.015625	-187500.015625	-187500.015625	-187500.015625	270.000000	490.000000	356.000000	1610629295.868459
351	41285.546875	-187500.015625	-187500.015625	-187500.015625	-187500.015625	-187500.015625	-187500.015625	-187500.015625	270.000000	491.000000	356.000000	1610629295.868462
352	41310.558594	-187500.015625	-187500.015625	-187500.015625	-187500.015625	-187500.015625	-187500.015625	-187500.015625	270.000000	489.000000	356.000000	1610629295.868464
353	41284.855469	-187500.015625	-187500.015625	-187500.015625	-187500.015625	-187500.015625	-187500.015625	-187500.015625	270.000000	491.000000	356.000000	1610629295.868466
354	41240.867188	-187500.015625	-187500.015625	-187500.015625	-187500.015625	-187500.015625	-187500.015625	-187500.015625	270.000000	490.000000	357.000000	1610629295.868469
355	41242.453125	-187500.015625	-187500.015625	-187500.015625	-187500.015625	-187500.015625	-187500.015625	-187500.015625	270.000000	490.000000	357.000000	1610629295.868472
356	41287.714844	-187500.015625	-187500.015625	-187500.015625	-187500.015625	-187500.015625	-187500.015625	-187500.015625	270.000000	491.000000	356.000000	1610629295.868474
357	41314.582031	-187500.015625	-187500.015625	-187500.015625	-187500.015625	-187500.015625	-187500.015625	-187500.015625	270.000000	490.000000	356.000000	1610629295.868476
358	41290.355469	-187500.015625	-187500.015625	-187500.015625	-187500.015625	-187500.015625	-187500.015625	-187500.015625	270.000000	491.000000	357.000000	1610629295.868479
359	41252.265625	-187500.015625	-187500.015625	-187500.015625	-187500.015625	-187500.015625	-187500.015625	-187500.015625	270.000000	490.000000	357.000000	1610629295.868481
360	41249.718750	-187500.015625	-187500.015625	-187500.015625	-187500.015625	-187500.015625	-187500.015625	-187500.015625	270.000000	491.000000	357.000000	1610629295.868484
361	41289.996094	-187500.015625	-187500.015625	-187500.015625	-187500.015625	-187500.015625	-187500.015625	-187500.015625	270.000000	491.000000	356.000000	1610629296.347690
362	41310.648438	-187500.015625	-187500.015625	-187500.015625	-187500.015625	-187500.015625	-187500.015625	-187500.015625	270.000000	490.000000	356.000000	1610629296.348101
363	41284.363281	-187500.015625	-187500.015625	-187500.015625	-187500.015625	-187500.015625	-187500.015625	-187500.015625	270.000000	491.000000	357.000000	1610629296.348330
364	41240.800781	-187500.015625	-187500.015625	-187500.015625	-187500.015625	-187500.015625	-187500.015625	-187500.015625	270.000000	490.000000	357.000000	1610629296.348341
365	41236.152344	-187500.015625	-187500.015625	-187500.015625	-187500.015625	-187500.015625	-187500.015625	-187500.015625	270.000000	491.000000	357.000000	1610629296.348351
366	41287.695312	-187500.015625	-187500.015625	-187500.015625	-187500.015625	-187500.015625	-187500.015625	-187500.015625	270.000000	491.000000	356.000000	1610629296.348361
367	41312.347656	-187500.015625	-187500.015625	-187500.015625	-187500.015625	-187500.015625	-187500.015625	-187500.015625	270.000000	490.000000	356.000000	1610629296.348370
368	41284.699219	-187500.015625	-187500.015625	-187500.015625	-187500.015625	-187500.015625	-187500.015625	-187500.015625	270.000000	491.000000	357.000000	1610629296.348381
369	41239.101562	-187500.015625	-187500.015625	-187500.015625	-187500.015625	-187500.015625	-187500.015625	-187500.015625	270.000000	490.000000	356.000000	1610629296.348392
370	41237.761719	-187500.015625	-187500.015625	-187500.015625	-187500.015625	-187500.015625	-187500.015625	-187500.015625	270.000000	490.000000	357.000000	1610629296.348402
371	41280.339844	-187500.015625	-187500.015625	-187500.015625	-187500.015625	-187500.015625	-187500.015625	-187500.015625	270.000000	491.000000	356.000000	1610629296.348412
372	41298.601562	-187500.015625	-187500.015625	-187500.015625	-187500.015625	-187500.015625	-187500.015625	-187500.015625	270.000000	490.000000	356.000000	1610629296.348423
373	41274.796875	-187500.015625	-187500.015625	-187500.015625	-187500.015625	-187500.015625	-187500.015625	-187500.015625	270.000000	491.000000	357.000000	1610629296.348444
374	41234.562500	-187500.015625	-187500.015625	-187500.015625	-187500.015625	-187500.015625	-187500.015625	-187500.015625	270.000000	490.000000	357.000000	1610629296.348456
375	41239.011719	-187500.015625	-187500.015625	-187500.015625	-187500.015625	-187500.015625	-187500.015625	-187500.015625	270.000000	491.000000	356.000000	1610629296.348467
376	41290.511719	-187500.015625	-187500.015625	-187500.015625	-187500.015625	-187500.015625	-187500.015625	-187500.015625	270.000000	490.000000	356.000000	1610629296.348478
377	41300.410156	-187500.015625	-187500.015625	-187500.015625	-187500.015625	-187500.015625	-187500.015625	-187500.015625	270.000000	490.000000	356.000000	1610629296.348488
378	41268.046875	-187500.015625	-187500.015625	-187500.015625	-187500.015625	-187500.015625	-187500.015625	-187500.015625	270.000000	491.000000	357.000000	1610629296.348498
379	41233.468750	-187500.015625	-187500.015625	-187500.015625	-187500.015625	-187500.015625	-187500.015625	-187500.015625	270.000000	490.000000	356.000000	1610629296.348508
380	41233.066406	-187500.015625	-187500.015625	-187500.015625	-187500.015625	-187500.015625	-187500.015625	-187500.015625	270.000000	490.000000	356.000000	1610629296.348519
381	41271.691406	-187500.015625	-187500.015625	-187500.015625	-187500.015625	-187500.015625	-187500.015625	-187500.015625	270.000000	491.000000	356.000000	1610629296.348530
382	41295.496094	-187500.015625	-187500.015625	-187500.015625	-187500.015625	-187500.015625	-187500.015625	-187500.015625	270.000000	490.000000	356.000000	1610629296.348540
383	41274.929688	-187500.015625	-187500.015625	-187500.015625	-187500.015625	-187500.015625	-187500.015625	-187500.015625	270.000000	491.000000	356.000000	1610629296.348550
384	41245.226562	-187500.015625	-187500.015625	-187500.015625	-187500.015625	-187500.015625	-187500.015625	-187500.015625	270.000000	491.000000	357.000000	1610629296.348560
385	41239.390625	-187500.015625	-187500.015625	-187500.015625	-187500.015625	-187500.015625	-187500.015625	-187500.015625	270.000000	491.000000	357.000000	1610629296.348571
386	41283.246094	-187500.015625	-187500.015625	-187500.015625	-187500.015625	-187500.015625	-187500.015625	-187500.015625	270.000000	491.000000	356.000000	1610629296.348581
387	41312.503906	-187500.015625	-187500.015625	-187500.015625	-187500.015625	-187500.015625	-187500.015625	-187500.015625	270.000000	490.000000	356.000000	1610629296.348592
388	41288.097656	-187500.015625	-187500.015625	-187500.015625	-187500.015625	-187500.015625	-187500.015625	-187500.015625	270.000000	491.000000	357.000000	1610629296.348602
389	41246.121094	-187500.015625	-187500.015625	-187500.015625	-187500.015625	-187500.015625	-187500.015625	-187500.015625	271.000000	490.000000	357.000000	1610629296.348613
390	41236.417969	-187500.015625	-187500.015625	-187500.015625	-187500.015625	-187500.015625	-187500.015625	-187500.015625	270.000000	490.000000	356.000000	1610629296.348622
391	41276.539062	-187500.015625	-187500.015625	-187500.015625	-187500.015625	-187500.015625	-187500.015625	-187500.015625	270.000000	491.000000	356.000000	1610629296.348633
392	41304.992188	-187500.015625	-187500.015625	-187500.015625	-187500.015625	-187500.015625	-187500.015625	-187500.015625	270.000000	491.000000	356.000000	1610629296.348644
393	41283.089844	-187500.015625	-187500.015625	-187500.015625	-187500.015625	-187500.015625	-187500.015625	-187500.015625	270.000000	491.000000	356.000000	1610629296.348654
394	41238.566406	-187500.015625	-187500.015625	-187500.015625	-187500.015625	-187500.015625	-187500.015625	-187500.015625	270.000000	490.000000	357.000000	1610629296.348664
395	41234.453125	-187500.015625	-187500.015625	-187500.015625	-187500.015625	-187500.015625	-187500.015625	-187500.015625	270.000000	491.000000	356.000000	1610629296.348674
396	41276.027344	-187500.015625	-187500.015625	-187500.015625	-187500.015625	-187500.015625	-187500.015625	-187500.015625	270.000000	491.000000	356.000000	1610629296.348691
397	41304.078125	-187500.015625	-187500.015625	-187500.015625	-187500.015625	-187500.015625	-187500.015625	-187500.015625	270.000000	490.000000	356.000000	1610629296.348702
398	41288.878906	-187500.015625	-187500.015625	-187500.015625	-187500.015625	-187500.015625	-187500.015625	-187500.015625	270.000000	491.000000	357.000000	1610629296.348711
399	41247.371094	-187500.015625	-187500.015625	-187500.015625	-187500.015625	-187500.015625	-187500.015625	-187500.015625	270.000000	490.000000	356.000000	1610629296.348722
400	41242.230469	-187500.015625	-187500.015625	-187500.015625	-187500.015625	-187500.015625	-187500.015625	-187500.015625	270.000000	491.000000	356.000000	1610629296.348732
401	41284.093750	-187500.015625	-187500.015625	-187500.015625	-187500.015625	-187500.015625	-187500.015625	-187500.015625	270.000000	491.000000	356.000000	1610629296.348742
402	41309.843750	-187500.015625	-187500.015625	-187500.015625	-187500.015625	-187500.015625	-187500.015625	-187500.015625	270.000000	490.000000	356.000000	1610629296.348751
403	41285.414062	-187500.015625	-187500.015625	-187500.015625	-187500.015625	-187500.015625	-187500.015625	-187500.015625	270.000000	491.000000	356.000000	1610629296.348762
404	41241.714844	-187500.015625	-187500.015625	-187500.015625	-187500.015625	-187500.015625	-187500.015625	-187500.015625	270.000000	491.000000	356.000000	1610629296.348772
405	41236.484375	-187500.015625	-187500.015625	-187500.015625	-187500.015625	-187500.015625	-187500.015625	-187500.015625	270.000000	490.000000	357.000000	1610629296.348781
406	41278.285156	-187500.015625	-187500.015625	-187500.015625	-187500.015625	-187500.015625	-187500.015625	-187500.015625	270.000000	491.000000	356.000000	1610629296.348791
407	41305.710938	-187500.015625	-187500.015625	-187500.015625	-187500.015625	-187500.015625	-187500.015625	-187500.015625	270.000000	490.000000	356.000000	1610629296.348801
408	41285.078125	-187500.015625	-187500.015625	-187500.015625	-187500.015625	-187500.015625	-187500.015625	-187500.015625	270.000000	491.000000	357.000000	1610629296.348811
409	41236.820312	-187500.015625	-187500.015625	-187500.015625	-187500.015625	-187500.015625	-187500.015625	-187500.015625	270.000000	491.000000	357.000000	1610629296.348821
410	41230.382812	-187500.015625	-187500.015625	-187500.015625	-187500.015625	-187500.015625	-187500.015625	-187500.015625	270.000000	491.000000	356.000000	1610629296.348830
411	41273.476562	-187500.015625	-187500.015625	-187500.015625	-187500.015625	-187500.015625	-187500.015625	-187500.015625	270.000000	490.000000	356.000000	1610629296.348842
412	41301.863281	-187500.015625	-187500.015625	-187500.015625	-187500.015625	-187500.015625	-187500.015625	-187500.015625	270.000000	490.000000	356.000000	1610629296.348854
413	41280.964844	-187500.015625	-187500.015625	-187500.015625	-187500.015625	-187500.015625	-187500.015625	-187500.015625	270.000000	491.000000	356.000000	1610629296.348864
414	41236.128906	-187500.015625	-187500.015625	-187500.015625	-187500.015625	-187500.015625	-187500.015625	-187500.015625	270.000000	490.000000	357.000000	1610629296.348874
415	41229.222656	-187500.015625	-187500.015625	-187500.015625	-187500.015625	-187500.015625	-187500.015625	-187500.015625	270.000000	490.000000	356.000000	1610629296.348885
416	41268.875000	-187500.015625	-187500.015625	-187500.015625	-187500.015625	-187500.015625	-187500.015625	-187500.015625	270.000000	491.000000	356.000000	1610629296.348896
417	41297.171875	-187500.015625	-187500.015625	-187500.015625	-187500.015625	-187500.015625	-187500.015625	-187500.015625	270.000000	490.000000	356.000000	1610629296.348905
418	41277.949219	-187500.015625	-187500.015625	-187500.015625	-187500.015625	-187500.015625	-187500.015625	-187500.015625	270.000000	491.000000	356.000000	1610629296.348915
419	41236.195312	-187500.015625	-187500.015625	-187500.015625	-187500.015625	-187500.015625	-187500.015625	-187500.015625	270.000000	491.000000	356.000000	1610629296.348933
420	41226.628906	-187500.015625	-187500.015625	-187500.015625	-187500.015625	-187500.015625	-187500.015625	-187500.015625	270.000000	490.000000	356.000000	1610629296.348943
421	41268.894531	-187500.015625	-187500.015625	-187500.015625	-187500.015625	-187500.015625	-187500.015625	-187500.015625	270.000000	491.000000	356.000000	1610629296.348953
422	41299.046875	-187500.015625	-187500.015625	-187500.015625	-187500.015625	-187500.015625	-187500.015625	-187500.015625	270.000000	490.000000	356.000000	1610629296.348963
423	41281.054688	-187500.015625	-187500.015625	-187500.015625	-187500.015625	-187500.015625	-187500.015625	-187500.015625	270.000000	491.000000	357.000000	1610629296.348974
424	41239.527344	-187500.015625	-187500.015625	-187500.015625	-187500.015625	-187500.015625	-187500.015625	-187500.015625	270.000000	491.000000	356.000000	1610629296.348984
425	41227.878906	-187500.015625	-187500.015625	-187500.015625	-187500.015625	-187500.015625	-187500.015625	-187500.015625	274.000000	491.000000	1018.000000	1610629296.348994
426	41266.281250	-187500.015625	-187500.015625	-187500.015625	-187500.015625	-187500.015625	-187500.015625	-187500.015625	312.000000	491.000000	1019.000000	1610629296.349005
427	41293.953125	-187500.015625	-187500.015625	-187500.015625	-187500.015625	-187500.015625	-187500.015625	-187500.015625	342.000000	490.000000	1018.000000	1610629296.349016
428	41274.351562	-187500.015625	-187500.015625	-187500.015625	-187500.015625	-187500.015625	-187500.015625	-187500.015625	366.000000	491.000000	1019.000000	1610629296.349026
429	41230.273438	-187500.015625	-187500.015625	-187500.015625	-187500.015625	-187500.015625	-187500.015625	-187500.015625	385.000000	490.000000	1019.000000	1610629296.349036
430	41231.390625	-187500.015625	-187500.015625	-187500.015625	-187500.015625	-187500.015625	-187500.015625	-187500.015625	400.000000	491.000000	1018.000000	1610629296.349047
431	41285.054688	-187500.015625	-187500.015625	-187500.015625	-187500.015625	-187500.015625	-187500.015625	-187500.015625	412.000000	491.000000	1019.000000	1610629296.349058
432	41299.226562	-187500.015625	-187500.015625	-187500.015625	-187500.015625	-187500.015625	-187500.015625	-187500.015625	422.000000	490.000000	1018.000000	1610629296.349068
433	41266.371094	-187500.015625	-187500.015625	-187500.015625	-187500.015625	-187500.015625	-187500.015625	-187500.015625	430.000000	491.000000	1019.000000	1610629296.349078
434	41230.496094	-187500.015625	-187500.015625	-187500.015625	-187500.015625	-187500.015625	-187500.015625	-187500.015625	437.000000	491.000000	1019.000000	1610629296.349089
435	41220.460938	-187500.015625	-187500.015625	-187500.015625	-187500.015625	-187500.015625	-187500.015625	-187500.015625	441.000000	491.000000	1018.000000	1610629296.349099
436	41261.898438	-187500.015625	-187500.015625	-187500.015625	-187500.015625	-187500.015625	-187500.015625	-187500.015625	445.000000	491.000000	1018.000000	1610629296.349110
437	41294.554688	-187500.015625	-187500.015625	-187500.015625	-187500.015625	-187500.015625	-187500.015625	-187500.015625	448.000000	490.000000	1018.000000	1610629296.349120
438	41281.234375	-187500.015625	-187500.015625	-187500.015625	-187500.015625	-187500.015625	-187500.015625	-187500.015625	451.000000	491.000000	1018.000000	1610629296.349131
439	41243.371094	-187500.015625	-187500.015625	-187500.015625	-187500.015625	-187500.015625	-187500.015625	-187500.015625	453.000000	490.000000	1019.000000	1610629296.349142
440	41232.843750	-187500.015625	-187500.015625	-187500.015625	-187500.015625	-187500.015625	-187500.015625	-187500.015625	455.000000	490.000000	1018.000000	1610629296.349152
441	41270.281250	-187500.015625	-187500.015625	-187500.015625	-187500.015625	-187500.015625	-187500.015625	-187500.015625	455.000000	491.000000	1018.000000	1610629296.349162
442	41302.265625	-187500.015625	-187500.015625	-187500.015625	-187500.015625	-187500.015625	-187500.015625	-187500.015625	456.000000	490.000000	1018.000000	1610629296.349182
443	41284.609375	-187500.015625	-187500.015625	-187500.015625	-187500.015625	-187500.015625	-187500.015625	-187500.015625	457.000000	491.000000	1019.000000	1610629296.349192
444	41243.148438	-187500.015625	-187500.015625	-187500.015625	-187500.015625	-187500.015625	-187500.015625	-187500.015625	458.000000	490.000000	1019.000000	1610629296.349202
445	41234.296875	-187500.015625	-187500.015625	-187500.015625	-187500.015625	-187500.015625	-187500.015625	-187500.015625	459.000000	490.000000	1018.000000	1610629296.349211
446	41272.785156	-187500.015625	-187500.015625	-187500.015625	-187500.015625	-187500.015625	-187500.015625	-187500.015625	459.000000	491.000000	1018.000000	1610629296.349221
447	41305.687500	-187500.015625	-187500.015625	-187500.015625	-187500.015625	-187500.015625	-187500.015625	-187500.015625	459.000000	490.000000	1019.000000	1610629296.349230
448	41292.476562	-187500.015625	-187500.015625	-187500.015625	-187500.015625	-187500.015625	-187500.015625	-187500.015625	459.000000	491.000000	1018.000000	1610629296.349239
449	41247.437500	-187500.015625	-187500.015625	-187500.015625	-187500.015625	-187500.015625	-187500.015625	-187500.015625	460.000000	491.000000	1018.000000	1610629296.349250
450	41233.402344	-187500.015625	-187500.015625	-187500.015625	-187500.015625	-187500.015625	-187500.015625	-187500.015625	460.000000	490.000000	1018.000000	1610629296.349260
451	41273.320312	-187500.015625	-187500.015625	-187500.015625	-187500.015625	-187500.015625	-187500.015625	-187500.015625	460.000000	491.000000	1019.000000	1610629296.349269
452	41301.820312	-187500.015625	-187500.015625	-187500.015625	-187500.015625	-187500.015625	-187500.015625	-187500.015625	460.000000	489.000000	1019.000000	1610629296.349278
453	41284.296875	-187500.015625	-187500.015625	-187500.015625	-187500.015625	-187500.015625	-187500.015625	-187500.015625	460.000000	491.000000	1018.000000	1610629296.349288
454	41247.191406	-187500.015625	-187500.015625	-187500.015625	-187500.015625	-187500.015625	-187500.015625	-187500.015625	460.000000	491.000000	1019.000000	1610629296.349297
455	41231.300781	-187500.015625	-187500.015625	-187500.015625	-187500.015625	-187500.015625	-187500.015625	-187500.015625	460.000000	490.000000	1017.000000	1610629296.349307
456	41268.941406	-187500.015625	-187500.015625	-187500.015625	-187500.015625	-187500.015625	-187500.015625	-187500.015625	460.000000	490.000000	1019.000000	1610629296.349316
457	41305.777344	-187500.015625	-187500.015625	-187500.015625	-187500.015625	-187500.015625	-187500.015625	-187500.015625	460.000000	490.000000	1019.000000	1610629296.349325
458	41290.355469	-187500.015625	-187500.015625	-187500.015625	-187500.015625	-187500.015625	-187500.015625	-187500.015625	460.000000	491.000000	1018.000000	1610629296.349339
459	41249.339844	-187500.015625	-187500.015625	-187500.015625	-187500.015625	-187500.015625	-187500.015625	-187500.015625	461.000000	490.000000	1019.000000	1610629296.349349
460	41238.320312	-187500.015625	-187500.015625	-187500.015625	-187500.015625	-187500.015625	-187500.015625	-187500.015625	460.000000	491.000000	1017.000000	1610629296.349358
461	41279.265625	-187500.015625	-187500.015625	-187500.015625	-187500.015625	-187500.015625	-187500.015625	-187500.015625	460.000000	491.000000	1018.000000	1610629296.349367
462	41312.304688	-187500.015625	-187500.015625	-187500.015625	-187500.015625	-187500.015625	-187500.015625	-187500.015625	460.000000	491.000000	1018.000000	1610629296.349377
463	41289.617188	-187500.015625	-187500.015625	-187500.015625	-187500.015625	-187500.015625	-187500.015625	-187500.015625	460.000000	491.000000	1018.000000	1610629296.349388
464	41243.035156	-187500.015625	-187500.015625	-187500.015625	-187500.015625	-187500.015625	-187500.015625	-187500.015625	460.000000	490.000000	1018.000000	1610629296.349399
465	41229.445312	-187500.015625	-187500.015625	-187500.015625	-187500.015625	-187500.015625	-187500.015625	-187500.015625	460.000000	491.000000	1018.000000	1610629296.349408
466	41269.769531	-187500.015625	-187500.015625	-187500.015625	-187500.015625	-187500.015625	-187500.015625	-187500.015625	460.000000	491.000000	1018.000000	1610629296.349424
467	41300.234375	-187500.015625	-187500.015625	-187500.015625	-187500.015625	-187500.015625	-187500.015625	-187500.015625	460.000000	490.000000	1019.000000	1610629296.349433
468	41283.984375	-187500.015625	-187500.015625	-187500.015625	-187500.015625	-187500.015625	-187500.015625	-187500.015625	461.000000	490.000000	1019.000000	1610629296.349442
469	41243.773438	-187500.015625	-187500.015625	-187500.015625	-187500.015625	-187500.015625	-187500.015625	-187500.015625	461.000000	490.000000	1018.000000	1610629296.349452
470	41230.785156	-187500.015625	-187500.015625	-187500.015625	-187500.015625	-187500.015625	-187500.015625	-187500.015625	460.000000	490.000000	1018.000000	1610629296.349462
471	41266.707031	-187500.015625	-187500.015625	-187500.015625	-187500.015625	-187500.015625	-187500.015625	-187500.015625	460.000000	491.000000	1019.000000	1610629296.349471
472	41298.265625	-187500.015625	-187500.015625	-187500.015625	-187500.015625	-187500.015625	-187500.015625	-187500.015625	460.000000	490.000000	1018.000000	1610629296.349482
473	41278.507812	-187500.015625	-187500.015625	-187500.015625	-187500.015625	-187500.015625	-187500.015625	-187500.015625	460.000000	490.000000	1018.000000	1610629296.349493
474	41237.937500	-187500.015625	-187500.015625	-187500.015625	-187500.015625	-187500.015625	-187500.015625	-187500.015625	461.000000	491.000000	1019.000000	1610629296.349502
475	41224.503906	-187500.015625	-187500.015625	-187500.015625	-187500.015625	-187500.015625	-187500.015625	-187500.015625	461.000000	490.000000	1019.000000	1610629296.349512
476	41259.554688	-187500.015625	-187500.015625	-187500.015625	-187500.015625	-187500.015625	-187500.015625	-187500.015625	461.000000	491.000000	1019.000000	1610629296.349523
477	41297.171875	-187500.015625	-187500.015625	-187500.015625	-187500.015625	-187500.015625	-187500.015625	-187500.015625	460.000000	490.000000	1019.000000	1610629296.349533
478	41287.246094	-187500.015625	-187500.015625	-187500.015625	-187500.015625	-187500.015625	-187500.015625	-187500.015625	460.000000	491.000000	1019.000000	1610629296.349543
479	41242.050781	-187500.015625	-187500.015625	-187500.015625	-187500.015625	-187500.015625	-187500.015625	-187500.015625	461.000000	491.000000	1018.000000	1610629296.349553
480	41225.289062	-187500.015625	-187500.015625	-187500.015625	-187500.015625	-187500.015625	-187500.015625	-187500.015625	461.000000	490.000000	1018.000000	1610629296.349562
481	41263.800781	-187500.015625	-187500.015625	-187500.015625	-187500.015625	-187500.015625	-187500.015625	-187500.015625	461.000000	491.000000	1019.000000	1610629296.827899
482	41295.851562	-187500.015625	-187500.015625	-187500.015625	-187500.015625	-187500.015625	-187500.015625	-187500.015625	460.000000	490.000000	1019.000000	1610629296.828072
483	41284.675781	-187500.015625	-187500.015625	-187500.015625	-187500.015625	-187500.015625	-187500.015625	-187500.015625	461.000000	490.000000	1019.000000	1610629296.828075
484	41245.023438	-187500.015625	-187500.015625	-187500.015625	-187500.015625	-187500.015625	-187500.015625	-187500.015625	461.000000	491.000000	1019.000000	1610629296.828077
485	41226.875000	-187500.015625	-187500.015625	-187500.015625	-187500.015625	-187500.015625	-187500.015625	-187500.015625	461.000000	490.000000	1019.000000	1610629296.828079
486	41263.308594	-187500.015625	-187500.015625	-187500.015625	-187500.015625	-187500.015625	-187500.015625	-187500.015625	460.000000	491.000000	1018.000000	1610629296.828081
487	41299.117188	-187500.015625	-187500.015625	-187500.015625	-187500.015625	-187500.015625	-187500.015625	-187500.015625	460.000000	490.000000	1018.000000	1610629296.828083
488	41287.156250	-187500.015625	-187500.015625	-187500.015625	-187500.015625	-187500.015625	-187500.015625	-187500.015625	460.000000	491.000000	1018.000000	1610629296.828085
489	41246.925781	-187500.015625	-187500.015625	-187500.015625	-187500.015625	-187500.015625	-187500.015625	-187500.015625	461.000000	491.000000	1018.000000	1610629296.828091
490	41230.988281	-187500.015625	-187500.015625	-187500.015625	-187500.015625	-187500.015625	-187500.015625	-187500.015625	460.000000	490.000000	1019.000000	1610629296.828093
491	41261.855469	-187500.015625	-187500.015625	-187500.015625	-187500.015625	-187500.015625	-187500.015625	-187500.015625	460.000000	491.000000	1018.000000	1610629296.828095
492	41300.500000	-187500.015625	-187500.015625	-187500.015625	-187500.015625	-187500.015625	-187500.015625	-187500.015625	460.000000	490.000000	1019.000000	1610629296.828101
493	41293.863281	-187500.015625	-187500.015625	-187500.015625	-187500.015625	-187500.015625	-187500.015625	-187500.015625	460.000000	491.000000	1019.000000	1610629296.828103
494	41250.566406	-187500.015625	-187500.015625	-187500.015625	-187500.015625	-187500.015625	-187500.015625	-187500.015625	461.000000	491.000000	1019.000000	1610629296.828105
495	41233.156250	-187500.015625	-187500.015625	-187500.015625	-187500.015625	-187500.015625	-187500.015625	-187500.015625	461.000000	490.000000	1019.000000	1610629296.828107
496	41265.253906	-187500.015625	-187500.015625	-187500.015625	-187500.015625	-187500.015625	-187500.015625	-187500.015625	460.000000	491.000000	1018.000000	1610629296.828109
497	41295.917969	-187500.015625	-187500.015625	-187500.015625	-187500.015625	-187500.015625	-187500.015625	-187500.015625	460.000000	490.000000	1018.000000	1610629296.828111
498	41288.722656	-187500.015625	-187500.015625	-187500.015625	-187500.015625	-187500.015625	-187500.015625	-187500.015625	460.000000	491.000000	1019.000000	1610629296.828113
499	41248.937500	-187500.015625	-187500.015625	-187500.015625	-187500.015625	-187500.015625	-187500.015625	-187500.015625	461.000000	491.000000	1019.000000	1610629296.828115
500	41228.683594	-187500.015625	-187500.015625	-187500.015625	-187500.015625	-187500.015625	-187500.015625	-187500.015625	461.000000	490.000000	1019.000000	1610629296.828118
501	41264.804688	-187500.015625	-187500.015625	-187500.015625	-187500.015625	-187500.015625	-187500.015625	-187500.015625	460.000000	491.000000	1017.000000	1610629296.828120
502	41298.644531	-187500.015625	-187500.015625	-187500.015625	-187500.015625	-187500.015625	-187500.015625	-187500.015625	460.000000	490.000000	1019.000000	1610629296.828122
503	41285.437500	-187500.015625	-187500.015625	-187500.015625	-187500.015625	-187500.015625	-187500.015625	-187500.015625	460.000000	491.000000	1018.000000	1610629296.828124
504	41238.476562	-187500.015625	-187500.015625	-187500.015625	-187500.015625	-187500.015625	-187500.015625	-187500.015625	461.000000	491.000000	1019.000000	1610629296.828126
505	41226.070312	-187500.015625	-187500.015625	-187500.015625	-187500.015625	-187500.015625	-187500.015625	-187500.015625	461.000000	490.000000	1019.000000	1610629296.828130
506	41259.597656	-187500.015625	-187500.015625	-187500.015625	-187500.015625	-187500.015625	-187500.015625	-187500.015625	460.000000	491.000000	1018.000000	1610629296.828132
507	41297.191406	-187500.015625	-187500.015625	-187500.015625	-187500.015625	-187500.015625	-187500.015625	-187500.015625	461.000000	490.000000	1019.000000	1610629296.828134
508	41285.773438	-187500.015625	-187500.015625	-187500.015625	-187500.015625	-187500.015625	-187500.015625	-187500.015625	460.000000	491.000000	1019.000000	1610629296.828136
509	41243.636719	-187500.015625	-187500.015625	-187500.015625	-187500.015625	-187500.015625	-187500.015625	-187500.015625	461.000000	491.000000	1018.000000	1610629296.828138
510	41231.523438	-187500.015625	-187500.015625	-187500.015625	-187500.015625	-187500.015625	-187500.015625	-187500.015625	460.000000	490.000000	1019.000000	1610629296.828140
511	41266.929688	-187500.015625	-187500.015625	-187500.015625	-187500.015625	-187500.015625	-187500.015625	-187500.015625	460.000000	491.000000	1019.000000	1610629296.828142
512	41300.031250	-187500.015625	-187500.015625	-187500.015625	-187500.015625	-187500.015625	-187500.015625	-187500.015625	461.000000	490.000000	1019.000000	1610629296.828146
513	41290.375000	-187500.015625	-187500.015625	-187500.015625	-187500.015625	-187500.015625	-187500.015625	-187500.015625	461.000000	491.000000	1017.000000	1610629296.828148
514	41246.902344	-187500.015625	-187500.015625	-187500.015625	-187500.015625	-187500.015625	-187500.015625	-187500.015625	461.000000	491.000000	1018.000000	1610629296.828150
515	41229.625000	-187500.015625	-187500.015625	-187500.015625	-187500.015625	-187500.015625	-187500.015625	-187500.015625	461.000000	490.000000	1019.000000	1610629296.828152
516	41261.406250	-187500.015625	-187500.015625	-187500.015625	-187500.015625	-187500.015625	-187500.015625	-187500.015625	460.000000	491.000000	1017.000000	1610629296.828154
517	41293.503906	-187500.015625	-187500.015625	-187500.015625	-187500.015625	-187500.015625	-187500.015625	-187500.015625	460.000000	491.000000	1019.000000	1610629296.828156
518	41288.429688	-187500.015625	-187500.015625	-187500.015625	-187500.015625	-187500.015625	-187500.015625	-187500.015625	460.000000	491.000000	1018.000000	1610629296.828158
519	41250.546875	-187500.015625	-187500.015625	-187500.015625	-187500.015625	-187500.015625	-187500.015625	-187500.015625	461.000000	490.000000	1019.000000	1610629296.828160
520	41228.214844	-187500.015625	-187500.015625	-187500.015625	-187500.015625	-187500.015625	-187500.015625	-187500.015625	460.000000	491.000000	1019.000000	1610629296.828162
521	41261.164062	-187500.015625	-187500.015625	-187500.015625	-187500.015625	-187500.015625	-187500.015625	-187500.015625	460.000000	491.000000	1018.000000	1610629296.828164
522	41310.894531	-187500.015625	-187500.015625	-187500.015625	-187500.015625	-187500.015625	-187500.015625	-187500.015625	461.000000	490.000000	1019.000000	1610629296.828166
523	41295.605469	-187500.015625	-187500.015625	-187500.015625	-187500.015625	-187500.015625	-187500.015625	-187500.015625	461.000000	490.000000	1019.000000	1610629296.828168
524	41234.496094	-187500.015625	-187500.015625	-187500.015625	-187500.015625	-187500.015625	-187500.015625	-187500.015625	461.000000	491.000000	1018.000000	1610629296.828170
525	41212.257812	-187500.015625	-187500.015625	-187500.015625	-187500.015625	-187500.015625	-187500.015625	-187500.015625	461.000000	490.000000	1019.000000	1610629296.828173
526	41247.863281	-187500.015625	-187500.015625	-187500.015625	-187500.015625	-187500.015625	-187500.015625	-187500.015625	460.000000	491.000000	1018.000000	1610629296.828175
527	41283.828125	-187500.015625	-187500.015625	-187500.015625	-187500.015625	-187500.015625	-187500.015625	-187500.015625	460.000000	491.000000	1018.000000	1610629296.828176
528	41275.042969	-187500.015625	-187500.015625	-187500.015625	-187500.015625	-187500.015625	-187500.015625	-187500.015625	461.000000	490.000000	1019.000000	1610629296.828179
529	41233.937500	-187500.015625	-187500.015625	-187500.015625	-187500.015625	-187500.015625	-187500.015625	-187500.015625	461.000000	492.000000	1019.000000	1610629296.828181
530	41212.078125	-187500.015625	-187500.015625	-187500.015625	-187500.015625	-187500.015625	-187500.015625	-187500.015625	461.000000	491.000000	1018.000000	1610629296.828183
531	41243.281250	-187500.015625	-187500.015625	-187500.015625	-187500.015625	-187500.015625	-187500.015625	-187500.015625	461.000000	491.000000	1018.000000	1610629296.828185
532	41276.136719	-187500.015625	-187500.015625	-187500.015625	-187500.015625	-187500.015625	-187500.015625	-187500.015625	460.000000	491.000000	1018.000000	1610629296.828187
533	41271.332031	-187500.015625	-187500.015625	-187500.015625	-187500.015625	-187500.015625	-187500.015625	-187500.015625	461.000000	490.000000	1019.000000	1610629296.828189
534	41234.789062	-187500.015625	-187500.015625	-187500.015625	-187500.015625	-187500.015625	-187500.015625	-187500.015625	461.000000	491.000000	1019.000000	1610629296.828191
535	41209.976562	-187500.015625	-187500.015625	-187500.015625	-187500.015625	-187500.015625	-187500.015625	-187500.015625	461.000000	491.000000	1018.000000	1610629296.828194
536	41238.296875	-187500.015625	-187500.015625	-187500.015625	-187500.015625	-187500.015625	-187500.015625	-187500.015625	461.000000	492.000000	1018.000000	1610629296.828196
537	41281.167969	-187500.015625	-187500.015625	-187500.015625	-187500.015625	-187500.015625	-187500.015625	-187500.015625	460.000000	490.000000	1019.000000	1610629296.828198
538	41279.312500	-187500.015625	-187500.015625	-187500.015625	-187500.015625	-187500.015625	-187500.015625	-187500.015625	461.000000	490.000000	1018.000000	1610629296.828200
539	41240.175781	-187500.015625	-187500.015625	-187500.015625	-187500.015625	-187500.015625	-187500.015625	-187500.015625	461.000000	491.000000	1019.000000	1610629296.828202
540	41215.898438	-187500.015625	-187500.015625	-187500.015625	-187500.015625	-187500.015625	-187500.015625	-187500.015625	461.000000	490.000000	1018.000000	1610629296.828204
541	41244.667969	-187500.015625	-187500.015625	-187500.015625	-187500.015625	-187500.015625	-187500.015625	-187500.015625	460.000000	490.000000	1019.000000	1610629296.828206
542	41284.722656	-187500.015625	-187500.015625	-187500.015625	-187500.015625	-187500.015625	-187500.015625	-187500.015625	460.000000	490.000000	1019.000000	1610629296.828208
543	41275.644531	-187500.015625	-187500.015625	-187500.015625	-187500.015625	-187500.015625	-187500.015625	-187500.015625	461.000000	491.000000	1019.000000	1610629296.828210
544	41233.289062	-187500.015625	-187500.015625	-187500.015625	-187500.015625	-187500.015625	-187500.015625	-187500.015625	461.000000	491.000000	1020.000000	1610629296.828212
545	41209.015625	-187500.015625	-187500.015625	-187500.015625	-187500.015625	-187500.015625	-187500.015625	-187500.015625	461.000000	491.000000	1019.000000	1610629296.828214
546	41237.246094	-187500.015625	-187500.015625	-187500.015625	-187500.015625	-187500.015625	-187500.015625	-187500.015625	461.000000	491.000000	1018.000000	1610629296.828216
547	41275.824219	-187500.015625	-187500.015625	-187500.015625	-187500.015625	-187500.015625	-187500.015625	-187500.015625	460.000000	490.000000	1019.000000	1610629296.828218
548	41270.617188	-187500.015625	-187500.015625	-187500.015625	-187500.015625	-187500.015625	-187500.015625	-187500.015625	461.000000	490.000000	1019.000000	1610629296.828220
549	41231.300781	-187500.015625	-187500.015625	-187500.015625	-187500.015625	-187500.015625	-187500.015625	-187500.015625	461.000000	491.000000	1019.000000	1610629296.828222
550	41214.691406	-187500.015625	-187500.015625	-187500.015625	-187500.015625	-187500.015625	-187500.015625	-187500.015625	461.000000	490.000000	1019.000000	1610629296.828224
551	41246.789062	-187500.015625	-187500.015625	-187500.015625	-187500.015625	-187500.015625	-187500.015625	-187500.015625	461.000000	490.000000	1019.000000	1610629296.828226
552	41284.453125	-187500.015625	-187500.015625	-187500.015625	-187500.015625	-187500.015625	-187500.015625	-187500.015625	460.000000	490.000000	1018.000000	1610629296.828228
553	41282.351562	-187500.015625	-187500.015625	-187500.015625	-187500.015625	-187500.015625	-187500.015625	-187500.015625	460.000000	491.000000	1018.000000	1610629296.828230
554	41246.945312	-187500.015625	-187500.015625	-187500.015625	-187500.015625	-187500.015625	-187500.015625	-187500.015625	461.000000	490.000000	1019.000000	1610629296.828232
555	41229.667969	-187500.015625	-187500.015625	-187500.015625	-187500.015625	-187500.015625	-187500.015625	-187500.015625	461.000000	490.000000	1019.000000	1610629296.828234
556	41255.933594	-187500.015625	-187500.015625	-187500.015625	-187500.015625	-187500.015625	-187500.015625	-187500.015625	461.000000	491.000000	1019.000000	1610629296.828236
557	41293.082031	-187500.015625	-187500.015625	-187500.015625	-187500.015625	-187500.015625	-187500.015625	-187500.015625	460.000000	491.000000	1018.000000	1610629296.828238
558	41287.449219	-187500.015625	-187500.015625	-187500.015625	-187500.015625	-187500.015625	-187500.015625	-187500.015625	461.000000	491.000000	1018.000000	1610629296.828240
559	41245.582031	-187500.015625	-187500.015625	-187500.015625	-187500.015625	-187500.015625	-187500.015625	-187500.015625	460.000000	491.000000	1018.000000	1610629296.828243
560	41219.429688	-187500.015625	-187500.015625	-187500.015625	-187500.015625	-187500.015625	-187500.015625	-187500.015625	461.000000	490.000000	1018.000000	1610629296.828245
561	41247.953125	-187500.015625	-187500.015625	-187500.015625	-187500.015625	-187500.015625	-187500.015625	-187500.015625	460.000000	491.000000	1019.000000	1610629296.828247
562	41289.527344	-187500.015625	-187500.015625	-187500.015625	-187500.015625	-187500.015625	-187500.015625	-187500.015625	460.000000	490.000000	1019.000000	1610629296.828249
563	41284.765625	-187500.015625	-187500.015625	-187500.015625	-187500.015625	-187500.015625	-187500.015625	-187500.015625	460.000000	491.000000	1018.000000	1610629296.828251
564	41241.941406	-187500.015625	-187500.015625	-187500.015625	-187500.015625	-187500.015625	-187500.015625	-187500.015625	461.000000	491.000000	1018.000000	1610629296.828253
565	41218.648438	-187500.015625	-187500.015625	-187500.015625	-187500.015625	-187500.015625	-187500.015625	-187500.015625	461.000000	490.000000	1019.000000	1610629296.828255
566	41244.644531	-187500.015625	-187500.015625	-187500.015625	-187500.015625	-187500.015625	-187500.015625	-187500.015625	461.000000	491.000000	1018.000000	1610629296.828257
567	41283.648438	-187500.015625	-187500.015625	-187500.015625	-187500.015625	-187500.015625	-187500.015625	-187500.015625	460.000000	490.000000	1019.000000	1610629296.828259
568	41283.558594	-187500.015625	-187500.015625	-187500.015625	-187500.015625	-187500.015625	-187500.015625	-187500.015625	460.000000	491.000000	1018.000000	1610629296.828261
569	41239.816406	-187500.015625	-187500.015625	-187500.015625	-187500.015625	-187500.015625	-187500.015625	-187500.015625	461.000000	490.000000	1019.000000	1610629296.828263
570	41216.906250	-187500.015625	-187500.015625	-187500.015625	-187500.015625	-187500.015625	-187500.015625	-187500.015625	461.000000	490.000000	1019.000000	1610629296.828265
571	41243.660156	-187500.015625	-187500.015625	-187500.015625	-187500.015625	-187500.015625	-187500.015625	-187500.015625	461.000000	491.000000	1019.000000	1610629296.828267
572	41283.066406	-187500.015625	-187500.015625	-187500.015625	-187500.015625	-187500.015625	-187500.015625	-187500.015625	460.000000	490.000000	1019.000000	1610629296.828269
573	41284.406250	-187500.015625	-187500.015625	-187500.015625	-187500.015625	-187500.015625	-187500.015625	-187500.015625	461.000000	490.000000	1018.000000	1610629296.828271
574	41244.375000	-187500.015625	-187500.015625	-187500.015625	-187500.015625	-187500.015625	-187500.015625	-187500.015625	461.000000	490.000000	1019.000000	1610629296.828273
575	41219.722656	-187500.015625	-187500.015625	-187500.015625	-187500.015625	-187500.015625	-187500.015625	-187500.015625	460.000000	490.000000	1018.000000	1610629296.828275
576	41239.480469	-187500.015625	-187500.015625	-187500.015625	-187500.015625	-187500.015625	-187500.015625	-187500.015625	460.000000	491.000000	1019.000000	1610629296.828278
577	41282.910156	-187500.015625	-187500.015625	-187500.015625	-187500.015625	-187500.015625	-187500.015625	-187500.015625	460.000000	491.000000	1017.000000	1610629296.828279
578	41282.195312	-187500.015625	-187500.015625	-187500.015625	-187500.015625	-187500.015625	-187500.015625	-187500.015625	461.000000	490.000000	1018.000000	1610629296.828282
579	41240.105469	-187500.015625	-187500.015625	-187500.015625	-187500.015625	-187500.015625	-187500.015625	-187500.015625	460.000000	491.000000	1018.000000	1610629296.828283
580	41217.261719	-187500.015625	-187500.015625	-187500.015625	-187500.015625	-187500.015625	-187500.015625	-187500.015625	461.000000	490.000000	1018.000000	1610629296.828286
581	41243.394531	-187500.015625	-187500.015625	-187500.015625	-187500.015625	-187500.015625	-187500.015625	-187500.015625	460.000000	491.000000	1019.000000	1610629296.828288
582	41288.789062	-187500.015625	-187500.015625	-187500.015625	-187500.015625	-187500.015625	-187500.015625	-187500.015625	460.000000	491.000000	1018.000000	1610629296.828290
583	41284.789062	-187500.015625	-187500.015625	-187500.015625	-187500.015625	-187500.015625	-187500.015625	-187500.015625	461.000000	491.000000	1020.000000	1610629296.828292
584	41243.480469	-187500.015625	-187500.015625	-187500.015625	-187500.015625	-187500.015625	-187500.015625	-187500.015625	461.000000	491.000000	1018.000000	1610629296.828295
585	41216.414062	-187500.015625	-187500.015625	-187500.015625	-187500.015625	-187500.015625	-187500.015625	-187500.015625	461.000000	490.000000	1019.000000	1610629296.828296
586	41245.292969	-187500.015625	-187500.015625	-187500.015625	-187500.015625	-187500.015625	-187500.015625	-187500.015625	461.000000	491.000000	1019.000000	1610629296.828298
587	41285.480469	-187500.015625	-187500.015625	-187500.015625	-187500.015625	-187500.015625	-187500.015625	-187500.015625	460.000000	491.000000	1019.000000	1610629296.828300
588	41282.039062	-187500.015625	-187500.015625	-187500.015625	-187500.015625	-187500.015625	-187500.015625	-187500.015625	461.000000	490.000000	1019.000000	1610629296.828302
589	41242.273438	-187500.015625	-187500.015625	-187500.015625	-187500.015625	-187500.015625	-187500.015625	-187500.015625	461.000000	491.000000	1018.000000	1610629296.828305
590	41221.890625	-187500.015625	-187500.015625	-187500.015625	-187500.015625	-187500.015625	-187500.015625	-187500.015625	461.000000	490.000000	1018.000000	1610629296.828307
591	41244.644531	-187500.015625	-187500.015625	-187500.015625	-187500.015625	-187500.015625	-187500.015625	-187500.015625	461.000000	491.000000	1019.000000	1610629296.828308
592	41283.781250	-187500.015625	-187500.015625	-187500.015625	-187500.015625	-187500.015625	-187500.015625	-187500.015625	460.000000	490.000000	1018.000000	1610629296.828310
593	41288.007812	-187500.015625	-187500.015625	-187500.015625	-187500.015625	-187500.015625	-187500.015625	-187500.015625	461.000000	490.000000	1019.000000	1610629296.828313
594	41252.355469	-187500.015625	-187500.015625	-187500.015625	-187500.015625	-187500.015625	-187500.015625	-187500.015625	461.000000	491.000000	1019.000000	1610629296.828315
595	41226.250000	-187500.015625	-187500.015625	-187500.015625	-187500.015625	-187500.015625	-187500.015625	-187500.015625	461.000000	490.000000	1018.000000	1610629296.828317
596	41249.339844	-187500.015625	-187500.015625	-187500.015625	-187500.015625	-187500.015625	-187500.015625	-187500.015625	461.000000	491.000000	1019.000000	1610629296.828319
597	41285.972656	-187500.015625	-187500.015625	-187500.015625	-187500.015625	-187500.015625	-187500.015625	-187500.015625	461.000000	490.000000	1018.000000	1610629296.828321
598	41283.000000	-187500.015625	-187500.015625	-187500.015625	-187500.015625	-187500.015625	-187500.015625	-187500.015625	461.000000	490.000000	1019.000000	1610629296.828323
599	41240.664062	-187500.015625	-187500.015625	-187500.015625	-187500.015625	-187500.015625	-187500.015625	-187500.015625	461.000000	491.000000	1019.000000	1610629296.828325
600	41216.593750	-187500.015625	-187500.015625	-187500.015625	-187500.015625	-187500.015625	-187500.015625	-187500.015625	461.000000	490.000000	1018.000000	1610629296.828327
601	41243.636719	-187500.015625	-187500.015625	-187500.015625	-187500.015625	-187500.015625	-187500.015625	-187500.015625	461.000000	490.000000	1019.000000	1610629296.828329
602	41281.101562	-187500.015625	-187500.015625	-187500.015625	-187500.015625	-187500.015625	-187500.015625	-187500.015625	460.000000	490.000000	1018.000000	1610629297.307448
603	41284.585938	-187500.015625	-187500.015625	-187500.015625	-187500.015625	-187500.015625	-187500.015625	-187500.015625	461.000000	491.000000	1018.000000	1610629297.307564
604	41246.769531	-187500.015625	-187500.015625	-187500.015625	-187500.015625	-187500.015625	-187500.015625	-187500.015625	461.000000	491.000000	1018.000000	1610629297.307605
605	41219.410156	-187500.015625	-187500.015625	-187500.015625	-187500.015625	-187500.015625	-187500.015625	-187500.015625	461.000000	490.000000	1020.000000	1610629297.307612
606	41240.308594	-187500.015625	-187500.015625	-187500.015625	-187500.015625	-187500.015625	-187500.015625	-187500.015625	461.000000	491.000000	1018.000000	1610629297.307614
607	41279.402344	-187500.015625	-187500.015625	-187500.015625	-187500.015625	-187500.015625	-187500.015625	-187500.015625	460.000000	491.000000	1019.000000	1610629297.307616
608	41282.910156	-187500.015625	-187500.015625	-187500.015625	-187500.015625	-187500.015625	-187500.015625	-187500.015625	461.000000	491.000000	1019.000000	1610629297.307617
609	41245.179688	-187500.015625	-187500.015625	-187500.015625	-187500.015625	-187500.015625	-187500.015625	-187500.015625	461.000000	491.000000	1018.000000	1610629297.307619
610	41222.515625	-187500.015625	-187500.015625	-187500.015625	-187500.015625	-187500.015625	-187500.015625	-187500.015625	461.000000	490.000000	1018.000000	1610629297.307621
611	41244.980469	-187500.015625	-187500.015625	-187500.015625	-187500.015625	-187500.015625	-187500.015625	-187500.015625	461.000000	490.000000	1019.000000	1610629297.307622
612	41285.882812	-187500.015625	-187500.015625	-187500.015625	-187500.015625	-187500.015625	-187500.015625	-187500.015625	460.000000	490.000000	1018.000000	1610629297.307624
613	41285.683594	-187500.015625	-187500.015625	-187500.015625	-187500.015625	-187500.015625	-187500.015625	-187500.015625	461.000000	491.000000	1018.000000	1610629297.307626
614	41250.859375	-187500.015625	-187500.015625	-187500.015625	-187500.015625	-187500.015625	-187500.015625	-187500.015625	461.000000	491.000000	1019.000000	1610629297.307627
615	41229.558594	-187500.015625	-187500.015625	-187500.015625	-187500.015625	-187500.015625	-187500.015625	-187500.015625	461.000000	490.000000	1017.000000	1610629297.307629
616	41247.191406	-187500.015625	-187500.015625	-187500.015625	-187500.015625	-187500.015625	-187500.015625	-187500.015625	460.000000	491.000000	1018.000000	1610629297.307631
617	41292.140625	-187500.015625	-187500.015625	-187500.015625	-187500.015625	-187500.015625	-187500.015625	-187500.015625	460.000000	490.000000	1019.000000	1610629297.307632
618	41297.574219	-187500.015625	-187500.015625	-187500.015625	-187500.015625	-187500.015625	-187500.015625	-187500.015625	461.000000	491.000000	1018.000000	1610629297.307634
619	41255.953125	-187500.015625	-187500.015625	-187500.015625	-187500.015625	-187500.015625	-187500.015625	-187500.015625	461.000000	491.000000	1018.000000	1610629297.307636
620	41228.886719	-187500.015625	-187500.015625	-187500.015625	-187500.015625	-187500.015625	-187500.015625	-187500.015625	461.000000	490.000000	1019.000000	1610629297.307637
621	41250.792969	-187500.015625	-187500.015625	-187500.015625	-187500.015625	-187500.015625	-187500.015625	-187500.015625	460.000000	491.000000	1018.000000	1610629297.307639
622	41290.957031	-187500.015625	-187500.015625	-187500.015625	-187500.015625	-187500.015625	-187500.015625	-187500.015625	460.000000	491.000000	1018.000000	1610629297.307641
623	41294.242188	-187500.015625	-187500.015625	-187500.015625	-187500.015625	-187500.015625	-187500.015625	-187500.015625	460.000000	491.000000	1019.000000	1610629297.307642
624	41257.027344	-187500.015625	-187500.015625	-187500.015625	-187500.015625	-187500.015625	-187500.015625	-187500.015625	460.000000	491.000000	1018.000000	1610629297.307644
625	41233.312500	-187500.015625	-187500.015625	-187500.015625	-187500.015625	-187500.015625	-187500.015625	-187500.015625	461.000000	490.000000	1019.000000	1610629297.307646
626	41254.410156	-187500.015625	-187500.015625	-187500.015625	-187500.015625	-187500.015625	-187500.015625	-187500.015625	460.000000	491.000000	1018.000000	1610629297.307647
627	41292.656250	-187500.015625	-187500.015625	-187500.015625	-187500.015625	-187500.015625	-187500.015625	-187500.015625	460.000000	491.000000	1018.000000	1610629297.307649
628	41295.539062	-187500.015625	-187500.015625	-187500.015625	-187500.015625	-187500.015625	-187500.015625	-187500.015625	460.000000	491.000000	1019.000000	1610629297.307650
629	41253.316406	-187500.015625	-187500.015625	-187500.015625	-187500.015625	-187500.015625	-187500.015625	-187500.015625	460.000000	491.000000	1018.000000	1610629297.307653
630	41223.277344	-187500.015625	-187500.015625	-187500.015625	-187500.015625	-187500.015625	-187500.015625	-187500.015625	461.000000	490.000000	1019.000000	1610629297.307655
631	41248.847656	-187500.015625	-187500.015625	-187500.015625	-187500.015625	-187500.015625	-187500.015625	-187500.015625	461.000000	491.000000	1019.000000	1610629297.307656
632	41292.523438	-187500.015625	-187500.015625	-187500.015625	-187500.015625	-187500.015625	-187500.015625	-187500.015625	460.000000	491.000000	1019.000000	1610629297.307658
633	41294.980469	-187500.015625	-187500.015625	-187500.015625	-187500.015625	-187500.015625	-187500.015625	-187500.015625	461.000000	490.000000	1018.000000	1610629297.307660
634	41254.726562	-187500.015625	-187500.015625	-187500.015625	-187500.015625	-187500.015625	-187500.015625	-187500.015625	461.000000	491.000000	1019.000000	1610629297.307661
635	41227.968750	-187500.015625	-187500.015625	-187500.015625	-187500.015625	-187500.015625	-187500.015625	-187500.015625	461.000000	491.000000	1018.000000	1610629297.307663
636	41246.453125	-187500.015625	-187500.015625	-187500.015625	-187500.015625	-187500.015625	-187500.015625	-187500.015625	461.000000	491.000000	1019.000000	1610629297.307664
637	41289.882812	-187500.015625	-187500.015625	-187500.015625	-187500.015625	-187500.015625	-187500.015625	-187500.015625	460.000000	490.000000	1018.000000	1610629297.307666
638	41301.171875	-187500.015625	-187500.015625	-187500.015625	-187500.015625	-187500.015625	-187500.015625	-187500.015625	460.000000	491.000000	1018.000000	1610629297.307668
639	41267.933594	-187500.015625	-187500.015625	-187500.015625	-187500.015625	-187500.015625	-187500.015625	-187500.015625	461.000000	491.000000	1018.000000	1610629297.307669
640	41237.468750	-187500.015625	-187500.015625	-187500.015625	-187500.015625	-187500.015625	-187500.015625	-187500.015625	460.000000	490.000000	1019.000000	1610629297.307671
641	41256.648438	-187500.015625	-187500.015625	-187500.015625	-187500.015625	-187500.015625	-187500.015625	-187500.015625	461.000000	491.000000	1019.000000	1610629297.307673
642	41299.605469	-187500.015625	-187500.015625	-187500.015625	-187500.015625	-187500.015625	-187500.015625	-187500.015625	461.000000	490.000000	1018.000000	1610629297.307674
643	41307.496094	-187500.015625	-187500.015625	-187500.015625	-187500.015625	-187500.015625	-187500.015625	-187500.015625	460.000000	491.000000	1019.000000	1610629297.307676
644	41263.687500	-187500.015625	-187500.015625	-187500.015625	-187500.015625	-187500.015625	-187500.015625	-187500.015625	461.000000	491.000000	1019.000000	1610629297.307678
645	41231.031250	-187500.015625	-187500.015625	-187500.015625	-187500.015625	-187500.015625	-187500.015625	-187500.015625	461.000000	490.000000	1017.000000	1610629297.307679
646	41249.093750	-187500.015625	-187500.015625	-187500.015625	-187500.015625	-187500.015625	-187500.015625	-187500.015625	461.000000	490.000000	1019.000000	1610629297.307681
647	41288.410156	-187500.015625	-187500.015625	-187500.015625	-187500.015625	-187500.015625	-187500.015625	-187500.015625	460.000000	490.000000	1018.000000	1610629297.307683
648	41297.976562	-187500.015625	-187500.015625	-187500.015625	-187500.015625	-187500.015625	-187500.015625	-187500.015625	461.000000	490.000000	1019.000000	1610629297.307684
649	41263.843750	-187500.015625	-187500.015625	-187500.015625	-187500.015625	-187500.015625	-187500.015625	-187500.015625	461.000000	491.000000	1018.000000	1610629297.307686
650	41233.066406	-187500.015625	-187500.015625	-187500.015625	-187500.015625	-187500.015625	-187500.015625	-187500.015625	461.000000	491.000000	1018.000000	1610629297.307688
651	41248.109375	-187500.015625	-187500.015625	-187500.015625	-187500.015625	-187500.015625	-187500.015625	-187500.015625	461.000000	491.000000	1019.000000	1610629297.307689
652	41288.902344	-187500.015625	-187500.015625	-187500.015625	-187500.015625	-187500.015625	-187500.015625	-187500.015625	460.000000	491.000000	1018.000000	1610629297.307692
653	41293.437500	-187500.015625	-187500.015625	-187500.015625	-187500.015625	-187500.015625	-187500.015625	-187500.015625	461.000000	490.000000	1019.000000	1610629297.307693
654	41259.152344	-187500.015625	-187500.015625	-187500.015625	-187500.015625	-187500.015625	-187500.015625	-187500.015625	461.000000	491.000000	1019.000000	1610629297.307695
655	41230.718750	-187500.015625	-187500.015625	-187500.015625	-187500.015625	-187500.015625	-187500.015625	-187500.015625	461.000000	490.000000	1018.000000	1610629297.307697
656	41245.964844	-187500.015625	-187500.015625	-187500.015625	-187500.015625	-187500.015625	-187500.015625	-187500.015625	460.000000	491.000000	1018.000000	1610629297.307698
657	41292.656250	-187500.015625	-187500.015625	-187500.015625	-187500.015625	-187500.015625	-187500.015625	-187500.015625	461.000000	490.000000	1018.000000	1610629297.307700
658	41297.484375	-187500.015625	-187500.015625	-187500.015625	-187500.015625	-187500.015625	-187500.015625	-187500.015625	461.000000	490.000000	1019.000000	1610629297.307702
659	41262.234375	-187500.015625	-187500.015625	-187500.015625	-187500.015625	-187500.015625	-187500.015625	-187500.015625	461.000000	491.000000	1018.000000	1610629297.307703
660	41233.824219	-187500.015625	-187500.015625	-187500.015625	-187500.015625	-187500.015625	-187500.015625	-187500.015625	461.000000	490.000000	1019.000000	1610629297.307705
661	41253.851562	-187500.015625	-187500.015625	-187500.015625	-187500.015625	-187500.015625	-187500.015625	-187500.015625	461.000000	491.000000	1019.000000	1610629297.307707
662	41292.386719	-187500.015625	-187500.015625	-187500.015625	-187500.015625	-187500.015625	-187500.015625	-187500.015625	460.000000	491.000000	1018.000000	1610629297.307708
663	41301.128906	-187500.015625	-187500.015625	-187500.015625	-187500.015625	-187500.015625	-187500.015625	-187500.015625	461.000000	490.000000	1019.000000	1610629297.307710
664	41263.578125	-187500.015625	-187500.015625	-187500.015625	-187500.015625	-187500.015625	-187500.015625	-187500.015625	461.000000	491.000000	1019.000000	1610629297.307712
665	41231.390625	-187500.015625	-187500.015625	-187500.015625	-187500.015625	-187500.015625	-187500.015625	-187500.015625	461.000000	490.000000	1019.000000	1610629297.307713
666	41253.898438	-187500.015625	-187500.015625	-187500.015625	-187500.015625	-187500.015625	-187500.015625	-187500.015625	461.000000	491.000000	1018.000000	1610629297.307715
667	41295.292969	-187500.015625	-187500.015625	-187500.015625	-187500.015625	-187500.015625	-187500.015625	-187500.015625	461.000000	490.000000	1018.000000	1610629297.307716
668	41295.941406	-187500.015625	-187500.015625	-187500.015625	-187500.015625	-187500.015625	-187500.015625	-187500.015625	460.000000	491.000000	1018.000000	1610629297.307718
669	41258.636719	-187500.015625	-187500.015625	-187500.015625	-187500.015625	-187500.015625	-187500.015625	-187500.015625	461.000000	491.000000	1018.000000	1610629297.307720
670	41228.371094	-187500.015625	-187500.015625	-187500.015625	-187500.015625	-187500.015625	-187500.015625	-187500.015625	461.000000	490.000000	1017.000000	1610629297.307721
671	41248.042969	-187500.015625	-187500.015625	-187500.015625	-187500.015625	-187500.015625	-187500.015625	-187500.015625	460.000000	490.000000	1018.000000	1610629297.307723
672	41292.050781	-187500.015625	-187500.015625	-187500.015625	-187500.015625	-187500.015625	-187500.015625	-187500.015625	461.000000	490.000000	1019.000000	1610629297.307724
673	41298.667969	-187500.015625	-187500.015625	-187500.015625	-187500.015625	-187500.015625	-187500.015625	-187500.015625	461.000000	491.000000	1019.000000	1610629297.307726
674	41260.269531	-187500.015625	-187500.015625	-187500.015625	-187500.015625	-187500.015625	-187500.015625	-187500.015625	461.000000	491.000000	1019.000000	1610629297.307728
675	41226.742188	-187500.015625	-187500.015625	-187500.015625	-187500.015625	-187500.015625	-187500.015625	-187500.015625	461.000000	490.000000	1018.000000	1610629297.307730
676	41241.312500	-187500.015625	-187500.015625	-187500.015625	-187500.015625	-187500.015625	-187500.015625	-187500.015625	460.000000	491.000000	1018.000000	1610629297.307732
677	41286.980469	-187500.015625	-187500.015625	-187500.015625	-187500.015625	-187500.015625	-187500.015625	-187500.015625	460.000000	491.000000	1018.000000	1610629297.307734
678	41296.343750	-187500.015625	-187500.015625	-187500.015625	-187500.015625	-187500.015625	-187500.015625	-187500.015625	461.000000	490.000000	1019.000000	1610629297.307735
679	41256.871094	-187500.015625	-187500.015625	-187500.015625	-187500.015625	-187500.015625	-187500.015625	-187500.015625	461.000000	491.000000	1019.000000	1610629297.307737
680	41226.023438	-187500.015625	-187500.015625	-187500.015625	-187500.015625	-187500.015625	-187500.015625	-187500.015625	461.000000	490.000000	1018.000000	1610629297.307738
681	41242.453125	-187500.015625	-187500.015625	-187500.015625	-187500.015625	-187500.015625	-187500.015625	-187500.015625	461.000000	490.000000	1020.000000	1610629297.307740
682	41289.101562	-187500.015625	-187500.015625	-187500.015625	-187500.015625	-187500.015625	-187500.015625	-187500.015625	461.000000	491.000000	1019.000000	1610629297.307742
683	41298.667969	-187500.015625	-187500.015625	-187500.015625	-187500.015625	-187500.015625	-187500.015625	-187500.015625	461.000000	490.000000	1018.000000	1610629297.307743
684	41262.949219	-187500.015625	-187500.015625	-187500.015625	-187500.015625	-187500.015625	-187500.015625	-187500.015625	461.000000	491.000000	1018.000000	1610629297.307745
685	41228.238281	-187500.015625	-187500.015625	-187500.015625	-187500.015625	-187500.015625	-187500.015625	-187500.015625	461.000000	490.000000	1019.000000	1610629297.307746
686	41242.519531	-187500.015625	-187500.015625	-187500.015625	-187500.015625	-187500.015625	-187500.015625	-187500.015625	461.000000	491.000000	1019.000000	1610629297.307748
687	41286.777344	-187500.015625	-187500.015625	-187500.015625	-187500.015625	-187500.015625	-187500.015625	-187500.015625	461.000000	491.000000	1018.000000	1610629297.307750
688	41298.468750	-187500.015625	-187500.015625	-187500.015625	-187500.015625	-187500.015625	-187500.015625	-187500.015625	461.000000	490.000000	1019.000000	1610629297.307751
689	41269.500000	-187500.015625	-187500.015625	-187500.015625	-187500.015625	-187500.015625	-187500.015625	-187500.015625	461.000000	491.000000	1019.000000	1610629297.307753
690	41241.023438	-187500.015625	-187500.015625	-187500.015625	-187500.015625	-187500.015625	-187500.015625	-187500.015625	461.000000	491.000000	1018.000000	1610629297.307755
691	41254.882812	-187500.015625	-187500.015625	-187500.015625	-187500.015625	-187500.015625	-187500.015625	-187500.015625	461.000000	491.000000	1019.000000	1610629297.307756
692	41291.000000	-187500.015625	-187500.015625	-187500.015625	-187500.015625	-187500.015625	-187500.015625	-187500.015625	460.000000	491.000000	1018.000000	1610629297.307758
693	41293.640625	-187500.015625	-187500.015625	-187500.015625	-187500.015625	-187500.015625	-187500.015625	-187500.015625	461.000000	490.000000	1019.000000	1610629297.307760
694	41257.027344	-187500.015625	-187500.015625	-187500.015625	-187500.015625	-187500.015625	-187500.015625	-187500.015625	461.000000	491.000000	1019.000000	1610629297.307761
695	41226.046875	-187500.015625	-187500.015625	-187500.015625	-187500.015625	-187500.015625	-187500.015625	-187500.015625	461.000000	490.000000	1018.000000	1610629297.307763
696	41237.582031	-187500.015625	-187500.015625	-187500.015625	-187500.015625	-187500.015625	-187500.015625	-187500.015625	461.000000	490.000000	1018.000000	1610629297.307764
697	41284.183594	-187500.015625	-187500.015625	-187500.015625	-187500.015625	-187500.015625	-187500.015625	-187500.015625	460.000000	491.000000	1018.000000	1610629297.307766
698	41291.046875	-187500.015625	-187500.015625	-187500.015625	-187500.015625	-187500.015625	-187500.015625	-187500.015625	461.000000	490.000000	1018.000000	1610629297.307768
699	41250.968750	-187500.015625	-187500.015625	-187500.015625	-187500.015625	-187500.015625	-187500.015625	-187500.015625	461.000000	491.000000	1018.000000	1610629297.307770
700	41217.644531	-187500.015625	-187500.015625	-187500.015625	-187500.015625	-187500.015625	-187500.015625	-187500.015625	461.000000	490.000000	1018.000000	1610629297.307772
701	41229.265625	-187500.015625	-187500.015625	-187500.015625	-187500.015625	-187500.015625	-187500.015625	-187500.015625	461.000000	490.000000	1019.000000	1610629297.307774
702	41270.011719	-187500.015625	-187500.015625	-187500.015625	-187500.015625	-187500.015625	-187500.015625	-187500.015625	460.000000	492.000000	1018.000000	1610629297.307775
703	41281.480469	-187500.015625	-187500.015625	-187500.015625	-187500.015625	-187500.015625	-187500.015625	-187500.015625	461.000000	491.000000	1018.000000	1610629297.307777
704	41245.718750	-187500.015625	-187500.015625	-187500.015625	-187500.015625	-187500.015625	-187500.015625	-187500.015625	461.000000	491.000000	1018.000000	1610629297.307778
705	41216.972656	-187500.015625	-187500.015625	-187500.015625	-187500.015625	-187500.015625	-187500.015625	-187500.015625	461.000000	490.000000	1018.000000	1610629297.307780
706	41228.664062	-187500.015625	-187500.015625	-187500.015625	-187500.015625	-187500.015625	-187500.015625	-187500.015625	461.000000	491.000000	1019.000000	1610629297.307782
707	41267.332031	-187500.015625	-187500.015625	-187500.015625	-187500.015625	-187500.015625	-187500.015625	-187500.015625	460.000000	491.000000	1019.000000	1610629297.307783
708	41279.625000	-187500.015625	-187500.015625	-187500.015625	-187500.015625	-187500.015625	-187500.015625	-187500.015625	461.000000	491.000000	1019.000000	1610629297.307785
709	41250.230469	-187500.015625	-187500.015625	-187500.015625	-187500.015625	-187500.015625	-187500.015625	-187500.015625	461.000000	491.000000	1019.000000	1610629297.307786
710	41227.007812	-187500.015625	-187500.015625	-187500.015625	-187500.015625	-187500.015625	-187500.015625	-187500.015625	461.000000	491.000000	1018.000000	1610629297.307788
711	41241.871094	-187500.015625	-187500.015625	-187500.015625	-187500.015625	-187500.015625	-187500.015625	-187500.015625	461.000000	491.000000	1018.000000	1610629297.307790
712	41274.484375	-187500.015625	-187500.015625	-187500.015625	-187500.015625	-187500.015625	-187500.015625	-187500.015625	460.000000	491.000000	1019.000000	1610629297.307792
713	41286.890625	-187500.015625	-187500.015625	-187500.015625	-187500.015625	-187500.015625	-187500.015625	-187500.015625	461.000000	490.000000	1019.000000	1610629297.307793
714	41257.609375	-187500.015625	-187500.015625	-187500.015625	-187500.015625	-187500.015625	-187500.015625	-187500.015625	461.000000	491.000000	1018.000000	1610629297.307795
715	41227.187500	-187500.015625	-187500.015625	-187500.015625	-187500.015625	-187500.015625	-187500.015625	-187500.015625	461.000000	490.000000	1018.000000	1610629297.307797
716	41237.984375	-187500.015625	-187500.015625	-187500.015625	-187500.015625	-187500.015625	-187500.015625	-187500.015625	461.000000	491.000000	1019.000000	1610629297.307799
717	41281.390625	-187500.015625	-187500.015625	-187500.015625	-187500.015625	-187500.015625	-187500.015625	-187500.015625	461.000000	491.000000	1018.000000	1610629297.307800
718	41294.265625	-187500.015625	-187500.015625	-187500.015625	-187500.015625	-187500.015625	-187500.015625	-187500.015625	461.000000	490.000000	1019.000000	1610629297.307802
719	41265.968750	-187500.015625	-187500.015625	-187500.015625	-187500.015625	-187500.015625	-187500.015625	-187500.015625	461.000000	491.000000	1019.000000	1610629297.307804
720	41231.500000	-187500.015625	-187500.015625	-187500.015625	-187500.015625	-187500.015625	-187500.015625	-187500.015625	461.000000	490.000000	1018.000000	1610629297.307805
721	41236.328125	-187500.015625	-187500.015625	-187500.015625	-187500.015625	-187500.015625	-187500.015625	-187500.015625	461.000000	491.000000	1019.000000	1610629297.307807
722	41282.777344	-187500.015625	-187500.015625	-187500.015625	-187500.015625	-187500.015625	-187500.015625	-187500.015625	461.000000	491.000000	1019.000000	1610629297.786349
723	41293.886719	-187500.015625	-187500.015625	-187500.015625	-187500.015625	-187500.015625	-187500.015625	-187500.015625	461.000000	490.000000	1019.000000	1610629297.786483
724	41259.820312	-187500.015625	-187500.015625	-187500.015625	-187500.015625	-187500.015625	-187500.015625	-187500.015625	461.000000	490.000000	1019.000000	1610629297.786736
725	41227.792969	-187500.015625	-187500.015625	-187500.015625	-187500.015625	-187500.015625	-187500.015625	-187500.015625	461.000000	490.000000	1018.000000	1610629297.787157
726	41241.671875	-187500.015625	-187500.015625	-187500.015625	-187500.015625	-187500.015625	-187500.015625	-187500.015625	461.000000	491.000000	1019.000000	1610629297.787289
727	41285.882812	-187500.015625	-187500.015625	-187500.015625	-187500.015625	-187500.015625	-187500.015625	-187500.015625	461.000000	491.000000	1019.000000	1610629297.787298
728	41296.992188	-187500.015625	-187500.015625	-187500.015625	-187500.015625	-187500.015625	-187500.015625	-187500.015625	461.000000	490.000000	1020.000000	1610629297.787307
729	41264.023438	-187500.015625	-187500.015625	-187500.015625	-187500.015625	-187500.015625	-187500.015625	-187500.015625	461.000000	491.000000	1019.000000	1610629297.787317
730	41225.421875	-187500.015625	-187500.015625	-187500.015625	-187500.015625	-187500.015625	-187500.015625	-187500.015625	461.000000	491.000000	1018.000000	1610629297.787326
731	41236.753906	-187500.015625	-187500.015625	-187500.015625	-187500.015625	-187500.015625	-187500.015625	-187500.015625	461.000000	491.000000	1019.000000	1610629297.787335
732	41284.320312	-187500.015625	-187500.015625	-187500.015625	-187500.015625	-187500.015625	-187500.015625	-187500.015625	460.000000	491.000000	1018.000000	1610629297.787344
733	41298.644531	-187500.015625	-187500.015625	-187500.015625	-187500.015625	-187500.015625	-187500.015625	-187500.015625	461.000000	490.000000	1017.000000	1610629297.787354
734	41269.277344	-187500.015625	-187500.015625	-187500.015625	-187500.015625	-187500.015625	-187500.015625	-187500.015625	461.000000	491.000000	1019.000000	1610629297.787363
735	41234.003906	-187500.015625	-187500.015625	-187500.015625	-187500.015625	-187500.015625	-187500.015625	-187500.015625	461.000000	490.000000	1019.000000	1610629297.787372
736	41250.253906	-187500.015625	-187500.015625	-187500.015625	-187500.015625	-187500.015625	-187500.015625	-187500.015625	461.000000	491.000000	1019.000000	1610629297.787380
737	41295.718750	-187500.015625	-187500.015625	-187500.015625	-187500.015625	-187500.015625	-187500.015625	-187500.015625	461.000000	491.000000	1019.000000	1610629297.787390
738	41307.699219	-187500.015625	-187500.015625	-187500.015625	-187500.015625	-187500.015625	-187500.015625	-187500.015625	461.000000	490.000000	1019.000000	1610629297.787399
739	41273.632812	-187500.015625	-187500.015625	-187500.015625	-187500.015625	-187500.015625	-187500.015625	-187500.015625	461.000000	491.000000	1019.000000	1610629297.787408
740	41237.425781	-187500.015625	-187500.015625	-187500.015625	-187500.015625	-187500.015625	-187500.015625	-187500.015625	461.000000	491.000000	1018.000000	1610629297.787417
741	41247.035156	-187500.015625	-187500.015625	-187500.015625	-187500.015625	-187500.015625	-187500.015625	-187500.015625	461.000000	491.000000	1018.000000	1610629297.787427
742	41296.164062	-187500.015625	-187500.015625	-187500.015625	-187500.015625	-187500.015625	-187500.015625	-187500.015625	460.000000	491.000000	1018.000000	1610629297.787436
743	41308.613281	-187500.015625	-187500.015625	-187500.015625	-187500.015625	-187500.015625	-187500.015625	-187500.015625	460.000000	491.000000	1018.000000	1610629297.787445
744	41278.753906	-187500.015625	-187500.015625	-187500.015625	-187500.015625	-187500.015625	-187500.015625	-187500.015625	461.000000	491.000000	1019.000000	1610629297.787454
745	41245.089844	-187500.015625	-187500.015625	-187500.015625	-187500.015625	-187500.015625	-187500.015625	-187500.015625	461.000000	490.000000	1018.000000	1610629297.787478
746	41251.328125	-187500.015625	-187500.015625	-187500.015625	-187500.015625	-187500.015625	-187500.015625	-187500.015625	461.000000	491.000000	1019.000000	1610629297.787487
747	41286.039062	-187500.015625	-187500.015625	-187500.015625	-187500.015625	-187500.015625	-187500.015625	-187500.015625	460.000000	491.000000	1019.000000	1610629297.787496
748	41302.378906	-187500.015625	-187500.015625	-187500.015625	-187500.015625	-187500.015625	-187500.015625	-187500.015625	461.000000	491.000000	1018.000000	1610629297.787505
749	41268.246094	-187500.015625	-187500.015625	-187500.015625	-187500.015625	-187500.015625	-187500.015625	-187500.015625	461.000000	491.000000	1018.000000	1610629297.787515
750	41232.843750	-187500.015625	-187500.015625	-187500.015625	-187500.015625	-187500.015625	-187500.015625	-187500.015625	461.000000	490.000000	1019.000000	1610629297.787524
751	41241.828125	-187500.015625	-187500.015625	-187500.015625	-187500.015625	-187500.015625	-187500.015625	-187500.015625	461.000000	491.000000	1018.000000	1610629297.787532
752	41283.984375	-187500.015625	-187500.015625	-187500.015625	-187500.015625	-187500.015625	-187500.015625	-187500.015625	461.000000	490.000000	1018.000000	1610629297.787542
753	41300.859375	-187500.015625	-187500.015625	-187500.015625	-187500.015625	-187500.015625	-187500.015625	-187500.015625	461.000000	490.000000	1019.000000	1610629297.787553
754	41270.953125	-187500.015625	-187500.015625	-187500.015625	-187500.015625	-187500.015625	-187500.015625	-187500.015625	461.000000	490.000000	1018.000000	1610629297.787563
755	41232.531250	-187500.015625	-187500.015625	-187500.015625	-187500.015625	-187500.015625	-187500.015625	-187500.015625	461.000000	490.000000	1019.000000	1610629297.787572
756	41237.042969	-187500.015625	-187500.015625	-187500.015625	-187500.015625	-187500.015625	-187500.015625	-187500.015625	460.000000	491.000000	1018.000000	1610629297.787582
757	41283.625000	-187500.015625	-187500.015625	-187500.015625	-187500.015625	-187500.015625	-187500.015625	-187500.015625	461.000000	491.000000	1019.000000	1610629297.787592
758	41297.707031	-187500.015625	-187500.015625	-187500.015625	-187500.015625	-187500.015625	-187500.015625	-187500.015625	461.000000	490.000000	1018.000000	1610629297.787601
759	41269.050781	-187500.015625	-187500.015625	-187500.015625	-187500.015625	-187500.015625	-187500.015625	-187500.015625	461.000000	491.000000	1019.000000	1610629297.787610
760	41233.847656	-187500.015625	-187500.015625	-187500.015625	-187500.015625	-187500.015625	-187500.015625	-187500.015625	461.000000	491.000000	1018.000000	1610629297.787620
761	41242.230469	-187500.015625	-187500.015625	-187500.015625	-187500.015625	-187500.015625	-187500.015625	-187500.015625	461.000000	490.000000	1018.000000	1610629297.787629
762	41287.625000	-187500.015625	-187500.015625	-187500.015625	-187500.015625	-187500.015625	-187500.015625	-187500.015625	460.000000	491.000000	1018.000000	1610629297.787638
763	41298.222656	-187500.015625	-187500.015625	-187500.015625	-187500.015625	-187500.015625	-187500.015625	-187500.015625	461.000000	490.000000	1019.000000	1610629297.787647
764	41265.027344	-187500.015625	-187500.015625	-187500.015625	-187500.015625	-187500.015625	-187500.015625	-187500.015625	461.000000	492.000000	1019.000000	1610629297.787656
765	41230.003906	-187500.015625	-187500.015625	-187500.015625	-187500.015625	-187500.015625	-187500.015625	-187500.015625	461.000000	490.000000	1018.000000	1610629297.787666
766	41234.742188	-187500.015625	-187500.015625	-187500.015625	-187500.015625	-187500.015625	-187500.015625	-187500.015625	461.000000	490.000000	1019.000000	1610629297.787676
767	41281.390625	-187500.015625	-187500.015625	-187500.015625	-187500.015625	-187500.015625	-187500.015625	-187500.015625	461.000000	491.000000	1019.000000	1610629297.787685
768	41297.550781	-187500.015625	-187500.015625	-187500.015625	-187500.015625	-187500.015625	-187500.015625	-187500.015625	461.000000	492.000000	1018.000000	1610629297.787700
769	41269.230469	-187500.015625	-187500.015625	-187500.015625	-187500.015625	-187500.015625	-187500.015625	-187500.015625	461.000000	491.000000	1018.000000	1610629297.787709
770	41228.148438	-187500.015625	-187500.015625	-187500.015625	-187500.015625	-187500.015625	-187500.015625	-187500.015625	461.000000	491.000000	1018.000000	1610629297.787718
771	41231.925781	-187500.015625	-187500.015625	-187500.015625	-187500.015625	-187500.015625	-187500.015625	-187500.015625	461.000000	490.000000	1018.000000	1610629297.787727
772	41280.562500	-187500.015625	-187500.015625	-187500.015625	-187500.015625	-187500.015625	-187500.015625	-187500.015625	461.000000	491.000000	1019.000000	1610629297.787737
773	41304.906250	-187500.015625	-187500.015625	-187500.015625	-187500.015625	-187500.015625	-187500.015625	-187500.015625	460.000000	490.000000	1019.000000	1610629297.787746
774	41262.480469	-187500.015625	-187500.015625	-187500.015625	-187500.015625	-187500.015625	-187500.015625	-187500.015625	461.000000	491.000000	1018.000000	1610629297.787758
775	41219.968750	-187500.015625	-187500.015625	-187500.015625	-187500.015625	-187500.015625	-187500.015625	-187500.015625	461.000000	490.000000	1019.000000	1610629297.787767
776	41222.113281	-187500.015625	-187500.015625	-187500.015625	-187500.015625	-187500.015625	-187500.015625	-187500.015625	461.000000	490.000000	1018.000000	1610629297.787776
777	41272.339844	-187500.015625	-187500.015625	-187500.015625	-187500.015625	-187500.015625	-187500.015625	-187500.015625	461.000000	490.000000	1018.000000	1610629297.787785
778	41297.953125	-187500.015625	-187500.015625	-187500.015625	-187500.015625	-187500.015625	-187500.015625	-187500.015625	461.000000	490.000000	1019.000000	1610629297.787794
779	41266.125000	-187500.015625	-187500.015625	-187500.015625	-187500.015625	-187500.015625	-187500.015625	-187500.015625	461.000000	491.000000	1018.000000	1610629297.787803
780	41226.742188	-187500.015625	-187500.015625	-187500.015625	-187500.015625	-187500.015625	-187500.015625	-187500.015625	461.000000	490.000000	1019.000000	1610629297.787813
781	41232.015625	-187500.015625	-187500.015625	-187500.015625	-187500.015625	-187500.015625	-187500.015625	-187500.015625	461.000000	491.000000	1018.000000	1610629297.787822
782	41274.238281	-187500.015625	-187500.015625	-187500.015625	-187500.015625	-187500.015625	-187500.015625	-187500.015625	461.000000	491.000000	1018.000000	1610629297.787830
783	41293.640625	-187500.015625	-187500.015625	-187500.015625	-187500.015625	-187500.015625	-187500.015625	-187500.015625	461.000000	490.000000	1019.000000	1610629297.787840
784	41265.207031	-187500.015625	-187500.015625	-187500.015625	-187500.015625	-187500.015625	-187500.015625	-187500.015625	461.000000	491.000000	1018.000000	1610629297.787849
785	41226.183594	-187500.015625	-187500.015625	-187500.015625	-187500.015625	-187500.015625	-187500.015625	-187500.015625	461.000000	491.000000	1018.000000	1610629297.787858
786	41233.089844	-187500.015625	-187500.015625	-187500.015625	-187500.015625	-187500.015625	-187500.015625	-187500.015625	461.000000	490.000000	1019.000000	1610629297.787867
787	41277.007812	-187500.015625	-187500.015625	-187500.015625	-187500.015625	-187500.015625	-187500.015625	-187500.015625	460.000000	491.000000	1018.000000	1610629297.787877
788	41295.359375	-187500.015625	-187500.015625	-187500.015625	-187500.015625	-187500.015625	-187500.015625	-187500.015625	460.000000	490.000000	1019.000000	1610629297.787886
789	41271.464844	-187500.015625	-187500.015625	-187500.015625	-187500.015625	-187500.015625	-187500.015625	-187500.015625	461.000000	491.000000	1019.000000	1610629297.787896
790	41234.609375	-187500.015625	-187500.015625	-187500.015625	-187500.015625	-187500.015625	-187500.015625	-187500.015625	461.000000	491.000000	1018.000000	1610629297.787905
791	41240.242188	-187500.015625	-187500.015625	-187500.015625	-187500.015625	-187500.015625	-187500.015625	-187500.015625	461.000000	490.000000	1019.000000	1610629297.787918
792	41281.972656	-187500.015625	-187500.015625	-187500.015625	-187500.015625	-187500.015625	-187500.015625	-187500.015625	461.000000	490.000000	1020.000000	1610629297.787928
793	41298.175781	-187500.015625	-187500.015625	-187500.015625	-187500.015625	-187500.015625	-187500.015625	-187500.015625	460.000000	490.000000	1018.000000	1610629297.787937
794	41270.886719	-187500.015625	-187500.015625	-187500.015625	-187500.015625	-187500.015625	-187500.015625	-187500.015625	461.000000	490.000000	1019.000000	1610629297.787946
795	41235.457031	-187500.015625	-187500.015625	-187500.015625	-187500.015625	-187500.015625	-187500.015625	-187500.015625	461.000000	491.000000	1018.000000	1610629297.787955
796	41234.296875	-187500.015625	-187500.015625	-187500.015625	-187500.015625	-187500.015625	-187500.015625	-187500.015625	461.000000	491.000000	1019.000000	1610629297.787964
797	41276.117188	-187500.015625	-187500.015625	-187500.015625	-187500.015625	-187500.015625	-187500.015625	-187500.015625	461.000000	491.000000	1018.000000	1610629297.787973
798	41296.210938	-187500.015625	-187500.015625	-187500.015625	-187500.015625	-187500.015625	-187500.015625	-187500.015625	461.000000	490.000000	1019.000000	1610629297.787982
799	41275.085938	-187500.015625	-187500.015625	-187500.015625	-187500.015625	-187500.015625	-187500.015625	-187500.015625	461.000000	490.000000	1018.000000	1610629297.787992
800	41235.859375	-187500.015625	-187500.015625	-187500.015625	-187500.015625	-187500.015625	-187500.015625	-187500.015625	461.000000	490.000000	1019.000000	1610629297.788001
801	41234.855469	-187500.015625	-187500.015625	-187500.015625	-187500.015625	-187500.015625	-187500.015625	-187500.015625	461.000000	490.000000	1018.000000	1610629297.788010
802	41280.585938	-187500.015625	-187500.015625	-187500.015625	-187500.015625	-187500.015625	-187500.015625	-187500.015625	461.000000	490.000000	1019.000000	1610629297.788019
803	41305.394531	-187500.015625	-187500.015625	-187500.015625	-187500.015625	-187500.015625	-187500.015625	-187500.015625	461.000000	490.000000	1018.000000	1610629297.788028
804	41279.289062	-187500.015625	-187500.015625	-187500.015625	-187500.015625	-187500.015625	-187500.015625	-187500.015625	461.000000	491.000000	1018.000000	1610629297.788038
805	41238.386719	-187500.015625	-187500.015625	-187500.015625	-187500.015625	-187500.015625	-187500.015625	-187500.015625	461.000000	490.000000	1018.000000	1610629297.788047
806	41237.605469	-187500.015625	-187500.015625	-187500.015625	-187500.015625	-187500.015625	-187500.015625	-187500.015625	461.000000	491.000000	1018.000000	1610629297.788056
807	41280.609375	-187500.015625	-187500.015625	-187500.015625	-187500.015625	-187500.015625	-187500.015625	-187500.015625	461.000000	491.000000	1019.000000	1610629297.788065
808	41298.824219	-187500.015625	-187500.015625	-187500.015625	-187500.015625	-187500.015625	-187500.015625	-187500.015625	460.000000	491.000000	1017.000000	1610629297.788074
809	41268.917969	-187500.015625	-187500.015625	-187500.015625	-187500.015625	-187500.015625	-187500.015625	-187500.015625	461.000000	491.000000	1018.000000	1610629297.788083
810	41230.363281	-187500.015625	-187500.015625	-187500.015625	-187500.015625	-187500.015625	-187500.015625	-187500.015625	461.000000	490.000000	1018.000000	1610629297.788092
811	41232.082031	-187500.015625	-187500.015625	-187500.015625	-187500.015625	-187500.015625	-187500.015625	-187500.015625	461.000000	491.000000	1018.000000	1610629297.788101
812	41274.238281	-187500.015625	-187500.015625	-187500.015625	-187500.015625	-187500.015625	-187500.015625	-187500.015625	461.000000	490.000000	1019.000000	1610629297.788111
813	41295.160156	-187500.015625	-187500.015625	-187500.015625	-187500.015625	-187500.015625	-187500.015625	-187500.015625	460.000000	490.000000	1018.000000	1610629297.788120
814	41270.328125	-187500.015625	-187500.015625	-187500.015625	-187500.015625	-187500.015625	-187500.015625	-187500.015625	461.000000	491.000000	1018.000000	1610629297.788129
815	41229.714844	-187500.015625	-187500.015625	-187500.015625	-187500.015625	-187500.015625	-187500.015625	-187500.015625	461.000000	490.000000	1018.000000	1610629297.788143
816	41228.550781	-187500.015625	-187500.015625	-187500.015625	-187500.015625	-187500.015625	-187500.015625	-187500.015625	461.000000	491.000000	1019.000000	1610629297.788152
817	41273.632812	-187500.015625	-187500.015625	-187500.015625	-187500.015625	-187500.015625	-187500.015625	-187500.015625	461.000000	491.000000	1018.000000	1610629297.788161
818	41296.031250	-187500.015625	-187500.015625	-187500.015625	-187500.015625	-187500.015625	-187500.015625	-187500.015625	461.000000	490.000000	1019.000000	1610629297.788170
819	41272.292969	-187500.015625	-187500.015625	-187500.015625	-187500.015625	-187500.015625	-187500.015625	-187500.015625	461.000000	491.000000	1018.000000	1610629297.788179
820	41238.855469	-187500.015625	-187500.015625	-187500.015625	-187500.015625	-187500.015625	-187500.015625	-187500.015625	461.000000	490.000000	1019.000000	1610629297.788188
821	41235.882812	-187500.015625	-187500.015625	-187500.015625	-187500.015625	-187500.015625	-187500.015625	-187500.015625	461.000000	491.000000	1019.000000	1610629297.788198
822	41276.808594	-187500.015625	-187500.015625	-187500.015625	-187500.015625	-187500.015625	-187500.015625	-187500.015625	461.000000	491.000000	1018.000000	1610629297.788207
823	41294.757812	-187500.015625	-187500.015625	-187500.015625	-187500.015625	-187500.015625	-187500.015625	-187500.015625	461.000000	490.000000	1018.000000	1610629297.788216
824	41273.679688	-187500.015625	-187500.015625	-187500.015625	-187500.015625	-187500.015625	-187500.015625	-187500.015625	461.000000	491.000000	1018.000000	1610629297.788225
825	41237.378906	-187500.015625	-187500.015625	-187500.015625	-187500.015625	-187500.015625	-187500.015625	-187500.015625	461.000000	491.000000	1017.000000	1610629297.788234
826	41231.589844	-187500.015625	-187500.015625	-187500.015625	-187500.015625	-187500.015625	-187500.015625	-187500.015625	461.000000	490.000000	1019.000000	1610629297.788243
827	41274.707031	-187500.015625	-187500.015625	-187500.015625	-187500.015625	-187500.015625	-187500.015625	-187500.015625	460.000000	491.000000	1018.000000	1610629297.788253
828	41299.250000	-187500.015625	-187500.015625	-187500.015625	-187500.015625	-187500.015625	-187500.015625	-187500.015625	461.000000	490.000000	1018.000000	1610629297.788262
829	41274.976562	-187500.015625	-187500.015625	-187500.015625	-187500.015625	-187500.015625	-187500.015625	-187500.015625	461.000000	491.000000	1019.000000	1610629297.788271
830	41235.703125	-187500.015625	-187500.015625	-187500.015625	-187500.015625	-187500.015625	-187500.015625	-187500.015625	461.000000	490.000000	1017.000000	1610629297.788280
831	41231.949219	-187500.015625	-187500.015625	-187500.015625	-187500.015625	-187500.015625	-187500.015625	-187500.015625	461.000000	490.000000	1019.000000	1610629297.788289
832	41273.097656	-187500.015625	-187500.015625	-187500.015625	-187500.015625	-187500.015625	-187500.015625	-187500.015625	461.000000	491.000000	1018.000000	1610629297.788298
833	41299.519531	-187500.015625	-187500.015625	-187500.015625	-187500.015625	-187500.015625	-187500.015625	-187500.015625	460.000000	490.000000	1018.000000	1610629297.788307
834	41279.691406	-187500.015625	-187500.015625	-187500.015625	-187500.015625	-187500.015625	-187500.015625	-187500.015625	461.000000	489.000000	1019.000000	1610629297.788316
835	41238.027344	-187500.015625	-187500.015625	-187500.015625	-187500.015625	-187500.015625	-187500.015625	-187500.015625	461.000000	491.000000	1018.000000	1610629297.788325
836	41233.000000	-187500.015625	-187500.015625	-187500.015625	-187500.015625	-187500.015625	-187500.015625	-187500.015625	460.000000	491.000000	1018.000000	1610629297.788334
837	41276.585938	-187500.015625	-187500.015625	-187500.015625	-187500.015625	-187500.015625	-187500.015625	-187500.015625	461.000000	490.000000	1019.000000	1610629297.788343
838	41298.019531	-187500.015625	-187500.015625	-187500.015625	-187500.015625	-187500.015625	-187500.015625	-187500.015625	461.000000	489.000000	1019.000000	1610629297.788358
839	41280.652344	-187500.015625	-187500.015625	-187500.015625	-187500.015625	-187500.015625	-187500.015625	-187500.015625	461.000000	490.000000	1019.000000	1610629297.788367
840	41240.398438	-187500.015625	-187500.015625	-187500.015625	-187500.015625	-187500.015625	-187500.015625	-187500.015625	461.000000	491.000000	1018.000000	1610629297.788376
841	41233.265625	-187500.015625	-187500.015625	-187500.015625	-187500.015625	-187500.015625	-187500.015625	-187500.015625	461.000000	490.000000	1018.000000	1610629297.788385
842	41271.914062	-187500.015625	-187500.015625	-187500.015625	-187500.015625	-187500.015625	-187500.015625	-187500.015625	461.000000	491.000000	1019.000000	1610629298.265490
843	41294.691406	-187500.015625	-187500.015625	-187500.015625	-187500.015625	-187500.015625	-187500.015625	-187500.015625	461.000000	491.000000	1019.000000	1610629298.265653
844	41271.398438	-187500.015625	-187500.015625	-187500.015625	-187500.015625	-187500.015625	-187500.015625	-187500.015625	461.000000	491.000000	1017.000000	1610629298.265655
845	41237.871094	-187500.015625	-187500.015625	-187500.015625	-187500.015625	-187500.015625	-187500.015625	-187500.015625	461.000000	491.000000	1018.000000	1610629298.265657
846	41231.433594	-187500.015625	-187500.015625	-187500.015625	-187500.015625	-187500.015625	-187500.015625	-187500.015625	461.000000	490.000000	1018.000000	1610629298.265659
847	41269.699219	-187500.015625	-187500.015625	-187500.015625	-187500.015625	-187500.015625	-187500.015625	-187500.015625	461.000000	491.000000	1018.000000	1610629298.265660
848	41301.394531	-187500.015625	-187500.015625	-187500.015625	-187500.015625	-187500.015625	-187500.015625	-187500.015625	461.000000	490.000000	1019.000000	1610629298.265662
849	41285.703125	-187500.015625	-187500.015625	-187500.015625	-187500.015625	-187500.015625	-187500.015625	-187500.015625	461.000000	490.000000	1020.000000	1610629298.265664
850	41245.179688	-187500.015625	-187500.015625	-187500.015625	-187500.015625	-187500.015625	-187500.015625	-187500.015625	461.000000	491.000000	1018.000000	1610629298.265666
851	41236.375000	-187500.015625	-187500.015625	-187500.015625	-187500.015625	-187500.015625	-187500.015625	-187500.015625	461.000000	491.000000	1018.000000	1610629298.265668
852	41278.238281	-187500.015625	-187500.015625	-187500.015625	-187500.015625	-187500.015625	-187500.015625	-187500.015625	461.000000	490.000000	1018.000000	1610629298.265669
853	41304.457031	-187500.015625	-187500.015625	-187500.015625	-187500.015625	-187500.015625	-187500.015625	-187500.015625	461.000000	490.000000	1019.000000	1610629298.265672
854	41289.503906	-187500.015625	-187500.015625	-187500.015625	-187500.015625	-187500.015625	-187500.015625	-187500.015625	461.000000	491.000000	1018.000000	1610629298.265674
855	41253.472656	-187500.015625	-187500.015625	-187500.015625	-187500.015625	-187500.015625	-187500.015625	-187500.015625	461.000000	491.000000	1018.000000	1610629298.265676
856	41245.562500	-187500.015625	-187500.015625	-187500.015625	-187500.015625	-187500.015625	-187500.015625	-187500.015625	461.000000	490.000000	1018.000000	1610629298.265677
857	41285.613281	-187500.015625	-187500.015625	-187500.015625	-187500.015625	-187500.015625	-187500.015625	-187500.015625	461.000000	491.000000	1019.000000	1610629298.265682
858	41312.636719	-187500.015625	-187500.015625	-187500.015625	-187500.015625	-187500.015625	-187500.015625	-187500.015625	460.000000	490.000000	1018.000000	1610629298.265683
859	41296.210938	-187500.015625	-187500.015625	-187500.015625	-187500.015625	-187500.015625	-187500.015625	-187500.015625	461.000000	492.000000	1019.000000	1610629298.265685
860	41259.375000	-187500.015625	-187500.015625	-187500.015625	-187500.015625	-187500.015625	-187500.015625	-187500.015625	461.000000	490.000000	1018.000000	1610629298.265687
861	41252.066406	-187500.015625	-187500.015625	-187500.015625	-187500.015625	-187500.015625	-187500.015625	-187500.015625	461.000000	491.000000	1018.000000	1610629298.265696
862	41293.347656	-187500.015625	-187500.015625	-187500.015625	-187500.015625	-187500.015625	-187500.015625	-187500.015625	461.000000	491.000000	1019.000000	1610629298.265698
863	41320.058594	-187500.015625	-187500.015625	-187500.015625	-187500.015625	-187500.015625	-187500.015625	-187500.015625	461.000000	490.000000	1019.000000	1610629298.265700
864	41297.281250	-187500.015625	-187500.015625	-187500.015625	-187500.015625	-187500.015625	-187500.015625	-187500.015625	461.000000	491.000000	1019.000000	1610629298.265701
865	41252.355469	-187500.015625	-187500.015625	-187500.015625	-187500.015625	-187500.015625	-187500.015625	-187500.015625	461.000000	490.000000	1019.000000	1610629298.265703
866	41244.777344	-187500.015625	-187500.015625	-187500.015625	-187500.015625	-187500.015625	-187500.015625	-187500.015625	461.000000	491.000000	1018.000000	1610629298.265705
867	41283.558594	-187500.015625	-187500.015625	-187500.015625	-187500.015625	-187500.015625	-187500.015625	-187500.015625	461.000000	491.000000	1018.000000	1610629298.265706
868	41298.468750	-187500.015625	-187500.015625	-187500.015625	-187500.015625	-187500.015625	-187500.015625	-187500.015625	461.000000	490.000000	1019.000000	1610629298.265708
869	41284.652344	-187500.015625	-187500.015625	-187500.015625	-187500.015625	-187500.015625	-187500.015625	-187500.015625	461.000000	491.000000	1018.000000	1610629298.265710
870	41253.675781	-187500.015625	-187500.015625	-187500.015625	-187500.015625	-187500.015625	-187500.015625	-187500.015625	461.000000	490.000000	1019.000000	1610629298.265712
871	41244.308594	-187500.015625	-187500.015625	-187500.015625	-187500.015625	-187500.015625	-187500.015625	-187500.015625	461.000000	491.000000	1018.000000	1610629298.265713
872	41282.843750	-187500.015625	-187500.015625	-187500.015625	-187500.015625	-187500.015625	-187500.015625	-187500.015625	460.000000	491.000000	1018.000000	1610629298.265715
873	41306.445312	-187500.015625	-187500.015625	-187500.015625	-187500.015625	-187500.015625	-187500.015625	-187500.015625	461.000000	490.000000	1019.000000	1610629298.265717
874	41283.714844	-187500.015625	-187500.015625	-187500.015625	-187500.015625	-187500.015625	-187500.015625	-187500.015625	461.000000	491.000000	1019.000000	1610629298.265718
875	41245.179688	-187500.015625	-187500.015625	-187500.015625	-187500.015625	-187500.015625	-187500.015625	-187500.015625	461.000000	491.000000	1019.000000	1610629298.265720
876	41234.699219	-187500.015625	-187500.015625	-187500.015625	-187500.015625	-187500.015625	-187500.015625	-187500.015625	461.000000	490.000000	1019.000000	1610629298.265722
877	41269.453125	-187500.015625	-187500.015625	-187500.015625	-187500.015625	-187500.015625	-187500.015625	-187500.015625	461.000000	490.000000	1018.000000	1610629298.265724
878	41295.425781	-187500.015625	-187500.015625	-187500.015625	-187500.015625	-187500.015625	-187500.015625	-187500.015625	461.000000	490.000000	1018.000000	1610629298.265726
879	41278.375000	-187500.015625	-187500.015625	-187500.015625	-187500.015625	-187500.015625	-187500.015625	-187500.015625	461.000000	491.000000	1018.000000	1610629298.265727
880	41240.843750	-187500.015625	-187500.015625	-187500.015625	-187500.015625	-187500.015625	-187500.015625	-187500.015625	461.000000	491.000000	1018.000000	1610629298.265729
881	41232.171875	-187500.015625	-187500.015625	-187500.015625	-187500.015625	-187500.015625	-187500.015625	-187500.015625	461.000000	489.000000	1019.000000	1610629298.265731
882	41268.003906	-187500.015625	-187500.015625	-187500.015625	-187500.015625	-187500.015625	-187500.015625	-187500.015625	461.000000	491.000000	1018.000000	1610629298.265732
883	41295.917969	-187500.015625	-187500.015625	-187500.015625	-187500.015625	-187500.015625	-187500.015625	-187500.015625	461.000000	491.000000	1018.000000	1610629298.265734
884	41280.453125	-187500.015625	-187500.015625	-187500.015625	-187500.015625	-187500.015625	-187500.015625	-187500.015625	461.000000	491.000000	1019.000000	1610629298.265736
885	41239.191406	-187500.015625	-187500.015625	-187500.015625	-187500.015625	-187500.015625	-187500.015625	-187500.015625	461.000000	491.000000	1018.000000	1610629298.265739
886	41228.863281	-187500.015625	-187500.015625	-187500.015625	-187500.015625	-187500.015625	-187500.015625	-187500.015625	461.000000	491.000000	1018.000000	1610629298.265741
887	41264.761719	-187500.015625	-187500.015625	-187500.015625	-187500.015625	-187500.015625	-187500.015625	-187500.015625	461.000000	491.000000	1019.000000	1610629298.265743
888	41293.148438	-187500.015625	-187500.015625	-187500.015625	-187500.015625	-187500.015625	-187500.015625	-187500.015625	460.000000	490.000000	1018.000000	1610629298.265746
889	41277.144531	-187500.015625	-187500.015625	-187500.015625	-187500.015625	-187500.015625	-187500.015625	-187500.015625	461.000000	490.000000	1019.000000	1610629298.265763
890	41238.207031	-187500.015625	-187500.015625	-187500.015625	-187500.015625	-187500.015625	-187500.015625	-187500.015625	461.000000	491.000000	1019.000000	1610629298.265765
891	41232.507812	-187500.015625	-187500.015625	-187500.015625	-187500.015625	-187500.015625	-187500.015625	-187500.015625	461.000000	490.000000	1018.000000	1610629298.265767
892	41269.277344	-187500.015625	-187500.015625	-187500.015625	-187500.015625	-187500.015625	-187500.015625	-187500.015625	461.000000	491.000000	1019.000000	1610629298.265768
893	41298.757812	-187500.015625	-187500.015625	-187500.015625	-187500.015625	-187500.015625	-187500.015625	-187500.015625	460.000000	491.000000	1018.000000	1610629298.265770
894	41278.910156	-187500.015625	-187500.015625	-187500.015625	-187500.015625	-187500.015625	-187500.015625	-187500.015625	461.000000	491.000000	1019.000000	1610629298.265795
895	41241.851562	-187500.015625	-187500.015625	-187500.015625	-187500.015625	-187500.015625	-187500.015625	-187500.015625	461.000000	490.000000	1019.000000	1610629298.265796
896	41234.562500	-187500.015625	-187500.015625	-187500.015625	-187500.015625	-187500.015625	-187500.015625	-187500.015625	461.000000	489.000000	1019.000000	1610629298.265798
897	41276.519531	-187500.015625	-187500.015625	-187500.015625	-187500.015625	-187500.015625	-187500.015625	-187500.015625	461.000000	491.000000	1019.000000	1610629298.265799
898	41303.964844	-187500.015625	-187500.015625	-187500.015625	-187500.015625	-187500.015625	-187500.015625	-187500.015625	461.000000	490.000000	1018.000000	1610629298.265801
899	41288.429688	-187500.015625	-187500.015625	-187500.015625	-187500.015625	-187500.015625	-187500.015625	-187500.015625	461.000000	491.000000	1019.000000	1610629298.265817
900	41248.265625	-187500.015625	-187500.015625	-187500.015625	-187500.015625	-187500.015625	-187500.015625	-187500.015625	461.000000	490.000000	1018.000000	1610629298.265819
901	41241.515625	-187500.015625	-187500.015625	-187500.015625	-187500.015625	-187500.015625	-187500.015625	-187500.015625	461.000000	490.000000	1019.000000	1610629298.265821
902	41276.964844	-187500.015625	-187500.015625	-187500.015625	-187500.015625	-187500.015625	-187500.015625	-187500.015625	461.000000	491.000000	1019.000000	1610629298.265822
903	41306.492188	-187500.015625	-187500.015625	-187500.015625	-187500.015625	-187500.015625	-187500.015625	-187500.015625	461.000000	490.000000	1019.000000	1610629298.265824
904	41290.914062	-187500.015625	-187500.015625	-187500.015625	-187500.015625	-187500.015625	-187500.015625	-187500.015625	461.000000	491.000000	1019.000000	1610629298.265826
905	41246.769531	-187500.015625	-187500.015625	-187500.015625	-187500.015625	-187500.015625	-187500.015625	-187500.015625	461.000000	490.000000	1019.000000	1610629298.265827
906	41238.050781	-187500.015625	-187500.015625	-187500.015625	-187500.015625	-187500.015625	-187500.015625	-187500.015625	461.000000	490.000000	1018.000000	1610629298.265829
907	41280.453125	-187500.015625	-187500.015625	-187500.015625	-187500.015625	-187500.015625	-187500.015625	-187500.015625	461.000000	490.000000	1019.000000	1610629298.265831
908	41307.878906	-187500.015625	-187500.015625	-187500.015625	-187500.015625	-187500.015625	-187500.015625	-187500.015625	461.000000	491.000000	1018.000000	1610629298.265833
909	41291.515625	-187500.015625	-187500.015625	-187500.015625	-187500.015625	-187500.015625	-187500.015625	-187500.015625	461.000000	491.000000	1019.000000	1610629298.265834
910	41249.046875	-187500.015625	-187500.015625	-187500.015625	-187500.015625	-187500.015625	-187500.015625	-187500.015625	461.000000	490.000000	1019.000000	1610629298.265836
911	41242.007812	-187500.015625	-187500.015625	-187500.015625	-187500.015625	-187500.015625	-187500.015625	-187500.015625	461.000000	491.000000	1018.000000	1610629298.265838
912	41274.617188	-187500.015625	-187500.015625	-187500.015625	-187500.015625	-187500.015625	-187500.015625	-187500.015625	461.000000	491.000000	1018.000000	1610629298.265839
913	41299.562500	-187500.015625	-187500.015625	-187500.015625	-187500.015625	-187500.015625	-187500.015625	-187500.015625	461.000000	491.000000	1018.000000	1610629298.265841
914	41280.453125	-187500.015625	-187500.015625	-187500.015625	-187500.015625	-187500.015625	-187500.015625	-187500.015625	461.000000	491.000000	1018.000000	1610629298.265842
915	41238.050781	-187500.015625	-187500.015625	-187500.015625	-187500.015625	-187500.015625	-187500.015625	-187500.015625	461.000000	491.000000	1018.000000	1610629298.265844
916	41231.902344	-187500.015625	-187500.015625	-187500.015625	-187500.015625	-187500.015625	-187500.015625	-187500.015625	461.000000	490.000000	1018.000000	1610629298.265846
917	41272.875000	-187500.015625	-187500.015625	-187500.015625	-187500.015625	-187500.015625	-187500.015625	-187500.015625	461.000000	490.000000	1019.000000	1610629298.265847
918	41303.226562	-187500.015625	-187500.015625	-187500.015625	-187500.015625	-187500.015625	-187500.015625	-187500.015625	461.000000	490.000000	1019.000000	1610629298.265849
919	41287.156250	-187500.015625	-187500.015625	-187500.015625	-187500.015625	-187500.015625	-187500.015625	-187500.015625	461.000000	491.000000	1018.000000	1610629298.265850
920	41245.917969	-187500.015625	-187500.015625	-187500.015625	-187500.015625	-187500.015625	-187500.015625	-187500.015625	461.000000	491.000000	1019.000000	1610629298.265852
921	41236.976562	-187500.015625	-187500.015625	-187500.015625	-187500.015625	-187500.015625	-187500.015625	-187500.015625	461.000000	490.000000	1018.000000	1610629298.265854
922	41270.730469	-187500.015625	-187500.015625	-187500.015625	-187500.015625	-187500.015625	-187500.015625	-187500.015625	461.000000	491.000000	1018.000000	1610629298.265855
923	41302.960938	-187500.015625	-187500.015625	-187500.015625	-187500.015625	-187500.015625	-187500.015625	-187500.015625	461.000000	490.000000	1019.000000	1610629298.265857
924	41288.500000	-187500.015625	-187500.015625	-187500.015625	-187500.015625	-187500.015625	-187500.015625	-187500.015625	461.000000	491.000000	1019.000000	1610629298.265859
925	41244.957031	-187500.015625	-187500.015625	-187500.015625	-187500.015625	-187500.015625	-187500.015625	-187500.015625	461.000000	491.000000	1018.000000	1610629298.265860
926	41230.875000	-187500.015625	-187500.015625	-187500.015625	-187500.015625	-187500.015625	-187500.015625	-187500.015625	461.000000	490.000000	1018.000000	1610629298.265862
927	41268.605469	-187500.015625	-187500.015625	-187500.015625	-187500.015625	-187500.015625	-187500.015625	-187500.015625	461.000000	491.000000	1018.000000	1610629298.265864
928	41299.292969	-187500.015625	-187500.015625	-187500.015625	-187500.015625	-187500.015625	-187500.015625	-187500.015625	461.000000	490.000000	1019.000000	1610629298.265865
929	41282.507812	-187500.015625	-187500.015625	-187500.015625	-187500.015625	-187500.015625	-187500.015625	-187500.015625	461.000000	491.000000	1019.000000	1610629298.265867
930	41246.253906	-187500.015625	-187500.015625	-187500.015625	-187500.015625	-187500.015625	-187500.015625	-187500.015625	461.000000	491.000000	1019.000000	1610629298.265868
931	41233.960938	-187500.015625	-187500.015625	-187500.015625	-187500.015625	-187500.015625	-187500.015625	-187500.015625	461.000000	490.000000	1019.000000	1610629298.265871
932	41263.800781	-187500.015625	-187500.015625	-187500.015625	-187500.015625	-187500.015625	-187500.015625	-187500.015625	461.000000	492.000000	1018.000000	1610629298.265872
933	41294.734375	-187500.015625	-187500.015625	-187500.015625	-187500.015625	-187500.015625	-187500.015625	-187500.015625	461.000000	490.000000	1019.000000	1610629298.265874
934	41280.386719	-187500.015625	-187500.015625	-187500.015625	-187500.015625	-187500.015625	-187500.015625	-187500.015625	461.000000	491.000000	1019.000000	1610629298.265876
935	41241.851562	-187500.015625	-187500.015625	-187500.015625	-187500.015625	-187500.015625	-187500.015625	-187500.015625	461.000000	491.000000	1018.000000	1610629298.265877
936	41227.523438	-187500.015625	-187500.015625	-187500.015625	-187500.015625	-187500.015625	-187500.015625	-187500.015625	461.000000	490.000000	1019.000000	1610629298.265879
937	41261.652344	-187500.015625	-187500.015625	-187500.015625	-187500.015625	-187500.015625	-187500.015625	-187500.015625	461.000000	492.000000	1019.000000	1610629298.265880
938	41293.328125	-187500.015625	-187500.015625	-187500.015625	-187500.015625	-187500.015625	-187500.015625	-187500.015625	461.000000	490.000000	1019.000000	1610629298.265882
939	41289.882812	-187500.015625	-187500.015625	-187500.015625	-187500.015625	-187500.015625	-187500.015625	-187500.015625	461.000000	490.000000	1019.000000	1610629298.265884
940	41248.980469	-187500.015625	-187500.015625	-187500.015625	-187500.015625	-187500.015625	-187500.015625	-187500.015625	461.000000	491.000000	1019.000000	1610629298.265885
941	41238.093750	-187500.015625	-187500.015625	-187500.015625	-187500.015625	-187500.015625	-187500.015625	-187500.015625	461.000000	490.000000	1018.000000	1610629298.265887
942	41267.687500	-187500.015625	-187500.015625	-187500.015625	-187500.015625	-187500.015625	-187500.015625	-187500.015625	461.000000	491.000000	1020.000000	1610629298.265889
943	41303.339844	-187500.015625	-187500.015625	-187500.015625	-187500.015625	-187500.015625	-187500.015625	-187500.015625	461.000000	490.000000	1018.000000	1610629298.265890
944	41288.656250	-187500.015625	-187500.015625	-187500.015625	-187500.015625	-187500.015625	-187500.015625	-187500.015625	461.000000	491.000000	1019.000000	1610629298.265892
945	41246.410156	-187500.015625	-187500.015625	-187500.015625	-187500.015625	-187500.015625	-187500.015625	-187500.015625	461.000000	491.000000	1019.000000	1610629298.265894
946	41230.785156	-187500.015625	-187500.015625	-187500.015625	-187500.015625	-187500.015625	-187500.015625	-187500.015625	461.000000	490.000000	1018.000000	1610629298.265895
947	41265.410156	-187500.015625	-187500.015625	-187500.015625	-187500.015625	-187500.015625	-187500.015625	-187500.015625	461.000000	491.000000	1019.000000	1610629298.265897
948	41299.203125	-187500.015625	-187500.015625	-187500.015625	-187500.015625	-187500.015625	-187500.015625	-187500.015625	461.000000	490.000000	1019.000000	1610629298.265898
949	41287.335938	-187500.015625	-187500.015625	-187500.015625	-187500.015625	-187500.015625	-187500.015625	-187500.015625	461.000000	491.000000	1018.000000	1610629298.265900
950	41256.265625	-187500.015625	-187500.015625	-187500.015625	-187500.015625	-187500.015625	-187500.015625	-187500.015625	461.000000	490.000000	1018.000000	1610629298.265902
951	41242.609375	-187500.015625	-187500.015625	-187500.015625	-187500.015625	-187500.015625	-187500.015625	-187500.015625	461.000000	491.000000	1018.000000	1610629298.265903
952	41260.023438	-187500.015625	-187500.015625	-187500.015625	-187500.015625	-187500.015625	-187500.015625	-187500.015625	461.000000	490.000000	1018.000000	1610629298.265905
953	41285.035156	-187500.015625	-187500.015625	-187500.015625	-187500.015625	-187500.015625	-187500.015625	-187500.015625	461.000000	491.000000	1019.000000	1610629298.265906
954	41278.375000	-187500.015625	-187500.015625	-187500.015625	-187500.015625	-187500.015625	-187500.015625	-187500.015625	461.000000	491.000000	1018.000000	1610629298.265909
955	41235.503906	-187500.015625	-187500.015625	-187500.015625	-187500.015625	-187500.015625	-187500.015625	-187500.015625	461.000000	491.000000	1019.000000	1610629298.265910
956	41221.667969	-187500.015625	-187500.015625	-187500.015625	-187500.015625	-187500.015625	-187500.015625	-187500.015625	461.000000	490.000000	1018.000000	1610629298.265912
957	41251.125000	-187500.015625	-187500.015625	-187500.015625	-187500.015625	-187500.015625	-187500.015625	-187500.015625	461.000000	491.000000	1019.000000	1610629298.265913
958	41278.777344	-187500.015625	-187500.015625	-187500.015625	-187500.015625	-187500.015625	-187500.015625	-187500.015625	461.000000	491.000000	1019.000000	1610629298.265915
959	41276.316406	-187500.015625	-187500.015625	-187500.015625	-187500.015625	-187500.015625	-187500.015625	-187500.015625	461.000000	491.000000	1018.000000	1610629298.265917
960	41238.250000	-187500.015625	-187500.015625	-187500.015625	-187500.015625	-187500.015625	-187500.015625	-187500.015625	461.000000	491.000000	1019.000000	1610629298.265918
961	41223.902344	-187500.015625	-187500.015625	-187500.015625	-187500.015625	-187500.015625	-187500.015625	-187500.015625	461.000000	491.000000	1018.000000	1610629298.265920
962	41257.675781	-187500.015625	-187500.015625	-187500.015625	-187500.015625	-187500.015625	-187500.015625	-187500.015625	461.000000	491.000000	1018.000000	1610629298.746105
963	41291.695312	-187500.015625	-187500.015625	-187500.015625	-187500.015625	-187500.015625	-187500.015625	-187500.015625	461.000000	490.000000	1018.000000	1610629298.746239
964	41279.445312	-187500.015625	-187500.015625	-187500.015625	-187500.015625	-187500.015625	-187500.015625	-187500.015625	461.000000	491.000000	1018.000000	1610629298.746240
965	41237.269531	-187500.015625	-187500.015625	-187500.015625	-187500.015625	-187500.015625	-187500.015625	-187500.015625	461.000000	491.000000	1018.000000	1610629298.746242
966	41217.398438	-187500.015625	-187500.015625	-187500.015625	-187500.015625	-187500.015625	-187500.015625	-187500.015625	461.000000	491.000000	1018.000000	1610629298.746244
967	41252.558594	-187500.015625	-187500.015625	-187500.015625	-187500.015625	-187500.015625	-187500.015625	-187500.015625	461.000000	491.000000	1018.000000	1610629298.746246
968	41289.347656	-187500.015625	-187500.015625	-187500.015625	-187500.015625	-187500.015625	-187500.015625	-187500.015625	461.000000	490.000000	1019.000000	1610629298.746247
969	41279.265625	-187500.015625	-187500.015625	-187500.015625	-187500.015625	-187500.015625	-187500.015625	-187500.015625	461.000000	491.000000	1018.000000	1610629298.746249
970	41239.480469	-187500.015625	-187500.015625	-187500.015625	-187500.015625	-187500.015625	-187500.015625	-187500.015625	461.000000	491.000000	1018.000000	1610629298.746250
971	41222.160156	-187500.015625	-187500.015625	-187500.015625	-187500.015625	-187500.015625	-187500.015625	-187500.015625	461.000000	490.000000	1019.000000	1610629298.746252
972	41253.363281	-187500.015625	-187500.015625	-187500.015625	-187500.015625	-187500.015625	-187500.015625	-187500.015625	461.000000	491.000000	1019.000000	1610629298.746253
973	41286.554688	-187500.015625	-187500.015625	-187500.015625	-187500.015625	-187500.015625	-187500.015625	-187500.015625	460.000000	491.000000	1018.000000	1610629298.746255
974	41279.156250	-187500.015625	-187500.015625	-187500.015625	-187500.015625	-187500.015625	-187500.015625	-187500.015625	461.000000	491.000000	1018.000000	1610629298.746257
975	41241.605469	-187500.015625	-187500.015625	-187500.015625	-187500.015625	-187500.015625	-187500.015625	-187500.015625	461.000000	491.000000	1018.000000	1610629298.746259
976	41227.769531	-187500.015625	-187500.015625	-187500.015625	-187500.015625	-187500.015625	-187500.015625	-187500.015625	461.000000	490.000000	1019.000000	1610629298.746260
977	41257.964844	-187500.015625	-187500.015625	-187500.015625	-187500.015625	-187500.015625	-187500.015625	-187500.015625	461.000000	490.000000	1019.000000	1610629298.746262
978	41288.363281	-187500.015625	-187500.015625	-187500.015625	-187500.015625	-187500.015625	-187500.015625	-187500.015625	461.000000	490.000000	1019.000000	1610629298.746266
979	41279.937500	-187500.015625	-187500.015625	-187500.015625	-187500.015625	-187500.015625	-187500.015625	-187500.015625	461.000000	491.000000	1019.000000	1610629298.746268
980	41244.777344	-187500.015625	-187500.015625	-187500.015625	-187500.015625	-187500.015625	-187500.015625	-187500.015625	461.000000	491.000000	1018.000000	1610629298.746270
981	41228.082031	-187500.015625	-187500.015625	-187500.015625	-187500.015625	-187500.015625	-187500.015625	-187500.015625	461.000000	490.000000	1019.000000	1610629298.746271
982	41262.703125	-187500.015625	-187500.015625	-187500.015625	-187500.015625	-187500.015625	-187500.015625	-187500.015625	461.000000	491.000000	1018.000000	1610629298.746273
983	41291.246094	-187500.015625	-187500.015625	-187500.015625	-187500.015625	-187500.015625	-187500.015625	-187500.015625	461.000000	490.000000	1019.000000	1610629298.746274
984	41282.796875	-187500.015625	-187500.015625	-187500.015625	-187500.015625	-187500.015625	-187500.015625	-187500.015625	461.000000	491.000000	1018.000000	1610629298.746276
985	41242.500000	-187500.015625	-187500.015625	-187500.015625	-187500.015625	-187500.015625	-187500.015625	-187500.015625	461.000000	491.000000	1018.000000	1610629298.746278
986	41218.246094	-187500.015625	-187500.015625	-187500.015625	-187500.015625	-187500.015625	-187500.015625	-187500.015625	461.000000	491.000000	1019.000000	1610629298.746280
987	41251.304688	-187500.015625	-187500.015625	-187500.015625	-187500.015625	-187500.015625	-187500.015625	-187500.015625	460.000000	491.000000	1018.000000	1610629298.746281
988	41284.585938	-187500.015625	-187500.015625	-187500.015625	-187500.015625	-187500.015625	-187500.015625	-187500.015625	461.000000	490.000000	1019.000000	1610629298.746283
989	41274.796875	-187500.015625	-187500.015625	-187500.015625	-187500.015625	-187500.015625	-187500.015625	-187500.015625	461.000000	491.000000	1019.000000	1610629298.746284
990	41239.125000	-187500.015625	-187500.015625	-187500.015625	-187500.015625	-187500.015625	-187500.015625	-187500.015625	461.000000	491.000000	1018.000000	1610629298.746286
991	41222.179688	-187500.015625	-187500.015625	-187500.015625	-187500.015625	-187500.015625	-187500.015625	-187500.015625	461.000000	490.000000	1019.000000	1610629298.746288
992	41253.339844	-187500.015625	-187500.015625	-187500.015625	-187500.015625	-187500.015625	-187500.015625	-187500.015625	461.000000	491.000000	1018.000000	1610629298.746289
993	41284.808594	-187500.015625	-187500.015625	-187500.015625	-187500.015625	-187500.015625	-187500.015625	-187500.015625	461.000000	490.000000	1019.000000	1610629298.746291
994	41277.949219	-187500.015625	-187500.015625	-187500.015625	-187500.015625	-187500.015625	-187500.015625	-187500.015625	461.000000	491.000000	1018.000000	1610629298.746293
995	41238.140625	-187500.015625	-187500.015625	-187500.015625	-187500.015625	-187500.015625	-187500.015625	-187500.015625	461.000000	490.000000	1019.000000	1610629298.746294
996	41222.851562	-187500.015625	-187500.015625	-187500.015625	-187500.015625	-187500.015625	-187500.015625	-187500.015625	461.000000	490.000000	1019.000000	1610629298.746296
997	41252.578125	-187500.015625	-187500.015625	-187500.015625	-187500.015625	-187500.015625	-187500.015625	-187500.015625	461.000000	491.000000	1018.000000	1610629298.746298
998	41292.031250	-187500.015625	-187500.015625	-187500.015625	-187500.015625	-187500.015625	-187500.015625	-187500.015625	461.000000	490.000000	1020.000000	1610629298.746299
999	41286.554688	-187500.015625	-187500.015625	-187500.015625	-187500.015625	-187500.015625	-187500.015625	-187500.015625	461.000000	491.000000	1018.000000	1610629298.746301
1000	41243.371094	-187500.015625	-187500.015625	-187500.015625	-187500.015625	-187500.015625	-187500.015625	-187500.015625	461.000000	490.000000	1019.000000	1610629298.746302
1001	41223.050781	-187500.015625	-187500.015625	-187500.015625	-187500.015625	-187500.015625	-187500.015625	-187500.015625	461.000000	490.000000	1019.000000	1610629298.746305
1002	41253.785156	-187500.015625	-187500.015625	-187500.015625	-187500.015625	-187500.015625	-187500.015625	-187500.015625	461.000000	491.000000	1019.000000	1610629298.746307
1003	41287.539062	-187500.015625	-187500.015625	-187500.015625	-187500.015625	-187500.015625	-187500.015625	-187500.015625	461.000000	490.000000	1019.000000	1610629298.746308
1004	41280.027344	-187500.015625	-187500.015625	-187500.015625	-187500.015625	-187500.015625	-187500.015625	-187500.015625	461.000000	491.000000	1017.000000	1610629298.746310
1005	41238.386719	-187500.015625	-187500.015625	-187500.015625	-187500.015625	-187500.015625	-187500.015625	-187500.015625	461.000000	491.000000	1018.000000	1610629298.746312
1006	41221.421875	-187500.015625	-187500.015625	-187500.015625	-187500.015625	-187500.015625	-187500.015625	-187500.015625	461.000000	490.000000	1019.000000	1610629298.746313
1007	41247.437500	-187500.015625	-187500.015625	-187500.015625	-187500.015625	-187500.015625	-187500.015625	-187500.015625	461.000000	491.000000	1019.000000	1610629298.746315
1008	41284.566406	-187500.015625	-187500.015625	-187500.015625	-187500.015625	-187500.015625	-187500.015625	-187500.015625	461.000000	490.000000	1018.000000	1610629298.746316
1009	41280.207031	-187500.015625	-187500.015625	-187500.015625	-187500.015625	-187500.015625	-187500.015625	-187500.015625	461.000000	491.000000	1018.000000	1610629298.746318
1010	41239.882812	-187500.015625	-187500.015625	-187500.015625	-187500.015625	-187500.015625	-187500.015625	-187500.015625	461.000000	491.000000	1019.000000	1610629298.746320
1011	41222.246094	-187500.015625	-187500.015625	-187500.015625	-187500.015625	-187500.015625	-187500.015625	-187500.015625	461.000000	490.000000	1019.000000	1610629298.746321
1012	41249.898438	-187500.015625	-187500.015625	-187500.015625	-187500.015625	-187500.015625	-187500.015625	-187500.015625	460.000000	491.000000	1018.000000	1610629298.746323
1013	41285.078125	-187500.015625	-187500.015625	-187500.015625	-187500.015625	-187500.015625	-187500.015625	-187500.015625	461.000000	490.000000	1018.000000	1610629298.746325
1014	41281.546875	-187500.015625	-187500.015625	-187500.015625	-187500.015625	-187500.015625	-187500.015625	-187500.015625	461.000000	490.000000	1019.000000	1610629298.746327
1015	41243.972656	-187500.015625	-187500.015625	-187500.015625	-187500.015625	-187500.015625	-187500.015625	-187500.015625	461.000000	491.000000	1018.000000	1610629298.746328
1016	41224.417969	-187500.015625	-187500.015625	-187500.015625	-187500.015625	-187500.015625	-187500.015625	-187500.015625	461.000000	490.000000	1020.000000	1610629298.746330
1017	41248.355469	-187500.015625	-187500.015625	-187500.015625	-187500.015625	-187500.015625	-187500.015625	-187500.015625	461.000000	491.000000	1018.000000	1610629298.746333
1018	41279.667969	-187500.015625	-187500.015625	-187500.015625	-187500.015625	-187500.015625	-187500.015625	-187500.015625	461.000000	490.000000	1019.000000	1610629298.746335
1019	41278.304688	-187500.015625	-187500.015625	-187500.015625	-187500.015625	-187500.015625	-187500.015625	-187500.015625	461.000000	491.000000	1019.000000	1610629298.746337
1020	41241.402344	-187500.015625	-187500.015625	-187500.015625	-187500.015625	-187500.015625	-187500.015625	-187500.015625	461.000000	491.000000	1018.000000	1610629298.746338
1021	41220.304688	-187500.015625	-187500.015625	-187500.015625	-187500.015625	-187500.015625	-187500.015625	-187500.015625	461.000000	490.000000	1019.000000	1610629298.746340
1022	41251.105469	-187500.015625	-187500.015625	-187500.015625	-187500.015625	-187500.015625	-187500.015625	-187500.015625	460.000000	492.000000	1018.000000	1610629298.746342
1023	41288.765625	-187500.015625	-187500.015625	-187500.015625	-187500.015625	-187500.015625	-187500.015625	-187500.015625	461.000000	490.000000	1019.000000	1610629298.746343
1024	41281.882812	-187500.015625	-187500.015625	-187500.015625	-187500.015625	-187500.015625	-187500.015625	-187500.015625	461.000000	492.000000	1018.000000	1610629298.746346
1025	41242.273438	-187500.015625	-187500.015625	-187500.015625	-187500.015625	-187500.015625	-187500.015625	-187500.015625	461.000000	491.000000	1019.000000	1610629298.746348
1026	41221.644531	-187500.015625	-187500.015625	-187500.015625	-187500.015625	-187500.015625	-187500.015625	-187500.015625	461.000000	490.000000	1019.000000	1610629298.746349
1027	41249.875000	-187500.015625	-187500.015625	-187500.015625	-187500.015625	-187500.015625	-187500.015625	-187500.015625	461.000000	491.000000	1018.000000	1610629298.746351
1028	41285.660156	-187500.015625	-187500.015625	-187500.015625	-187500.015625	-187500.015625	-187500.015625	-187500.015625	460.000000	491.000000	1017.000000	1610629298.746353
1029	41280.742188	-187500.015625	-187500.015625	-187500.015625	-187500.015625	-187500.015625	-187500.015625	-187500.015625	461.000000	490.000000	1019.000000	1610629298.746354
1030	41242.632812	-187500.015625	-187500.015625	-187500.015625	-187500.015625	-187500.015625	-187500.015625	-187500.015625	461.000000	491.000000	1018.000000	1610629298.746356
1031	41222.718750	-187500.015625	-187500.015625	-187500.015625	-187500.015625	-187500.015625	-187500.015625	-187500.015625	461.000000	489.000000	1019.000000	1610629298.746357
1032	41248.691406	-187500.015625	-187500.015625	-187500.015625	-187500.015625	-187500.015625	-187500.015625	-187500.015625	461.000000	491.000000	1018.000000	1610629298.746359
1033	41284.832031	-187500.015625	-187500.015625	-187500.015625	-187500.015625	-187500.015625	-187500.015625	-187500.015625	460.000000	491.000000	1017.000000	1610629298.746361
1034	41277.949219	-187500.015625	-187500.015625	-187500.015625	-187500.015625	-187500.015625	-187500.015625	-187500.015625	461.000000	490.000000	1019.000000	1610629298.746362
1035	41240.398438	-187500.015625	-187500.015625	-187500.015625	-187500.015625	-187500.015625	-187500.015625	-187500.015625	461.000000	491.000000	1019.000000	1610629298.746364
1036	41223.656250	-187500.015625	-187500.015625	-187500.015625	-187500.015625	-187500.015625	-187500.015625	-187500.015625	461.000000	491.000000	1018.000000	1610629298.746366
1037	41253.562500	-187500.015625	-187500.015625	-187500.015625	-187500.015625	-187500.015625	-187500.015625	-187500.015625	461.000000	491.000000	1019.000000	1610629298.746367
1038	41289.414062	-187500.015625	-187500.015625	-187500.015625	-187500.015625	-187500.015625	-187500.015625	-187500.015625	461.000000	490.000000	1019.000000	1610629298.746369
1039	41282.195312	-187500.015625	-187500.015625	-187500.015625	-187500.015625	-187500.015625	-187500.015625	-187500.015625	461.000000	491.000000	1019.000000	1610629298.746370
1040	41244.734375	-187500.015625	-187500.015625	-187500.015625	-187500.015625	-187500.015625	-187500.015625	-187500.015625	461.000000	491.000000	1019.000000	1610629298.746372
1041	41223.855469	-187500.015625	-187500.015625	-187500.015625	-187500.015625	-187500.015625	-187500.015625	-187500.015625	461.000000	490.000000	1018.000000	1610629298.746374
1042	41252.109375	-187500.015625	-187500.015625	-187500.015625	-187500.015625	-187500.015625	-187500.015625	-187500.015625	461.000000	491.000000	1018.000000	1610629298.746375
1043	41284.230469	-187500.015625	-187500.015625	-187500.015625	-187500.015625	-187500.015625	-187500.015625	-187500.015625	461.000000	490.000000	1019.000000	1610629298.746377
1044	41286.152344	-187500.015625	-187500.015625	-187500.015625	-187500.015625	-187500.015625	-187500.015625	-187500.015625	461.000000	491.000000	1018.000000	1610629298.746379
1045	41254.253906	-187500.015625	-187500.015625	-187500.015625	-187500.015625	-187500.015625	-187500.015625	-187500.015625	461.000000	491.000000	1019.000000	1610629298.746380
1046	41235.414062	-187500.015625	-187500.015625	-187500.015625	-187500.015625	-187500.015625	-187500.015625	-187500.015625	461.000000	490.000000	1018.000000	1610629298.746382
1047	41258.570312	-187500.015625	-187500.015625	-187500.015625	-187500.015625	-187500.015625	-187500.015625	-187500.015625	461.000000	491.000000	1019.000000	1610629298.746384
1048	41294.042969	-187500.015625	-187500.015625	-187500.015625	-187500.015625	-187500.015625	-187500.015625	-187500.015625	461.000000	491.000000	1018.000000	1610629298.746386
1049	41287.851562	-187500.015625	-187500.015625	-187500.015625	-187500.015625	-187500.015625	-187500.015625	-187500.015625	461.000000	491.000000	1018.000000	1610629298.746387
1050	41251.886719	-187500.015625	-187500.015625	-187500.015625	-187500.015625	-187500.015625	-187500.015625	-187500.015625	461.000000	491.000000	1019.000000	1610629298.746389
1051	41229.980469	-187500.015625	-187500.015625	-187500.015625	-187500.015625	-187500.015625	-187500.015625	-187500.015625	461.000000	490.000000	1019.000000	1610629298.746391
1052	41250.476562	-187500.015625	-187500.015625	-187500.015625	-187500.015625	-187500.015625	-187500.015625	-187500.015625	461.000000	491.000000	1019.000000	1610629298.746392
1053	41281.121094	-187500.015625	-187500.015625	-187500.015625	-187500.015625	-187500.015625	-187500.015625	-187500.015625	461.000000	491.000000	1019.000000	1610629298.746394
1054	41279.937500	-187500.015625	-187500.015625	-187500.015625	-187500.015625	-187500.015625	-187500.015625	-187500.015625	461.000000	491.000000	1018.000000	1610629298.746396
1055	41240.441406	-187500.015625	-187500.015625	-187500.015625	-187500.015625	-187500.015625	-187500.015625	-187500.015625	461.000000	491.000000	1018.000000	1610629298.746397
1056	41216.101562	-187500.015625	-187500.015625	-187500.015625	-187500.015625	-187500.015625	-187500.015625	-187500.015625	461.000000	490.000000	1018.000000	1610629298.746399
1057	41243.281250	-187500.015625	-187500.015625	-187500.015625	-187500.015625	-187500.015625	-187500.015625	-187500.015625	461.000000	491.000000	1018.000000	1610629298.746401
1058	41285.035156	-187500.015625	-187500.015625	-187500.015625	-187500.015625	-187500.015625	-187500.015625	-187500.015625	460.000000	490.000000	1018.000000	1610629298.746402
1059	41281.726562	-187500.015625	-187500.015625	-187500.015625	-187500.015625	-187500.015625	-187500.015625	-187500.015625	460.000000	491.000000	1018.000000	1610629298.746404
1060	41242.921875	-187500.015625	-187500.015625	-187500.015625	-187500.015625	-187500.015625	-187500.015625	-187500.015625	461.000000	490.000000	1019.000000	1610629298.746406
1061	41222.226562	-187500.015625	-187500.015625	-187500.015625	-187500.015625	-187500.015625	-187500.015625	-187500.015625	461.000000	490.000000	1018.000000	1610629298.746407
1062	41243.953125	-187500.015625	-187500.015625	-187500.015625	-187500.015625	-187500.015625	-187500.015625	-187500.015625	461.000000	491.000000	1019.000000	1610629298.746409
1063	41278.105469	-187500.015625	-187500.015625	-187500.015625	-187500.015625	-187500.015625	-187500.015625	-187500.015625	460.000000	491.000000	1018.000000	1610629298.746410
1064	41281.121094	-187500.015625	-187500.015625	-187500.015625	-187500.015625	-187500.015625	-187500.015625	-187500.015625	461.000000	491.000000	1018.000000	1610629298.746412
1065	41246.878906	-187500.015625	-187500.015625	-187500.015625	-187500.015625	-187500.015625	-187500.015625	-187500.015625	461.000000	491.000000	1018.000000	1610629298.746414
1066	41221.441406	-187500.015625	-187500.015625	-187500.015625	-187500.015625	-187500.015625	-187500.015625	-187500.015625	461.000000	490.000000	1018.000000	1610629298.746415
1067	41246.296875	-187500.015625	-187500.015625	-187500.015625	-187500.015625	-187500.015625	-187500.015625	-187500.015625	461.000000	491.000000	1019.000000	1610629298.746417
1068	41286.507812	-187500.015625	-187500.015625	-187500.015625	-187500.015625	-187500.015625	-187500.015625	-187500.015625	460.000000	491.000000	1017.000000	1610629298.746419
1069	41287.292969	-187500.015625	-187500.015625	-187500.015625	-187500.015625	-187500.015625	-187500.015625	-187500.015625	461.000000	491.000000	1018.000000	1610629298.746420
1070	41249.828125	-187500.015625	-187500.015625	-187500.015625	-187500.015625	-187500.015625	-187500.015625	-187500.015625	461.000000	491.000000	1019.000000	1610629298.746422
1071	41224.171875	-187500.015625	-187500.015625	-187500.015625	-187500.015625	-187500.015625	-187500.015625	-187500.015625	461.000000	490.000000	1018.000000	1610629298.746424
1072	41247.257812	-187500.015625	-187500.015625	-187500.015625	-187500.015625	-187500.015625	-187500.015625	-187500.015625	461.000000	490.000000	1019.000000	1610629298.746426
1073	41284.945312	-187500.015625	-187500.015625	-187500.015625	-187500.015625	-187500.015625	-187500.015625	-187500.015625	461.000000	490.000000	1019.000000	1610629298.746427
1074	41284.320312	-187500.015625	-187500.015625	-187500.015625	-187500.015625	-187500.015625	-187500.015625	-187500.015625	461.000000	491.000000	1018.000000	1610629298.746429
1075	41246.140625	-187500.015625	-187500.015625	-187500.015625	-187500.015625	-187500.015625	-187500.015625	-187500.015625	461.000000	490.000000	1019.000000	1610629298.746431
1076	41221.667969	-187500.015625	-187500.015625	-187500.015625	-187500.015625	-187500.015625	-187500.015625	-187500.015625	461.000000	490.000000	1018.000000	1610629298.746432
1077	41240.039062	-187500.015625	-187500.015625	-187500.015625	-187500.015625	-187500.015625	-187500.015625	-187500.015625	461.000000	491.000000	1019.000000	1610629298.746434
1078	41282.621094	-187500.015625	-187500.015625	-187500.015625	-187500.015625	-187500.015625	-187500.015625	-187500.015625	461.000000	490.000000	1019.000000	1610629298.746436
1079	41286.777344	-187500.015625	-187500.015625	-187500.015625	-187500.015625	-187500.015625	-187500.015625	-187500.015625	461.000000	491.000000	1018.000000	1610629298.746437
1080	41252.175781	-187500.015625	-187500.015625	-187500.015625	-187500.015625	-187500.015625	-187500.015625	-187500.015625	461.000000	491.000000	1019.000000	1610629298.746439
1081	41227.097656	-187500.015625	-187500.015625	-187500.015625	-187500.015625	-187500.015625	-187500.015625	-187500.015625	461.000000	490.000000	1019.000000	1610629298.746440
1082	41243.503906	-187500.015625	-187500.015625	-187500.015625	-187500.015625	-187500.015625	-187500.015625	-187500.015625	461.000000	491.000000	1018.000000	1610629298.746442
1083	41280.675781	-187500.015625	-187500.015625	-187500.015625	-187500.015625	-187500.015625	-187500.015625	-187500.015625	460.000000	491.000000	1018.000000	1610629299.225601
1084	41279.960938	-187500.015625	-187500.015625	-187500.015625	-187500.015625	-187500.015625	-187500.015625	-187500.015625	461.000000	490.000000	1018.000000	1610629299.226655
1085	41245.515625	-187500.015625	-187500.015625	-187500.015625	-187500.015625	-187500.015625	-187500.015625	-187500.015625	461.000000	491.000000	1019.000000	1610629299.226665
1086	41221.667969	-187500.015625	-187500.015625	-187500.015625	-187500.015625	-187500.015625	-187500.015625	-187500.015625	461.000000	490.000000	1018.000000	1610629299.226675
1087	41236.218750	-187500.015625	-187500.015625	-187500.015625	-187500.015625	-187500.015625	-187500.015625	-187500.015625	461.000000	491.000000	1018.000000	1610629299.226684
1088	41274.886719	-187500.015625	-187500.015625	-187500.015625	-187500.015625	-187500.015625	-187500.015625	-187500.015625	461.000000	490.000000	1019.000000	1610629299.226694
1089	41276.605469	-187500.015625	-187500.015625	-187500.015625	-187500.015625	-187500.015625	-187500.015625	-187500.015625	461.000000	490.000000	1017.000000	1610629299.226702
1090	41239.257812	-187500.015625	-187500.015625	-187500.015625	-187500.015625	-187500.015625	-187500.015625	-187500.015625	461.000000	491.000000	1018.000000	1610629299.226712
1091	41215.027344	-187500.015625	-187500.015625	-187500.015625	-187500.015625	-187500.015625	-187500.015625	-187500.015625	461.000000	490.000000	1018.000000	1610629299.226721
1092	41237.535156	-187500.015625	-187500.015625	-187500.015625	-187500.015625	-187500.015625	-187500.015625	-187500.015625	461.000000	491.000000	1019.000000	1610629299.226730
1093	41277.480469	-187500.015625	-187500.015625	-187500.015625	-187500.015625	-187500.015625	-187500.015625	-187500.015625	461.000000	490.000000	1019.000000	1610629299.226740
1094	41278.933594	-187500.015625	-187500.015625	-187500.015625	-187500.015625	-187500.015625	-187500.015625	-187500.015625	460.000000	491.000000	1018.000000	1610629299.226759
1095	41244.511719	-187500.015625	-187500.015625	-187500.015625	-187500.015625	-187500.015625	-187500.015625	-187500.015625	461.000000	491.000000	1017.000000	1610629299.226769
1096	41216.480469	-187500.015625	-187500.015625	-187500.015625	-187500.015625	-187500.015625	-187500.015625	-187500.015625	461.000000	490.000000	1019.000000	1610629299.226779
1097	41230.117188	-187500.015625	-187500.015625	-187500.015625	-187500.015625	-187500.015625	-187500.015625	-187500.015625	461.000000	491.000000	1018.000000	1610629299.226787
1098	41270.683594	-187500.015625	-187500.015625	-187500.015625	-187500.015625	-187500.015625	-187500.015625	-187500.015625	461.000000	490.000000	1019.000000	1610629299.226796
1099	41274.484375	-187500.015625	-187500.015625	-187500.015625	-187500.015625	-187500.015625	-187500.015625	-187500.015625	461.000000	491.000000	1018.000000	1610629299.226806
1100	41237.359375	-187500.015625	-187500.015625	-187500.015625	-187500.015625	-187500.015625	-187500.015625	-187500.015625	461.000000	491.000000	1018.000000	1610629299.226815
1101	41212.054688	-187500.015625	-187500.015625	-187500.015625	-187500.015625	-187500.015625	-187500.015625	-187500.015625	461.000000	491.000000	1018.000000	1610629299.226824
1102	41230.562500	-187500.015625	-187500.015625	-187500.015625	-187500.015625	-187500.015625	-187500.015625	-187500.015625	461.000000	491.000000	1018.000000	1610629299.226833
1103	41274.773438	-187500.015625	-187500.015625	-187500.015625	-187500.015625	-187500.015625	-187500.015625	-187500.015625	461.000000	490.000000	1019.000000	1610629299.226842
1104	41281.703125	-187500.015625	-187500.015625	-187500.015625	-187500.015625	-187500.015625	-187500.015625	-187500.015625	461.000000	490.000000	1018.000000	1610629299.226851
1105	41245.648438	-187500.015625	-187500.015625	-187500.015625	-187500.015625	-187500.015625	-187500.015625	-187500.015625	461.000000	491.000000	1019.000000	1610629299.226860
1106	41216.527344	-187500.015625	-187500.015625	-187500.015625	-187500.015625	-187500.015625	-187500.015625	-187500.015625	461.000000	490.000000	1018.000000	1610629299.226869
1107	41234.964844	-187500.015625	-187500.015625	-187500.015625	-187500.015625	-187500.015625	-187500.015625	-187500.015625	461.000000	491.000000	1019.000000	1610629299.226879
1108	41274.820312	-187500.015625	-187500.015625	-187500.015625	-187500.015625	-187500.015625	-187500.015625	-187500.015625	461.000000	490.000000	1019.000000	1610629299.226888
1109	41278.730469	-187500.015625	-187500.015625	-187500.015625	-187500.015625	-187500.015625	-187500.015625	-187500.015625	461.000000	490.000000	1019.000000	1610629299.226897
1110	41244.199219	-187500.015625	-187500.015625	-187500.015625	-187500.015625	-187500.015625	-187500.015625	-187500.015625	461.000000	491.000000	1019.000000	1610629299.226906
1111	41215.363281	-187500.015625	-187500.015625	-187500.015625	-187500.015625	-187500.015625	-187500.015625	-187500.015625	461.000000	490.000000	1018.000000	1610629299.226915
1112	41231.121094	-187500.015625	-187500.015625	-187500.015625	-187500.015625	-187500.015625	-187500.015625	-187500.015625	461.000000	491.000000	1019.000000	1610629299.226924
1113	41272.917969	-187500.015625	-187500.015625	-187500.015625	-187500.015625	-187500.015625	-187500.015625	-187500.015625	461.000000	490.000000	1019.000000	1610629299.226933
1114	41277.703125	-187500.015625	-187500.015625	-187500.015625	-187500.015625	-187500.015625	-187500.015625	-187500.015625	461.000000	491.000000	1019.000000	1610629299.226942
1115	41239.480469	-187500.015625	-187500.015625	-187500.015625	-187500.015625	-187500.015625	-187500.015625	-187500.015625	461.000000	491.000000	1019.000000	1610629299.226952
1116	41210.781250	-187500.015625	-187500.015625	-187500.015625	-187500.015625	-187500.015625	-187500.015625	-187500.015625	461.000000	490.000000	1019.000000	1610629299.226961
1117	41227.433594	-187500.015625	-187500.015625	-187500.015625	-187500.015625	-187500.015625	-187500.015625	-187500.015625	461.000000	491.000000	1018.000000	1610629299.226974
1118	41265.921875	-187500.015625	-187500.015625	-187500.015625	-187500.015625	-187500.015625	-187500.015625	-187500.015625	461.000000	491.000000	1019.000000	1610629299.226984
1119	41271.332031	-187500.015625	-187500.015625	-187500.015625	-187500.015625	-187500.015625	-187500.015625	-187500.015625	460.000000	491.000000	1017.000000	1610629299.226993
1120	41239.144531	-187500.015625	-187500.015625	-187500.015625	-187500.015625	-187500.015625	-187500.015625	-187500.015625	461.000000	491.000000	1019.000000	1610629299.227002
1121	41211.316406	-187500.015625	-187500.015625	-187500.015625	-187500.015625	-187500.015625	-187500.015625	-187500.015625	461.000000	490.000000	1019.000000	1610629299.227010
1122	41227.878906	-187500.015625	-187500.015625	-187500.015625	-187500.015625	-187500.015625	-187500.015625	-187500.015625	461.000000	491.000000	1018.000000	1610629299.227020
1123	41272.070312	-187500.015625	-187500.015625	-187500.015625	-187500.015625	-187500.015625	-187500.015625	-187500.015625	460.000000	491.000000	1018.000000	1610629299.227029
1124	41278.105469	-187500.015625	-187500.015625	-187500.015625	-187500.015625	-187500.015625	-187500.015625	-187500.015625	461.000000	490.000000	1019.000000	1610629299.227038
1125	41242.343750	-187500.015625	-187500.015625	-187500.015625	-187500.015625	-187500.015625	-187500.015625	-187500.015625	461.000000	490.000000	1019.000000	1610629299.227047
1126	41212.390625	-187500.015625	-187500.015625	-187500.015625	-187500.015625	-187500.015625	-187500.015625	-187500.015625	461.000000	490.000000	1017.000000	1610629299.227057
1127	41230.117188	-187500.015625	-187500.015625	-187500.015625	-187500.015625	-187500.015625	-187500.015625	-187500.015625	461.000000	491.000000	1019.000000	1610629299.227066
1128	41273.523438	-187500.015625	-187500.015625	-187500.015625	-187500.015625	-187500.015625	-187500.015625	-187500.015625	461.000000	491.000000	1018.000000	1610629299.227075
1129	41280.207031	-187500.015625	-187500.015625	-187500.015625	-187500.015625	-187500.015625	-187500.015625	-187500.015625	461.000000	491.000000	1018.000000	1610629299.227084
1130	41249.425781	-187500.015625	-187500.015625	-187500.015625	-187500.015625	-187500.015625	-187500.015625	-187500.015625	461.000000	491.000000	1018.000000	1610629299.227093
1131	41220.726562	-187500.015625	-187500.015625	-187500.015625	-187500.015625	-187500.015625	-187500.015625	-187500.015625	461.000000	490.000000	1019.000000	1610629299.227102
1132	41231.656250	-187500.015625	-187500.015625	-187500.015625	-187500.015625	-187500.015625	-187500.015625	-187500.015625	461.000000	491.000000	1017.000000	1610629299.227111
1133	41271.957031	-187500.015625	-187500.015625	-187500.015625	-187500.015625	-187500.015625	-187500.015625	-187500.015625	460.000000	491.000000	1019.000000	1610629299.227120
1134	41279.335938	-187500.015625	-187500.015625	-187500.015625	-187500.015625	-187500.015625	-187500.015625	-187500.015625	461.000000	491.000000	1018.000000	1610629299.227130
1135	41246.566406	-187500.015625	-187500.015625	-187500.015625	-187500.015625	-187500.015625	-187500.015625	-187500.015625	461.000000	491.000000	1018.000000	1610629299.227139
1136	41221.488281	-187500.015625	-187500.015625	-187500.015625	-187500.015625	-187500.015625	-187500.015625	-187500.015625	461.000000	491.000000	1018.000000	1610629299.227148
1137	41234.316406	-187500.015625	-187500.015625	-187500.015625	-187500.015625	-187500.015625	-187500.015625	-187500.015625	461.000000	491.000000	1018.000000	1610629299.227157
1138	41282.238281	-187500.015625	-187500.015625	-187500.015625	-187500.015625	-187500.015625	-187500.015625	-187500.015625	461.000000	491.000000	1019.000000	1610629299.227166
1139	41293.171875	-187500.015625	-187500.015625	-187500.015625	-187500.015625	-187500.015625	-187500.015625	-187500.015625	461.000000	491.000000	1018.000000	1610629299.227175
1140	41259.507812	-187500.015625	-187500.015625	-187500.015625	-187500.015625	-187500.015625	-187500.015625	-187500.015625	461.000000	491.000000	1019.000000	1610629299.227184
1141	41225.554688	-187500.015625	-187500.015625	-187500.015625	-187500.015625	-187500.015625	-187500.015625	-187500.015625	461.000000	490.000000	1019.000000	1610629299.227197
1142	41241.625000	-187500.015625	-187500.015625	-187500.015625	-187500.015625	-187500.015625	-187500.015625	-187500.015625	461.000000	491.000000	1018.000000	1610629299.227207
1143	41290.085938	-187500.015625	-187500.015625	-187500.015625	-187500.015625	-187500.015625	-187500.015625	-187500.015625	461.000000	491.000000	1019.000000	1610629299.227216
1144	41303.093750	-187500.015625	-187500.015625	-187500.015625	-187500.015625	-187500.015625	-187500.015625	-187500.015625	461.000000	491.000000	1018.000000	1610629299.227225
1145	41259.015625	-187500.015625	-187500.015625	-187500.015625	-187500.015625	-187500.015625	-187500.015625	-187500.015625	461.000000	491.000000	1019.000000	1610629299.227234
1146	41213.554688	-187500.015625	-187500.015625	-187500.015625	-187500.015625	-187500.015625	-187500.015625	-187500.015625	461.000000	490.000000	1019.000000	1610629299.227244
1147	41225.085938	-187500.015625	-187500.015625	-187500.015625	-187500.015625	-187500.015625	-187500.015625	-187500.015625	461.000000	491.000000	1018.000000	1610629299.227253
1148	41272.808594	-187500.015625	-187500.015625	-187500.015625	-187500.015625	-187500.015625	-187500.015625	-187500.015625	461.000000	491.000000	1019.000000	1610629299.227262
1149	41279.066406	-187500.015625	-187500.015625	-187500.015625	-187500.015625	-187500.015625	-187500.015625	-187500.015625	461.000000	491.000000	1018.000000	1610629299.227273
1150	41246.746094	-187500.015625	-187500.015625	-187500.015625	-187500.015625	-187500.015625	-187500.015625	-187500.015625	461.000000	490.000000	1019.000000	1610629299.227282
1151	41217.687500	-187500.015625	-187500.015625	-187500.015625	-187500.015625	-187500.015625	-187500.015625	-187500.015625	461.000000	491.000000	1019.000000	1610629299.227292
1152	41229.378906	-187500.015625	-187500.015625	-187500.015625	-187500.015625	-187500.015625	-187500.015625	-187500.015625	461.000000	491.000000	1018.000000	1610629299.227300
1153	41273.812500	-187500.015625	-187500.015625	-187500.015625	-187500.015625	-187500.015625	-187500.015625	-187500.015625	461.000000	490.000000	1019.000000	1610629299.227310
1154	41281.324219	-187500.015625	-187500.015625	-187500.015625	-187500.015625	-187500.015625	-187500.015625	-187500.015625	461.000000	490.000000	1018.000000	1610629299.227319
1155	41246.476562	-187500.015625	-187500.015625	-187500.015625	-187500.015625	-187500.015625	-187500.015625	-187500.015625	461.000000	491.000000	1019.000000	1610629299.227328
1156	41216.390625	-187500.015625	-187500.015625	-187500.015625	-187500.015625	-187500.015625	-187500.015625	-187500.015625	461.000000	490.000000	1018.000000	1610629299.227338
1157	41228.597656	-187500.015625	-187500.015625	-187500.015625	-187500.015625	-187500.015625	-187500.015625	-187500.015625	461.000000	491.000000	1018.000000	1610629299.227346
1158	41268.269531	-187500.015625	-187500.015625	-187500.015625	-187500.015625	-187500.015625	-187500.015625	-187500.015625	461.000000	490.000000	1019.000000	1610629299.227356
1159	41283.871094	-187500.015625	-187500.015625	-187500.015625	-187500.015625	-187500.015625	-187500.015625	-187500.015625	461.000000	490.000000	1019.000000	1610629299.227365
1160	41249.093750	-187500.015625	-187500.015625	-187500.015625	-187500.015625	-187500.015625	-187500.015625	-187500.015625	461.000000	491.000000	1018.000000	1610629299.227374
1161	41223.613281	-187500.015625	-187500.015625	-187500.015625	-187500.015625	-187500.015625	-187500.015625	-187500.015625	461.000000	490.000000	1018.000000	1610629299.227383
1162	41236.531250	-187500.015625	-187500.015625	-187500.015625	-187500.015625	-187500.015625	-187500.015625	-187500.015625	461.000000	491.000000	1018.000000	1610629299.227393
1163	41274.437500	-187500.015625	-187500.015625	-187500.015625	-187500.015625	-187500.015625	-187500.015625	-187500.015625	461.000000	490.000000	1019.000000	1610629299.227401
1164	41286.933594	-187500.015625	-187500.015625	-187500.015625	-187500.015625	-187500.015625	-187500.015625	-187500.015625	461.000000	490.000000	1018.000000	1610629299.227415
1165	41254.277344	-187500.015625	-187500.015625	-187500.015625	-187500.015625	-187500.015625	-187500.015625	-187500.015625	461.000000	491.000000	1018.000000	1610629299.227424
1166	41229.066406	-187500.015625	-187500.015625	-187500.015625	-187500.015625	-187500.015625	-187500.015625	-187500.015625	461.000000	490.000000	1020.000000	1610629299.227433
1167	41243.347656	-187500.015625	-187500.015625	-187500.015625	-187500.015625	-187500.015625	-187500.015625	-187500.015625	461.000000	491.000000	1018.000000	1610629299.227443
1168	41280.832031	-187500.015625	-187500.015625	-187500.015625	-187500.015625	-187500.015625	-187500.015625	-187500.015625	461.000000	490.000000	1019.000000	1610629299.227451
1169	41296.410156	-187500.015625	-187500.015625	-187500.015625	-187500.015625	-187500.015625	-187500.015625	-187500.015625	461.000000	490.000000	1019.000000	1610629299.227461
1170	41263.644531	-187500.015625	-187500.015625	-187500.015625	-187500.015625	-187500.015625	-187500.015625	-187500.015625	461.000000	491.000000	1018.000000	1610629299.227470
1171	41230.652344	-187500.015625	-187500.015625	-187500.015625	-187500.015625	-187500.015625	-187500.015625	-187500.015625	461.000000	490.000000	1019.000000	1610629299.227479
1172	41237.828125	-187500.015625	-187500.015625	-187500.015625	-187500.015625	-187500.015625	-187500.015625	-187500.015625	461.000000	491.000000	1018.000000	1610629299.227490
1173	41278.441406	-187500.015625	-187500.015625	-187500.015625	-187500.015625	-187500.015625	-187500.015625	-187500.015625	461.000000	491.000000	1018.000000	1610629299.227500
1174	41295.425781	-187500.015625	-187500.015625	-187500.015625	-187500.015625	-187500.015625	-187500.015625	-187500.015625	461.000000	490.000000	1018.000000	1610629299.227510
1175	41263.910156	-187500.015625	-187500.015625	-187500.015625	-187500.015625	-187500.015625	-187500.015625	-187500.015625	461.000000	491.000000	1019.000000	1610629299.227521
1176	41235.414062	-187500.015625	-187500.015625	-187500.015625	-187500.015625	-187500.015625	-187500.015625	-187500.015625	461.000000	490.000000	1019.000000	1610629299.227531
1177	41247.058594	-187500.015625	-187500.015625	-187500.015625	-187500.015625	-187500.015625	-187500.015625	-187500.015625	461.000000	491.000000	1018.000000	1610629299.227542
1178	41284.808594	-187500.015625	-187500.015625	-187500.015625	-187500.015625	-187500.015625	-187500.015625	-187500.015625	461.000000	490.000000	1018.000000	1610629299.227554
1179	41295.339844	-187500.015625	-187500.015625	-187500.015625	-187500.015625	-187500.015625	-187500.015625	-187500.015625	460.000000	490.000000	1018.000000	1610629299.227565
1180	41260.847656	-187500.015625	-187500.015625	-187500.015625	-187500.015625	-187500.015625	-187500.015625	-187500.015625	461.000000	491.000000	1018.000000	1610629299.227576
1181	41225.980469	-187500.015625	-187500.015625	-187500.015625	-187500.015625	-187500.015625	-187500.015625	-187500.015625	461.000000	490.000000	1019.000000	1610629299.227587
1182	41238.812500	-187500.015625	-187500.015625	-187500.015625	-187500.015625	-187500.015625	-187500.015625	-187500.015625	461.000000	491.000000	1018.000000	1610629299.227599
1183	41280.519531	-187500.015625	-187500.015625	-187500.015625	-187500.015625	-187500.015625	-187500.015625	-187500.015625	461.000000	491.000000	1019.000000	1610629299.227611
1184	41292.476562	-187500.015625	-187500.015625	-187500.015625	-187500.015625	-187500.015625	-187500.015625	-187500.015625	461.000000	490.000000	1019.000000	1610629299.227621
1185	41266.371094	-187500.015625	-187500.015625	-187500.015625	-187500.015625	-187500.015625	-187500.015625	-187500.015625	461.000000	491.000000	1019.000000	1610629299.227630
1186	41231.210938	-187500.015625	-187500.015625	-187500.015625	-187500.015625	-187500.015625	-187500.015625	-187500.015625	461.000000	491.000000	1018.000000	1610629299.227640
1187	41239.636719	-187500.015625	-187500.015625	-187500.015625	-187500.015625	-187500.015625	-187500.015625	-187500.015625	461.000000	491.000000	1018.000000	1610629299.227654
1188	41276.921875	-187500.015625	-187500.015625	-187500.015625	-187500.015625	-187500.015625	-187500.015625	-187500.015625	461.000000	490.000000	1019.000000	1610629299.227665
1189	41293.437500	-187500.015625	-187500.015625	-187500.015625	-187500.015625	-187500.015625	-187500.015625	-187500.015625	461.000000	490.000000	1019.000000	1610629299.227675
1190	41267.554688	-187500.015625	-187500.015625	-187500.015625	-187500.015625	-187500.015625	-187500.015625	-187500.015625	461.000000	491.000000	1018.000000	1610629299.227684
1191	41235.031250	-187500.015625	-187500.015625	-187500.015625	-187500.015625	-187500.015625	-187500.015625	-187500.015625	461.000000	490.000000	1018.000000	1610629299.227693
1192	41242.992188	-187500.015625	-187500.015625	-187500.015625	-187500.015625	-187500.015625	-187500.015625	-187500.015625	461.000000	492.000000	1018.000000	1610629299.227702
1193	41286.218750	-187500.015625	-187500.015625	-187500.015625	-187500.015625	-187500.015625	-187500.015625	-187500.015625	461.000000	492.000000	1018.000000	1610629299.227711
1194	41300.187500	-187500.015625	-187500.015625	-187500.015625	-187500.015625	-187500.015625	-187500.015625	-187500.015625	461.000000	490.000000	1019.000000	1610629299.227721
1195	41267.667969	-187500.015625	-187500.015625	-187500.015625	-187500.015625	-187500.015625	-187500.015625	-187500.015625	461.000000	491.000000	1018.000000	1610629299.227731
1196	41233.914062	-187500.015625	-187500.015625	-187500.015625	-187500.015625	-187500.015625	-187500.015625	-187500.015625	461.000000	490.000000	1018.000000	1610629299.227741
1197	41248.085938	-187500.015625	-187500.015625	-187500.015625	-187500.015625	-187500.015625	-187500.015625	-187500.015625	461.000000	491.000000	1018.000000	1610629299.227750
1198	41286.820312	-187500.015625	-187500.015625	-187500.015625	-187500.015625	-187500.015625	-187500.015625	-187500.015625	460.000000	491.000000	1018.000000	1610629299.227760
1199	41294.511719	-187500.015625	-187500.015625	-187500.015625	-187500.015625	-187500.015625	-187500.015625	-187500.015625	461.000000	489.000000	1019.000000	1610629299.227769
1200	41268.003906	-187500.015625	-187500.015625	-187500.015625	-187500.015625	-187500.015625	-187500.015625	-187500.015625	461.000000	491.000000	1019.000000	1610629299.227778
1201	41233.468750	-187500.015625	-187500.015625	-187500.015625	-187500.015625	-187500.015625	-187500.015625	-187500.015625	461.000000	490.000000	1018.000000	1610629299.227787
1202	41235.925781	-187500.015625	-187500.015625	-187500.015625	-187500.015625	-187500.015625	-187500.015625	-187500.015625	461.000000	490.000000	1019.000000	1610629299.227797
1203	41276.628906	-187500.015625	-187500.015625	-187500.015625	-187500.015625	-187500.015625	-187500.015625	-187500.015625	460.000000	491.000000	1019.000000	1610629299.704938
1204	41293.371094	-187500.015625	-187500.015625	-187500.015625	-187500.015625	-187500.015625	-187500.015625	-187500.015625	460.000000	491.000000	1018.000000	1610629299.704970
1205	41261.832031	-187500.015625	-187500.015625	-187500.015625	-187500.015625	-187500.015625	-187500.015625	-187500.015625	461.000000	491.000000	1019.000000	1610629299.705145
1206	41225.421875	-187500.015625	-187500.015625	-187500.015625	-187500.015625	-187500.015625	-187500.015625	-187500.015625	461.000000	490.000000	1018.000000	1610629299.705147
1207	41231.324219	-187500.015625	-187500.015625	-187500.015625	-187500.015625	-187500.015625	-187500.015625	-187500.015625	461.000000	491.000000	1019.000000	1610629299.705149
1208	41273.343750	-187500.015625	-187500.015625	-187500.015625	-187500.015625	-187500.015625	-187500.015625	-187500.015625	460.000000	490.000000	1018.000000	1610629299.705150
1209	41289.953125	-187500.015625	-187500.015625	-187500.015625	-187500.015625	-187500.015625	-187500.015625	-187500.015625	461.000000	490.000000	1017.000000	1610629299.705152
1210	41258.503906	-187500.015625	-187500.015625	-187500.015625	-187500.015625	-187500.015625	-187500.015625	-187500.015625	461.000000	491.000000	1019.000000	1610629299.705193
1211	41223.835938	-187500.015625	-187500.015625	-187500.015625	-187500.015625	-187500.015625	-187500.015625	-187500.015625	461.000000	490.000000	1018.000000	1610629299.705195
1212	41231.433594	-187500.015625	-187500.015625	-187500.015625	-187500.015625	-187500.015625	-187500.015625	-187500.015625	461.000000	491.000000	1019.000000	1610629299.705197
1213	41268.875000	-187500.015625	-187500.015625	-187500.015625	-187500.015625	-187500.015625	-187500.015625	-187500.015625	461.000000	491.000000	1018.000000	1610629299.705199
1214	41284.320312	-187500.015625	-187500.015625	-187500.015625	-187500.015625	-187500.015625	-187500.015625	-187500.015625	461.000000	491.000000	1018.000000	1610629299.705200
1215	41257.875000	-187500.015625	-187500.015625	-187500.015625	-187500.015625	-187500.015625	-187500.015625	-187500.015625	461.000000	491.000000	1018.000000	1610629299.705202
1216	41225.511719	-187500.015625	-187500.015625	-187500.015625	-187500.015625	-187500.015625	-187500.015625	-187500.015625	461.000000	490.000000	1018.000000	1610629299.705204
1217	41233.109375	-187500.015625	-187500.015625	-187500.015625	-187500.015625	-187500.015625	-187500.015625	-187500.015625	461.000000	491.000000	1019.000000	1610629299.705206
1218	41274.035156	-187500.015625	-187500.015625	-187500.015625	-187500.015625	-187500.015625	-187500.015625	-187500.015625	461.000000	491.000000	1019.000000	1610629299.705207
1219	41285.234375	-187500.015625	-187500.015625	-187500.015625	-187500.015625	-187500.015625	-187500.015625	-187500.015625	460.000000	491.000000	1018.000000	1610629299.705209
1220	41250.144531	-187500.015625	-187500.015625	-187500.015625	-187500.015625	-187500.015625	-187500.015625	-187500.015625	461.000000	491.000000	1019.000000	1610629299.705211
1221	41219.992188	-187500.015625	-187500.015625	-187500.015625	-187500.015625	-187500.015625	-187500.015625	-187500.015625	461.000000	490.000000	1018.000000	1610629299.705212
1222	41227.253906	-187500.015625	-187500.015625	-187500.015625	-187500.015625	-187500.015625	-187500.015625	-187500.015625	461.000000	490.000000	1019.000000	1610629299.705214
1223	41263.843750	-187500.015625	-187500.015625	-187500.015625	-187500.015625	-187500.015625	-187500.015625	-187500.015625	461.000000	491.000000	1019.000000	1610629299.705216
1224	41278.058594	-187500.015625	-187500.015625	-187500.015625	-187500.015625	-187500.015625	-187500.015625	-187500.015625	461.000000	490.000000	1018.000000	1610629299.705217
1225	41249.003906	-187500.015625	-187500.015625	-187500.015625	-187500.015625	-187500.015625	-187500.015625	-187500.015625	461.000000	490.000000	1019.000000	1610629299.705219
1226	41218.917969	-187500.015625	-187500.015625	-187500.015625	-187500.015625	-187500.015625	-187500.015625	-187500.015625	461.000000	491.000000	1018.000000	1610629299.705238
1227	41233.132812	-187500.015625	-187500.015625	-187500.015625	-187500.015625	-187500.015625	-187500.015625	-187500.015625	461.000000	491.000000	1018.000000	1610629299.705240
1228	41281.457031	-187500.015625	-187500.015625	-187500.015625	-187500.015625	-187500.015625	-187500.015625	-187500.015625	460.000000	491.000000	1017.000000	1610629299.705241
1229	41293.414062	-187500.015625	-187500.015625	-187500.015625	-187500.015625	-187500.015625	-187500.015625	-187500.015625	461.000000	490.000000	1018.000000	1610629299.705243
1230	41253.093750	-187500.015625	-187500.015625	-187500.015625	-187500.015625	-187500.015625	-187500.015625	-187500.015625	461.000000	491.000000	1019.000000	1610629299.705244
1231	41211.562500	-187500.015625	-187500.015625	-187500.015625	-187500.015625	-187500.015625	-187500.015625	-187500.015625	461.000000	490.000000	1018.000000	1610629299.705246
1232	41207.519531	-187500.015625	-187500.015625	-187500.015625	-187500.015625	-187500.015625	-187500.015625	-187500.015625	461.000000	490.000000	1019.000000	1610629299.705248
1233	41246.699219	-187500.015625	-187500.015625	-187500.015625	-187500.015625	-187500.015625	-187500.015625	-187500.015625	460.000000	491.000000	1018.000000	1610629299.705249
1234	41260.960938	-187500.015625	-187500.015625	-187500.015625	-187500.015625	-187500.015625	-187500.015625	-187500.015625	461.000000	491.000000	1019.000000	1610629299.705253
1235	41229.332031	-187500.015625	-187500.015625	-187500.015625	-187500.015625	-187500.015625	-187500.015625	-187500.015625	461.000000	491.000000	1019.000000	1610629299.705256
1236	41195.136719	-187500.015625	-187500.015625	-187500.015625	-187500.015625	-187500.015625	-187500.015625	-187500.015625	461.000000	490.000000	1019.000000	1610629299.705257
1237	41201.550781	-187500.015625	-187500.015625	-187500.015625	-187500.015625	-187500.015625	-187500.015625	-187500.015625	461.000000	491.000000	1018.000000	1610629299.705259
1238	41243.796875	-187500.015625	-187500.015625	-187500.015625	-187500.015625	-187500.015625	-187500.015625	-187500.015625	460.000000	491.000000	1019.000000	1610629299.705261
1239	41265.945312	-187500.015625	-187500.015625	-187500.015625	-187500.015625	-187500.015625	-187500.015625	-187500.015625	461.000000	490.000000	1019.000000	1610629299.705262
1240	41242.273438	-187500.015625	-187500.015625	-187500.015625	-187500.015625	-187500.015625	-187500.015625	-187500.015625	461.000000	491.000000	1018.000000	1610629299.705264
1241	41204.566406	-187500.015625	-187500.015625	-187500.015625	-187500.015625	-187500.015625	-187500.015625	-187500.015625	461.000000	490.000000	1019.000000	1610629299.705266
1242	41209.550781	-187500.015625	-187500.015625	-187500.015625	-187500.015625	-187500.015625	-187500.015625	-187500.015625	461.000000	490.000000	1019.000000	1610629299.705267
1243	41253.808594	-187500.015625	-187500.015625	-187500.015625	-187500.015625	-187500.015625	-187500.015625	-187500.015625	461.000000	491.000000	1019.000000	1610629299.705269
1244	41271.578125	-187500.015625	-187500.015625	-187500.015625	-187500.015625	-187500.015625	-187500.015625	-187500.015625	461.000000	490.000000	1018.000000	1610629299.705271
1245	41244.355469	-187500.015625	-187500.015625	-187500.015625	-187500.015625	-187500.015625	-187500.015625	-187500.015625	461.000000	491.000000	1019.000000	1610629299.705272
1246	41210.937500	-187500.015625	-187500.015625	-187500.015625	-187500.015625	-187500.015625	-187500.015625	-187500.015625	461.000000	491.000000	1018.000000	1610629299.705274
1247	41214.289062	-187500.015625	-187500.015625	-187500.015625	-187500.015625	-187500.015625	-187500.015625	-187500.015625	461.000000	490.000000	1018.000000	1610629299.705276
1248	41253.093750	-187500.015625	-187500.015625	-187500.015625	-187500.015625	-187500.015625	-187500.015625	-187500.015625	460.000000	491.000000	1018.000000	1610629299.705278
1249	41273.410156	-187500.015625	-187500.015625	-187500.015625	-187500.015625	-187500.015625	-187500.015625	-187500.015625	461.000000	490.000000	1019.000000	1610629299.705280
1250	41245.984375	-187500.015625	-187500.015625	-187500.015625	-187500.015625	-187500.015625	-187500.015625	-187500.015625	461.000000	491.000000	1018.000000	1610629299.705281
1251	41209.777344	-187500.015625	-187500.015625	-187500.015625	-187500.015625	-187500.015625	-187500.015625	-187500.015625	461.000000	490.000000	1018.000000	1610629299.705283
1252	41216.617188	-187500.015625	-187500.015625	-187500.015625	-187500.015625	-187500.015625	-187500.015625	-187500.015625	460.000000	490.000000	1017.000000	1610629299.705284
1253	41261.339844	-187500.015625	-187500.015625	-187500.015625	-187500.015625	-187500.015625	-187500.015625	-187500.015625	460.000000	491.000000	1018.000000	1610629299.705286
1254	41278.015625	-187500.015625	-187500.015625	-187500.015625	-187500.015625	-187500.015625	-187500.015625	-187500.015625	461.000000	490.000000	1019.000000	1610629299.705287
1255	41252.667969	-187500.015625	-187500.015625	-187500.015625	-187500.015625	-187500.015625	-187500.015625	-187500.015625	461.000000	491.000000	1019.000000	1610629299.705289
1256	41213.238281	-187500.015625	-187500.015625	-187500.015625	-187500.015625	-187500.015625	-187500.015625	-187500.015625	461.000000	490.000000	1019.000000	1610629299.705291
1257	41214.359375	-187500.015625	-187500.015625	-187500.015625	-187500.015625	-187500.015625	-187500.015625	-187500.015625	461.000000	490.000000	1019.000000	1610629299.705293
1258	41255.574219	-187500.015625	-187500.015625	-187500.015625	-187500.015625	-187500.015625	-187500.015625	-187500.015625	460.000000	491.000000	1018.000000	1610629299.705295
1259	41276.027344	-187500.015625	-187500.015625	-187500.015625	-187500.015625	-187500.015625	-187500.015625	-187500.015625	461.000000	490.000000	1018.000000	1610629299.705297
1260	41250.656250	-187500.015625	-187500.015625	-187500.015625	-187500.015625	-187500.015625	-187500.015625	-187500.015625	461.000000	492.000000	1018.000000	1610629299.705298
1261	41217.800781	-187500.015625	-187500.015625	-187500.015625	-187500.015625	-187500.015625	-187500.015625	-187500.015625	461.000000	491.000000	1018.000000	1610629299.705300
1262	41218.917969	-187500.015625	-187500.015625	-187500.015625	-187500.015625	-187500.015625	-187500.015625	-187500.015625	461.000000	490.000000	1019.000000	1610629299.705301
1263	41259.484375	-187500.015625	-187500.015625	-187500.015625	-187500.015625	-187500.015625	-187500.015625	-187500.015625	460.000000	491.000000	1018.000000	1610629299.705303
1264	41280.429688	-187500.015625	-187500.015625	-187500.015625	-187500.015625	-187500.015625	-187500.015625	-187500.015625	461.000000	490.000000	1019.000000	1610629299.705304
1265	41251.417969	-187500.015625	-187500.015625	-187500.015625	-187500.015625	-187500.015625	-187500.015625	-187500.015625	461.000000	491.000000	1019.000000	1610629299.705306
1266	41212.503906	-187500.015625	-187500.015625	-187500.015625	-187500.015625	-187500.015625	-187500.015625	-187500.015625	461.000000	491.000000	1018.000000	1610629299.705307
1267	41214.179688	-187500.015625	-187500.015625	-187500.015625	-187500.015625	-187500.015625	-187500.015625	-187500.015625	461.000000	490.000000	1019.000000	1610629299.705309
1268	41255.550781	-187500.015625	-187500.015625	-187500.015625	-187500.015625	-187500.015625	-187500.015625	-187500.015625	461.000000	491.000000	1018.000000	1610629299.705311
1269	41274.148438	-187500.015625	-187500.015625	-187500.015625	-187500.015625	-187500.015625	-187500.015625	-187500.015625	461.000000	490.000000	1019.000000	1610629299.705312
1270	41250.613281	-187500.015625	-187500.015625	-187500.015625	-187500.015625	-187500.015625	-187500.015625	-187500.015625	461.000000	492.000000	1018.000000	1610629299.705314
1271	41210.199219	-187500.015625	-187500.015625	-187500.015625	-187500.015625	-187500.015625	-187500.015625	-187500.015625	461.000000	490.000000	1019.000000	1610629299.705316
1272	41206.289062	-187500.015625	-187500.015625	-187500.015625	-187500.015625	-187500.015625	-187500.015625	-187500.015625	461.000000	491.000000	1019.000000	1610629299.705318
1273	41250.769531	-187500.015625	-187500.015625	-187500.015625	-187500.015625	-187500.015625	-187500.015625	-187500.015625	461.000000	491.000000	1018.000000	1610629299.705319
1274	41277.656250	-187500.015625	-187500.015625	-187500.015625	-187500.015625	-187500.015625	-187500.015625	-187500.015625	461.000000	490.000000	1019.000000	1610629299.705321
1275	41252.890625	-187500.015625	-187500.015625	-187500.015625	-187500.015625	-187500.015625	-187500.015625	-187500.015625	461.000000	491.000000	1019.000000	1610629299.705323
1276	41214.402344	-187500.015625	-187500.015625	-187500.015625	-187500.015625	-187500.015625	-187500.015625	-187500.015625	461.000000	491.000000	1018.000000	1610629299.705324
1277	41212.660156	-187500.015625	-187500.015625	-187500.015625	-187500.015625	-187500.015625	-187500.015625	-187500.015625	461.000000	491.000000	1019.000000	1610629299.705326
1278	41248.800781	-187500.015625	-187500.015625	-187500.015625	-187500.015625	-187500.015625	-187500.015625	-187500.015625	461.000000	491.000000	1018.000000	1610629299.705328
1279	41276.496094	-187500.015625	-187500.015625	-187500.015625	-187500.015625	-187500.015625	-187500.015625	-187500.015625	461.000000	490.000000	1018.000000	1610629299.705329
1280	41261.855469	-187500.015625	-187500.015625	-187500.015625	-187500.015625	-187500.015625	-187500.015625	-187500.015625	461.000000	490.000000	1019.000000	1610629299.705332
1281	41204.390625	-187500.015625	-187500.015625	-187500.015625	-187500.015625	-187500.015625	-187500.015625	-187500.015625	461.000000	491.000000	1018.000000	1610629299.705334
1282	41199.738281	-187500.015625	-187500.015625	-187500.015625	-187500.015625	-187500.015625	-187500.015625	-187500.015625	461.000000	490.000000	1019.000000	1610629299.705335
1283	41245.046875	-187500.015625	-187500.015625	-187500.015625	-187500.015625	-187500.015625	-187500.015625	-187500.015625	461.000000	491.000000	1019.000000	1610629299.705337
1284	41264.359375	-187500.015625	-187500.015625	-187500.015625	-187500.015625	-187500.015625	-187500.015625	-187500.015625	461.000000	490.000000	1018.000000	1610629299.705338
1285	41238.898438	-187500.015625	-187500.015625	-187500.015625	-187500.015625	-187500.015625	-187500.015625	-187500.015625	461.000000	491.000000	1019.000000	1610629299.705340
1286	41202.667969	-187500.015625	-187500.015625	-187500.015625	-187500.015625	-187500.015625	-187500.015625	-187500.015625	461.000000	491.000000	1018.000000	1610629299.705342
1287	41199.089844	-187500.015625	-187500.015625	-187500.015625	-187500.015625	-187500.015625	-187500.015625	-187500.015625	461.000000	490.000000	1019.000000	1610629299.705343
1288	41243.929688	-187500.015625	-187500.015625	-187500.015625	-187500.015625	-187500.015625	-187500.015625	-187500.015625	461.000000	491.000000	1018.000000	1610629299.705345
1289	41264.539062	-187500.015625	-187500.015625	-187500.015625	-187500.015625	-187500.015625	-187500.015625	-187500.015625	460.000000	491.000000	1018.000000	1610629299.705346
1290	41242.050781	-187500.015625	-187500.015625	-187500.015625	-187500.015625	-187500.015625	-187500.015625	-187500.015625	461.000000	491.000000	1019.000000	1610629299.705348
1291	41211.429688	-187500.015625	-187500.015625	-187500.015625	-187500.015625	-187500.015625	-187500.015625	-187500.015625	461.000000	490.000000	1019.000000	1610629299.705350
1292	41207.207031	-187500.015625	-187500.015625	-187500.015625	-187500.015625	-187500.015625	-187500.015625	-187500.015625	461.000000	491.000000	1019.000000	1610629299.705351
1293	41242.566406	-187500.015625	-187500.015625	-187500.015625	-187500.015625	-187500.015625	-187500.015625	-187500.015625	460.000000	491.000000	1018.000000	1610629299.705353
1294	41266.257812	-187500.015625	-187500.015625	-187500.015625	-187500.015625	-187500.015625	-187500.015625	-187500.015625	460.000000	490.000000	1018.000000	1610629299.705354
1295	41251.281250	-187500.015625	-187500.015625	-187500.015625	-187500.015625	-187500.015625	-187500.015625	-187500.015625	461.000000	491.000000	1019.000000	1610629299.705356
1296	41217.824219	-187500.015625	-187500.015625	-187500.015625	-187500.015625	-187500.015625	-187500.015625	-187500.015625	461.000000	491.000000	1019.000000	1610629299.705358
1297	41210.871094	-187500.015625	-187500.015625	-187500.015625	-187500.015625	-187500.015625	-187500.015625	-187500.015625	461.000000	490.000000	1018.000000	1610629299.705359
1298	41246.523438	-187500.015625	-187500.015625	-187500.015625	-187500.015625	-187500.015625	-187500.015625	-187500.015625	461.000000	491.000000	1018.000000	1610629299.705361
1299	41270.058594	-187500.015625	-187500.015625	-187500.015625	-187500.015625	-187500.015625	-187500.015625	-187500.015625	461.000000	490.000000	1019.000000	1610629299.705362
1300	41252.242188	-187500.015625	-187500.015625	-187500.015625	-187500.015625	-187500.015625	-187500.015625	-187500.015625	461.000000	491.000000	1018.000000	1610629299.705364
1301	41214.113281	-187500.015625	-187500.015625	-187500.015625	-187500.015625	-187500.015625	-187500.015625	-187500.015625	461.000000	490.000000	1019.000000	1610629299.705366
1302	41217.980469	-187500.015625	-187500.015625	-187500.015625	-187500.015625	-187500.015625	-187500.015625	-187500.015625	461.000000	490.000000	1019.000000	1610629299.705367
1303	41256.582031	-187500.015625	-187500.015625	-187500.015625	-187500.015625	-187500.015625	-187500.015625	-187500.015625	461.000000	491.000000	1019.000000	1610629299.705370
1304	41275.757812	-187500.015625	-187500.015625	-187500.015625	-187500.015625	-187500.015625	-187500.015625	-187500.015625	461.000000	490.000000	1019.000000	1610629299.705372
1305	41255.195312	-187500.015625	-187500.015625	-187500.015625	-187500.015625	-187500.015625	-187500.015625	-187500.015625	461.000000	491.000000	1018.000000	1610629299.705373
1306	41215.363281	-187500.015625	-187500.015625	-187500.015625	-187500.015625	-187500.015625	-187500.015625	-187500.015625	461.000000	491.000000	1019.000000	1610629299.705375
1307	41210.289062	-187500.015625	-187500.015625	-187500.015625	-187500.015625	-187500.015625	-187500.015625	-187500.015625	461.000000	490.000000	1018.000000	1610629299.705376
1308	41251.597656	-187500.015625	-187500.015625	-187500.015625	-187500.015625	-187500.015625	-187500.015625	-187500.015625	461.000000	491.000000	1019.000000	1610629299.705378
1309	41273.835938	-187500.015625	-187500.015625	-187500.015625	-187500.015625	-187500.015625	-187500.015625	-187500.015625	461.000000	490.000000	1019.000000	1610629299.705380
1310	41254.253906	-187500.015625	-187500.015625	-187500.015625	-187500.015625	-187500.015625	-187500.015625	-187500.015625	461.000000	491.000000	1018.000000	1610629299.705381
1311	41223.343750	-187500.015625	-187500.015625	-187500.015625	-187500.015625	-187500.015625	-187500.015625	-187500.015625	461.000000	490.000000	1019.000000	1610629299.705383
1312	41215.320312	-187500.015625	-187500.015625	-187500.015625	-187500.015625	-187500.015625	-187500.015625	-187500.015625	461.000000	490.000000	1019.000000	1610629299.705384
1313	41246.253906	-187500.015625	-187500.015625	-187500.015625	-187500.015625	-187500.015625	-187500.015625	-187500.015625	461.000000	491.000000	1018.000000	1610629299.705386
1314	41265.027344	-187500.015625	-187500.015625	-187500.015625	-187500.015625	-187500.015625	-187500.015625	-187500.015625	460.000000	490.000000	1018.000000	1610629299.705388
1315	41245.316406	-187500.015625	-187500.015625	-187500.015625	-187500.015625	-187500.015625	-187500.015625	-187500.015625	461.000000	490.000000	1019.000000	1610629299.705389
1316	41210.667969	-187500.015625	-187500.015625	-187500.015625	-187500.015625	-187500.015625	-187500.015625	-187500.015625	461.000000	490.000000	1019.000000	1610629299.705391
1317	41206.914062	-187500.015625	-187500.015625	-187500.015625	-187500.015625	-187500.015625	-187500.015625	-187500.015625	461.000000	491.000000	1019.000000	1610629299.705393
1318	41248.042969	-187500.015625	-187500.015625	-187500.015625	-187500.015625	-187500.015625	-187500.015625	-187500.015625	461.000000	491.000000	1019.000000	1610629299.705395
1319	41270.171875	-187500.015625	-187500.015625	-187500.015625	-187500.015625	-187500.015625	-187500.015625	-187500.015625	461.000000	490.000000	1019.000000	1610629299.705396
1320	41251.214844	-187500.015625	-187500.015625	-187500.015625	-187500.015625	-187500.015625	-187500.015625	-187500.015625	461.000000	491.000000	1018.000000	1610629299.705398
1321	41214.445312	-187500.015625	-187500.015625	-187500.015625	-187500.015625	-187500.015625	-187500.015625	-187500.015625	461.000000	491.000000	1018.000000	1610629299.705399
1322	41202.042969	-187500.015625	-187500.015625	-187500.015625	-187500.015625	-187500.015625	-187500.015625	-187500.015625	461.000000	490.000000	1018.000000	1610629299.705401
1323	41242.363281	-187500.015625	-187500.015625	-187500.015625	-187500.015625	-187500.015625	-187500.015625	-187500.015625	461.000000	491.000000	1019.000000	1610629300.184582
1324	41271.914062	-187500.015625	-187500.015625	-187500.015625	-187500.015625	-187500.015625	-187500.015625	-187500.015625	461.000000	490.000000	1018.000000	1610629300.185595
1325	41253.250000	-187500.015625	-187500.015625	-187500.015625	-187500.015625	-187500.015625	-187500.015625	-187500.015625	461.000000	491.000000	1018.000000	1610629300.185605
1326	41213.128906	-187500.015625	-187500.015625	-187500.015625	-187500.015625	-187500.015625	-187500.015625	-187500.015625	461.000000	490.000000	1019.000000	1610629300.185614
1327	41209.105469	-187500.015625	-187500.015625	-187500.015625	-187500.015625	-187500.015625	-187500.015625	-187500.015625	461.000000	491.000000	1017.000000	1610629300.185636
1328	41241.785156	-187500.015625	-187500.015625	-187500.015625	-187500.015625	-187500.015625	-187500.015625	-187500.015625	460.000000	490.000000	1019.000000	1610629300.185646
1329	41263.062500	-187500.015625	-187500.015625	-187500.015625	-187500.015625	-187500.015625	-187500.015625	-187500.015625	460.000000	490.000000	1017.000000	1610629300.185656
1330	41248.152344	-187500.015625	-187500.015625	-187500.015625	-187500.015625	-187500.015625	-187500.015625	-187500.015625	461.000000	491.000000	1019.000000	1610629300.185665
1331	41213.933594	-187500.015625	-187500.015625	-187500.015625	-187500.015625	-187500.015625	-187500.015625	-187500.015625	461.000000	490.000000	1019.000000	1610629300.185674
1332	41206.289062	-187500.015625	-187500.015625	-187500.015625	-187500.015625	-187500.015625	-187500.015625	-187500.015625	461.000000	491.000000	1018.000000	1610629300.185683
1333	41244.109375	-187500.015625	-187500.015625	-187500.015625	-187500.015625	-187500.015625	-187500.015625	-187500.015625	461.000000	490.000000	1018.000000	1610629300.185692
1334	41264.625000	-187500.015625	-187500.015625	-187500.015625	-187500.015625	-187500.015625	-187500.015625	-187500.015625	461.000000	490.000000	1019.000000	1610629300.185702
1335	41242.992188	-187500.015625	-187500.015625	-187500.015625	-187500.015625	-187500.015625	-187500.015625	-187500.015625	461.000000	490.000000	1019.000000	1610629300.185711
1336	41208.636719	-187500.015625	-187500.015625	-187500.015625	-187500.015625	-187500.015625	-187500.015625	-187500.015625	461.000000	490.000000	1019.000000	1610629300.185720
1337	41198.265625	-187500.015625	-187500.015625	-187500.015625	-187500.015625	-187500.015625	-187500.015625	-187500.015625	461.000000	491.000000	1018.000000	1610629300.185730
1338	41233.289062	-187500.015625	-187500.015625	-187500.015625	-187500.015625	-187500.015625	-187500.015625	-187500.015625	461.000000	490.000000	1019.000000	1610629300.185739
1339	41258.144531	-187500.015625	-187500.015625	-187500.015625	-187500.015625	-187500.015625	-187500.015625	-187500.015625	460.000000	490.000000	1018.000000	1610629300.185748
1340	41242.343750	-187500.015625	-187500.015625	-187500.015625	-187500.015625	-187500.015625	-187500.015625	-187500.015625	461.000000	491.000000	1019.000000	1610629300.185757
1341	41206.265625	-187500.015625	-187500.015625	-187500.015625	-187500.015625	-187500.015625	-187500.015625	-187500.015625	461.000000	490.000000	1019.000000	1610629300.185766
1342	41201.503906	-187500.015625	-187500.015625	-187500.015625	-187500.015625	-187500.015625	-187500.015625	-187500.015625	461.000000	490.000000	1019.000000	1610629300.185776
1343	41235.503906	-187500.015625	-187500.015625	-187500.015625	-187500.015625	-187500.015625	-187500.015625	-187500.015625	461.000000	492.000000	1019.000000	1610629300.185785
1344	41259.933594	-187500.015625	-187500.015625	-187500.015625	-187500.015625	-187500.015625	-187500.015625	-187500.015625	461.000000	490.000000	1019.000000	1610629300.185794
1345	41245.246094	-187500.015625	-187500.015625	-187500.015625	-187500.015625	-187500.015625	-187500.015625	-187500.015625	461.000000	491.000000	1019.000000	1610629300.185803
1346	41207.539062	-187500.015625	-187500.015625	-187500.015625	-187500.015625	-187500.015625	-187500.015625	-187500.015625	461.000000	490.000000	1018.000000	1610629300.185812
1347	41203.093750	-187500.015625	-187500.015625	-187500.015625	-187500.015625	-187500.015625	-187500.015625	-187500.015625	461.000000	491.000000	1018.000000	1610629300.185821
1348	41237.359375	-187500.015625	-187500.015625	-187500.015625	-187500.015625	-187500.015625	-187500.015625	-187500.015625	461.000000	491.000000	1017.000000	1610629300.185831
1349	41256.535156	-187500.015625	-187500.015625	-187500.015625	-187500.015625	-187500.015625	-187500.015625	-187500.015625	460.000000	490.000000	1019.000000	1610629300.185840
1350	41239.546875	-187500.015625	-187500.015625	-187500.015625	-187500.015625	-187500.015625	-187500.015625	-187500.015625	461.000000	492.000000	1018.000000	1610629300.185856
1351	41201.773438	-187500.015625	-187500.015625	-187500.015625	-187500.015625	-187500.015625	-187500.015625	-187500.015625	461.000000	490.000000	1018.000000	1610629300.185865
1352	41191.535156	-187500.015625	-187500.015625	-187500.015625	-187500.015625	-187500.015625	-187500.015625	-187500.015625	461.000000	490.000000	1019.000000	1610629300.185874
1353	41233.019531	-187500.015625	-187500.015625	-187500.015625	-187500.015625	-187500.015625	-187500.015625	-187500.015625	461.000000	491.000000	1018.000000	1610629300.185900
1354	41263.218750	-187500.015625	-187500.015625	-187500.015625	-187500.015625	-187500.015625	-187500.015625	-187500.015625	461.000000	490.000000	1019.000000	1610629300.185909
1355	41246.140625	-187500.015625	-187500.015625	-187500.015625	-187500.015625	-187500.015625	-187500.015625	-187500.015625	461.000000	492.000000	1018.000000	1610629300.185918
1356	41206.734375	-187500.015625	-187500.015625	-187500.015625	-187500.015625	-187500.015625	-187500.015625	-187500.015625	461.000000	490.000000	1018.000000	1610629300.185928
1357	41193.546875	-187500.015625	-187500.015625	-187500.015625	-187500.015625	-187500.015625	-187500.015625	-187500.015625	461.000000	491.000000	1018.000000	1610629300.185937
1358	41231.949219	-187500.015625	-187500.015625	-187500.015625	-187500.015625	-187500.015625	-187500.015625	-187500.015625	461.000000	491.000000	1018.000000	1610629300.185946
1359	41257.117188	-187500.015625	-187500.015625	-187500.015625	-187500.015625	-187500.015625	-187500.015625	-187500.015625	460.000000	490.000000	1019.000000	1610629300.185956
1360	41236.351562	-187500.015625	-187500.015625	-187500.015625	-187500.015625	-187500.015625	-187500.015625	-187500.015625	461.000000	491.000000	1018.000000	1610629300.185965
1361	41201.503906	-187500.015625	-187500.015625	-187500.015625	-187500.015625	-187500.015625	-187500.015625	-187500.015625	461.000000	490.000000	1018.000000	1610629300.185974
1362	41192.164062	-187500.015625	-187500.015625	-187500.015625	-187500.015625	-187500.015625	-187500.015625	-187500.015625	461.000000	490.000000	1018.000000	1610629300.185983
1363	41228.105469	-187500.015625	-187500.015625	-187500.015625	-187500.015625	-187500.015625	-187500.015625	-187500.015625	461.000000	490.000000	1020.000000	1610629300.185993
1364	41253.851562	-187500.015625	-187500.015625	-187500.015625	-187500.015625	-187500.015625	-187500.015625	-187500.015625	461.000000	490.000000	1018.000000	1610629300.186002
1365	41243.304688	-187500.015625	-187500.015625	-187500.015625	-187500.015625	-187500.015625	-187500.015625	-187500.015625	461.000000	491.000000	1018.000000	1610629300.186011
1366	41205.082031	-187500.015625	-187500.015625	-187500.015625	-187500.015625	-187500.015625	-187500.015625	-187500.015625	461.000000	491.000000	1019.000000	1610629300.186020
1367	41198.980469	-187500.015625	-187500.015625	-187500.015625	-187500.015625	-187500.015625	-187500.015625	-187500.015625	460.000000	491.000000	1018.000000	1610629300.186031
1368	41239.750000	-187500.015625	-187500.015625	-187500.015625	-187500.015625	-187500.015625	-187500.015625	-187500.015625	461.000000	491.000000	1018.000000	1610629300.186040
1369	41268.226562	-187500.015625	-187500.015625	-187500.015625	-187500.015625	-187500.015625	-187500.015625	-187500.015625	460.000000	490.000000	1018.000000	1610629300.186049
1370	41250.367188	-187500.015625	-187500.015625	-187500.015625	-187500.015625	-187500.015625	-187500.015625	-187500.015625	461.000000	491.000000	1018.000000	1610629300.186058
1371	41209.375000	-187500.015625	-187500.015625	-187500.015625	-187500.015625	-187500.015625	-187500.015625	-187500.015625	461.000000	490.000000	1018.000000	1610629300.186067
1372	41195.671875	-187500.015625	-187500.015625	-187500.015625	-187500.015625	-187500.015625	-187500.015625	-187500.015625	461.000000	490.000000	1018.000000	1610629300.186076
1373	41229.890625	-187500.015625	-187500.015625	-187500.015625	-187500.015625	-187500.015625	-187500.015625	-187500.015625	461.000000	491.000000	1018.000000	1610629300.186091
1374	41259.328125	-187500.015625	-187500.015625	-187500.015625	-187500.015625	-187500.015625	-187500.015625	-187500.015625	461.000000	490.000000	1019.000000	1610629300.186100
1375	41247.906250	-187500.015625	-187500.015625	-187500.015625	-187500.015625	-187500.015625	-187500.015625	-187500.015625	461.000000	491.000000	1018.000000	1610629300.186110
1376	41207.539062	-187500.015625	-187500.015625	-187500.015625	-187500.015625	-187500.015625	-187500.015625	-187500.015625	461.000000	491.000000	1018.000000	1610629300.186119
1377	41193.906250	-187500.015625	-187500.015625	-187500.015625	-187500.015625	-187500.015625	-187500.015625	-187500.015625	461.000000	490.000000	1019.000000	1610629300.186128
1378	41234.027344	-187500.015625	-187500.015625	-187500.015625	-187500.015625	-187500.015625	-187500.015625	-187500.015625	461.000000	491.000000	1019.000000	1610629300.186137
1379	41260.605469	-187500.015625	-187500.015625	-187500.015625	-187500.015625	-187500.015625	-187500.015625	-187500.015625	461.000000	491.000000	1019.000000	1610629300.186146
1380	41243.570312	-187500.015625	-187500.015625	-187500.015625	-187500.015625	-187500.015625	-187500.015625	-187500.015625	461.000000	490.000000	1018.000000	1610629300.186156
1381	41203.941406	-187500.015625	-187500.015625	-187500.015625	-187500.015625	-187500.015625	-187500.015625	-187500.015625	461.000000	491.000000	1018.000000	1610629300.186165
1382	41193.457031	-187500.015625	-187500.015625	-187500.015625	-187500.015625	-187500.015625	-187500.015625	-187500.015625	461.000000	491.000000	1019.000000	1610629300.186174
1383	41222.003906	-187500.015625	-187500.015625	-187500.015625	-187500.015625	-187500.015625	-187500.015625	-187500.015625	461.000000	491.000000	1018.000000	1610629300.186183
1384	41253.921875	-187500.015625	-187500.015625	-187500.015625	-187500.015625	-187500.015625	-187500.015625	-187500.015625	461.000000	490.000000	1019.000000	1610629300.186193
1385	41244.933594	-187500.015625	-187500.015625	-187500.015625	-187500.015625	-187500.015625	-187500.015625	-187500.015625	461.000000	491.000000	1018.000000	1610629300.186202
1386	41203.605469	-187500.015625	-187500.015625	-187500.015625	-187500.015625	-187500.015625	-187500.015625	-187500.015625	461.000000	491.000000	1019.000000	1610629300.186210
1387	41190.484375	-187500.015625	-187500.015625	-187500.015625	-187500.015625	-187500.015625	-187500.015625	-187500.015625	461.000000	490.000000	1018.000000	1610629300.186220
1388	41221.375000	-187500.015625	-187500.015625	-187500.015625	-187500.015625	-187500.015625	-187500.015625	-187500.015625	461.000000	490.000000	1018.000000	1610629300.186229
1389	41252.511719	-187500.015625	-187500.015625	-187500.015625	-187500.015625	-187500.015625	-187500.015625	-187500.015625	460.000000	490.000000	1018.000000	1610629300.186238
1390	41239.281250	-187500.015625	-187500.015625	-187500.015625	-187500.015625	-187500.015625	-187500.015625	-187500.015625	461.000000	490.000000	1019.000000	1610629300.186247
1391	41200.500000	-187500.015625	-187500.015625	-187500.015625	-187500.015625	-187500.015625	-187500.015625	-187500.015625	461.000000	490.000000	1019.000000	1610629300.186256
1392	41191.535156	-187500.015625	-187500.015625	-187500.015625	-187500.015625	-187500.015625	-187500.015625	-187500.015625	461.000000	490.000000	1018.000000	1610629300.186266
1393	41222.964844	-187500.015625	-187500.015625	-187500.015625	-187500.015625	-187500.015625	-187500.015625	-187500.015625	460.000000	491.000000	1018.000000	1610629300.186275
1394	41249.898438	-187500.015625	-187500.015625	-187500.015625	-187500.015625	-187500.015625	-187500.015625	-187500.015625	461.000000	490.000000	1018.000000	1610629300.186284
1395	41240.085938	-187500.015625	-187500.015625	-187500.015625	-187500.015625	-187500.015625	-187500.015625	-187500.015625	461.000000	491.000000	1018.000000	1610629300.186293
1396	41198.242188	-187500.015625	-187500.015625	-187500.015625	-187500.015625	-187500.015625	-187500.015625	-187500.015625	461.000000	490.000000	1018.000000	1610629300.186302
1397	41182.574219	-187500.015625	-187500.015625	-187500.015625	-187500.015625	-187500.015625	-187500.015625	-187500.015625	461.000000	491.000000	1018.000000	1610629300.186316
1398	41216.144531	-187500.015625	-187500.015625	-187500.015625	-187500.015625	-187500.015625	-187500.015625	-187500.015625	461.000000	490.000000	1019.000000	1610629300.186327
1399	41249.941406	-187500.015625	-187500.015625	-187500.015625	-187500.015625	-187500.015625	-187500.015625	-187500.015625	461.000000	490.000000	1019.000000	1610629300.186336
1400	41241.492188	-187500.015625	-187500.015625	-187500.015625	-187500.015625	-187500.015625	-187500.015625	-187500.015625	461.000000	491.000000	1019.000000	1610629300.186345
1401	41201.484375	-187500.015625	-187500.015625	-187500.015625	-187500.015625	-187500.015625	-187500.015625	-187500.015625	461.000000	491.000000	1018.000000	1610629300.186354
1402	41188.699219	-187500.015625	-187500.015625	-187500.015625	-187500.015625	-187500.015625	-187500.015625	-187500.015625	461.000000	490.000000	1018.000000	1610629300.186363
1403	41221.890625	-187500.015625	-187500.015625	-187500.015625	-187500.015625	-187500.015625	-187500.015625	-187500.015625	461.000000	490.000000	1018.000000	1610629300.186372
1404	41251.683594	-187500.015625	-187500.015625	-187500.015625	-187500.015625	-187500.015625	-187500.015625	-187500.015625	460.000000	490.000000	1018.000000	1610629300.186382
1405	41244.800781	-187500.015625	-187500.015625	-187500.015625	-187500.015625	-187500.015625	-187500.015625	-187500.015625	461.000000	490.000000	1020.000000	1610629300.186391
1406	41206.937500	-187500.015625	-187500.015625	-187500.015625	-187500.015625	-187500.015625	-187500.015625	-187500.015625	461.000000	491.000000	1018.000000	1610629300.186400
1407	41187.023438	-187500.015625	-187500.015625	-187500.015625	-187500.015625	-187500.015625	-187500.015625	-187500.015625	461.000000	490.000000	1019.000000	1610629300.186409
1408	41219.320312	-187500.015625	-187500.015625	-187500.015625	-187500.015625	-187500.015625	-187500.015625	-187500.015625	461.000000	491.000000	1018.000000	1610629300.186418
1409	41251.082031	-187500.015625	-187500.015625	-187500.015625	-187500.015625	-187500.015625	-187500.015625	-187500.015625	461.000000	490.000000	1019.000000	1610629300.186427
1410	41237.828125	-187500.015625	-187500.015625	-187500.015625	-187500.015625	-187500.015625	-187500.015625	-187500.015625	461.000000	491.000000	1019.000000	1610629300.186436
1411	41199.582031	-187500.015625	-187500.015625	-187500.015625	-187500.015625	-187500.015625	-187500.015625	-187500.015625	462.000000	490.000000	1019.000000	1610629300.186446
1412	41184.652344	-187500.015625	-187500.015625	-187500.015625	-187500.015625	-187500.015625	-187500.015625	-187500.015625	461.000000	490.000000	1019.000000	1610629300.186455
1413	41224.796875	-187500.015625	-187500.015625	-187500.015625	-187500.015625	-187500.015625	-187500.015625	-187500.015625	461.000000	491.000000	1018.000000	1610629300.186464
1414	41253.226562	-187500.015625	-187500.015625	-187500.015625	-187500.015625	-187500.015625	-187500.015625	-187500.015625	461.000000	490.000000	1019.000000	1610629300.186473
1415	41238.429688	-187500.015625	-187500.015625	-187500.015625	-187500.015625	-187500.015625	-187500.015625	-187500.015625	461.000000	491.000000	1018.000000	1610629300.186483
1416	41205.527344	-187500.015625	-187500.015625	-187500.015625	-187500.015625	-187500.015625	-187500.015625	-187500.015625	461.000000	491.000000	1018.000000	1610629300.186492
1417	41194.261719	-187500.015625	-187500.015625	-187500.015625	-187500.015625	-187500.015625	-187500.015625	-187500.015625	461.000000	490.000000	1019.000000	1610629300.186501
1418	41227.253906	-187500.015625	-187500.015625	-187500.015625	-187500.015625	-187500.015625	-187500.015625	-187500.015625	460.000000	491.000000	1018.000000	1610629300.186510
1419	41256.648438	-187500.015625	-187500.015625	-187500.015625	-187500.015625	-187500.015625	-187500.015625	-187500.015625	461.000000	490.000000	1019.000000	1610629300.186519
1420	41256.378906	-187500.015625	-187500.015625	-187500.015625	-187500.015625	-187500.015625	-187500.015625	-187500.015625	461.000000	490.000000	1019.000000	1610629300.186533
1421	41220.660156	-187500.015625	-187500.015625	-187500.015625	-187500.015625	-187500.015625	-187500.015625	-187500.015625	461.000000	491.000000	1018.000000	1610629300.186542
1422	41199.718750	-187500.015625	-187500.015625	-187500.015625	-187500.015625	-187500.015625	-187500.015625	-187500.015625	461.000000	490.000000	1018.000000	1610629300.186551
1423	41232.148438	-187500.015625	-187500.015625	-187500.015625	-187500.015625	-187500.015625	-187500.015625	-187500.015625	461.000000	491.000000	1018.000000	1610629300.186561
1424	41268.828125	-187500.015625	-187500.015625	-187500.015625	-187500.015625	-187500.015625	-187500.015625	-187500.015625	461.000000	490.000000	1018.000000	1610629300.186570
1425	41249.628906	-187500.015625	-187500.015625	-187500.015625	-187500.015625	-187500.015625	-187500.015625	-187500.015625	461.000000	491.000000	1018.000000	1610629300.186579
1426	41213.554688	-187500.015625	-187500.015625	-187500.015625	-187500.015625	-187500.015625	-187500.015625	-187500.015625	461.000000	491.000000	1019.000000	1610629300.186588
1427	41202.378906	-187500.015625	-187500.015625	-187500.015625	-187500.015625	-187500.015625	-187500.015625	-187500.015625	461.000000	491.000000	1018.000000	1610629300.186597
1428	41229.781250	-187500.015625	-187500.015625	-187500.015625	-187500.015625	-187500.015625	-187500.015625	-187500.015625	461.000000	490.000000	1018.000000	1610629300.186606
1429	41262.527344	-187500.015625	-187500.015625	-187500.015625	-187500.015625	-187500.015625	-187500.015625	-187500.015625	460.000000	490.000000	1018.000000	1610629300.186616
1430	41252.781250	-187500.015625	-187500.015625	-187500.015625	-187500.015625	-187500.015625	-187500.015625	-187500.015625	460.000000	491.000000	1018.000000	1610629300.186625
1431	41212.523438	-187500.015625	-187500.015625	-187500.015625	-187500.015625	-187500.015625	-187500.015625	-187500.015625	461.000000	491.000000	1018.000000	1610629300.186634
1432	41199.785156	-187500.015625	-187500.015625	-187500.015625	-187500.015625	-187500.015625	-187500.015625	-187500.015625	461.000000	490.000000	1019.000000	1610629300.186643
1433	41229.558594	-187500.015625	-187500.015625	-187500.015625	-187500.015625	-187500.015625	-187500.015625	-187500.015625	461.000000	491.000000	1018.000000	1610629300.186652
1434	41262.125000	-187500.015625	-187500.015625	-187500.015625	-187500.015625	-187500.015625	-187500.015625	-187500.015625	460.000000	490.000000	1018.000000	1610629300.186661
1435	41250.320312	-187500.015625	-187500.015625	-187500.015625	-187500.015625	-187500.015625	-187500.015625	-187500.015625	460.000000	491.000000	1018.000000	1610629300.186671
1436	41209.550781	-187500.015625	-187500.015625	-187500.015625	-187500.015625	-187500.015625	-187500.015625	-187500.015625	461.000000	491.000000	1019.000000	1610629300.186680
1437	41192.339844	-187500.015625	-187500.015625	-187500.015625	-187500.015625	-187500.015625	-187500.015625	-187500.015625	461.000000	491.000000	1018.000000	1610629300.186689
1438	41221.398438	-187500.015625	-187500.015625	-187500.015625	-187500.015625	-187500.015625	-187500.015625	-187500.015625	461.000000	491.000000	1018.000000	1610629300.186698
1439	41251.640625	-187500.015625	-187500.015625	-187500.015625	-187500.015625	-187500.015625	-187500.015625	-187500.015625	460.000000	491.000000	1019.000000	1610629300.186707
1440	41241.761719	-187500.015625	-187500.015625	-187500.015625	-187500.015625	-187500.015625	-187500.015625	-187500.015625	461.000000	491.000000	1018.000000	1610629300.186717
1441	41207.382812	-187500.015625	-187500.015625	-187500.015625	-187500.015625	-187500.015625	-187500.015625	-187500.015625	461.000000	491.000000	1019.000000	1610629300.186726
1442	41196.117188	-187500.015625	-187500.015625	-187500.015625	-187500.015625	-187500.015625	-187500.015625	-187500.015625	461.000000	490.000000	1018.000000	1610629300.186735
1443	41223.164062	-187500.015625	-187500.015625	-187500.015625	-187500.015625	-187500.015625	-187500.015625	-187500.015625	461.000000	491.000000	1019.000000	1610629300.664731
1444	41256.582031	-187500.015625	-187500.015625	-187500.015625	-187500.015625	-187500.015625	-187500.015625	-187500.015625	461.000000	491.000000	1019.000000	1610629300.665001
1445	41249.917969	-187500.015625	-187500.015625	-187500.015625	-187500.015625	-187500.015625	-187500.015625	-187500.015625	461.000000	491.000000	1019.000000	1610629300.665003
1446	41211.003906	-187500.015625	-187500.015625	-187500.015625	-187500.015625	-187500.015625	-187500.015625	-187500.015625	461.000000	491.000000	1018.000000	1610629300.665006
1447	41192.296875	-187500.015625	-187500.015625	-187500.015625	-187500.015625	-187500.015625	-187500.015625	-187500.015625	461.000000	490.000000	1018.000000	1610629300.665009
1448	41224.503906	-187500.015625	-187500.015625	-187500.015625	-187500.015625	-187500.015625	-187500.015625	-187500.015625	461.000000	491.000000	1019.000000	1610629300.665011
1449	41257.562500	-187500.015625	-187500.015625	-187500.015625	-187500.015625	-187500.015625	-187500.015625	-187500.015625	460.000000	491.000000	1019.000000	1610629300.665014
1450	41252.804688	-187500.015625	-187500.015625	-187500.015625	-187500.015625	-187500.015625	-187500.015625	-187500.015625	461.000000	490.000000	1019.000000	1610629300.665016
1451	41212.347656	-187500.015625	-187500.015625	-187500.015625	-187500.015625	-187500.015625	-187500.015625	-187500.015625	461.000000	490.000000	1019.000000	1610629300.665019
1452	41193.683594	-187500.015625	-187500.015625	-187500.015625	-187500.015625	-187500.015625	-187500.015625	-187500.015625	461.000000	490.000000	1018.000000	1610629300.665021
1453	41226.316406	-187500.015625	-187500.015625	-187500.015625	-187500.015625	-187500.015625	-187500.015625	-187500.015625	461.000000	490.000000	1019.000000	1610629300.665024
1454	41269.992188	-187500.015625	-187500.015625	-187500.015625	-187500.015625	-187500.015625	-187500.015625	-187500.015625	461.000000	490.000000	1018.000000	1610629300.665026
1455	41262.234375	-187500.015625	-187500.015625	-187500.015625	-187500.015625	-187500.015625	-187500.015625	-187500.015625	461.000000	490.000000	1019.000000	1610629300.665029
1456	41210.042969	-187500.015625	-187500.015625	-187500.015625	-187500.015625	-187500.015625	-187500.015625	-187500.015625	461.000000	491.000000	1018.000000	1610629300.665031
1457	41196.765625	-187500.015625	-187500.015625	-187500.015625	-187500.015625	-187500.015625	-187500.015625	-187500.015625	461.000000	491.000000	1019.000000	1610629300.665033
1458	41230.316406	-187500.015625	-187500.015625	-187500.015625	-187500.015625	-187500.015625	-187500.015625	-187500.015625	461.000000	491.000000	1019.000000	1610629300.665036
1459	41262.750000	-187500.015625	-187500.015625	-187500.015625	-187500.015625	-187500.015625	-187500.015625	-187500.015625	460.000000	491.000000	1018.000000	1610629300.665039
1460	41257.386719	-187500.015625	-187500.015625	-187500.015625	-187500.015625	-187500.015625	-187500.015625	-187500.015625	461.000000	491.000000	1019.000000	1610629300.665041
1461	41223.410156	-187500.015625	-187500.015625	-187500.015625	-187500.015625	-187500.015625	-187500.015625	-187500.015625	461.000000	491.000000	1018.000000	1610629300.665043
1462	41209.531250	-187500.015625	-187500.015625	-187500.015625	-187500.015625	-187500.015625	-187500.015625	-187500.015625	461.000000	490.000000	1019.000000	1610629300.665046
1463	41235.792969	-187500.015625	-187500.015625	-187500.015625	-187500.015625	-187500.015625	-187500.015625	-187500.015625	461.000000	491.000000	1019.000000	1610629300.665048
1464	41267.601562	-187500.015625	-187500.015625	-187500.015625	-187500.015625	-187500.015625	-187500.015625	-187500.015625	461.000000	490.000000	1018.000000	1610629300.665051
1465	41265.429688	-187500.015625	-187500.015625	-187500.015625	-187500.015625	-187500.015625	-187500.015625	-187500.015625	461.000000	491.000000	1019.000000	1610629300.665053
1466	41225.019531	-187500.015625	-187500.015625	-187500.015625	-187500.015625	-187500.015625	-187500.015625	-187500.015625	461.000000	491.000000	1018.000000	1610629300.665062
1467	41204.949219	-187500.015625	-187500.015625	-187500.015625	-187500.015625	-187500.015625	-187500.015625	-187500.015625	461.000000	490.000000	1019.000000	1610629300.665065
1468	41235.300781	-187500.015625	-187500.015625	-187500.015625	-187500.015625	-187500.015625	-187500.015625	-187500.015625	461.000000	490.000000	1018.000000	1610629300.665067
1469	41268.246094	-187500.015625	-187500.015625	-187500.015625	-187500.015625	-187500.015625	-187500.015625	-187500.015625	461.000000	490.000000	1019.000000	1610629300.665070
1470	41257.472656	-187500.015625	-187500.015625	-187500.015625	-187500.015625	-187500.015625	-187500.015625	-187500.015625	461.000000	490.000000	1018.000000	1610629300.665072
1471	41229.535156	-187500.015625	-187500.015625	-187500.015625	-187500.015625	-187500.015625	-187500.015625	-187500.015625	461.000000	491.000000	1019.000000	1610629300.665075
1472	41211.945312	-187500.015625	-187500.015625	-187500.015625	-187500.015625	-187500.015625	-187500.015625	-187500.015625	461.000000	490.000000	1019.000000	1610629300.665077
1473	41241.066406	-187500.015625	-187500.015625	-187500.015625	-187500.015625	-187500.015625	-187500.015625	-187500.015625	461.000000	490.000000	1019.000000	1610629300.665079
1474	41273.902344	-187500.015625	-187500.015625	-187500.015625	-187500.015625	-187500.015625	-187500.015625	-187500.015625	461.000000	490.000000	1018.000000	1610629300.665082
1475	41268.492188	-187500.015625	-187500.015625	-187500.015625	-187500.015625	-187500.015625	-187500.015625	-187500.015625	461.000000	491.000000	1018.000000	1610629300.665084
1476	41229.265625	-187500.015625	-187500.015625	-187500.015625	-187500.015625	-187500.015625	-187500.015625	-187500.015625	461.000000	490.000000	1019.000000	1610629300.665087
1477	41209.039062	-187500.015625	-187500.015625	-187500.015625	-187500.015625	-187500.015625	-187500.015625	-187500.015625	461.000000	490.000000	1019.000000	1610629300.665089
1478	41239.996094	-187500.015625	-187500.015625	-187500.015625	-187500.015625	-187500.015625	-187500.015625	-187500.015625	461.000000	491.000000	1018.000000	1610629300.665092
1479	41274.753906	-187500.015625	-187500.015625	-187500.015625	-187500.015625	-187500.015625	-187500.015625	-187500.015625	461.000000	490.000000	1018.000000	1610629300.665094
1480	41271.937500	-187500.015625	-187500.015625	-187500.015625	-187500.015625	-187500.015625	-187500.015625	-187500.015625	460.000000	490.000000	1018.000000	1610629300.665096
1481	41238.027344	-187500.015625	-187500.015625	-187500.015625	-187500.015625	-187500.015625	-187500.015625	-187500.015625	461.000000	491.000000	1018.000000	1610629300.665099
1482	41214.714844	-187500.015625	-187500.015625	-187500.015625	-187500.015625	-187500.015625	-187500.015625	-187500.015625	461.000000	490.000000	1018.000000	1610629300.665101
1483	41240.820312	-187500.015625	-187500.015625	-187500.015625	-187500.015625	-187500.015625	-187500.015625	-187500.015625	461.000000	491.000000	1019.000000	1610629300.665104
1484	41278.128906	-187500.015625	-187500.015625	-187500.015625	-187500.015625	-187500.015625	-187500.015625	-187500.015625	461.000000	490.000000	1019.000000	1610629300.665106
1485	41272.382812	-187500.015625	-187500.015625	-187500.015625	-187500.015625	-187500.015625	-187500.015625	-187500.015625	461.000000	490.000000	1019.000000	1610629300.665109
1486	41238.453125	-187500.015625	-187500.015625	-187500.015625	-187500.015625	-187500.015625	-187500.015625	-187500.015625	461.000000	491.000000	1019.000000	1610629300.665111
1487	41220.816406	-187500.015625	-187500.015625	-187500.015625	-187500.015625	-187500.015625	-187500.015625	-187500.015625	461.000000	490.000000	1018.000000	1610629300.665114
1488	41248.242188	-187500.015625	-187500.015625	-187500.015625	-187500.015625	-187500.015625	-187500.015625	-187500.015625	461.000000	491.000000	1018.000000	1610629300.665116
1489	41282.062500	-187500.015625	-187500.015625	-187500.015625	-187500.015625	-187500.015625	-187500.015625	-187500.015625	460.000000	490.000000	1019.000000	1610629300.665118
1490	41280.273438	-187500.015625	-187500.015625	-187500.015625	-187500.015625	-187500.015625	-187500.015625	-187500.015625	461.000000	490.000000	1019.000000	1610629300.665123
1491	41243.347656	-187500.015625	-187500.015625	-187500.015625	-187500.015625	-187500.015625	-187500.015625	-187500.015625	461.000000	491.000000	1017.000000	1610629300.665125
1492	41220.281250	-187500.015625	-187500.015625	-187500.015625	-187500.015625	-187500.015625	-187500.015625	-187500.015625	461.000000	490.000000	1019.000000	1610629300.665128
1493	41245.089844	-187500.015625	-187500.015625	-187500.015625	-187500.015625	-187500.015625	-187500.015625	-187500.015625	461.000000	492.000000	1018.000000	1610629300.665130
1494	41279.265625	-187500.015625	-187500.015625	-187500.015625	-187500.015625	-187500.015625	-187500.015625	-187500.015625	461.000000	491.000000	1018.000000	1610629300.665132
1495	41272.070312	-187500.015625	-187500.015625	-187500.015625	-187500.015625	-187500.015625	-187500.015625	-187500.015625	461.000000	490.000000	1019.000000	1610629300.665135
1496	41236.640625	-187500.015625	-187500.015625	-187500.015625	-187500.015625	-187500.015625	-187500.015625	-187500.015625	461.000000	491.000000	1018.000000	1610629300.665137
1497	41220.796875	-187500.015625	-187500.015625	-187500.015625	-187500.015625	-187500.015625	-187500.015625	-187500.015625	461.000000	490.000000	1018.000000	1610629300.665140
1498	41243.972656	-187500.015625	-187500.015625	-187500.015625	-187500.015625	-187500.015625	-187500.015625	-187500.015625	461.000000	491.000000	1019.000000	1610629300.665142
1499	41278.195312	-187500.015625	-187500.015625	-187500.015625	-187500.015625	-187500.015625	-187500.015625	-187500.015625	461.000000	491.000000	1018.000000	1610629300.665145
1500	41275.914062	-187500.015625	-187500.015625	-187500.015625	-187500.015625	-187500.015625	-187500.015625	-187500.015625	460.000000	491.000000	1018.000000	1610629300.665147
1501	41238.742188	-187500.015625	-187500.015625	-187500.015625	-187500.015625	-187500.015625	-187500.015625	-187500.015625	461.000000	490.000000	1019.000000	1610629300.665150
1502	41216.011719	-187500.015625	-187500.015625	-187500.015625	-187500.015625	-187500.015625	-187500.015625	-187500.015625	461.000000	490.000000	1018.000000	1610629300.665152
1503	41238.429688	-187500.015625	-187500.015625	-187500.015625	-187500.015625	-187500.015625	-187500.015625	-187500.015625	461.000000	491.000000	1018.000000	1610629300.665154
1504	41276.273438	-187500.015625	-187500.015625	-187500.015625	-187500.015625	-187500.015625	-187500.015625	-187500.015625	461.000000	490.000000	1019.000000	1610629300.665157
1505	41274.417969	-187500.015625	-187500.015625	-187500.015625	-187500.015625	-187500.015625	-187500.015625	-187500.015625	461.000000	491.000000	1018.000000	1610629300.665159
1506	41238.945312	-187500.015625	-187500.015625	-187500.015625	-187500.015625	-187500.015625	-187500.015625	-187500.015625	461.000000	491.000000	1018.000000	1610629300.665162
1507	41223.121094	-187500.015625	-187500.015625	-187500.015625	-187500.015625	-187500.015625	-187500.015625	-187500.015625	461.000000	490.000000	1018.000000	1610629300.665164
1508	41255.058594	-187500.015625	-187500.015625	-187500.015625	-187500.015625	-187500.015625	-187500.015625	-187500.015625	461.000000	491.000000	1020.000000	1610629300.665167
1509	41281.277344	-187500.015625	-187500.015625	-187500.015625	-187500.015625	-187500.015625	-187500.015625	-187500.015625	460.000000	490.000000	1018.000000	1610629300.665169
1510	41267.375000	-187500.015625	-187500.015625	-187500.015625	-187500.015625	-187500.015625	-187500.015625	-187500.015625	461.000000	490.000000	1019.000000	1610629300.665172
1511	41233.179688	-187500.015625	-187500.015625	-187500.015625	-187500.015625	-187500.015625	-187500.015625	-187500.015625	461.000000	491.000000	1019.000000	1610629300.665174
1512	41215.429688	-187500.015625	-187500.015625	-187500.015625	-187500.015625	-187500.015625	-187500.015625	-187500.015625	461.000000	490.000000	1017.000000	1610629300.665176
1513	41245.425781	-187500.015625	-187500.015625	-187500.015625	-187500.015625	-187500.015625	-187500.015625	-187500.015625	461.000000	492.000000	1019.000000	1610629300.665180
1514	41290.488281	-187500.015625	-187500.015625	-187500.015625	-187500.015625	-187500.015625	-187500.015625	-187500.015625	460.000000	490.000000	1018.000000	1610629300.665183
1515	41290.175781	-187500.015625	-187500.015625	-187500.015625	-187500.015625	-187500.015625	-187500.015625	-187500.015625	460.000000	491.000000	1018.000000	1610629300.665185
1516	41249.718750	-187500.015625	-187500.015625	-187500.015625	-187500.015625	-187500.015625	-187500.015625	-187500.015625	461.000000	490.000000	1019.000000	1610629300.665188
1517	41228.238281	-187500.015625	-187500.015625	-187500.015625	-187500.015625	-187500.015625	-187500.015625	-187500.015625	461.000000	490.000000	1018.000000	1610629300.665190
1518	41246.589844	-187500.015625	-187500.015625	-187500.015625	-187500.015625	-187500.015625	-187500.015625	-187500.015625	461.000000	491.000000	1018.000000	1610629300.665193
1519	41278.664062	-187500.015625	-187500.015625	-187500.015625	-187500.015625	-187500.015625	-187500.015625	-187500.015625	460.000000	490.000000	1019.000000	1610629300.665195
1520	41281.031250	-187500.015625	-187500.015625	-187500.015625	-187500.015625	-187500.015625	-187500.015625	-187500.015625	461.000000	491.000000	1019.000000	1610629300.665198
1521	41245.046875	-187500.015625	-187500.015625	-187500.015625	-187500.015625	-187500.015625	-187500.015625	-187500.015625	461.000000	491.000000	1019.000000	1610629300.665200
1522	41223.632812	-187500.015625	-187500.015625	-187500.015625	-187500.015625	-187500.015625	-187500.015625	-187500.015625	461.000000	490.000000	1018.000000	1610629300.665202
1523	41250.097656	-187500.015625	-187500.015625	-187500.015625	-187500.015625	-187500.015625	-187500.015625	-187500.015625	461.000000	490.000000	1019.000000	1610629300.665205
1524	41285.054688	-187500.015625	-187500.015625	-187500.015625	-187500.015625	-187500.015625	-187500.015625	-187500.015625	460.000000	491.000000	1017.000000	1610629300.665207
1525	41281.011719	-187500.015625	-187500.015625	-187500.015625	-187500.015625	-187500.015625	-187500.015625	-187500.015625	461.000000	490.000000	1018.000000	1610629300.665210
1526	41246.253906	-187500.015625	-187500.015625	-187500.015625	-187500.015625	-187500.015625	-187500.015625	-187500.015625	461.000000	491.000000	1019.000000	1610629300.665213
1527	41215.566406	-187500.015625	-187500.015625	-187500.015625	-187500.015625	-187500.015625	-187500.015625	-187500.015625	461.000000	490.000000	1018.000000	1610629300.665215
1528	41239.882812	-187500.015625	-187500.015625	-187500.015625	-187500.015625	-187500.015625	-187500.015625	-187500.015625	461.000000	491.000000	1019.000000	1610629300.665217
1529	41280.050781	-187500.015625	-187500.015625	-187500.015625	-187500.015625	-187500.015625	-187500.015625	-187500.015625	460.000000	490.000000	1019.000000	1610629300.665223
1530	41281.726562	-187500.015625	-187500.015625	-187500.015625	-187500.015625	-187500.015625	-187500.015625	-187500.015625	461.000000	490.000000	1017.000000	1610629300.665226
1531	41241.714844	-187500.015625	-187500.015625	-187500.015625	-187500.015625	-187500.015625	-187500.015625	-187500.015625	461.000000	490.000000	1019.000000	1610629300.665228
1532	41218.203125	-187500.015625	-187500.015625	-187500.015625	-187500.015625	-187500.015625	-187500.015625	-187500.015625	461.000000	490.000000	1019.000000	1610629300.665231
1533	41243.191406	-187500.015625	-187500.015625	-187500.015625	-187500.015625	-187500.015625	-187500.015625	-187500.015625	461.000000	490.000000	1019.000000	1610629300.665233
1534	41274.683594	-187500.015625	-187500.015625	-187500.015625	-187500.015625	-187500.015625	-187500.015625	-187500.015625	460.000000	491.000000	1018.000000	1610629300.665235
1535	41280.273438	-187500.015625	-187500.015625	-187500.015625	-187500.015625	-187500.015625	-187500.015625	-187500.015625	461.000000	490.000000	1019.000000	1610629300.665238
1536	41250.992188	-187500.015625	-187500.015625	-187500.015625	-187500.015625	-187500.015625	-187500.015625	-187500.015625	461.000000	491.000000	1019.000000	1610629300.665242
1537	41228.929688	-187500.015625	-187500.015625	-187500.015625	-187500.015625	-187500.015625	-187500.015625	-187500.015625	461.000000	490.000000	1019.000000	1610629300.665244
1538	41245.070312	-187500.015625	-187500.015625	-187500.015625	-187500.015625	-187500.015625	-187500.015625	-187500.015625	461.000000	491.000000	1018.000000	1610629300.665247
1539	41280.183594	-187500.015625	-187500.015625	-187500.015625	-187500.015625	-187500.015625	-187500.015625	-187500.015625	461.000000	490.000000	1019.000000	1610629300.665250
1540	41278.039062	-187500.015625	-187500.015625	-187500.015625	-187500.015625	-187500.015625	-187500.015625	-187500.015625	461.000000	490.000000	1019.000000	1610629300.665252
1541	41242.609375	-187500.015625	-187500.015625	-187500.015625	-187500.015625	-187500.015625	-187500.015625	-187500.015625	461.000000	491.000000	1018.000000	1610629300.665255
1542	41216.234375	-187500.015625	-187500.015625	-187500.015625	-187500.015625	-187500.015625	-187500.015625	-187500.015625	461.000000	490.000000	1019.000000	1610629300.665257
1543	41239.144531	-187500.015625	-187500.015625	-187500.015625	-187500.015625	-187500.015625	-187500.015625	-187500.015625	461.000000	491.000000	1018.000000	1610629300.665260
1544	41281.078125	-187500.015625	-187500.015625	-187500.015625	-187500.015625	-187500.015625	-187500.015625	-187500.015625	460.000000	490.000000	1018.000000	1610629300.665262
1545	41279.109375	-187500.015625	-187500.015625	-187500.015625	-187500.015625	-187500.015625	-187500.015625	-187500.015625	461.000000	490.000000	1018.000000	1610629300.665265
1546	41248.980469	-187500.015625	-187500.015625	-187500.015625	-187500.015625	-187500.015625	-187500.015625	-187500.015625	461.000000	491.000000	1018.000000	1610629300.665267
1547	41226.160156	-187500.015625	-187500.015625	-187500.015625	-187500.015625	-187500.015625	-187500.015625	-187500.015625	461.000000	490.000000	1018.000000	1610629300.665269
1548	41241.113281	-187500.015625	-187500.015625	-187500.015625	-187500.015625	-187500.015625	-187500.015625	-187500.015625	461.000000	491.000000	1018.000000	1610629300.665272
1549	41278.976562	-187500.015625	-187500.015625	-187500.015625	-187500.015625	-187500.015625	-187500.015625	-187500.015625	461.000000	491.000000	1019.000000	1610629300.665274
1550	41278.058594	-187500.015625	-187500.015625	-187500.015625	-187500.015625	-187500.015625	-187500.015625	-187500.015625	460.000000	491.000000	1018.000000	1610629300.665277
1551	41244.734375	-187500.015625	-187500.015625	-187500.015625	-187500.015625	-187500.015625	-187500.015625	-187500.015625	461.000000	491.000000	1019.000000	1610629300.665279
1552	41218.804688	-187500.015625	-187500.015625	-187500.015625	-187500.015625	-187500.015625	-187500.015625	-187500.015625	461.000000	491.000000	1018.000000	1610629300.665282
1553	41234.472656	-187500.015625	-187500.015625	-187500.015625	-187500.015625	-187500.015625	-187500.015625	-187500.015625	461.000000	491.000000	1018.000000	1610629300.665284
1554	41276.851562	-187500.015625	-187500.015625	-187500.015625	-187500.015625	-187500.015625	-187500.015625	-187500.015625	461.000000	490.000000	1018.000000	1610629300.665286
1555	41278.304688	-187500.015625	-187500.015625	-187500.015625	-187500.015625	-187500.015625	-187500.015625	-187500.015625	461.000000	490.000000	1019.000000	1610629300.665289
1556	41240.843750	-187500.015625	-187500.015625	-187500.015625	-187500.015625	-187500.015625	-187500.015625	-187500.015625	461.000000	491.000000	1018.000000	1610629300.665291
1557	41214.871094	-187500.015625	-187500.015625	-187500.015625	-187500.015625	-187500.015625	-187500.015625	-187500.015625	461.000000	490.000000	1019.000000	1610629300.665294
1558	41234.628906	-187500.015625	-187500.015625	-187500.015625	-187500.015625	-187500.015625	-187500.015625	-187500.015625	461.000000	491.000000	1018.000000	1610629300.665296
1559	41274.082031	-187500.015625	-187500.015625	-187500.015625	-187500.015625	-187500.015625	-187500.015625	-187500.015625	460.000000	491.000000	1018.000000	1610629300.665300
1560	41278.214844	-187500.015625	-187500.015625	-187500.015625	-187500.015625	-187500.015625	-187500.015625	-187500.015625	461.000000	490.000000	1019.000000	1610629300.665303
1561	41240.308594	-187500.015625	-187500.015625	-187500.015625	-187500.015625	-187500.015625	-187500.015625	-187500.015625	461.000000	491.000000	1018.000000	1610629300.665305
1562	41212.347656	-187500.015625	-187500.015625	-187500.015625	-187500.015625	-187500.015625	-187500.015625	-187500.015625	461.000000	489.000000	1018.000000	1610629300.665308
1563	41228.597656	-187500.015625	-187500.015625	-187500.015625	-187500.015625	-187500.015625	-187500.015625	-187500.015625	461.000000	490.000000	1019.000000	1610629300.665310
1564	41267.152344	-187500.015625	-187500.015625	-187500.015625	-187500.015625	-187500.015625	-187500.015625	-187500.015625	460.000000	491.000000	1019.000000	1610629301.144200
1565	41272.070312	-187500.015625	-187500.015625	-187500.015625	-187500.015625	-187500.015625	-187500.015625	-187500.015625	461.000000	490.000000	1018.000000	1610629301.144230
1566	41239.527344	-187500.015625	-187500.015625	-187500.015625	-187500.015625	-187500.015625	-187500.015625	-187500.015625	461.000000	491.000000	1019.000000	1610629301.144341
1567	41216.234375	-187500.015625	-187500.015625	-187500.015625	-187500.015625	-187500.015625	-187500.015625	-187500.015625	461.000000	490.000000	1018.000000	1610629301.144346
1568	41231.367188	-187500.015625	-187500.015625	-187500.015625	-187500.015625	-187500.015625	-187500.015625	-187500.015625	461.000000	491.000000	1019.000000	1610629301.144348
1569	41267.421875	-187500.015625	-187500.015625	-187500.015625	-187500.015625	-187500.015625	-187500.015625	-187500.015625	461.000000	491.000000	1017.000000	1610629301.144350
1570	41268.964844	-187500.015625	-187500.015625	-187500.015625	-187500.015625	-187500.015625	-187500.015625	-187500.015625	460.000000	491.000000	1018.000000	1610629301.144352
1571	41234.945312	-187500.015625	-187500.015625	-187500.015625	-187500.015625	-187500.015625	-187500.015625	-187500.015625	461.000000	491.000000	1019.000000	1610629301.144354
1572	41203.449219	-187500.015625	-187500.015625	-187500.015625	-187500.015625	-187500.015625	-187500.015625	-187500.015625	461.000000	491.000000	1018.000000	1610629301.144357
1573	41216.882812	-187500.015625	-187500.015625	-187500.015625	-187500.015625	-187500.015625	-187500.015625	-187500.015625	461.000000	491.000000	1019.000000	1610629301.144359
1574	41257.183594	-187500.015625	-187500.015625	-187500.015625	-187500.015625	-187500.015625	-187500.015625	-187500.015625	460.000000	491.000000	1018.000000	1610629301.144361
1575	41258.570312	-187500.015625	-187500.015625	-187500.015625	-187500.015625	-187500.015625	-187500.015625	-187500.015625	461.000000	490.000000	1019.000000	1610629301.144364
1576	41218.605469	-187500.015625	-187500.015625	-187500.015625	-187500.015625	-187500.015625	-187500.015625	-187500.015625	461.000000	491.000000	1018.000000	1610629301.144366
1577	41192.675781	-187500.015625	-187500.015625	-187500.015625	-187500.015625	-187500.015625	-187500.015625	-187500.015625	461.000000	491.000000	1019.000000	1610629301.144368
1578	41211.273438	-187500.015625	-187500.015625	-187500.015625	-187500.015625	-187500.015625	-187500.015625	-187500.015625	461.000000	491.000000	1018.000000	1610629301.144370
1579	41247.929688	-187500.015625	-187500.015625	-187500.015625	-187500.015625	-187500.015625	-187500.015625	-187500.015625	460.000000	491.000000	1018.000000	1610629301.144373
1580	41252.222656	-187500.015625	-187500.015625	-187500.015625	-187500.015625	-187500.015625	-187500.015625	-187500.015625	461.000000	490.000000	1019.000000	1610629301.144375
1581	41219.992188	-187500.015625	-187500.015625	-187500.015625	-187500.015625	-187500.015625	-187500.015625	-187500.015625	461.000000	491.000000	1019.000000	1610629301.144377
1582	41197.257812	-187500.015625	-187500.015625	-187500.015625	-187500.015625	-187500.015625	-187500.015625	-187500.015625	461.000000	490.000000	1019.000000	1610629301.144380
1583	41215.789062	-187500.015625	-187500.015625	-187500.015625	-187500.015625	-187500.015625	-187500.015625	-187500.015625	461.000000	491.000000	1018.000000	1610629301.144385
1584	41253.539062	-187500.015625	-187500.015625	-187500.015625	-187500.015625	-187500.015625	-187500.015625	-187500.015625	461.000000	490.000000	1018.000000	1610629301.144387
1585	41256.179688	-187500.015625	-187500.015625	-187500.015625	-187500.015625	-187500.015625	-187500.015625	-187500.015625	461.000000	491.000000	1018.000000	1610629301.144390
1586	41220.617188	-187500.015625	-187500.015625	-187500.015625	-187500.015625	-187500.015625	-187500.015625	-187500.015625	461.000000	491.000000	1018.000000	1610629301.144392
1587	41193.636719	-187500.015625	-187500.015625	-187500.015625	-187500.015625	-187500.015625	-187500.015625	-187500.015625	461.000000	490.000000	1019.000000	1610629301.144394
1588	41210.425781	-187500.015625	-187500.015625	-187500.015625	-187500.015625	-187500.015625	-187500.015625	-187500.015625	461.000000	491.000000	1019.000000	1610629301.144396
1589	41247.082031	-187500.015625	-187500.015625	-187500.015625	-187500.015625	-187500.015625	-187500.015625	-187500.015625	460.000000	490.000000	1018.000000	1610629301.144398
1590	41254.078125	-187500.015625	-187500.015625	-187500.015625	-187500.015625	-187500.015625	-187500.015625	-187500.015625	461.000000	490.000000	1018.000000	1610629301.144400
1591	41216.906250	-187500.015625	-187500.015625	-187500.015625	-187500.015625	-187500.015625	-187500.015625	-187500.015625	461.000000	491.000000	1019.000000	1610629301.144403
1592	41191.738281	-187500.015625	-187500.015625	-187500.015625	-187500.015625	-187500.015625	-187500.015625	-187500.015625	461.000000	490.000000	1019.000000	1610629301.144404
1593	41208.144531	-187500.015625	-187500.015625	-187500.015625	-187500.015625	-187500.015625	-187500.015625	-187500.015625	461.000000	491.000000	1018.000000	1610629301.144407
1594	41247.527344	-187500.015625	-187500.015625	-187500.015625	-187500.015625	-187500.015625	-187500.015625	-187500.015625	461.000000	490.000000	1019.000000	1610629301.144409
1595	41255.640625	-187500.015625	-187500.015625	-187500.015625	-187500.015625	-187500.015625	-187500.015625	-187500.015625	461.000000	489.000000	1018.000000	1610629301.144411
1596	41222.492188	-187500.015625	-187500.015625	-187500.015625	-187500.015625	-187500.015625	-187500.015625	-187500.015625	461.000000	491.000000	1019.000000	1610629301.144413
1597	41191.605469	-187500.015625	-187500.015625	-187500.015625	-187500.015625	-187500.015625	-187500.015625	-187500.015625	461.000000	490.000000	1019.000000	1610629301.144415
1598	41204.500000	-187500.015625	-187500.015625	-187500.015625	-187500.015625	-187500.015625	-187500.015625	-187500.015625	461.000000	491.000000	1019.000000	1610629301.144417
1599	41243.683594	-187500.015625	-187500.015625	-187500.015625	-187500.015625	-187500.015625	-187500.015625	-187500.015625	461.000000	491.000000	1019.000000	1610629301.144419
1600	41249.605469	-187500.015625	-187500.015625	-187500.015625	-187500.015625	-187500.015625	-187500.015625	-187500.015625	461.000000	489.000000	1018.000000	1610629301.144422
1601	41214.605469	-187500.015625	-187500.015625	-187500.015625	-187500.015625	-187500.015625	-187500.015625	-187500.015625	461.000000	491.000000	1018.000000	1610629301.144424
1602	41189.300781	-187500.015625	-187500.015625	-187500.015625	-187500.015625	-187500.015625	-187500.015625	-187500.015625	461.000000	490.000000	1018.000000	1610629301.144426
1603	41203.203125	-187500.015625	-187500.015625	-187500.015625	-187500.015625	-187500.015625	-187500.015625	-187500.015625	461.000000	491.000000	1019.000000	1610629301.144428
1604	41243.125000	-187500.015625	-187500.015625	-187500.015625	-187500.015625	-187500.015625	-187500.015625	-187500.015625	460.000000	491.000000	1018.000000	1610629301.144430
1605	41250.949219	-187500.015625	-187500.015625	-187500.015625	-187500.015625	-187500.015625	-187500.015625	-187500.015625	461.000000	490.000000	1018.000000	1610629301.144432
1606	41209.082031	-187500.015625	-187500.015625	-187500.015625	-187500.015625	-187500.015625	-187500.015625	-187500.015625	461.000000	491.000000	1019.000000	1610629301.144436
1607	41177.031250	-187500.015625	-187500.015625	-187500.015625	-187500.015625	-187500.015625	-187500.015625	-187500.015625	461.000000	490.000000	1018.000000	1610629301.144438
1608	41188.742188	-187500.015625	-187500.015625	-187500.015625	-187500.015625	-187500.015625	-187500.015625	-187500.015625	461.000000	491.000000	1018.000000	1610629301.144440
1609	41231.343750	-187500.015625	-187500.015625	-187500.015625	-187500.015625	-187500.015625	-187500.015625	-187500.015625	460.000000	491.000000	1018.000000	1610629301.144442
1610	41243.125000	-187500.015625	-187500.015625	-187500.015625	-187500.015625	-187500.015625	-187500.015625	-187500.015625	461.000000	490.000000	1019.000000	1610629301.144445
1611	41209.550781	-187500.015625	-187500.015625	-187500.015625	-187500.015625	-187500.015625	-187500.015625	-187500.015625	461.000000	491.000000	1019.000000	1610629301.144447
1612	41175.777344	-187500.015625	-187500.015625	-187500.015625	-187500.015625	-187500.015625	-187500.015625	-187500.015625	461.000000	490.000000	1020.000000	1610629301.144449
1613	41185.324219	-187500.015625	-187500.015625	-187500.015625	-187500.015625	-187500.015625	-187500.015625	-187500.015625	461.000000	491.000000	1018.000000	1610629301.144452
1614	41226.406250	-187500.015625	-187500.015625	-187500.015625	-187500.015625	-187500.015625	-187500.015625	-187500.015625	461.000000	491.000000	1019.000000	1610629301.144454
1615	41238.652344	-187500.015625	-187500.015625	-187500.015625	-187500.015625	-187500.015625	-187500.015625	-187500.015625	461.000000	490.000000	1018.000000	1610629301.144456
1616	41203.808594	-187500.015625	-187500.015625	-187500.015625	-187500.015625	-187500.015625	-187500.015625	-187500.015625	461.000000	491.000000	1018.000000	1610629301.144458
1617	41182.550781	-187500.015625	-187500.015625	-187500.015625	-187500.015625	-187500.015625	-187500.015625	-187500.015625	461.000000	491.000000	1018.000000	1610629301.144461
1618	41199.382812	-187500.015625	-187500.015625	-187500.015625	-187500.015625	-187500.015625	-187500.015625	-187500.015625	461.000000	491.000000	1018.000000	1610629301.144463
1619	41237.023438	-187500.015625	-187500.015625	-187500.015625	-187500.015625	-187500.015625	-187500.015625	-187500.015625	460.000000	491.000000	1018.000000	1610629301.144465
1620	41245.359375	-187500.015625	-187500.015625	-187500.015625	-187500.015625	-187500.015625	-187500.015625	-187500.015625	461.000000	489.000000	1018.000000	1610629301.144467
1621	41214.605469	-187500.015625	-187500.015625	-187500.015625	-187500.015625	-187500.015625	-187500.015625	-187500.015625	461.000000	491.000000	1019.000000	1610629301.144469
1622	41181.992188	-187500.015625	-187500.015625	-187500.015625	-187500.015625	-187500.015625	-187500.015625	-187500.015625	461.000000	490.000000	1019.000000	1610629301.144472
1623	41191.042969	-187500.015625	-187500.015625	-187500.015625	-187500.015625	-187500.015625	-187500.015625	-187500.015625	461.000000	491.000000	1019.000000	1610629301.144474
1624	41235.523438	-187500.015625	-187500.015625	-187500.015625	-187500.015625	-187500.015625	-187500.015625	-187500.015625	460.000000	491.000000	1018.000000	1610629301.144476
1625	41243.527344	-187500.015625	-187500.015625	-187500.015625	-187500.015625	-187500.015625	-187500.015625	-187500.015625	461.000000	490.000000	1018.000000	1610629301.144478
1626	41211.160156	-187500.015625	-187500.015625	-187500.015625	-187500.015625	-187500.015625	-187500.015625	-187500.015625	461.000000	491.000000	1018.000000	1610629301.144480
1627	41183.402344	-187500.015625	-187500.015625	-187500.015625	-187500.015625	-187500.015625	-187500.015625	-187500.015625	461.000000	490.000000	1018.000000	1610629301.144483
1628	41198.757812	-187500.015625	-187500.015625	-187500.015625	-187500.015625	-187500.015625	-187500.015625	-187500.015625	461.000000	490.000000	1019.000000	1610629301.144485
1629	41238.320312	-187500.015625	-187500.015625	-187500.015625	-187500.015625	-187500.015625	-187500.015625	-187500.015625	460.000000	491.000000	1018.000000	1610629301.144488
1630	41250.835938	-187500.015625	-187500.015625	-187500.015625	-187500.015625	-187500.015625	-187500.015625	-187500.015625	461.000000	490.000000	1019.000000	1610629301.144491
1631	41214.960938	-187500.015625	-187500.015625	-187500.015625	-187500.015625	-187500.015625	-187500.015625	-187500.015625	461.000000	491.000000	1018.000000	1610629301.144493
1632	41182.105469	-187500.015625	-187500.015625	-187500.015625	-187500.015625	-187500.015625	-187500.015625	-187500.015625	461.000000	490.000000	1018.000000	1610629301.144495
1633	41195.960938	-187500.015625	-187500.015625	-187500.015625	-187500.015625	-187500.015625	-187500.015625	-187500.015625	461.000000	491.000000	1019.000000	1610629301.144498
1634	41230.339844	-187500.015625	-187500.015625	-187500.015625	-187500.015625	-187500.015625	-187500.015625	-187500.015625	461.000000	491.000000	1018.000000	1610629301.144500
1635	41236.351562	-187500.015625	-187500.015625	-187500.015625	-187500.015625	-187500.015625	-187500.015625	-187500.015625	461.000000	490.000000	1018.000000	1610629301.144502
1636	41205.617188	-187500.015625	-187500.015625	-187500.015625	-187500.015625	-187500.015625	-187500.015625	-187500.015625	461.000000	491.000000	1019.000000	1610629301.144504
1637	41179.980469	-187500.015625	-187500.015625	-187500.015625	-187500.015625	-187500.015625	-187500.015625	-187500.015625	461.000000	490.000000	1018.000000	1610629301.144506
1638	41189.257812	-187500.015625	-187500.015625	-187500.015625	-187500.015625	-187500.015625	-187500.015625	-187500.015625	461.000000	491.000000	1018.000000	1610629301.144509
1639	41229.265625	-187500.015625	-187500.015625	-187500.015625	-187500.015625	-187500.015625	-187500.015625	-187500.015625	460.000000	491.000000	1018.000000	1610629301.144511
1640	41236.640625	-187500.015625	-187500.015625	-187500.015625	-187500.015625	-187500.015625	-187500.015625	-187500.015625	461.000000	490.000000	1019.000000	1610629301.144513
1641	41206.871094	-187500.015625	-187500.015625	-187500.015625	-187500.015625	-187500.015625	-187500.015625	-187500.015625	461.000000	491.000000	1018.000000	1610629301.144516
1642	41179.355469	-187500.015625	-187500.015625	-187500.015625	-187500.015625	-187500.015625	-187500.015625	-187500.015625	461.000000	490.000000	1018.000000	1610629301.144518
1643	41184.519531	-187500.015625	-187500.015625	-187500.015625	-187500.015625	-187500.015625	-187500.015625	-187500.015625	461.000000	491.000000	1019.000000	1610629301.144520
1644	41222.292969	-187500.015625	-187500.015625	-187500.015625	-187500.015625	-187500.015625	-187500.015625	-187500.015625	461.000000	491.000000	1018.000000	1610629301.144522
1645	41238.609375	-187500.015625	-187500.015625	-187500.015625	-187500.015625	-187500.015625	-187500.015625	-187500.015625	461.000000	490.000000	1019.000000	1610629301.144524
1646	41207.429688	-187500.015625	-187500.015625	-187500.015625	-187500.015625	-187500.015625	-187500.015625	-187500.015625	461.000000	491.000000	1019.000000	1610629301.144526
1647	41175.890625	-187500.015625	-187500.015625	-187500.015625	-187500.015625	-187500.015625	-187500.015625	-187500.015625	461.000000	490.000000	1019.000000	1610629301.144528
1648	41186.753906	-187500.015625	-187500.015625	-187500.015625	-187500.015625	-187500.015625	-187500.015625	-187500.015625	461.000000	491.000000	1018.000000	1610629301.144530
1649	41223.320312	-187500.015625	-187500.015625	-187500.015625	-187500.015625	-187500.015625	-187500.015625	-187500.015625	461.000000	491.000000	1018.000000	1610629301.144532
1650	41231.835938	-187500.015625	-187500.015625	-187500.015625	-187500.015625	-187500.015625	-187500.015625	-187500.015625	460.000000	490.000000	1018.000000	1610629301.144534
1651	41199.785156	-187500.015625	-187500.015625	-187500.015625	-187500.015625	-187500.015625	-187500.015625	-187500.015625	461.000000	491.000000	1019.000000	1610629301.144536
1652	41169.855469	-187500.015625	-187500.015625	-187500.015625	-187500.015625	-187500.015625	-187500.015625	-187500.015625	461.000000	490.000000	1019.000000	1610629301.144538
1653	41181.277344	-187500.015625	-187500.015625	-187500.015625	-187500.015625	-187500.015625	-187500.015625	-187500.015625	461.000000	491.000000	1018.000000	1610629301.144541
1654	41220.996094	-187500.015625	-187500.015625	-187500.015625	-187500.015625	-187500.015625	-187500.015625	-187500.015625	461.000000	491.000000	1018.000000	1610629301.144544
1655	41236.957031	-187500.015625	-187500.015625	-187500.015625	-187500.015625	-187500.015625	-187500.015625	-187500.015625	461.000000	490.000000	1019.000000	1610629301.144547
1656	41204.007812	-187500.015625	-187500.015625	-187500.015625	-187500.015625	-187500.015625	-187500.015625	-187500.015625	461.000000	493.000000	1018.000000	1610629301.144549
1657	41164.781250	-187500.015625	-187500.015625	-187500.015625	-187500.015625	-187500.015625	-187500.015625	-187500.015625	461.000000	490.000000	1019.000000	1610629301.144551
1658	41169.519531	-187500.015625	-187500.015625	-187500.015625	-187500.015625	-187500.015625	-187500.015625	-187500.015625	461.000000	491.000000	1019.000000	1610629301.144553
1659	41213.062500	-187500.015625	-187500.015625	-187500.015625	-187500.015625	-187500.015625	-187500.015625	-187500.015625	460.000000	490.000000	1018.000000	1610629301.144555
1660	41233.378906	-187500.015625	-187500.015625	-187500.015625	-187500.015625	-187500.015625	-187500.015625	-187500.015625	461.000000	490.000000	1019.000000	1610629301.144557
1661	41208.097656	-187500.015625	-187500.015625	-187500.015625	-187500.015625	-187500.015625	-187500.015625	-187500.015625	461.000000	491.000000	1018.000000	1610629301.144560
1662	41175.062500	-187500.015625	-187500.015625	-187500.015625	-187500.015625	-187500.015625	-187500.015625	-187500.015625	461.000000	490.000000	1018.000000	1610629301.144562
1663	41183.558594	-187500.015625	-187500.015625	-187500.015625	-187500.015625	-187500.015625	-187500.015625	-187500.015625	461.000000	491.000000	1019.000000	1610629301.144564
1664	41222.070312	-187500.015625	-187500.015625	-187500.015625	-187500.015625	-187500.015625	-187500.015625	-187500.015625	461.000000	491.000000	1019.000000	1610629301.144566
1665	41235.636719	-187500.015625	-187500.015625	-187500.015625	-187500.015625	-187500.015625	-187500.015625	-187500.015625	461.000000	490.000000	1017.000000	1610629301.144568
1666	41209.820312	-187500.015625	-187500.015625	-187500.015625	-187500.015625	-187500.015625	-187500.015625	-187500.015625	461.000000	491.000000	1018.000000	1610629301.144570
1667	41182.730469	-187500.015625	-187500.015625	-187500.015625	-187500.015625	-187500.015625	-187500.015625	-187500.015625	461.000000	490.000000	1019.000000	1610629301.144572
1668	41187.914062	-187500.015625	-187500.015625	-187500.015625	-187500.015625	-187500.015625	-187500.015625	-187500.015625	461.000000	491.000000	1018.000000	1610629301.144574
1669	41227.277344	-187500.015625	-187500.015625	-187500.015625	-187500.015625	-187500.015625	-187500.015625	-187500.015625	461.000000	491.000000	1018.000000	1610629301.144576
1670	41237.203125	-187500.015625	-187500.015625	-187500.015625	-187500.015625	-187500.015625	-187500.015625	-187500.015625	461.000000	491.000000	1018.000000	1610629301.144578
1671	41205.035156	-187500.015625	-187500.015625	-187500.015625	-187500.015625	-187500.015625	-187500.015625	-187500.015625	461.000000	490.000000	1019.000000	1610629301.144580
1672	41172.785156	-187500.015625	-187500.015625	-187500.015625	-187500.015625	-187500.015625	-187500.015625	-187500.015625	461.000000	490.000000	1019.000000	1610629301.144583
1673	41178.347656	-187500.015625	-187500.015625	-187500.015625	-187500.015625	-187500.015625	-187500.015625	-187500.015625	461.000000	491.000000	1019.000000	1610629301.144584
1674	41215.855469	-187500.015625	-187500.015625	-187500.015625	-187500.015625	-187500.015625	-187500.015625	-187500.015625	461.000000	490.000000	1019.000000	1610629301.144586
1675	41230.765625	-187500.015625	-187500.015625	-187500.015625	-187500.015625	-187500.015625	-187500.015625	-187500.015625	461.000000	490.000000	1018.000000	1610629301.144590
1676	41206.511719	-187500.015625	-187500.015625	-187500.015625	-187500.015625	-187500.015625	-187500.015625	-187500.015625	461.000000	491.000000	1019.000000	1610629301.144594
1677	41176.539062	-187500.015625	-187500.015625	-187500.015625	-187500.015625	-187500.015625	-187500.015625	-187500.015625	461.000000	491.000000	1018.000000	1610629301.144596
1678	41183.734375	-187500.015625	-187500.015625	-187500.015625	-187500.015625	-187500.015625	-187500.015625	-187500.015625	461.000000	491.000000	1018.000000	1610629301.144598
1679	41220.394531	-187500.015625	-187500.015625	-187500.015625	-187500.015625	-187500.015625	-187500.015625	-187500.015625	461.000000	491.000000	1019.000000	1610629301.144601
1680	41231.992188	-187500.015625	-187500.015625	-187500.015625	-187500.015625	-187500.015625	-187500.015625	-187500.015625	460.000000	491.000000	1019.000000	1610629301.144603
1681	41205.640625	-187500.015625	-187500.015625	-187500.015625	-187500.015625	-187500.015625	-187500.015625	-187500.015625	461.000000	490.000000	1019.000000	1610629301.144605
1682	41174.167969	-187500.015625	-187500.015625	-187500.015625	-187500.015625	-187500.015625	-187500.015625	-187500.015625	461.000000	490.000000	1019.000000	1610629301.144607
1683	41181.476562	-187500.015625	-187500.015625	-187500.015625	-187500.015625	-187500.015625	-187500.015625	-187500.015625	461.000000	491.000000	1018.000000	1610629301.144609
1684	41223.031250	-187500.015625	-187500.015625	-187500.015625	-187500.015625	-187500.015625	-187500.015625	-187500.015625	461.000000	490.000000	1019.000000	1610629301.623841
1685	41236.171875	-187500.015625	-187500.015625	-187500.015625	-187500.015625	-187500.015625	-187500.015625	-187500.015625	460.000000	491.000000	1018.000000	1610629301.623973
1686	41210.425781	-187500.015625	-187500.015625	-187500.015625	-187500.015625	-187500.015625	-187500.015625	-187500.015625	460.000000	491.000000	1018.000000	1610629301.624008
1687	41176.515625	-187500.015625	-187500.015625	-187500.015625	-187500.015625	-187500.015625	-187500.015625	-187500.015625	461.000000	490.000000	1018.000000	1610629301.624010
1688	41179.242188	-187500.015625	-187500.015625	-187500.015625	-187500.015625	-187500.015625	-187500.015625	-187500.015625	461.000000	491.000000	1019.000000	1610629301.624012
1689	41223.296875	-187500.015625	-187500.015625	-187500.015625	-187500.015625	-187500.015625	-187500.015625	-187500.015625	461.000000	491.000000	1019.000000	1610629301.624013
1690	41240.507812	-187500.015625	-187500.015625	-187500.015625	-187500.015625	-187500.015625	-187500.015625	-187500.015625	461.000000	490.000000	1019.000000	1610629301.624015
1691	41212.679688	-187500.015625	-187500.015625	-187500.015625	-187500.015625	-187500.015625	-187500.015625	-187500.015625	461.000000	491.000000	1018.000000	1610629301.624017
1692	41173.835938	-187500.015625	-187500.015625	-187500.015625	-187500.015625	-187500.015625	-187500.015625	-187500.015625	461.000000	490.000000	1018.000000	1610629301.624019
1693	41173.230469	-187500.015625	-187500.015625	-187500.015625	-187500.015625	-187500.015625	-187500.015625	-187500.015625	461.000000	491.000000	1019.000000	1610629301.624020
1694	41216.144531	-187500.015625	-187500.015625	-187500.015625	-187500.015625	-187500.015625	-187500.015625	-187500.015625	461.000000	490.000000	1018.000000	1610629301.624038
1695	41230.292969	-187500.015625	-187500.015625	-187500.015625	-187500.015625	-187500.015625	-187500.015625	-187500.015625	461.000000	491.000000	1018.000000	1610629301.624040
1696	41207.472656	-187500.015625	-187500.015625	-187500.015625	-187500.015625	-187500.015625	-187500.015625	-187500.015625	460.000000	491.000000	1018.000000	1610629301.624042
1697	41177.367188	-187500.015625	-187500.015625	-187500.015625	-187500.015625	-187500.015625	-187500.015625	-187500.015625	461.000000	490.000000	1018.000000	1610629301.624044
1698	41180.250000	-187500.015625	-187500.015625	-187500.015625	-187500.015625	-187500.015625	-187500.015625	-187500.015625	461.000000	490.000000	1018.000000	1610629301.624046
1699	41226.425781	-187500.015625	-187500.015625	-187500.015625	-187500.015625	-187500.015625	-187500.015625	-187500.015625	460.000000	491.000000	1019.000000	1610629301.624052
1700	41242.074219	-187500.015625	-187500.015625	-187500.015625	-187500.015625	-187500.015625	-187500.015625	-187500.015625	460.000000	490.000000	1018.000000	1610629301.624054
1701	41216.011719	-187500.015625	-187500.015625	-187500.015625	-187500.015625	-187500.015625	-187500.015625	-187500.015625	461.000000	491.000000	1018.000000	1610629301.624056
1702	41177.632812	-187500.015625	-187500.015625	-187500.015625	-187500.015625	-187500.015625	-187500.015625	-187500.015625	461.000000	491.000000	1018.000000	1610629301.624057
1703	41179.578125	-187500.015625	-187500.015625	-187500.015625	-187500.015625	-187500.015625	-187500.015625	-187500.015625	461.000000	491.000000	1018.000000	1610629301.624059
1704	41213.128906	-187500.015625	-187500.015625	-187500.015625	-187500.015625	-187500.015625	-187500.015625	-187500.015625	460.000000	491.000000	1018.000000	1610629301.624061
1705	41227.703125	-187500.015625	-187500.015625	-187500.015625	-187500.015625	-187500.015625	-187500.015625	-187500.015625	460.000000	490.000000	1018.000000	1610629301.624062
1706	41204.121094	-187500.015625	-187500.015625	-187500.015625	-187500.015625	-187500.015625	-187500.015625	-187500.015625	461.000000	490.000000	1019.000000	1610629301.624064
1707	41173.519531	-187500.015625	-187500.015625	-187500.015625	-187500.015625	-187500.015625	-187500.015625	-187500.015625	461.000000	490.000000	1019.000000	1610629301.624066
1708	41174.816406	-187500.015625	-187500.015625	-187500.015625	-187500.015625	-187500.015625	-187500.015625	-187500.015625	461.000000	490.000000	1019.000000	1610629301.624067
1709	41212.750000	-187500.015625	-187500.015625	-187500.015625	-187500.015625	-187500.015625	-187500.015625	-187500.015625	461.000000	491.000000	1018.000000	1610629301.624069
1710	41229.960938	-187500.015625	-187500.015625	-187500.015625	-187500.015625	-187500.015625	-187500.015625	-187500.015625	461.000000	490.000000	1017.000000	1610629301.624070
1711	41211.519531	-187500.015625	-187500.015625	-187500.015625	-187500.015625	-187500.015625	-187500.015625	-187500.015625	461.000000	491.000000	1019.000000	1610629301.624072
1712	41178.214844	-187500.015625	-187500.015625	-187500.015625	-187500.015625	-187500.015625	-187500.015625	-187500.015625	461.000000	490.000000	1018.000000	1610629301.624074
1713	41179.445312	-187500.015625	-187500.015625	-187500.015625	-187500.015625	-187500.015625	-187500.015625	-187500.015625	461.000000	491.000000	1018.000000	1610629301.624076
1714	41221.199219	-187500.015625	-187500.015625	-187500.015625	-187500.015625	-187500.015625	-187500.015625	-187500.015625	461.000000	490.000000	1019.000000	1610629301.624077
1715	41235.703125	-187500.015625	-187500.015625	-187500.015625	-187500.015625	-187500.015625	-187500.015625	-187500.015625	460.000000	490.000000	1018.000000	1610629301.624079
1716	41208.078125	-187500.015625	-187500.015625	-187500.015625	-187500.015625	-187500.015625	-187500.015625	-187500.015625	461.000000	491.000000	1019.000000	1610629301.624081
1717	41176.179688	-187500.015625	-187500.015625	-187500.015625	-187500.015625	-187500.015625	-187500.015625	-187500.015625	461.000000	490.000000	1019.000000	1610629301.624082
1718	41180.136719	-187500.015625	-187500.015625	-187500.015625	-187500.015625	-187500.015625	-187500.015625	-187500.015625	461.000000	491.000000	1018.000000	1610629301.624084
1719	41215.921875	-187500.015625	-187500.015625	-187500.015625	-187500.015625	-187500.015625	-187500.015625	-187500.015625	461.000000	491.000000	1019.000000	1610629301.624086
1720	41237.000000	-187500.015625	-187500.015625	-187500.015625	-187500.015625	-187500.015625	-187500.015625	-187500.015625	461.000000	490.000000	1019.000000	1610629301.624087
1721	41213.753906	-187500.015625	-187500.015625	-187500.015625	-187500.015625	-187500.015625	-187500.015625	-187500.015625	461.000000	491.000000	1019.000000	1610629301.624089
1722	41185.187500	-187500.015625	-187500.015625	-187500.015625	-187500.015625	-187500.015625	-187500.015625	-187500.015625	461.000000	490.000000	1019.000000	1610629301.624091
1723	41189.859375	-187500.015625	-187500.015625	-187500.015625	-187500.015625	-187500.015625	-187500.015625	-187500.015625	461.000000	491.000000	1018.000000	1610629301.624093
1724	41227.476562	-187500.015625	-187500.015625	-187500.015625	-187500.015625	-187500.015625	-187500.015625	-187500.015625	461.000000	491.000000	1019.000000	1610629301.624094
1725	41239.457031	-187500.015625	-187500.015625	-187500.015625	-187500.015625	-187500.015625	-187500.015625	-187500.015625	460.000000	491.000000	1018.000000	1610629301.624096
1726	41214.691406	-187500.015625	-187500.015625	-187500.015625	-187500.015625	-187500.015625	-187500.015625	-187500.015625	461.000000	492.000000	1019.000000	1610629301.624098
1727	41179.847656	-187500.015625	-187500.015625	-187500.015625	-187500.015625	-187500.015625	-187500.015625	-187500.015625	461.000000	491.000000	1018.000000	1610629301.624099
1728	41179.062500	-187500.015625	-187500.015625	-187500.015625	-187500.015625	-187500.015625	-187500.015625	-187500.015625	461.000000	491.000000	1019.000000	1610629301.624101
1729	41215.140625	-187500.015625	-187500.015625	-187500.015625	-187500.015625	-187500.015625	-187500.015625	-187500.015625	461.000000	491.000000	1019.000000	1610629301.624103
1730	41231.457031	-187500.015625	-187500.015625	-187500.015625	-187500.015625	-187500.015625	-187500.015625	-187500.015625	461.000000	490.000000	1018.000000	1610629301.624104
1731	41208.769531	-187500.015625	-187500.015625	-187500.015625	-187500.015625	-187500.015625	-187500.015625	-187500.015625	461.000000	491.000000	1019.000000	1610629301.624106
1732	41176.917969	-187500.015625	-187500.015625	-187500.015625	-187500.015625	-187500.015625	-187500.015625	-187500.015625	461.000000	491.000000	1018.000000	1610629301.624108
1733	41174.550781	-187500.015625	-187500.015625	-187500.015625	-187500.015625	-187500.015625	-187500.015625	-187500.015625	461.000000	491.000000	1019.000000	1610629301.624109
1734	41210.023438	-187500.015625	-187500.015625	-187500.015625	-187500.015625	-187500.015625	-187500.015625	-187500.015625	460.000000	491.000000	1019.000000	1610629301.624111
1735	41229.824219	-187500.015625	-187500.015625	-187500.015625	-187500.015625	-187500.015625	-187500.015625	-187500.015625	461.000000	490.000000	1019.000000	1610629301.624113
1736	41205.640625	-187500.015625	-187500.015625	-187500.015625	-187500.015625	-187500.015625	-187500.015625	-187500.015625	461.000000	491.000000	1019.000000	1610629301.624115
1737	41172.023438	-187500.015625	-187500.015625	-187500.015625	-187500.015625	-187500.015625	-187500.015625	-187500.015625	461.000000	490.000000	1018.000000	1610629301.624116
1738	41168.378906	-187500.015625	-187500.015625	-187500.015625	-187500.015625	-187500.015625	-187500.015625	-187500.015625	461.000000	490.000000	1019.000000	1610629301.624118
1739	41204.144531	-187500.015625	-187500.015625	-187500.015625	-187500.015625	-187500.015625	-187500.015625	-187500.015625	461.000000	491.000000	1019.000000	1610629301.624119
1740	41229.558594	-187500.015625	-187500.015625	-187500.015625	-187500.015625	-187500.015625	-187500.015625	-187500.015625	461.000000	490.000000	1019.000000	1610629301.624121
1741	41205.597656	-187500.015625	-187500.015625	-187500.015625	-187500.015625	-187500.015625	-187500.015625	-187500.015625	461.000000	491.000000	1017.000000	1610629301.624122
1742	41168.761719	-187500.015625	-187500.015625	-187500.015625	-187500.015625	-187500.015625	-187500.015625	-187500.015625	461.000000	490.000000	1019.000000	1610629301.624124
1743	41169.519531	-187500.015625	-187500.015625	-187500.015625	-187500.015625	-187500.015625	-187500.015625	-187500.015625	461.000000	490.000000	1019.000000	1610629301.624126
1744	41208.882812	-187500.015625	-187500.015625	-187500.015625	-187500.015625	-187500.015625	-187500.015625	-187500.015625	460.000000	491.000000	1017.000000	1610629301.624127
1745	41232.328125	-187500.015625	-187500.015625	-187500.015625	-187500.015625	-187500.015625	-187500.015625	-187500.015625	461.000000	490.000000	1019.000000	1610629301.624129
1746	41212.660156	-187500.015625	-187500.015625	-187500.015625	-187500.015625	-187500.015625	-187500.015625	-187500.015625	461.000000	491.000000	1018.000000	1610629301.624131
1747	41172.492188	-187500.015625	-187500.015625	-187500.015625	-187500.015625	-187500.015625	-187500.015625	-187500.015625	461.000000	490.000000	1019.000000	1610629301.624133
1748	41174.550781	-187500.015625	-187500.015625	-187500.015625	-187500.015625	-187500.015625	-187500.015625	-187500.015625	461.000000	491.000000	1018.000000	1610629301.624135
1749	41213.375000	-187500.015625	-187500.015625	-187500.015625	-187500.015625	-187500.015625	-187500.015625	-187500.015625	461.000000	491.000000	1018.000000	1610629301.624136
1750	41233.937500	-187500.015625	-187500.015625	-187500.015625	-187500.015625	-187500.015625	-187500.015625	-187500.015625	460.000000	490.000000	1019.000000	1610629301.624138
1751	41212.570312	-187500.015625	-187500.015625	-187500.015625	-187500.015625	-187500.015625	-187500.015625	-187500.015625	461.000000	491.000000	1018.000000	1610629301.624140
1752	41177.296875	-187500.015625	-187500.015625	-187500.015625	-187500.015625	-187500.015625	-187500.015625	-187500.015625	461.000000	490.000000	1019.000000	1610629301.624141
1753	41174.773438	-187500.015625	-187500.015625	-187500.015625	-187500.015625	-187500.015625	-187500.015625	-187500.015625	461.000000	490.000000	1018.000000	1610629301.624143
1754	41208.187500	-187500.015625	-187500.015625	-187500.015625	-187500.015625	-187500.015625	-187500.015625	-187500.015625	461.000000	490.000000	1019.000000	1610629301.624144
1755	41229.714844	-187500.015625	-187500.015625	-187500.015625	-187500.015625	-187500.015625	-187500.015625	-187500.015625	461.000000	490.000000	1019.000000	1610629301.624146
1756	41215.250000	-187500.015625	-187500.015625	-187500.015625	-187500.015625	-187500.015625	-187500.015625	-187500.015625	461.000000	491.000000	1018.000000	1610629301.624148
1757	41175.847656	-187500.015625	-187500.015625	-187500.015625	-187500.015625	-187500.015625	-187500.015625	-187500.015625	461.000000	490.000000	1019.000000	1610629301.624149
1758	41172.605469	-187500.015625	-187500.015625	-187500.015625	-187500.015625	-187500.015625	-187500.015625	-187500.015625	461.000000	491.000000	1019.000000	1610629301.624151
1759	41214.937500	-187500.015625	-187500.015625	-187500.015625	-187500.015625	-187500.015625	-187500.015625	-187500.015625	461.000000	491.000000	1017.000000	1610629301.624152
1760	41231.167969	-187500.015625	-187500.015625	-187500.015625	-187500.015625	-187500.015625	-187500.015625	-187500.015625	461.000000	490.000000	1018.000000	1610629301.624154
1761	41205.574219	-187500.015625	-187500.015625	-187500.015625	-187500.015625	-187500.015625	-187500.015625	-187500.015625	461.000000	491.000000	1018.000000	1610629301.624156
1762	41169.699219	-187500.015625	-187500.015625	-187500.015625	-187500.015625	-187500.015625	-187500.015625	-187500.015625	461.000000	490.000000	1019.000000	1610629301.624157
1763	41165.675781	-187500.015625	-187500.015625	-187500.015625	-187500.015625	-187500.015625	-187500.015625	-187500.015625	461.000000	490.000000	1018.000000	1610629301.624159
1764	41201.996094	-187500.015625	-187500.015625	-187500.015625	-187500.015625	-187500.015625	-187500.015625	-187500.015625	461.000000	491.000000	1018.000000	1610629301.624161
1765	41228.664062	-187500.015625	-187500.015625	-187500.015625	-187500.015625	-187500.015625	-187500.015625	-187500.015625	460.000000	490.000000	1018.000000	1610629301.624162
1766	41210.667969	-187500.015625	-187500.015625	-187500.015625	-187500.015625	-187500.015625	-187500.015625	-187500.015625	461.000000	490.000000	1018.000000	1610629301.624164
1767	41177.925781	-187500.015625	-187500.015625	-187500.015625	-187500.015625	-187500.015625	-187500.015625	-187500.015625	461.000000	490.000000	1019.000000	1610629301.624166
1768	41176.515625	-187500.015625	-187500.015625	-187500.015625	-187500.015625	-187500.015625	-187500.015625	-187500.015625	461.000000	490.000000	1018.000000	1610629301.624167
1769	41213.328125	-187500.015625	-187500.015625	-187500.015625	-187500.015625	-187500.015625	-187500.015625	-187500.015625	461.000000	490.000000	1019.000000	1610629301.624170
1770	41235.882812	-187500.015625	-187500.015625	-187500.015625	-187500.015625	-187500.015625	-187500.015625	-187500.015625	460.000000	490.000000	1017.000000	1610629301.624171
1771	41216.792969	-187500.015625	-187500.015625	-187500.015625	-187500.015625	-187500.015625	-187500.015625	-187500.015625	460.000000	491.000000	1018.000000	1610629301.624173
1772	41177.746094	-187500.015625	-187500.015625	-187500.015625	-187500.015625	-187500.015625	-187500.015625	-187500.015625	461.000000	490.000000	1018.000000	1610629301.624174
1773	41172.558594	-187500.015625	-187500.015625	-187500.015625	-187500.015625	-187500.015625	-187500.015625	-187500.015625	461.000000	490.000000	1018.000000	1610629301.624176
1774	41214.625000	-187500.015625	-187500.015625	-187500.015625	-187500.015625	-187500.015625	-187500.015625	-187500.015625	461.000000	491.000000	1018.000000	1610629301.624178
1775	41238.273438	-187500.015625	-187500.015625	-187500.015625	-187500.015625	-187500.015625	-187500.015625	-187500.015625	461.000000	490.000000	1018.000000	1610629301.624179
1776	41218.246094	-187500.015625	-187500.015625	-187500.015625	-187500.015625	-187500.015625	-187500.015625	-187500.015625	461.000000	491.000000	1019.000000	1610629301.624181
1777	41185.972656	-187500.015625	-187500.015625	-187500.015625	-187500.015625	-187500.015625	-187500.015625	-187500.015625	461.000000	491.000000	1017.000000	1610629301.624183
1778	41179.488281	-187500.015625	-187500.015625	-187500.015625	-187500.015625	-187500.015625	-187500.015625	-187500.015625	461.000000	490.000000	1018.000000	1610629301.624184
1779	41213.574219	-187500.015625	-187500.015625	-187500.015625	-187500.015625	-187500.015625	-187500.015625	-187500.015625	460.000000	491.000000	1018.000000	1610629301.624186
1780	41239.859375	-187500.015625	-187500.015625	-187500.015625	-187500.015625	-187500.015625	-187500.015625	-187500.015625	460.000000	490.000000	1017.000000	1610629301.624187
1781	41220.882812	-187500.015625	-187500.015625	-187500.015625	-187500.015625	-187500.015625	-187500.015625	-187500.015625	461.000000	491.000000	1019.000000	1610629301.624189
1782	41186.730469	-187500.015625	-187500.015625	-187500.015625	-187500.015625	-187500.015625	-187500.015625	-187500.015625	461.000000	490.000000	1018.000000	1610629301.624191
1783	41180.359375	-187500.015625	-187500.015625	-187500.015625	-187500.015625	-187500.015625	-187500.015625	-187500.015625	461.000000	490.000000	1018.000000	1610629301.624193
1784	41219.117188	-187500.015625	-187500.015625	-187500.015625	-187500.015625	-187500.015625	-187500.015625	-187500.015625	461.000000	491.000000	1019.000000	1610629301.624194
1785	41244.667969	-187500.015625	-187500.015625	-187500.015625	-187500.015625	-187500.015625	-187500.015625	-187500.015625	461.000000	516.000000	1019.000000	1610629301.624196
1786	41223.789062	-187500.015625	-187500.015625	-187500.015625	-187500.015625	-187500.015625	-187500.015625	-187500.015625	462.000000	638.000000	1018.000000	1610629301.624197
1787	41184.117188	-187500.015625	-187500.015625	-187500.015625	-187500.015625	-187500.015625	-187500.015625	-187500.015625	462.000000	710.000000	1018.000000	1610629301.624199
1788	41176.023438	-187500.015625	-187500.015625	-187500.015625	-187500.015625	-187500.015625	-187500.015625	-187500.015625	462.000000	747.000000	1018.000000	1610629301.624201
1789	41210.132812	-187500.015625	-187500.015625	-187500.015625	-187500.015625	-187500.015625	-187500.015625	-187500.015625	461.000000	768.000000	1019.000000	1610629301.624202
1790	41233.625000	-187500.015625	-187500.015625	-187500.015625	-187500.015625	-187500.015625	-187500.015625	-187500.015625	461.000000	782.000000	1018.000000	1610629301.624204
1791	41221.199219	-187500.015625	-187500.015625	-187500.015625	-187500.015625	-187500.015625	-187500.015625	-187500.015625	462.000000	791.000000	1019.000000	1610629301.624206
1792	41184.964844	-187500.015625	-187500.015625	-187500.015625	-187500.015625	-187500.015625	-187500.015625	-187500.015625	461.000000	797.000000	1018.000000	1610629301.624208
1793	41176.250000	-187500.015625	-187500.015625	-187500.015625	-187500.015625	-187500.015625	-187500.015625	-187500.015625	462.000000	801.000000	1019.000000	1610629301.624210
1794	41210.109375	-187500.015625	-187500.015625	-187500.015625	-187500.015625	-187500.015625	-187500.015625	-187500.015625	461.000000	804.000000	1018.000000	1610629301.624212
1795	41234.160156	-187500.015625	-187500.015625	-187500.015625	-187500.015625	-187500.015625	-187500.015625	-187500.015625	461.000000	806.000000	1018.000000	1610629301.624213
1796	41221.710938	-187500.015625	-187500.015625	-187500.015625	-187500.015625	-187500.015625	-187500.015625	-187500.015625	461.000000	807.000000	1018.000000	1610629301.624215
1797	41186.328125	-187500.015625	-187500.015625	-187500.015625	-187500.015625	-187500.015625	-187500.015625	-187500.015625	461.000000	808.000000	1018.000000	1610629301.624217
1798	41179.980469	-187500.015625	-187500.015625	-187500.015625	-187500.015625	-187500.015625	-187500.015625	-187500.015625	461.000000	810.000000	1019.000000	1610629301.624218
1799	41218.046875	-187500.015625	-187500.015625	-187500.015625	-187500.015625	-187500.015625	-187500.015625	-187500.015625	461.000000	811.000000	1018.000000	1610629301.624220
1800	41243.191406	-187500.015625	-187500.015625	-187500.015625	-187500.015625	-187500.015625	-187500.015625	-187500.015625	461.000000	812.000000	1019.000000	1610629301.624222
1801	41223.632812	-187500.015625	-187500.015625	-187500.015625	-187500.015625	-187500.015625	-187500.015625	-187500.015625	461.000000	813.000000	1018.000000	1610629301.624223
1802	41191.492188	-187500.015625	-187500.015625	-187500.015625	-187500.015625	-187500.015625	-187500.015625	-187500.015625	461.000000	813.000000	1018.000000	1610629301.624225
1803	41185.011719	-187500.015625	-187500.015625	-187500.015625	-187500.015625	-187500.015625	-187500.015625	-187500.015625	461.000000	813.000000	1019.000000	1610629301.624226
1804	41220.035156	-187500.015625	-187500.015625	-187500.015625	-187500.015625	-187500.015625	-187500.015625	-187500.015625	461.000000	814.000000	1019.000000	1610629302.103581
1805	41249.585938	-187500.015625	-187500.015625	-187500.015625	-187500.015625	-187500.015625	-187500.015625	-187500.015625	461.000000	814.000000	1018.000000	1610629302.103799
1806	41232.441406	-187500.015625	-187500.015625	-187500.015625	-187500.015625	-187500.015625	-187500.015625	-187500.015625	461.000000	816.000000	1018.000000	1610629302.103801
1807	41194.195312	-187500.015625	-187500.015625	-187500.015625	-187500.015625	-187500.015625	-187500.015625	-187500.015625	461.000000	815.000000	1019.000000	1610629302.103803
1808	41185.546875	-187500.015625	-187500.015625	-187500.015625	-187500.015625	-187500.015625	-187500.015625	-187500.015625	461.000000	816.000000	1018.000000	1610629302.103805
1809	41218.359375	-187500.015625	-187500.015625	-187500.015625	-187500.015625	-187500.015625	-187500.015625	-187500.015625	461.000000	815.000000	1018.000000	1610629302.103806
1810	41243.683594	-187500.015625	-187500.015625	-187500.015625	-187500.015625	-187500.015625	-187500.015625	-187500.015625	461.000000	816.000000	1019.000000	1610629302.103808
1811	41226.070312	-187500.015625	-187500.015625	-187500.015625	-187500.015625	-187500.015625	-187500.015625	-187500.015625	461.000000	817.000000	1018.000000	1610629302.103810
1812	41191.804688	-187500.015625	-187500.015625	-187500.015625	-187500.015625	-187500.015625	-187500.015625	-187500.015625	461.000000	816.000000	1019.000000	1610629302.103812
1813	41183.890625	-187500.015625	-187500.015625	-187500.015625	-187500.015625	-187500.015625	-187500.015625	-187500.015625	461.000000	817.000000	1018.000000	1610629302.103814
1814	41219.476562	-187500.015625	-187500.015625	-187500.015625	-187500.015625	-187500.015625	-187500.015625	-187500.015625	461.000000	817.000000	1019.000000	1610629302.103816
1815	41246.812500	-187500.015625	-187500.015625	-187500.015625	-187500.015625	-187500.015625	-187500.015625	-187500.015625	461.000000	817.000000	1018.000000	1610629302.103823
1816	41233.847656	-187500.015625	-187500.015625	-187500.015625	-187500.015625	-187500.015625	-187500.015625	-187500.015625	461.000000	817.000000	1019.000000	1610629302.103824
1817	41197.460938	-187500.015625	-187500.015625	-187500.015625	-187500.015625	-187500.015625	-187500.015625	-187500.015625	461.000000	817.000000	1019.000000	1610629302.103826
1818	41189.191406	-187500.015625	-187500.015625	-187500.015625	-187500.015625	-187500.015625	-187500.015625	-187500.015625	461.000000	818.000000	1018.000000	1610629302.103828
1819	41219.878906	-187500.015625	-187500.015625	-187500.015625	-187500.015625	-187500.015625	-187500.015625	-187500.015625	461.000000	818.000000	1018.000000	1610629302.103829
1820	41243.371094	-187500.015625	-187500.015625	-187500.015625	-187500.015625	-187500.015625	-187500.015625	-187500.015625	461.000000	818.000000	1018.000000	1610629302.103831
1821	41228.773438	-187500.015625	-187500.015625	-187500.015625	-187500.015625	-187500.015625	-187500.015625	-187500.015625	461.000000	818.000000	1018.000000	1610629302.103833
1822	41192.878906	-187500.015625	-187500.015625	-187500.015625	-187500.015625	-187500.015625	-187500.015625	-187500.015625	461.000000	818.000000	1019.000000	1610629302.103834
1823	41181.433594	-187500.015625	-187500.015625	-187500.015625	-187500.015625	-187500.015625	-187500.015625	-187500.015625	461.000000	819.000000	1018.000000	1610629302.103836
1824	41214.445312	-187500.015625	-187500.015625	-187500.015625	-187500.015625	-187500.015625	-187500.015625	-187500.015625	461.000000	819.000000	1018.000000	1610629302.103838
1825	41240.664062	-187500.015625	-187500.015625	-187500.015625	-187500.015625	-187500.015625	-187500.015625	-187500.015625	461.000000	819.000000	1018.000000	1610629302.103839
1826	41225.890625	-187500.015625	-187500.015625	-187500.015625	-187500.015625	-187500.015625	-187500.015625	-187500.015625	461.000000	819.000000	1018.000000	1610629302.103841
1827	41191.671875	-187500.015625	-187500.015625	-187500.015625	-187500.015625	-187500.015625	-187500.015625	-187500.015625	461.000000	808.000000	1018.000000	1610629302.103843
1828	41184.832031	-187500.015625	-187500.015625	-187500.015625	-187500.015625	-187500.015625	-187500.015625	-187500.015625	461.000000	765.000000	1018.000000	1610629302.103844
1829	41218.089844	-187500.015625	-187500.015625	-187500.015625	-187500.015625	-187500.015625	-187500.015625	-187500.015625	460.000000	716.000000	1019.000000	1610629302.103846
1830	41240.777344	-187500.015625	-187500.015625	-187500.015625	-187500.015625	-187500.015625	-187500.015625	-187500.015625	460.000000	670.000000	1018.000000	1610629302.103848
1831	41229.781250	-187500.015625	-187500.015625	-187500.015625	-187500.015625	-187500.015625	-187500.015625	-187500.015625	461.000000	634.000000	1018.000000	1610629302.103850
1832	41193.503906	-187500.015625	-187500.015625	-187500.015625	-187500.015625	-187500.015625	-187500.015625	-187500.015625	460.000000	608.000000	1018.000000	1610629302.103852
1833	41178.035156	-187500.015625	-187500.015625	-187500.015625	-187500.015625	-187500.015625	-187500.015625	-187500.015625	461.000000	587.000000	1018.000000	1610629302.103854
1834	41211.339844	-187500.015625	-187500.015625	-187500.015625	-187500.015625	-187500.015625	-187500.015625	-187500.015625	460.000000	573.000000	1018.000000	1610629302.103855
1835	41235.949219	-187500.015625	-187500.015625	-187500.015625	-187500.015625	-187500.015625	-187500.015625	-187500.015625	460.000000	562.000000	1018.000000	1610629302.103857
1836	41223.320312	-187500.015625	-187500.015625	-187500.015625	-187500.015625	-187500.015625	-187500.015625	-187500.015625	461.000000	553.000000	1019.000000	1610629302.103859
1837	41188.832031	-187500.015625	-187500.015625	-187500.015625	-187500.015625	-187500.015625	-187500.015625	-187500.015625	460.000000	547.000000	1018.000000	1610629302.103860
1838	41176.582031	-187500.015625	-187500.015625	-187500.015625	-187500.015625	-187500.015625	-187500.015625	-187500.015625	461.000000	541.000000	1019.000000	1610629302.103862
1839	41208.031250	-187500.015625	-187500.015625	-187500.015625	-187500.015625	-187500.015625	-187500.015625	-187500.015625	460.000000	537.000000	1019.000000	1610629302.103864
1840	41234.453125	-187500.015625	-187500.015625	-187500.015625	-187500.015625	-187500.015625	-187500.015625	-187500.015625	461.000000	532.000000	1018.000000	1610629302.103866
1841	41219.902344	-187500.015625	-187500.015625	-187500.015625	-187500.015625	-187500.015625	-187500.015625	-187500.015625	461.000000	529.000000	1019.000000	1610629302.103868
1842	41178.328125	-187500.015625	-187500.015625	-187500.015625	-187500.015625	-187500.015625	-187500.015625	-187500.015625	461.000000	527.000000	1019.000000	1610629302.103869
1843	41167.531250	-187500.015625	-187500.015625	-187500.015625	-187500.015625	-187500.015625	-187500.015625	-187500.015625	461.000000	524.000000	1018.000000	1610629302.103871
1844	41201.417969	-187500.015625	-187500.015625	-187500.015625	-187500.015625	-187500.015625	-187500.015625	-187500.015625	461.000000	523.000000	1019.000000	1610629302.103873
1845	41228.640625	-187500.015625	-187500.015625	-187500.015625	-187500.015625	-187500.015625	-187500.015625	-187500.015625	461.000000	520.000000	1019.000000	1610629302.103874
1846	41220.234375	-187500.015625	-187500.015625	-187500.015625	-187500.015625	-187500.015625	-187500.015625	-187500.015625	461.000000	518.000000	1019.000000	1610629302.103876
1847	41183.042969	-187500.015625	-187500.015625	-187500.015625	-187500.015625	-187500.015625	-187500.015625	-187500.015625	461.000000	517.000000	1019.000000	1610629302.103878
1848	41175.285156	-187500.015625	-187500.015625	-187500.015625	-187500.015625	-187500.015625	-187500.015625	-187500.015625	461.000000	515.000000	1019.000000	1610629302.103879
1849	41208.992188	-187500.015625	-187500.015625	-187500.015625	-187500.015625	-187500.015625	-187500.015625	-187500.015625	460.000000	514.000000	1018.000000	1610629302.103881
1850	41234.406250	-187500.015625	-187500.015625	-187500.015625	-187500.015625	-187500.015625	-187500.015625	-187500.015625	461.000000	513.000000	1019.000000	1610629302.103883
1851	41224.976562	-187500.015625	-187500.015625	-187500.015625	-187500.015625	-187500.015625	-187500.015625	-187500.015625	461.000000	513.000000	1019.000000	1610629302.103884
1852	41186.105469	-187500.015625	-187500.015625	-187500.015625	-187500.015625	-187500.015625	-187500.015625	-187500.015625	461.000000	512.000000	1018.000000	1610629302.103886
1853	41170.390625	-187500.015625	-187500.015625	-187500.015625	-187500.015625	-187500.015625	-187500.015625	-187500.015625	461.000000	510.000000	1018.000000	1610629302.103888
1854	41202.488281	-187500.015625	-187500.015625	-187500.015625	-187500.015625	-187500.015625	-187500.015625	-187500.015625	461.000000	511.000000	1017.000000	1610629302.103889
1855	41232.753906	-187500.015625	-187500.015625	-187500.015625	-187500.015625	-187500.015625	-187500.015625	-187500.015625	460.000000	510.000000	1019.000000	1610629302.103891
1856	41222.808594	-187500.015625	-187500.015625	-187500.015625	-187500.015625	-187500.015625	-187500.015625	-187500.015625	461.000000	509.000000	1019.000000	1610629302.103892
1857	41189.750000	-187500.015625	-187500.015625	-187500.015625	-187500.015625	-187500.015625	-187500.015625	-187500.015625	461.000000	508.000000	1019.000000	1610629302.103894
1858	41178.171875	-187500.015625	-187500.015625	-187500.015625	-187500.015625	-187500.015625	-187500.015625	-187500.015625	461.000000	507.000000	1018.000000	1610629302.103896
1859	41209.664062	-187500.015625	-187500.015625	-187500.015625	-187500.015625	-187500.015625	-187500.015625	-187500.015625	461.000000	507.000000	1019.000000	1610629302.103897
1860	41243.707031	-187500.015625	-187500.015625	-187500.015625	-187500.015625	-187500.015625	-187500.015625	-187500.015625	461.000000	507.000000	1018.000000	1610629302.103899
1861	41234.921875	-187500.015625	-187500.015625	-187500.015625	-187500.015625	-187500.015625	-187500.015625	-187500.015625	461.000000	506.000000	1018.000000	1610629302.103900
1862	41188.921875	-187500.015625	-187500.015625	-187500.015625	-187500.015625	-187500.015625	-187500.015625	-187500.015625	461.000000	506.000000	1019.000000	1610629302.103903
1863	41176.941406	-187500.015625	-187500.015625	-187500.015625	-187500.015625	-187500.015625	-187500.015625	-187500.015625	461.000000	505.000000	1018.000000	1610629302.103904
1864	41207.718750	-187500.015625	-187500.015625	-187500.015625	-187500.015625	-187500.015625	-187500.015625	-187500.015625	461.000000	504.000000	1019.000000	1610629302.103906
1865	41237.648438	-187500.015625	-187500.015625	-187500.015625	-187500.015625	-187500.015625	-187500.015625	-187500.015625	461.000000	504.000000	1019.000000	1610629302.103908
1866	41226.070312	-187500.015625	-187500.015625	-187500.015625	-187500.015625	-187500.015625	-187500.015625	-187500.015625	460.000000	504.000000	1018.000000	1610629302.103909
1867	41186.910156	-187500.015625	-187500.015625	-187500.015625	-187500.015625	-187500.015625	-187500.015625	-187500.015625	461.000000	503.000000	1019.000000	1610629302.103911
1868	41170.929688	-187500.015625	-187500.015625	-187500.015625	-187500.015625	-187500.015625	-187500.015625	-187500.015625	461.000000	503.000000	1019.000000	1610629302.103913
1869	41206.402344	-187500.015625	-187500.015625	-187500.015625	-187500.015625	-187500.015625	-187500.015625	-187500.015625	460.000000	503.000000	1018.000000	1610629302.103914
1870	41234.742188	-187500.015625	-187500.015625	-187500.015625	-187500.015625	-187500.015625	-187500.015625	-187500.015625	461.000000	503.000000	1019.000000	1610629302.103916
1871	41225.085938	-187500.015625	-187500.015625	-187500.015625	-187500.015625	-187500.015625	-187500.015625	-187500.015625	461.000000	503.000000	1018.000000	1610629302.103918
1872	41190.976562	-187500.015625	-187500.015625	-187500.015625	-187500.015625	-187500.015625	-187500.015625	-187500.015625	461.000000	502.000000	1018.000000	1610629302.103919
1873	41178.929688	-187500.015625	-187500.015625	-187500.015625	-187500.015625	-187500.015625	-187500.015625	-187500.015625	461.000000	502.000000	1018.000000	1610629302.103921
1874	41211.742188	-187500.015625	-187500.015625	-187500.015625	-187500.015625	-187500.015625	-187500.015625	-187500.015625	461.000000	501.000000	1019.000000	1610629302.103922
1875	41240.734375	-187500.015625	-187500.015625	-187500.015625	-187500.015625	-187500.015625	-187500.015625	-187500.015625	461.000000	501.000000	1019.000000	1610629302.103924
1876	41231.613281	-187500.015625	-187500.015625	-187500.015625	-187500.015625	-187500.015625	-187500.015625	-187500.015625	461.000000	501.000000	1018.000000	1610629302.103926
1877	41200.613281	-187500.015625	-187500.015625	-187500.015625	-187500.015625	-187500.015625	-187500.015625	-187500.015625	461.000000	501.000000	1018.000000	1610629302.103927
1878	41189.882812	-187500.015625	-187500.015625	-187500.015625	-187500.015625	-187500.015625	-187500.015625	-187500.015625	461.000000	500.000000	1018.000000	1610629302.103929
1879	41216.503906	-187500.015625	-187500.015625	-187500.015625	-187500.015625	-187500.015625	-187500.015625	-187500.015625	461.000000	501.000000	1018.000000	1610629302.103931
1880	41243.953125	-187500.015625	-187500.015625	-187500.015625	-187500.015625	-187500.015625	-187500.015625	-187500.015625	461.000000	500.000000	1018.000000	1610629302.103932
1881	41238.230469	-187500.015625	-187500.015625	-187500.015625	-187500.015625	-187500.015625	-187500.015625	-187500.015625	461.000000	500.000000	1018.000000	1610629302.103934
1882	41206.644531	-187500.015625	-187500.015625	-187500.015625	-187500.015625	-187500.015625	-187500.015625	-187500.015625	461.000000	500.000000	1019.000000	1610629302.103936
1883	41193.882812	-187500.015625	-187500.015625	-187500.015625	-187500.015625	-187500.015625	-187500.015625	-187500.015625	461.000000	499.000000	1018.000000	1610629302.103937
1884	41227.144531	-187500.015625	-187500.015625	-187500.015625	-187500.015625	-187500.015625	-187500.015625	-187500.015625	461.000000	500.000000	1019.000000	1610629302.103939
1885	41255.417969	-187500.015625	-187500.015625	-187500.015625	-187500.015625	-187500.015625	-187500.015625	-187500.015625	460.000000	499.000000	1018.000000	1610629302.103941
1886	41243.906250	-187500.015625	-187500.015625	-187500.015625	-187500.015625	-187500.015625	-187500.015625	-187500.015625	461.000000	500.000000	1018.000000	1610629302.103943
1887	41204.253906	-187500.015625	-187500.015625	-187500.015625	-187500.015625	-187500.015625	-187500.015625	-187500.015625	461.000000	499.000000	1019.000000	1610629302.103944
1888	41185.253906	-187500.015625	-187500.015625	-187500.015625	-187500.015625	-187500.015625	-187500.015625	-187500.015625	461.000000	499.000000	1018.000000	1610629302.103946
1889	41218.449219	-187500.015625	-187500.015625	-187500.015625	-187500.015625	-187500.015625	-187500.015625	-187500.015625	461.000000	499.000000	1019.000000	1610629302.103948
1890	41249.359375	-187500.015625	-187500.015625	-187500.015625	-187500.015625	-187500.015625	-187500.015625	-187500.015625	461.000000	498.000000	1019.000000	1610629302.103949
1891	41239.214844	-187500.015625	-187500.015625	-187500.015625	-187500.015625	-187500.015625	-187500.015625	-187500.015625	461.000000	498.000000	1018.000000	1610629302.103951
1892	41203.585938	-187500.015625	-187500.015625	-187500.015625	-187500.015625	-187500.015625	-187500.015625	-187500.015625	461.000000	499.000000	1019.000000	1610629302.103953
1893	41189.367188	-187500.015625	-187500.015625	-187500.015625	-187500.015625	-187500.015625	-187500.015625	-187500.015625	461.000000	497.000000	1019.000000	1610629302.103954
1894	41217.019531	-187500.015625	-187500.015625	-187500.015625	-187500.015625	-187500.015625	-187500.015625	-187500.015625	461.000000	498.000000	1019.000000	1610629302.103956
1895	41245.292969	-187500.015625	-187500.015625	-187500.015625	-187500.015625	-187500.015625	-187500.015625	-187500.015625	460.000000	498.000000	1019.000000	1610629302.103958
1896	41239.617188	-187500.015625	-187500.015625	-187500.015625	-187500.015625	-187500.015625	-187500.015625	-187500.015625	461.000000	497.000000	1019.000000	1610629302.103959
1897	41205.753906	-187500.015625	-187500.015625	-187500.015625	-187500.015625	-187500.015625	-187500.015625	-187500.015625	461.000000	497.000000	1019.000000	1610629302.103961
1898	41187.089844	-187500.015625	-187500.015625	-187500.015625	-187500.015625	-187500.015625	-187500.015625	-187500.015625	461.000000	497.000000	1018.000000	1610629302.103962
1899	41210.582031	-187500.015625	-187500.015625	-187500.015625	-187500.015625	-187500.015625	-187500.015625	-187500.015625	461.000000	498.000000	1018.000000	1610629302.103964
1900	41243.660156	-187500.015625	-187500.015625	-187500.015625	-187500.015625	-187500.015625	-187500.015625	-187500.015625	461.000000	497.000000	1019.000000	1610629302.103966
1901	41236.128906	-187500.015625	-187500.015625	-187500.015625	-187500.015625	-187500.015625	-187500.015625	-187500.015625	461.000000	497.000000	1018.000000	1610629302.103967
1902	41201.371094	-187500.015625	-187500.015625	-187500.015625	-187500.015625	-187500.015625	-187500.015625	-187500.015625	461.000000	498.000000	1018.000000	1610629302.103969
1903	41182.730469	-187500.015625	-187500.015625	-187500.015625	-187500.015625	-187500.015625	-187500.015625	-187500.015625	461.000000	497.000000	1018.000000	1610629302.103971
1904	41211.562500	-187500.015625	-187500.015625	-187500.015625	-187500.015625	-187500.015625	-187500.015625	-187500.015625	461.000000	498.000000	1019.000000	1610629302.103972
1905	41246.992188	-187500.015625	-187500.015625	-187500.015625	-187500.015625	-187500.015625	-187500.015625	-187500.015625	460.000000	497.000000	1018.000000	1610629302.103974
1906	41240.195312	-187500.015625	-187500.015625	-187500.015625	-187500.015625	-187500.015625	-187500.015625	-187500.015625	461.000000	497.000000	1018.000000	1610629302.103975
1907	41204.566406	-187500.015625	-187500.015625	-187500.015625	-187500.015625	-187500.015625	-187500.015625	-187500.015625	461.000000	497.000000	1019.000000	1610629302.103977
1908	41190.328125	-187500.015625	-187500.015625	-187500.015625	-187500.015625	-187500.015625	-187500.015625	-187500.015625	461.000000	496.000000	1018.000000	1610629302.103979
1909	41221.531250	-187500.015625	-187500.015625	-187500.015625	-187500.015625	-187500.015625	-187500.015625	-187500.015625	461.000000	497.000000	1019.000000	1610629302.103981
1910	41250.343750	-187500.015625	-187500.015625	-187500.015625	-187500.015625	-187500.015625	-187500.015625	-187500.015625	461.000000	496.000000	1018.000000	1610629302.103983
1911	41242.187500	-187500.015625	-187500.015625	-187500.015625	-187500.015625	-187500.015625	-187500.015625	-187500.015625	461.000000	496.000000	1018.000000	1610629302.103985
1912	41203.851562	-187500.015625	-187500.015625	-187500.015625	-187500.015625	-187500.015625	-187500.015625	-187500.015625	461.000000	496.000000	1019.000000	1610629302.103987
1913	41186.507812	-187500.015625	-187500.015625	-187500.015625	-187500.015625	-187500.015625	-187500.015625	-187500.015625	460.000000	496.000000	1018.000000	1610629302.103988
1914	41210.109375	-187500.015625	-187500.015625	-187500.015625	-187500.015625	-187500.015625	-187500.015625	-187500.015625	461.000000	496.000000	1019.000000	1610629302.103990
1915	41243.414062	-187500.015625	-187500.015625	-187500.015625	-187500.015625	-187500.015625	-187500.015625	-187500.015625	460.000000	496.000000	1018.000000	1610629302.103991
1916	41241.941406	-187500.015625	-187500.015625	-187500.015625	-187500.015625	-187500.015625	-187500.015625	-187500.015625	461.000000	496.000000	1018.000000	1610629302.103993
1917	41204.769531	-187500.015625	-187500.015625	-187500.015625	-187500.015625	-187500.015625	-187500.015625	-187500.015625	461.000000	496.000000	1019.000000	1610629302.103994
1918	41186.574219	-187500.015625	-187500.015625	-187500.015625	-187500.015625	-187500.015625	-187500.015625	-187500.015625	461.000000	496.000000	1018.000000	1610629302.103996
1919	41215.765625	-187500.015625	-187500.015625	-187500.015625	-187500.015625	-187500.015625	-187500.015625	-187500.015625	461.000000	496.000000	1019.000000	1610629302.103998
1920	41240.820312	-187500.015625	-187500.015625	-187500.015625	-187500.015625	-187500.015625	-187500.015625	-187500.015625	460.000000	496.000000	1018.000000	1610629302.103999
1921	41232.058594	-187500.015625	-187500.015625	-187500.015625	-187500.015625	-187500.015625	-187500.015625	-187500.015625	461.000000	495.000000	1018.000000	1610629302.104001
1922	41196.968750	-187500.015625	-187500.015625	-187500.015625	-187500.015625	-187500.015625	-187500.015625	-187500.015625	461.000000	496.000000	1018.000000	1610629302.104003
1923	41179.042969	-187500.015625	-187500.015625	-187500.015625	-187500.015625	-187500.015625	-187500.015625	-187500.015625	461.000000	495.000000	1018.000000	1610629302.104004
1924	41205.015625	-187500.015625	-187500.015625	-187500.015625	-187500.015625	-187500.015625	-187500.015625	-187500.015625	461.000000	495.000000	1019.000000	1610629302.583173
1925	41236.195312	-187500.015625	-187500.015625	-187500.015625	-187500.015625	-187500.015625	-187500.015625	-187500.015625	461.000000	495.000000	1018.000000	1610629302.583376
1926	41233.894531	-187500.015625	-187500.015625	-187500.015625	-187500.015625	-187500.015625	-187500.015625	-187500.015625	461.000000	495.000000	1019.000000	1610629302.583379
1927	41197.078125	-187500.015625	-187500.015625	-187500.015625	-187500.015625	-187500.015625	-187500.015625	-187500.015625	461.000000	495.000000	1019.000000	1610629302.583381
1928	41176.917969	-187500.015625	-187500.015625	-187500.015625	-187500.015625	-187500.015625	-187500.015625	-187500.015625	461.000000	495.000000	1018.000000	1610629302.583383
1929	41201.484375	-187500.015625	-187500.015625	-187500.015625	-187500.015625	-187500.015625	-187500.015625	-187500.015625	461.000000	495.000000	1017.000000	1610629302.583386
1930	41234.429688	-187500.015625	-187500.015625	-187500.015625	-187500.015625	-187500.015625	-187500.015625	-187500.015625	461.000000	495.000000	1019.000000	1610629302.583388
1931	41233.265625	-187500.015625	-187500.015625	-187500.015625	-187500.015625	-187500.015625	-187500.015625	-187500.015625	461.000000	495.000000	1017.000000	1610629302.583390
1932	41201.035156	-187500.015625	-187500.015625	-187500.015625	-187500.015625	-187500.015625	-187500.015625	-187500.015625	461.000000	495.000000	1019.000000	1610629302.583398
1933	41175.847656	-187500.015625	-187500.015625	-187500.015625	-187500.015625	-187500.015625	-187500.015625	-187500.015625	461.000000	494.000000	1019.000000	1610629302.583401
1934	41196.363281	-187500.015625	-187500.015625	-187500.015625	-187500.015625	-187500.015625	-187500.015625	-187500.015625	461.000000	496.000000	1016.000000	1610629302.583403
1935	41228.574219	-187500.015625	-187500.015625	-187500.015625	-187500.015625	-187500.015625	-187500.015625	-187500.015625	461.000000	495.000000	1019.000000	1610629302.583405
1936	41226.449219	-187500.015625	-187500.015625	-187500.015625	-187500.015625	-187500.015625	-187500.015625	-187500.015625	461.000000	495.000000	1017.000000	1610629302.583408
1937	41191.089844	-187500.015625	-187500.015625	-187500.015625	-187500.015625	-187500.015625	-187500.015625	-187500.015625	461.000000	495.000000	1018.000000	1610629302.583410
1938	41175.175781	-187500.015625	-187500.015625	-187500.015625	-187500.015625	-187500.015625	-187500.015625	-187500.015625	461.000000	494.000000	1019.000000	1610629302.583412
1939	41205.863281	-187500.015625	-187500.015625	-187500.015625	-187500.015625	-187500.015625	-187500.015625	-187500.015625	460.000000	495.000000	1018.000000	1610629302.583414
1940	41240.039062	-187500.015625	-187500.015625	-187500.015625	-187500.015625	-187500.015625	-187500.015625	-187500.015625	460.000000	494.000000	1019.000000	1610629302.583417
1941	41236.218750	-187500.015625	-187500.015625	-187500.015625	-187500.015625	-187500.015625	-187500.015625	-187500.015625	461.000000	495.000000	1019.000000	1610629302.583419
1942	41201.304688	-187500.015625	-187500.015625	-187500.015625	-187500.015625	-187500.015625	-187500.015625	-187500.015625	461.000000	495.000000	1017.000000	1610629302.583421
1943	41179.378906	-187500.015625	-187500.015625	-187500.015625	-187500.015625	-187500.015625	-187500.015625	-187500.015625	461.000000	494.000000	1019.000000	1610629302.583423
1944	41202.175781	-187500.015625	-187500.015625	-187500.015625	-187500.015625	-187500.015625	-187500.015625	-187500.015625	460.000000	496.000000	1019.000000	1610629302.583426
1945	41242.273438	-187500.015625	-187500.015625	-187500.015625	-187500.015625	-187500.015625	-187500.015625	-187500.015625	461.000000	494.000000	1018.000000	1610629302.583428
1946	41238.699219	-187500.015625	-187500.015625	-187500.015625	-187500.015625	-187500.015625	-187500.015625	-187500.015625	461.000000	494.000000	1018.000000	1610629302.583430
1947	41203.269531	-187500.015625	-187500.015625	-187500.015625	-187500.015625	-187500.015625	-187500.015625	-187500.015625	461.000000	495.000000	1018.000000	1610629302.583432
1948	41184.941406	-187500.015625	-187500.015625	-187500.015625	-187500.015625	-187500.015625	-187500.015625	-187500.015625	461.000000	494.000000	1019.000000	1610629302.583435
1949	41207.765625	-187500.015625	-187500.015625	-187500.015625	-187500.015625	-187500.015625	-187500.015625	-187500.015625	460.000000	495.000000	1018.000000	1610629302.583437
1950	41239.144531	-187500.015625	-187500.015625	-187500.015625	-187500.015625	-187500.015625	-187500.015625	-187500.015625	461.000000	494.000000	1019.000000	1610629302.583439
1951	41236.105469	-187500.015625	-187500.015625	-187500.015625	-187500.015625	-187500.015625	-187500.015625	-187500.015625	461.000000	494.000000	1018.000000	1610629302.583441
1952	41198.152344	-187500.015625	-187500.015625	-187500.015625	-187500.015625	-187500.015625	-187500.015625	-187500.015625	461.000000	494.000000	1019.000000	1610629302.583444
1953	41179.937500	-187500.015625	-187500.015625	-187500.015625	-187500.015625	-187500.015625	-187500.015625	-187500.015625	461.000000	493.000000	1020.000000	1610629302.583446
1954	41205.839844	-187500.015625	-187500.015625	-187500.015625	-187500.015625	-187500.015625	-187500.015625	-187500.015625	461.000000	495.000000	1018.000000	1610629302.583448
1955	41242.253906	-187500.015625	-187500.015625	-187500.015625	-187500.015625	-187500.015625	-187500.015625	-187500.015625	461.000000	494.000000	1019.000000	1610629302.583452
1956	41241.714844	-187500.015625	-187500.015625	-187500.015625	-187500.015625	-187500.015625	-187500.015625	-187500.015625	461.000000	494.000000	1018.000000	1610629302.583454
1957	41205.753906	-187500.015625	-187500.015625	-187500.015625	-187500.015625	-187500.015625	-187500.015625	-187500.015625	461.000000	494.000000	1019.000000	1610629302.583456
1958	41182.773438	-187500.015625	-187500.015625	-187500.015625	-187500.015625	-187500.015625	-187500.015625	-187500.015625	461.000000	494.000000	1019.000000	1610629302.583458
1959	41203.472656	-187500.015625	-187500.015625	-187500.015625	-187500.015625	-187500.015625	-187500.015625	-187500.015625	461.000000	494.000000	1018.000000	1610629302.583461
1960	41238.386719	-187500.015625	-187500.015625	-187500.015625	-187500.015625	-187500.015625	-187500.015625	-187500.015625	461.000000	493.000000	1018.000000	1610629302.583463
1961	41235.210938	-187500.015625	-187500.015625	-187500.015625	-187500.015625	-187500.015625	-187500.015625	-187500.015625	461.000000	493.000000	1019.000000	1610629302.583465
1962	41204.835938	-187500.015625	-187500.015625	-187500.015625	-187500.015625	-187500.015625	-187500.015625	-187500.015625	461.000000	494.000000	1017.000000	1610629302.583467
1963	41187.558594	-187500.015625	-187500.015625	-187500.015625	-187500.015625	-187500.015625	-187500.015625	-187500.015625	461.000000	493.000000	1018.000000	1610629302.583470
1964	41211.765625	-187500.015625	-187500.015625	-187500.015625	-187500.015625	-187500.015625	-187500.015625	-187500.015625	461.000000	495.000000	1018.000000	1610629302.583472
1965	41247.906250	-187500.015625	-187500.015625	-187500.015625	-187500.015625	-187500.015625	-187500.015625	-187500.015625	460.000000	493.000000	1019.000000	1610629302.583474
1966	41242.945312	-187500.015625	-187500.015625	-187500.015625	-187500.015625	-187500.015625	-187500.015625	-187500.015625	461.000000	493.000000	1019.000000	1610629302.583476
1967	41205.863281	-187500.015625	-187500.015625	-187500.015625	-187500.015625	-187500.015625	-187500.015625	-187500.015625	461.000000	494.000000	1018.000000	1610629302.583478
1968	41179.800781	-187500.015625	-187500.015625	-187500.015625	-187500.015625	-187500.015625	-187500.015625	-187500.015625	461.000000	493.000000	1018.000000	1610629302.583481
1969	41199.828125	-187500.015625	-187500.015625	-187500.015625	-187500.015625	-187500.015625	-187500.015625	-187500.015625	461.000000	494.000000	1019.000000	1610629302.583483
1970	41237.781250	-187500.015625	-187500.015625	-187500.015625	-187500.015625	-187500.015625	-187500.015625	-187500.015625	460.000000	494.000000	1018.000000	1610629302.583485
1971	41241.402344	-187500.015625	-187500.015625	-187500.015625	-187500.015625	-187500.015625	-187500.015625	-187500.015625	461.000000	492.000000	1018.000000	1610629302.583488
1972	41208.769531	-187500.015625	-187500.015625	-187500.015625	-187500.015625	-187500.015625	-187500.015625	-187500.015625	461.000000	493.000000	1018.000000	1610629302.583490
1973	41186.507812	-187500.015625	-187500.015625	-187500.015625	-187500.015625	-187500.015625	-187500.015625	-187500.015625	461.000000	494.000000	1018.000000	1610629302.583492
1974	41208.097656	-187500.015625	-187500.015625	-187500.015625	-187500.015625	-187500.015625	-187500.015625	-187500.015625	461.000000	494.000000	1019.000000	1610629302.583494
1975	41243.234375	-187500.015625	-187500.015625	-187500.015625	-187500.015625	-187500.015625	-187500.015625	-187500.015625	460.000000	494.000000	1018.000000	1610629302.583496
1976	41242.187500	-187500.015625	-187500.015625	-187500.015625	-187500.015625	-187500.015625	-187500.015625	-187500.015625	461.000000	493.000000	1018.000000	1610629302.583499
1977	41211.339844	-187500.015625	-187500.015625	-187500.015625	-187500.015625	-187500.015625	-187500.015625	-187500.015625	461.000000	494.000000	1018.000000	1610629302.583501
1978	41186.507812	-187500.015625	-187500.015625	-187500.015625	-187500.015625	-187500.015625	-187500.015625	-187500.015625	461.000000	493.000000	1019.000000	1610629302.583504
1979	41205.015625	-187500.015625	-187500.015625	-187500.015625	-187500.015625	-187500.015625	-187500.015625	-187500.015625	461.000000	494.000000	1020.000000	1610629302.583506
1980	41235.593750	-187500.015625	-187500.015625	-187500.015625	-187500.015625	-187500.015625	-187500.015625	-187500.015625	461.000000	493.000000	1018.000000	1610629302.583508
1981	41230.382812	-187500.015625	-187500.015625	-187500.015625	-187500.015625	-187500.015625	-187500.015625	-187500.015625	461.000000	492.000000	1019.000000	1610629302.583511
1982	41198.933594	-187500.015625	-187500.015625	-187500.015625	-187500.015625	-187500.015625	-187500.015625	-187500.015625	461.000000	494.000000	1018.000000	1610629302.583513
1983	41179.937500	-187500.015625	-187500.015625	-187500.015625	-187500.015625	-187500.015625	-187500.015625	-187500.015625	461.000000	492.000000	1019.000000	1610629302.583515
1984	41197.437500	-187500.015625	-187500.015625	-187500.015625	-187500.015625	-187500.015625	-187500.015625	-187500.015625	461.000000	493.000000	1018.000000	1610629302.583518
1985	41229.734375	-187500.015625	-187500.015625	-187500.015625	-187500.015625	-187500.015625	-187500.015625	-187500.015625	460.000000	493.000000	1018.000000	1610629302.583520
1986	41232.128906	-187500.015625	-187500.015625	-187500.015625	-187500.015625	-187500.015625	-187500.015625	-187500.015625	461.000000	492.000000	1019.000000	1610629302.583522
1987	41198.867188	-187500.015625	-187500.015625	-187500.015625	-187500.015625	-187500.015625	-187500.015625	-187500.015625	461.000000	494.000000	1018.000000	1610629302.583524
1988	41173.187500	-187500.015625	-187500.015625	-187500.015625	-187500.015625	-187500.015625	-187500.015625	-187500.015625	461.000000	493.000000	1018.000000	1610629302.583527
1989	41193.125000	-187500.015625	-187500.015625	-187500.015625	-187500.015625	-187500.015625	-187500.015625	-187500.015625	461.000000	494.000000	1019.000000	1610629302.583529
1990	41229.378906	-187500.015625	-187500.015625	-187500.015625	-187500.015625	-187500.015625	-187500.015625	-187500.015625	460.000000	493.000000	1018.000000	1610629302.583531
1991	41232.351562	-187500.015625	-187500.015625	-187500.015625	-187500.015625	-187500.015625	-187500.015625	-187500.015625	461.000000	492.000000	1019.000000	1610629302.583533
1992	41198.511719	-187500.015625	-187500.015625	-187500.015625	-187500.015625	-187500.015625	-187500.015625	-187500.015625	461.000000	493.000000	1019.000000	1610629302.583536
1993	41173.835938	-187500.015625	-187500.015625	-187500.015625	-187500.015625	-187500.015625	-187500.015625	-187500.015625	461.000000	493.000000	1018.000000	1610629302.583538
1994	41195.156250	-187500.015625	-187500.015625	-187500.015625	-187500.015625	-187500.015625	-187500.015625	-187500.015625	461.000000	493.000000	1019.000000	1610629302.583540
1995	41228.910156	-187500.015625	-187500.015625	-187500.015625	-187500.015625	-187500.015625	-187500.015625	-187500.015625	460.000000	493.000000	1018.000000	1610629302.583542
1996	41233.984375	-187500.015625	-187500.015625	-187500.015625	-187500.015625	-187500.015625	-187500.015625	-187500.015625	461.000000	493.000000	1019.000000	1610629302.583544
1997	41203.046875	-187500.015625	-187500.015625	-187500.015625	-187500.015625	-187500.015625	-187500.015625	-187500.015625	461.000000	493.000000	1019.000000	1610629302.583547
1998	41183.714844	-187500.015625	-187500.015625	-187500.015625	-187500.015625	-187500.015625	-187500.015625	-187500.015625	461.000000	493.000000	1018.000000	1610629302.583549
[truncated: 4,735 more rows]
