# Supplementary material for: Proposals and Comparisons from One-Sensor EEG and EOG Human-Machine Interfaces
Source: Sensors (Basel). 2021 Mar 22;21(6):2220. doi: 10.3390/s21062220 (PMC8004835; doi:10.3390/s21062220)
Supplement: Supplementary file 1 [file sensors-21-02220-s001.zip › SupplementaryMaterial/Data/P1/P1-Blink-RC-R8/Raw-STIMS.csv]

NCount	Stim	Trial	Timestamp	Latency
0	10.000000		1610629294.480544	0.140622
1	13.000000	0.000000	1610629301.487967	7.148044
2	105.000000	0.000000	1610629301.487967	7.148044
3	104.000000	0.000000	1610629302.478062	8.138139
4	102.000000	0.000000	1610629303.495001	9.155078
5	103.000000	0.000000	1610629304.498503	10.158581
6	106.000000	0.000000	1610629305.495198	11.155276
7	101.000000	0.000000	1610629306.496247	12.156325
8	13.000000	0.000000	1610629307.496167	13.156245
9	13.000000	1.000000	1610629307.496167	13.156245
10	104.000000	1.000000	1610629307.496167	13.156245
11	106.000000	1.000000	1610629308.498037	14.158115
12	103.000000	1.000000	1610629309.497919	15.157997
13	101.000000	1.000000	1610629310.497517	16.157595
14	102.000000	1.000000	1610629311.498435	17.158513
15	105.000000	1.000000	1610629312.500296	18.160373
16	13.000000	1.000000	1610629313.498657	19.158735
17	13.000000	2.000000	1610629313.498657	19.158735
18	104.000000	2.000000	1610629313.498657	19.158735
19	102.000000	2.000000	1610629314.499486	20.159564
20	105.000000	2.000000	1610629315.500904	21.160981
21	103.000000	2.000000	1610629316.500232	22.160310
22	101.000000	2.000000	1610629317.500114	23.160192
23	106.000000	2.000000	1610629318.500960	24.161038
24	13.000000	2.000000	1610629319.500250	25.160328
25	14.000000		1610629319.500250	25.160328
