# Supplementary material for: Proposals and Comparisons from One-Sensor EEG and EOG Human-Machine Interfaces
Source: Sensors (Basel). 2021 Mar 22;21(6):2220. doi: 10.3390/s21062220 (PMC8004835; doi:10.3390/s21062220)
Supplement: Supplementary file 1 [file sensors-21-02220-s001.zip › SupplementaryMaterial/Data/P1/P1-P300-1by1-R1/ExpInfo.csv]

	FS	TARGET	SUBJECT	AGE	PARADIGM	CONTROL_SIGNAL	ITI	STIM	INTER_STIM	N_TRIALS
0	250	Lamp	P1	26	1by1	P300	0	0.07	0.13	50
