# Supplementary material for: Proposals and Comparisons from One-Sensor EEG and EOG Human-Machine Interfaces
Source: Sensors (Basel). 2021 Mar 22;21(6):2220. doi: 10.3390/s21062220 (PMC8004835; doi:10.3390/s21062220)
Supplement: Supplementary file 1 [file sensors-21-02220-s001.zip › SupplementaryMaterial/Data/P1/P1-P300-1by1-R1/Raw-EEG.csv]

NSample	1	2	3	4	5	6	7	8	A5	A6	A7	Timestamp
0	0.000000	0.000000	0.000000	0.000000	0.000000	0.000000	0.000000	0.000000	460.000000	444.000000	650.000000	1606911975.151736
1	77360.773438	42950.910156	-70978.562500	-187500.015625	-187500.015625	-187500.015625	-187500.015625	-187500.015625	442.000000	444.000000	552.000000	1606911975.634800
2	77360.679688	42952.675781	-61186.578125	-187500.015625	-187500.015625	-187500.015625	-187500.015625	-187500.015625	419.000000	444.000000	481.000000	1606911975.634880
3	77425.703125	43021.765625	-64579.082031	-187500.015625	-187500.015625	-187500.015625	-187500.015625	-187500.015625	398.000000	443.000000	435.000000	1606911975.634881
4	77450.781250	43044.136719	-74505.960938	-187500.015625	-187500.015625	-187500.015625	-187500.015625	-187500.015625	376.000000	444.000000	405.000000	1606911975.634883
5	77420.468750	43011.773438	-77682.343750	-187500.015625	-187500.015625	-187500.015625	-187500.015625	-187500.015625	358.000000	444.000000	384.000000	1606911975.634884
6	77353.929688	42943.332031	-71189.164062	-187500.015625	-187500.015625	-187500.015625	-187500.015625	-187500.015625	344.000000	443.000000	371.000000	1606911975.634886
7	77342.710938	42933.878906	-61330.703125	-187500.015625	-187500.015625	-187500.015625	-187500.015625	-187500.015625	332.000000	444.000000	362.000000	1606911975.634887
8	77408.203125	43005.066406	-64484.355469	-187500.015625	-187500.015625	-187500.015625	-187500.015625	-187500.015625	321.000000	443.000000	355.000000	1606911975.634889
9	77438.937500	43034.503906	-74454.242188	-187500.015625	-187500.015625	-187500.015625	-187500.015625	-187500.015625	311.000000	444.000000	351.000000	1606911975.634890
10	77409.921875	43001.582031	-77696.804688	-187500.015625	-187500.015625	-187500.015625	-187500.015625	-187500.015625	303.000000	444.000000	347.000000	1606911975.634892
11	77357.664062	42947.824219	-71262.250000	-187500.015625	-187500.015625	-187500.015625	-187500.015625	-187500.015625	296.000000	443.000000	345.000000	1606911975.634894
12	77355.093750	42947.042969	-61365.863281	-187500.015625	-187500.015625	-187500.015625	-187500.015625	-187500.015625	291.000000	444.000000	344.000000	1606911975.634895
13	77417.632812	43014.878906	-64405.789062	-187500.015625	-187500.015625	-187500.015625	-187500.015625	-187500.015625	286.000000	444.000000	342.000000	1606911975.634897
14	77450.421875	43047.535156	-74365.125000	-187500.015625	-187500.015625	-187500.015625	-187500.015625	-187500.015625	282.000000	444.000000	341.000000	1606911975.634898
15	77424.539062	43018.968750	-77705.101562	-187500.015625	-187500.015625	-187500.015625	-187500.015625	-187500.015625	278.000000	444.000000	340.000000	1606911975.634900
16	77362.109375	42951.199219	-71495.718750	-187500.015625	-187500.015625	-187500.015625	-187500.015625	-187500.015625	276.000000	443.000000	339.000000	1606911975.634901
17	77348.390625	42937.117188	-61450.375000	-187500.015625	-187500.015625	-187500.015625	-187500.015625	-187500.015625	274.000000	444.000000	339.000000	1606911975.634902
18	77409.250000	43003.726562	-64263.921875	-187500.015625	-187500.015625	-187500.015625	-187500.015625	-187500.015625	272.000000	443.000000	338.000000	1606911975.634904
19	77434.421875	43029.699219	-74249.523438	-187500.015625	-187500.015625	-187500.015625	-187500.015625	-187500.015625	270.000000	444.000000	337.000000	1606911975.634906
20	77404.757812	42997.089844	-77704.250000	-187500.015625	-187500.015625	-187500.015625	-187500.015625	-187500.015625	269.000000	444.000000	337.000000	1606911975.634907
21	77344.992188	42932.066406	-71594.625000	-187500.015625	-187500.015625	-187500.015625	-187500.015625	-187500.015625	268.000000	443.000000	336.000000	1606911975.634908
22	77339.625000	42924.601562	-61503.414062	-187500.015625	-187500.015625	-187500.015625	-187500.015625	-187500.015625	267.000000	444.000000	336.000000	1606911975.634910
23	77408.070312	42996.039062	-64160.031250	-187500.015625	-187500.015625	-187500.015625	-187500.015625	-187500.015625	266.000000	443.000000	336.000000	1606911975.634915
24	77444.273438	43032.226562	-74183.226562	-187500.015625	-187500.015625	-187500.015625	-187500.015625	-187500.015625	265.000000	444.000000	336.000000	1606911975.634916
25	77420.648438	43008.753906	-77808.140625	-187500.015625	-187500.015625	-187500.015625	-187500.015625	-187500.015625	265.000000	444.000000	336.000000	1606911975.634918
26	77362.492188	42949.078125	-71863.046875	-187500.015625	-187500.015625	-187500.015625	-187500.015625	-187500.015625	264.000000	444.000000	335.000000	1606911975.634920
27	77347.492188	42936.625000	-61643.113281	-187500.015625	-187500.015625	-187500.015625	-187500.015625	-187500.015625	264.000000	444.000000	336.000000	1606911975.634921
28	77404.828125	43001.132812	-63445.671875	-187500.015625	-187500.015625	-187500.015625	-187500.015625	-187500.015625	264.000000	443.000000	335.000000	1606911975.634923
29	77441.039062	43040.382812	-73479.437500	-187500.015625	-187500.015625	-187500.015625	-187500.015625	-187500.015625	264.000000	443.000000	335.000000	1606911975.634924
30	77417.679688	43016.109375	-77642.000000	-187500.015625	-187500.015625	-187500.015625	-187500.015625	-187500.015625	263.000000	444.000000	334.000000	1606911975.634926
31	77359.500000	42955.222656	-71993.890625	-187500.015625	-187500.015625	-187500.015625	-187500.015625	-187500.015625	262.000000	445.000000	334.000000	1606911975.634927
32	77337.546875	42931.710938	-61608.804688	-187500.015625	-187500.015625	-187500.015625	-187500.015625	-187500.015625	263.000000	444.000000	335.000000	1606911975.634928
33	77403.015625	43002.722656	-62347.773438	-187500.015625	-187500.015625	-187500.015625	-187500.015625	-187500.015625	262.000000	444.000000	335.000000	1606911975.634930
34	77451.898438	43054.085938	-72491.375000	-187500.015625	-187500.015625	-187500.015625	-187500.015625	-187500.015625	262.000000	444.000000	334.000000	1606911975.634932
35	77428.656250	43025.250000	-77418.882812	-187500.015625	-187500.015625	-187500.015625	-187500.015625	-187500.015625	262.000000	444.000000	334.000000	1606911975.634933
36	77369.601562	42961.683594	-72102.632812	-187500.015625	-187500.015625	-187500.015625	-187500.015625	-187500.015625	262.000000	443.000000	334.000000	1606911975.634935
37	77347.335938	42940.382812	-61810.125000	-187500.015625	-187500.015625	-187500.015625	-187500.015625	-187500.015625	262.000000	444.000000	334.000000	1606911975.634936
38	77404.000000	43004.105469	-62850.128906	-187500.015625	-187500.015625	-187500.015625	-187500.015625	-187500.015625	262.000000	444.000000	334.000000	1606911975.634938
39	77443.335938	43045.523438	-72951.937500	-187500.015625	-187500.015625	-187500.015625	-187500.015625	-187500.015625	262.000000	444.000000	334.000000	1606911975.634939
40	77420.140625	43020.824219	-77707.218750	-187500.015625	-187500.015625	-187500.015625	-187500.015625	-187500.015625	262.000000	444.000000	333.000000	1606911975.634941
41	77364.390625	42962.019531	-72441.710938	-187500.015625	-187500.015625	-187500.015625	-187500.015625	-187500.015625	261.000000	443.000000	334.000000	1606911975.634942
42	77340.679688	42936.425781	-62097.300781	-187500.015625	-187500.015625	-187500.015625	-187500.015625	-187500.015625	261.000000	444.000000	334.000000	1606911975.634943
43	77402.500000	43002.093750	-63281.070312	-187500.015625	-187500.015625	-187500.015625	-187500.015625	-187500.015625	261.000000	444.000000	334.000000	1606911975.634945
44	77445.078125	43046.238281	-73323.710938	-187500.015625	-187500.015625	-187500.015625	-187500.015625	-187500.015625	261.000000	444.000000	334.000000	1606911975.634947
45	77422.929688	43020.601562	-77907.804688	-187500.015625	-187500.015625	-187500.015625	-187500.015625	-187500.015625	261.000000	444.000000	333.000000	1606911975.634948
46	77367.632812	42961.078125	-72645.695312	-187500.015625	-187500.015625	-187500.015625	-187500.015625	-187500.015625	261.000000	444.000000	333.000000	1606911975.634950
47	77352.882812	42946.328125	-62223.566406	-187500.015625	-187500.015625	-187500.015625	-187500.015625	-187500.015625	261.000000	444.000000	333.000000	1606911975.634952
48	77412.539062	43010.363281	-63258.945312	-187500.015625	-187500.015625	-187500.015625	-187500.015625	-187500.015625	261.000000	444.000000	333.000000	1606911975.634953
49	77450.515625	43047.089844	-73262.265625	-187500.015625	-187500.015625	-187500.015625	-187500.015625	-187500.015625	261.000000	444.000000	333.000000	1606911975.634955
50	77424.671875	43018.902344	-77930.382812	-187500.015625	-187500.015625	-187500.015625	-187500.015625	-187500.015625	260.000000	444.000000	333.000000	1606911975.634956
51	77366.203125	42959.359375	-72819.992188	-187500.015625	-187500.015625	-187500.015625	-187500.015625	-187500.015625	261.000000	443.000000	333.000000	1606911975.634958
52	77347.382812	42943.667969	-62367.332031	-187500.015625	-187500.015625	-187500.015625	-187500.015625	-187500.015625	261.000000	444.000000	333.000000	1606911975.634960
53	77401.203125	43001.648438	-63114.195312	-187500.015625	-187500.015625	-187500.015625	-187500.015625	-187500.015625	261.000000	444.000000	333.000000	1606911975.634961
54	77443.851562	43044.429688	-73085.039062	-187500.015625	-187500.015625	-187500.015625	-187500.015625	-187500.015625	261.000000	444.000000	333.000000	1606911975.634962
55	77424.898438	43024.179688	-77900.453125	-187500.015625	-187500.015625	-187500.015625	-187500.015625	-187500.015625	260.000000	444.000000	333.000000	1606911975.634964
56	77373.351562	42969.507812	-72959.468750	-187500.015625	-187500.015625	-187500.015625	-187500.015625	-187500.015625	260.000000	444.000000	332.000000	1606911975.634966
57	77352.945312	42948.183594	-62434.187500	-187500.015625	-187500.015625	-187500.015625	-187500.015625	-187500.015625	260.000000	444.000000	333.000000	1606911975.634967
58	77410.187500	43008.531250	-62840.855469	-187500.015625	-187500.015625	-187500.015625	-187500.015625	-187500.015625	260.000000	444.000000	333.000000	1606911975.634968
59	77452.546875	43051.648438	-72806.828125	-187500.015625	-187500.015625	-187500.015625	-187500.015625	-187500.015625	260.000000	444.000000	333.000000	1606911975.634970
60	77426.617188	43024.113281	-77846.585938	-187500.015625	-187500.015625	-187500.015625	-187500.015625	-187500.015625	260.000000	444.000000	333.000000	1606911975.634972
61	77369.976562	42964.253906	-73079.250000	-187500.015625	-187500.015625	-187500.015625	-187500.015625	-187500.015625	260.000000	444.000000	332.000000	1606911975.634974
62	77342.601562	42934.210938	-62117.058594	-187500.015625	-187500.015625	-187500.015625	-187500.015625	-187500.015625	260.000000	444.000000	333.000000	1606911975.634975
63	77393.156250	42988.082031	-59927.304688	-187500.015625	-187500.015625	-187500.015625	-187500.015625	-187500.015625	260.000000	444.000000	333.000000	1606911975.634977
64	77447.203125	43044.406250	-69800.023438	-187500.015625	-187500.015625	-187500.015625	-187500.015625	-187500.015625	260.000000	444.000000	333.000000	1606911975.634978
65	77421.859375	43018.253906	-76950.125000	-187500.015625	-187500.015625	-187500.015625	-187500.015625	-187500.015625	260.000000	444.000000	332.000000	1606911975.634980
66	77357.304688	42950.285156	-73068.609375	-187500.015625	-187500.015625	-187500.015625	-187500.015625	-187500.015625	260.000000	444.000000	332.000000	1606911975.634981
67	77329.101562	42922.031250	-62582.222656	-187500.015625	-187500.015625	-187500.015625	-187500.015625	-187500.015625	260.000000	444.000000	333.000000	1606911975.634983
68	77378.789062	42977.105469	-60915.183594	-187500.015625	-187500.015625	-187500.015625	-187500.015625	-187500.015625	260.000000	444.000000	333.000000	1606911975.634984
69	77426.171875	43027.687500	-69832.437500	-187500.015625	-187500.015625	-187500.015625	-187500.015625	-187500.015625	260.000000	444.000000	332.000000	1606911975.634986
70	77408.265625	43008.464844	-76994.539062	-187500.015625	-187500.015625	-187500.015625	-187500.015625	-187500.015625	260.000000	444.000000	332.000000	1606911975.634988
71	77351.140625	42948.605469	-73382.648438	-187500.015625	-187500.015625	-187500.015625	-187500.015625	-187500.015625	260.000000	443.000000	332.000000	1606911975.634990
72	77324.984375	42922.523438	-62657.839844	-187500.015625	-187500.015625	-187500.015625	-187500.015625	-187500.015625	260.000000	445.000000	332.000000	1606911975.634991
73	77372.437500	42973.687500	-60581.292969	-187500.015625	-187500.015625	-187500.015625	-187500.015625	-187500.015625	260.000000	444.000000	333.000000	1606911975.634993
74	77426.640625	43029.742188	-70813.093750	-187500.015625	-187500.015625	-187500.015625	-187500.015625	-187500.015625	260.000000	444.000000	332.000000	1606911975.634995
75	77409.742188	43009.382812	-77735.476562	-187500.015625	-187500.015625	-187500.015625	-187500.015625	-187500.015625	260.000000	445.000000	332.000000	1606911975.634996
76	77349.976562	42945.703125	-73938.921875	-187500.015625	-187500.015625	-187500.015625	-187500.015625	-187500.015625	260.000000	444.000000	332.000000	1606911975.634997
77	77319.796875	42913.894531	-63496.410156	-187500.015625	-187500.015625	-187500.015625	-187500.015625	-187500.015625	260.000000	444.000000	332.000000	1606911975.634999
78	77372.328125	42970.757812	-63540.261719	-187500.015625	-187500.015625	-187500.015625	-187500.015625	-187500.015625	260.000000	444.000000	332.000000	1606911975.635000
79	77421.609375	43022.054688	-73488.265625	-187500.015625	-187500.015625	-187500.015625	-187500.015625	-187500.015625	260.000000	444.000000	332.000000	1606911975.635002
80	77398.945312	42996.238281	-78696.328125	-187500.015625	-187500.015625	-187500.015625	-187500.015625	-187500.015625	260.000000	444.000000	332.000000	1606911975.635003
81	77344.968750	42938.570312	-74345.187500	-187500.015625	-187500.015625	-187500.015625	-187500.015625	-187500.015625	259.000000	444.000000	332.000000	1606911975.635005
82	77328.804688	42925.382812	-63635.773438	-187500.015625	-187500.015625	-187500.015625	-187500.015625	-187500.015625	260.000000	444.000000	332.000000	1606911975.635006
83	77379.453125	42980.011719	-63290.167969	-187500.015625	-187500.015625	-187500.015625	-187500.015625	-187500.015625	260.000000	444.000000	332.000000	1606911975.635008
84	77423.312500	43024.492188	-73130.210938	-187500.015625	-187500.015625	-187500.015625	-187500.015625	-187500.015625	260.000000	443.000000	332.000000	1606911975.635009
85	77406.570312	43004.242188	-78518.414062	-187500.015625	-187500.015625	-187500.015625	-187500.015625	-187500.015625	259.000000	444.000000	332.000000	1606911975.635011
86	77355.320312	42949.054688	-74351.507812	-187500.015625	-187500.015625	-187500.015625	-187500.015625	-187500.015625	259.000000	444.000000	332.000000	1606911975.635012
87	77330.750000	42923.796875	-63577.253906	-187500.015625	-187500.015625	-187500.015625	-187500.015625	-187500.015625	260.000000	444.000000	332.000000	1606911975.635014
88	77383.320312	42981.195312	-62793.781250	-187500.015625	-187500.015625	-187500.015625	-187500.015625	-187500.015625	260.000000	444.000000	332.000000	1606911975.635015
89	77423.890625	43024.000000	-72496.765625	-187500.015625	-187500.015625	-187500.015625	-187500.015625	-187500.015625	260.000000	444.000000	332.000000	1606911975.635017
90	77404.648438	43005.738281	-78215.007812	-187500.015625	-187500.015625	-187500.015625	-187500.015625	-187500.015625	259.000000	444.000000	332.000000	1606911975.635019
91	77345.171875	42944.292969	-74276.007812	-187500.015625	-187500.015625	-187500.015625	-187500.015625	-187500.015625	259.000000	444.000000	332.000000	1606911975.635020
92	77315.929688	42913.695312	-63534.964844	-187500.015625	-187500.015625	-187500.015625	-187500.015625	-187500.015625	260.000000	444.000000	332.000000	1606911975.635022
93	77371.585938	42973.441406	-62316.214844	-187500.015625	-187500.015625	-187500.015625	-187500.015625	-187500.015625	260.000000	444.000000	332.000000	1606911975.635024
94	77426.750000	43029.050781	-71940.515625	-187500.015625	-187500.015625	-187500.015625	-187500.015625	-187500.015625	260.000000	444.000000	332.000000	1606911975.635026
95	77408.023438	43006.789062	-78023.007812	-187500.015625	-187500.015625	-187500.015625	-187500.015625	-187500.015625	259.000000	444.000000	332.000000	1606911975.635027
96	77350.625000	42946.394531	-74325.671875	-187500.015625	-187500.015625	-187500.015625	-187500.015625	-187500.015625	259.000000	444.000000	331.000000	1606911975.635029
97	77317.476562	42911.503906	-63630.742188	-187500.015625	-187500.015625	-187500.015625	-187500.015625	-187500.015625	260.000000	444.000000	332.000000	1606911975.635031
98	77368.437500	42965.058594	-62287.984375	-187500.015625	-187500.015625	-187500.015625	-187500.015625	-187500.015625	259.000000	444.000000	332.000000	1606911975.635032
99	77422.218750	43022.031250	-71874.289062	-187500.015625	-187500.015625	-187500.015625	-187500.015625	-187500.015625	260.000000	443.000000	332.000000	1606911975.635033
100	77409.835938	43008.753906	-78038.031250	-187500.015625	-187500.015625	-187500.015625	-187500.015625	-187500.015625	259.000000	444.000000	332.000000	1606911975.635035
101	77353.414062	42948.964844	-74474.421875	-187500.015625	-187500.015625	-187500.015625	-187500.015625	-187500.015625	259.000000	444.000000	331.000000	1606911975.635036
102	77318.328125	42913.984375	-63764.273438	-187500.015625	-187500.015625	-187500.015625	-187500.015625	-187500.015625	260.000000	444.000000	332.000000	1606911975.635038
103	77367.070312	42966.554688	-62328.285156	-187500.015625	-187500.015625	-187500.015625	-187500.015625	-187500.015625	259.000000	444.000000	332.000000	1606911975.635040
104	77420.695312	43021.898438	-71880.773438	-187500.015625	-187500.015625	-187500.015625	-187500.015625	-187500.015625	259.000000	444.000000	332.000000	1606911975.635041
105	77405.296875	43004.171875	-78057.343750	-187500.015625	-187500.015625	-187500.015625	-187500.015625	-187500.015625	259.000000	444.000000	332.000000	1606911975.635042
106	77351.140625	42946.105469	-74583.453125	-187500.015625	-187500.015625	-187500.015625	-187500.015625	-187500.015625	259.000000	444.000000	331.000000	1606911975.635044
107	77318.484375	42911.792969	-63603.539062	-187500.015625	-187500.015625	-187500.015625	-187500.015625	-187500.015625	259.000000	444.000000	332.000000	1606911975.635046
108	77364.257812	42960.027344	-59447.054688	-187500.015625	-187500.015625	-187500.015625	-187500.015625	-187500.015625	259.000000	445.000000	332.000000	1606911975.635047
109	77428.046875	43027.105469	-66924.718750	-187500.015625	-187500.015625	-187500.015625	-187500.015625	-187500.015625	259.000000	444.000000	332.000000	1606911975.635048
110	77423.843750	43020.734375	-75815.953125	-187500.015625	-187500.015625	-187500.015625	-187500.015625	-187500.015625	259.000000	444.000000	331.000000	1606911975.635050
111	77363.812500	42958.351562	-74155.757812	-187500.015625	-187500.015625	-187500.015625	-187500.015625	-187500.015625	259.000000	443.000000	331.000000	1606911975.635051
112	77326.257812	42919.394531	-63728.578125	-187500.015625	-187500.015625	-187500.015625	-187500.015625	-187500.015625	259.000000	444.000000	332.000000	1606911975.635053
113	77366.406250	42961.929688	-59671.464844	-187500.015625	-187500.015625	-187500.015625	-187500.015625	-187500.015625	259.000000	444.000000	332.000000	1606911975.635054
114	77432.968750	43032.605469	-67370.992188	-187500.015625	-187500.015625	-187500.015625	-187500.015625	-187500.015625	259.000000	444.000000	332.000000	1606911975.635056
115	77426.460938	43025.675781	-76457.695312	-187500.015625	-187500.015625	-187500.015625	-187500.015625	-187500.015625	259.000000	444.000000	332.000000	1606911975.635058
116	77366.382812	42962.687500	-74785.179688	-187500.015625	-187500.015625	-187500.015625	-187500.015625	-187500.015625	259.000000	444.000000	331.000000	1606911975.635059
117	77327.734375	42922.300781	-64499.464844	-187500.015625	-187500.015625	-187500.015625	-187500.015625	-187500.015625	259.000000	444.000000	332.000000	1606911975.635061
118	77373.648438	42973.863281	-61190.402344	-187500.015625	-187500.015625	-187500.015625	-187500.015625	-187500.015625	259.000000	444.000000	332.000000	1606911975.635063
119	77428.406250	43031.957031	-69291.679688	-187500.015625	-187500.015625	-187500.015625	-187500.015625	-187500.015625	259.000000	444.000000	332.000000	1606911975.635064
120	77419.492188	43017.250000	-77530.664062	-187500.015625	-187500.015625	-187500.015625	-187500.015625	-187500.015625	259.000000	444.000000	331.000000	1606911975.635066
121	77366.335938	42959.625000	-75385.148438	-187500.015625	-187500.015625	-187500.015625	-187500.015625	-187500.015625	259.000000	444.000000	331.000000	1606911976.114225
122	77330.328125	42922.546875	-65028.800781	-187500.015625	-187500.015625	-187500.015625	-187500.015625	-187500.015625	259.000000	444.000000	332.000000	1606911976.114398
123	77376.867188	42973.148438	-63371.105469	-187500.015625	-187500.015625	-187500.015625	-187500.015625	-187500.015625	259.000000	444.000000	332.000000	1606911976.114400
124	77424.742188	43022.679688	-72982.843750	-187500.015625	-187500.015625	-187500.015625	-187500.015625	-187500.015625	259.000000	444.000000	332.000000	1606911976.114402
125	77411.085938	43007.546875	-79069.023438	-187500.015625	-187500.015625	-187500.015625	-187500.015625	-187500.015625	259.000000	444.000000	331.000000	1606911976.114403
126	77358.734375	42951.691406	-75948.859375	-187500.015625	-187500.015625	-187500.015625	-187500.015625	-187500.015625	259.000000	443.000000	331.000000	1606911976.114405
127	77319.953125	42913.695312	-65201.847656	-187500.015625	-187500.015625	-187500.015625	-187500.015625	-187500.015625	259.000000	444.000000	331.000000	1606911976.114406
128	77367.007812	42965.773438	-62946.421875	-187500.015625	-187500.015625	-187500.015625	-187500.015625	-187500.015625	259.000000	444.000000	332.000000	1606911976.114408
129	77419.781250	43021.539062	-72255.609375	-187500.015625	-187500.015625	-187500.015625	-187500.015625	-187500.015625	259.000000	444.000000	332.000000	1606911976.114409
130	77410.523438	43011.816406	-78695.390625	-187500.015625	-187500.015625	-187500.015625	-187500.015625	-187500.015625	259.000000	444.000000	331.000000	1606911976.114411
131	77362.734375	42959.558594	-75801.062500	-187500.015625	-187500.015625	-187500.015625	-187500.015625	-187500.015625	259.000000	443.000000	331.000000	1606911976.114412
132	77327.351562	42921.070312	-65081.953125	-187500.015625	-187500.015625	-187500.015625	-187500.015625	-187500.015625	259.000000	444.000000	331.000000	1606911976.114414
133	77372.195312	42969.417969	-62225.242188	-187500.015625	-187500.015625	-187500.015625	-187500.015625	-187500.015625	259.000000	444.000000	332.000000	1606911976.114416
134	77427.554688	43027.664062	-71254.226562	-187500.015625	-187500.015625	-187500.015625	-187500.015625	-187500.015625	259.000000	444.000000	331.000000	1606911976.114417
135	77413.609375	43012.644531	-78238.078125	-187500.015625	-187500.015625	-187500.015625	-187500.015625	-187500.015625	259.000000	444.000000	331.000000	1606911976.114419
136	77354.828125	42950.285156	-75652.132812	-187500.015625	-187500.015625	-187500.015625	-187500.015625	-187500.015625	259.000000	444.000000	331.000000	1606911976.114420
137	77317.609375	42910.742188	-64994.644531	-187500.015625	-187500.015625	-187500.015625	-187500.015625	-187500.015625	259.000000	444.000000	332.000000	1606911976.114422
138	77360.953125	42958.351562	-61801.207031	-187500.015625	-187500.015625	-187500.015625	-187500.015625	-187500.015625	259.000000	444.000000	332.000000	1606911976.114423
139	77409.992188	43011.503906	-70625.742188	-187500.015625	-187500.015625	-187500.015625	-187500.015625	-187500.015625	259.000000	444.000000	331.000000	1606911976.114439
140	77405.273438	43007.546875	-77933.507812	-187500.015625	-187500.015625	-187500.015625	-187500.015625	-187500.015625	259.000000	444.000000	331.000000	1606911976.114442
141	77358.062500	42958.910156	-75619.054688	-187500.015625	-187500.015625	-187500.015625	-187500.015625	-187500.015625	259.000000	444.000000	331.000000	1606911976.114444
142	77319.710938	42918.296875	-65039.125000	-187500.015625	-187500.015625	-187500.015625	-187500.015625	-187500.015625	259.000000	444.000000	332.000000	1606911976.114445
143	77363.203125	42964.363281	-62015.425781	-187500.015625	-187500.015625	-187500.015625	-187500.015625	-187500.015625	259.000000	444.000000	332.000000	1606911976.114447
144	77412.671875	43013.851562	-70996.109375	-187500.015625	-187500.015625	-187500.015625	-187500.015625	-187500.015625	259.000000	444.000000	331.000000	1606911976.114448
145	77401.140625	42998.453125	-78075.648438	-187500.015625	-187500.015625	-187500.015625	-187500.015625	-187500.015625	259.000000	444.000000	331.000000	1606911976.114450
146	77354.757812	42949.949219	-75783.851562	-187500.015625	-187500.015625	-187500.015625	-187500.015625	-187500.015625	259.000000	444.000000	331.000000	1606911976.114451
147	77316.179688	42911.234375	-65215.949219	-187500.015625	-187500.015625	-187500.015625	-187500.015625	-187500.015625	259.000000	444.000000	331.000000	1606911976.114453
148	77358.445312	42958.285156	-62043.679688	-187500.015625	-187500.015625	-187500.015625	-187500.015625	-187500.015625	259.000000	444.000000	332.000000	1606911976.114455
149	77414.570312	43016.175781	-71031.718750	-187500.015625	-187500.015625	-187500.015625	-187500.015625	-187500.015625	259.000000	443.000000	332.000000	1606911976.114456
150	77406.750000	43005.851562	-78082.062500	-187500.015625	-187500.015625	-187500.015625	-187500.015625	-187500.015625	259.000000	444.000000	331.000000	1606911976.114457
151	77352.632812	42946.593750	-75857.484375	-187500.015625	-187500.015625	-187500.015625	-187500.015625	-187500.015625	259.000000	444.000000	331.000000	1606911976.114459
152	77312.289062	42904.460938	-65303.835938	-187500.015625	-187500.015625	-187500.015625	-187500.015625	-187500.015625	259.000000	444.000000	331.000000	1606911976.114460
153	77356.906250	42954.375000	-61873.402344	-187500.015625	-187500.015625	-187500.015625	-187500.015625	-187500.015625	259.000000	444.000000	331.000000	1606911976.114462
154	77414.078125	43013.539062	-70707.640625	-187500.015625	-187500.015625	-187500.015625	-187500.015625	-187500.015625	259.000000	443.000000	332.000000	1606911976.114463
155	77406.500000	43002.652344	-77965.046875	-187500.015625	-187500.015625	-187500.015625	-187500.015625	-187500.015625	259.000000	444.000000	331.000000	1606911976.114465
156	77350.710938	42943.757812	-75912.156250	-187500.015625	-187500.015625	-187500.015625	-187500.015625	-187500.015625	259.000000	443.000000	331.000000	1606911976.114466
157	77304.554688	42896.328125	-65407.730469	-187500.015625	-187500.015625	-187500.015625	-187500.015625	-187500.015625	259.000000	444.000000	331.000000	1606911976.114468
158	77341.835938	42937.902344	-61709.273438	-187500.015625	-187500.015625	-187500.015625	-187500.015625	-187500.015625	259.000000	444.000000	332.000000	1606911976.114469
159	77397.781250	42995.746094	-70399.093750	-187500.015625	-187500.015625	-187500.015625	-187500.015625	-187500.015625	259.000000	444.000000	331.000000	1606911976.114471
160	77394.898438	42992.281250	-77781.046875	-187500.015625	-187500.015625	-187500.015625	-187500.015625	-187500.015625	259.000000	445.000000	331.000000	1606911976.114473
161	77346.734375	42940.226562	-75907.843750	-187500.015625	-187500.015625	-187500.015625	-187500.015625	-187500.015625	259.000000	443.000000	331.000000	1606911976.114474
162	77299.523438	42891.164062	-65470.535156	-187500.015625	-187500.015625	-187500.015625	-187500.015625	-187500.015625	259.000000	444.000000	331.000000	1606911976.114476
163	77337.570312	42936.046875	-61571.945312	-187500.015625	-187500.015625	-187500.015625	-187500.015625	-187500.015625	259.000000	444.000000	331.000000	1606911976.114478
164	77392.531250	42993.488281	-70115.382812	-187500.015625	-187500.015625	-187500.015625	-187500.015625	-187500.015625	259.000000	444.000000	331.000000	1606911976.114480
165	77390.273438	42989.398438	-77680.203125	-187500.015625	-187500.015625	-187500.015625	-187500.015625	-187500.015625	259.000000	444.000000	331.000000	1606911976.114481
166	77343.468750	42939.914062	-75972.726562	-187500.015625	-187500.015625	-187500.015625	-187500.015625	-187500.015625	259.000000	443.000000	331.000000	1606911976.114483
167	77301.312500	42896.574219	-65564.859375	-187500.015625	-187500.015625	-187500.015625	-187500.015625	-187500.015625	259.000000	444.000000	331.000000	1606911976.114484
168	77338.281250	42937.050781	-61436.828125	-187500.015625	-187500.015625	-187500.015625	-187500.015625	-187500.015625	259.000000	444.000000	331.000000	1606911976.114486
169	77396.085938	42999.343750	-69920.140625	-187500.015625	-187500.015625	-187500.015625	-187500.015625	-187500.015625	259.000000	444.000000	331.000000	1606911976.114487
170	77393.023438	42996.820312	-77596.578125	-187500.015625	-187500.015625	-187500.015625	-187500.015625	-187500.015625	259.000000	444.000000	331.000000	1606911976.114489
171	77342.757812	42943.777344	-76048.320312	-187500.015625	-187500.015625	-187500.015625	-187500.015625	-187500.015625	259.000000	443.000000	331.000000	1606911976.114490
172	77301.406250	42900.683594	-65739.203125	-187500.015625	-187500.015625	-187500.015625	-187500.015625	-187500.015625	259.000000	444.000000	331.000000	1606911976.114492
173	77339.132812	42942.148438	-61441.792969	-187500.015625	-187500.015625	-187500.015625	-187500.015625	-187500.015625	259.000000	444.000000	332.000000	1606911976.114493
174	77401.093750	43006.386719	-69861.289062	-187500.015625	-187500.015625	-187500.015625	-187500.015625	-187500.015625	259.000000	444.000000	331.000000	1606911976.114495
175	77400.960938	43003.281250	-77627.984375	-187500.015625	-187500.015625	-187500.015625	-187500.015625	-187500.015625	259.000000	445.000000	331.000000	1606911976.114496
176	77352.343750	42949.121094	-76185.226562	-187500.015625	-187500.015625	-187500.015625	-187500.015625	-187500.015625	259.000000	444.000000	331.000000	1606911976.114498
177	77306.476562	42900.058594	-65876.468750	-187500.015625	-187500.015625	-187500.015625	-187500.015625	-187500.015625	259.000000	444.000000	331.000000	1606911976.114499
178	77342.039062	42939.710938	-61425.519531	-187500.015625	-187500.015625	-187500.015625	-187500.015625	-187500.015625	259.000000	444.000000	332.000000	1606911976.114501
179	77404.375000	43007.437500	-69711.781250	-187500.015625	-187500.015625	-187500.015625	-187500.015625	-187500.015625	259.000000	444.000000	331.000000	1606911976.114502
180	77404.601562	43006.230469	-77541.125000	-187500.015625	-187500.015625	-187500.015625	-187500.015625	-187500.015625	259.000000	444.000000	331.000000	1606911976.114504
181	77352.992188	42950.730469	-76244.523438	-187500.015625	-187500.015625	-187500.015625	-187500.015625	-187500.015625	259.000000	443.000000	331.000000	1606911976.114505
182	77314.078125	42911.347656	-66001.703125	-187500.015625	-187500.015625	-187500.015625	-187500.015625	-187500.015625	259.000000	444.000000	331.000000	1606911976.114507
183	77356.320312	42960.765625	-61337.164062	-187500.015625	-187500.015625	-187500.015625	-187500.015625	-187500.015625	259.000000	444.000000	332.000000	1606911976.114508
184	77417.562500	43025.273438	-69522.906250	-187500.015625	-187500.015625	-187500.015625	-187500.015625	-187500.015625	259.000000	444.000000	331.000000	1606911976.114510
185	77409.203125	43013.449219	-77440.406250	-187500.015625	-187500.015625	-187500.015625	-187500.015625	-187500.015625	259.000000	444.000000	331.000000	1606911976.114511
186	77361.398438	42964.925781	-76280.132812	-187500.015625	-187500.015625	-187500.015625	-187500.015625	-187500.015625	259.000000	444.000000	331.000000	1606911976.114514
187	77316.671875	42918.769531	-66103.718750	-187500.015625	-187500.015625	-187500.015625	-187500.015625	-187500.015625	259.000000	444.000000	331.000000	1606911976.114515
188	77351.804688	42956.429688	-61235.550781	-187500.015625	-187500.015625	-187500.015625	-187500.015625	-187500.015625	259.000000	444.000000	332.000000	1606911976.114516
189	77415.015625	43022.992188	-69292.617188	-187500.015625	-187500.015625	-187500.015625	-187500.015625	-187500.015625	259.000000	444.000000	331.000000	1606911976.114518
190	77414.953125	43021.921875	-77341.992188	-187500.015625	-187500.015625	-187500.015625	-187500.015625	-187500.015625	259.000000	444.000000	331.000000	1606911976.114520
191	77364.390625	42966.757812	-76317.437500	-187500.015625	-187500.015625	-187500.015625	-187500.015625	-187500.015625	259.000000	444.000000	331.000000	1606911976.114521
192	77316.335938	42915.304688	-66216.593750	-187500.015625	-187500.015625	-187500.015625	-187500.015625	-187500.015625	259.000000	444.000000	331.000000	1606911976.114523
193	77350.132812	42952.453125	-61164.027344	-187500.015625	-187500.015625	-187500.015625	-187500.015625	-187500.015625	259.000000	444.000000	332.000000	1606911976.114524
194	77410.812500	43016.937500	-69121.109375	-187500.015625	-187500.015625	-187500.015625	-187500.015625	-187500.015625	259.000000	443.000000	331.000000	1606911976.114526
195	77405.406250	43010.187500	-77258.843750	-187500.015625	-187500.015625	-187500.015625	-187500.015625	-187500.015625	259.000000	444.000000	331.000000	1606911976.114527
196	77353.484375	42956.207031	-76377.429688	-187500.015625	-187500.015625	-187500.015625	-187500.015625	-187500.015625	259.000000	443.000000	331.000000	1606911976.114529
197	77305.742188	42906.316406	-66361.992188	-187500.015625	-187500.015625	-187500.015625	-187500.015625	-187500.015625	259.000000	444.000000	331.000000	1606911976.114530
198	77337.523438	42942.683594	-61114.941406	-187500.015625	-187500.015625	-187500.015625	-187500.015625	-187500.015625	259.000000	445.000000	331.000000	1606911976.114532
199	77400.515625	43008.933594	-68931.390625	-187500.015625	-187500.015625	-187500.015625	-187500.015625	-187500.015625	259.000000	443.000000	331.000000	1606911976.114533
200	77405.656250	43011.683594	-77171.453125	-187500.015625	-187500.015625	-187500.015625	-187500.015625	-187500.015625	259.000000	444.000000	331.000000	1606911976.114535
201	77354.421875	42956.320312	-76478.367188	-187500.015625	-187500.015625	-187500.015625	-187500.015625	-187500.015625	259.000000	444.000000	331.000000	1606911976.114536
202	77305.140625	42905.535156	-66521.671875	-187500.015625	-187500.015625	-187500.015625	-187500.015625	-187500.015625	259.000000	444.000000	331.000000	1606911976.114538
203	77340.070312	42945.097656	-61103.253906	-187500.015625	-187500.015625	-187500.015625	-187500.015625	-187500.015625	259.000000	444.000000	332.000000	1606911976.114539
204	77400.421875	43008.710938	-68816.703125	-187500.015625	-187500.015625	-187500.015625	-187500.015625	-187500.015625	259.000000	443.000000	331.000000	1606911976.114541
205	77399.929688	43006.585938	-77136.742188	-187500.015625	-187500.015625	-187500.015625	-187500.015625	-187500.015625	259.000000	444.000000	331.000000	1606911976.114542
206	77353.039062	42957.167969	-76560.335938	-187500.015625	-187500.015625	-187500.015625	-187500.015625	-187500.015625	259.000000	444.000000	331.000000	1606911976.114544
207	77297.093750	42898.269531	-66706.210938	-187500.015625	-187500.015625	-187500.015625	-187500.015625	-187500.015625	259.000000	444.000000	331.000000	1606911976.114545
208	77325.250000	42930.300781	-61090.667969	-187500.015625	-187500.015625	-187500.015625	-187500.015625	-187500.015625	259.000000	444.000000	331.000000	1606911976.114547
209	77393.585938	43004.152344	-68672.625000	-187500.015625	-187500.015625	-187500.015625	-187500.015625	-187500.015625	259.000000	444.000000	331.000000	1606911976.114548
210	77397.468750	43007.011719	-77067.070312	-187500.015625	-187500.015625	-187500.015625	-187500.015625	-187500.015625	259.000000	444.000000	331.000000	1606911976.114550
211	77355.898438	42963.894531	-76595.578125	-187500.015625	-187500.015625	-187500.015625	-187500.015625	-187500.015625	259.000000	444.000000	331.000000	1606911976.114552
212	77310.609375	42914.363281	-66817.632812	-187500.015625	-187500.015625	-187500.015625	-187500.015625	-187500.015625	259.000000	444.000000	331.000000	1606911976.114554
213	77338.929688	42945.410156	-61041.093750	-187500.015625	-187500.015625	-187500.015625	-187500.015625	-187500.015625	259.000000	444.000000	331.000000	1606911976.114555
214	77402.835938	43012.085938	-68485.117188	-187500.015625	-187500.015625	-187500.015625	-187500.015625	-187500.015625	259.000000	444.000000	331.000000	1606911976.114556
215	77402.210938	43009.000000	-77004.570312	-187500.015625	-187500.015625	-187500.015625	-187500.015625	-187500.015625	259.000000	444.000000	331.000000	1606911976.114558
216	77356.164062	42961.707031	-76677.343750	-187500.015625	-187500.015625	-187500.015625	-187500.015625	-187500.015625	258.000000	444.000000	331.000000	1606911976.114560
217	77308.554688	42913.871094	-66930.507812	-187500.015625	-187500.015625	-187500.015625	-187500.015625	-187500.015625	259.000000	444.000000	331.000000	1606911976.114561
218	77334.375000	42943.062500	-60931.656250	-187500.015625	-187500.015625	-187500.015625	-187500.015625	-187500.015625	259.000000	444.000000	331.000000	1606911976.114563
219	77394.992188	43005.738281	-68287.617188	-187500.015625	-187500.015625	-187500.015625	-187500.015625	-187500.015625	259.000000	443.000000	331.000000	1606911976.114564
220	77403.867188	43011.484375	-76915.750000	-187500.015625	-187500.015625	-187500.015625	-187500.015625	-187500.015625	258.000000	444.000000	331.000000	1606911976.114566
221	77355.117188	42958.015625	-76774.195312	-187500.015625	-187500.015625	-187500.015625	-187500.015625	-187500.015625	259.000000	443.000000	331.000000	1606911976.114567
222	77303.351562	42904.105469	-67177.851562	-187500.015625	-187500.015625	-187500.015625	-187500.015625	-187500.015625	259.000000	444.000000	331.000000	1606911976.114569
223	77335.242188	42939.843750	-60996.500000	-187500.015625	-187500.015625	-187500.015625	-187500.015625	-187500.015625	259.000000	444.000000	332.000000	1606911976.114570
224	77402.593750	43010.140625	-68187.367188	-187500.015625	-187500.015625	-187500.015625	-187500.015625	-187500.015625	259.000000	443.000000	331.000000	1606911976.114572
225	77411.375000	43017.292969	-76903.609375	-187500.015625	-187500.015625	-187500.015625	-187500.015625	-187500.015625	259.000000	444.000000	331.000000	1606911976.114573
226	77369.351562	42972.078125	-76918.320312	-187500.015625	-187500.015625	-187500.015625	-187500.015625	-187500.015625	259.000000	444.000000	331.000000	1606911976.114575
227	77311.953125	42912.507812	-67405.726562	-187500.015625	-187500.015625	-187500.015625	-187500.015625	-187500.015625	259.000000	444.000000	331.000000	1606911976.114576
228	77333.476562	42939.957031	-61044.890625	-187500.015625	-187500.015625	-187500.015625	-187500.015625	-187500.015625	259.000000	444.000000	331.000000	1606911976.114578
229	77399.078125	43009.648438	-68041.453125	-187500.015625	-187500.015625	-187500.015625	-187500.015625	-187500.015625	259.000000	443.000000	331.000000	1606911976.114579
230	77408.335938	43016.355469	-76802.000000	-187500.015625	-187500.015625	-187500.015625	-187500.015625	-187500.015625	259.000000	444.000000	331.000000	1606911976.114581
231	77364.835938	42969.371094	-76918.812500	-187500.015625	-187500.015625	-187500.015625	-187500.015625	-187500.015625	258.000000	444.000000	331.000000	1606911976.114582
232	77313.093750	42916.398438	-67479.671875	-187500.015625	-187500.015625	-187500.015625	-187500.015625	-187500.015625	259.000000	444.000000	331.000000	1606911976.114583
233	77339.000000	42944.917969	-60978.953125	-187500.015625	-187500.015625	-187500.015625	-187500.015625	-187500.015625	259.000000	444.000000	331.000000	1606911976.114586
234	77408.242188	43016.066406	-67909.960938	-187500.015625	-187500.015625	-187500.015625	-187500.015625	-187500.015625	259.000000	443.000000	331.000000	1606911976.114587
235	77414.726562	43019.527344	-76756.554688	-187500.015625	-187500.015625	-187500.015625	-187500.015625	-187500.015625	259.000000	444.000000	331.000000	1606911976.114589
236	77371.945312	42974.535156	-77011.679688	-187500.015625	-187500.015625	-187500.015625	-187500.015625	-187500.015625	259.000000	444.000000	331.000000	1606911976.114590
237	77320.156250	42922.277344	-67698.382812	-187500.015625	-187500.015625	-187500.015625	-187500.015625	-187500.015625	259.000000	444.000000	331.000000	1606911976.114592
238	77338.421875	42944.562500	-61035.906250	-187500.015625	-187500.015625	-187500.015625	-187500.015625	-187500.015625	259.000000	444.000000	332.000000	1606911976.114594
239	77396.507812	43005.582031	-67794.421875	-187500.015625	-187500.015625	-187500.015625	-187500.015625	-187500.015625	259.000000	444.000000	331.000000	1606911976.114595
240	77404.828125	43012.242188	-76684.695312	-187500.015625	-187500.015625	-187500.015625	-187500.015625	-187500.015625	259.000000	444.000000	331.000000	1606911976.114597
241	77361.554688	42965.750000	-77064.765625	-187500.015625	-187500.015625	-187500.015625	-187500.015625	-187500.015625	259.000000	444.000000	331.000000	1606911976.593761
242	77305.070312	42906.363281	-67827.710938	-187500.015625	-187500.015625	-187500.015625	-187500.015625	-187500.015625	259.000000	444.000000	331.000000	1606911976.593931
243	77327.242188	42932.535156	-60961.921875	-187500.015625	-187500.015625	-187500.015625	-187500.015625	-187500.015625	259.000000	444.000000	332.000000	1606911976.593933
244	77395.750000	43003.367188	-67578.171875	-187500.015625	-187500.015625	-187500.015625	-187500.015625	-187500.015625	259.000000	444.000000	331.000000	1606911976.593935
245	77405.226562	43010.207031	-76622.695312	-187500.015625	-187500.015625	-187500.015625	-187500.015625	-187500.015625	259.000000	444.000000	331.000000	1606911976.593938
246	77364.992188	42968.097656	-77204.914062	-187500.015625	-187500.015625	-187500.015625	-187500.015625	-187500.015625	258.000000	444.000000	331.000000	1606911976.593940
247	77311.820312	42911.414062	-68076.328125	-187500.015625	-187500.015625	-187500.015625	-187500.015625	-187500.015625	259.000000	444.000000	331.000000	1606911976.593942
248	77332.921875	42936.714844	-61040.644531	-187500.015625	-187500.015625	-187500.015625	-187500.015625	-187500.015625	259.000000	444.000000	332.000000	1606911976.593943
249	77401.562500	43009.828125	-67466.656250	-187500.015625	-187500.015625	-187500.015625	-187500.015625	-187500.015625	259.000000	444.000000	331.000000	1606911976.593945
250	77413.742188	43022.101562	-76562.187500	-187500.015625	-187500.015625	-187500.015625	-187500.015625	-187500.015625	259.000000	444.000000	331.000000	1606911976.593946
251	77367.812500	42973.171875	-77244.742188	-187500.015625	-187500.015625	-187500.015625	-187500.015625	-187500.015625	259.000000	444.000000	331.000000	1606911976.593948
252	77309.179688	42910.632812	-68237.570312	-187500.015625	-187500.015625	-187500.015625	-187500.015625	-187500.015625	259.000000	443.000000	331.000000	1606911976.593949
253	77332.476562	42938.011719	-61021.578125	-187500.015625	-187500.015625	-187500.015625	-187500.015625	-187500.015625	259.000000	444.000000	331.000000	1606911976.593951
254	77400.468750	43009.628906	-67259.101562	-187500.015625	-187500.015625	-187500.015625	-187500.015625	-187500.015625	259.000000	444.000000	331.000000	1606911976.593952
255	77410.750000	43018.769531	-76423.671875	-187500.015625	-187500.015625	-187500.015625	-187500.015625	-187500.015625	259.000000	444.000000	331.000000	1606911976.593954
256	77367.921875	42973.015625	-77275.875000	-187500.015625	-187500.015625	-187500.015625	-187500.015625	-187500.015625	258.000000	444.000000	331.000000	1606911976.593957
257	77306.273438	42908.394531	-68369.085938	-187500.015625	-187500.015625	-187500.015625	-187500.015625	-187500.015625	259.000000	444.000000	331.000000	1606911976.593959
258	77322.929688	42929.140625	-60979.335938	-187500.015625	-187500.015625	-187500.015625	-187500.015625	-187500.015625	259.000000	444.000000	331.000000	1606911976.593975
259	77387.187500	42996.796875	-67061.843750	-187500.015625	-187500.015625	-187500.015625	-187500.015625	-187500.015625	259.000000	444.000000	331.000000	1606911976.593976
260	77399.554688	43008.195312	-76307.351562	-187500.015625	-187500.015625	-187500.015625	-187500.015625	-187500.015625	259.000000	444.000000	331.000000	1606911976.593978
261	77357.929688	42964.566406	-77301.585938	-187500.015625	-187500.015625	-187500.015625	-187500.015625	-187500.015625	259.000000	444.000000	331.000000	1606911976.593979
262	77298.679688	42902.832031	-68520.742188	-187500.015625	-187500.015625	-187500.015625	-187500.015625	-187500.015625	259.000000	444.000000	331.000000	1606911976.593981
263	77317.226562	42923.683594	-61013.351562	-187500.015625	-187500.015625	-187500.015625	-187500.015625	-187500.015625	259.000000	444.000000	331.000000	1606911976.593982
264	77385.289062	42993.714844	-66961.289062	-187500.015625	-187500.015625	-187500.015625	-187500.015625	-187500.015625	259.000000	444.000000	331.000000	1606911976.593984
265	77401.585938	43008.644531	-76291.843750	-187500.015625	-187500.015625	-187500.015625	-187500.015625	-187500.015625	259.000000	444.000000	331.000000	1606911976.593985
266	77359.226562	42962.824219	-77434.242188	-187500.015625	-187500.015625	-187500.015625	-187500.015625	-187500.015625	258.000000	444.000000	331.000000	1606911976.593987
267	77301.445312	42902.472656	-68713.304688	-187500.015625	-187500.015625	-187500.015625	-187500.015625	-187500.015625	259.000000	444.000000	331.000000	1606911976.593988
268	77316.539062	42919.191406	-61061.140625	-187500.015625	-187500.015625	-187500.015625	-187500.015625	-187500.015625	259.000000	444.000000	332.000000	1606911976.593990
269	77379.164062	42983.609375	-66857.890625	-187500.015625	-187500.015625	-187500.015625	-187500.015625	-187500.015625	259.000000	443.000000	331.000000	1606911976.593991
270	77400.335938	43004.375000	-76216.585938	-187500.015625	-187500.015625	-187500.015625	-187500.015625	-187500.015625	259.000000	444.000000	331.000000	1606911976.593992
271	77367.453125	42969.707031	-77471.500000	-187500.015625	-187500.015625	-187500.015625	-187500.015625	-187500.015625	258.000000	444.000000	331.000000	1606911976.593994
272	77311.617188	42911.167969	-68881.164062	-187500.015625	-187500.015625	-187500.015625	-187500.015625	-187500.015625	259.000000	444.000000	331.000000	1606911976.593996
273	77327.265625	42929.226562	-61095.699219	-187500.015625	-187500.015625	-187500.015625	-187500.015625	-187500.015625	259.000000	445.000000	331.000000	1606911976.593997
274	77386.476562	42993.535156	-66762.851562	-187500.015625	-187500.015625	-187500.015625	-187500.015625	-187500.015625	259.000000	443.000000	331.000000	1606911976.593998
275	77404.648438	43012.218750	-76170.140625	-187500.015625	-187500.015625	-187500.015625	-187500.015625	-187500.015625	259.000000	444.000000	331.000000	1606911976.594000
276	77369.820312	42974.109375	-77552.414062	-187500.015625	-187500.015625	-187500.015625	-187500.015625	-187500.015625	259.000000	444.000000	331.000000	1606911976.594001
277	77310.125000	42910.183594	-69065.007812	-187500.015625	-187500.015625	-187500.015625	-187500.015625	-187500.015625	259.000000	444.000000	331.000000	1606911976.594003
278	77322.859375	42926.523438	-61100.234375	-187500.015625	-187500.015625	-187500.015625	-187500.015625	-187500.015625	259.000000	444.000000	331.000000	1606911976.594004
279	77387.992188	42996.753906	-66581.148438	-187500.015625	-187500.015625	-187500.015625	-187500.015625	-187500.015625	259.000000	444.000000	331.000000	1606911976.594007
280	77406.968750	43015.238281	-76073.312500	-187500.015625	-187500.015625	-187500.015625	-187500.015625	-187500.015625	259.000000	444.000000	331.000000	1606911976.594008
281	77366.625000	42971.605469	-77600.515625	-187500.015625	-187500.015625	-187500.015625	-187500.015625	-187500.015625	259.000000	443.000000	331.000000	1606911976.594010
282	77309.812500	42911.996094	-69248.179688	-187500.015625	-187500.015625	-187500.015625	-187500.015625	-187500.015625	259.000000	444.000000	331.000000	1606911976.594011
283	77320.851562	42925.941406	-61123.054688	-187500.015625	-187500.015625	-187500.015625	-187500.015625	-187500.015625	259.000000	444.000000	331.000000	1606911976.594012
284	77385.601562	42994.226562	-66452.093750	-187500.015625	-187500.015625	-187500.015625	-187500.015625	-187500.015625	259.000000	444.000000	331.000000	1606911976.594014
285	77403.734375	43011.527344	-76033.617188	-187500.015625	-187500.015625	-187500.015625	-187500.015625	-187500.015625	259.000000	444.000000	331.000000	1606911976.594015
286	77367.453125	42972.523438	-77695.195312	-187500.015625	-187500.015625	-187500.015625	-187500.015625	-187500.015625	259.000000	444.000000	331.000000	1606911976.594017
287	77307.437500	42908.394531	-69465.953125	-187500.015625	-187500.015625	-187500.015625	-187500.015625	-187500.015625	259.000000	444.000000	331.000000	1606911976.594018
288	77315.507812	42917.804688	-61231.460938	-187500.015625	-187500.015625	-187500.015625	-187500.015625	-187500.015625	259.000000	444.000000	332.000000	1606911976.594020
289	77377.242188	42984.460938	-66389.773438	-187500.015625	-187500.015625	-187500.015625	-187500.015625	-187500.015625	259.000000	444.000000	331.000000	1606911976.594021
290	77395.367188	43002.476562	-75975.320312	-187500.015625	-187500.015625	-187500.015625	-187500.015625	-187500.015625	259.000000	444.000000	331.000000	1606911976.594023
291	77357.617188	42960.812500	-77793.257812	-187500.015625	-187500.015625	-187500.015625	-187500.015625	-187500.015625	258.000000	444.000000	330.000000	1606911976.594024
292	77299.640625	42899.722656	-69700.828125	-187500.015625	-187500.015625	-187500.015625	-187500.015625	-187500.015625	259.000000	444.000000	331.000000	1606911976.594026
293	77304.062500	42907.433594	-61314.007812	-187500.015625	-187500.015625	-187500.015625	-187500.015625	-187500.015625	259.000000	444.000000	331.000000	1606911976.594027
294	77364.953125	42970.914062	-66271.601562	-187500.015625	-187500.015625	-187500.015625	-187500.015625	-187500.015625	259.000000	444.000000	331.000000	1606911976.594029
295	77381.554688	42986.359375	-75897.335938	-187500.015625	-187500.015625	-187500.015625	-187500.015625	-187500.015625	259.000000	444.000000	331.000000	1606911976.594030
296	77350.218750	42954.976562	-77828.523438	-187500.015625	-187500.015625	-187500.015625	-187500.015625	-187500.015625	258.000000	444.000000	331.000000	1606911976.594032
297	77292.085938	42894.335938	-69860.929688	-187500.015625	-187500.015625	-187500.015625	-187500.015625	-187500.015625	259.000000	444.000000	331.000000	1606911976.594033
298	77294.320312	42900.105469	-61320.980469	-187500.015625	-187500.015625	-187500.015625	-187500.015625	-187500.015625	259.000000	444.000000	331.000000	1606911976.594035
299	77363.718750	42976.613281	-66068.671875	-187500.015625	-187500.015625	-187500.015625	-187500.015625	-187500.015625	259.000000	443.000000	331.000000	1606911976.594036
300	77386.476562	43000.574219	-75757.125000	-187500.015625	-187500.015625	-187500.015625	-187500.015625	-187500.015625	259.000000	444.000000	331.000000	1606911976.594038
301	77349.687500	42962.531250	-77866.367188	-187500.015625	-187500.015625	-187500.015625	-187500.015625	-187500.015625	259.000000	444.000000	331.000000	1606911976.594039
302	77286.585938	42897.042969	-70035.968750	-187500.015625	-187500.015625	-187500.015625	-187500.015625	-187500.015625	259.000000	444.000000	331.000000	1606911976.594040
303	77295.484375	42910.093750	-61382.359375	-187500.015625	-187500.015625	-187500.015625	-187500.015625	-187500.015625	259.000000	444.000000	331.000000	1606911976.594043
304	77361.109375	42981.644531	-66129.445312	-187500.015625	-187500.015625	-187500.015625	-187500.015625	-187500.015625	259.000000	443.000000	331.000000	1606911976.594044
305	77380.664062	43001.492188	-75806.117188	-187500.015625	-187500.015625	-187500.015625	-187500.015625	-187500.015625	259.000000	444.000000	331.000000	1606911976.594046
306	77346.109375	42962.957031	-77926.382812	-187500.015625	-187500.015625	-187500.015625	-187500.015625	-187500.015625	258.000000	444.000000	330.000000	1606911976.594047
307	77288.554688	42900.773438	-70188.679688	-187500.015625	-187500.015625	-187500.015625	-187500.015625	-187500.015625	259.000000	444.000000	331.000000	1606911976.594049
308	77288.398438	42902.785156	-61420.066406	-187500.015625	-187500.015625	-187500.015625	-187500.015625	-187500.015625	259.000000	445.000000	331.000000	1606911976.594050
309	77350.468750	42969.953125	-65869.742188	-187500.015625	-187500.015625	-187500.015625	-187500.015625	-187500.015625	259.000000	443.000000	331.000000	1606911976.594052
310	77368.859375	42988.863281	-75605.195312	-187500.015625	-187500.015625	-187500.015625	-187500.015625	-187500.015625	259.000000	444.000000	331.000000	1606911976.594053
311	77333.054688	42949.234375	-77912.921875	-187500.015625	-187500.015625	-187500.015625	-187500.015625	-187500.015625	259.000000	444.000000	331.000000	1606911976.594055
312	77275.523438	42889.933594	-70331.484375	-187500.015625	-187500.015625	-187500.015625	-187500.015625	-187500.015625	259.000000	443.000000	331.000000	1606911976.594056
313	77274.406250	42891.097656	-61428.179688	-187500.015625	-187500.015625	-187500.015625	-187500.015625	-187500.015625	259.000000	444.000000	331.000000	1606911976.594058
314	77328.960938	42948.003906	-65618.820312	-187500.015625	-187500.015625	-187500.015625	-187500.015625	-187500.015625	259.000000	444.000000	331.000000	1606911976.594059
315	77350.937500	42968.703125	-75447.976562	-187500.015625	-187500.015625	-187500.015625	-187500.015625	-187500.015625	259.000000	444.000000	331.000000	1606911976.594060
316	77324.742188	42942.058594	-77934.695312	-187500.015625	-187500.015625	-187500.015625	-187500.015625	-187500.015625	259.000000	444.000000	330.000000	1606911976.594062
317	77270.625000	42886.156250	-70509.914062	-187500.015625	-187500.015625	-187500.015625	-187500.015625	-187500.015625	258.000000	444.000000	331.000000	1606911976.594063
318	77270.625000	42886.558594	-61451.894531	-187500.015625	-187500.015625	-187500.015625	-187500.015625	-187500.015625	259.000000	444.000000	331.000000	1606911976.594065
319	77337.929688	42956.117188	-65414.769531	-187500.015625	-187500.015625	-187500.015625	-187500.015625	-187500.015625	259.000000	444.000000	331.000000	1606911976.594066
320	77361.062500	42978.625000	-75293.546875	-187500.015625	-187500.015625	-187500.015625	-187500.015625	-187500.015625	259.000000	444.000000	331.000000	1606911976.594068
321	77332.851562	42949.566406	-77954.343750	-187500.015625	-187500.015625	-187500.015625	-187500.015625	-187500.015625	258.000000	444.000000	330.000000	1606911976.594069
322	77277.710938	42893.152344	-70661.148438	-187500.015625	-187500.015625	-187500.015625	-187500.015625	-187500.015625	259.000000	443.000000	331.000000	1606911976.594071
323	77278.359375	42895.433594	-61525.050781	-187500.015625	-187500.015625	-187500.015625	-187500.015625	-187500.015625	259.000000	444.000000	331.000000	1606911976.594072
324	77338.351562	42959.941406	-65345.703125	-187500.015625	-187500.015625	-187500.015625	-187500.015625	-187500.015625	259.000000	443.000000	331.000000	1606911976.594074
325	77369.640625	42991.992188	-75280.273438	-187500.015625	-187500.015625	-187500.015625	-187500.015625	-187500.015625	259.000000	444.000000	331.000000	1606911976.594075
326	77339.070312	42959.781250	-78077.593750	-187500.015625	-187500.015625	-187500.015625	-187500.015625	-187500.015625	258.000000	444.000000	331.000000	1606911976.594078
327	77279.992188	42897.421875	-70879.523438	-187500.015625	-187500.015625	-187500.015625	-187500.015625	-187500.015625	259.000000	444.000000	331.000000	1606911976.594079
328	77277.601562	42896.863281	-61602.457031	-187500.015625	-187500.015625	-187500.015625	-187500.015625	-187500.015625	259.000000	444.000000	331.000000	1606911976.594080
329	77339.156250	42961.726562	-65296.574219	-187500.015625	-187500.015625	-187500.015625	-187500.015625	-187500.015625	259.000000	444.000000	331.000000	1606911976.594082
330	77369.757812	42992.261719	-75202.242188	-187500.015625	-187500.015625	-187500.015625	-187500.015625	-187500.015625	259.000000	444.000000	331.000000	1606911976.594084
331	77335.515625	42954.640625	-78094.468750	-187500.015625	-187500.015625	-187500.015625	-187500.015625	-187500.015625	258.000000	444.000000	331.000000	1606911976.594085
332	77268.953125	42883.363281	-71054.429688	-187500.015625	-187500.015625	-187500.015625	-187500.015625	-187500.015625	259.000000	443.000000	331.000000	1606911976.594086
333	77270.578125	42888.390625	-61689.425781	-187500.015625	-187500.015625	-187500.015625	-187500.015625	-187500.015625	259.000000	444.000000	331.000000	1606911976.594088
334	77337.812500	42959.515625	-65175.269531	-187500.015625	-187500.015625	-187500.015625	-187500.015625	-187500.015625	259.000000	444.000000	331.000000	1606911976.594090
335	77361.757812	42982.246094	-75080.695312	-187500.015625	-187500.015625	-187500.015625	-187500.015625	-187500.015625	259.000000	444.000000	331.000000	1606911976.594091
336	77327.156250	42942.304688	-78092.726562	-187500.015625	-187500.015625	-187500.015625	-187500.015625	-187500.015625	258.000000	444.000000	331.000000	1606911976.594092
337	77266.382812	42875.808594	-71251.859375	-187500.015625	-187500.015625	-187500.015625	-187500.015625	-187500.015625	258.000000	444.000000	331.000000	1606911976.594094
338	77260.164062	42871.515625	-61784.175781	-187500.015625	-187500.015625	-187500.015625	-187500.015625	-187500.015625	259.000000	444.000000	331.000000	1606911976.594095
339	77326.328125	42942.660156	-65087.988281	-187500.015625	-187500.015625	-187500.015625	-187500.015625	-187500.015625	259.000000	444.000000	331.000000	1606911976.594097
340	77364.906250	42983.675781	-75033.773438	-187500.015625	-187500.015625	-187500.015625	-187500.015625	-187500.015625	259.000000	444.000000	331.000000	1606911976.594098
341	77335.757812	42950.886719	-78153.343750	-187500.015625	-187500.015625	-187500.015625	-187500.015625	-187500.015625	258.000000	444.000000	331.000000	1606911976.594100
342	77277.781250	42890.000000	-71377.882812	-187500.015625	-187500.015625	-187500.015625	-187500.015625	-187500.015625	259.000000	444.000000	331.000000	1606911976.594101
343	77270.890625	42885.285156	-61797.652344	-187500.015625	-187500.015625	-187500.015625	-187500.015625	-187500.015625	259.000000	444.000000	331.000000	1606911976.594103
344	77334.125000	42952.226562	-64895.582031	-187500.015625	-187500.015625	-187500.015625	-187500.015625	-187500.015625	259.000000	444.000000	331.000000	1606911976.594104
345	77368.640625	42989.847656	-74864.460938	-187500.015625	-187500.015625	-187500.015625	-187500.015625	-187500.015625	259.000000	444.000000	331.000000	1606911976.594105
346	77338.195312	42958.843750	-78146.031250	-187500.015625	-187500.015625	-187500.015625	-187500.015625	-187500.015625	258.000000	444.000000	331.000000	1606911976.594107
347	77275.250000	42891.945312	-71502.312500	-187500.015625	-187500.015625	-187500.015625	-187500.015625	-187500.015625	259.000000	444.000000	331.000000	1606911976.594108
348	77270.718750	42889.105469	-61847.339844	-187500.015625	-187500.015625	-187500.015625	-187500.015625	-187500.015625	259.000000	444.000000	331.000000	1606911976.594110
349	77332.765625	42958.105469	-64740.796875	-187500.015625	-187500.015625	-187500.015625	-187500.015625	-187500.015625	259.000000	444.000000	331.000000	1606911976.594112
350	77360.593750	42987.656250	-74750.242188	-187500.015625	-187500.015625	-187500.015625	-187500.015625	-187500.015625	259.000000	444.000000	331.000000	1606911976.594114
351	77327.179688	42952.921875	-78192.257812	-187500.015625	-187500.015625	-187500.015625	-187500.015625	-187500.015625	258.000000	444.000000	331.000000	1606911976.594115
352	77270.625000	42893.824219	-71673.367188	-187500.015625	-187500.015625	-187500.015625	-187500.015625	-187500.015625	259.000000	443.000000	331.000000	1606911976.594117
353	77263.671875	42887.675781	-61907.445312	-187500.015625	-187500.015625	-187500.015625	-187500.015625	-187500.015625	259.000000	444.000000	331.000000	1606911976.594118
354	77327.804688	42955.761719	-64562.609375	-187500.015625	-187500.015625	-187500.015625	-187500.015625	-187500.015625	259.000000	444.000000	331.000000	1606911976.594120
355	77361.820312	42989.601562	-74571.718750	-187500.015625	-187500.015625	-187500.015625	-187500.015625	-187500.015625	259.000000	444.000000	331.000000	1606911976.594121
356	77333.656250	42958.734375	-78190.757812	-187500.015625	-187500.015625	-187500.015625	-187500.015625	-187500.015625	258.000000	444.000000	331.000000	1606911976.594123
357	77271.117188	42893.464844	-71863.515625	-187500.015625	-187500.015625	-187500.015625	-187500.015625	-187500.015625	259.000000	443.000000	331.000000	1606911976.594124
358	77262.843750	42885.820312	-62060.199219	-187500.015625	-187500.015625	-187500.015625	-187500.015625	-187500.015625	259.000000	444.000000	331.000000	1606911976.594126
359	77324.960938	42952.339844	-64724.546875	-187500.015625	-187500.015625	-187500.015625	-187500.015625	-187500.015625	259.000000	443.000000	331.000000	1606911976.594127
360	77354.601562	42983.878906	-74711.710938	-187500.015625	-187500.015625	-187500.015625	-187500.015625	-187500.015625	259.000000	444.000000	331.000000	1606911976.594128
361	77325.703125	42952.585938	-78331.750000	-187500.015625	-187500.015625	-187500.015625	-187500.015625	-187500.015625	259.000000	444.000000	331.000000	1606911977.073042
362	77270.179688	42891.164062	-72138.304688	-187500.015625	-187500.015625	-187500.015625	-187500.015625	-187500.015625	259.000000	444.000000	331.000000	1606911977.073215
363	77267.765625	42890.066406	-62224.214844	-187500.015625	-187500.015625	-187500.015625	-187500.015625	-187500.015625	259.000000	444.000000	331.000000	1606911977.073217
364	77331.828125	42959.804688	-64575.328125	-187500.015625	-187500.015625	-187500.015625	-187500.015625	-187500.015625	259.000000	444.000000	331.000000	1606911977.073219
365	77366.492188	42992.929688	-74563.648438	-187500.015625	-187500.015625	-187500.015625	-187500.015625	-187500.015625	259.000000	444.000000	331.000000	1606911977.073220
366	77337.906250	42958.957031	-78337.007812	-187500.015625	-187500.015625	-187500.015625	-187500.015625	-187500.015625	259.000000	444.000000	331.000000	1606911977.073222
367	77283.187500	42900.730469	-72233.507812	-187500.015625	-187500.015625	-187500.015625	-187500.015625	-187500.015625	258.000000	444.000000	331.000000	1606911977.073224
368	77276.679688	42896.707031	-62233.000000	-187500.015625	-187500.015625	-187500.015625	-187500.015625	-187500.015625	259.000000	444.000000	331.000000	1606911977.073225
369	77334.531250	42958.554688	-64370.160156	-187500.015625	-187500.015625	-187500.015625	-187500.015625	-187500.015625	259.000000	443.000000	331.000000	1606911977.073227
370	77368.859375	42995.390625	-74372.835938	-187500.015625	-187500.015625	-187500.015625	-187500.015625	-187500.015625	259.000000	444.000000	330.000000	1606911977.073228
371	77342.460938	42969.035156	-78322.812500	-187500.015625	-187500.015625	-187500.015625	-187500.015625	-187500.015625	258.000000	444.000000	330.000000	1606911977.073230
372	77278.921875	42904.082031	-72415.718750	-187500.015625	-187500.015625	-187500.015625	-187500.015625	-187500.015625	258.000000	444.000000	331.000000	1606911977.073231
373	77268.523438	42893.128906	-62315.566406	-187500.015625	-187500.015625	-187500.015625	-187500.015625	-187500.015625	259.000000	444.000000	331.000000	1606911977.073234
374	77325.835938	42952.921875	-64137.726562	-187500.015625	-187500.015625	-187500.015625	-187500.015625	-187500.015625	259.000000	444.000000	331.000000	1606911977.073236
375	77358.554688	42984.906250	-74151.578125	-187500.015625	-187500.015625	-187500.015625	-187500.015625	-187500.015625	259.000000	444.000000	331.000000	1606911977.073252
376	77332.140625	42954.867188	-78283.960938	-187500.015625	-187500.015625	-187500.015625	-187500.015625	-187500.015625	258.000000	444.000000	330.000000	1606911977.073253
377	77279.093750	42897.734375	-72569.515625	-187500.015625	-187500.015625	-187500.015625	-187500.015625	-187500.015625	258.000000	444.000000	331.000000	1606911977.073255
378	77267.320312	42886.402344	-62422.988281	-187500.015625	-187500.015625	-187500.015625	-187500.015625	-187500.015625	259.000000	444.000000	331.000000	1606911977.073256
379	77329.343750	42953.257812	-64035.488281	-187500.015625	-187500.015625	-187500.015625	-187500.015625	-187500.015625	259.000000	444.000000	331.000000	1606911977.073258
380	77367.187500	42990.742188	-74062.523438	-187500.015625	-187500.015625	-187500.015625	-187500.015625	-187500.015625	259.000000	443.000000	331.000000	1606911977.073259
381	77344.117188	42966.019531	-78327.726562	-187500.015625	-187500.015625	-187500.015625	-187500.015625	-187500.015625	258.000000	444.000000	330.000000	1606911977.073261
382	77285.289062	42905.378906	-72738.875000	-187500.015625	-187500.015625	-187500.015625	-187500.015625	-187500.015625	259.000000	444.000000	331.000000	1606911977.073262
383	77267.671875	42889.332031	-62543.820312	-187500.015625	-187500.015625	-187500.015625	-187500.015625	-187500.015625	259.000000	444.000000	331.000000	1606911977.073264
384	77328.117188	42953.882812	-63974.578125	-187500.015625	-187500.015625	-187500.015625	-187500.015625	-187500.015625	259.000000	444.000000	331.000000	1606911977.073265
385	77366.718750	42992.214844	-73981.546875	-187500.015625	-187500.015625	-187500.015625	-187500.015625	-187500.015625	259.000000	444.000000	331.000000	1606911977.073267
386	77342.242188	42964.878906	-78388.726562	-187500.015625	-187500.015625	-187500.015625	-187500.015625	-187500.015625	258.000000	444.000000	331.000000	1606911977.073268
387	77284.351562	42903.300781	-72950.367188	-187500.015625	-187500.015625	-187500.015625	-187500.015625	-187500.015625	259.000000	444.000000	331.000000	1606911977.073270
388	77270.289062	42890.335938	-62674.535156	-187500.015625	-187500.015625	-187500.015625	-187500.015625	-187500.015625	258.000000	444.000000	331.000000	1606911977.073272
389	77326.148438	42951.511719	-63941.765625	-187500.015625	-187500.015625	-187500.015625	-187500.015625	-187500.015625	259.000000	444.000000	331.000000	1606911977.073273
390	77360.460938	42986.449219	-73893.234375	-187500.015625	-187500.015625	-187500.015625	-187500.015625	-187500.015625	259.000000	444.000000	331.000000	1606911977.073274
391	77343.359375	42969.238281	-78396.507812	-187500.015625	-187500.015625	-187500.015625	-187500.015625	-187500.015625	258.000000	444.000000	331.000000	1606911977.073276
392	77288.664062	42911.347656	-73102.632812	-187500.015625	-187500.015625	-187500.015625	-187500.015625	-187500.015625	258.000000	444.000000	331.000000	1606911977.073277
393	77270.179688	42891.789062	-62754.824219	-187500.015625	-187500.015625	-187500.015625	-187500.015625	-187500.015625	259.000000	444.000000	331.000000	1606911977.073279
394	77325.992188	42951.246094	-63839.867188	-187500.015625	-187500.015625	-187500.015625	-187500.015625	-187500.015625	259.000000	444.000000	331.000000	1606911977.073280
395	77366.359375	42991.164062	-73794.195312	-187500.015625	-187500.015625	-187500.015625	-187500.015625	-187500.015625	258.000000	444.000000	331.000000	1606911977.073282
396	77347.046875	42967.582031	-78395.296875	-187500.015625	-187500.015625	-187500.015625	-187500.015625	-187500.015625	259.000000	444.000000	331.000000	1606911977.073284
397	77289.492188	42906.542969	-73216.843750	-187500.015625	-187500.015625	-187500.015625	-187500.015625	-187500.015625	258.000000	444.000000	331.000000	1606911977.073286
398	77268.437500	42885.261719	-62844.140625	-187500.015625	-187500.015625	-187500.015625	-187500.015625	-187500.015625	259.000000	444.000000	331.000000	1606911977.073287
399	77317.835938	42940.359375	-63699.652344	-187500.015625	-187500.015625	-187500.015625	-187500.015625	-187500.015625	259.000000	444.000000	331.000000	1606911977.073289
400	77355.453125	42981.417969	-73665.960938	-187500.015625	-187500.015625	-187500.015625	-187500.015625	-187500.015625	259.000000	443.000000	331.000000	1606911977.073290
401	77328.671875	42953.792969	-78392.171875	-187500.015625	-187500.015625	-187500.015625	-187500.015625	-187500.015625	258.000000	444.000000	330.000000	1606911977.073292
402	77272.773438	42894.160156	-73361.304688	-187500.015625	-187500.015625	-187500.015625	-187500.015625	-187500.015625	258.000000	444.000000	331.000000	1606911977.073293
403	77258.914062	42879.496094	-62919.800781	-187500.015625	-187500.015625	-187500.015625	-187500.015625	-187500.015625	259.000000	445.000000	332.000000	1606911977.073295
404	77318.953125	42944.269531	-63569.566406	-187500.015625	-187500.015625	-187500.015625	-187500.015625	-187500.015625	259.000000	444.000000	331.000000	1606911977.073296
405	77358.382812	42984.324219	-73533.210938	-187500.015625	-187500.015625	-187500.015625	-187500.015625	-187500.015625	259.000000	444.000000	331.000000	1606911977.073298
406	77330.375000	42953.300781	-78445.882812	-187500.015625	-187500.015625	-187500.015625	-187500.015625	-187500.015625	258.000000	444.000000	331.000000	1606911977.073299
407	77272.906250	42892.324219	-73591.710938	-187500.015625	-187500.015625	-187500.015625	-187500.015625	-187500.015625	259.000000	444.000000	331.000000	1606911977.073301
408	77252.453125	42873.414062	-63141.484375	-187500.015625	-187500.015625	-187500.015625	-187500.015625	-187500.015625	259.000000	444.000000	331.000000	1606911977.073303
409	77306.273438	42933.363281	-63550.523438	-187500.015625	-187500.015625	-187500.015625	-187500.015625	-187500.015625	259.000000	444.000000	331.000000	1606911977.073304
410	77351.000000	42979.832031	-73432.984375	-187500.015625	-187500.015625	-187500.015625	-187500.015625	-187500.015625	259.000000	444.000000	331.000000	1606911977.073305
411	77334.734375	42960.632812	-78459.289062	-187500.015625	-187500.015625	-187500.015625	-187500.015625	-187500.015625	258.000000	444.000000	330.000000	1606911977.073307
412	77277.218750	42899.343750	-73752.953125	-187500.015625	-187500.015625	-187500.015625	-187500.015625	-187500.015625	258.000000	444.000000	331.000000	1606911977.073308
413	77259.828125	42881.039062	-63256.753906	-187500.015625	-187500.015625	-187500.015625	-187500.015625	-187500.015625	259.000000	444.000000	331.000000	1606911977.073310
414	77317.875000	42942.707031	-63462.523438	-187500.015625	-187500.015625	-187500.015625	-187500.015625	-187500.015625	259.000000	444.000000	331.000000	1606911977.073311
415	77365.265625	42990.406250	-73333.546875	-187500.015625	-187500.015625	-187500.015625	-187500.015625	-187500.015625	258.000000	444.000000	331.000000	1606911977.073313
416	77347.898438	42970.980469	-78495.992188	-187500.015625	-187500.015625	-187500.015625	-187500.015625	-187500.015625	259.000000	444.000000	331.000000	1606911977.073314
417	77294.406250	42914.386719	-73888.960938	-187500.015625	-187500.015625	-187500.015625	-187500.015625	-187500.015625	258.000000	444.000000	330.000000	1606911977.073316
418	77270.734375	42889.554688	-63343.007812	-187500.015625	-187500.015625	-187500.015625	-187500.015625	-187500.015625	259.000000	444.000000	331.000000	1606911977.073317
419	77318.929688	42942.148438	-63381.812500	-187500.015625	-187500.015625	-187500.015625	-187500.015625	-187500.015625	259.000000	444.000000	331.000000	1606911977.073320
420	77359.742188	42984.593750	-73243.445312	-187500.015625	-187500.015625	-187500.015625	-187500.015625	-187500.015625	259.000000	444.000000	331.000000	1606911977.073321
421	77341.679688	42963.605469	-78505.226562	-187500.015625	-187500.015625	-187500.015625	-187500.015625	-187500.015625	258.000000	445.000000	331.000000	1606911977.073323
422	77285.671875	42903.925781	-74104.101562	-187500.015625	-187500.015625	-187500.015625	-187500.015625	-187500.015625	259.000000	443.000000	331.000000	1606911977.073324
423	77267.476562	42888.996094	-63563.843750	-187500.015625	-187500.015625	-187500.015625	-187500.015625	-187500.015625	258.000000	445.000000	331.000000	1606911977.073326
424	77321.742188	42950.417969	-63375.484375	-187500.015625	-187500.015625	-187500.015625	-187500.015625	-187500.015625	259.000000	444.000000	332.000000	1606911977.073327
425	77364.656250	42995.078125	-73137.054688	-187500.015625	-187500.015625	-187500.015625	-187500.015625	-187500.015625	259.000000	444.000000	331.000000	1606911977.073329
426	77345.796875	42974.601562	-78547.937500	-187500.015625	-187500.015625	-187500.015625	-187500.015625	-187500.015625	263.000000	444.000000	1019.000000	1606911977.073330
427	77284.257812	42909.937500	-74311.296875	-187500.015625	-187500.015625	-187500.015625	-187500.015625	-187500.015625	304.000000	444.000000	1018.000000	1606911977.073332
428	77254.132812	42878.800781	-63723.257812	-187500.015625	-187500.015625	-187500.015625	-187500.015625	-187500.015625	336.000000	443.000000	1019.000000	1606911977.073333
429	77312.828125	42942.304688	-63282.570312	-187500.015625	-187500.015625	-187500.015625	-187500.015625	-187500.015625	360.000000	444.000000	1018.000000	1606911977.073335
430	77362.312500	42993.445312	-73011.726562	-187500.015625	-187500.015625	-187500.015625	-187500.015625	-187500.015625	380.000000	444.000000	1019.000000	1606911977.073336
431	77340.765625	42968.769531	-78550.398438	-187500.015625	-187500.015625	-187500.015625	-187500.015625	-187500.015625	396.000000	445.000000	1018.000000	1606911977.073338
432	77283.234375	42907.367188	-74448.117188	-187500.015625	-187500.015625	-187500.015625	-187500.015625	-187500.015625	409.000000	444.000000	1018.000000	1606911977.073339
433	77257.593750	42879.718750	-63833.203125	-187500.015625	-187500.015625	-187500.015625	-187500.015625	-187500.015625	419.000000	444.000000	1018.000000	1606911977.073341
434	77309.335938	42934.972656	-63162.562500	-187500.015625	-187500.015625	-187500.015625	-187500.015625	-187500.015625	428.000000	444.000000	1019.000000	1606911977.073342
435	77359.343750	42986.316406	-72854.812500	-187500.015625	-187500.015625	-187500.015625	-187500.015625	-187500.015625	434.000000	444.000000	1019.000000	1606911977.073344
436	77349.976562	42974.558594	-78521.382812	-187500.015625	-187500.015625	-187500.015625	-187500.015625	-187500.015625	439.000000	444.000000	1018.000000	1606911977.073345
437	77291.796875	42912.820312	-74547.156250	-187500.015625	-187500.015625	-187500.015625	-187500.015625	-187500.015625	443.000000	444.000000	1019.000000	1606911977.073347
438	77261.171875	42881.214844	-63912.507812	-187500.015625	-187500.015625	-187500.015625	-187500.015625	-187500.015625	447.000000	444.000000	1018.000000	1606911977.073348
439	77314.773438	42942.570312	-63064.593750	-187500.015625	-187500.015625	-187500.015625	-187500.015625	-187500.015625	449.000000	444.000000	1018.000000	1606911977.073350
440	77361.195312	42991.589844	-72716.835938	-187500.015625	-187500.015625	-187500.015625	-187500.015625	-187500.015625	451.000000	444.000000	1018.000000	1606911977.073351
441	77340.562500	42968.007812	-78513.382812	-187500.015625	-187500.015625	-187500.015625	-187500.015625	-187500.015625	453.000000	444.000000	1018.000000	1606911977.073353
442	77286.359375	42912.285156	-74673.468750	-187500.015625	-187500.015625	-187500.015625	-187500.015625	-187500.015625	454.000000	444.000000	1018.000000	1606911977.073355
443	77262.578125	42889.015625	-64040.917969	-187500.015625	-187500.015625	-187500.015625	-187500.015625	-187500.015625	455.000000	444.000000	1019.000000	1606911977.073356
444	77313.320312	42943.488281	-63051.003906	-187500.015625	-187500.015625	-187500.015625	-187500.015625	-187500.015625	456.000000	444.000000	1018.000000	1606911977.073358
445	77357.257812	42988.972656	-72688.851562	-187500.015625	-187500.015625	-187500.015625	-187500.015625	-187500.015625	457.000000	444.000000	1018.000000	1606911977.073359
446	77335.382812	42963.761719	-78538.234375	-187500.015625	-187500.015625	-187500.015625	-187500.015625	-187500.015625	457.000000	444.000000	1018.000000	1606911977.073361
447	77282.203125	42906.808594	-74833.171875	-187500.015625	-187500.015625	-187500.015625	-187500.015625	-187500.015625	458.000000	443.000000	1019.000000	1606911977.073362
448	77255.273438	42878.445312	-64190.003906	-187500.015625	-187500.015625	-187500.015625	-187500.015625	-187500.015625	458.000000	444.000000	1018.000000	1606911977.073364
449	77305.562500	42936.292969	-62966.539062	-187500.015625	-187500.015625	-187500.015625	-187500.015625	-187500.015625	459.000000	444.000000	1018.000000	1606911977.073365
450	77359.070312	42992.664062	-72528.390625	-187500.015625	-187500.015625	-187500.015625	-187500.015625	-187500.015625	459.000000	444.000000	1018.000000	1606911977.073367
451	77346.062500	42976.906250	-78524.601562	-187500.015625	-187500.015625	-187500.015625	-187500.015625	-187500.015625	459.000000	444.000000	1019.000000	1606911977.073368
452	77296.109375	42923.351562	-74999.132812	-187500.015625	-187500.015625	-187500.015625	-187500.015625	-187500.015625	459.000000	444.000000	1019.000000	1606911977.073370
453	77266.757812	42893.757812	-64379.101562	-187500.015625	-187500.015625	-187500.015625	-187500.015625	-187500.015625	459.000000	444.000000	1019.000000	1606911977.073371
454	77315.710938	42947.937500	-62929.656250	-187500.015625	-187500.015625	-187500.015625	-187500.015625	-187500.015625	459.000000	444.000000	1018.000000	1606911977.073373
455	77361.531250	42995.300781	-72428.296875	-187500.015625	-187500.015625	-187500.015625	-187500.015625	-187500.015625	459.000000	444.000000	1018.000000	1606911977.073375
456	77346.132812	42975.675781	-78557.570312	-187500.015625	-187500.015625	-187500.015625	-187500.015625	-187500.015625	459.000000	444.000000	1018.000000	1606911977.073376
457	77292.867188	42916.375000	-75165.117188	-187500.015625	-187500.015625	-187500.015625	-187500.015625	-187500.015625	459.000000	444.000000	1018.000000	1606911977.073378
458	77259.468750	42880.343750	-64526.957031	-187500.015625	-187500.015625	-187500.015625	-187500.015625	-187500.015625	459.000000	444.000000	1019.000000	1606911977.073379
459	77303.460938	42930.750000	-62801.066406	-187500.015625	-187500.015625	-187500.015625	-187500.015625	-187500.015625	460.000000	444.000000	1018.000000	1606911977.073380
460	77351.250000	42981.710938	-72166.492188	-187500.015625	-187500.015625	-187500.015625	-187500.015625	-187500.015625	459.000000	444.000000	1019.000000	1606911977.073382
461	77335.804688	42965.058594	-78444.359375	-187500.015625	-187500.015625	-187500.015625	-187500.015625	-187500.015625	460.000000	444.000000	1018.000000	1606911977.073384
462	77281.828125	42909.269531	-75234.671875	-187500.015625	-187500.015625	-187500.015625	-187500.015625	-187500.015625	460.000000	443.000000	1019.000000	1606911977.073386
463	77241.882812	42871.269531	-64366.695312	-187500.015625	-187500.015625	-187500.015625	-187500.015625	-187500.015625	459.000000	444.000000	1018.000000	1606911977.073387
464	77281.890625	42913.917969	-60327.066406	-187500.015625	-187500.015625	-187500.015625	-187500.015625	-187500.015625	460.000000	444.000000	1019.000000	1606911977.073389
465	77349.078125	42984.546875	-69239.421875	-187500.015625	-187500.015625	-187500.015625	-187500.015625	-187500.015625	460.000000	444.000000	1018.000000	1606911977.073390
466	77343.023438	42977.039062	-77586.546875	-187500.015625	-187500.015625	-187500.015625	-187500.015625	-187500.015625	460.000000	444.000000	1019.000000	1606911977.073392
467	77286.273438	42916.265625	-75253.132812	-187500.015625	-187500.015625	-187500.015625	-187500.015625	-187500.015625	460.000000	444.000000	1018.000000	1606911977.073394
468	77253.460938	42881.328125	-64666.746094	-187500.015625	-187500.015625	-187500.015625	-187500.015625	-187500.015625	460.000000	444.000000	1019.000000	1606911977.073395
469	77293.890625	42925.429688	-60253.750000	-187500.015625	-187500.015625	-187500.015625	-187500.015625	-187500.015625	460.000000	444.000000	1018.000000	1606911977.073397
470	77348.406250	42984.972656	-67379.328125	-187500.015625	-187500.015625	-187500.015625	-187500.015625	-187500.015625	460.000000	444.000000	1019.000000	1606911977.073398
471	77341.859375	42978.535156	-76430.804688	-187500.015625	-187500.015625	-187500.015625	-187500.015625	-187500.015625	460.000000	444.000000	1018.000000	1606911977.073400
472	77286.093750	42919.660156	-75287.710938	-187500.015625	-187500.015625	-187500.015625	-187500.015625	-187500.015625	459.000000	444.000000	1019.000000	1606911977.073402
473	77252.390625	42882.421875	-65090.937500	-187500.015625	-187500.015625	-187500.015625	-187500.015625	-187500.015625	460.000000	444.000000	1018.000000	1606911977.073403
474	77293.070312	42925.316406	-60738.046875	-187500.015625	-187500.015625	-187500.015625	-187500.015625	-187500.015625	460.000000	444.000000	1019.000000	1606911977.073404
475	77358.335938	42993.265625	-68900.523438	-187500.015625	-187500.015625	-187500.015625	-187500.015625	-187500.015625	460.000000	443.000000	1018.000000	1606911977.073406
476	77353.078125	42983.253906	-77861.609375	-187500.015625	-187500.015625	-187500.015625	-187500.015625	-187500.015625	459.000000	444.000000	1018.000000	1606911977.073408
477	77297.421875	42924.781250	-76117.187500	-187500.015625	-187500.015625	-187500.015625	-187500.015625	-187500.015625	460.000000	444.000000	1019.000000	1606911977.073409
478	77259.632812	42885.867188	-65770.812500	-187500.015625	-187500.015625	-187500.015625	-187500.015625	-187500.015625	460.000000	444.000000	1018.000000	1606911977.073411
479	77295.820312	42924.019531	-61709.699219	-187500.015625	-187500.015625	-187500.015625	-187500.015625	-187500.015625	460.000000	444.000000	1018.000000	1606911977.073412
480	77354.867188	42987.386719	-69085.554688	-187500.015625	-187500.015625	-187500.015625	-187500.015625	-187500.015625	460.000000	444.000000	1018.000000	1606911977.073414
481	77349.054688	42984.726562	-77719.406250	-187500.015625	-187500.015625	-187500.015625	-187500.015625	-187500.015625	460.000000	444.000000	1018.000000	1606911977.552658
482	77288.890625	42921.851562	-76288.804688	-187500.015625	-187500.015625	-187500.015625	-187500.015625	-187500.015625	460.000000	443.000000	1019.000000	1606911977.552869
483	77247.132812	42878.332031	-66134.562500	-187500.015625	-187500.015625	-187500.015625	-187500.015625	-187500.015625	460.000000	444.000000	1019.000000	1606911977.552871
484	77295.187500	42930.636719	-63839.640625	-187500.015625	-187500.015625	-187500.015625	-187500.015625	-187500.015625	460.000000	444.000000	1019.000000	1606911977.552872
485	77348.140625	42984.773438	-73233.429688	-187500.015625	-187500.015625	-187500.015625	-187500.015625	-187500.015625	460.000000	444.000000	1018.000000	1606911977.552873
486	77337.054688	42970.957031	-79745.679688	-187500.015625	-187500.015625	-187500.015625	-187500.015625	-187500.015625	460.000000	444.000000	1019.000000	1606911977.552875
487	77282.671875	42912.195312	-77073.664062	-187500.015625	-187500.015625	-187500.015625	-187500.015625	-187500.015625	460.000000	444.000000	1018.000000	1606911977.552876
488	77247.875000	42875.539062	-66468.812500	-187500.015625	-187500.015625	-187500.015625	-187500.015625	-187500.015625	460.000000	444.000000	1019.000000	1606911977.552878
489	77293.085938	42927.687500	-64082.582031	-187500.015625	-187500.015625	-187500.015625	-187500.015625	-187500.015625	460.000000	444.000000	1018.000000	1606911977.552881
490	77339.695312	42976.972656	-73497.429688	-187500.015625	-187500.015625	-187500.015625	-187500.015625	-187500.015625	460.000000	444.000000	1019.000000	1606911977.552883
491	77326.750000	42962.933594	-79677.640625	-187500.015625	-187500.015625	-187500.015625	-187500.015625	-187500.015625	460.000000	444.000000	1018.000000	1606911977.552884
492	77272.882812	42905.648438	-76958.390625	-187500.015625	-187500.015625	-187500.015625	-187500.015625	-187500.015625	460.000000	443.000000	1020.000000	1606911977.552886
493	77233.343750	42863.425781	-66326.585938	-187500.015625	-187500.015625	-187500.015625	-187500.015625	-187500.015625	460.000000	444.000000	1018.000000	1606911977.552887
494	77275.742188	42909.289062	-63395.066406	-187500.015625	-187500.015625	-187500.015625	-187500.015625	-187500.015625	460.000000	445.000000	1018.000000	1606911977.552889
495	77334.257812	42970.511719	-72395.820312	-187500.015625	-187500.015625	-187500.015625	-187500.015625	-187500.015625	460.000000	444.000000	1019.000000	1606911977.552890
496	77329.117188	42960.566406	-79138.937500	-187500.015625	-187500.015625	-187500.015625	-187500.015625	-187500.015625	460.000000	444.000000	1018.000000	1606911977.552892
497	77286.359375	42913.917969	-76788.320312	-187500.015625	-187500.015625	-187500.015625	-187500.015625	-187500.015625	460.000000	444.000000	1019.000000	1606911977.552894
498	77252.406250	42878.535156	-66284.070312	-187500.015625	-187500.015625	-187500.015625	-187500.015625	-187500.015625	460.000000	444.000000	1018.000000	1606911977.552895
499	77290.765625	42921.605469	-62474.820312	-187500.015625	-187500.015625	-187500.015625	-187500.015625	-187500.015625	460.000000	444.000000	1019.000000	1606911977.552911
500	77347.406250	42981.308594	-70516.265625	-187500.015625	-187500.015625	-187500.015625	-187500.015625	-187500.015625	460.000000	444.000000	1017.000000	1606911977.552912
501	77347.093750	42979.207031	-78283.789062	-187500.015625	-187500.015625	-187500.015625	-187500.015625	-187500.015625	460.000000	444.000000	1019.000000	1606911977.552914
502	77290.968750	42917.269531	-76618.851562	-187500.015625	-187500.015625	-187500.015625	-187500.015625	-187500.015625	460.000000	444.000000	1018.000000	1606911977.552916
503	77240.898438	42864.968750	-66308.640625	-187500.015625	-187500.015625	-187500.015625	-187500.015625	-187500.015625	460.000000	444.000000	1019.000000	1606911977.552918
504	77287.320312	42918.453125	-62569.324219	-187500.015625	-187500.015625	-187500.015625	-187500.015625	-187500.015625	460.000000	444.000000	1018.000000	1606911977.552919
505	77348.296875	42983.765625	-71115.289062	-187500.015625	-187500.015625	-187500.015625	-187500.015625	-187500.015625	460.000000	444.000000	1018.000000	1606911977.552922
506	77335.335938	42970.980469	-78630.640625	-187500.015625	-187500.015625	-187500.015625	-187500.015625	-187500.015625	460.000000	444.000000	1018.000000	1606911977.552924
507	77273.195312	42907.187500	-76830.679688	-187500.015625	-187500.015625	-187500.015625	-187500.015625	-187500.015625	460.000000	443.000000	1019.000000	1606911977.552925
508	77229.992188	42864.476562	-66488.523438	-187500.015625	-187500.015625	-187500.015625	-187500.015625	-187500.015625	460.000000	444.000000	1018.000000	1606911977.552927
509	77271.835938	42914.746094	-62861.910156	-187500.015625	-187500.015625	-187500.015625	-187500.015625	-187500.015625	460.000000	444.000000	1018.000000	1606911977.552928
510	77333.281250	42980.035156	-71572.671875	-187500.015625	-187500.015625	-187500.015625	-187500.015625	-187500.015625	460.000000	444.000000	1019.000000	1606911977.552930
511	77329.476562	42972.679688	-78787.015625	-187500.015625	-187500.015625	-187500.015625	-187500.015625	-187500.015625	460.000000	444.000000	1019.000000	1606911977.552931
512	77277.781250	42917.671875	-76979.945312	-187500.015625	-187500.015625	-187500.015625	-187500.015625	-187500.015625	460.000000	444.000000	1018.000000	1606911977.552934
513	77229.703125	42865.613281	-66631.328125	-187500.015625	-187500.015625	-187500.015625	-187500.015625	-187500.015625	460.000000	444.000000	1018.000000	1606911977.552935
514	77267.164062	42905.781250	-62815.195312	-187500.015625	-187500.015625	-187500.015625	-187500.015625	-187500.015625	460.000000	444.000000	1018.000000	1606911977.552937
515	77326.507812	42965.730469	-71491.070312	-187500.015625	-187500.015625	-187500.015625	-187500.015625	-187500.015625	460.000000	444.000000	1018.000000	1606911977.552938
516	77325.234375	42962.175781	-78747.742188	-187500.015625	-187500.015625	-187500.015625	-187500.015625	-187500.015625	460.000000	444.000000	1018.000000	1606911977.552940
517	77280.664062	42916.398438	-77037.500000	-187500.015625	-187500.015625	-187500.015625	-187500.015625	-187500.015625	460.000000	443.000000	1018.000000	1606911977.552941
518	77238.414062	42870.398438	-66735.734375	-187500.015625	-187500.015625	-187500.015625	-187500.015625	-187500.015625	460.000000	444.000000	1018.000000	1606911977.552943
519	77275.992188	42909.000000	-62622.679688	-187500.015625	-187500.015625	-187500.015625	-187500.015625	-187500.015625	460.000000	444.000000	1019.000000	1606911977.552944
520	77337.101562	42970.535156	-71056.726562	-187500.015625	-187500.015625	-187500.015625	-187500.015625	-187500.015625	460.000000	444.000000	1018.000000	1606911977.552946
521	77333.859375	42964.277344	-78563.429688	-187500.015625	-187500.015625	-187500.015625	-187500.015625	-187500.015625	460.000000	444.000000	1018.000000	1606911977.552947
522	77282.406250	42909.625000	-77069.015625	-187500.015625	-187500.015625	-187500.015625	-187500.015625	-187500.015625	460.000000	444.000000	1018.000000	1606911977.552949
523	77239.312500	42864.921875	-66827.601562	-187500.015625	-187500.015625	-187500.015625	-187500.015625	-187500.015625	460.000000	444.000000	1018.000000	1606911977.552950
524	77274.109375	42903.703125	-62341.359375	-187500.015625	-187500.015625	-187500.015625	-187500.015625	-187500.015625	460.000000	444.000000	1019.000000	1606911977.552952
525	77337.125000	42968.386719	-70516.531250	-187500.015625	-187500.015625	-187500.015625	-187500.015625	-187500.015625	460.000000	444.000000	1018.000000	1606911977.552953
526	77339.445312	42968.789062	-78324.781250	-187500.015625	-187500.015625	-187500.015625	-187500.015625	-187500.015625	460.000000	444.000000	1019.000000	1606911977.552955
527	77293.179688	42919.238281	-77037.226562	-187500.015625	-187500.015625	-187500.015625	-187500.015625	-187500.015625	460.000000	444.000000	1018.000000	1606911977.552956
528	77248.945312	42872.632812	-66883.859375	-187500.015625	-187500.015625	-187500.015625	-187500.015625	-187500.015625	460.000000	444.000000	1019.000000	1606911977.552958
529	77288.437500	42917.917969	-62136.191406	-187500.015625	-187500.015625	-187500.015625	-187500.015625	-187500.015625	460.000000	444.000000	1018.000000	1606911977.552959
530	77351.718750	42987.007812	-70180.203125	-187500.015625	-187500.015625	-187500.015625	-187500.015625	-187500.015625	460.000000	444.000000	1019.000000	1606911977.552961
531	77344.476562	42979.964844	-78217.734375	-187500.015625	-187500.015625	-187500.015625	-187500.015625	-187500.015625	460.000000	445.000000	1017.000000	1606911977.552962
532	77297.000000	42930.906250	-77153.882812	-187500.015625	-187500.015625	-187500.015625	-187500.015625	-187500.015625	460.000000	444.000000	1018.000000	1606911977.552964
533	77250.062500	42881.617188	-67100.914062	-187500.015625	-187500.015625	-187500.015625	-187500.015625	-187500.015625	460.000000	444.000000	1019.000000	1606911977.552966
534	77280.351562	42914.585938	-62303.742188	-187500.015625	-187500.015625	-187500.015625	-187500.015625	-187500.015625	460.000000	444.000000	1019.000000	1606911977.552967
535	77336.968750	42974.175781	-70320.195312	-187500.015625	-187500.015625	-187500.015625	-187500.015625	-187500.015625	460.000000	444.000000	1018.000000	1606911977.552969
536	77334.304688	42970.175781	-78308.773438	-187500.015625	-187500.015625	-187500.015625	-187500.015625	-187500.015625	460.000000	444.000000	1018.000000	1606911977.552971
537	77290.296875	42924.085938	-77304.156250	-187500.015625	-187500.015625	-187500.015625	-187500.015625	-187500.015625	460.000000	444.000000	1018.000000	1606911977.552972
538	77247.132812	42876.320312	-67277.828125	-187500.015625	-187500.015625	-187500.015625	-187500.015625	-187500.015625	460.000000	444.000000	1019.000000	1606911977.552974
539	77289.914062	42919.238281	-62329.132812	-187500.015625	-187500.015625	-187500.015625	-187500.015625	-187500.015625	460.000000	444.000000	1018.000000	1606911977.552975
540	77347.828125	42977.687500	-70334.390625	-187500.015625	-187500.015625	-187500.015625	-187500.015625	-187500.015625	460.000000	444.000000	1019.000000	1606911977.552977
541	77340.898438	42967.605469	-78337.742188	-187500.015625	-187500.015625	-187500.015625	-187500.015625	-187500.015625	460.000000	444.000000	1019.000000	1606911977.552979
542	77294.562500	42915.527344	-77455.453125	-187500.015625	-187500.015625	-187500.015625	-187500.015625	-187500.015625	460.000000	444.000000	1019.000000	1606911977.552980
543	77249.882812	42867.605469	-67455.687500	-187500.015625	-187500.015625	-187500.015625	-187500.015625	-187500.015625	460.000000	444.000000	1018.000000	1606911977.552981
544	77273.304688	42893.039062	-60648.238281	-187500.015625	-187500.015625	-187500.015625	-187500.015625	-187500.015625	460.000000	444.000000	1019.000000	1606911977.552983
545	77338.460938	42961.078125	-65624.250000	-187500.015625	-187500.015625	-187500.015625	-187500.015625	-187500.015625	460.000000	443.000000	1018.000000	1606911977.552984
546	77361.773438	42983.765625	-75525.132812	-187500.015625	-187500.015625	-187500.015625	-187500.015625	-187500.015625	460.000000	444.000000	1019.000000	1606911977.552986
547	77310.500000	42927.820312	-76798.023438	-187500.015625	-187500.015625	-187500.015625	-187500.015625	-187500.015625	460.000000	444.000000	1018.000000	1606911977.552987
548	77255.429688	42869.371094	-67578.398438	-187500.015625	-187500.015625	-187500.015625	-187500.015625	-187500.015625	460.000000	443.000000	1019.000000	1606911977.552989
549	77289.398438	42906.765625	-62580.792969	-187500.015625	-187500.015625	-187500.015625	-187500.015625	-187500.015625	460.000000	444.000000	1019.000000	1606911977.552990
550	77348.429688	42967.828125	-70498.984375	-187500.015625	-187500.015625	-187500.015625	-187500.015625	-187500.015625	460.000000	444.000000	1019.000000	1606911977.552992
551	77354.937500	42972.523438	-78656.140625	-187500.015625	-187500.015625	-187500.015625	-187500.015625	-187500.015625	460.000000	444.000000	1019.000000	1606911977.552994
552	77309.742188	42925.765625	-77985.078125	-187500.015625	-187500.015625	-187500.015625	-187500.015625	-187500.015625	460.000000	444.000000	1018.000000	1606911977.552995
553	77261.437500	42875.562500	-68156.992188	-187500.015625	-187500.015625	-187500.015625	-187500.015625	-187500.015625	460.000000	444.000000	1019.000000	1606911977.552996
554	77295.976562	42914.027344	-62809.339844	-187500.015625	-187500.015625	-187500.015625	-187500.015625	-187500.015625	460.000000	444.000000	1018.000000	1606911977.552998
555	77362.578125	42983.386719	-70637.078125	-187500.015625	-187500.015625	-187500.015625	-187500.015625	-187500.015625	460.000000	444.000000	1019.000000	1606911977.552999
556	77364.656250	42983.500000	-78698.906250	-187500.015625	-187500.015625	-187500.015625	-187500.015625	-187500.015625	460.000000	445.000000	1019.000000	1606911977.553001
557	77321.250000	42936.539062	-78049.921875	-187500.015625	-187500.015625	-187500.015625	-187500.015625	-187500.015625	460.000000	444.000000	1018.000000	1606911977.553002
558	77266.578125	42878.265625	-68270.648438	-187500.015625	-187500.015625	-187500.015625	-187500.015625	-187500.015625	460.000000	444.000000	1019.000000	1606911977.553004
559	77297.335938	42913.312500	-62593.980469	-187500.015625	-187500.015625	-187500.015625	-187500.015625	-187500.015625	461.000000	444.000000	1019.000000	1606911977.553006
560	77361.125000	42979.742188	-70130.765625	-187500.015625	-187500.015625	-187500.015625	-187500.015625	-187500.015625	460.000000	444.000000	1019.000000	1606911977.553008
561	77362.960938	42980.281250	-78434.640625	-187500.015625	-187500.015625	-187500.015625	-187500.015625	-187500.015625	460.000000	444.000000	1018.000000	1606911977.553009
562	77314.320312	42929.160156	-78043.195312	-187500.015625	-187500.015625	-187500.015625	-187500.015625	-187500.015625	460.000000	444.000000	1019.000000	1606911977.553010
563	77263.296875	42877.082031	-68404.875000	-187500.015625	-187500.015625	-187500.015625	-187500.015625	-187500.015625	460.000000	444.000000	1018.000000	1606911977.553012
564	77291.617188	42911.125000	-62362.570312	-187500.015625	-187500.015625	-187500.015625	-187500.015625	-187500.015625	460.000000	444.000000	1017.000000	1606911977.553014
565	77359.359375	42982.539062	-69508.539062	-187500.015625	-187500.015625	-187500.015625	-187500.015625	-187500.015625	460.000000	444.000000	1019.000000	1606911977.553015
566	77368.726562	42990.851562	-78150.101562	-187500.015625	-187500.015625	-187500.015625	-187500.015625	-187500.015625	460.000000	444.000000	1018.000000	1606911977.553017
567	77321.875000	42936.246094	-78024.617188	-187500.015625	-187500.015625	-187500.015625	-187500.015625	-187500.015625	460.000000	444.000000	1018.000000	1606911977.553018
568	77268.437500	42878.312500	-68483.664062	-187500.015625	-187500.015625	-187500.015625	-187500.015625	-187500.015625	460.000000	444.000000	1018.000000	1606911977.553020
569	77296.375000	42913.582031	-62290.308594	-187500.015625	-187500.015625	-187500.015625	-187500.015625	-187500.015625	460.000000	444.000000	1019.000000	1606911977.553021
570	77358.671875	42981.218750	-69222.679688	-187500.015625	-187500.015625	-187500.015625	-187500.015625	-187500.015625	460.000000	444.000000	1019.000000	1606911977.553023
571	77363.226562	42983.500000	-77982.750000	-187500.015625	-187500.015625	-187500.015625	-187500.015625	-187500.015625	460.000000	444.000000	1019.000000	1606911977.553024
572	77318.007812	42933.093750	-78041.875000	-187500.015625	-187500.015625	-187500.015625	-187500.015625	-187500.015625	460.000000	444.000000	1018.000000	1606911977.553026
573	77269.437500	42880.144531	-68619.273438	-187500.015625	-187500.015625	-187500.015625	-187500.015625	-187500.015625	460.000000	444.000000	1019.000000	1606911977.553027
574	77293.695312	42908.910156	-62313.734375	-187500.015625	-187500.015625	-187500.015625	-187500.015625	-187500.015625	460.000000	444.000000	1018.000000	1606911977.553029
575	77355.921875	42975.273438	-69212.710938	-187500.015625	-187500.015625	-187500.015625	-187500.015625	-187500.015625	460.000000	444.000000	1019.000000	1606911977.553030
576	77364.953125	42982.714844	-77944.398438	-187500.015625	-187500.015625	-187500.015625	-187500.015625	-187500.015625	460.000000	444.000000	1019.000000	1606911977.553032
577	77320.804688	42933.945312	-78090.640625	-187500.015625	-187500.015625	-187500.015625	-187500.015625	-187500.015625	460.000000	444.000000	1019.000000	1606911977.553033
578	77270.781250	42880.097656	-68771.757812	-187500.015625	-187500.015625	-187500.015625	-187500.015625	-187500.015625	460.000000	444.000000	1018.000000	1606911977.553035
579	77296.953125	42911.101562	-62310.648438	-187500.015625	-187500.015625	-187500.015625	-187500.015625	-187500.015625	460.000000	444.000000	1019.000000	1606911977.553036
580	77359.968750	42978.402344	-69186.718750	-187500.015625	-187500.015625	-187500.015625	-187500.015625	-187500.015625	460.000000	444.000000	1018.000000	1606911977.553038
581	77364.593750	42981.597656	-77933.960938	-187500.015625	-187500.015625	-187500.015625	-187500.015625	-187500.015625	460.000000	444.000000	1019.000000	1606911977.553039
582	77320.289062	42933.117188	-78149.070312	-187500.015625	-187500.015625	-187500.015625	-187500.015625	-187500.015625	460.000000	444.000000	1018.000000	1606911977.553042
583	77266.648438	42876.703125	-68883.312500	-187500.015625	-187500.015625	-187500.015625	-187500.015625	-187500.015625	460.000000	444.000000	1019.000000	1606911977.553043
584	77289.671875	42904.238281	-62273.320312	-187500.015625	-187500.015625	-187500.015625	-187500.015625	-187500.015625	461.000000	444.000000	1018.000000	1606911977.553045
585	77354.445312	42974.089844	-69046.125000	-187500.015625	-187500.015625	-187500.015625	-187500.015625	-187500.015625	461.000000	444.000000	1019.000000	1606911977.553046
586	77363.367188	42982.046875	-77862.117188	-187500.015625	-187500.015625	-187500.015625	-187500.015625	-187500.015625	460.000000	444.000000	1018.000000	1606911977.553048
587	77316.070312	42931.531250	-78251.867188	-187500.015625	-187500.015625	-187500.015625	-187500.015625	-187500.015625	460.000000	444.000000	1018.000000	1606911977.553049
588	77260.078125	42873.171875	-69086.734375	-187500.015625	-187500.015625	-187500.015625	-187500.015625	-187500.015625	460.000000	444.000000	1019.000000	1606911977.553051
589	77283.187500	42900.214844	-62255.328125	-187500.015625	-187500.015625	-187500.015625	-187500.015625	-187500.015625	460.000000	445.000000	1019.000000	1606911977.553052
590	77352.546875	42973.976562	-68792.382812	-187500.015625	-187500.015625	-187500.015625	-187500.015625	-187500.015625	460.000000	444.000000	1019.000000	1606911977.553054
591	77365.195312	42983.765625	-77763.234375	-187500.015625	-187500.015625	-187500.015625	-187500.015625	-187500.015625	460.000000	444.000000	1019.000000	1606911977.553055
592	77326.171875	42941.187500	-78332.625000	-187500.015625	-187500.015625	-187500.015625	-187500.015625	-187500.015625	460.000000	444.000000	1019.000000	1606911977.553057
593	77271.093750	42884.703125	-69290.828125	-187500.015625	-187500.015625	-187500.015625	-187500.015625	-187500.015625	460.000000	444.000000	1018.000000	1606911977.553058
594	77291.078125	42907.390625	-62285.347656	-187500.015625	-187500.015625	-187500.015625	-187500.015625	-187500.015625	461.000000	444.000000	1020.000000	1606911977.553060
595	77351.765625	42969.820312	-68639.906250	-187500.015625	-187500.015625	-187500.015625	-187500.015625	-187500.015625	460.000000	444.000000	1018.000000	1606911977.553061
596	77361.242188	42977.148438	-77701.054688	-187500.015625	-187500.015625	-187500.015625	-187500.015625	-187500.015625	461.000000	444.000000	1019.000000	1606911977.553063
597	77322.460938	42938.390625	-78438.328125	-187500.015625	-187500.015625	-187500.015625	-187500.015625	-187500.015625	460.000000	444.000000	1018.000000	1606911977.553064
598	77268.164062	42883.050781	-69496.757812	-187500.015625	-187500.015625	-187500.015625	-187500.015625	-187500.015625	460.000000	444.000000	1018.000000	1606911977.553066
599	77287.281250	42907.324219	-62328.441406	-187500.015625	-187500.015625	-187500.015625	-187500.015625	-187500.015625	461.000000	444.000000	1018.000000	1606911977.553067
600	77351.804688	42974.535156	-68532.835938	-187500.015625	-187500.015625	-187500.015625	-187500.015625	-187500.015625	461.000000	444.000000	1019.000000	1606911977.553069
601	77364.390625	42985.488281	-77642.914062	-187500.015625	-187500.015625	-187500.015625	-187500.015625	-187500.015625	460.000000	445.000000	1017.000000	1606911977.553070
602	77326.820312	42944.203125	-78516.578125	-187500.015625	-187500.015625	-187500.015625	-187500.015625	-187500.015625	460.000000	444.000000	1019.000000	1606911978.033344
603	77269.843750	42882.960938	-69666.046875	-187500.015625	-187500.015625	-187500.015625	-187500.015625	-187500.015625	460.000000	444.000000	1017.000000	1606911978.033550
604	77286.898438	42901.019531	-62348.000000	-187500.015625	-187500.015625	-187500.015625	-187500.015625	-187500.015625	460.000000	444.000000	1018.000000	1606911978.034117
605	77348.726562	42967.203125	-68382.609375	-187500.015625	-187500.015625	-187500.015625	-187500.015625	-187500.015625	460.000000	444.000000	1019.000000	1606911978.034144
606	77360.500000	42977.843750	-77607.984375	-187500.015625	-187500.015625	-187500.015625	-187500.015625	-187500.015625	460.000000	445.000000	1018.000000	1606911978.034153
607	77323.421875	42938.437500	-78633.320312	-187500.015625	-187500.015625	-187500.015625	-187500.015625	-187500.015625	460.000000	444.000000	1019.000000	1606911978.034162
608	77270.781250	42884.859375	-69904.117188	-187500.015625	-187500.015625	-187500.015625	-187500.015625	-187500.015625	460.000000	444.000000	1019.000000	1606911978.034171
609	77278.226562	42893.578125	-61132.914062	-187500.015625	-187500.015625	-187500.015625	-187500.015625	-187500.015625	460.000000	444.000000	1019.000000	1606911978.034180
610	77340.070312	42957.906250	-63787.093750	-187500.015625	-187500.015625	-187500.015625	-187500.015625	-187500.015625	460.000000	444.000000	1018.000000	1606911978.034189
611	77370.648438	42988.304688	-73984.539062	-187500.015625	-187500.015625	-187500.015625	-187500.015625	-187500.015625	460.000000	444.000000	1019.000000	1606911978.034199
612	77329.523438	42943.242188	-77652.218750	-187500.015625	-187500.015625	-187500.015625	-187500.015625	-187500.015625	460.000000	444.000000	1018.000000	1606911978.034208
613	77268.164062	42879.472656	-69914.976562	-187500.015625	-187500.015625	-187500.015625	-187500.015625	-187500.015625	460.000000	444.000000	1018.000000	1606911978.034217
614	77273.867188	42888.839844	-61371.785156	-187500.015625	-187500.015625	-187500.015625	-187500.015625	-187500.015625	460.000000	445.000000	1018.000000	1606911978.034226
615	77330.437500	42948.496094	-63987.164062	-187500.015625	-187500.015625	-187500.015625	-187500.015625	-187500.015625	460.000000	444.000000	1019.000000	1606911978.034235
616	77362.312500	42984.191406	-74246.414062	-187500.015625	-187500.015625	-187500.015625	-187500.015625	-187500.015625	461.000000	444.000000	1018.000000	1606911978.034244
617	77321.992188	42940.000000	-78093.929688	-187500.015625	-187500.015625	-187500.015625	-187500.015625	-187500.015625	460.000000	444.000000	1018.000000	1606911978.034252
618	77259.695312	42872.523438	-70482.554688	-187500.015625	-187500.015625	-187500.015625	-187500.015625	-187500.015625	460.000000	444.000000	1018.000000	1606911978.034262
619	77263.359375	42877.261719	-61852.593750	-187500.015625	-187500.015625	-187500.015625	-187500.015625	-187500.015625	461.000000	444.000000	1018.000000	1606911978.034271
620	77329.164062	42947.625000	-65364.789062	-187500.015625	-187500.015625	-187500.015625	-187500.015625	-187500.015625	461.000000	443.000000	1019.000000	1606911978.034280
621	77361.085938	42982.046875	-76328.320312	-187500.015625	-187500.015625	-187500.015625	-187500.015625	-187500.015625	460.000000	444.000000	1019.000000	1606911978.034289
622	77320.695312	42938.347656	-79079.953125	-187500.015625	-187500.015625	-187500.015625	-187500.015625	-187500.015625	460.000000	444.000000	1018.000000	1606911978.034298
623	77256.476562	42871.226562	-71131.812500	-187500.015625	-187500.015625	-187500.015625	-187500.015625	-187500.015625	460.000000	444.000000	1018.000000	1606911978.034307
624	77261.640625	42880.007812	-62224.437500	-187500.015625	-187500.015625	-187500.015625	-187500.015625	-187500.015625	460.000000	445.000000	1018.000000	1606911978.034316
625	77320.289062	42942.527344	-64398.480469	-187500.015625	-187500.015625	-187500.015625	-187500.015625	-187500.015625	461.000000	444.000000	1019.000000	1606911978.034325
626	77355.164062	42977.417969	-74555.289062	-187500.015625	-187500.015625	-187500.015625	-187500.015625	-187500.015625	460.000000	445.000000	1018.000000	1606911978.034334
627	77325.031250	42944.449219	-78660.304688	-187500.015625	-187500.015625	-187500.015625	-187500.015625	-187500.015625	461.000000	444.000000	1019.000000	1606911978.034343
628	77267.515625	42883.699219	-71323.476562	-187500.015625	-187500.015625	-187500.015625	-187500.015625	-187500.015625	460.000000	444.000000	1018.000000	1606911978.034352
629	77267.031250	42884.503906	-62435.750000	-187500.015625	-187500.015625	-187500.015625	-187500.015625	-187500.015625	461.000000	444.000000	1019.000000	1606911978.034365
630	77322.859375	42943.488281	-64508.652344	-187500.015625	-187500.015625	-187500.015625	-187500.015625	-187500.015625	460.000000	444.000000	1018.000000	1606911978.034377
631	77354.578125	42976.906250	-74679.609375	-187500.015625	-187500.015625	-187500.015625	-187500.015625	-187500.015625	460.000000	445.000000	1018.000000	1606911978.034386
632	77320.625000	42941.523438	-78951.703125	-187500.015625	-187500.015625	-187500.015625	-187500.015625	-187500.015625	460.000000	444.000000	1018.000000	1606911978.034395
633	77257.328125	42873.238281	-71727.687500	-187500.015625	-187500.015625	-187500.015625	-187500.015625	-187500.015625	460.000000	444.000000	1018.000000	1606911978.034403
634	77260.320312	42876.968750	-63251.656250	-187500.015625	-187500.015625	-187500.015625	-187500.015625	-187500.015625	460.000000	444.000000	1019.000000	1606911978.034413
635	77332.851562	42954.507812	-68219.625000	-187500.015625	-187500.015625	-187500.015625	-187500.015625	-187500.015625	460.000000	444.000000	1019.000000	1606911978.034422
636	77355.898438	42975.160156	-78384.031250	-187500.015625	-187500.015625	-187500.015625	-187500.015625	-187500.015625	460.000000	444.000000	1019.000000	1606911978.034431
637	77323.195312	42939.218750	-80345.734375	-187500.015625	-187500.015625	-187500.015625	-187500.015625	-187500.015625	460.000000	444.000000	1018.000000	1606911978.034439
638	77264.593750	42877.105469	-72332.210938	-187500.015625	-187500.015625	-187500.015625	-187500.015625	-187500.015625	460.000000	444.000000	1018.000000	1606911978.034449
639	77263.968750	42877.863281	-62868.390625	-187500.015625	-187500.015625	-187500.015625	-187500.015625	-187500.015625	460.000000	445.000000	1018.000000	1606911978.034458
640	77324.250000	42942.414062	-64419.648438	-187500.015625	-187500.015625	-187500.015625	-187500.015625	-187500.015625	461.000000	443.000000	1018.000000	1606911978.034467
641	77359.921875	42982.246094	-74462.507812	-187500.015625	-187500.015625	-187500.015625	-187500.015625	-187500.015625	460.000000	444.000000	1018.000000	1606911978.034475
642	77324.671875	42946.035156	-78986.953125	-187500.015625	-187500.015625	-187500.015625	-187500.015625	-187500.015625	460.000000	444.000000	1019.000000	1606911978.034484
643	77266.046875	42883.652344	-72042.062500	-187500.015625	-187500.015625	-187500.015625	-187500.015625	-187500.015625	460.000000	444.000000	1019.000000	1606911978.034493
644	77265.734375	42883.808594	-62854.132812	-187500.015625	-187500.015625	-187500.015625	-187500.015625	-187500.015625	460.000000	444.000000	1018.000000	1606911978.034502
645	77325.093750	42947.066406	-64371.167969	-187500.015625	-187500.015625	-187500.015625	-187500.015625	-187500.015625	460.000000	444.000000	1019.000000	1606911978.034511
646	77364.101562	42987.363281	-74451.531250	-187500.015625	-187500.015625	-187500.015625	-187500.015625	-187500.015625	460.000000	444.000000	1018.000000	1606911978.034520
647	77327.960938	42946.304688	-79187.734375	-187500.015625	-187500.015625	-187500.015625	-187500.015625	-187500.015625	460.000000	444.000000	1019.000000	1606911978.034529
648	77264.703125	42879.941406	-72394.148438	-187500.015625	-187500.015625	-187500.015625	-187500.015625	-187500.015625	460.000000	444.000000	1018.000000	1606911978.034538
649	77269.664062	42889.332031	-64228.093750	-187500.015625	-187500.015625	-187500.015625	-187500.015625	-187500.015625	461.000000	444.000000	1019.000000	1606911978.034547
650	77329.921875	42954.820312	-69471.968750	-187500.015625	-187500.015625	-187500.015625	-187500.015625	-187500.015625	460.000000	444.000000	1018.000000	1606911978.034556
651	77343.914062	42968.523438	-78952.953125	-187500.015625	-187500.015625	-187500.015625	-187500.015625	-187500.015625	460.000000	444.000000	1019.000000	1606911978.034565
652	77306.500000	42929.027344	-80791.140625	-187500.015625	-187500.015625	-187500.015625	-187500.015625	-187500.015625	460.000000	445.000000	1018.000000	1606911978.034578
653	77254.960938	42875.136719	-72991.968750	-187500.015625	-187500.015625	-187500.015625	-187500.015625	-187500.015625	460.000000	444.000000	1020.000000	1606911978.034587
654	77257.703125	42876.343750	-63160.773438	-187500.015625	-187500.015625	-187500.015625	-187500.015625	-187500.015625	460.000000	445.000000	1018.000000	1606911978.034596
655	77323.640625	42944.472656	-64154.757812	-187500.015625	-187500.015625	-187500.015625	-187500.015625	-187500.015625	461.000000	444.000000	1018.000000	1606911978.034605
656	77365.265625	42985.531250	-74062.882812	-187500.015625	-187500.015625	-187500.015625	-187500.015625	-187500.015625	460.000000	444.000000	1019.000000	1606911978.034614
657	77331.960938	42946.617188	-79101.750000	-187500.015625	-187500.015625	-187500.015625	-187500.015625	-187500.015625	460.000000	444.000000	1018.000000	1606911978.034623
658	77270.781250	42879.539062	-72587.218750	-187500.015625	-187500.015625	-187500.015625	-187500.015625	-187500.015625	460.000000	444.000000	1019.000000	1606911978.034632
659	77267.968750	42878.109375	-63142.757812	-187500.015625	-187500.015625	-187500.015625	-187500.015625	-187500.015625	460.000000	445.000000	1017.000000	1606911978.034641
660	77326.148438	42941.476562	-64142.531250	-187500.015625	-187500.015625	-187500.015625	-187500.015625	-187500.015625	460.000000	444.000000	1019.000000	1606911978.034650
661	77367.718750	42986.671875	-74066.570312	-187500.015625	-187500.015625	-187500.015625	-187500.015625	-187500.015625	460.000000	444.000000	1018.000000	1606911978.034659
662	77338.195312	42956.386719	-79298.039062	-187500.015625	-187500.015625	-187500.015625	-187500.015625	-187500.015625	460.000000	444.000000	1019.000000	1606911978.034668
663	77270.781250	42886.156250	-72975.742188	-187500.015625	-187500.015625	-187500.015625	-187500.015625	-187500.015625	460.000000	444.000000	1018.000000	1606911978.034677
664	77267.320312	42884.570312	-64290.968750	-187500.015625	-187500.015625	-187500.015625	-187500.015625	-187500.015625	461.000000	444.000000	1019.000000	1606911978.034685
665	77329.140625	42950.351562	-67689.195312	-187500.015625	-187500.015625	-187500.015625	-187500.015625	-187500.015625	460.000000	444.000000	1018.000000	1606911978.034694
666	77364.976562	42987.386719	-77418.664062	-187500.015625	-187500.015625	-187500.015625	-187500.015625	-187500.015625	460.000000	445.000000	1018.000000	1606911978.034703
667	77332.851562	42953.503906	-80552.687500	-187500.015625	-187500.015625	-187500.015625	-187500.015625	-187500.015625	460.000000	444.000000	1018.000000	1606911978.034712
668	77268.320312	42885.843750	-73431.046875	-187500.015625	-187500.015625	-187500.015625	-187500.015625	-187500.015625	460.000000	444.000000	1018.000000	1606911978.034721
669	77268.726562	42888.457031	-63479.734375	-187500.015625	-187500.015625	-187500.015625	-187500.015625	-187500.015625	461.000000	444.000000	1019.000000	1606911978.034730
670	77319.820312	42942.257812	-64017.406250	-187500.015625	-187500.015625	-187500.015625	-187500.015625	-187500.015625	461.000000	444.000000	1018.000000	1606911978.034739
671	77357.773438	42981.574219	-73802.640625	-187500.015625	-187500.015625	-187500.015625	-187500.015625	-187500.015625	460.000000	444.000000	1018.000000	1606911978.034748
672	77321.296875	42943.152344	-79268.156250	-187500.015625	-187500.015625	-187500.015625	-187500.015625	-187500.015625	460.000000	444.000000	1018.000000	1606911978.034757
673	77258.421875	42877.148438	-73210.031250	-187500.015625	-187500.015625	-187500.015625	-187500.015625	-187500.015625	460.000000	444.000000	1018.000000	1606911978.034766
674	77256.273438	42878.085938	-64460.015625	-187500.015625	-187500.015625	-187500.015625	-187500.015625	-187500.015625	460.000000	445.000000	1017.000000	1606911978.034775
675	77320.406250	42947.156250	-68839.882812	-187500.015625	-187500.015625	-187500.015625	-187500.015625	-187500.015625	461.000000	444.000000	1019.000000	1606911978.034788
676	77343.718750	42969.640625	-78519.039062	-187500.015625	-187500.015625	-187500.015625	-187500.015625	-187500.015625	460.000000	444.000000	1018.000000	1606911978.034797
677	77316.984375	42940.269531	-80937.250000	-187500.015625	-187500.015625	-187500.015625	-187500.015625	-187500.015625	460.000000	444.000000	1019.000000	1606911978.034806
678	77261.531250	42880.902344	-73817.390625	-187500.015625	-187500.015625	-187500.015625	-187500.015625	-187500.015625	460.000000	444.000000	1018.000000	1606911978.034815
679	77254.914062	42874.847656	-63572.605469	-187500.015625	-187500.015625	-187500.015625	-187500.015625	-187500.015625	461.000000	445.000000	1018.000000	1606911978.034824
680	77315.085938	42939.242188	-63669.546875	-187500.015625	-187500.015625	-187500.015625	-187500.015625	-187500.015625	460.000000	444.000000	1017.000000	1606911978.034832
681	77356.500000	42982.605469	-73324.718750	-187500.015625	-187500.015625	-187500.015625	-187500.015625	-187500.015625	460.000000	444.000000	1018.000000	1606911978.034842
682	77323.507812	42945.812500	-79094.906250	-187500.015625	-187500.015625	-187500.015625	-187500.015625	-187500.015625	460.000000	445.000000	1017.000000	1606911978.034851
683	77259.609375	42877.886719	-73343.382812	-187500.015625	-187500.015625	-187500.015625	-187500.015625	-187500.015625	460.000000	444.000000	1018.000000	1606911978.034861
684	77247.445312	42865.281250	-63454.386719	-187500.015625	-187500.015625	-187500.015625	-187500.015625	-187500.015625	460.000000	445.000000	1018.000000	1606911978.034870
685	77309.828125	42931.375000	-63573.769531	-187500.015625	-187500.015625	-187500.015625	-187500.015625	-187500.015625	460.000000	444.000000	1019.000000	1606911978.034879
686	77354.734375	42977.976562	-73258.804688	-187500.015625	-187500.015625	-187500.015625	-187500.015625	-187500.015625	460.000000	444.000000	1018.000000	1606911978.034888
687	77327.062500	42945.031250	-79220.906250	-187500.015625	-187500.015625	-187500.015625	-187500.015625	-187500.015625	460.000000	445.000000	1018.000000	1606911978.034897
688	77264.140625	42877.707031	-73666.500000	-187500.015625	-187500.015625	-187500.015625	-187500.015625	-187500.015625	460.000000	444.000000	1018.000000	1606911978.034906
689	77257.820312	42873.101562	-64620.500000	-187500.015625	-187500.015625	-187500.015625	-187500.015625	-187500.015625	460.000000	445.000000	1018.000000	1606911978.034915
690	77316.578125	42935.332031	-68534.132812	-187500.015625	-187500.015625	-187500.015625	-187500.015625	-187500.015625	460.000000	444.000000	1019.000000	1606911978.034924
691	77341.546875	42960.097656	-78290.046875	-187500.015625	-187500.015625	-187500.015625	-187500.015625	-187500.015625	461.000000	444.000000	1019.000000	1606911978.034933
692	77315.375000	42933.074219	-81016.039062	-187500.015625	-187500.015625	-187500.015625	-187500.015625	-187500.015625	460.000000	444.000000	1018.000000	1606911978.034941
693	77255.851562	42870.398438	-74257.968750	-187500.015625	-187500.015625	-187500.015625	-187500.015625	-187500.015625	461.000000	443.000000	1019.000000	1606911978.034951
694	77244.046875	42858.328125	-63792.187500	-187500.015625	-187500.015625	-187500.015625	-187500.015625	-187500.015625	460.000000	445.000000	1018.000000	1606911978.034960
695	77307.617188	42925.628906	-63357.156250	-187500.015625	-187500.015625	-187500.015625	-187500.015625	-187500.015625	460.000000	444.000000	1019.000000	1606911978.034968
696	77355.828125	42977.328125	-72845.921875	-187500.015625	-187500.015625	-187500.015625	-187500.015625	-187500.015625	460.000000	444.000000	1019.000000	1606911978.034977
697	77329.320312	42948.851562	-79011.695312	-187500.015625	-187500.015625	-187500.015625	-187500.015625	-187500.015625	460.000000	445.000000	1018.000000	1606911978.034986
698	77266.023438	42883.050781	-73751.234375	-187500.015625	-187500.015625	-187500.015625	-187500.015625	-187500.015625	460.000000	444.000000	1018.000000	1606911978.035000
699	77252.007812	42871.515625	-63690.355469	-187500.015625	-187500.015625	-187500.015625	-187500.015625	-187500.015625	460.000000	445.000000	1018.000000	1606911978.035008
700	77306.453125	42928.492188	-63309.390625	-187500.015625	-187500.015625	-187500.015625	-187500.015625	-187500.015625	460.000000	444.000000	1019.000000	1606911978.035017
701	77353.148438	42975.765625	-72774.195312	-187500.015625	-187500.015625	-187500.015625	-187500.015625	-187500.015625	460.000000	444.000000	1019.000000	1606911978.035027
702	77330.710938	42949.457031	-79164.804688	-187500.015625	-187500.015625	-187500.015625	-187500.015625	-187500.015625	460.000000	444.000000	1019.000000	1606911978.035035
703	77265.531250	42879.832031	-74104.210938	-187500.015625	-187500.015625	-187500.015625	-187500.015625	-187500.015625	460.000000	444.000000	1019.000000	1606911978.035044
704	77250.578125	42866.261719	-64713.304688	-187500.015625	-187500.015625	-187500.015625	-187500.015625	-187500.015625	461.000000	444.000000	1019.000000	1606911978.035053
705	77309.164062	42929.339844	-67319.296875	-187500.015625	-187500.015625	-187500.015625	-187500.015625	-187500.015625	460.000000	444.000000	1018.000000	1606911978.035062
706	77340.968750	42961.683594	-77078.625000	-187500.015625	-187500.015625	-187500.015625	-187500.015625	-187500.015625	461.000000	444.000000	1019.000000	1606911978.035071
707	77311.820312	42930.835938	-80813.492188	-187500.015625	-187500.015625	-187500.015625	-187500.015625	-187500.015625	460.000000	445.000000	1018.000000	1606911978.035080
708	77254.289062	42872.164062	-74708.757812	-187500.015625	-187500.015625	-187500.015625	-187500.015625	-187500.015625	460.000000	444.000000	1018.000000	1606911978.035089
709	77239.671875	42858.214844	-64108.734375	-187500.015625	-187500.015625	-187500.015625	-187500.015625	-187500.015625	460.000000	445.000000	1019.000000	1606911978.035098
710	77294.656250	42916.019531	-63121.816406	-187500.015625	-187500.015625	-187500.015625	-187500.015625	-187500.015625	461.000000	444.000000	1019.000000	1606911978.035107
711	77344.835938	42968.835938	-72385.609375	-187500.015625	-187500.015625	-187500.015625	-187500.015625	-187500.015625	461.000000	444.000000	1019.000000	1606911978.035115
712	77322.703125	42943.109375	-79028.929688	-187500.015625	-187500.015625	-187500.015625	-187500.015625	-187500.015625	460.000000	444.000000	1019.000000	1606911978.035124
713	77261.484375	42875.718750	-74247.617188	-187500.015625	-187500.015625	-187500.015625	-187500.015625	-187500.015625	460.000000	444.000000	1018.000000	1606911978.035136
714	77255.804688	42871.382812	-64745.757812	-187500.015625	-187500.015625	-187500.015625	-187500.015625	-187500.015625	461.000000	444.000000	1018.000000	1606911978.035145
715	77318.679688	42940.136719	-67621.804688	-187500.015625	-187500.015625	-187500.015625	-187500.015625	-187500.015625	461.000000	444.000000	1019.000000	1606911978.035154
716	77351.296875	42974.558594	-77495.414062	-187500.015625	-187500.015625	-187500.015625	-187500.015625	-187500.015625	460.000000	444.000000	1018.000000	1606911978.035163
717	77328.851562	42951.738281	-80904.843750	-187500.015625	-187500.015625	-187500.015625	-187500.015625	-187500.015625	460.000000	444.000000	1019.000000	1606911978.035172
718	77278.429688	42899.949219	-74869.984375	-187500.015625	-187500.015625	-187500.015625	-187500.015625	-187500.015625	460.000000	444.000000	1018.000000	1606911978.035181
719	77264.835938	42886.269531	-64137.925781	-187500.015625	-187500.015625	-187500.015625	-187500.015625	-187500.015625	460.000000	445.000000	1019.000000	1606911978.035190
720	77315.640625	42940.851562	-62783.566406	-187500.015625	-187500.015625	-187500.015625	-187500.015625	-187500.015625	460.000000	444.000000	1019.000000	1606911978.035199
721	77367.007812	42994.093750	-71847.554688	-187500.015625	-187500.015625	-187500.015625	-187500.015625	-187500.015625	460.000000	444.000000	1019.000000	1606911978.035208
722	77344.164062	42966.375000	-78722.820312	-187500.015625	-187500.015625	-187500.015625	-187500.015625	-187500.015625	460.000000	444.000000	1018.000000	1606911978.513193
723	77281.039062	42897.109375	-74333.742188	-187500.015625	-187500.015625	-187500.015625	-187500.015625	-187500.015625	460.000000	444.000000	1019.000000	1606911978.513357
724	77262.492188	42879.316406	-64078.179688	-187500.015625	-187500.015625	-187500.015625	-187500.015625	-187500.015625	460.000000	445.000000	1018.000000	1606911978.513359
725	77313.851562	42936.269531	-62785.152344	-187500.015625	-187500.015625	-187500.015625	-187500.015625	-187500.015625	461.000000	444.000000	1019.000000	1606911978.513361
726	77362.960938	42987.410156	-71853.054688	-187500.015625	-187500.015625	-187500.015625	-187500.015625	-187500.015625	460.000000	444.000000	1018.000000	1606911978.513362
727	77351.648438	42973.238281	-78950.156250	-187500.015625	-187500.015625	-187500.015625	-187500.015625	-187500.015625	460.000000	444.000000	1019.000000	1606911978.513364
728	77290.539062	42907.726562	-74735.984375	-187500.015625	-187500.015625	-187500.015625	-187500.015625	-187500.015625	460.000000	444.000000	1018.000000	1606911978.513366
729	77272.328125	42890.292969	-64874.347656	-187500.015625	-187500.015625	-187500.015625	-187500.015625	-187500.015625	461.000000	444.000000	1018.000000	1606911978.513367
730	77320.265625	42943.800781	-64977.210938	-187500.015625	-187500.015625	-187500.015625	-187500.015625	-187500.015625	461.000000	444.000000	1019.000000	1606911978.513368
731	77362.359375	42988.460938	-74401.710938	-187500.015625	-187500.015625	-187500.015625	-187500.015625	-187500.015625	461.000000	444.000000	1019.000000	1606911978.513370
732	77340.851562	42964.363281	-80132.945312	-187500.015625	-187500.015625	-187500.015625	-187500.015625	-187500.015625	460.000000	444.000000	1019.000000	1606911978.513372
733	77279.882812	42898.585938	-75287.132812	-187500.015625	-187500.015625	-187500.015625	-187500.015625	-187500.015625	460.000000	444.000000	1018.000000	1606911978.513373
734	77258.421875	42876.300781	-64686.707031	-187500.015625	-187500.015625	-187500.015625	-187500.015625	-187500.015625	460.000000	445.000000	1019.000000	1606911978.513375
735	77312.695312	42934.480469	-62921.746094	-187500.015625	-187500.015625	-187500.015625	-187500.015625	-187500.015625	460.000000	444.000000	1018.000000	1606911978.513376
736	77363.140625	42987.050781	-71755.242188	-187500.015625	-187500.015625	-187500.015625	-187500.015625	-187500.015625	460.000000	444.000000	1019.000000	1606911978.513378
737	77347.289062	42970.468750	-79041.171875	-187500.015625	-187500.015625	-187500.015625	-187500.015625	-187500.015625	460.000000	445.000000	1018.000000	1606911978.513379
738	77282.562500	42905.871094	-75109.031250	-187500.015625	-187500.015625	-187500.015625	-187500.015625	-187500.015625	460.000000	444.000000	1019.000000	1606911978.513381
739	77261.593750	42886.132812	-65244.718750	-187500.015625	-187500.015625	-187500.015625	-187500.015625	-187500.015625	461.000000	445.000000	1019.000000	1606911978.513382
740	77318.882812	42946.664062	-66721.789062	-187500.015625	-187500.015625	-187500.015625	-187500.015625	-187500.015625	460.000000	444.000000	1019.000000	1606911978.513384
741	77360.007812	42987.207031	-76765.429688	-187500.015625	-187500.015625	-187500.015625	-187500.015625	-187500.015625	460.000000	445.000000	1019.000000	1606911978.513385
742	77339.023438	42962.843750	-81081.867188	-187500.015625	-187500.015625	-187500.015625	-187500.015625	-187500.015625	460.000000	444.000000	1018.000000	1606911978.513401
743	77279.453125	42899.722656	-75817.898438	-187500.015625	-187500.015625	-187500.015625	-187500.015625	-187500.015625	460.000000	444.000000	1018.000000	1606911978.513402
744	77257.054688	42877.976562	-64890.464844	-187500.015625	-187500.015625	-187500.015625	-187500.015625	-187500.015625	460.000000	444.000000	1019.000000	1606911978.513404
745	77303.906250	42929.382812	-62661.167969	-187500.015625	-187500.015625	-187500.015625	-187500.015625	-187500.015625	461.000000	444.000000	1019.000000	1606911978.513408
746	77353.351562	42981.441406	-71280.421875	-187500.015625	-187500.015625	-187500.015625	-187500.015625	-187500.015625	461.000000	444.000000	1018.000000	1606911978.513409
747	77335.179688	42960.476562	-78798.679688	-187500.015625	-187500.015625	-187500.015625	-187500.015625	-187500.015625	460.000000	444.000000	1019.000000	1606911978.513411
748	77275.054688	42895.789062	-75243.437500	-187500.015625	-187500.015625	-187500.015625	-187500.015625	-187500.015625	460.000000	444.000000	1019.000000	1606911978.513413
749	77248.609375	42870.199219	-64859.820312	-187500.015625	-187500.015625	-187500.015625	-187500.015625	-187500.015625	461.000000	444.000000	1018.000000	1606911978.513414
750	77301.335938	42929.699219	-62675.652344	-187500.015625	-187500.015625	-187500.015625	-187500.015625	-187500.015625	460.000000	444.000000	1019.000000	1606911978.513416
751	77363.742188	42995.054688	-71414.156250	-187500.015625	-187500.015625	-187500.015625	-187500.015625	-187500.015625	461.000000	445.000000	1018.000000	1606911978.513417
752	77346.312500	42973.195312	-79127.585938	-187500.015625	-187500.015625	-187500.015625	-187500.015625	-187500.015625	460.000000	444.000000	1019.000000	1606911978.513419
753	77279.523438	42901.578125	-75635.929688	-187500.015625	-187500.015625	-187500.015625	-187500.015625	-187500.015625	460.000000	444.000000	1018.000000	1606911978.513420
754	77255.156250	42878.312500	-65478.335938	-187500.015625	-187500.015625	-187500.015625	-187500.015625	-187500.015625	460.000000	444.000000	1018.000000	1606911978.513422
755	77304.960938	42934.210938	-64301.070312	-187500.015625	-187500.015625	-187500.015625	-187500.015625	-187500.015625	460.000000	444.000000	1018.000000	1606911978.513423
756	77354.625000	42985.710938	-73289.242188	-187500.015625	-187500.015625	-187500.015625	-187500.015625	-187500.015625	461.000000	444.000000	1019.000000	1606911978.513425
757	77338.554688	42967.113281	-80019.039062	-187500.015625	-187500.015625	-187500.015625	-187500.015625	-187500.015625	460.000000	445.000000	1018.000000	1606911978.513426
758	77277.195312	42901.558594	-76087.343750	-187500.015625	-187500.015625	-187500.015625	-187500.015625	-187500.015625	460.000000	444.000000	1019.000000	1606911978.513428
759	77250.109375	42873.101562	-65391.277344	-187500.015625	-187500.015625	-187500.015625	-187500.015625	-187500.015625	461.000000	445.000000	1019.000000	1606911978.513430
760	77299.679688	42924.890625	-62741.835938	-187500.015625	-187500.015625	-187500.015625	-187500.015625	-187500.015625	461.000000	443.000000	1019.000000	1606911978.513431
761	77352.765625	42980.347656	-71058.296875	-187500.015625	-187500.015625	-187500.015625	-187500.015625	-187500.015625	460.000000	444.000000	1018.000000	1606911978.513433
762	77341.054688	42966.398438	-78962.023438	-187500.015625	-187500.015625	-187500.015625	-187500.015625	-187500.015625	460.000000	445.000000	1018.000000	1606911978.513434
763	77274.875000	42896.101562	-75896.171875	-187500.015625	-187500.015625	-187500.015625	-187500.015625	-187500.015625	460.000000	444.000000	1019.000000	1606911978.513436
764	77250.148438	42872.812500	-65862.140625	-187500.015625	-187500.015625	-187500.015625	-187500.015625	-187500.015625	461.000000	445.000000	1019.000000	1606911978.513437
765	77310.789062	42938.390625	-66519.031250	-187500.015625	-187500.015625	-187500.015625	-187500.015625	-187500.015625	461.000000	444.000000	1019.000000	1606911978.513438
766	77350.531250	42975.945312	-76452.062500	-187500.015625	-187500.015625	-187500.015625	-187500.015625	-187500.015625	461.000000	444.000000	1018.000000	1606911978.513440
767	77330.570312	42953.750000	-81204.242188	-187500.015625	-187500.015625	-187500.015625	-187500.015625	-187500.015625	460.000000	444.000000	1019.000000	1606911978.513441
768	77275.390625	42896.437500	-76626.117188	-187500.015625	-187500.015625	-187500.015625	-187500.015625	-187500.015625	460.000000	444.000000	1018.000000	1606911978.513444
769	77246.796875	42867.335938	-65585.406250	-187500.015625	-187500.015625	-187500.015625	-187500.015625	-187500.015625	461.000000	444.000000	1019.000000	1606911978.513445
770	77300.578125	42924.714844	-62475.382812	-187500.015625	-187500.015625	-187500.015625	-187500.015625	-187500.015625	461.000000	444.000000	1018.000000	1606911978.513447
771	77358.757812	42984.750000	-70522.523438	-187500.015625	-187500.015625	-187500.015625	-187500.015625	-187500.015625	461.000000	444.000000	1018.000000	1606911978.513448
772	77342.531250	42967.472656	-78650.468750	-187500.015625	-187500.015625	-187500.015625	-187500.015625	-187500.015625	460.000000	445.000000	1018.000000	1606911978.513450
773	77273.625000	42894.718750	-75927.531250	-187500.015625	-187500.015625	-187500.015625	-187500.015625	-187500.015625	461.000000	444.000000	1019.000000	1606911978.513451
774	77239.335938	42858.640625	-65490.585938	-187500.015625	-187500.015625	-187500.015625	-187500.015625	-187500.015625	460.000000	445.000000	1019.000000	1606911978.513453
775	77286.046875	42910.003906	-62444.601562	-187500.015625	-187500.015625	-187500.015625	-187500.015625	-187500.015625	461.000000	444.000000	1018.000000	1606911978.513454
776	77345.773438	42974.000000	-70526.164062	-187500.015625	-187500.015625	-187500.015625	-187500.015625	-187500.015625	460.000000	444.000000	1018.000000	1606911978.513456
777	77340.367188	42967.203125	-78822.820312	-187500.015625	-187500.015625	-187500.015625	-187500.015625	-187500.015625	460.000000	444.000000	1019.000000	1606911978.513457
778	77281.468750	42904.195312	-76281.156250	-187500.015625	-187500.015625	-187500.015625	-187500.015625	-187500.015625	460.000000	445.000000	1018.000000	1606911978.513458
779	77249.343750	42870.175781	-66143.929688	-187500.015625	-187500.015625	-187500.015625	-187500.015625	-187500.015625	461.000000	444.000000	1019.000000	1606911978.513460
780	77294.476562	42920.621094	-64599.156250	-187500.015625	-187500.015625	-187500.015625	-187500.015625	-187500.015625	460.000000	444.000000	1018.000000	1606911978.513462
781	77346.398438	42975.406250	-73446.843750	-187500.015625	-187500.015625	-187500.015625	-187500.015625	-187500.015625	461.000000	444.000000	1019.000000	1606911978.513463
782	77332.562500	42959.402344	-80259.281250	-187500.015625	-187500.015625	-187500.015625	-187500.015625	-187500.015625	460.000000	445.000000	1018.000000	1606911978.513465
783	77277.312500	42900.058594	-76868.812500	-187500.015625	-187500.015625	-187500.015625	-187500.015625	-187500.015625	460.000000	444.000000	1019.000000	1606911978.513466
784	77243.781250	42864.542969	-66095.937500	-187500.015625	-187500.015625	-187500.015625	-187500.015625	-187500.015625	460.000000	445.000000	1018.000000	1606911978.513468
785	77283.007812	42907.589844	-62531.035156	-187500.015625	-187500.015625	-187500.015625	-187500.015625	-187500.015625	461.000000	444.000000	1019.000000	1606911978.513469
786	77342.109375	42970.757812	-70290.023438	-187500.015625	-187500.015625	-187500.015625	-187500.015625	-187500.015625	460.000000	444.000000	1018.000000	1606911978.513470
787	77333.968750	42962.914062	-78746.398438	-187500.015625	-187500.015625	-187500.015625	-187500.015625	-187500.015625	460.000000	444.000000	1018.000000	1606911978.513472
788	77272.281250	42898.671875	-76568.218750	-187500.015625	-187500.015625	-187500.015625	-187500.015625	-187500.015625	460.000000	444.000000	1019.000000	1606911978.513474
789	77235.757812	42861.031250	-66450.750000	-187500.015625	-187500.015625	-187500.015625	-187500.015625	-187500.015625	460.000000	445.000000	1018.000000	1606911978.513475
790	77293.625000	42922.589844	-65729.351562	-187500.015625	-187500.015625	-187500.015625	-187500.015625	-187500.015625	460.000000	444.000000	1018.000000	1606911978.513477
791	77343.671875	42974.714844	-75525.070312	-187500.015625	-187500.015625	-187500.015625	-187500.015625	-187500.015625	460.000000	445.000000	1018.000000	1606911978.513479
792	77324.609375	42952.585938	-81162.179688	-187500.015625	-187500.015625	-187500.015625	-187500.015625	-187500.015625	460.000000	445.000000	1018.000000	1606911978.513481
793	77269.304688	42892.460938	-77373.375000	-187500.015625	-187500.015625	-187500.015625	-187500.015625	-187500.015625	461.000000	444.000000	1018.000000	1606911978.513482
794	77234.906250	42855.578125	-66408.796875	-187500.015625	-187500.015625	-187500.015625	-187500.015625	-187500.015625	460.000000	444.000000	1018.000000	1606911978.513484
795	77279.054688	42903.972656	-62410.984375	-187500.015625	-187500.015625	-187500.015625	-187500.015625	-187500.015625	461.000000	444.000000	1019.000000	1606911978.513485
796	77343.828125	42973.304688	-69832.656250	-187500.015625	-187500.015625	-187500.015625	-187500.015625	-187500.015625	460.000000	444.000000	1018.000000	1606911978.513487
797	77342.132812	42970.734375	-78454.085938	-187500.015625	-187500.015625	-187500.015625	-187500.015625	-187500.015625	460.000000	445.000000	1018.000000	1606911978.513488
798	77287.101562	42911.839844	-76600.226562	-187500.015625	-187500.015625	-187500.015625	-187500.015625	-187500.015625	460.000000	444.000000	1020.000000	1606911978.513489
799	77247.289062	42870.152344	-66231.125000	-187500.015625	-187500.015625	-187500.015625	-187500.015625	-187500.015625	460.000000	445.000000	1018.000000	1606911978.513491
800	77287.679688	42913.402344	-62292.566406	-187500.015625	-187500.015625	-187500.015625	-187500.015625	-187500.015625	461.000000	444.000000	1019.000000	1606911978.513493
801	77354.937500	42985.667969	-70057.789062	-187500.015625	-187500.015625	-187500.015625	-187500.015625	-187500.015625	460.000000	444.000000	1019.000000	1606911978.513494
802	77354.375000	42984.726562	-78876.554688	-187500.015625	-187500.015625	-187500.015625	-187500.015625	-187500.015625	460.000000	445.000000	1019.000000	1606911978.513496
803	77293.132812	42919.460938	-76953.742188	-187500.015625	-187500.015625	-187500.015625	-187500.015625	-187500.015625	460.000000	444.000000	1017.000000	1606911978.513497
804	77256.523438	42880.992188	-66832.515625	-187500.015625	-187500.015625	-187500.015625	-187500.015625	-187500.015625	461.000000	444.000000	1018.000000	1606911978.513499
805	77306.945312	42937.164062	-65860.914062	-187500.015625	-187500.015625	-187500.015625	-187500.015625	-187500.015625	460.000000	445.000000	1019.000000	1606911978.513500
806	77356.125000	42988.304688	-75652.515625	-187500.015625	-187500.015625	-187500.015625	-187500.015625	-187500.015625	461.000000	444.000000	1018.000000	1606911978.513502
807	77338.039062	42967.671875	-81237.789062	-187500.015625	-187500.015625	-187500.015625	-187500.015625	-187500.015625	460.000000	445.000000	1018.000000	1606911978.513503
808	77283.429688	42911.125000	-77767.773438	-187500.015625	-187500.015625	-187500.015625	-187500.015625	-187500.015625	460.000000	444.000000	1018.000000	1606911978.513505
809	77249.750000	42876.546875	-67023.203125	-187500.015625	-187500.015625	-187500.015625	-187500.015625	-187500.015625	460.000000	445.000000	1018.000000	1606911978.513506
810	77295.773438	42926.726562	-65319.417969	-187500.015625	-187500.015625	-187500.015625	-187500.015625	-187500.015625	460.000000	445.000000	1017.000000	1606911978.513508
811	77344.742188	42975.585938	-74734.617188	-187500.015625	-187500.015625	-187500.015625	-187500.015625	-187500.015625	460.000000	444.000000	1018.000000	1606911978.513509
812	77331.687500	42961.191406	-80666.593750	-187500.015625	-187500.015625	-187500.015625	-187500.015625	-187500.015625	460.000000	444.000000	1018.000000	1606911978.513510
813	77281.242188	42907.726562	-77429.476562	-187500.015625	-187500.015625	-187500.015625	-187500.015625	-187500.015625	460.000000	444.000000	1018.000000	1606911978.513512
814	77245.007812	42868.140625	-66714.859375	-187500.015625	-187500.015625	-187500.015625	-187500.015625	-187500.015625	460.000000	445.000000	1019.000000	1606911978.513513
815	77287.992188	42912.753906	-64213.519531	-187500.015625	-187500.015625	-187500.015625	-187500.015625	-187500.015625	460.000000	444.000000	1019.000000	1606911978.513516
816	77345.820312	42974.335938	-73202.382812	-187500.015625	-187500.015625	-187500.015625	-187500.015625	-187500.015625	461.000000	444.000000	1018.000000	1606911978.513517
817	77342.015625	42971.203125	-79981.179688	-187500.015625	-187500.015625	-187500.015625	-187500.015625	-187500.015625	460.000000	444.000000	1019.000000	1606911978.513519
818	77290.898438	42916.597656	-77210.679688	-187500.015625	-187500.015625	-187500.015625	-187500.015625	-187500.015625	460.000000	444.000000	1018.000000	1606911978.513520
819	77250.757812	42872.789062	-66611.703125	-187500.015625	-187500.015625	-187500.015625	-187500.015625	-187500.015625	460.000000	444.000000	1019.000000	1606911978.513522
820	77293.578125	42919.953125	-63499.136719	-187500.015625	-187500.015625	-187500.015625	-187500.015625	-187500.015625	460.000000	444.000000	1019.000000	1606911978.513523
821	77348.093750	42977.308594	-72207.171875	-187500.015625	-187500.015625	-187500.015625	-187500.015625	-187500.015625	460.000000	444.000000	1018.000000	1606911978.513524
822	77339.359375	42967.269531	-79566.820312	-187500.015625	-187500.015625	-187500.015625	-187500.015625	-187500.015625	460.000000	445.000000	1018.000000	1606911978.513526
823	77287.632812	42911.839844	-77164.296875	-187500.015625	-187500.015625	-187500.015625	-187500.015625	-187500.015625	460.000000	444.000000	1019.000000	1606911978.513528
824	77250.195312	42870.933594	-66689.265625	-187500.015625	-187500.015625	-187500.015625	-187500.015625	-187500.015625	460.000000	444.000000	1018.000000	1606911978.513529
825	77298.992188	42926.167969	-63816.640625	-187500.015625	-187500.015625	-187500.015625	-187500.015625	-187500.015625	461.000000	444.000000	1019.000000	1606911978.513531
826	77360.304688	42990.652344	-72763.015625	-187500.015625	-187500.015625	-187500.015625	-187500.015625	-187500.015625	460.000000	444.000000	1018.000000	1606911978.513532
827	77349.437500	42976.660156	-79786.960938	-187500.015625	-187500.015625	-187500.015625	-187500.015625	-187500.015625	460.000000	444.000000	1018.000000	1606911978.513534
828	77292.531250	42916.914062	-77292.039062	-187500.015625	-187500.015625	-187500.015625	-187500.015625	-187500.015625	460.000000	444.000000	1019.000000	1606911978.513535
829	77255.250000	42879.273438	-66757.929688	-187500.015625	-187500.015625	-187500.015625	-187500.015625	-187500.015625	461.000000	445.000000	1018.000000	1606911978.513537
830	77298.968750	42926.835938	-63990.917969	-187500.015625	-187500.015625	-187500.015625	-187500.015625	-187500.015625	461.000000	444.000000	1019.000000	1606911978.513538
831	77352.414062	42982.425781	-73029.609375	-187500.015625	-187500.015625	-187500.015625	-187500.015625	-187500.015625	460.000000	444.000000	1018.000000	1606911978.513540
832	77339.851562	42968.007812	-79783.187500	-187500.015625	-187500.015625	-187500.015625	-187500.015625	-187500.015625	460.000000	445.000000	1018.000000	1606911978.513541
833	77288.460938	42912.507812	-77302.859375	-187500.015625	-187500.015625	-187500.015625	-187500.015625	-187500.015625	460.000000	444.000000	1018.000000	1606911978.513543
834	77249.796875	42871.269531	-66798.656250	-187500.015625	-187500.015625	-187500.015625	-187500.015625	-187500.015625	460.000000	444.000000	1018.000000	1606911978.513544
835	77291.570312	42917.785156	-63841.386719	-187500.015625	-187500.015625	-187500.015625	-187500.015625	-187500.015625	461.000000	444.000000	1019.000000	1606911978.513546
836	77343.312500	42972.457031	-72792.656250	-187500.015625	-187500.015625	-187500.015625	-187500.015625	-187500.015625	460.000000	444.000000	1018.000000	1606911978.513547
837	77336.898438	42965.191406	-79654.953125	-187500.015625	-187500.015625	-187500.015625	-187500.015625	-187500.015625	460.000000	444.000000	1019.000000	1606911978.513548
838	77282.359375	42906.988281	-77330.195312	-187500.015625	-187500.015625	-187500.015625	-187500.015625	-187500.015625	461.000000	444.000000	1019.000000	1606911978.513551
839	77235.507812	42857.925781	-66836.382812	-187500.015625	-187500.015625	-187500.015625	-187500.015625	-187500.015625	460.000000	444.000000	1018.000000	1606911978.513552
840	77275.093750	42903.078125	-63476.738281	-187500.015625	-187500.015625	-187500.015625	-187500.015625	-187500.015625	461.000000	444.000000	1018.000000	1606911978.513554
841	77338.820312	42972.500000	-71999.281250	-187500.015625	-187500.015625	-187500.015625	-187500.015625	-187500.015625	460.000000	444.000000	1018.000000	1606911978.513555
842	77333.234375	42965.707031	-79302.960938	-187500.015625	-187500.015625	-187500.015625	-187500.015625	-187500.015625	460.000000	445.000000	1019.000000	1606911978.992783
843	77276.101562	42903.949219	-77309.453125	-187500.015625	-187500.015625	-187500.015625	-187500.015625	-187500.015625	460.000000	444.000000	1018.000000	1606911978.992956
844	77236.250000	42862.640625	-66916.601562	-187500.015625	-187500.015625	-187500.015625	-187500.015625	-187500.015625	460.000000	444.000000	1019.000000	1606911978.992958
845	77272.929688	42903.589844	-63284.468750	-187500.015625	-187500.015625	-187500.015625	-187500.015625	-187500.015625	460.000000	445.000000	1018.000000	1606911978.992959
846	77329.859375	42962.152344	-71933.406250	-187500.015625	-187500.015625	-187500.015625	-187500.015625	-187500.015625	460.000000	444.000000	1018.000000	1606911978.992961
847	77332.179688	42963.156250	-79317.304688	-187500.015625	-187500.015625	-187500.015625	-187500.015625	-187500.015625	460.000000	445.000000	1019.000000	1606911978.992962
848	77282.789062	42910.968750	-77371.093750	-187500.015625	-187500.015625	-187500.015625	-187500.015625	-187500.015625	460.000000	444.000000	1018.000000	1606911978.992964
849	77248.046875	42874.511719	-67027.515625	-187500.015625	-187500.015625	-187500.015625	-187500.015625	-187500.015625	460.000000	444.000000	1019.000000	1606911978.992965
850	77292.757812	42923.753906	-63579.066406	-187500.015625	-187500.015625	-187500.015625	-187500.015625	-187500.015625	460.000000	445.000000	1018.000000	1606911978.992967
851	77348.054688	42980.035156	-72400.921875	-187500.015625	-187500.015625	-187500.015625	-187500.015625	-187500.015625	460.000000	444.000000	1019.000000	1606911978.992968
852	77344.765625	42975.093750	-79456.406250	-187500.015625	-187500.015625	-187500.015625	-187500.015625	-187500.015625	460.000000	445.000000	1018.000000	1606911978.992970
853	77296.937500	42924.355469	-77509.812500	-187500.015625	-187500.015625	-187500.015625	-187500.015625	-187500.015625	460.000000	444.000000	1018.000000	1606911978.992971
854	77250.843750	42876.187500	-67136.523438	-187500.015625	-187500.015625	-187500.015625	-187500.015625	-187500.015625	460.000000	444.000000	1018.000000	1606911978.992973
855	77287.812500	42917.492188	-63359.058594	-187500.015625	-187500.015625	-187500.015625	-187500.015625	-187500.015625	461.000000	444.000000	1019.000000	1606911978.992974
856	77344.164062	42975.273438	-71972.593750	-187500.015625	-187500.015625	-187500.015625	-187500.015625	-187500.015625	460.000000	444.000000	1018.000000	1606911978.992976
857	77339.468750	42968.722656	-79254.585938	-187500.015625	-187500.015625	-187500.015625	-187500.015625	-187500.015625	460.000000	444.000000	1019.000000	1606911978.992992
858	77293.023438	42919.058594	-77502.796875	-187500.015625	-187500.015625	-187500.015625	-187500.015625	-187500.015625	460.000000	444.000000	1018.000000	1606911978.992993
859	77251.742188	42874.757812	-67183.398438	-187500.015625	-187500.015625	-187500.015625	-187500.015625	-187500.015625	460.000000	444.000000	1018.000000	1606911978.992994
860	77291.210938	42918.476562	-63132.835938	-187500.015625	-187500.015625	-187500.015625	-187500.015625	-187500.015625	460.000000	444.000000	1018.000000	1606911978.992996
861	77351.203125	42981.308594	-71558.390625	-187500.015625	-187500.015625	-187500.015625	-187500.015625	-187500.015625	460.000000	444.000000	1018.000000	1606911978.992999
862	77346.554688	42974.089844	-79038.109375	-187500.015625	-187500.015625	-187500.015625	-187500.015625	-187500.015625	460.000000	444.000000	1019.000000	1606911978.993001
863	77301.898438	42927.261719	-77466.359375	-187500.015625	-187500.015625	-187500.015625	-187500.015625	-187500.015625	460.000000	444.000000	1018.000000	1606911978.993002
864	77258.554688	42883.207031	-67233.265625	-187500.015625	-187500.015625	-187500.015625	-187500.015625	-187500.015625	460.000000	444.000000	1019.000000	1606911978.993004
865	77293.578125	42923.148438	-62829.164062	-187500.015625	-187500.015625	-187500.015625	-187500.015625	-187500.015625	460.000000	444.000000	1018.000000	1606911978.993005
866	77353.015625	42984.707031	-70994.414062	-187500.015625	-187500.015625	-187500.015625	-187500.015625	-187500.015625	460.000000	444.000000	1018.000000	1606911978.993007
867	77354.242188	42983.273438	-78792.109375	-187500.015625	-187500.015625	-187500.015625	-187500.015625	-187500.015625	460.000000	445.000000	1019.000000	1606911978.993008
868	77305.742188	42931.640625	-77473.421875	-187500.015625	-187500.015625	-187500.015625	-187500.015625	-187500.015625	460.000000	444.000000	1019.000000	1606911978.993010
869	77262.132812	42885.152344	-67311.804688	-187500.015625	-187500.015625	-187500.015625	-187500.015625	-187500.015625	460.000000	444.000000	1019.000000	1606911978.993011
870	77298.765625	42924.914062	-62737.230469	-187500.015625	-187500.015625	-187500.015625	-187500.015625	-187500.015625	461.000000	444.000000	1019.000000	1606911978.993012
871	77351.718750	42980.347656	-70801.312500	-187500.015625	-187500.015625	-187500.015625	-187500.015625	-187500.015625	460.000000	444.000000	1019.000000	1606911978.993014
872	77352.101562	42979.453125	-78733.031250	-187500.015625	-187500.015625	-187500.015625	-187500.015625	-187500.015625	461.000000	445.000000	1019.000000	1606911978.993015
873	77304.179688	42928.089844	-77586.164062	-187500.015625	-187500.015625	-187500.015625	-187500.015625	-187500.015625	460.000000	444.000000	1018.000000	1606911978.993017
874	77255.742188	42876.410156	-67400.585938	-187500.015625	-187500.015625	-187500.015625	-187500.015625	-187500.015625	460.000000	445.000000	1018.000000	1606911978.993018
875	77280.640625	42904.863281	-60886.640625	-187500.015625	-187500.015625	-187500.015625	-187500.015625	-187500.015625	461.000000	444.000000	1019.000000	1606911978.993020
876	77350.179688	42979.117188	-66613.601562	-187500.015625	-187500.015625	-187500.015625	-187500.015625	-187500.015625	461.000000	444.000000	1018.000000	1606911978.993021
877	77363.992188	42993.644531	-76504.523438	-187500.015625	-187500.015625	-187500.015625	-187500.015625	-187500.015625	460.000000	445.000000	1019.000000	1606911978.993023
878	77308.890625	42936.066406	-77109.578125	-187500.015625	-187500.015625	-187500.015625	-187500.015625	-187500.015625	460.000000	444.000000	1018.000000	1606911978.993024
879	77256.921875	42881.664062	-67680.054688	-187500.015625	-187500.015625	-187500.015625	-187500.015625	-187500.015625	460.000000	445.000000	1019.000000	1606911978.993026
880	77288.867188	42917.136719	-63235.117188	-187500.015625	-187500.015625	-187500.015625	-187500.015625	-187500.015625	461.000000	445.000000	1018.000000	1606911978.993027
881	77349.015625	42981.242188	-71560.070312	-187500.015625	-187500.015625	-187500.015625	-187500.015625	-187500.015625	460.000000	444.000000	1019.000000	1606911978.993029
882	77345.929688	42976.660156	-79279.195312	-187500.015625	-187500.015625	-187500.015625	-187500.015625	-187500.015625	460.000000	445.000000	1018.000000	1606911978.993030
883	77295.187500	42921.113281	-78197.484375	-187500.015625	-187500.015625	-187500.015625	-187500.015625	-187500.015625	460.000000	444.000000	1019.000000	1606911978.993032
884	77248.250000	42870.933594	-68190.945312	-187500.015625	-187500.015625	-187500.015625	-187500.015625	-187500.015625	460.000000	445.000000	1019.000000	1606911978.993033
885	77289.242188	42917.179688	-63340.863281	-187500.015625	-187500.015625	-187500.015625	-187500.015625	-187500.015625	461.000000	445.000000	1018.000000	1606911978.993035
886	77343.898438	42974.558594	-71487.093750	-187500.015625	-187500.015625	-187500.015625	-187500.015625	-187500.015625	460.000000	444.000000	1019.000000	1606911978.993037
887	77338.867188	42967.898438	-79177.898438	-187500.015625	-187500.015625	-187500.015625	-187500.015625	-187500.015625	460.000000	444.000000	1018.000000	1606911978.993038
888	77289.156250	42915.953125	-78198.804688	-187500.015625	-187500.015625	-187500.015625	-187500.015625	-187500.015625	460.000000	444.000000	1018.000000	1606911978.993040
889	77241.125000	42864.675781	-68230.062500	-187500.015625	-187500.015625	-187500.015625	-187500.015625	-187500.015625	460.000000	444.000000	1019.000000	1606911978.993042
890	77276.148438	42904.820312	-63007.664062	-187500.015625	-187500.015625	-187500.015625	-187500.015625	-187500.015625	460.000000	444.000000	1019.000000	1606911978.993043
891	77341.101562	42973.460938	-70798.414062	-187500.015625	-187500.015625	-187500.015625	-187500.015625	-187500.015625	460.000000	444.000000	1019.000000	1606911978.993044
892	77340.343750	42969.351562	-78821.679688	-187500.015625	-187500.015625	-187500.015625	-187500.015625	-187500.015625	461.000000	444.000000	1019.000000	1606911978.993046
893	77288.664062	42913.203125	-78072.828125	-187500.015625	-187500.015625	-187500.015625	-187500.015625	-187500.015625	460.000000	444.000000	1018.000000	1606911978.993047
894	77240.046875	42863.847656	-68260.343750	-187500.015625	-187500.015625	-187500.015625	-187500.015625	-187500.015625	460.000000	444.000000	1019.000000	1606911978.993049
895	77270.781250	42898.539062	-62645.187500	-187500.015625	-187500.015625	-187500.015625	-187500.015625	-187500.015625	460.000000	444.000000	1018.000000	1606911978.993050
896	77335.382812	42965.617188	-69990.195312	-187500.015625	-187500.015625	-187500.015625	-187500.015625	-187500.015625	460.000000	444.000000	1018.000000	1606911978.993052
897	77341.460938	42969.574219	-78427.242188	-187500.015625	-187500.015625	-187500.015625	-187500.015625	-187500.015625	460.000000	445.000000	1018.000000	1606911978.993053
898	77295.773438	42919.460938	-78067.601562	-187500.015625	-187500.015625	-187500.015625	-187500.015625	-187500.015625	460.000000	444.000000	1018.000000	1606911978.993055
899	77244.898438	42866.734375	-68379.101562	-187500.015625	-187500.015625	-187500.015625	-187500.015625	-187500.015625	460.000000	445.000000	1018.000000	1606911978.993056
900	77273.640625	42896.929688	-62586.179688	-187500.015625	-187500.015625	-187500.015625	-187500.015625	-187500.015625	461.000000	444.000000	1019.000000	1606911978.993057
901	77335.492188	42961.636719	-69781.179688	-187500.015625	-187500.015625	-187500.015625	-187500.015625	-187500.015625	461.000000	444.000000	1019.000000	1606911978.993059
902	77337.992188	42964.789062	-78358.218750	-187500.015625	-187500.015625	-187500.015625	-187500.015625	-187500.015625	460.000000	445.000000	1018.000000	1606911978.993061
903	77292.531250	42917.539062	-78128.843750	-187500.015625	-187500.015625	-187500.015625	-187500.015625	-187500.015625	460.000000	444.000000	1019.000000	1606911978.993062
904	77240.718750	42863.492188	-68554.539062	-187500.015625	-187500.015625	-187500.015625	-187500.015625	-187500.015625	460.000000	445.000000	1018.000000	1606911978.993064
905	77269.148438	42894.851562	-62682.738281	-187500.015625	-187500.015625	-187500.015625	-187500.015625	-187500.015625	461.000000	445.000000	1019.000000	1606911978.993065
906	77330.125000	42959.113281	-69937.421875	-187500.015625	-187500.015625	-187500.015625	-187500.015625	-187500.015625	460.000000	444.000000	1018.000000	1606911978.993067
907	77335.156250	42961.863281	-78440.070312	-187500.015625	-187500.015625	-187500.015625	-187500.015625	-187500.015625	460.000000	445.000000	1019.000000	1606911978.993069
908	77289.695312	42914.207031	-78256.718750	-187500.015625	-187500.015625	-187500.015625	-187500.015625	-187500.015625	460.000000	444.000000	1019.000000	1606911978.993071
909	77235.039062	42858.285156	-68699.421875	-187500.015625	-187500.015625	-187500.015625	-187500.015625	-187500.015625	460.000000	444.000000	1018.000000	1606911978.993073
910	77262.203125	42887.320312	-62715.640625	-187500.015625	-187500.015625	-187500.015625	-187500.015625	-187500.015625	460.000000	445.000000	1019.000000	1606911978.993074
911	77328.156250	42955.937500	-69950.093750	-187500.015625	-187500.015625	-187500.015625	-187500.015625	-187500.015625	460.000000	444.000000	1019.000000	1606911978.993075
912	77334.734375	42961.882812	-78442.703125	-187500.015625	-187500.015625	-187500.015625	-187500.015625	-187500.015625	460.000000	444.000000	1018.000000	1606911978.993077
913	77287.859375	42913.066406	-78335.734375	-187500.015625	-187500.015625	-187500.015625	-187500.015625	-187500.015625	460.000000	444.000000	1018.000000	1606911978.993079
914	77235.156250	42860.652344	-68867.156250	-187500.015625	-187500.015625	-187500.015625	-187500.015625	-187500.015625	461.000000	444.000000	1018.000000	1606911978.993080
915	77265.304688	42894.539062	-62703.390625	-187500.015625	-187500.015625	-187500.015625	-187500.015625	-187500.015625	460.000000	445.000000	1018.000000	1606911978.993082
916	77324.671875	42955.378906	-69800.851562	-187500.015625	-187500.015625	-187500.015625	-187500.015625	-187500.015625	460.000000	444.000000	1019.000000	1606911978.993083
917	77329.500000	42958.062500	-78337.718750	-187500.015625	-187500.015625	-187500.015625	-187500.015625	-187500.015625	460.000000	445.000000	1018.000000	1606911978.993085
918	77287.593750	42914.968750	-78378.335938	-187500.015625	-187500.015625	-187500.015625	-187500.015625	-187500.015625	460.000000	444.000000	1019.000000	1606911978.993086
919	77236.695312	42860.628906	-68996.593750	-187500.015625	-187500.015625	-187500.015625	-187500.015625	-187500.015625	460.000000	444.000000	1019.000000	1606911978.993088
920	77259.632812	42886.691406	-62587.632812	-187500.015625	-187500.015625	-187500.015625	-187500.015625	-187500.015625	461.000000	445.000000	1019.000000	1606911978.993089
921	77320.585938	42949.343750	-69476.414062	-187500.015625	-187500.015625	-187500.015625	-187500.015625	-187500.015625	460.000000	444.000000	1020.000000	1606911978.993091
922	77326.328125	42951.601562	-78176.093750	-187500.015625	-187500.015625	-187500.015625	-187500.015625	-187500.015625	460.000000	444.000000	1019.000000	1606911978.993092
923	77287.187500	42909.558594	-78378.554688	-187500.015625	-187500.015625	-187500.015625	-187500.015625	-187500.015625	460.000000	444.000000	1017.000000	1606911978.993093
924	77232.671875	42850.929688	-69090.625000	-187500.015625	-187500.015625	-187500.015625	-187500.015625	-187500.015625	460.000000	444.000000	1019.000000	1606911978.993095
925	77245.796875	42865.011719	-61040.800781	-187500.015625	-187500.015625	-187500.015625	-187500.015625	-187500.015625	460.000000	445.000000	1018.000000	1606911978.993097
926	77314.500000	42938.550781	-64721.640625	-187500.015625	-187500.015625	-187500.015625	-187500.015625	-187500.015625	461.000000	444.000000	1019.000000	1606911978.993098
927	77338.265625	42962.687500	-75110.820312	-187500.015625	-187500.015625	-187500.015625	-187500.015625	-187500.015625	460.000000	445.000000	1018.000000	1606911978.993100
928	77291.750000	42914.183594	-77656.593750	-187500.015625	-187500.015625	-187500.015625	-187500.015625	-187500.015625	460.000000	444.000000	1019.000000	1606911978.993101
929	77235.960938	42856.539062	-69225.671875	-187500.015625	-187500.015625	-187500.015625	-187500.015625	-187500.015625	460.000000	445.000000	1018.000000	1606911978.993102
930	77254.820312	42879.093750	-62880.058594	-187500.015625	-187500.015625	-187500.015625	-187500.015625	-187500.015625	461.000000	445.000000	1019.000000	1606911978.993104
931	77319.398438	42947.289062	-69805.210938	-187500.015625	-187500.015625	-187500.015625	-187500.015625	-187500.015625	460.000000	444.000000	1018.000000	1606911978.993106
932	77326.210938	42952.406250	-78572.703125	-187500.015625	-187500.015625	-187500.015625	-187500.015625	-187500.015625	460.000000	444.000000	1019.000000	1606911978.993108
933	77281.062500	42903.253906	-78968.867188	-187500.015625	-187500.015625	-187500.015625	-187500.015625	-187500.015625	460.000000	444.000000	1018.000000	1606911978.993109
934	77231.937500	42851.421875	-69866.500000	-187500.015625	-187500.015625	-187500.015625	-187500.015625	-187500.015625	461.000000	444.000000	1020.000000	1606911978.993111
935	77254.867188	42877.863281	-63080.753906	-187500.015625	-187500.015625	-187500.015625	-187500.015625	-187500.015625	461.000000	444.000000	1019.000000	1606911978.993112
936	77319.304688	42946.839844	-69778.101562	-187500.015625	-187500.015625	-187500.015625	-187500.015625	-187500.015625	460.000000	444.000000	1018.000000	1606911978.993114
937	77328.492188	42955.089844	-78466.554688	-187500.015625	-187500.015625	-187500.015625	-187500.015625	-187500.015625	460.000000	445.000000	1018.000000	1606911978.993115
938	77285.890625	42910.808594	-78907.039062	-187500.015625	-187500.015625	-187500.015625	-187500.015625	-187500.015625	460.000000	445.000000	1018.000000	1606911978.993117
939	77233.367188	42854.976562	-69871.640625	-187500.015625	-187500.015625	-187500.015625	-187500.015625	-187500.015625	460.000000	444.000000	1018.000000	1606911978.993118
940	77253.523438	42878.625000	-62841.414062	-187500.015625	-187500.015625	-187500.015625	-187500.015625	-187500.015625	461.000000	445.000000	1019.000000	1606911978.993120
941	77314.523438	42943.644531	-69243.375000	-187500.015625	-187500.015625	-187500.015625	-187500.015625	-187500.015625	461.000000	444.000000	1018.000000	1606911978.993121
942	77327.195312	42955.871094	-78154.234375	-187500.015625	-187500.015625	-187500.015625	-187500.015625	-187500.015625	460.000000	445.000000	1018.000000	1606911978.993122
943	77288.531250	42914.632812	-78842.804688	-187500.015625	-187500.015625	-187500.015625	-187500.015625	-187500.015625	460.000000	444.000000	1019.000000	1606911978.993124
944	77235.062500	42858.597656	-69965.960938	-187500.015625	-187500.015625	-187500.015625	-187500.015625	-187500.015625	460.000000	444.000000	1019.000000	1606911978.993126
945	77252.835938	42881.730469	-62647.781250	-187500.015625	-187500.015625	-187500.015625	-187500.015625	-187500.015625	461.000000	445.000000	1018.000000	1606911978.993127
946	77312.062500	42945.566406	-68589.476562	-187500.015625	-187500.015625	-187500.015625	-187500.015625	-187500.015625	460.000000	444.000000	1019.000000	1606911978.993128
947	77318.078125	42950.417969	-77775.398438	-187500.015625	-187500.015625	-187500.015625	-187500.015625	-187500.015625	461.000000	444.000000	1018.000000	1606911978.993130
948	77279.210938	42910.140625	-78781.804688	-187500.015625	-187500.015625	-187500.015625	-187500.015625	-187500.015625	460.000000	444.000000	1018.000000	1606911978.993131
949	77224.601562	42853.320312	-70073.320312	-187500.015625	-187500.015625	-187500.015625	-187500.015625	-187500.015625	460.000000	444.000000	1018.000000	1606911978.993133
950	77238.195312	42869.167969	-62597.464844	-187500.015625	-187500.015625	-187500.015625	-187500.015625	-187500.015625	460.000000	445.000000	1018.000000	1606911978.993135
951	77306.992188	42941.968750	-68288.312500	-187500.015625	-187500.015625	-187500.015625	-187500.015625	-187500.015625	460.000000	444.000000	1019.000000	1606911978.993136
952	77325.210938	42959.203125	-77598.078125	-187500.015625	-187500.015625	-187500.015625	-187500.015625	-187500.015625	460.000000	445.000000	1019.000000	1606911978.993138
953	77283.257812	42914.855469	-78801.187500	-187500.015625	-187500.015625	-187500.015625	-187500.015625	-187500.015625	460.000000	444.000000	1019.000000	1606911978.993139
954	77226.343750	42854.839844	-70225.242188	-187500.015625	-187500.015625	-187500.015625	-187500.015625	-187500.015625	460.000000	444.000000	1019.000000	1606911978.993142
955	77236.312500	42866.128906	-62650.285156	-187500.015625	-187500.015625	-187500.015625	-187500.015625	-187500.015625	460.000000	445.000000	1018.000000	1606911978.993143
956	77296.484375	42931.171875	-68344.390625	-187500.015625	-187500.015625	-187500.015625	-187500.015625	-187500.015625	460.000000	444.000000	1019.000000	1606911978.993145
957	77312.984375	42946.707031	-77598.148438	-187500.015625	-187500.015625	-187500.015625	-187500.015625	-187500.015625	460.000000	445.000000	1018.000000	1606911978.993146
958	77273.953125	42904.664062	-78829.437500	-187500.015625	-187500.015625	-187500.015625	-187500.015625	-187500.015625	460.000000	444.000000	1019.000000	1606911978.993148
959	77224.468750	42850.953125	-70308.234375	-187500.015625	-187500.015625	-187500.015625	-187500.015625	-187500.015625	460.000000	444.000000	1017.000000	1606911978.993149
960	77235.398438	42861.769531	-61416.980469	-187500.015625	-187500.015625	-187500.015625	-187500.015625	-187500.015625	461.000000	445.000000	1019.000000	1606911978.993151
961	77295.593750	42925.898438	-63796.703125	-187500.015625	-187500.015625	-187500.015625	-187500.015625	-187500.015625	460.000000	444.000000	1018.000000	1606911978.993152
962	77332.742188	42967.382812	-73921.820312	-187500.015625	-187500.015625	-187500.015625	-187500.015625	-187500.015625	461.000000	444.000000	1019.000000	1606911979.472991
963	77292.460938	42923.191406	-77799.695312	-187500.015625	-187500.015625	-187500.015625	-187500.015625	-187500.015625	460.000000	444.000000	1019.000000	1606911979.473158
964	77233.898438	42862.417969	-70296.281250	-187500.015625	-187500.015625	-187500.015625	-187500.015625	-187500.015625	461.000000	444.000000	1019.000000	1606911979.473160
965	77240.406250	42870.332031	-61580.328125	-187500.015625	-187500.015625	-187500.015625	-187500.015625	-187500.015625	460.000000	445.000000	1018.000000	1606911979.473162
966	77302.546875	42936.894531	-64152.386719	-187500.015625	-187500.015625	-187500.015625	-187500.015625	-187500.015625	461.000000	444.000000	1018.000000	1606911979.473163
967	77336.632812	42973.531250	-74834.242188	-187500.015625	-187500.015625	-187500.015625	-187500.015625	-187500.015625	460.000000	445.000000	1019.000000	1606911979.473165
968	77293.156250	42926.726562	-78516.242188	-187500.015625	-187500.015625	-187500.015625	-187500.015625	-187500.015625	460.000000	444.000000	1018.000000	1606911979.473166
969	77228.671875	42856.539062	-70972.085938	-187500.015625	-187500.015625	-187500.015625	-187500.015625	-187500.015625	460.000000	444.000000	1019.000000	1606911979.473168
970	77232.468750	42860.316406	-62348.199219	-187500.015625	-187500.015625	-187500.015625	-187500.015625	-187500.015625	461.000000	444.000000	1018.000000	1606911979.473169
971	77294.898438	42926.144531	-64827.453125	-187500.015625	-187500.015625	-187500.015625	-187500.015625	-187500.015625	460.000000	444.000000	1019.000000	1606911979.473171
972	77329.140625	42963.648438	-74923.804688	-187500.015625	-187500.015625	-187500.015625	-187500.015625	-187500.015625	460.000000	444.000000	1018.000000	1606911979.473172
973	77289.265625	42922.386719	-78721.101562	-187500.015625	-187500.015625	-187500.015625	-187500.015625	-187500.015625	460.000000	445.000000	1018.000000	1606911979.473174
974	77228.742188	42858.441406	-71351.484375	-187500.015625	-187500.015625	-187500.015625	-187500.015625	-187500.015625	460.000000	444.000000	1019.000000	1606911979.473175
975	77244.968750	42877.527344	-63709.644531	-187500.015625	-187500.015625	-187500.015625	-187500.015625	-187500.015625	461.000000	444.000000	1019.000000	1606911979.473177
976	77308.375000	42945.343750	-69631.742188	-187500.015625	-187500.015625	-187500.015625	-187500.015625	-187500.015625	460.000000	444.000000	1018.000000	1606911979.473178
977	77324.609375	42959.625000	-78698.117188	-187500.015625	-187500.015625	-187500.015625	-187500.015625	-187500.015625	461.000000	444.000000	1018.000000	1606911979.473180
978	77286.585938	42918.164062	-80035.421875	-187500.015625	-187500.015625	-187500.015625	-187500.015625	-187500.015625	460.000000	444.000000	1018.000000	1606911979.473183
979	77225.070312	42851.914062	-71889.781250	-187500.015625	-187500.015625	-187500.015625	-187500.015625	-187500.015625	461.000000	444.000000	1019.000000	1606911979.473185
980	77235.531250	42867.582031	-63657.453125	-187500.015625	-187500.015625	-187500.015625	-187500.015625	-187500.015625	460.000000	445.000000	1018.000000	1606911979.473200
981	77302.898438	42940.941406	-69058.773438	-187500.015625	-187500.015625	-187500.015625	-187500.015625	-187500.015625	460.000000	444.000000	1019.000000	1606911979.473202
982	77325.406250	42964.433594	-78250.101562	-187500.015625	-187500.015625	-187500.015625	-187500.015625	-187500.015625	460.000000	444.000000	1019.000000	1606911979.473204
983	77291.953125	42926.925781	-79784.460938	-187500.015625	-187500.015625	-187500.015625	-187500.015625	-187500.015625	460.000000	445.000000	1018.000000	1606911979.473205
984	77234.664062	42865.078125	-71756.070312	-187500.015625	-187500.015625	-187500.015625	-187500.015625	-187500.015625	461.000000	444.000000	1018.000000	1606911979.473206
985	77236.718750	42869.593750	-63261.000000	-187500.015625	-187500.015625	-187500.015625	-187500.015625	-187500.015625	460.000000	445.000000	1018.000000	1606911979.473208
986	77293.578125	42929.718750	-67964.187500	-187500.015625	-187500.015625	-187500.015625	-187500.015625	-187500.015625	460.000000	444.000000	1019.000000	1606911979.473209
987	77314.304688	42949.746094	-77468.039062	-187500.015625	-187500.015625	-187500.015625	-187500.015625	-187500.015625	460.000000	445.000000	1018.000000	1606911979.473211
988	77283.296875	42915.593750	-79464.117188	-187500.015625	-187500.015625	-187500.015625	-187500.015625	-187500.015625	460.000000	444.000000	1018.000000	1606911979.473212
989	77221.515625	42849.835938	-71687.671875	-187500.015625	-187500.015625	-187500.015625	-187500.015625	-187500.015625	460.000000	444.000000	1017.000000	1606911979.473214
990	77226.750000	42856.406250	-62928.226562	-187500.015625	-187500.015625	-187500.015625	-187500.015625	-187500.015625	460.000000	445.000000	1018.000000	1606911979.473215
991	77291.148438	42925.136719	-66930.304688	-187500.015625	-187500.015625	-187500.015625	-187500.015625	-187500.015625	460.000000	444.000000	1019.000000	1606911979.473217
992	77314.234375	42947.511719	-76767.757812	-187500.015625	-187500.015625	-187500.015625	-187500.015625	-187500.015625	460.000000	445.000000	1018.000000	1606911979.473218
993	77286.851562	42917.425781	-79276.445312	-187500.015625	-187500.015625	-187500.015625	-187500.015625	-187500.015625	460.000000	444.000000	1019.000000	1606911979.473220
994	77231.109375	42859.535156	-71725.156250	-187500.015625	-187500.015625	-187500.015625	-187500.015625	-187500.015625	460.000000	444.000000	1019.000000	1606911979.473221
995	77242.578125	42873.347656	-62986.183594	-187500.015625	-187500.015625	-187500.015625	-187500.015625	-187500.015625	461.000000	444.000000	1018.000000	1606911979.473223
996	77304.156250	42937.230469	-67091.421875	-187500.015625	-187500.015625	-187500.015625	-187500.015625	-187500.015625	460.000000	444.000000	1019.000000	1606911979.473224
997	77324.359375	42956.429688	-76869.679688	-187500.015625	-187500.015625	-187500.015625	-187500.015625	-187500.015625	460.000000	445.000000	1018.000000	1606911979.473226
998	77295.679688	42927.148438	-79319.523438	-187500.015625	-187500.015625	-187500.015625	-187500.015625	-187500.015625	460.000000	444.000000	1018.000000	1606911979.473227
999	77242.578125	42873.750000	-71868.390625	-187500.015625	-187500.015625	-187500.015625	-187500.015625	-187500.015625	460.000000	444.000000	1018.000000	1606911979.473229
1000	77240.453125	42872.746094	-63088.152344	-187500.015625	-187500.015625	-187500.015625	-187500.015625	-187500.015625	461.000000	444.000000	1019.000000	1606911979.473230
1001	77300.890625	42937.230469	-67307.781250	-187500.015625	-187500.015625	-187500.015625	-187500.015625	-187500.015625	461.000000	444.000000	1019.000000	1606911979.473233
1002	77326.882812	42962.933594	-76974.171875	-187500.015625	-187500.015625	-187500.015625	-187500.015625	-187500.015625	461.000000	444.000000	1019.000000	1606911979.473234
1003	77292.437500	42924.332031	-79346.812500	-187500.015625	-187500.015625	-187500.015625	-187500.015625	-187500.015625	460.000000	444.000000	1019.000000	1606911979.473236
1004	77232.023438	42861.210938	-71912.312500	-187500.015625	-187500.015625	-187500.015625	-187500.015625	-187500.015625	460.000000	444.000000	1018.000000	1606911979.473239
1005	77241.210938	42874.175781	-62986.542969	-187500.015625	-187500.015625	-187500.015625	-187500.015625	-187500.015625	461.000000	445.000000	1018.000000	1606911979.473240
1006	77316.046875	42953.546875	-67269.515625	-187500.015625	-187500.015625	-187500.015625	-187500.015625	-187500.015625	460.000000	444.000000	1019.000000	1606911979.473242
1007	77339.070312	42975.609375	-76933.359375	-187500.015625	-187500.015625	-187500.015625	-187500.015625	-187500.015625	461.000000	445.000000	1019.000000	1606911979.473243
1008	77302.429688	42935.574219	-79343.929688	-187500.015625	-187500.015625	-187500.015625	-187500.015625	-187500.015625	460.000000	444.000000	1018.000000	1606911979.473264
1009	77249.437500	42878.378906	-72087.523438	-187500.015625	-187500.015625	-187500.015625	-187500.015625	-187500.015625	460.000000	444.000000	1018.000000	1606911979.473266
1010	77250.289062	42879.539062	-63060.906250	-187500.015625	-187500.015625	-187500.015625	-187500.015625	-187500.015625	461.000000	444.000000	1018.000000	1606911979.473268
1011	77319.507812	42953.769531	-67065.867188	-187500.015625	-187500.015625	-187500.015625	-187500.015625	-187500.015625	460.000000	443.000000	1018.000000	1606911979.473269
1012	77347.156250	42981.644531	-76745.132812	-187500.015625	-187500.015625	-187500.015625	-187500.015625	-187500.015625	460.000000	445.000000	1019.000000	1606911979.473271
1013	77310.007812	42942.082031	-79315.296875	-187500.015625	-187500.015625	-187500.015625	-187500.015625	-187500.015625	460.000000	444.000000	1018.000000	1606911979.473272
1014	77257.414062	42886.691406	-72168.460938	-187500.015625	-187500.015625	-187500.015625	-187500.015625	-187500.015625	460.000000	444.000000	1018.000000	1606911979.473274
1015	77257.015625	42886.023438	-62977.871094	-187500.015625	-187500.015625	-187500.015625	-187500.015625	-187500.015625	461.000000	444.000000	1018.000000	1606911979.473275
1016	77315.929688	42948.070312	-66613.585938	-187500.015625	-187500.015625	-187500.015625	-187500.015625	-187500.015625	460.000000	444.000000	1018.000000	1606911979.473277
1017	77335.890625	42967.515625	-76403.085938	-187500.015625	-187500.015625	-187500.015625	-187500.015625	-187500.015625	460.000000	445.000000	1018.000000	1606911979.473280
1018	77306.968750	42936.851562	-79240.257812	-187500.015625	-187500.015625	-187500.015625	-187500.015625	-187500.015625	460.000000	445.000000	1018.000000	1606911979.473282
1019	77250.015625	42878.265625	-72291.039062	-187500.015625	-187500.015625	-187500.015625	-187500.015625	-187500.015625	460.000000	444.000000	1019.000000	1606911979.473283
1020	77248.851562	42879.070312	-62984.734375	-187500.015625	-187500.015625	-187500.015625	-187500.015625	-187500.015625	460.000000	444.000000	1019.000000	1606911979.473285
1021	77311.460938	42943.734375	-66305.843750	-187500.015625	-187500.015625	-187500.015625	-187500.015625	-187500.015625	461.000000	444.000000	1019.000000	1606911979.473286
1022	77337.796875	42967.269531	-76119.578125	-187500.015625	-187500.015625	-187500.015625	-187500.015625	-187500.015625	460.000000	444.000000	1019.000000	1606911979.473288
1023	77309.046875	42934.324219	-79191.421875	-187500.015625	-187500.015625	-187500.015625	-187500.015625	-187500.015625	460.000000	444.000000	1018.000000	1606911979.473304
1024	77248.093750	42870.085938	-72413.257812	-187500.015625	-187500.015625	-187500.015625	-187500.015625	-187500.015625	460.000000	444.000000	1019.000000	1606911979.473306
1025	77248.718750	42874.757812	-63009.722656	-187500.015625	-187500.015625	-187500.015625	-187500.015625	-187500.015625	460.000000	445.000000	1018.000000	1606911979.473308
1026	77317.250000	42949.546875	-66189.679688	-187500.015625	-187500.015625	-187500.015625	-187500.015625	-187500.015625	461.000000	444.000000	1019.000000	1606911979.473309
1027	77345.750000	42977.507812	-76074.632812	-187500.015625	-187500.015625	-187500.015625	-187500.015625	-187500.015625	460.000000	444.000000	1019.000000	1606911979.473311
1028	77313.656250	42942.148438	-79259.773438	-187500.015625	-187500.015625	-187500.015625	-187500.015625	-187500.015625	460.000000	444.000000	1018.000000	1606911979.473312
1029	77246.148438	42870.710938	-72585.898438	-187500.015625	-187500.015625	-187500.015625	-187500.015625	-187500.015625	460.000000	444.000000	1019.000000	1606911979.473314
1030	77239.335938	42864.742188	-63071.972656	-187500.015625	-187500.015625	-187500.015625	-187500.015625	-187500.015625	460.000000	445.000000	1019.000000	1606911979.473315
1031	77304.195312	42933.296875	-66170.187500	-187500.015625	-187500.015625	-187500.015625	-187500.015625	-187500.015625	460.000000	444.000000	1019.000000	1606911979.473317
1032	77333.929688	42964.476562	-76060.007812	-187500.015625	-187500.015625	-187500.015625	-187500.015625	-187500.015625	460.000000	444.000000	1019.000000	1606911979.473318
1033	77305.250000	42934.683594	-79291.984375	-187500.015625	-187500.015625	-187500.015625	-187500.015625	-187500.015625	460.000000	445.000000	1018.000000	1606911979.473320
1034	77246.687500	42874.152344	-72722.984375	-187500.015625	-187500.015625	-187500.015625	-187500.015625	-187500.015625	460.000000	444.000000	1019.000000	1606911979.473321
1035	77238.976562	42867.894531	-63117.972656	-187500.015625	-187500.015625	-187500.015625	-187500.015625	-187500.015625	460.000000	445.000000	1018.000000	1606911979.473322
1036	77300.062500	42933.968750	-66004.406250	-187500.015625	-187500.015625	-187500.015625	-187500.015625	-187500.015625	460.000000	443.000000	1019.000000	1606911979.473324
1037	77334.843750	42967.718750	-75921.070312	-187500.015625	-187500.015625	-187500.015625	-187500.015625	-187500.015625	460.000000	445.000000	1018.000000	1606911979.473325
1038	77302.609375	42931.285156	-79308.164062	-187500.015625	-187500.015625	-187500.015625	-187500.015625	-187500.015625	460.000000	444.000000	1018.000000	1606911979.473327
1039	77247.734375	42874.421875	-72868.093750	-187500.015625	-187500.015625	-187500.015625	-187500.015625	-187500.015625	460.000000	444.000000	1018.000000	1606911979.473328
1040	77241.281250	42868.476562	-62472.832031	-187500.015625	-187500.015625	-187500.015625	-187500.015625	-187500.015625	461.000000	445.000000	1019.000000	1606911979.473330
1041	77304.492188	42936.425781	-62846.531250	-187500.015625	-187500.015625	-187500.015625	-187500.015625	-187500.015625	461.000000	444.000000	1019.000000	1606911979.473332
1042	77349.281250	42983.585938	-73591.929688	-187500.015625	-187500.015625	-187500.015625	-187500.015625	-187500.015625	461.000000	445.000000	1019.000000	1606911979.473333
1043	77314.304688	42945.457031	-78738.781250	-187500.015625	-187500.015625	-187500.015625	-187500.015625	-187500.015625	460.000000	444.000000	1018.000000	1606911979.473334
1044	77242.375000	42869.214844	-73023.171875	-187500.015625	-187500.015625	-187500.015625	-187500.015625	-187500.015625	460.000000	444.000000	1019.000000	1606911979.473336
1045	77233.726562	42863.781250	-63457.738281	-187500.015625	-187500.015625	-187500.015625	-187500.015625	-187500.015625	461.000000	445.000000	1019.000000	1606911979.473337
1046	77298.945312	42933.320312	-66061.382812	-187500.015625	-187500.015625	-187500.015625	-187500.015625	-187500.015625	461.000000	444.000000	1018.000000	1606911979.473339
1047	77330.078125	42963.941406	-75990.046875	-187500.015625	-187500.015625	-187500.015625	-187500.015625	-187500.015625	461.000000	444.000000	1019.000000	1606911979.473341
1048	77297.539062	42929.250000	-79596.343750	-187500.015625	-187500.015625	-187500.015625	-187500.015625	-187500.015625	460.000000	445.000000	1019.000000	1606911979.473343
1049	77239.890625	42868.253906	-73452.789062	-187500.015625	-187500.015625	-187500.015625	-187500.015625	-187500.015625	460.000000	444.000000	1019.000000	1606911979.473344
1050	77224.734375	42853.054688	-62962.648438	-187500.015625	-187500.015625	-187500.015625	-187500.015625	-187500.015625	460.000000	444.000000	1019.000000	1606911979.473346
1051	77279.812500	42913.113281	-62078.593750	-187500.015625	-187500.015625	-187500.015625	-187500.015625	-187500.015625	461.000000	444.000000	1019.000000	1606911979.473347
1052	77323.484375	42959.984375	-71379.937500	-187500.015625	-187500.015625	-187500.015625	-187500.015625	-187500.015625	460.000000	444.000000	1019.000000	1606911979.473349
1053	77300.328125	42933.652344	-77982.218750	-187500.015625	-187500.015625	-187500.015625	-187500.015625	-187500.015625	460.000000	444.000000	1018.000000	1606911979.473350
1054	77241.835938	42871.582031	-73242.906250	-187500.015625	-187500.015625	-187500.015625	-187500.015625	-187500.015625	461.000000	444.000000	1019.000000	1606911979.473352
1055	77223.460938	42854.082031	-63199.218750	-187500.015625	-187500.015625	-187500.015625	-187500.015625	-187500.015625	460.000000	445.000000	1018.000000	1606911979.473353
1056	77283.390625	42918.320312	-63794.246094	-187500.015625	-187500.015625	-187500.015625	-187500.015625	-187500.015625	461.000000	444.000000	1019.000000	1606911979.473355
1057	77329.390625	42964.722656	-74672.054688	-187500.015625	-187500.015625	-187500.015625	-187500.015625	-187500.015625	461.000000	444.000000	1018.000000	1606911979.473356
1058	77294.250000	42926.925781	-79599.812500	-187500.015625	-187500.015625	-187500.015625	-187500.015625	-187500.015625	460.000000	445.000000	1018.000000	1606911979.473358
1059	77233.703125	42862.687500	-74023.523438	-187500.015625	-187500.015625	-187500.015625	-187500.015625	-187500.015625	460.000000	444.000000	1019.000000	1606911979.473359
1060	77225.320312	42855.914062	-64145.167969	-187500.015625	-187500.015625	-187500.015625	-187500.015625	-187500.015625	461.000000	445.000000	1018.000000	1606911979.473360
1061	77283.750000	42919.574219	-65982.343750	-187500.015625	-187500.015625	-187500.015625	-187500.015625	-187500.015625	461.000000	444.000000	1019.000000	1606911979.473362
1062	77315.039062	42949.949219	-75920.085938	-187500.015625	-187500.015625	-187500.015625	-187500.015625	-187500.015625	460.000000	444.000000	1018.000000	1606911979.473363
1063	77293.203125	42925.183594	-79996.890625	-187500.015625	-187500.015625	-187500.015625	-187500.015625	-187500.015625	460.000000	444.000000	1019.000000	1606911979.473365
1064	77236.632812	42865.054688	-74285.976562	-187500.015625	-187500.015625	-187500.015625	-187500.015625	-187500.015625	460.000000	444.000000	1018.000000	1606911979.473366
1065	77219.531250	42847.531250	-63655.800781	-187500.015625	-187500.015625	-187500.015625	-187500.015625	-187500.015625	461.000000	445.000000	1019.000000	1606911979.473368
1066	77274.289062	42907.433594	-62575.472656	-187500.015625	-187500.015625	-187500.015625	-187500.015625	-187500.015625	461.000000	444.000000	1019.000000	1606911979.473369
1067	77327.781250	42965.257812	-72571.640625	-187500.015625	-187500.015625	-187500.015625	-187500.015625	-187500.015625	461.000000	444.000000	1019.000000	1606911979.473371
1068	77298.140625	42930.503906	-78978.523438	-187500.015625	-187500.015625	-187500.015625	-187500.015625	-187500.015625	460.000000	444.000000	1018.000000	1606911979.473372
1069	77230.039062	42857.144531	-74215.140625	-187500.015625	-187500.015625	-187500.015625	-187500.015625	-187500.015625	460.000000	444.000000	1018.000000	1606911979.473374
1070	77219.148438	42847.867188	-64392.871094	-187500.015625	-187500.015625	-187500.015625	-187500.015625	-187500.015625	461.000000	444.000000	1019.000000	1606911979.473375
1071	77289.156250	42926.523438	-66238.343750	-187500.015625	-187500.015625	-187500.015625	-187500.015625	-187500.015625	460.000000	444.000000	1018.000000	1606911979.473378
1072	77330.953125	42969.796875	-76174.632812	-187500.015625	-187500.015625	-187500.015625	-187500.015625	-187500.015625	460.000000	444.000000	1019.000000	1606911979.473379
1073	77308.648438	42942.953125	-80268.617188	-187500.015625	-187500.015625	-187500.015625	-187500.015625	-187500.015625	460.000000	445.000000	1018.000000	1606911979.473381
1074	77253.015625	42882.781250	-74802.703125	-187500.015625	-187500.015625	-187500.015625	-187500.015625	-187500.015625	460.000000	444.000000	1019.000000	1606911979.473382
1075	77234.507812	42864.183594	-64569.179688	-187500.015625	-187500.015625	-187500.015625	-187500.015625	-187500.015625	460.000000	445.000000	1018.000000	1606911979.473384
1076	77293.289062	42928.222656	-66057.875000	-187500.015625	-187500.015625	-187500.015625	-187500.015625	-187500.015625	461.000000	444.000000	1018.000000	1606911979.473385
1077	77336.117188	42971.359375	-75907.570312	-187500.015625	-187500.015625	-187500.015625	-187500.015625	-187500.015625	460.000000	444.000000	1018.000000	1606911979.473386
1078	77313.562500	42948.562500	-80119.914062	-187500.015625	-187500.015625	-187500.015625	-187500.015625	-187500.015625	460.000000	444.000000	1018.000000	1606911979.473388
1079	77257.195312	42890.179688	-74757.929688	-187500.015625	-187500.015625	-187500.015625	-187500.015625	-187500.015625	461.000000	444.000000	1019.000000	1606911979.473390
1080	77237.992188	42871.449219	-64439.093750	-187500.015625	-187500.015625	-187500.015625	-187500.015625	-187500.015625	460.000000	445.000000	1019.000000	1606911979.473391
1081	77293.757812	42932.582031	-65559.164062	-187500.015625	-187500.015625	-187500.015625	-187500.015625	-187500.015625	461.000000	444.000000	1019.000000	1606911979.473392
1082	77333.187500	42973.730469	-75421.914062	-187500.015625	-187500.015625	-187500.015625	-187500.015625	-187500.015625	460.000000	444.000000	1018.000000	1606911979.473394
1083	77309.515625	42947.355469	-79900.085938	-187500.015625	-187500.015625	-187500.015625	-187500.015625	-187500.015625	460.000000	445.000000	1019.000000	1606911979.952435
1084	77250.625000	42884.234375	-74722.414062	-187500.015625	-187500.015625	-187500.015625	-187500.015625	-187500.015625	460.000000	444.000000	1018.000000	1606911979.952604
1085	77234.906250	42868.140625	-64350.937500	-187500.015625	-187500.015625	-187500.015625	-187500.015625	-187500.015625	461.000000	444.000000	1019.000000	1606911979.952605
1086	77291.750000	42929.765625	-64971.535156	-187500.015625	-187500.015625	-187500.015625	-187500.015625	-187500.015625	461.000000	444.000000	1018.000000	1606911979.952607
1087	77331.156250	42969.839844	-74835.585938	-187500.015625	-187500.015625	-187500.015625	-187500.015625	-187500.015625	461.000000	444.000000	1019.000000	1606911979.952608
1088	77308.515625	42944.070312	-79700.750000	-187500.015625	-187500.015625	-187500.015625	-187500.015625	-187500.015625	460.000000	444.000000	1019.000000	1606911979.952610
1089	77251.781250	42881.128906	-74792.757812	-187500.015625	-187500.015625	-187500.015625	-187500.015625	-187500.015625	460.000000	444.000000	1018.000000	1606911979.952612
1090	77233.296875	42861.457031	-64391.148438	-187500.015625	-187500.015625	-187500.015625	-187500.015625	-187500.015625	460.000000	444.000000	1019.000000	1606911979.952614
1091	77288.578125	42921.203125	-64858.769531	-187500.015625	-187500.015625	-187500.015625	-187500.015625	-187500.015625	460.000000	445.000000	1018.000000	1606911979.952615
1092	77325.992188	42959.292969	-74733.140625	-187500.015625	-187500.015625	-187500.015625	-187500.015625	-187500.015625	460.000000	444.000000	1018.000000	1606911979.952617
1093	77305.250000	42936.558594	-79657.726562	-187500.015625	-187500.015625	-187500.015625	-187500.015625	-187500.015625	460.000000	445.000000	1018.000000	1606911979.952618
1094	77245.257812	42872.453125	-74856.820312	-187500.015625	-187500.015625	-187500.015625	-187500.015625	-187500.015625	460.000000	444.000000	1019.000000	1606911979.952622
1095	77220.109375	42845.117188	-63994.539062	-187500.015625	-187500.015625	-187500.015625	-187500.015625	-187500.015625	460.000000	445.000000	1018.000000	1606911979.952623
1096	77269.398438	42899.054688	-61495.839844	-187500.015625	-187500.015625	-187500.015625	-187500.015625	-187500.015625	461.000000	444.000000	1019.000000	1606911979.952625
1097	77328.453125	42961.683594	-69933.109375	-187500.015625	-187500.015625	-187500.015625	-187500.015625	-187500.015625	460.000000	444.000000	1018.000000	1606911979.952640
1098	77319.796875	42951.824219	-77745.109375	-187500.015625	-187500.015625	-187500.015625	-187500.015625	-187500.015625	460.000000	444.000000	1019.000000	1606911979.952642
1099	77254.000000	42881.171875	-74549.992188	-187500.015625	-187500.015625	-187500.015625	-187500.015625	-187500.015625	460.000000	444.000000	1018.000000	1606911979.952644
1100	77231.914062	42858.953125	-64613.707031	-187500.015625	-187500.015625	-187500.015625	-187500.015625	-187500.015625	460.000000	445.000000	1018.000000	1606911979.952645
1101	77287.054688	42921.203125	-65286.960938	-187500.015625	-187500.015625	-187500.015625	-187500.015625	-187500.015625	460.000000	444.000000	1019.000000	1606911979.952647
1102	77331.468750	42966.980469	-75236.195312	-187500.015625	-187500.015625	-187500.015625	-187500.015625	-187500.015625	460.000000	444.000000	1019.000000	1606911979.952648
1103	77309.164062	42941.746094	-80154.742188	-187500.015625	-187500.015625	-187500.015625	-187500.015625	-187500.015625	460.000000	444.000000	1018.000000	1606911979.952650
1104	77254.601562	42883.898438	-75560.539062	-187500.015625	-187500.015625	-187500.015625	-187500.015625	-187500.015625	460.000000	444.000000	1019.000000	1606911979.952652
1105	77231.132812	42860.429688	-65068.429688	-187500.015625	-187500.015625	-187500.015625	-187500.015625	-187500.015625	460.000000	445.000000	1018.000000	1606911979.952653
1106	77289.312500	42925.273438	-65490.406250	-187500.015625	-187500.015625	-187500.015625	-187500.015625	-187500.015625	460.000000	444.000000	1019.000000	1606911979.952654
1107	77329.078125	42965.347656	-75361.875000	-187500.015625	-187500.015625	-187500.015625	-187500.015625	-187500.015625	460.000000	445.000000	1018.000000	1606911979.952656
1108	77305.312500	42937.675781	-80237.218750	-187500.015625	-187500.015625	-187500.015625	-187500.015625	-187500.015625	460.000000	444.000000	1018.000000	1606911979.952657
1109	77250.015625	42879.046875	-75661.367188	-187500.015625	-187500.015625	-187500.015625	-187500.015625	-187500.015625	460.000000	444.000000	1019.000000	1606911979.952659
1110	77225.789062	42854.460938	-64984.566406	-187500.015625	-187500.015625	-187500.015625	-187500.015625	-187500.015625	460.000000	444.000000	1019.000000	1606911979.952660
1111	77270.070312	42903.343750	-63961.144531	-187500.015625	-187500.015625	-187500.015625	-187500.015625	-187500.015625	460.000000	444.000000	1018.000000	1606911979.952662
1112	77319.796875	42953.589844	-73114.117188	-187500.015625	-187500.015625	-187500.015625	-187500.015625	-187500.015625	460.000000	444.000000	1017.000000	1606911979.952663
1113	77308.554688	42939.621094	-79359.796875	-187500.015625	-187500.015625	-187500.015625	-187500.015625	-187500.015625	460.000000	444.000000	1019.000000	1606911979.952665
1114	77248.500000	42876.121094	-75480.140625	-187500.015625	-187500.015625	-187500.015625	-187500.015625	-187500.015625	460.000000	444.000000	1018.000000	1606911979.952666
1115	77218.007812	42845.187500	-64643.835938	-187500.015625	-187500.015625	-187500.015625	-187500.015625	-187500.015625	460.000000	444.000000	1018.000000	1606911979.952668
1116	77262.984375	42895.367188	-61874.343750	-187500.015625	-187500.015625	-187500.015625	-187500.015625	-187500.015625	460.000000	444.000000	1019.000000	1606911979.952669
1117	77317.656250	42954.195312	-71433.398438	-187500.015625	-187500.015625	-187500.015625	-187500.015625	-187500.015625	460.000000	444.000000	1018.000000	1606911979.952672
1118	77304.085938	42937.832031	-78972.015625	-187500.015625	-187500.015625	-187500.015625	-187500.015625	-187500.015625	460.000000	445.000000	1018.000000	1606911979.952673
1119	77250.664062	42880.992188	-75628.398438	-187500.015625	-187500.015625	-187500.015625	-187500.015625	-187500.015625	460.000000	444.000000	1019.000000	1606911979.952675
1120	77223.687500	42853.144531	-65249.968750	-187500.015625	-187500.015625	-187500.015625	-187500.015625	-187500.015625	461.000000	444.000000	1019.000000	1606911979.952676
1121	77277.218750	42912.085938	-64728.437500	-187500.015625	-187500.015625	-187500.015625	-187500.015625	-187500.015625	461.000000	444.000000	1018.000000	1606911979.952677
1122	77326.773438	42962.933594	-74317.515625	-187500.015625	-187500.015625	-187500.015625	-187500.015625	-187500.015625	460.000000	444.000000	1018.000000	1606911979.952679
1123	77309.609375	42942.484375	-80088.507812	-187500.015625	-187500.015625	-187500.015625	-187500.015625	-187500.015625	461.000000	445.000000	1018.000000	1606911979.952681
1124	77250.953125	42880.410156	-76153.375000	-187500.015625	-187500.015625	-187500.015625	-187500.015625	-187500.015625	460.000000	444.000000	1018.000000	1606911979.952682
1125	77226.976562	42856.851562	-65496.531250	-187500.015625	-187500.015625	-187500.015625	-187500.015625	-187500.015625	460.000000	445.000000	1019.000000	1606911979.952684
1126	77279.726562	42914.097656	-64900.343750	-187500.015625	-187500.015625	-187500.015625	-187500.015625	-187500.015625	460.000000	445.000000	1017.000000	1606911979.952685
1127	77325.273438	42959.179688	-74693.179688	-187500.015625	-187500.015625	-187500.015625	-187500.015625	-187500.015625	460.000000	444.000000	1019.000000	1606911979.952687
1128	77305.296875	42933.855469	-80199.289062	-187500.015625	-187500.015625	-187500.015625	-187500.015625	-187500.015625	460.000000	444.000000	1019.000000	1606911979.952688
1129	77251.406250	42877.953125	-76238.781250	-187500.015625	-187500.015625	-187500.015625	-187500.015625	-187500.015625	460.000000	444.000000	1018.000000	1606911979.952690
1130	77230.351562	42859.714844	-65508.402344	-187500.015625	-187500.015625	-187500.015625	-187500.015625	-187500.015625	461.000000	444.000000	1019.000000	1606911979.952691
1131	77282.695312	42916.957031	-64647.390625	-187500.015625	-187500.015625	-187500.015625	-187500.015625	-187500.015625	460.000000	444.000000	1019.000000	1606911979.952693
1132	77332.250000	42967.742188	-74364.765625	-187500.015625	-187500.015625	-187500.015625	-187500.015625	-187500.015625	461.000000	444.000000	1019.000000	1606911979.952694
1133	77312.515625	42944.250000	-80037.148438	-187500.015625	-187500.015625	-187500.015625	-187500.015625	-187500.015625	460.000000	445.000000	1018.000000	1606911979.952696
1134	77259.671875	42889.933594	-76237.195312	-187500.015625	-187500.015625	-187500.015625	-187500.015625	-187500.015625	460.000000	444.000000	1019.000000	1606911979.952697
1135	77230.101562	42859.335938	-65439.667969	-187500.015625	-187500.015625	-187500.015625	-187500.015625	-187500.015625	460.000000	445.000000	1019.000000	1606911979.952699
1136	77277.265625	42911.750000	-64108.980469	-187500.015625	-187500.015625	-187500.015625	-187500.015625	-187500.015625	460.000000	444.000000	1018.000000	1606911979.952700
1137	77322.367188	42960.050781	-73718.640625	-187500.015625	-187500.015625	-187500.015625	-187500.015625	-187500.015625	460.000000	444.000000	1019.000000	1606911979.952702
1138	77313.609375	42950.171875	-79794.804688	-187500.015625	-187500.015625	-187500.015625	-187500.015625	-187500.015625	460.000000	445.000000	1018.000000	1606911979.952703
1139	77263.585938	42895.031250	-76298.523438	-187500.015625	-187500.015625	-187500.015625	-187500.015625	-187500.015625	460.000000	444.000000	1019.000000	1606911979.952705
1140	77229.812500	42860.117188	-65498.992188	-187500.015625	-187500.015625	-187500.015625	-187500.015625	-187500.015625	460.000000	444.000000	1018.000000	1606911979.952706
1141	77283.968750	42919.683594	-63683.917969	-187500.015625	-187500.015625	-187500.015625	-187500.015625	-187500.015625	461.000000	444.000000	1019.000000	1606911979.952709
1142	77338.617188	42976.726562	-73126.945312	-187500.015625	-187500.015625	-187500.015625	-187500.015625	-187500.015625	460.000000	444.000000	1018.000000	1606911979.952710
1143	77319.460938	42955.582031	-79620.171875	-187500.015625	-187500.015625	-187500.015625	-187500.015625	-187500.015625	460.000000	444.000000	1019.000000	1606911979.952712
1144	77259.921875	42893.285156	-76365.265625	-187500.015625	-187500.015625	-187500.015625	-187500.015625	-187500.015625	460.000000	444.000000	1018.000000	1606911979.952713
1145	77229.812500	42863.203125	-65647.492188	-187500.015625	-187500.015625	-187500.015625	-187500.015625	-187500.015625	460.000000	444.000000	1019.000000	1606911979.952715
1146	77278.781250	42918.097656	-63662.773438	-187500.015625	-187500.015625	-187500.015625	-187500.015625	-187500.015625	461.000000	444.000000	1019.000000	1606911979.952716
1147	77332.789062	42975.093750	-73058.351562	-187500.015625	-187500.015625	-187500.015625	-187500.015625	-187500.015625	460.000000	444.000000	1018.000000	1606911979.952718
1148	77315.617188	42955.781250	-79611.945312	-187500.015625	-187500.015625	-187500.015625	-187500.015625	-187500.015625	461.000000	444.000000	1019.000000	1606911979.952719
1149	77260.812500	42896.773438	-76478.101562	-187500.015625	-187500.015625	-187500.015625	-187500.015625	-187500.015625	460.000000	444.000000	1018.000000	1606911979.952721
1150	77224.070312	42858.507812	-65794.007812	-187500.015625	-187500.015625	-187500.015625	-187500.015625	-187500.015625	460.000000	445.000000	1018.000000	1606911979.952722
1151	77270.804688	42909.804688	-63719.546875	-187500.015625	-187500.015625	-187500.015625	-187500.015625	-187500.015625	460.000000	444.000000	1018.000000	1606911979.952724
1152	77319.171875	42957.503906	-73117.046875	-187500.015625	-187500.015625	-187500.015625	-187500.015625	-187500.015625	460.000000	444.000000	1019.000000	1606911979.952725
1153	77305.140625	42940.964844	-79646.664062	-187500.015625	-187500.015625	-187500.015625	-187500.015625	-187500.015625	461.000000	444.000000	1018.000000	1606911979.952727
1154	77254.687500	42887.093750	-76608.726562	-187500.015625	-187500.015625	-187500.015625	-187500.015625	-187500.015625	460.000000	444.000000	1019.000000	1606911979.952728
1155	77221.164062	42848.808594	-65919.156250	-187500.015625	-187500.015625	-187500.015625	-187500.015625	-187500.015625	460.000000	445.000000	1018.000000	1606911979.952730
1156	77271.046875	42904.304688	-63714.585938	-187500.015625	-187500.015625	-187500.015625	-187500.015625	-187500.015625	461.000000	444.000000	1018.000000	1606911979.952731
1157	77321.765625	42958.332031	-73046.835938	-187500.015625	-187500.015625	-187500.015625	-187500.015625	-187500.015625	460.000000	444.000000	1018.000000	1606911979.952733
1158	77308.554688	42942.640625	-79613.554688	-187500.015625	-187500.015625	-187500.015625	-187500.015625	-187500.015625	460.000000	445.000000	1019.000000	1606911979.952734
1159	77250.375000	42880.167969	-76667.375000	-187500.015625	-187500.015625	-187500.015625	-187500.015625	-187500.015625	460.000000	444.000000	1019.000000	1606911979.952736
1160	77217.406250	42845.855469	-65956.398438	-187500.015625	-187500.015625	-187500.015625	-187500.015625	-187500.015625	460.000000	444.000000	1018.000000	1606911979.952737
1161	77271.992188	42907.324219	-63545.941406	-187500.015625	-187500.015625	-187500.015625	-187500.015625	-187500.015625	460.000000	444.000000	1018.000000	1606911979.952739
1162	77322.367188	42959.894531	-72854.031250	-187500.015625	-187500.015625	-187500.015625	-187500.015625	-187500.015625	460.000000	444.000000	1019.000000	1606911979.952740
1163	77304.242188	42940.804688	-79534.703125	-187500.015625	-187500.015625	-187500.015625	-187500.015625	-187500.015625	460.000000	445.000000	1019.000000	1606911979.952742
1164	77257.687500	42893.062500	-76788.187500	-187500.015625	-187500.015625	-187500.015625	-187500.015625	-187500.015625	460.000000	444.000000	1018.000000	1606911979.952744
1165	77221.320312	42855.222656	-66126.671875	-187500.015625	-187500.015625	-187500.015625	-187500.015625	-187500.015625	461.000000	444.000000	1019.000000	1606911979.952746
1166	77263.140625	42902.070312	-63438.652344	-187500.015625	-187500.015625	-187500.015625	-187500.015625	-187500.015625	460.000000	444.000000	1018.000000	1606911979.952747
1167	77318.523438	42959.917969	-72606.484375	-187500.015625	-187500.015625	-187500.015625	-187500.015625	-187500.015625	460.000000	444.000000	1019.000000	1606911979.952749
1168	77306.273438	42943.710938	-79480.945312	-187500.015625	-187500.015625	-187500.015625	-187500.015625	-187500.015625	460.000000	445.000000	1018.000000	1606911979.952750
1169	77250.265625	42883.296875	-76889.062500	-187500.015625	-187500.015625	-187500.015625	-187500.015625	-187500.015625	460.000000	444.000000	1018.000000	1606911979.952752
1170	77211.218750	42842.480469	-66235.750000	-187500.015625	-187500.015625	-187500.015625	-187500.015625	-187500.015625	461.000000	444.000000	1019.000000	1606911979.952753
1171	77258.195312	42894.246094	-63338.402344	-187500.015625	-187500.015625	-187500.015625	-187500.015625	-187500.015625	461.000000	444.000000	1019.000000	1606911979.952755
1172	77314.617188	42953.210938	-72412.835938	-187500.015625	-187500.015625	-187500.015625	-187500.015625	-187500.015625	461.000000	444.000000	1019.000000	1606911979.952756
1173	77307.929688	42943.535156	-79416.617188	-187500.015625	-187500.015625	-187500.015625	-187500.015625	-187500.015625	460.000000	445.000000	1017.000000	1606911979.952758
1174	77256.898438	42889.375000	-76976.320312	-187500.015625	-187500.015625	-187500.015625	-187500.015625	-187500.015625	460.000000	444.000000	1018.000000	1606911979.952759
1175	77215.867188	42846.125000	-66378.171875	-187500.015625	-187500.015625	-187500.015625	-187500.015625	-187500.015625	460.000000	444.000000	1018.000000	1606911979.952761
1176	77259.093750	42893.890625	-63276.222656	-187500.015625	-187500.015625	-187500.015625	-187500.015625	-187500.015625	461.000000	444.000000	1020.000000	1606911979.952762
1177	77310.773438	42947.289062	-72287.906250	-187500.015625	-187500.015625	-187500.015625	-187500.015625	-187500.015625	460.000000	444.000000	1018.000000	1606911979.952764
1178	77296.890625	42931.195312	-79426.968750	-187500.015625	-187500.015625	-187500.015625	-187500.015625	-187500.015625	461.000000	444.000000	1019.000000	1606911979.952765
1179	77243.984375	42877.105469	-77140.000000	-187500.015625	-187500.015625	-187500.015625	-187500.015625	-187500.015625	460.000000	444.000000	1018.000000	1606911979.952767
1180	77203.640625	42835.621094	-66572.210938	-187500.015625	-187500.015625	-187500.015625	-187500.015625	-187500.015625	461.000000	444.000000	1019.000000	1606911979.952768
1181	77245.187500	42882.222656	-63270.902344	-187500.015625	-187500.015625	-187500.015625	-187500.015625	-187500.015625	461.000000	445.000000	1018.000000	1606911979.952770
1182	77305.203125	42943.421875	-72131.671875	-187500.015625	-187500.015625	-187500.015625	-187500.015625	-187500.015625	460.000000	444.000000	1019.000000	1606911979.952771
1183	77302.078125	42939.511719	-79364.359375	-187500.015625	-187500.015625	-187500.015625	-187500.015625	-187500.015625	460.000000	445.000000	1017.000000	1606911979.952772
1184	77247.757812	42883.226562	-77209.984375	-187500.015625	-187500.015625	-187500.015625	-187500.015625	-187500.015625	460.000000	444.000000	1019.000000	1606911979.952774
1185	77199.906250	42834.902344	-66660.882812	-187500.015625	-187500.015625	-187500.015625	-187500.015625	-187500.015625	460.000000	445.000000	1018.000000	1606911979.952776
1186	77241.906250	42884.144531	-63128.296875	-187500.015625	-187500.015625	-187500.015625	-187500.015625	-187500.015625	460.000000	444.000000	1019.000000	1606911979.952777
1187	77302.117188	42948.921875	-71976.570312	-187500.015625	-187500.015625	-187500.015625	-187500.015625	-187500.015625	460.000000	444.000000	1018.000000	1606911979.952779
1188	77293.445312	42939.375000	-79350.835938	-187500.015625	-187500.015625	-187500.015625	-187500.015625	-187500.015625	460.000000	444.000000	1018.000000	1606911979.952781
1189	77240.273438	42881.820312	-77379.929688	-187500.015625	-187500.015625	-187500.015625	-187500.015625	-187500.015625	460.000000	444.000000	1018.000000	1606911979.952782
1190	77202.093750	42841.093750	-66877.734375	-187500.015625	-187500.015625	-187500.015625	-187500.015625	-187500.015625	460.000000	444.000000	1018.000000	1606911979.952784
1191	77246.796875	42888.839844	-63182.367188	-187500.015625	-187500.015625	-187500.015625	-187500.015625	-187500.015625	460.000000	445.000000	1018.000000	1606911979.952785
1192	77304.804688	42948.921875	-71911.796875	-187500.015625	-187500.015625	-187500.015625	-187500.015625	-187500.015625	460.000000	444.000000	1018.000000	1606911979.952787
1193	77302.742188	42944.652344	-79340.304688	-187500.015625	-187500.015625	-187500.015625	-187500.015625	-187500.015625	460.000000	445.000000	1018.000000	1606911979.952788
1194	77253.679688	42893.308594	-77512.250000	-187500.015625	-187500.015625	-187500.015625	-187500.015625	-187500.015625	460.000000	444.000000	1019.000000	1606911979.952790
1195	77205.468750	42842.617188	-67033.507812	-187500.015625	-187500.015625	-187500.015625	-187500.015625	-187500.015625	460.000000	445.000000	1018.000000	1606911979.952791
1196	77243.781250	42884.906250	-63093.453125	-187500.015625	-187500.015625	-187500.015625	-187500.015625	-187500.015625	461.000000	444.000000	1019.000000	1606911979.952793
1197	77300.578125	42945.054688	-71725.539062	-187500.015625	-187500.015625	-187500.015625	-187500.015625	-187500.015625	460.000000	444.000000	1018.000000	1606911979.952794
1198	77292.085938	42933.988281	-79260.781250	-187500.015625	-187500.015625	-187500.015625	-187500.015625	-187500.015625	460.000000	444.000000	1019.000000	1606911979.952796
1199	77246.015625	42884.257812	-77565.625000	-187500.015625	-187500.015625	-187500.015625	-187500.015625	-187500.015625	460.000000	444.000000	1018.000000	1606911979.952797
1200	77206.500000	42842.437500	-67164.109375	-187500.015625	-187500.015625	-187500.015625	-187500.015625	-187500.015625	461.000000	444.000000	1018.000000	1606911979.952799
1201	77249.031250	42888.839844	-63017.320312	-187500.015625	-187500.015625	-187500.015625	-187500.015625	-187500.015625	460.000000	445.000000	1018.000000	1606911979.952800
1202	77301.765625	42943.601562	-71518.562500	-187500.015625	-187500.015625	-187500.015625	-187500.015625	-187500.015625	460.000000	444.000000	1019.000000	1606911979.952802
1203	77297.828125	42938.191406	-79161.781250	-187500.015625	-187500.015625	-187500.015625	-187500.015625	-187500.015625	460.000000	445.000000	1018.000000	1606911980.431260
1204	77255.273438	42893.824219	-77640.007812	-187500.015625	-187500.015625	-187500.015625	-187500.015625	-187500.015625	460.000000	445.000000	1019.000000	1606911980.431387
1205	77209.695312	42846.570312	-67322.984375	-187500.015625	-187500.015625	-187500.015625	-187500.015625	-187500.015625	460.000000	445.000000	1018.000000	1606911980.431389
1206	77244.562500	42887.117188	-62945.484375	-187500.015625	-187500.015625	-187500.015625	-187500.015625	-187500.015625	461.000000	444.000000	1018.000000	1606911980.431390
1207	77306.320312	42950.843750	-71319.921875	-187500.015625	-187500.015625	-187500.015625	-187500.015625	-187500.015625	460.000000	444.000000	1018.000000	1606911980.431392
1208	77305.250000	42946.281250	-79097.703125	-187500.015625	-187500.015625	-187500.015625	-187500.015625	-187500.015625	460.000000	444.000000	1019.000000	1606911980.431393
1209	77263.117188	42901.691406	-77685.515625	-187500.015625	-187500.015625	-187500.015625	-187500.015625	-187500.015625	460.000000	444.000000	1019.000000	1606911980.431395
1210	77216.445312	42854.171875	-67411.765625	-187500.015625	-187500.015625	-187500.015625	-187500.015625	-187500.015625	460.000000	444.000000	1018.000000	1606911980.431400
1211	77248.921875	42890.449219	-62901.023438	-187500.015625	-187500.015625	-187500.015625	-187500.015625	-187500.015625	461.000000	444.000000	1019.000000	1606911980.431401
1212	77303.929688	42948.519531	-71199.289062	-187500.015625	-187500.015625	-187500.015625	-187500.015625	-187500.015625	460.000000	444.000000	1018.000000	1606911980.431403
1213	77301.539062	42946.105469	-79023.023438	-187500.015625	-187500.015625	-187500.015625	-187500.015625	-187500.015625	460.000000	444.000000	1019.000000	1606911980.431405
1214	77250.398438	42890.894531	-77739.343750	-187500.015625	-187500.015625	-187500.015625	-187500.015625	-187500.015625	460.000000	444.000000	1018.000000	1606911980.431406
1215	77208.421875	42847.332031	-67548.445312	-187500.015625	-187500.015625	-187500.015625	-187500.015625	-187500.015625	461.000000	444.000000	1019.000000	1606911980.431408
1216	77244.476562	42887.476562	-62838.171875	-187500.015625	-187500.015625	-187500.015625	-187500.015625	-187500.015625	460.000000	444.000000	1018.000000	1606911980.431410
1217	77307.328125	42951.804688	-71002.078125	-187500.015625	-187500.015625	-187500.015625	-187500.015625	-187500.015625	460.000000	444.000000	1018.000000	1606911980.431411
1218	77303.546875	42946.261719	-78993.718750	-187500.015625	-187500.015625	-187500.015625	-187500.015625	-187500.015625	460.000000	445.000000	1018.000000	1606911980.431413
1219	77251.601562	42890.359375	-77898.289062	-187500.015625	-187500.015625	-187500.015625	-187500.015625	-187500.015625	460.000000	444.000000	1019.000000	1606911980.431414
1220	77208.648438	42844.539062	-67762.242188	-187500.015625	-187500.015625	-187500.015625	-187500.015625	-187500.015625	460.000000	444.000000	1018.000000	1606911980.431416
1221	77247.070312	42889.890625	-62828.316406	-187500.015625	-187500.015625	-187500.015625	-187500.015625	-187500.015625	460.000000	444.000000	1018.000000	1606911980.431417
1222	77305.945312	42954.082031	-70818.593750	-187500.015625	-187500.015625	-187500.015625	-187500.015625	-187500.015625	460.000000	444.000000	1019.000000	1606911980.431419
1223	77306.078125	42950.394531	-78908.718750	-187500.015625	-187500.015625	-187500.015625	-187500.015625	-187500.015625	460.000000	444.000000	1019.000000	1606911980.431420
1224	77253.507812	42893.128906	-77967.507812	-187500.015625	-187500.015625	-187500.015625	-187500.015625	-187500.015625	460.000000	444.000000	1018.000000	1606911980.431422
1225	77204.820312	42842.300781	-67866.375000	-187500.015625	-187500.015625	-187500.015625	-187500.015625	-187500.015625	460.000000	444.000000	1019.000000	1606911980.431424
1226	77243.359375	42885.238281	-62642.191406	-187500.015625	-187500.015625	-187500.015625	-187500.015625	-187500.015625	460.000000	445.000000	1017.000000	1606911980.431425
1227	77307.234375	42951.648438	-70529.742188	-187500.015625	-187500.015625	-187500.015625	-187500.015625	-187500.015625	460.000000	444.000000	1019.000000	1606911980.431427
1228	77307.015625	42948.519531	-78709.679688	-187500.015625	-187500.015625	-187500.015625	-187500.015625	-187500.015625	460.000000	445.000000	1018.000000	1606911980.431428
1229	77255.921875	42893.687500	-77891.179688	-187500.015625	-187500.015625	-187500.015625	-187500.015625	-187500.015625	460.000000	444.000000	1019.000000	1606911980.431430
1230	77203.437500	42837.429688	-67925.984375	-187500.015625	-187500.015625	-187500.015625	-187500.015625	-187500.015625	460.000000	444.000000	1018.000000	1606911980.431431
1231	77237.859375	42875.406250	-62997.203125	-187500.015625	-187500.015625	-187500.015625	-187500.015625	-187500.015625	461.000000	444.000000	1019.000000	1606911980.431433
1232	77305.828125	42949.343750	-71442.539062	-187500.015625	-187500.015625	-187500.015625	-187500.015625	-187500.015625	460.000000	444.000000	1018.000000	1606911980.431434
1233	77309.226562	42952.093750	-79092.117188	-187500.015625	-187500.015625	-187500.015625	-187500.015625	-187500.015625	460.000000	444.000000	1018.000000	1606911980.431436
1234	77267.500000	42907.433594	-78104.367188	-187500.015625	-187500.015625	-187500.015625	-187500.015625	-187500.015625	460.000000	444.000000	1018.000000	1606911980.431438
1235	77217.539062	42853.769531	-68094.007812	-187500.015625	-187500.015625	-187500.015625	-187500.015625	-187500.015625	461.000000	444.000000	1019.000000	1606911980.431440
1236	77248.523438	42887.496094	-62919.085938	-187500.015625	-187500.015625	-187500.015625	-187500.015625	-187500.015625	460.000000	444.000000	1018.000000	1606911980.431441
1237	77310.859375	42952.675781	-71337.937500	-187500.015625	-187500.015625	-187500.015625	-187500.015625	-187500.015625	461.000000	444.000000	1019.000000	1606911980.431443
1238	77313.500000	42954.796875	-79007.984375	-187500.015625	-187500.015625	-187500.015625	-187500.015625	-187500.015625	460.000000	445.000000	1018.000000	1606911980.431444
1239	77269.421875	42906.003906	-78119.414062	-187500.015625	-187500.015625	-187500.015625	-187500.015625	-187500.015625	460.000000	444.000000	1019.000000	1606911980.431446
1240	77219.218750	42852.761719	-68150.195312	-187500.015625	-187500.015625	-187500.015625	-187500.015625	-187500.015625	460.000000	445.000000	1018.000000	1606911980.431448
1241	77246.734375	42884.414062	-62769.621094	-187500.015625	-187500.015625	-187500.015625	-187500.015625	-187500.015625	460.000000	445.000000	1018.000000	1606911980.431449
1242	77304.937500	42944.898438	-70974.898438	-187500.015625	-187500.015625	-187500.015625	-187500.015625	-187500.015625	461.000000	444.000000	1019.000000	1606911980.431450
1243	77305.070312	42941.656250	-78821.234375	-187500.015625	-187500.015625	-187500.015625	-187500.015625	-187500.015625	460.000000	445.000000	1018.000000	1606911980.431452
1244	77258.781250	42892.414062	-78115.570312	-187500.015625	-187500.015625	-187500.015625	-187500.015625	-187500.015625	460.000000	444.000000	1018.000000	1606911980.431454
1245	77203.664062	42834.882812	-68251.695312	-187500.015625	-187500.015625	-187500.015625	-187500.015625	-187500.015625	460.000000	445.000000	1018.000000	1606911980.431455
1246	77236.632812	42872.878906	-62631.953125	-187500.015625	-187500.015625	-187500.015625	-187500.015625	-187500.015625	460.000000	444.000000	1019.000000	1606911980.431457
1247	77304.710938	42943.980469	-70618.078125	-187500.015625	-187500.015625	-187500.015625	-187500.015625	-187500.015625	460.000000	444.000000	1019.000000	1606911980.431458
1248	77305.046875	42941.925781	-78637.257812	-187500.015625	-187500.015625	-187500.015625	-187500.015625	-187500.015625	460.000000	445.000000	1018.000000	1606911980.431460
1249	77260.765625	42896.101562	-78105.328125	-187500.015625	-187500.015625	-187500.015625	-187500.015625	-187500.015625	460.000000	444.000000	1019.000000	1606911980.431461
1250	77207.101562	42842.214844	-68378.500000	-187500.015625	-187500.015625	-187500.015625	-187500.015625	-187500.015625	460.000000	444.000000	1018.000000	1606911980.431463
1251	77239.242188	42878.312500	-62557.812500	-187500.015625	-187500.015625	-187500.015625	-187500.015625	-187500.015625	460.000000	445.000000	1018.000000	1606911980.431464
1252	77300.734375	42941.746094	-70418.523438	-187500.015625	-187500.015625	-187500.015625	-187500.015625	-187500.015625	461.000000	444.000000	1020.000000	1606911980.431466
1253	77302.250000	42941.453125	-78569.531250	-187500.015625	-187500.015625	-187500.015625	-187500.015625	-187500.015625	461.000000	444.000000	1018.000000	1606911980.431467
1254	77263.406250	42900.238281	-78170.171875	-187500.015625	-187500.015625	-187500.015625	-187500.015625	-187500.015625	460.000000	444.000000	1019.000000	1606911980.431469
1255	77209.046875	42843.015625	-68553.359375	-187500.015625	-187500.015625	-187500.015625	-187500.015625	-187500.015625	460.000000	444.000000	1018.000000	1606911980.431470
1256	77230.039062	42868.207031	-62533.964844	-187500.015625	-187500.015625	-187500.015625	-187500.015625	-187500.015625	461.000000	444.000000	1018.000000	1606911980.431472
1257	77292.171875	42935.105469	-70255.171875	-187500.015625	-187500.015625	-187500.015625	-187500.015625	-187500.015625	460.000000	444.000000	1018.000000	1606911980.431475
1258	77294.968750	42938.148438	-78501.132812	-187500.015625	-187500.015625	-187500.015625	-187500.015625	-187500.015625	461.000000	444.000000	1019.000000	1606911980.431476
1259	77256.093750	42895.769531	-78259.242188	-187500.015625	-187500.015625	-187500.015625	-187500.015625	-187500.015625	460.000000	444.000000	1018.000000	1606911980.431478
1260	77207.703125	42844.515625	-68730.023438	-187500.015625	-187500.015625	-187500.015625	-187500.015625	-187500.015625	461.000000	444.000000	1018.000000	1606911980.431479
1261	77230.664062	42870.867188	-62518.429688	-187500.015625	-187500.015625	-187500.015625	-187500.015625	-187500.015625	460.000000	445.000000	1017.000000	1606911980.431481
1262	77297.828125	42940.917969	-70105.218750	-187500.015625	-187500.015625	-187500.015625	-187500.015625	-187500.015625	461.000000	444.000000	1019.000000	1606911980.431482
1263	77306.726562	42947.601562	-78447.937500	-187500.015625	-187500.015625	-187500.015625	-187500.015625	-187500.015625	460.000000	444.000000	1018.000000	1606911980.431484
1264	77264.679688	42903.433594	-78328.687500	-187500.015625	-187500.015625	-187500.015625	-187500.015625	-187500.015625	460.000000	444.000000	1018.000000	1606911980.431485
1265	77210.992188	42848.425781	-68854.054688	-187500.015625	-187500.015625	-187500.015625	-187500.015625	-187500.015625	460.000000	444.000000	1019.000000	1606911980.431487
1266	77235.085938	42877.238281	-62477.347656	-187500.015625	-187500.015625	-187500.015625	-187500.015625	-187500.015625	460.000000	445.000000	1018.000000	1606911980.431489
1267	77297.984375	42944.984375	-69934.000000	-187500.015625	-187500.015625	-187500.015625	-187500.015625	-187500.015625	460.000000	444.000000	1018.000000	1606911980.431490
1268	77301.132812	42947.781250	-78357.414062	-187500.015625	-187500.015625	-187500.015625	-187500.015625	-187500.015625	460.000000	445.000000	1018.000000	1606911980.431491
1269	77260.054688	42902.941406	-78378.085938	-187500.015625	-187500.015625	-187500.015625	-187500.015625	-187500.015625	460.000000	445.000000	1018.000000	1606911980.431493
1270	77213.117188	42850.437500	-69026.140625	-187500.015625	-187500.015625	-187500.015625	-187500.015625	-187500.015625	461.000000	444.000000	1018.000000	1606911980.431496
1271	77238.460938	42875.964844	-62450.257812	-187500.015625	-187500.015625	-187500.015625	-187500.015625	-187500.015625	461.000000	444.000000	1019.000000	1606911980.431497
1272	77305.875000	42949.078125	-69740.460938	-187500.015625	-187500.015625	-187500.015625	-187500.015625	-187500.015625	460.000000	444.000000	1018.000000	1606911980.431499
1273	77308.804688	42951.804688	-78266.015625	-187500.015625	-187500.015625	-187500.015625	-187500.015625	-187500.015625	460.000000	445.000000	1019.000000	1606911980.431500
1274	77265.531250	42904.195312	-78423.531250	-187500.015625	-187500.015625	-187500.015625	-187500.015625	-187500.015625	460.000000	444.000000	1018.000000	1606911980.431502
1275	77212.625000	42847.843750	-69190.179688	-187500.015625	-187500.015625	-187500.015625	-187500.015625	-187500.015625	460.000000	444.000000	1019.000000	1606911980.431503
1276	77237.320312	42876.300781	-62453.253906	-187500.015625	-187500.015625	-187500.015625	-187500.015625	-187500.015625	461.000000	444.000000	1018.000000	1606911980.431505
1277	77299.664062	42940.472656	-69661.023438	-187500.015625	-187500.015625	-187500.015625	-187500.015625	-187500.015625	460.000000	444.000000	1018.000000	1606911980.431506
1278	77307.257812	42946.929688	-78286.398438	-187500.015625	-187500.015625	-187500.015625	-187500.015625	-187500.015625	461.000000	444.000000	1019.000000	1606911980.431508
1279	77279.429688	42917.539062	-78609.226562	-187500.015625	-187500.015625	-187500.015625	-187500.015625	-187500.015625	460.000000	444.000000	1019.000000	1606911980.431509
1280	77228.468750	42862.687500	-69449.859375	-187500.015625	-187500.015625	-187500.015625	-187500.015625	-187500.015625	460.000000	445.000000	1018.000000	1606911980.431512
1281	77246.421875	42883.003906	-62357.898438	-187500.015625	-187500.015625	-187500.015625	-187500.015625	-187500.015625	461.000000	444.000000	1019.000000	1606911980.431513
1282	77310.054688	42950.730469	-69016.437500	-187500.015625	-187500.015625	-187500.015625	-187500.015625	-187500.015625	460.000000	444.000000	1018.000000	1606911980.431515
1283	77321.945312	42959.738281	-77904.523438	-187500.015625	-187500.015625	-187500.015625	-187500.015625	-187500.015625	460.000000	444.000000	1019.000000	1606911980.431516
1284	77281.062500	42914.656250	-78533.187500	-187500.015625	-187500.015625	-187500.015625	-187500.015625	-187500.015625	460.000000	444.000000	1019.000000	1606911980.431518
1285	77227.914062	42858.796875	-69577.109375	-187500.015625	-187500.015625	-187500.015625	-187500.015625	-187500.015625	460.000000	444.000000	1019.000000	1606911980.431519
1286	77250.421875	42885.328125	-62416.039062	-187500.015625	-187500.015625	-187500.015625	-187500.015625	-187500.015625	460.000000	445.000000	1019.000000	1606911980.431521
1287	77314.367188	42955.894531	-69188.859375	-187500.015625	-187500.015625	-187500.015625	-187500.015625	-187500.015625	460.000000	444.000000	1018.000000	1606911980.431522
1288	77325.570312	42968.054688	-77989.859375	-187500.015625	-187500.015625	-187500.015625	-187500.015625	-187500.015625	460.000000	444.000000	1019.000000	1606911980.431524
1289	77283.968750	42924.156250	-78624.898438	-187500.015625	-187500.015625	-187500.015625	-187500.015625	-187500.015625	460.000000	444.000000	1019.000000	1606911980.431526
1290	77225.320312	42861.882812	-69757.937500	-187500.015625	-187500.015625	-187500.015625	-187500.015625	-187500.015625	460.000000	445.000000	1018.000000	1606911980.431527
1291	77240.492188	42880.343750	-62430.500000	-187500.015625	-187500.015625	-187500.015625	-187500.015625	-187500.015625	460.000000	444.000000	1019.000000	1606911980.431528
1292	77307.257812	42952.855469	-69218.812500	-187500.015625	-187500.015625	-187500.015625	-187500.015625	-187500.015625	460.000000	444.000000	1018.000000	1606911980.431530
1293	77314.679688	42959.695312	-78090.156250	-187500.015625	-187500.015625	-187500.015625	-187500.015625	-187500.015625	460.000000	444.000000	1019.000000	1606911980.431532
1294	77271.898438	42912.578125	-78812.671875	-187500.015625	-187500.015625	-187500.015625	-187500.015625	-187500.015625	460.000000	444.000000	1018.000000	1606911980.431533
1295	77213.562500	42848.203125	-70059.195312	-187500.015625	-187500.015625	-187500.015625	-187500.015625	-187500.015625	460.000000	444.000000	1020.000000	1606911980.431535
1296	77222.414062	42858.640625	-61071.355469	-187500.015625	-187500.015625	-187500.015625	-187500.015625	-187500.015625	461.000000	444.000000	1018.000000	1606911980.431536
1297	77285.960938	42926.300781	-63511.339844	-187500.015625	-187500.015625	-187500.015625	-187500.015625	-187500.015625	461.000000	443.000000	1019.000000	1606911980.431538
1298	77318.328125	42961.011719	-73782.656250	-187500.015625	-187500.015625	-187500.015625	-187500.015625	-187500.015625	460.000000	445.000000	1017.000000	1606911980.431539
1299	77277.289062	42916.757812	-77674.007812	-187500.015625	-187500.015625	-187500.015625	-187500.015625	-187500.015625	460.000000	444.000000	1018.000000	1606911980.431541
1300	77216.359375	42852.808594	-70044.242188	-187500.015625	-187500.015625	-187500.015625	-187500.015625	-187500.015625	460.000000	444.000000	1018.000000	1606911980.431542
1301	77224.781250	42863.402344	-61475.429688	-187500.015625	-187500.015625	-187500.015625	-187500.015625	-187500.015625	461.000000	444.000000	1019.000000	1606911980.431544
1302	77293.359375	42935.710938	-65703.171875	-187500.015625	-187500.015625	-187500.015625	-187500.015625	-187500.015625	460.000000	444.000000	1018.000000	1606911980.431545
1303	77313.742188	42955.535156	-76609.437500	-187500.015625	-187500.015625	-187500.015625	-187500.015625	-187500.015625	460.000000	444.000000	1019.000000	1606911980.431548
1304	77264.320312	42901.734375	-78960.304688	-187500.015625	-187500.015625	-187500.015625	-187500.015625	-187500.015625	460.000000	444.000000	1019.000000	1606911980.431549
1305	77206.742188	42840.113281	-70860.390625	-187500.015625	-187500.015625	-187500.015625	-187500.015625	-187500.015625	460.000000	444.000000	1019.000000	1606911980.431551
1306	77215.015625	42851.109375	-61839.585938	-187500.015625	-187500.015625	-187500.015625	-187500.015625	-187500.015625	460.000000	445.000000	1018.000000	1606911980.431552
1307	77280.054688	42921.359375	-63990.179688	-187500.015625	-187500.015625	-187500.015625	-187500.015625	-187500.015625	461.000000	444.000000	1019.000000	1606911980.431554
1308	77316.156250	42957.906250	-74242.929688	-187500.015625	-187500.015625	-187500.015625	-187500.015625	-187500.015625	460.000000	444.000000	1018.000000	1606911980.431555
1309	77276.640625	42913.671875	-78444.648438	-187500.015625	-187500.015625	-187500.015625	-187500.015625	-187500.015625	460.000000	443.000000	1018.000000	1606911980.431557
1310	77218.656250	42851.511719	-71116.320312	-187500.015625	-187500.015625	-187500.015625	-187500.015625	-187500.015625	460.000000	444.000000	1018.000000	1606911980.431558
1311	77226.929688	42862.597656	-62743.691406	-187500.015625	-187500.015625	-187500.015625	-187500.015625	-187500.015625	460.000000	444.000000	1018.000000	1606911980.431560
1312	77289.867188	42929.675781	-66009.148438	-187500.015625	-187500.015625	-187500.015625	-187500.015625	-187500.015625	460.000000	443.000000	1018.000000	1606911980.431561
1313	77323.000000	42961.281250	-76144.476562	-187500.015625	-187500.015625	-187500.015625	-187500.015625	-187500.015625	460.000000	445.000000	1018.000000	1606911980.431563
1314	77285.335938	42920.621094	-79388.703125	-187500.015625	-187500.015625	-187500.015625	-187500.015625	-187500.015625	460.000000	444.000000	1019.000000	1606911980.431564
1315	77225.812500	42857.656250	-71719.484375	-187500.015625	-187500.015625	-187500.015625	-187500.015625	-187500.015625	460.000000	444.000000	1018.000000	1606911980.431566
1316	77231.039062	42863.781250	-63740.757812	-187500.015625	-187500.015625	-187500.015625	-187500.015625	-187500.015625	461.000000	445.000000	1018.000000	1606911980.431567
1317	77295.125000	42933.320312	-69552.210938	-187500.015625	-187500.015625	-187500.015625	-187500.015625	-187500.015625	460.000000	444.000000	1019.000000	1606911980.431569
1318	77314.320312	42952.382812	-78770.921875	-187500.015625	-187500.015625	-187500.015625	-187500.015625	-187500.015625	461.000000	444.000000	1019.000000	1606911980.431570
1319	77278.093750	42913.871094	-80215.625000	-187500.015625	-187500.015625	-187500.015625	-187500.015625	-187500.015625	460.000000	444.000000	1019.000000	1606911980.431572
1320	77217.984375	42850.593750	-72027.289062	-187500.015625	-187500.015625	-187500.015625	-187500.015625	-187500.015625	461.000000	444.000000	1019.000000	1606911980.431573
1321	77224.890625	42860.160156	-63582.218750	-187500.015625	-187500.015625	-187500.015625	-187500.015625	-187500.015625	460.000000	445.000000	1018.000000	1606911980.431575
1322	77293.242188	42933.453125	-68799.804688	-187500.015625	-187500.015625	-187500.015625	-187500.015625	-187500.015625	460.000000	444.000000	1017.000000	1606911980.431576
1323	77310.906250	42949.277344	-78213.242188	-187500.015625	-187500.015625	-187500.015625	-187500.015625	-187500.015625	460.000000	444.000000	1018.000000	1606911980.910764
1324	77270.046875	42905.738281	-79942.109375	-187500.015625	-187500.015625	-187500.015625	-187500.015625	-187500.015625	460.000000	444.000000	1018.000000	1606911980.910923
1325	77211.328125	42845.117188	-71952.140625	-187500.015625	-187500.015625	-187500.015625	-187500.015625	-187500.015625	460.000000	444.000000	1019.000000	1606911980.910925
1326	77214.117188	42850.886719	-63270.386719	-187500.015625	-187500.015625	-187500.015625	-187500.015625	-187500.015625	461.000000	444.000000	1019.000000	1606911980.910927
1327	77271.164062	42914.183594	-67719.812500	-187500.015625	-187500.015625	-187500.015625	-187500.015625	-187500.015625	460.000000	444.000000	1018.000000	1606911980.910930
1328	77292.664062	42935.507812	-77424.984375	-187500.015625	-187500.015625	-187500.015625	-187500.015625	-187500.015625	460.000000	444.000000	1019.000000	1606911980.910932
1329	77261.796875	42903.679688	-79637.046875	-187500.015625	-187500.015625	-187500.015625	-187500.015625	-187500.015625	460.000000	444.000000	1018.000000	1606911980.910933
1330	77200.445312	42837.789062	-71923.015625	-187500.015625	-187500.015625	-187500.015625	-187500.015625	-187500.015625	460.000000	444.000000	1018.000000	1606911980.910935
1331	77201.445312	42841.207031	-63060.394531	-187500.015625	-187500.015625	-187500.015625	-187500.015625	-187500.015625	460.000000	445.000000	1018.000000	1606911980.910936
1332	77269.460938	42913.203125	-67043.164062	-187500.015625	-187500.015625	-187500.015625	-187500.015625	-187500.015625	460.000000	444.000000	1018.000000	1606911980.910938
1333	77293.421875	42937.542969	-76978.781250	-187500.015625	-187500.015625	-187500.015625	-187500.015625	-187500.015625	460.000000	444.000000	1018.000000	1606911980.910939
1334	77262.515625	42904.261719	-79552.359375	-187500.015625	-187500.015625	-187500.015625	-187500.015625	-187500.015625	460.000000	444.000000	1019.000000	1606911980.910941
1335	77204.484375	42841.207031	-72028.765625	-187500.015625	-187500.015625	-187500.015625	-187500.015625	-187500.015625	460.000000	444.000000	1019.000000	1606911980.910943
1336	77210.343750	42848.269531	-63102.972656	-187500.015625	-187500.015625	-187500.015625	-187500.015625	-187500.015625	461.000000	445.000000	1018.000000	1606911980.910944
1337	77274.070312	42915.750000	-67187.484375	-187500.015625	-187500.015625	-187500.015625	-187500.015625	-187500.015625	461.000000	443.000000	1019.000000	1606911980.910960
1338	77296.976562	42939.710938	-77056.609375	-187500.015625	-187500.015625	-187500.015625	-187500.015625	-187500.015625	460.000000	445.000000	1018.000000	1606911980.910961
1339	77268.593750	42909.042969	-79611.031250	-187500.015625	-187500.015625	-187500.015625	-187500.015625	-187500.015625	460.000000	444.000000	1019.000000	1606911980.910963
1340	77207.437500	42844.449219	-72200.625000	-187500.015625	-187500.015625	-187500.015625	-187500.015625	-187500.015625	460.000000	444.000000	1018.000000	1606911980.910964
1341	77205.781250	42844.136719	-63200.539062	-187500.015625	-187500.015625	-187500.015625	-187500.015625	-187500.015625	461.000000	444.000000	1019.000000	1606911980.910966
1342	77268.210938	42909.132812	-67365.492188	-187500.015625	-187500.015625	-187500.015625	-187500.015625	-187500.015625	460.000000	444.000000	1018.000000	1606911980.910967
1343	77290.656250	42930.031250	-77140.585938	-187500.015625	-187500.015625	-187500.015625	-187500.015625	-187500.015625	460.000000	444.000000	1019.000000	1606911980.910969
1344	77257.664062	42894.492188	-79672.453125	-187500.015625	-187500.015625	-187500.015625	-187500.015625	-187500.015625	460.000000	444.000000	1018.000000	1606911980.910970
1345	77202.343750	42837.472656	-72346.757812	-187500.015625	-187500.015625	-187500.015625	-187500.015625	-187500.015625	461.000000	444.000000	1019.000000	1606911980.910972
1346	77201.000000	42839.687500	-63250.269531	-187500.015625	-187500.015625	-187500.015625	-187500.015625	-187500.015625	460.000000	445.000000	1018.000000	1606911980.910973
1347	77260.882812	42904.707031	-67259.546875	-187500.015625	-187500.015625	-187500.015625	-187500.015625	-187500.015625	460.000000	444.000000	1018.000000	1606911980.910975
1348	77285.445312	42931.082031	-77014.250000	-187500.015625	-187500.015625	-187500.015625	-187500.015625	-187500.015625	460.000000	444.000000	1018.000000	1606911980.910976
1349	77252.234375	42894.515625	-79608.218750	-187500.015625	-187500.015625	-187500.015625	-187500.015625	-187500.015625	460.000000	444.000000	1018.000000	1606911980.910978
1350	77192.171875	42830.769531	-72400.515625	-187500.015625	-187500.015625	-187500.015625	-187500.015625	-187500.015625	460.000000	444.000000	1019.000000	1606911980.910980
1351	77189.468750	42832.511719	-63160.171875	-187500.015625	-187500.015625	-187500.015625	-187500.015625	-187500.015625	461.000000	444.000000	1018.000000	1606911980.910982
1352	77253.640625	42901.355469	-66906.632812	-187500.015625	-187500.015625	-187500.015625	-187500.015625	-187500.015625	461.000000	444.000000	1019.000000	1606911980.910983
1353	77276.257812	42922.523438	-76781.617188	-187500.015625	-187500.015625	-187500.015625	-187500.015625	-187500.015625	460.000000	444.000000	1018.000000	1606911980.910985
1354	77242.867188	42885.710938	-79584.679688	-187500.015625	-187500.015625	-187500.015625	-187500.015625	-187500.015625	460.000000	444.000000	1019.000000	1606911980.910986
1355	77183.921875	42820.488281	-72510.421875	-187500.015625	-187500.015625	-187500.015625	-187500.015625	-187500.015625	460.000000	444.000000	1018.000000	1606911980.910988
1356	77188.976562	42825.226562	-63108.335938	-187500.015625	-187500.015625	-187500.015625	-187500.015625	-187500.015625	461.000000	444.000000	1018.000000	1606911980.910989
1357	77260.054688	42901.222656	-66532.625000	-187500.015625	-187500.015625	-187500.015625	-187500.015625	-187500.015625	460.000000	444.000000	1018.000000	1606911980.910991
1358	77283.210938	42924.511719	-76486.414062	-187500.015625	-187500.015625	-187500.015625	-187500.015625	-187500.015625	461.000000	444.000000	1019.000000	1606911980.910992
1359	77247.023438	42881.820312	-79512.101562	-187500.015625	-187500.015625	-187500.015625	-187500.015625	-187500.015625	460.000000	444.000000	1018.000000	1606911980.910994
1360	77188.640625	42818.652344	-72613.796875	-187500.015625	-187500.015625	-187500.015625	-187500.015625	-187500.015625	460.000000	444.000000	1019.000000	1606911980.910995
1361	77187.703125	42820.105469	-63154.226562	-187500.015625	-187500.015625	-187500.015625	-187500.015625	-187500.015625	460.000000	445.000000	1018.000000	1606911980.910997
1362	77260.632812	42899.703125	-66519.617188	-187500.015625	-187500.015625	-187500.015625	-187500.015625	-187500.015625	461.000000	444.000000	1019.000000	1606911980.910998
1363	77291.679688	42930.324219	-76426.867188	-187500.015625	-187500.015625	-187500.015625	-187500.015625	-187500.015625	460.000000	444.000000	1018.000000	1606911980.911000
1364	77254.062500	42888.546875	-79505.734375	-187500.015625	-187500.015625	-187500.015625	-187500.015625	-187500.015625	461.000000	444.000000	1019.000000	1606911980.911001
1365	77189.828125	42820.531250	-72707.765625	-187500.015625	-187500.015625	-187500.015625	-187500.015625	-187500.015625	460.000000	444.000000	1018.000000	1606911980.911002
1366	77181.937500	42813.355469	-62380.273438	-187500.015625	-187500.015625	-187500.015625	-187500.015625	-187500.015625	461.000000	444.000000	1019.000000	1606911980.911004
1367	77235.531250	42870.933594	-62258.390625	-187500.015625	-187500.015625	-187500.015625	-187500.015625	-187500.015625	461.000000	444.000000	1018.000000	1606911980.911005
1368	77281.554688	42919.394531	-71921.335938	-187500.015625	-187500.015625	-187500.015625	-187500.015625	-187500.015625	461.000000	443.000000	1019.000000	1606911980.911007
1369	77254.710938	42889.753906	-78041.757812	-187500.015625	-187500.015625	-187500.015625	-187500.015625	-187500.015625	460.000000	444.000000	1019.000000	1606911980.911008
1370	77191.500000	42820.664062	-72599.695312	-187500.015625	-187500.015625	-187500.015625	-187500.015625	-187500.015625	461.000000	444.000000	1019.000000	1606911980.911010
1371	77182.648438	42811.703125	-62649.968750	-187500.015625	-187500.015625	-187500.015625	-187500.015625	-187500.015625	461.000000	444.000000	1019.000000	1606911980.911012
1372	77233.812500	42865.726562	-62502.269531	-187500.015625	-187500.015625	-187500.015625	-187500.015625	-187500.015625	461.000000	444.000000	1018.000000	1606911980.911013
1373	77283.187500	42918.386719	-72163.789062	-187500.015625	-187500.015625	-187500.015625	-187500.015625	-187500.015625	460.000000	444.000000	1019.000000	1606911980.911015
1374	77262.687500	42894.671875	-78492.437500	-187500.015625	-187500.015625	-187500.015625	-187500.015625	-187500.015625	460.000000	445.000000	1018.000000	1606911980.911017
1375	77201.804688	42829.425781	-73260.273438	-187500.015625	-187500.015625	-187500.015625	-187500.015625	-187500.015625	460.000000	444.000000	1019.000000	1606911980.911018
1376	77195.460938	42823.636719	-64015.035156	-187500.015625	-187500.015625	-187500.015625	-187500.015625	-187500.015625	461.000000	445.000000	1018.000000	1606911980.911020
1377	77257.484375	42889.734375	-67628.953125	-187500.015625	-187500.015625	-187500.015625	-187500.015625	-187500.015625	461.000000	444.000000	1019.000000	1606911980.911022
1378	77287.140625	42919.058594	-77460.015625	-187500.015625	-187500.015625	-187500.015625	-187500.015625	-187500.015625	460.000000	444.000000	1018.000000	1606911980.911023
1379	77259.945312	42889.285156	-80503.937500	-187500.015625	-187500.015625	-187500.015625	-187500.015625	-187500.015625	461.000000	444.000000	1019.000000	1606911980.911024
1380	77201.109375	42826.699219	-74018.070312	-187500.015625	-187500.015625	-187500.015625	-187500.015625	-187500.015625	460.000000	444.000000	1019.000000	1606911980.911026
1381	77187.968750	42813.000000	-63404.765625	-187500.015625	-187500.015625	-187500.015625	-187500.015625	-187500.015625	461.000000	444.000000	1019.000000	1606911980.911028
1382	77243.695312	42871.851562	-62686.269531	-187500.015625	-187500.015625	-187500.015625	-187500.015625	-187500.015625	460.000000	444.000000	1017.000000	1606911980.911029
1383	77288.328125	42918.835938	-72087.257812	-187500.015625	-187500.015625	-187500.015625	-187500.015625	-187500.015625	461.000000	444.000000	1019.000000	1606911980.911030
1384	77260.390625	42887.722656	-78665.398438	-187500.015625	-187500.015625	-187500.015625	-187500.015625	-187500.015625	460.000000	444.000000	1018.000000	1606911980.911032
1385	77196.687500	42820.261719	-73726.687500	-187500.015625	-187500.015625	-187500.015625	-187500.015625	-187500.015625	461.000000	443.000000	1019.000000	1606911980.911033
1386	77186.382812	42811.769531	-64140.585938	-187500.015625	-187500.015625	-187500.015625	-187500.015625	-187500.015625	461.000000	445.000000	1018.000000	1606911980.911035
1387	77245.593750	42876.589844	-65805.390625	-187500.015625	-187500.015625	-187500.015625	-187500.015625	-187500.015625	460.000000	444.000000	1018.000000	1606911980.911036
1388	77280.390625	42911.480469	-75596.281250	-187500.015625	-187500.015625	-187500.015625	-187500.015625	-187500.015625	460.000000	444.000000	1018.000000	1606911980.911038
1389	77248.695312	42874.644531	-80130.132812	-187500.015625	-187500.015625	-187500.015625	-187500.015625	-187500.015625	460.000000	444.000000	1018.000000	1606911980.911040
1390	77186.562500	42807.300781	-74369.796875	-187500.015625	-187500.015625	-187500.015625	-187500.015625	-187500.015625	460.000000	444.000000	1018.000000	1606911980.911041
1391	77175.226562	42796.503906	-63821.804688	-187500.015625	-187500.015625	-187500.015625	-187500.015625	-187500.015625	461.000000	444.000000	1019.000000	1606911980.911042
1392	77232.117188	42861.324219	-62774.894531	-187500.015625	-187500.015625	-187500.015625	-187500.015625	-187500.015625	460.000000	444.000000	1019.000000	1606911980.911044
1393	77284.484375	42916.890625	-72317.929688	-187500.015625	-187500.015625	-187500.015625	-187500.015625	-187500.015625	460.000000	444.000000	1019.000000	1606911980.911045
1394	77254.687500	42884.300781	-79076.828125	-187500.015625	-187500.015625	-187500.015625	-187500.015625	-187500.015625	460.000000	444.000000	1019.000000	1606911980.911047
1395	77187.898438	42815.570312	-74293.218750	-187500.015625	-187500.015625	-187500.015625	-187500.015625	-187500.015625	460.000000	444.000000	1018.000000	1606911980.911048
1396	77177.421875	42806.429688	-64667.148438	-187500.015625	-187500.015625	-187500.015625	-187500.015625	-187500.015625	461.000000	444.000000	1018.000000	1606911980.911050
1397	77242.039062	42875.562500	-67530.140625	-187500.015625	-187500.015625	-187500.015625	-187500.015625	-187500.015625	460.000000	444.000000	1018.000000	1606911980.911052
1398	77277.640625	42909.492188	-77491.460938	-187500.015625	-187500.015625	-187500.015625	-187500.015625	-187500.015625	461.000000	444.000000	1020.000000	1606911980.911054
1399	77250.976562	42878.242188	-80959.179688	-187500.015625	-187500.015625	-187500.015625	-187500.015625	-187500.015625	460.000000	444.000000	1018.000000	1606911980.911055
1400	77191.210938	42815.078125	-75018.796875	-187500.015625	-187500.015625	-187500.015625	-187500.015625	-187500.015625	460.000000	444.000000	1019.000000	1606911980.911057
1401	77179.429688	42805.800781	-64784.250000	-187500.015625	-187500.015625	-187500.015625	-187500.015625	-187500.015625	460.000000	444.000000	1018.000000	1606911980.911058
1402	77240.007812	42873.574219	-66794.632812	-187500.015625	-187500.015625	-187500.015625	-187500.015625	-187500.015625	461.000000	444.000000	1019.000000	1606911980.911060
1403	77279.296875	42914.140625	-76670.546875	-187500.015625	-187500.015625	-187500.015625	-187500.015625	-187500.015625	460.000000	444.000000	1018.000000	1606911980.911061
1404	77253.281250	42883.386719	-80535.210938	-187500.015625	-187500.015625	-187500.015625	-187500.015625	-187500.015625	460.000000	444.000000	1018.000000	1606911980.911063
1405	77196.554688	42821.871094	-74839.937500	-187500.015625	-187500.015625	-187500.015625	-187500.015625	-187500.015625	461.000000	444.000000	1019.000000	1606911980.911064
1406	77178.000000	42802.113281	-64466.316406	-187500.015625	-187500.015625	-187500.015625	-187500.015625	-187500.015625	461.000000	444.000000	1018.000000	1606911980.911066
1407	77236.632812	42865.816406	-65298.539062	-187500.015625	-187500.015625	-187500.015625	-187500.015625	-187500.015625	460.000000	444.000000	1018.000000	1606911980.911067
1408	77283.140625	42915.324219	-75229.554688	-187500.015625	-187500.015625	-187500.015625	-187500.015625	-187500.015625	460.000000	444.000000	1019.000000	1606911980.911069
1409	77259.515625	42889.105469	-80009.117188	-187500.015625	-187500.015625	-187500.015625	-187500.015625	-187500.015625	460.000000	444.000000	1018.000000	1606911980.911070
1410	77199.523438	42825.425781	-74742.085938	-187500.015625	-187500.015625	-187500.015625	-187500.015625	-187500.015625	460.000000	444.000000	1019.000000	1606911980.911072
1411	77179.523438	42806.113281	-64287.617188	-187500.015625	-187500.015625	-187500.015625	-187500.015625	-187500.015625	461.000000	444.000000	1018.000000	1606911980.911073
1412	77236.406250	42867.046875	-64372.015625	-187500.015625	-187500.015625	-187500.015625	-187500.015625	-187500.015625	460.000000	444.000000	1018.000000	1606911980.911075
1413	77284.593750	42915.257812	-74339.195312	-187500.015625	-187500.015625	-187500.015625	-187500.015625	-187500.015625	460.000000	444.000000	1019.000000	1606911980.911076
1414	77262.757812	42889.664062	-79714.835938	-187500.015625	-187500.015625	-187500.015625	-187500.015625	-187500.015625	460.000000	444.000000	1019.000000	1606911980.911078
1415	77200.265625	42823.527344	-74760.437500	-187500.015625	-187500.015625	-187500.015625	-187500.015625	-187500.015625	460.000000	444.000000	1019.000000	1606911980.911079
1416	77180.500000	42802.203125	-64423.625000	-187500.015625	-187500.015625	-187500.015625	-187500.015625	-187500.015625	461.000000	445.000000	1018.000000	1606911980.911081
1417	77239.804688	42865.570312	-65131.996094	-187500.015625	-187500.015625	-187500.015625	-187500.015625	-187500.015625	460.000000	444.000000	1019.000000	1606911980.911083
1418	77281.890625	42907.367188	-75121.218750	-187500.015625	-187500.015625	-187500.015625	-187500.015625	-187500.015625	461.000000	444.000000	1018.000000	1606911980.911084
1419	77255.203125	42876.097656	-79974.453125	-187500.015625	-187500.015625	-187500.015625	-187500.015625	-187500.015625	460.000000	444.000000	1019.000000	1606911980.911085
1420	77197.781250	42814.160156	-74963.257812	-187500.015625	-187500.015625	-187500.015625	-187500.015625	-187500.015625	460.000000	444.000000	1018.000000	1606911980.911088
1421	77177.039062	42793.398438	-64098.027344	-187500.015625	-187500.015625	-187500.015625	-187500.015625	-187500.015625	461.000000	444.000000	1018.000000	1606911980.911089
1422	77224.804688	42848.003906	-61878.523438	-187500.015625	-187500.015625	-187500.015625	-187500.015625	-187500.015625	460.000000	443.000000	1018.000000	1606911980.911090
1423	77280.218750	42908.171875	-70534.390625	-187500.015625	-187500.015625	-187500.015625	-187500.015625	-187500.015625	460.000000	444.000000	1019.000000	1606911980.911092
1424	77268.304688	42894.359375	-78203.093750	-187500.015625	-187500.015625	-187500.015625	-187500.015625	-187500.015625	460.000000	444.000000	1018.000000	1606911980.911094
1425	77203.640625	42825.738281	-74739.070312	-187500.015625	-187500.015625	-187500.015625	-187500.015625	-187500.015625	460.000000	444.000000	1018.000000	1606911980.911095
1426	77172.546875	42793.308594	-64314.371094	-187500.015625	-187500.015625	-187500.015625	-187500.015625	-187500.015625	460.000000	444.000000	1018.000000	1606911980.911096
1427	77221.789062	42847.265625	-62084.226562	-187500.015625	-187500.015625	-187500.015625	-187500.015625	-187500.015625	461.000000	444.000000	1019.000000	1606911980.911098
1428	77279.054688	42908.753906	-70690.093750	-187500.015625	-187500.015625	-187500.015625	-187500.015625	-187500.015625	460.000000	444.000000	1018.000000	1606911980.911099
1429	77265.593750	42894.851562	-78481.578125	-187500.015625	-187500.015625	-187500.015625	-187500.015625	-187500.015625	460.000000	444.000000	1019.000000	1606911980.911101
1430	77203.835938	42829.695312	-75211.851562	-187500.015625	-187500.015625	-187500.015625	-187500.015625	-187500.015625	460.000000	444.000000	1018.000000	1606911980.911102
1431	77178.804688	42804.593750	-65238.792969	-187500.015625	-187500.015625	-187500.015625	-187500.015625	-187500.015625	461.000000	444.000000	1019.000000	1606911980.911104
1432	77229.523438	42861.011719	-66221.351562	-187500.015625	-187500.015625	-187500.015625	-187500.015625	-187500.015625	461.000000	444.000000	1018.000000	1606911980.911105
1433	77269.820312	42902.226562	-76129.953125	-187500.015625	-187500.015625	-187500.015625	-187500.015625	-187500.015625	460.000000	444.000000	1018.000000	1606911980.911107
1434	77244.812500	42875.917969	-80823.476562	-187500.015625	-187500.015625	-187500.015625	-187500.015625	-187500.015625	460.000000	444.000000	1018.000000	1606911980.911108
1435	77189.648438	42817.535156	-76084.125000	-187500.015625	-187500.015625	-187500.015625	-187500.015625	-187500.015625	460.000000	444.000000	1018.000000	1606911980.911110
1436	77162.820312	42789.105469	-65079.984375	-187500.015625	-187500.015625	-187500.015625	-187500.015625	-187500.015625	460.000000	445.000000	1018.000000	1606911980.911111
1437	77207.078125	42837.070312	-62246.164062	-187500.015625	-187500.015625	-187500.015625	-187500.015625	-187500.015625	461.000000	443.000000	1019.000000	1606911980.911113
1438	77263.828125	42898.160156	-70529.585938	-187500.015625	-187500.015625	-187500.015625	-187500.015625	-187500.015625	460.000000	444.000000	1018.000000	1606911980.911114
1439	77252.562500	42884.835938	-78521.585938	-187500.015625	-187500.015625	-187500.015625	-187500.015625	-187500.015625	460.000000	444.000000	1019.000000	1606911980.911116
1440	77197.984375	42827.750000	-75566.375000	-187500.015625	-187500.015625	-187500.015625	-187500.015625	-187500.015625	460.000000	444.000000	1018.000000	1606911980.911117
1441	77175.117188	42805.062500	-65523.980469	-187500.015625	-187500.015625	-187500.015625	-187500.015625	-187500.015625	461.000000	444.000000	1019.000000	1606911980.911119
1442	77231.109375	42864.722656	-66407.296875	-187500.015625	-187500.015625	-187500.015625	-187500.015625	-187500.015625	460.000000	444.000000	1018.000000	1606911980.911120
1443	77268.343750	42901.800781	-76485.562500	-187500.015625	-187500.015625	-187500.015625	-187500.015625	-187500.015625	461.000000	444.000000	1019.000000	1606911981.391331
1444	77245.390625	42874.644531	-81056.898438	-187500.015625	-187500.015625	-187500.015625	-187500.015625	-187500.015625	460.000000	444.000000	1018.000000	1606911981.391507
1445	77188.078125	42813.335938	-76476.539062	-187500.015625	-187500.015625	-187500.015625	-187500.015625	-187500.015625	461.000000	444.000000	1019.000000	1606911981.391509
1446	77164.789062	42789.484375	-65381.777344	-187500.015625	-187500.015625	-187500.015625	-187500.015625	-187500.015625	460.000000	445.000000	1019.000000	1606911981.391510
1447	77223.578125	42853.144531	-62876.707031	-187500.015625	-187500.015625	-187500.015625	-187500.015625	-187500.015625	461.000000	444.000000	1019.000000	1606911981.391512
1448	77274.757812	42906.316406	-72923.281250	-187500.015625	-187500.015625	-187500.015625	-187500.015625	-187500.015625	461.000000	444.000000	1018.000000	1606911981.391513
1449	77254.757812	42883.585938	-79826.304688	-187500.015625	-187500.015625	-187500.015625	-187500.015625	-187500.015625	461.000000	444.000000	1020.000000	1606911981.391515
1450	77198.273438	42822.902344	-76182.562500	-187500.015625	-187500.015625	-187500.015625	-187500.015625	-187500.015625	460.000000	444.000000	1018.000000	1606911981.391516
1451	77166.335938	42790.714844	-65343.242188	-187500.015625	-187500.015625	-187500.015625	-187500.015625	-187500.015625	461.000000	444.000000	1019.000000	1606911981.391518
1452	77212.085938	42839.976562	-62032.929688	-187500.015625	-187500.015625	-187500.015625	-187500.015625	-187500.015625	461.000000	444.000000	1018.000000	1606911981.391520
1453	77270.984375	42902.921875	-70011.296875	-187500.015625	-187500.015625	-187500.015625	-187500.015625	-187500.015625	461.000000	444.000000	1019.000000	1606911981.391521
1454	77264.296875	42894.316406	-78393.734375	-187500.015625	-187500.015625	-187500.015625	-187500.015625	-187500.015625	460.000000	445.000000	1018.000000	1606911981.391523
1455	77203.500000	42829.515625	-76000.687500	-187500.015625	-187500.015625	-187500.015625	-187500.015625	-187500.015625	460.000000	444.000000	1019.000000	1606911981.391524
1456	77179.210938	42804.953125	-65930.335938	-187500.015625	-187500.015625	-187500.015625	-187500.015625	-187500.015625	460.000000	445.000000	1018.000000	1606911981.391526
1457	77236.851562	42867.046875	-65828.812500	-187500.015625	-187500.015625	-187500.015625	-187500.015625	-187500.015625	461.000000	444.000000	1019.000000	1606911981.391527
1458	77284.437500	42914.007812	-75714.656250	-187500.015625	-187500.015625	-187500.015625	-187500.015625	-187500.015625	460.000000	444.000000	1019.000000	1606911981.391529
1459	77266.828125	42894.492188	-80975.921875	-187500.015625	-187500.015625	-187500.015625	-187500.015625	-187500.015625	461.000000	444.000000	1019.000000	1606911981.391531
1460	77215.304688	42838.726562	-76955.757812	-187500.015625	-187500.015625	-187500.015625	-187500.015625	-187500.015625	461.000000	444.000000	1019.000000	1606911981.391532
1461	77186.093750	42808.035156	-66219.164062	-187500.015625	-187500.015625	-187500.015625	-187500.015625	-187500.015625	461.000000	444.000000	1018.000000	1606911981.391533
1462	77239.203125	42865.726562	-65526.261719	-187500.015625	-187500.015625	-187500.015625	-187500.015625	-187500.015625	461.000000	444.000000	1018.000000	1606911981.391549
1463	77281.664062	42908.777344	-75213.546875	-187500.015625	-187500.015625	-187500.015625	-187500.015625	-187500.015625	460.000000	444.000000	1018.000000	1606911981.391550
1464	77267.539062	42892.816406	-80645.781250	-187500.015625	-187500.015625	-187500.015625	-187500.015625	-187500.015625	461.000000	444.000000	1019.000000	1606911981.391551
1465	77211.414062	42834.457031	-76728.773438	-187500.015625	-187500.015625	-187500.015625	-187500.015625	-187500.015625	460.000000	444.000000	1019.000000	1606911981.391553
1466	77183.992188	42807.925781	-65929.242188	-187500.015625	-187500.015625	-187500.015625	-187500.015625	-187500.015625	461.000000	444.000000	1019.000000	1606911981.391557
1467	77236.429688	42866.753906	-64798.734375	-187500.015625	-187500.015625	-187500.015625	-187500.015625	-187500.015625	461.000000	444.000000	1018.000000	1606911981.391559
1468	77281.687500	42912.910156	-74459.265625	-187500.015625	-187500.015625	-187500.015625	-187500.015625	-187500.015625	460.000000	444.000000	1018.000000	1606911981.391560
1469	77263.164062	42892.617188	-80269.695312	-187500.015625	-187500.015625	-187500.015625	-187500.015625	-187500.015625	460.000000	445.000000	1018.000000	1606911981.391562
1470	77209.960938	42836.289062	-76681.523438	-187500.015625	-187500.015625	-187500.015625	-187500.015625	-187500.015625	460.000000	444.000000	1019.000000	1606911981.391563
1471	77176.812500	42800.972656	-65801.320312	-187500.015625	-187500.015625	-187500.015625	-187500.015625	-187500.015625	460.000000	444.000000	1018.000000	1606911981.391565
1472	77216.914062	42843.621094	-62078.593750	-187500.015625	-187500.015625	-187500.015625	-187500.015625	-187500.015625	460.000000	444.000000	1019.000000	1606911981.391567
1473	77277.554688	42909.828125	-69757.062500	-187500.015625	-187500.015625	-187500.015625	-187500.015625	-187500.015625	461.000000	444.000000	1018.000000	1606911981.391568
1474	77267.585938	42898.496094	-78249.093750	-187500.015625	-187500.015625	-187500.015625	-187500.015625	-187500.015625	460.000000	444.000000	1019.000000	1606911981.391569
1475	77208.710938	42835.460938	-76295.929688	-187500.015625	-187500.015625	-187500.015625	-187500.015625	-187500.015625	460.000000	444.000000	1019.000000	1606911981.391571
1476	77173.484375	42799.187500	-65831.070312	-187500.015625	-187500.015625	-187500.015625	-187500.015625	-187500.015625	461.000000	444.000000	1019.000000	1606911981.391572
1477	77211.687500	42839.910156	-61740.476562	-187500.015625	-187500.015625	-187500.015625	-187500.015625	-187500.015625	461.000000	444.000000	1019.000000	1606911981.391574
1478	77271.609375	42904.195312	-69082.843750	-187500.015625	-187500.015625	-187500.015625	-187500.015625	-187500.015625	461.000000	444.000000	1019.000000	1606911981.391575
1479	77270.890625	42903.636719	-77990.757812	-187500.015625	-187500.015625	-187500.015625	-187500.015625	-187500.015625	460.000000	445.000000	1018.000000	1606911981.391576
1480	77213.117188	42840.781250	-76544.015625	-187500.015625	-187500.015625	-187500.015625	-187500.015625	-187500.015625	461.000000	444.000000	1018.000000	1606911981.391578
1481	77175.679688	42800.078125	-66239.390625	-187500.015625	-187500.015625	-187500.015625	-187500.015625	-187500.015625	460.000000	445.000000	1018.000000	1606911981.391580
1482	77219.351562	42846.371094	-62082.773438	-187500.015625	-187500.015625	-187500.015625	-187500.015625	-187500.015625	461.000000	444.000000	1018.000000	1606911981.391581
1483	77279.343750	42909.917969	-69979.554688	-187500.015625	-187500.015625	-187500.015625	-187500.015625	-187500.015625	461.000000	444.000000	1019.000000	1606911981.391582
1484	77269.398438	42897.667969	-79002.867188	-187500.015625	-187500.015625	-187500.015625	-187500.015625	-187500.015625	460.000000	445.000000	1018.000000	1606911981.391584
1485	77213.117188	42839.015625	-77217.382812	-187500.015625	-187500.015625	-187500.015625	-187500.015625	-187500.015625	460.000000	444.000000	1019.000000	1606911981.391585
1486	77176.414062	42802.425781	-66835.671875	-187500.015625	-187500.015625	-187500.015625	-187500.015625	-187500.015625	460.000000	444.000000	1018.000000	1606911981.391587
1487	77210.296875	42839.777344	-62972.191406	-187500.015625	-187500.015625	-187500.015625	-187500.015625	-187500.015625	461.000000	444.000000	1019.000000	1606911981.391588
1488	77270.156250	42900.910156	-71059.054688	-187500.015625	-187500.015625	-187500.015625	-187500.015625	-187500.015625	460.000000	443.000000	1018.000000	1606911981.391590
1489	77269.843750	42898.226562	-79558.375000	-187500.015625	-187500.015625	-187500.015625	-187500.015625	-187500.015625	460.000000	444.000000	1019.000000	1606911981.391591
1490	77227.820312	42855.402344	-77562.632812	-187500.015625	-187500.015625	-187500.015625	-187500.015625	-187500.015625	460.000000	443.000000	1018.000000	1606911981.391594
1491	77195.320312	42820.843750	-67242.984375	-187500.015625	-187500.015625	-187500.015625	-187500.015625	-187500.015625	460.000000	444.000000	1018.000000	1606911981.391595
1492	77239.757812	42868.609375	-65270.109375	-187500.015625	-187500.015625	-187500.015625	-187500.015625	-187500.015625	460.000000	444.000000	1018.000000	1606911981.391596
1493	77286.140625	42916.777344	-74687.882812	-187500.015625	-187500.015625	-187500.015625	-187500.015625	-187500.015625	460.000000	444.000000	1018.000000	1606911981.391598
1494	77273.976562	42903.343750	-80934.859375	-187500.015625	-187500.015625	-187500.015625	-187500.015625	-187500.015625	460.000000	444.000000	1018.000000	1606911981.391599
1495	77220.046875	42848.136719	-78002.468750	-187500.015625	-187500.015625	-187500.015625	-187500.015625	-187500.015625	460.000000	443.000000	1019.000000	1606911981.391601
1496	77180.171875	42807.925781	-67333.625000	-187500.015625	-187500.015625	-187500.015625	-187500.015625	-187500.015625	460.000000	444.000000	1019.000000	1606911981.391603
1497	77225.992188	42858.820312	-64840.375000	-187500.015625	-187500.015625	-187500.015625	-187500.015625	-187500.015625	461.000000	444.000000	1019.000000	1606911981.391604
1498	77278.648438	42911.636719	-73968.710938	-187500.015625	-187500.015625	-187500.015625	-187500.015625	-187500.015625	460.000000	444.000000	1018.000000	1606911981.391605
1499	77269.484375	42897.042969	-80454.695312	-187500.015625	-187500.015625	-187500.015625	-187500.015625	-187500.015625	460.000000	444.000000	1019.000000	1606911981.391607
1500	77216.156250	42839.843750	-77778.617188	-187500.015625	-187500.015625	-187500.015625	-187500.015625	-187500.015625	460.000000	444.000000	1018.000000	1606911981.391608
1501	77178.539062	42802.738281	-67162.203125	-187500.015625	-187500.015625	-187500.015625	-187500.015625	-187500.015625	460.000000	444.000000	1019.000000	1606911981.391610
1502	77219.710938	42849.050781	-64135.332031	-187500.015625	-187500.015625	-187500.015625	-187500.015625	-187500.015625	460.000000	444.000000	1018.000000	1606911981.391611
1503	77278.609375	42910.453125	-72995.367188	-187500.015625	-187500.015625	-187500.015625	-187500.015625	-187500.015625	461.000000	443.000000	1019.000000	1606911981.391613
1504	77270.828125	42899.746094	-80012.578125	-187500.015625	-187500.015625	-187500.015625	-187500.015625	-187500.015625	460.000000	445.000000	1018.000000	1606911981.391614
1505	77215.414062	42842.570312	-77639.117188	-187500.015625	-187500.015625	-187500.015625	-187500.015625	-187500.015625	460.000000	444.000000	1019.000000	1606911981.391616
1506	77174.109375	42801.265625	-67061.984375	-187500.015625	-187500.015625	-187500.015625	-187500.015625	-187500.015625	460.000000	444.000000	1018.000000	1606911981.391617
1507	77213.046875	42845.632812	-63645.832031	-187500.015625	-187500.015625	-187500.015625	-187500.015625	-187500.015625	461.000000	444.000000	1019.000000	1606911981.391618
1508	77277.085938	42913.089844	-72321.523438	-187500.015625	-187500.015625	-187500.015625	-187500.015625	-187500.015625	460.000000	444.000000	1018.000000	1606911981.391620
1509	77269.773438	42904.460938	-79733.968750	-187500.015625	-187500.015625	-187500.015625	-187500.015625	-187500.015625	461.000000	444.000000	1019.000000	1606911981.391622
1510	77219.257812	42851.621094	-77620.539062	-187500.015625	-187500.015625	-187500.015625	-187500.015625	-187500.015625	460.000000	444.000000	1018.000000	1606911981.391623
1511	77180.328125	42809.175781	-67177.875000	-187500.015625	-187500.015625	-187500.015625	-187500.015625	-187500.015625	461.000000	444.000000	1019.000000	1606911981.391624
1512	77219.484375	42851.535156	-63764.382812	-187500.015625	-187500.015625	-187500.015625	-187500.015625	-187500.015625	461.000000	444.000000	1019.000000	1606911981.391626
1513	77274.937500	42907.234375	-72472.085938	-187500.015625	-187500.015625	-187500.015625	-187500.015625	-187500.015625	460.000000	444.000000	1018.000000	1606911981.391629
1514	77270.781250	42899.835938	-79703.343750	-187500.015625	-187500.015625	-187500.015625	-187500.015625	-187500.015625	460.000000	444.000000	1018.000000	1606911981.391630
1515	77220.085938	42846.636719	-77658.179688	-187500.015625	-187500.015625	-187500.015625	-187500.015625	-187500.015625	460.000000	444.000000	1018.000000	1606911981.391631
1516	77181.304688	42806.941406	-67192.671875	-187500.015625	-187500.015625	-187500.015625	-187500.015625	-187500.015625	460.000000	444.000000	1018.000000	1606911981.391633
1517	77224.179688	42853.792969	-63702.691406	-187500.015625	-187500.015625	-187500.015625	-187500.015625	-187500.015625	460.000000	444.000000	1018.000000	1606911981.391634
1518	77277.328125	42910.585938	-72461.289062	-187500.015625	-187500.015625	-187500.015625	-187500.015625	-187500.015625	460.000000	444.000000	1019.000000	1606911981.391636
1519	77269.437500	42900.191406	-79679.007812	-187500.015625	-187500.015625	-187500.015625	-187500.015625	-187500.015625	461.000000	444.000000	1019.000000	1606911981.391637
1520	77217.984375	42845.207031	-77728.773438	-187500.015625	-187500.015625	-187500.015625	-187500.015625	-187500.015625	460.000000	444.000000	1019.000000	1606911981.391639
1521	77177.531250	42802.875000	-67310.195312	-187500.015625	-187500.015625	-187500.015625	-187500.015625	-187500.015625	460.000000	444.000000	1017.000000	1606911981.391640
1522	77218.054688	42846.617188	-63477.164062	-187500.015625	-187500.015625	-187500.015625	-187500.015625	-187500.015625	460.000000	444.000000	1017.000000	1606911981.391642
1523	77279.726562	42910.988281	-72047.914062	-187500.015625	-187500.015625	-187500.015625	-187500.015625	-187500.015625	460.000000	443.000000	1018.000000	1606911981.391643
1524	77269.398438	42898.718750	-79510.296875	-187500.015625	-187500.015625	-187500.015625	-187500.015625	-187500.015625	460.000000	445.000000	1018.000000	1606911981.391645
1525	77220.265625	42847.019531	-77751.210938	-187500.015625	-187500.015625	-187500.015625	-187500.015625	-187500.015625	460.000000	444.000000	1018.000000	1606911981.391646
1526	77179.320312	42803.902344	-67408.210938	-187500.015625	-187500.015625	-187500.015625	-187500.015625	-187500.015625	460.000000	444.000000	1018.000000	1606911981.391648
1527	77213.226562	42843.933594	-63754.773438	-187500.015625	-187500.015625	-187500.015625	-187500.015625	-187500.015625	460.000000	444.000000	1018.000000	1606911981.391649
1528	77267.046875	42902.539062	-72502.148438	-187500.015625	-187500.015625	-187500.015625	-187500.015625	-187500.015625	460.000000	444.000000	1019.000000	1606911981.391651
1529	77262.804688	42895.945312	-79619.820312	-187500.015625	-187500.015625	-187500.015625	-187500.015625	-187500.015625	460.000000	445.000000	1018.000000	1606911981.391654
1530	77209.742188	42839.417969	-77799.781250	-187500.015625	-187500.015625	-187500.015625	-187500.015625	-187500.015625	460.000000	444.000000	1018.000000	1606911981.391655
1531	77161.390625	42788.902344	-67432.437500	-187500.015625	-187500.015625	-187500.015625	-187500.015625	-187500.015625	460.000000	444.000000	1018.000000	1606911981.391657
1532	77202.835938	42835.574219	-63397.187500	-187500.015625	-187500.015625	-187500.015625	-187500.015625	-187500.015625	460.000000	444.000000	1018.000000	1606911981.391658
1533	77261.234375	42897.421875	-71965.953125	-187500.015625	-187500.015625	-187500.015625	-187500.015625	-187500.015625	460.000000	444.000000	1018.000000	1606911981.391659
1534	77261.015625	42895.632812	-79345.406250	-187500.015625	-187500.015625	-187500.015625	-187500.015625	-187500.015625	460.000000	444.000000	1019.000000	1606911981.391661
1535	77214.968750	42847.441406	-77762.703125	-187500.015625	-187500.015625	-187500.015625	-187500.015625	-187500.015625	460.000000	444.000000	1018.000000	1606911981.391662
1536	77166.039062	42796.281250	-67450.406250	-187500.015625	-187500.015625	-187500.015625	-187500.015625	-187500.015625	460.000000	444.000000	1019.000000	1606911981.391665
1537	77197.070312	42830.632812	-62265.988281	-187500.015625	-187500.015625	-187500.015625	-187500.015625	-187500.015625	460.000000	445.000000	1018.000000	1606911981.391667
1538	77257.664062	42894.964844	-70155.257812	-187500.015625	-187500.015625	-187500.015625	-187500.015625	-187500.015625	461.000000	444.000000	1019.000000	1606911981.391668
1539	77258.289062	42894.964844	-78668.054688	-187500.015625	-187500.015625	-187500.015625	-187500.015625	-187500.015625	460.000000	445.000000	1018.000000	1606911981.391670
1540	77205.492188	42840.335938	-77682.164062	-187500.015625	-187500.015625	-187500.015625	-187500.015625	-187500.015625	460.000000	444.000000	1018.000000	1606911981.391671
1541	77160.164062	42792.570312	-67649.632812	-187500.015625	-187500.015625	-187500.015625	-187500.015625	-187500.015625	460.000000	444.000000	1018.000000	1606911981.391673
1542	77197.109375	42833.898438	-63282.078125	-187500.015625	-187500.015625	-187500.015625	-187500.015625	-187500.015625	460.000000	444.000000	1018.000000	1606911981.391675
1543	77253.640625	42892.480469	-71646.882812	-187500.015625	-187500.015625	-187500.015625	-187500.015625	-187500.015625	460.000000	444.000000	1019.000000	1606911981.391676
1544	77253.546875	42890.894531	-79251.796875	-187500.015625	-187500.015625	-187500.015625	-187500.015625	-187500.015625	461.000000	444.000000	1019.000000	1606911981.391677
1545	77210.812500	42844.894531	-77964.289062	-187500.015625	-187500.015625	-187500.015625	-187500.015625	-187500.015625	460.000000	444.000000	1019.000000	1606911981.391679
1546	77166.687500	42797.332031	-67859.226562	-187500.015625	-187500.015625	-187500.015625	-187500.015625	-187500.015625	461.000000	444.000000	1018.000000	1606911981.391680
1547	77197.156250	42831.820312	-63240.480469	-187500.015625	-187500.015625	-187500.015625	-187500.015625	-187500.015625	461.000000	444.000000	1019.000000	1606911981.391682
1548	77252.875000	42890.046875	-71420.992188	-187500.015625	-187500.015625	-187500.015625	-187500.015625	-187500.015625	460.000000	444.000000	1018.000000	1606911981.391683
1549	77246.148438	42882.402344	-79139.187500	-187500.015625	-187500.015625	-187500.015625	-187500.015625	-187500.015625	461.000000	444.000000	1019.000000	1606911981.391685
1550	77208.820312	42843.398438	-78029.398438	-187500.015625	-187500.015625	-187500.015625	-187500.015625	-187500.015625	460.000000	444.000000	1018.000000	1606911981.391686
1551	77172.390625	42803.769531	-67996.039062	-187500.015625	-187500.015625	-187500.015625	-187500.015625	-187500.015625	460.000000	444.000000	1019.000000	1606911981.391688
1552	77208.757812	42844.625000	-62962.761719	-187500.015625	-187500.015625	-187500.015625	-187500.015625	-187500.015625	461.000000	444.000000	1019.000000	1606911981.391689
1553	77264.257812	42903.324219	-70776.664062	-187500.015625	-187500.015625	-187500.015625	-187500.015625	-187500.015625	461.000000	443.000000	1019.000000	1606911981.391691
1554	77269.820312	42905.984375	-78841.484375	-187500.015625	-187500.015625	-187500.015625	-187500.015625	-187500.015625	460.000000	444.000000	1019.000000	1606911981.391692
1555	77230.328125	42862.441406	-77993.437500	-187500.015625	-187500.015625	-187500.015625	-187500.015625	-187500.015625	460.000000	444.000000	1019.000000	1606911981.391694
1556	77183.296875	42812.597656	-67968.500000	-187500.015625	-187500.015625	-187500.015625	-187500.015625	-187500.015625	461.000000	444.000000	1019.000000	1606911981.391695
1557	77209.648438	42842.054688	-61224.421875	-187500.015625	-187500.015625	-187500.015625	-187500.015625	-187500.015625	461.000000	445.000000	1018.000000	1606911981.391697
1558	77273.867188	42910.117188	-67852.609375	-187500.015625	-187500.015625	-187500.015625	-187500.015625	-187500.015625	461.000000	444.000000	1018.000000	1606911981.391698
1559	77283.187500	42919.750000	-77722.804688	-187500.015625	-187500.015625	-187500.015625	-187500.015625	-187500.015625	460.000000	445.000000	1018.000000	1606911981.391701
1560	77234.953125	42869.773438	-77883.804688	-187500.015625	-187500.015625	-187500.015625	-187500.015625	-187500.015625	460.000000	444.000000	1018.000000	1606911981.391702
1561	77180.593750	42811.390625	-68315.218750	-187500.015625	-187500.015625	-187500.015625	-187500.015625	-187500.015625	460.000000	444.000000	1019.000000	1606911981.391703
1562	77214.187500	42850.148438	-63117.816406	-187500.015625	-187500.015625	-187500.015625	-187500.015625	-187500.015625	461.000000	444.000000	1019.000000	1606911981.391705
1563	77275.210938	42912.417969	-70923.515625	-187500.015625	-187500.015625	-187500.015625	-187500.015625	-187500.015625	460.000000	444.000000	1019.000000	1606911981.391706
1564	77277.820312	42911.859375	-79088.851562	-187500.015625	-187500.015625	-187500.015625	-187500.015625	-187500.015625	460.000000	445.000000	1019.000000	1606911981.870878
1565	77235.039062	42865.527344	-78484.054688	-187500.015625	-187500.015625	-187500.015625	-187500.015625	-187500.015625	461.000000	444.000000	1019.000000	1606911981.870943
1566	77186.156250	42814.070312	-68679.218750	-187500.015625	-187500.015625	-187500.015625	-187500.015625	-187500.015625	461.000000	444.000000	1018.000000	1606911981.870957
1567	77213.335938	42845.921875	-63185.562500	-187500.015625	-187500.015625	-187500.015625	-187500.015625	-187500.015625	461.000000	444.000000	1019.000000	1606911981.871018
1568	77271.656250	42906.988281	-70924.875000	-187500.015625	-187500.015625	-187500.015625	-187500.015625	-187500.015625	460.000000	444.000000	1018.000000	1606911981.871020
1569	77272.679688	42904.910156	-79078.835938	-187500.015625	-187500.015625	-187500.015625	-187500.015625	-187500.015625	460.000000	444.000000	1019.000000	1606911981.871021
1570	77224.203125	42853.390625	-78550.218750	-187500.015625	-187500.015625	-187500.015625	-187500.015625	-187500.015625	460.000000	444.000000	1018.000000	1606911981.871023
1571	77171.671875	42798.203125	-68821.195312	-187500.015625	-187500.015625	-187500.015625	-187500.015625	-187500.015625	460.000000	444.000000	1018.000000	1606911981.871024
1572	77195.906250	42826.007812	-63119.847656	-187500.015625	-187500.015625	-187500.015625	-187500.015625	-187500.015625	460.000000	445.000000	1018.000000	1606911981.871026
1573	77256.054688	42889.687500	-70607.054688	-187500.015625	-187500.015625	-187500.015625	-187500.015625	-187500.015625	460.000000	444.000000	1019.000000	1606911981.871027
1574	77265.867188	42896.863281	-78878.546875	-187500.015625	-187500.015625	-187500.015625	-187500.015625	-187500.015625	460.000000	444.000000	1018.000000	1606911981.871029
1575	77222.320312	42849.476562	-78528.203125	-187500.015625	-187500.015625	-187500.015625	-187500.015625	-187500.015625	460.000000	444.000000	1019.000000	1606911981.871030
1576	77173.484375	42798.402344	-68899.562500	-187500.015625	-187500.015625	-187500.015625	-187500.015625	-187500.015625	460.000000	444.000000	1019.000000	1606911981.871032
1577	77199.929688	42829.046875	-62880.617188	-187500.015625	-187500.015625	-187500.015625	-187500.015625	-187500.015625	461.000000	444.000000	1019.000000	1606911981.871033
1578	77261.843750	42894.738281	-70034.312500	-187500.015625	-187500.015625	-187500.015625	-187500.015625	-187500.015625	461.000000	443.000000	1018.000000	1606911981.871035
1579	77263.273438	42893.597656	-78621.406250	-187500.015625	-187500.015625	-187500.015625	-187500.015625	-187500.015625	461.000000	444.000000	1019.000000	1606911981.871036
1580	77224.492188	42856.250000	-78507.054688	-187500.015625	-187500.015625	-187500.015625	-187500.015625	-187500.015625	461.000000	444.000000	1019.000000	1606911981.871038
1581	77180.078125	42812.195312	-69006.468750	-187500.015625	-187500.015625	-187500.015625	-187500.015625	-187500.015625	460.000000	444.000000	1019.000000	1606911981.871039
1582	77204.195312	42838.703125	-62973.332031	-187500.015625	-187500.015625	-187500.015625	-187500.015625	-187500.015625	460.000000	444.000000	1018.000000	1606911981.871041
1583	77264.617188	42900.484375	-70286.710938	-187500.015625	-187500.015625	-187500.015625	-187500.015625	-187500.015625	460.000000	444.000000	1018.000000	1606911981.871044
1584	77272.796875	42907.503906	-78731.398438	-187500.015625	-187500.015625	-187500.015625	-187500.015625	-187500.015625	460.000000	445.000000	1018.000000	1606911981.871046
1585	77229.921875	42860.585938	-78662.625000	-187500.015625	-187500.015625	-187500.015625	-187500.015625	-187500.015625	460.000000	444.000000	1018.000000	1606911981.871047
1586	77178.804688	42806.113281	-69232.781250	-187500.015625	-187500.015625	-187500.015625	-187500.015625	-187500.015625	460.000000	444.000000	1019.000000	1606911981.871049
1587	77208.132812	42840.535156	-62985.402344	-187500.015625	-187500.015625	-187500.015625	-187500.015625	-187500.015625	460.000000	444.000000	1018.000000	1606911981.871050
1588	77268.210938	42905.601562	-70091.625000	-187500.015625	-187500.015625	-187500.015625	-187500.015625	-187500.015625	460.000000	444.000000	1018.000000	1606911981.871052
1589	77268.617188	42905.378906	-78636.718750	-187500.015625	-187500.015625	-187500.015625	-187500.015625	-187500.015625	460.000000	444.000000	1018.000000	1606911981.871053
1590	77224.156250	42856.921875	-78712.132812	-187500.015625	-187500.015625	-187500.015625	-187500.015625	-187500.015625	460.000000	444.000000	1019.000000	1606911981.871055
1591	77169.195312	42797.933594	-69383.968750	-187500.015625	-187500.015625	-187500.015625	-187500.015625	-187500.015625	460.000000	444.000000	1018.000000	1606911981.871056
1592	77189.937500	42821.269531	-62813.429688	-187500.015625	-187500.015625	-187500.015625	-187500.015625	-187500.015625	461.000000	444.000000	1019.000000	1606911981.871058
1593	77257.820312	42891.855469	-69554.203125	-187500.015625	-187500.015625	-187500.015625	-187500.015625	-187500.015625	461.000000	444.000000	1018.000000	1606911981.871059
1594	77268.570312	42900.664062	-78381.039062	-187500.015625	-187500.015625	-187500.015625	-187500.015625	-187500.015625	460.000000	445.000000	1019.000000	1606911981.871061
1595	77222.773438	42852.515625	-78699.570312	-187500.015625	-187500.015625	-187500.015625	-187500.015625	-187500.015625	460.000000	444.000000	1018.000000	1606911981.871062
1596	77166.648438	42793.441406	-69525.367188	-187500.015625	-187500.015625	-187500.015625	-187500.015625	-187500.015625	461.000000	444.000000	1019.000000	1606911981.871064
1597	77189.421875	42818.789062	-62722.769531	-187500.015625	-187500.015625	-187500.015625	-187500.015625	-187500.015625	461.000000	444.000000	1019.000000	1606911981.871065
1598	77255.132812	42888.300781	-69203.054688	-187500.015625	-187500.015625	-187500.015625	-187500.015625	-187500.015625	461.000000	444.000000	1019.000000	1606911981.871067
1599	77264.812500	42898.046875	-78240.000000	-187500.015625	-187500.015625	-187500.015625	-187500.015625	-187500.015625	461.000000	444.000000	1018.000000	1606911981.871068
1600	77223.445312	42854.058594	-78795.507812	-187500.015625	-187500.015625	-187500.015625	-187500.015625	-187500.015625	460.000000	444.000000	1018.000000	1606911981.871070
1601	77165.906250	42790.492188	-69705.343750	-187500.015625	-187500.015625	-187500.015625	-187500.015625	-187500.015625	460.000000	444.000000	1018.000000	1606911981.871071
1602	77186.250000	42813.914062	-62740.941406	-187500.015625	-187500.015625	-187500.015625	-187500.015625	-187500.015625	461.000000	444.000000	1018.000000	1606911981.871073
1603	77256.859375	42888.949219	-69119.210938	-187500.015625	-187500.015625	-187500.015625	-187500.015625	-187500.015625	460.000000	444.000000	1018.000000	1606911981.871074
1604	77272.726562	42903.210938	-78155.937500	-187500.015625	-187500.015625	-187500.015625	-187500.015625	-187500.015625	460.000000	444.000000	1020.000000	1606911981.871076
1605	77236.671875	42864.140625	-78848.257812	-187500.015625	-187500.015625	-187500.015625	-187500.015625	-187500.015625	460.000000	444.000000	1019.000000	1606911981.871077
1606	77182.492188	42808.773438	-69935.945312	-187500.015625	-187500.015625	-187500.015625	-187500.015625	-187500.015625	461.000000	444.000000	1018.000000	1606911981.871080
1607	77199.882812	42831.328125	-62845.859375	-187500.015625	-187500.015625	-187500.015625	-187500.015625	-187500.015625	460.000000	445.000000	1018.000000	1606911981.871081
1608	77264.453125	42901.445312	-69132.062500	-187500.015625	-187500.015625	-187500.015625	-187500.015625	-187500.015625	460.000000	444.000000	1019.000000	1606911981.871083
1609	77277.820312	42913.871094	-78204.210938	-187500.015625	-187500.015625	-187500.015625	-187500.015625	-187500.015625	460.000000	445.000000	1018.000000	1606911981.871084
1610	77232.226562	42863.828125	-78983.304688	-187500.015625	-187500.015625	-187500.015625	-187500.015625	-187500.015625	460.000000	444.000000	1019.000000	1606911981.871086
1611	77176.859375	42804.527344	-70146.054688	-187500.015625	-187500.015625	-187500.015625	-187500.015625	-187500.015625	460.000000	444.000000	1017.000000	1606911981.871087
1612	77197.070312	42827.394531	-62984.015625	-187500.015625	-187500.015625	-187500.015625	-187500.015625	-187500.015625	461.000000	445.000000	1019.000000	1606911981.871089
1613	77267.835938	42901.734375	-69277.218750	-187500.015625	-187500.015625	-187500.015625	-187500.015625	-187500.015625	460.000000	444.000000	1019.000000	1606911981.871090
1614	77280.906250	42911.503906	-78291.406250	-187500.015625	-187500.015625	-187500.015625	-187500.015625	-187500.015625	460.000000	445.000000	1018.000000	1606911981.871092
1615	77234.976562	42862.039062	-79125.531250	-187500.015625	-187500.015625	-187500.015625	-187500.015625	-187500.015625	460.000000	444.000000	1018.000000	1606911981.871093
1616	77178.804688	42803.968750	-70379.179688	-187500.015625	-187500.015625	-187500.015625	-187500.015625	-187500.015625	460.000000	444.000000	1018.000000	1606911981.871095
1617	77188.929688	42817.738281	-62961.308594	-187500.015625	-187500.015625	-187500.015625	-187500.015625	-187500.015625	461.000000	444.000000	1018.000000	1606911981.871096
1618	77248.031250	42882.421875	-68932.867188	-187500.015625	-187500.015625	-187500.015625	-187500.015625	-187500.015625	460.000000	444.000000	1018.000000	1606911981.871098
1619	77257.906250	42891.343750	-78094.039062	-187500.015625	-187500.015625	-187500.015625	-187500.015625	-187500.015625	461.000000	444.000000	1019.000000	1606911981.871099
1620	77220.734375	42849.812500	-79145.531250	-187500.015625	-187500.015625	-187500.015625	-187500.015625	-187500.015625	460.000000	444.000000	1018.000000	1606911981.871101
1621	77169.687500	42796.078125	-70520.039062	-187500.015625	-187500.015625	-187500.015625	-187500.015625	-187500.015625	461.000000	444.000000	1019.000000	1606911981.871102
1622	77188.351562	42816.730469	-62913.789062	-187500.015625	-187500.015625	-187500.015625	-187500.015625	-187500.015625	461.000000	445.000000	1018.000000	1606911981.871104
1623	77252.632812	42886.269531	-68596.945312	-187500.015625	-187500.015625	-187500.015625	-187500.015625	-187500.015625	460.000000	444.000000	1019.000000	1606911981.871105
1624	77268.343750	42902.273438	-77911.898438	-187500.015625	-187500.015625	-187500.015625	-187500.015625	-187500.015625	461.000000	444.000000	1018.000000	1606911981.871107
1625	77225.851562	42856.207031	-79209.015625	-187500.015625	-187500.015625	-187500.015625	-187500.015625	-187500.015625	460.000000	444.000000	1018.000000	1606911981.871108
1626	77166.757812	42794.132812	-70748.210938	-187500.015625	-187500.015625	-187500.015625	-187500.015625	-187500.015625	461.000000	444.000000	1019.000000	1606911981.871109
1627	77178.539062	42810.539062	-62930.640625	-187500.015625	-187500.015625	-187500.015625	-187500.015625	-187500.015625	461.000000	444.000000	1018.000000	1606911981.871111
1628	77245.523438	42882.246094	-68443.765625	-187500.015625	-187500.015625	-187500.015625	-187500.015625	-187500.015625	460.000000	444.000000	1018.000000	1606911981.871113
1629	77257.414062	42893.375000	-77838.093750	-187500.015625	-187500.015625	-187500.015625	-187500.015625	-187500.015625	461.000000	444.000000	1018.000000	1606911981.871115
1630	77216.179688	42849.296875	-79258.320312	-187500.015625	-187500.015625	-187500.015625	-187500.015625	-187500.015625	460.000000	444.000000	1018.000000	1606911981.871116
1631	77160.429688	42790.023438	-70903.796875	-187500.015625	-187500.015625	-187500.015625	-187500.015625	-187500.015625	460.000000	444.000000	1019.000000	1606911981.871118
1632	77172.320312	42802.718750	-62986.945312	-187500.015625	-187500.015625	-187500.015625	-187500.015625	-187500.015625	461.000000	445.000000	1017.000000	1606911981.871119
1633	77232.648438	42864.988281	-68387.171875	-187500.015625	-187500.015625	-187500.015625	-187500.015625	-187500.015625	461.000000	444.000000	1019.000000	1606911981.871121
1634	77247.828125	42877.148438	-77813.796875	-187500.015625	-187500.015625	-187500.015625	-187500.015625	-187500.015625	460.000000	445.000000	1018.000000	1606911981.871122
1635	77215.015625	42840.492188	-79380.742188	-187500.015625	-187500.015625	-187500.015625	-187500.015625	-187500.015625	460.000000	444.000000	1019.000000	1606911981.871124
1636	77168.656250	42791.207031	-71155.570312	-187500.015625	-187500.015625	-187500.015625	-187500.015625	-187500.015625	460.000000	444.000000	1018.000000	1606911981.871125
1637	77182.585938	42807.320312	-63058.628906	-187500.015625	-187500.015625	-187500.015625	-187500.015625	-187500.015625	461.000000	444.000000	1019.000000	1606911981.871127
1638	77248.476562	42878.890625	-68262.875000	-187500.015625	-187500.015625	-187500.015625	-187500.015625	-187500.015625	460.000000	444.000000	1018.000000	1606911981.871128
1639	77265.734375	42898.718750	-77754.250000	-187500.015625	-187500.015625	-187500.015625	-187500.015625	-187500.015625	460.000000	444.000000	1017.000000	1606911981.871130
1640	77227.132812	42857.210938	-79421.039062	-187500.015625	-187500.015625	-187500.015625	-187500.015625	-187500.015625	460.000000	444.000000	1018.000000	1606911981.871131
1641	77167.875000	42792.769531	-71308.523438	-187500.015625	-187500.015625	-187500.015625	-187500.015625	-187500.015625	461.000000	444.000000	1019.000000	1606911981.871133
1642	77176.968750	42804.484375	-63070.429688	-187500.015625	-187500.015625	-187500.015625	-187500.015625	-187500.015625	461.000000	445.000000	1019.000000	1606911981.871134
1643	77245.078125	42877.820312	-68125.679688	-187500.015625	-187500.015625	-187500.015625	-187500.015625	-187500.015625	461.000000	444.000000	1019.000000	1606911981.871136
1644	77262.710938	42894.472656	-77631.312500	-187500.015625	-187500.015625	-187500.015625	-187500.015625	-187500.015625	460.000000	445.000000	1018.000000	1606911981.871137
1645	77226.078125	42853.949219	-79438.164062	-187500.015625	-187500.015625	-187500.015625	-187500.015625	-187500.015625	460.000000	444.000000	1018.000000	1606911981.871139
1646	77171.609375	42796.390625	-71469.656250	-187500.015625	-187500.015625	-187500.015625	-187500.015625	-187500.015625	460.000000	444.000000	1018.000000	1606911981.871140
1647	77176.390625	42803.679688	-63120.699219	-187500.015625	-187500.015625	-187500.015625	-187500.015625	-187500.015625	460.000000	445.000000	1018.000000	1606911981.871142
1648	77239.515625	42873.125000	-68014.921875	-187500.015625	-187500.015625	-187500.015625	-187500.015625	-187500.015625	460.000000	444.000000	1018.000000	1606911981.871143
1649	77261.593750	42894.515625	-77570.851562	-187500.015625	-187500.015625	-187500.015625	-187500.015625	-187500.015625	460.000000	444.000000	1019.000000	1606911981.871145
1650	77223.617188	42852.515625	-79491.453125	-187500.015625	-187500.015625	-187500.015625	-187500.015625	-187500.015625	460.000000	444.000000	1019.000000	1606911981.871146
1651	77164.609375	42790.042969	-71658.328125	-187500.015625	-187500.015625	-187500.015625	-187500.015625	-187500.015625	460.000000	444.000000	1018.000000	1606911981.871148
1652	77164.812500	42791.789062	-62138.964844	-187500.015625	-187500.015625	-187500.015625	-187500.015625	-187500.015625	461.000000	444.000000	1018.000000	1606911981.871149
1653	77228.382812	42859.781250	-63714.539062	-187500.015625	-187500.015625	-187500.015625	-187500.015625	-187500.015625	460.000000	444.000000	1018.000000	1606911981.871151
1654	77264.296875	42898.316406	-74203.117188	-187500.015625	-187500.015625	-187500.015625	-187500.015625	-187500.015625	461.000000	444.000000	1019.000000	1606911981.871153
1655	77227.015625	42856.003906	-78654.265625	-187500.015625	-187500.015625	-187500.015625	-187500.015625	-187500.015625	460.000000	444.000000	1019.000000	1606911981.871155
1656	77165.773438	42791.742188	-71739.351562	-187500.015625	-187500.015625	-187500.015625	-187500.015625	-187500.015625	461.000000	444.000000	1019.000000	1606911981.871156
1657	77165.195312	42793.441406	-62431.683594	-187500.015625	-187500.015625	-187500.015625	-187500.015625	-187500.015625	460.000000	445.000000	1018.000000	1606911981.871158
1658	77221.945312	42853.523438	-63715.589844	-187500.015625	-187500.015625	-187500.015625	-187500.015625	-187500.015625	461.000000	444.000000	1018.000000	1606911981.871159
1659	77262.445312	42896.191406	-73768.265625	-187500.015625	-187500.015625	-187500.015625	-187500.015625	-187500.015625	460.000000	445.000000	1018.000000	1606911981.871161
1660	77231.109375	42864.007812	-78784.218750	-187500.015625	-187500.015625	-187500.015625	-187500.015625	-187500.015625	460.000000	444.000000	1019.000000	1606911981.871162
1661	77168.906250	42798.558594	-72263.453125	-187500.015625	-187500.015625	-187500.015625	-187500.015625	-187500.015625	461.000000	444.000000	1018.000000	1606911981.871164
1662	77172.812500	42804.996094	-63910.718750	-187500.015625	-187500.015625	-187500.015625	-187500.015625	-187500.015625	461.000000	445.000000	1018.000000	1606911981.871165
1663	77235.242188	42870.734375	-68793.992188	-187500.015625	-187500.015625	-187500.015625	-187500.015625	-187500.015625	461.000000	443.000000	1019.000000	1606911981.871166
1664	77255.070312	42889.957031	-78394.289062	-187500.015625	-187500.015625	-187500.015625	-187500.015625	-187500.015625	460.000000	444.000000	1018.000000	1606911981.871168
1665	77223.281250	42854.707031	-80506.554688	-187500.015625	-187500.015625	-187500.015625	-187500.015625	-187500.015625	460.000000	444.000000	1019.000000	1606911981.871170
1666	77165.953125	42794.492188	-72977.703125	-187500.015625	-187500.015625	-187500.015625	-187500.015625	-187500.015625	460.000000	444.000000	1018.000000	1606911981.871171
1667	77166.023438	42797.621094	-63085.605469	-187500.015625	-187500.015625	-187500.015625	-187500.015625	-187500.015625	461.000000	444.000000	1018.000000	1606911981.871172
1668	77228.648438	42866.195312	-63859.847656	-187500.015625	-187500.015625	-187500.015625	-187500.015625	-187500.015625	460.000000	444.000000	1018.000000	1606911981.871174
1669	77266.851562	42905.582031	-73704.335938	-187500.015625	-187500.015625	-187500.015625	-187500.015625	-187500.015625	460.000000	444.000000	1019.000000	1606911981.871176
1670	77232.179688	42867.582031	-78987.437500	-187500.015625	-187500.015625	-187500.015625	-187500.015625	-187500.015625	460.000000	444.000000	1018.000000	1606911981.871177
1671	77168.656250	42800.527344	-72752.445312	-187500.015625	-187500.015625	-187500.015625	-187500.015625	-187500.015625	461.000000	444.000000	1019.000000	1606911981.871178
1672	77162.421875	42793.640625	-63192.761719	-187500.015625	-187500.015625	-187500.015625	-187500.015625	-187500.015625	460.000000	445.000000	1017.000000	1606911981.871180
1673	77218.929688	42853.007812	-63963.335938	-187500.015625	-187500.015625	-187500.015625	-187500.015625	-187500.015625	461.000000	444.000000	1019.000000	1606911981.871181
1674	77258.179688	42894.316406	-73845.710938	-187500.015625	-187500.015625	-187500.015625	-187500.015625	-187500.015625	460.000000	445.000000	1018.000000	1606911981.871183
1675	77234.304688	42867.203125	-79317.132812	-187500.015625	-187500.015625	-187500.015625	-187500.015625	-187500.015625	460.000000	444.000000	1018.000000	1606911981.871184
1676	77175.851562	42804.101562	-73282.742188	-187500.015625	-187500.015625	-187500.015625	-187500.015625	-187500.015625	460.000000	445.000000	1017.000000	1606911981.871187
1677	77171.945312	42800.550781	-64492.804688	-187500.015625	-187500.015625	-187500.015625	-187500.015625	-187500.015625	461.000000	444.000000	1019.000000	1606911981.871188
1678	77228.539062	42861.367188	-67966.867188	-187500.015625	-187500.015625	-187500.015625	-187500.015625	-187500.015625	460.000000	444.000000	1017.000000	1606911981.871190
1679	77255.648438	42888.660156	-77633.351562	-187500.015625	-187500.015625	-187500.015625	-187500.015625	-187500.015625	461.000000	444.000000	1019.000000	1606911981.871191
1680	77223.757812	42853.410156	-80766.148438	-187500.015625	-187500.015625	-187500.015625	-187500.015625	-187500.015625	460.000000	444.000000	1018.000000	1606911981.871193
1681	77168.906250	42795.117188	-73878.304688	-187500.015625	-187500.015625	-187500.015625	-187500.015625	-187500.015625	460.000000	443.000000	1019.000000	1606911981.871194
1682	77175.203125	42804.953125	-64744.328125	-187500.015625	-187500.015625	-187500.015625	-187500.015625	-187500.015625	460.000000	444.000000	1018.000000	1606911981.871196
1683	77241.164062	42876.968750	-68988.945312	-187500.015625	-187500.015625	-187500.015625	-187500.015625	-187500.015625	461.000000	444.000000	1018.000000	1606911981.871197
1684	77261.554688	42896.527344	-78537.882812	-187500.015625	-187500.015625	-187500.015625	-187500.015625	-187500.015625	460.000000	444.000000	1018.000000	1606911982.350149
1685	77227.171875	42857.882812	-80942.234375	-187500.015625	-187500.015625	-187500.015625	-187500.015625	-187500.015625	460.000000	444.000000	1018.000000	1606911982.350279
1686	77170.710938	42798.515625	-73906.734375	-187500.015625	-187500.015625	-187500.015625	-187500.015625	-187500.015625	460.000000	444.000000	1018.000000	1606911982.350280
1687	77169.710938	42801.355469	-64482.144531	-187500.015625	-187500.015625	-187500.015625	-187500.015625	-187500.015625	461.000000	444.000000	1018.000000	1606911982.350283
1688	77228.851562	42865.929688	-68137.523438	-187500.015625	-187500.015625	-187500.015625	-187500.015625	-187500.015625	460.000000	444.000000	1018.000000	1606911982.350284
1689	77257.484375	42894.515625	-77775.414062	-187500.015625	-187500.015625	-187500.015625	-187500.015625	-187500.015625	460.000000	444.000000	1019.000000	1606911982.350286
1690	77231.000000	42865.593750	-80561.359375	-187500.015625	-187500.015625	-187500.015625	-187500.015625	-187500.015625	460.000000	444.000000	1018.000000	1606911982.350287
1691	77171.093750	42801.265625	-73739.382812	-187500.015625	-187500.015625	-187500.015625	-187500.015625	-187500.015625	460.000000	444.000000	1018.000000	1606911982.350289
1692	77166.218750	42796.703125	-64165.507812	-187500.015625	-187500.015625	-187500.015625	-187500.015625	-187500.015625	461.000000	444.000000	1019.000000	1606911982.350291
1693	77228.070312	42865.035156	-67000.960938	-187500.015625	-187500.015625	-187500.015625	-187500.015625	-187500.015625	460.000000	444.000000	1018.000000	1606911982.350292
1694	77259.000000	42898.070312	-76820.843750	-187500.015625	-187500.015625	-187500.015625	-187500.015625	-187500.015625	461.000000	444.000000	1019.000000	1606911982.350294
1695	77231.085938	42865.125000	-80204.132812	-187500.015625	-187500.015625	-187500.015625	-187500.015625	-187500.015625	460.000000	444.000000	1018.000000	1606911982.350295
1696	77174.382812	42803.074219	-73720.210938	-187500.015625	-187500.015625	-187500.015625	-187500.015625	-187500.015625	460.000000	444.000000	1019.000000	1606911982.350297
1697	77162.976562	42793.507812	-63993.980469	-187500.015625	-187500.015625	-187500.015625	-187500.015625	-187500.015625	460.000000	444.000000	1018.000000	1606911982.350298
1698	77222.101562	42858.328125	-66190.953125	-187500.015625	-187500.015625	-187500.015625	-187500.015625	-187500.015625	460.000000	444.000000	1019.000000	1606911982.350300
1699	77254.398438	42891.230469	-76203.890625	-187500.015625	-187500.015625	-187500.015625	-187500.015625	-187500.015625	460.000000	444.000000	1019.000000	1606911982.350306
1700	77223.375000	42857.097656	-80022.257812	-187500.015625	-187500.015625	-187500.015625	-187500.015625	-187500.015625	460.000000	444.000000	1019.000000	1606911982.350308
1701	77167.960938	42797.843750	-73801.679688	-187500.015625	-187500.015625	-187500.015625	-187500.015625	-187500.015625	460.000000	444.000000	1017.000000	1606911982.350309
1702	77155.109375	42786.402344	-64121.496094	-187500.015625	-187500.015625	-187500.015625	-187500.015625	-187500.015625	461.000000	444.000000	1018.000000	1606911982.350311
1703	77217.296875	42853.613281	-66489.460938	-187500.015625	-187500.015625	-187500.015625	-187500.015625	-187500.015625	460.000000	444.000000	1019.000000	1606911982.350312
1704	77248.765625	42884.078125	-76412.812500	-187500.015625	-187500.015625	-187500.015625	-187500.015625	-187500.015625	460.000000	444.000000	1019.000000	1606911982.350314
1705	77218.257812	42849.769531	-80139.179688	-187500.015625	-187500.015625	-187500.015625	-187500.015625	-187500.015625	460.000000	444.000000	1019.000000	1606911982.350315
1706	77160.078125	42790.023438	-74018.046875	-187500.015625	-187500.015625	-187500.015625	-187500.015625	-187500.015625	460.000000	444.000000	1019.000000	1606911982.350317
1707	77150.242188	42780.992188	-64265.152344	-187500.015625	-187500.015625	-187500.015625	-187500.015625	-187500.015625	460.000000	445.000000	1018.000000	1606911982.350318
1708	77215.328125	42851.937500	-66788.507812	-187500.015625	-187500.015625	-187500.015625	-187500.015625	-187500.015625	460.000000	444.000000	1018.000000	1606911982.350320
1709	77249.101562	42885.753906	-76666.640625	-187500.015625	-187500.015625	-187500.015625	-187500.015625	-187500.015625	460.000000	444.000000	1018.000000	1606911982.350321
1710	77222.390625	42856.363281	-80246.578125	-187500.015625	-187500.015625	-187500.015625	-187500.015625	-187500.015625	460.000000	444.000000	1018.000000	1606911982.350323
1711	77167.960938	42798.203125	-74174.125000	-187500.015625	-187500.015625	-187500.015625	-187500.015625	-187500.015625	460.000000	444.000000	1019.000000	1606911982.350325
1712	77156.226562	42786.378906	-64330.687500	-187500.015625	-187500.015625	-187500.015625	-187500.015625	-187500.015625	460.000000	445.000000	1018.000000	1606911982.350326
1713	77216.554688	42851.601562	-66698.382812	-187500.015625	-187500.015625	-187500.015625	-187500.015625	-187500.015625	461.000000	444.000000	1019.000000	1606911982.350327
1714	77251.335938	42888.011719	-76590.796875	-187500.015625	-187500.015625	-187500.015625	-187500.015625	-187500.015625	460.000000	444.000000	1018.000000	1606911982.350329
1715	77225.031250	42858.707031	-80272.757812	-187500.015625	-187500.015625	-187500.015625	-187500.015625	-187500.015625	460.000000	444.000000	1018.000000	1606911982.350331
1716	77171.476562	42801.152344	-74296.078125	-187500.015625	-187500.015625	-187500.015625	-187500.015625	-187500.015625	460.000000	444.000000	1019.000000	1606911982.350332
1717	77163.453125	42794.222656	-64328.675781	-187500.015625	-187500.015625	-187500.015625	-187500.015625	-187500.015625	460.000000	445.000000	1018.000000	1606911982.350334
1718	77226.367188	42860.855469	-66347.664062	-187500.015625	-187500.015625	-187500.015625	-187500.015625	-187500.015625	460.000000	444.000000	1019.000000	1606911982.350335
1719	77260.453125	42895.320312	-76253.843750	-187500.015625	-187500.015625	-187500.015625	-187500.015625	-187500.015625	460.000000	444.000000	1018.000000	1606911982.350337
1720	77231.687500	42863.984375	-80179.929688	-187500.015625	-187500.015625	-187500.015625	-187500.015625	-187500.015625	460.000000	444.000000	1019.000000	1606911982.350338
1721	77172.500000	42802.382812	-74401.109375	-187500.015625	-187500.015625	-187500.015625	-187500.015625	-187500.015625	461.000000	444.000000	1019.000000	1606911982.350340
1722	77163.921875	42795.542969	-64354.851562	-187500.015625	-187500.015625	-187500.015625	-187500.015625	-187500.015625	460.000000	444.000000	1019.000000	1606911982.350343
1723	77224.406250	42860.472656	-66068.601562	-187500.015625	-187500.015625	-187500.015625	-187500.015625	-187500.015625	461.000000	444.000000	1018.000000	1606911982.350344
1724	77258.156250	42894.203125	-75960.390625	-187500.015625	-187500.015625	-187500.015625	-187500.015625	-187500.015625	460.000000	444.000000	1019.000000	1606911982.350345
1725	77237.257812	42870.601562	-80097.671875	-187500.015625	-187500.015625	-187500.015625	-187500.015625	-187500.015625	460.000000	444.000000	1018.000000	1606911982.350347
1726	77181.484375	42811.011719	-74491.585938	-187500.015625	-187500.015625	-187500.015625	-187500.015625	-187500.015625	460.000000	444.000000	1018.000000	1606911982.350348
1727	77161.929688	42790.960938	-63827.550781	-187500.015625	-187500.015625	-187500.015625	-187500.015625	-187500.015625	460.000000	445.000000	1018.000000	1606911982.350350
1728	77215.039062	42849.476562	-62323.925781	-187500.015625	-187500.015625	-187500.015625	-187500.015625	-187500.015625	460.000000	444.000000	1019.000000	1606911982.350351
1729	77263.406250	42903.007812	-71551.437500	-187500.015625	-187500.015625	-187500.015625	-187500.015625	-187500.015625	460.000000	445.000000	1017.000000	1606911982.350353
1730	77240.718750	42877.839844	-78552.789062	-187500.015625	-187500.015625	-187500.015625	-187500.015625	-187500.015625	460.000000	444.000000	1019.000000	1606911982.350354
1731	77179.875000	42812.039062	-74247.890625	-187500.015625	-187500.015625	-187500.015625	-187500.015625	-187500.015625	460.000000	444.000000	1018.000000	1606911982.350356
1732	77167.476562	42800.972656	-64577.363281	-187500.015625	-187500.015625	-187500.015625	-187500.015625	-187500.015625	461.000000	444.000000	1019.000000	1606911982.350358
1733	77224.734375	42863.648438	-66946.960938	-187500.015625	-187500.015625	-187500.015625	-187500.015625	-187500.015625	460.000000	444.000000	1018.000000	1606911982.350359
1734	77254.328125	42893.621094	-76925.781250	-187500.015625	-187500.015625	-187500.015625	-187500.015625	-187500.015625	461.000000	444.000000	1019.000000	1606911982.350360
1735	77227.867188	42864.988281	-80636.507812	-187500.015625	-187500.015625	-187500.015625	-187500.015625	-187500.015625	460.000000	445.000000	1019.000000	1606911982.350362
1736	77178.578125	42813.828125	-75058.250000	-187500.015625	-187500.015625	-187500.015625	-187500.015625	-187500.015625	461.000000	443.000000	1019.000000	1606911982.350363
1737	77168.367188	42805.222656	-64846.253906	-187500.015625	-187500.015625	-187500.015625	-187500.015625	-187500.015625	460.000000	445.000000	1018.000000	1606911982.350365
1738	77226.523438	42869.101562	-66887.953125	-187500.015625	-187500.015625	-187500.015625	-187500.015625	-187500.015625	461.000000	444.000000	1018.000000	1606911982.350367
1739	77255.070312	42898.671875	-76756.156250	-187500.015625	-187500.015625	-187500.015625	-187500.015625	-187500.015625	460.000000	444.000000	1018.000000	1606911982.350368
1740	77228.914062	42870.285156	-80491.960938	-187500.015625	-187500.015625	-187500.015625	-187500.015625	-187500.015625	461.000000	444.000000	1019.000000	1606911982.350370
1741	77171.164062	42809.644531	-75092.179688	-187500.015625	-187500.015625	-187500.015625	-187500.015625	-187500.015625	460.000000	444.000000	1019.000000	1606911982.350371
1742	77152.070312	42791.718750	-64789.859375	-187500.015625	-187500.015625	-187500.015625	-187500.015625	-187500.015625	461.000000	444.000000	1019.000000	1606911982.350373
1743	77214.726562	42860.496094	-66469.750000	-187500.015625	-187500.015625	-187500.015625	-187500.015625	-187500.015625	461.000000	444.000000	1018.000000	1606911982.350374
1744	77252.343750	42898.941406	-76311.359375	-187500.015625	-187500.015625	-187500.015625	-187500.015625	-187500.015625	460.000000	445.000000	1018.000000	1606911982.350376
1745	77228.984375	42871.941406	-80308.382812	-187500.015625	-187500.015625	-187500.015625	-187500.015625	-187500.015625	460.000000	444.000000	1018.000000	1606911982.350378
1746	77170.046875	42807.234375	-75102.773438	-187500.015625	-187500.015625	-187500.015625	-187500.015625	-187500.015625	460.000000	444.000000	1017.000000	1606911982.350380
1747	77149.929688	42785.238281	-64725.644531	-187500.015625	-187500.015625	-187500.015625	-187500.015625	-187500.015625	460.000000	444.000000	1019.000000	1606911982.350382
1748	77213.492188	42855.042969	-66086.437500	-187500.015625	-187500.015625	-187500.015625	-187500.015625	-187500.015625	460.000000	444.000000	1019.000000	1606911982.350383
1749	77252.921875	42895.609375	-75952.320312	-187500.015625	-187500.015625	-187500.015625	-187500.015625	-187500.015625	460.000000	444.000000	1019.000000	1606911982.350385
1750	77228.445312	42869.058594	-80138.289062	-187500.015625	-187500.015625	-187500.015625	-187500.015625	-187500.015625	460.000000	444.000000	1017.000000	1606911982.350386
1751	77178.250000	42817.582031	-75101.117188	-187500.015625	-187500.015625	-187500.015625	-187500.015625	-187500.015625	460.000000	443.000000	1019.000000	1606911982.350388
1752	77159.984375	42799.117188	-64728.683594	-187500.015625	-187500.015625	-187500.015625	-187500.015625	-187500.015625	461.000000	445.000000	1019.000000	1606911982.350389
1753	77212.445312	42857.480469	-65880.914062	-187500.015625	-187500.015625	-187500.015625	-187500.015625	-187500.015625	460.000000	444.000000	1018.000000	1606911982.350391
1754	77245.007812	42889.734375	-75776.882812	-187500.015625	-187500.015625	-187500.015625	-187500.015625	-187500.015625	461.000000	444.000000	1019.000000	1606911982.350392
1755	77221.273438	42861.949219	-80133.031250	-187500.015625	-187500.015625	-187500.015625	-187500.015625	-187500.015625	460.000000	444.000000	1019.000000	1606911982.350394
1756	77170.804688	42806.851562	-75260.242188	-187500.015625	-187500.015625	-187500.015625	-187500.015625	-187500.015625	461.000000	444.000000	1019.000000	1606911982.350395
1757	77149.656250	42781.593750	-64812.992188	-187500.015625	-187500.015625	-187500.015625	-187500.015625	-187500.015625	460.000000	445.000000	1018.000000	1606911982.350397
1758	77205.359375	42842.503906	-65666.898438	-187500.015625	-187500.015625	-187500.015625	-187500.015625	-187500.015625	461.000000	444.000000	1019.000000	1606911982.350398
1759	77245.125000	42885.484375	-75547.015625	-187500.015625	-187500.015625	-187500.015625	-187500.015625	-187500.015625	460.000000	444.000000	1018.000000	1606911982.350400
1760	77226.976562	42866.531250	-80067.835938	-187500.015625	-187500.015625	-187500.015625	-187500.015625	-187500.015625	460.000000	444.000000	1018.000000	1606911982.350401
1761	77171.539062	42807.992188	-75360.734375	-187500.015625	-187500.015625	-187500.015625	-187500.015625	-187500.015625	460.000000	444.000000	1019.000000	1606911982.350403
1762	77144.273438	42779.738281	-64867.488281	-187500.015625	-187500.015625	-187500.015625	-187500.015625	-187500.015625	461.000000	445.000000	1019.000000	1606911982.350405
1763	77203.054688	42842.773438	-65482.449219	-187500.015625	-187500.015625	-187500.015625	-187500.015625	-187500.015625	460.000000	444.000000	1018.000000	1606911982.350406
1764	77243.710938	42884.703125	-75340.218750	-187500.015625	-187500.015625	-187500.015625	-187500.015625	-187500.015625	460.000000	444.000000	1018.000000	1606911982.350408
1765	77222.570312	42859.984375	-79984.218750	-187500.015625	-187500.015625	-187500.015625	-187500.015625	-187500.015625	460.000000	444.000000	1019.000000	1606911982.350409
1766	77163.960938	42797.105469	-75453.476562	-187500.015625	-187500.015625	-187500.015625	-187500.015625	-187500.015625	461.000000	444.000000	1019.000000	1606911982.350411
1767	77144.429688	42777.371094	-64949.070312	-187500.015625	-187500.015625	-187500.015625	-187500.015625	-187500.015625	461.000000	444.000000	1018.000000	1606911982.350412
1768	77205.312500	42844.312500	-65324.757812	-187500.015625	-187500.015625	-187500.015625	-187500.015625	-187500.015625	460.000000	444.000000	1018.000000	1606911982.350414
1769	77246.421875	42887.855469	-75149.648438	-187500.015625	-187500.015625	-187500.015625	-187500.015625	-187500.015625	461.000000	444.000000	1019.000000	1606911982.350416
1770	77225.406250	42865.078125	-79954.734375	-187500.015625	-187500.015625	-187500.015625	-187500.015625	-187500.015625	460.000000	445.000000	1018.000000	1606911982.350418
1771	77167.984375	42803.812500	-75572.500000	-187500.015625	-187500.015625	-187500.015625	-187500.015625	-187500.015625	460.000000	444.000000	1018.000000	1606911982.350419
1772	77147.289062	42783.359375	-65018.406250	-187500.015625	-187500.015625	-187500.015625	-187500.015625	-187500.015625	460.000000	444.000000	1018.000000	1606911982.350421
1773	77206.234375	42847.019531	-65181.640625	-187500.015625	-187500.015625	-187500.015625	-187500.015625	-187500.015625	461.000000	444.000000	1019.000000	1606911982.350422
1774	77249.125000	42889.777344	-75028.117188	-187500.015625	-187500.015625	-187500.015625	-187500.015625	-187500.015625	460.000000	444.000000	1018.000000	1606911982.350424
1775	77227.937500	42864.074219	-79943.445312	-187500.015625	-187500.015625	-187500.015625	-187500.015625	-187500.015625	460.000000	444.000000	1019.000000	1606911982.350425
1776	77176.546875	42809.691406	-75703.726562	-187500.015625	-187500.015625	-187500.015625	-187500.015625	-187500.015625	460.000000	444.000000	1018.000000	1606911982.350427
1777	77153.656250	42786.781250	-65157.433594	-187500.015625	-187500.015625	-187500.015625	-187500.015625	-187500.015625	460.000000	445.000000	1019.000000	1606911982.350428
1778	77206.367188	42846.972656	-65075.179688	-187500.015625	-187500.015625	-187500.015625	-187500.015625	-187500.015625	460.000000	444.000000	1019.000000	1606911982.350430
1779	77250.687500	42894.851562	-74887.257812	-187500.015625	-187500.015625	-187500.015625	-187500.015625	-187500.015625	460.000000	444.000000	1018.000000	1606911982.350431
1780	77237.593750	42879.605469	-79994.117188	-187500.015625	-187500.015625	-187500.015625	-187500.015625	-187500.015625	460.000000	444.000000	1019.000000	1606911982.350433
1781	77183.078125	42821.828125	-75983.343750	-187500.015625	-187500.015625	-187500.015625	-187500.015625	-187500.015625	460.000000	444.000000	1018.000000	1606911982.350434
1782	77152.203125	42788.859375	-65415.617188	-187500.015625	-187500.015625	-187500.015625	-187500.015625	-187500.015625	461.000000	444.000000	1019.000000	1606911982.350436
1783	77203.234375	42844.851562	-64841.269531	-187500.015625	-187500.015625	-187500.015625	-187500.015625	-187500.015625	460.000000	444.000000	1018.000000	1606911982.350438
1784	77244.187500	42886.535156	-74478.289062	-187500.015625	-187500.015625	-187500.015625	-187500.015625	-187500.015625	461.000000	444.000000	1019.000000	1606911982.350439
1785	77224.156250	42863.671875	-79945.617188	-187500.015625	-187500.015625	-187500.015625	-187500.015625	-187500.015625	460.000000	445.000000	1018.000000	1606911982.350441
1786	77178.671875	42815.972656	-76165.289062	-187500.015625	-187500.015625	-187500.015625	-187500.015625	-187500.015625	460.000000	444.000000	1018.000000	1606911982.350442
1787	77145.609375	42779.738281	-65541.234375	-187500.015625	-187500.015625	-187500.015625	-187500.015625	-187500.015625	461.000000	539.000000	1019.000000	1606911982.350444
1788	77201.890625	42839.976562	-64156.230469	-187500.015625	-187500.015625	-187500.015625	-187500.015625	-187500.015625	462.000000	653.000000	1019.000000	1606911982.350446
1789	77258.507812	42899.835938	-73601.968750	-187500.015625	-187500.015625	-187500.015625	-187500.015625	-187500.015625	461.000000	712.000000	1019.000000	1606911982.350447
1790	77242.328125	42882.894531	-79713.898438	-187500.015625	-187500.015625	-187500.015625	-187500.015625	-187500.015625	461.000000	744.000000	1018.000000	1606911982.350448
1791	77177.195312	42814.832031	-76233.195312	-187500.015625	-187500.015625	-187500.015625	-187500.015625	-187500.015625	461.000000	763.000000	1019.000000	1606911982.350450
1792	77142.414062	42777.726562	-65682.546875	-187500.015625	-187500.015625	-187500.015625	-187500.015625	-187500.015625	461.000000	775.000000	1018.000000	1606911982.350452
1793	77195.390625	42836.468750	-64134.191406	-187500.015625	-187500.015625	-187500.015625	-187500.015625	-187500.015625	461.000000	783.000000	1019.000000	1606911982.350454
1794	77248.007812	42891.855469	-73614.953125	-187500.015625	-187500.015625	-187500.015625	-187500.015625	-187500.015625	461.000000	789.000000	1018.000000	1606911982.350455
1795	77230.664062	42872.343750	-79826.367188	-187500.015625	-187500.015625	-187500.015625	-187500.015625	-187500.015625	461.000000	792.000000	1019.000000	1606911982.350457
1796	77178.312500	42816.640625	-76469.492188	-187500.015625	-187500.015625	-187500.015625	-187500.015625	-187500.015625	461.000000	795.000000	1018.000000	1606911982.350458
1797	77146.953125	42781.976562	-65905.320312	-187500.015625	-187500.015625	-187500.015625	-187500.015625	-187500.015625	461.000000	797.000000	1019.000000	1606911982.350460
1798	77197.468750	42837.855469	-64518.910156	-187500.015625	-187500.015625	-187500.015625	-187500.015625	-187500.015625	461.000000	799.000000	1018.000000	1606911982.350461
1799	77244.273438	42888.593750	-74023.632812	-187500.015625	-187500.015625	-187500.015625	-187500.015625	-187500.015625	461.000000	800.000000	1018.000000	1606911982.350463
1800	77228.156250	42871.738281	-80029.437500	-187500.015625	-187500.015625	-187500.015625	-187500.015625	-187500.015625	461.000000	802.000000	1018.000000	1606911982.350464
1801	77172.500000	42813.445312	-76698.468750	-187500.015625	-187500.015625	-187500.015625	-187500.015625	-187500.015625	460.000000	803.000000	1018.000000	1606911982.350466
1802	77141.921875	42782.691406	-66127.546875	-187500.015625	-187500.015625	-187500.015625	-187500.015625	-187500.015625	461.000000	803.000000	1019.000000	1606911982.350468
1803	77191.234375	42837.003906	-64566.050781	-187500.015625	-187500.015625	-187500.015625	-187500.015625	-187500.015625	461.000000	804.000000	1018.000000	1606911982.350469
1804	77237.632812	42885.015625	-73965.812500	-187500.015625	-187500.015625	-187500.015625	-187500.015625	-187500.015625	460.000000	770.000000	1019.000000	1606911982.830495
1805	77227.781250	42873.414062	-79995.929688	-187500.015625	-187500.015625	-187500.015625	-187500.015625	-187500.015625	460.000000	716.000000	1018.000000	1606911982.830621
1806	77176.570312	42818.812500	-76868.335938	-187500.015625	-187500.015625	-187500.015625	-187500.015625	-187500.015625	460.000000	660.000000	1019.000000	1606911982.830653
1807	77150.328125	42791.921875	-66319.703125	-187500.015625	-187500.015625	-187500.015625	-187500.015625	-187500.015625	460.000000	615.000000	1018.000000	1606911982.830654
1808	77198.343750	42844.871094	-64489.363281	-187500.015625	-187500.015625	-187500.015625	-187500.015625	-187500.015625	460.000000	579.000000	1019.000000	1606911982.830656
1809	77245.812500	42894.472656	-73787.445312	-187500.015625	-187500.015625	-187500.015625	-187500.015625	-187500.015625	460.000000	553.000000	1019.000000	1606911982.830657
1810	77232.289062	42879.628906	-79974.289062	-187500.015625	-187500.015625	-187500.015625	-187500.015625	-187500.015625	460.000000	535.000000	1019.000000	1606911982.830659
1811	77179.679688	42822.632812	-76996.257812	-187500.015625	-187500.015625	-187500.015625	-187500.015625	-187500.015625	460.000000	520.000000	1019.000000	1606911982.830661
1812	77143.757812	42783.203125	-66415.632812	-187500.015625	-187500.015625	-187500.015625	-187500.015625	-187500.015625	460.000000	510.000000	1019.000000	1606911982.830662
1813	77195.945312	42838.703125	-64219.421875	-187500.015625	-187500.015625	-187500.015625	-187500.015625	-187500.015625	460.000000	501.000000	1018.000000	1606911982.830664
1814	77252.390625	42898.316406	-73430.125000	-187500.015625	-187500.015625	-187500.015625	-187500.015625	-187500.015625	460.000000	495.000000	1019.000000	1606911982.830665
1815	77241.906250	42884.277344	-79848.343750	-187500.015625	-187500.015625	-187500.015625	-187500.015625	-187500.015625	460.000000	490.000000	1018.000000	1606911982.830673
1816	77188.375000	42827.820312	-77051.734375	-187500.015625	-187500.015625	-187500.015625	-187500.015625	-187500.015625	460.000000	485.000000	1018.000000	1606911982.830674
1817	77154.531250	42793.730469	-66506.742188	-187500.015625	-187500.015625	-187500.015625	-187500.015625	-187500.015625	460.000000	481.000000	1019.000000	1606911982.830676
1818	77197.625000	42842.660156	-64041.144531	-187500.015625	-187500.015625	-187500.015625	-187500.015625	-187500.015625	460.000000	479.000000	1019.000000	1606911982.830677
1819	77250.195312	42897.937500	-73223.664062	-187500.015625	-187500.015625	-187500.015625	-187500.015625	-187500.015625	460.000000	476.000000	1018.000000	1606911982.830679
1820	77241.281250	42885.417969	-79836.695312	-187500.015625	-187500.015625	-187500.015625	-187500.015625	-187500.015625	460.000000	475.000000	1019.000000	1606911982.830680
1821	77193.000000	42831.773438	-77228.718750	-187500.015625	-187500.015625	-187500.015625	-187500.015625	-187500.015625	461.000000	471.000000	1018.000000	1606911982.830682
1822	77154.265625	42790.757812	-66697.875000	-187500.015625	-187500.015625	-187500.015625	-187500.015625	-187500.015625	460.000000	471.000000	1018.000000	1606911982.830683
1823	77198.718750	42841.117188	-64072.210938	-187500.015625	-187500.015625	-187500.015625	-187500.015625	-187500.015625	460.000000	468.000000	1018.000000	1606911982.830685
1824	77250.976562	42896.257812	-73163.203125	-187500.015625	-187500.015625	-187500.015625	-187500.015625	-187500.015625	460.000000	467.000000	1017.000000	1606911982.830686
1825	77240.921875	42884.234375	-79827.890625	-187500.015625	-187500.015625	-187500.015625	-187500.015625	-187500.015625	460.000000	466.000000	1019.000000	1606911982.830688
1826	77187.210938	42826.523438	-77276.835938	-187500.015625	-187500.015625	-187500.015625	-187500.015625	-187500.015625	460.000000	464.000000	1019.000000	1606911982.830690
1827	77145.546875	42784.792969	-66830.148438	-187500.015625	-187500.015625	-187500.015625	-187500.015625	-187500.015625	461.000000	464.000000	1019.000000	1606911982.830691
1828	77186.671875	42831.953125	-64047.558594	-187500.015625	-187500.015625	-187500.015625	-187500.015625	-187500.015625	460.000000	463.000000	1019.000000	1606911982.830693
1829	77240.765625	42887.140625	-73062.929688	-187500.015625	-187500.015625	-187500.015625	-187500.015625	-187500.015625	461.000000	462.000000	1019.000000	1606911982.830694
1830	77230.640625	42875.003906	-79799.390625	-187500.015625	-187500.015625	-187500.015625	-187500.015625	-187500.015625	460.000000	462.000000	1019.000000	1606911982.830696
1831	77176.460938	42816.308594	-77413.117188	-187500.015625	-187500.015625	-187500.015625	-187500.015625	-187500.015625	461.000000	460.000000	1019.000000	1606911982.830697
1832	77137.789062	42776.675781	-67019.710938	-187500.015625	-187500.015625	-187500.015625	-187500.015625	-187500.015625	460.000000	460.000000	1018.000000	1606911982.830699
1833	77179.562500	42824.914062	-63969.058594	-187500.015625	-187500.015625	-187500.015625	-187500.015625	-187500.015625	461.000000	459.000000	1019.000000	1606911982.830700
1834	77234.281250	42883.585938	-72842.054688	-187500.015625	-187500.015625	-187500.015625	-187500.015625	-187500.015625	460.000000	459.000000	1018.000000	1606911982.830702
1835	77229.210938	42877.640625	-79727.242188	-187500.015625	-187500.015625	-187500.015625	-187500.015625	-187500.015625	461.000000	459.000000	1018.000000	1606911982.830703
1836	77179.742188	42826.230469	-77575.617188	-187500.015625	-187500.015625	-187500.015625	-187500.015625	-187500.015625	460.000000	458.000000	1017.000000	1606911982.830705
1837	77141.523438	42784.367188	-67182.078125	-187500.015625	-187500.015625	-187500.015625	-187500.015625	-187500.015625	461.000000	528.000000	1018.000000	1606911982.830706
1838	77180.617188	42826.007812	-63878.980469	-187500.015625	-187500.015625	-187500.015625	-187500.015625	-187500.015625	461.000000	651.000000	1018.000000	1606911982.830708
1839	77233.054688	42880.234375	-72677.117188	-187500.015625	-187500.015625	-187500.015625	-187500.015625	-187500.015625	461.000000	715.000000	1019.000000	1606911982.830710
1840	77226.171875	42872.679688	-79742.906250	-187500.015625	-187500.015625	-187500.015625	-187500.015625	-187500.015625	461.000000	749.000000	1019.000000	1606911982.830712
1841	77177.304688	42822.117188	-77716.007812	-187500.015625	-187500.015625	-187500.015625	-187500.015625	-187500.015625	461.000000	768.000000	1019.000000	1606911982.830713
1842	77137.078125	42778.757812	-67347.617188	-187500.015625	-187500.015625	-187500.015625	-187500.015625	-187500.015625	461.000000	781.000000	1018.000000	1606911982.830715
1843	77178.085938	42822.722656	-63850.906250	-187500.015625	-187500.015625	-187500.015625	-187500.015625	-187500.015625	461.000000	788.000000	1019.000000	1606911982.830716
1844	77234.078125	42880.210938	-72602.351562	-187500.015625	-187500.015625	-187500.015625	-187500.015625	-187500.015625	461.000000	793.000000	1018.000000	1606911982.830718
1845	77229.656250	42874.265625	-79753.859375	-187500.015625	-187500.015625	-187500.015625	-187500.015625	-187500.015625	461.000000	797.000000	1018.000000	1606911982.830719
1846	77174.515625	42814.386719	-77891.625000	-187500.015625	-187500.015625	-187500.015625	-187500.015625	-187500.015625	460.000000	800.000000	1017.000000	1606911982.830721
1847	77133.539062	42773.906250	-67544.171875	-187500.015625	-187500.015625	-187500.015625	-187500.015625	-187500.015625	461.000000	801.000000	1019.000000	1606911982.830722
1848	77181.640625	42829.250000	-63822.656250	-187500.015625	-187500.015625	-187500.015625	-187500.015625	-187500.015625	460.000000	803.000000	1018.000000	1606911982.830724
1849	77241.210938	42891.296875	-72456.304688	-187500.015625	-187500.015625	-187500.015625	-187500.015625	-187500.015625	461.000000	803.000000	1019.000000	1606911982.830725
1850	77230.148438	42876.390625	-79681.867188	-187500.015625	-187500.015625	-187500.015625	-187500.015625	-187500.015625	460.000000	805.000000	1018.000000	1606911982.830727
1851	77178.734375	42820.507812	-77893.679688	-187500.015625	-187500.015625	-187500.015625	-187500.015625	-187500.015625	461.000000	805.000000	1019.000000	1606911982.830728
1852	77133.585938	42773.972656	-67660.289062	-187500.015625	-187500.015625	-187500.015625	-187500.015625	-187500.015625	460.000000	806.000000	1018.000000	1606911982.830730
1853	77175.140625	42821.066406	-63736.378906	-187500.015625	-187500.015625	-187500.015625	-187500.015625	-187500.015625	461.000000	807.000000	1018.000000	1606911982.830732
1854	77233.429688	42883.050781	-72273.851562	-187500.015625	-187500.015625	-187500.015625	-187500.015625	-187500.015625	460.000000	780.000000	1018.000000	1606911982.830733
1855	77223.125000	42869.929688	-79588.125000	-187500.015625	-187500.015625	-187500.015625	-187500.015625	-187500.015625	460.000000	728.000000	1019.000000	1606911982.830734
1856	77180.640625	42825.738281	-78003.562500	-187500.015625	-187500.015625	-187500.015625	-187500.015625	-187500.015625	460.000000	672.000000	1018.000000	1606911982.830736
1857	77143.710938	42788.613281	-67837.539062	-187500.015625	-187500.015625	-187500.015625	-187500.015625	-187500.015625	460.000000	625.000000	1018.000000	1606911982.830738
1858	77180.523438	42828.152344	-63666.281250	-187500.015625	-187500.015625	-187500.015625	-187500.015625	-187500.015625	460.000000	589.000000	1018.000000	1606911982.830740
1859	77238.039062	42886.246094	-72051.335938	-187500.015625	-187500.015625	-187500.015625	-187500.015625	-187500.015625	460.000000	561.000000	1018.000000	1606911982.830741
1860	77235.445312	42881.820312	-79527.953125	-187500.015625	-187500.015625	-187500.015625	-187500.015625	-187500.015625	460.000000	541.000000	1018.000000	1606911982.830743
1861	77186.468750	42831.082031	-78142.726562	-187500.015625	-187500.015625	-187500.015625	-187500.015625	-187500.015625	460.000000	526.000000	1018.000000	1606911982.830745
1862	77140.156250	42781.863281	-68013.250000	-187500.015625	-187500.015625	-187500.015625	-187500.015625	-187500.015625	460.000000	515.000000	1019.000000	1606911982.830747
1863	77177.125000	42822.832031	-63596.789062	-187500.015625	-187500.015625	-187500.015625	-187500.015625	-187500.015625	460.000000	507.000000	1018.000000	1606911982.830748
1864	77237.500000	42886.937500	-71927.218750	-187500.015625	-187500.015625	-187500.015625	-187500.015625	-187500.015625	460.000000	499.000000	1019.000000	1606911982.830750
1865	77238.078125	42885.886719	-79537.000000	-187500.015625	-187500.015625	-187500.015625	-187500.015625	-187500.015625	460.000000	494.000000	1019.000000	1606911982.830751
1866	77190.585938	42834.234375	-78265.656250	-187500.015625	-187500.015625	-187500.015625	-187500.015625	-187500.015625	460.000000	489.000000	1019.000000	1606911982.830753
1867	77148.226562	42788.835938	-68169.781250	-187500.015625	-187500.015625	-187500.015625	-187500.015625	-187500.015625	461.000000	486.000000	1018.000000	1606911982.830755
1868	77186.828125	42834.277344	-63533.156250	-187500.015625	-187500.015625	-187500.015625	-187500.015625	-187500.015625	460.000000	483.000000	1019.000000	1606911982.830756
1869	77240.164062	42891.722656	-71765.500000	-187500.015625	-187500.015625	-187500.015625	-187500.015625	-187500.015625	460.000000	479.000000	1018.000000	1606911982.830757
1870	77233.992188	42882.804688	-79486.000000	-187500.015625	-187500.015625	-187500.015625	-187500.015625	-187500.015625	460.000000	478.000000	1019.000000	1606911982.830759
1871	77184.460938	42825.894531	-78363.109375	-187500.015625	-187500.015625	-187500.015625	-187500.015625	-187500.015625	460.000000	475.000000	1019.000000	1606911982.830760
1872	77138.617188	42775.382812	-68332.367188	-187500.015625	-187500.015625	-187500.015625	-187500.015625	-187500.015625	460.000000	474.000000	1019.000000	1606911982.830762
1873	77173.593750	42815.191406	-63507.273438	-187500.015625	-187500.015625	-187500.015625	-187500.015625	-187500.015625	461.000000	472.000000	1019.000000	1606911982.830764
1874	77235.914062	42881.933594	-71530.718750	-187500.015625	-187500.015625	-187500.015625	-187500.015625	-187500.015625	460.000000	470.000000	1018.000000	1606911982.830765
1875	77238.531250	42882.937500	-79373.992188	-187500.015625	-187500.015625	-187500.015625	-187500.015625	-187500.015625	460.000000	470.000000	1018.000000	1606911982.830766
1876	77193.851562	42833.117188	-78400.531250	-187500.015625	-187500.015625	-187500.015625	-187500.015625	-187500.015625	460.000000	468.000000	1018.000000	1606911982.830768
1877	77142.218750	42776.164062	-68497.234375	-187500.015625	-187500.015625	-187500.015625	-187500.015625	-187500.015625	460.000000	467.000000	1018.000000	1606911982.830770
1878	77172.320312	42809.511719	-63487.421875	-187500.015625	-187500.015625	-187500.015625	-187500.015625	-187500.015625	460.000000	466.000000	1018.000000	1606911982.830771
1879	77230.437500	42872.296875	-71377.453125	-187500.015625	-187500.015625	-187500.015625	-187500.015625	-187500.015625	460.000000	465.000000	1019.000000	1606911982.830772
1880	77221.671875	42860.628906	-79278.703125	-187500.015625	-187500.015625	-187500.015625	-187500.015625	-187500.015625	460.000000	465.000000	1018.000000	1606911982.830774
1881	77176.414062	42812.171875	-78460.859375	-187500.015625	-187500.015625	-187500.015625	-187500.015625	-187500.015625	461.000000	463.000000	1019.000000	1606911982.830775
1882	77133.765625	42769.546875	-68651.968750	-187500.015625	-187500.015625	-187500.015625	-187500.015625	-187500.015625	460.000000	463.000000	1019.000000	1606911982.830777
1883	77170.375000	42811.324219	-63440.597656	-187500.015625	-187500.015625	-187500.015625	-187500.015625	-187500.015625	461.000000	462.000000	1019.000000	1606911982.830779
1884	77234.859375	42880.703125	-71213.210938	-187500.015625	-187500.015625	-187500.015625	-187500.015625	-187500.015625	460.000000	461.000000	1019.000000	1606911982.830780
1885	77232.828125	42876.992188	-79228.593750	-187500.015625	-187500.015625	-187500.015625	-187500.015625	-187500.015625	460.000000	462.000000	1018.000000	1606911982.830783
1886	77188.375000	42830.230469	-78595.593750	-187500.015625	-187500.015625	-187500.015625	-187500.015625	-187500.015625	460.000000	461.000000	1018.000000	1606911982.830784
1887	77137.609375	42777.371094	-68858.148438	-187500.015625	-187500.015625	-187500.015625	-187500.015625	-187500.015625	461.000000	508.000000	1019.000000	1606911982.830786
1888	77165.546875	42809.132812	-63349.468750	-187500.015625	-187500.015625	-187500.015625	-187500.015625	-187500.015625	461.000000	639.000000	1018.000000	1606911982.830787
1889	77225.898438	42873.281250	-70959.656250	-187500.015625	-187500.015625	-187500.015625	-187500.015625	-187500.015625	461.000000	710.000000	1018.000000	1606911982.830789
1890	77230.078125	42875.113281	-79140.351562	-187500.015625	-187500.015625	-187500.015625	-187500.015625	-187500.015625	461.000000	747.000000	1018.000000	1606911982.830790
1891	77187.742188	42830.031250	-78662.875000	-187500.015625	-187500.015625	-187500.015625	-187500.015625	-187500.015625	461.000000	767.000000	1019.000000	1606911982.830792
1892	77142.906250	42784.390625	-68986.554688	-187500.015625	-187500.015625	-187500.015625	-187500.015625	-187500.015625	461.000000	781.000000	1018.000000	1606911982.830793
1893	77167.804688	42812.195312	-63250.046875	-187500.015625	-187500.015625	-187500.015625	-187500.015625	-187500.015625	461.000000	788.000000	1019.000000	1606911982.830795
1894	77227.843750	42873.953125	-70790.898438	-187500.015625	-187500.015625	-187500.015625	-187500.015625	-187500.015625	461.000000	794.000000	1018.000000	1606911982.830796
1895	77232.382812	42875.917969	-79076.648438	-187500.015625	-187500.015625	-187500.015625	-187500.015625	-187500.015625	461.000000	798.000000	1018.000000	1606911982.830798
1896	77189.492188	42828.265625	-78687.812500	-187500.015625	-187500.015625	-187500.015625	-187500.015625	-187500.015625	460.000000	801.000000	1018.000000	1606911982.830799
1897	77134.281250	42768.296875	-69071.250000	-187500.015625	-187500.015625	-187500.015625	-187500.015625	-187500.015625	460.000000	802.000000	1018.000000	1606911982.830801
1898	77163.203125	42801.867188	-63199.308594	-187500.015625	-187500.015625	-187500.015625	-187500.015625	-187500.015625	461.000000	803.000000	1018.000000	1606911982.830802
1899	77231.554688	42877.484375	-70611.570312	-187500.015625	-187500.015625	-187500.015625	-187500.015625	-187500.015625	461.000000	804.000000	1019.000000	1606911982.830804
1900	77229.390625	42874.980469	-78961.359375	-187500.015625	-187500.015625	-187500.015625	-187500.015625	-187500.015625	461.000000	806.000000	1019.000000	1606911982.830806
1901	77185.734375	42827.574219	-78730.750000	-187500.015625	-187500.015625	-187500.015625	-187500.015625	-187500.015625	460.000000	806.000000	1019.000000	1606911982.830808
1902	77134.390625	42772.609375	-69257.929688	-187500.015625	-187500.015625	-187500.015625	-187500.015625	-187500.015625	461.000000	807.000000	1019.000000	1606911982.830809
1903	77161.593750	42803.253906	-63198.683594	-187500.015625	-187500.015625	-187500.015625	-187500.015625	-187500.015625	461.000000	808.000000	1019.000000	1606911982.830811
1904	77223.757812	42869.371094	-70393.843750	-187500.015625	-187500.015625	-187500.015625	-187500.015625	-187500.015625	460.000000	788.000000	1019.000000	1606911982.830812
1905	77230.664062	42875.359375	-78836.140625	-187500.015625	-187500.015625	-187500.015625	-187500.015625	-187500.015625	460.000000	738.000000	1017.000000	1606911982.830814
1906	77186.609375	42828.601562	-78788.132812	-187500.015625	-187500.015625	-187500.015625	-187500.015625	-187500.015625	460.000000	682.000000	1018.000000	1606911982.830815
1907	77135.375000	42774.285156	-69414.617188	-187500.015625	-187500.015625	-187500.015625	-187500.015625	-187500.015625	459.000000	634.000000	1018.000000	1606911982.830817
1908	77161.484375	42804.796875	-63106.953125	-187500.015625	-187500.015625	-187500.015625	-187500.015625	-187500.015625	460.000000	595.000000	1018.000000	1606911982.830818
1909	77221.093750	42867.046875	-70147.640625	-187500.015625	-187500.015625	-187500.015625	-187500.015625	-187500.015625	460.000000	566.000000	1018.000000	1606911982.830821
1910	77231.085938	42877.527344	-78683.390625	-187500.015625	-187500.015625	-187500.015625	-187500.015625	-187500.015625	460.000000	546.000000	1018.000000	1606911982.830823
1911	77188.773438	42832.378906	-78817.812500	-187500.015625	-187500.015625	-187500.015625	-187500.015625	-187500.015625	460.000000	530.000000	1018.000000	1606911982.830824
1912	77136.429688	42775.335938	-69551.789062	-187500.015625	-187500.015625	-187500.015625	-187500.015625	-187500.015625	460.000000	518.000000	1018.000000	1606911982.830826
1913	77154.265625	42796.683594	-63048.300781	-187500.015625	-187500.015625	-187500.015625	-187500.015625	-187500.015625	460.000000	509.000000	1018.000000	1606911982.830827
1914	77219.593750	42867.804688	-69904.093750	-187500.015625	-187500.015625	-187500.015625	-187500.015625	-187500.015625	460.000000	502.000000	1018.000000	1606911982.830829
1915	77235.531250	42881.617188	-78587.210938	-187500.015625	-187500.015625	-187500.015625	-187500.015625	-187500.015625	460.000000	497.000000	1019.000000	1606911982.830830
1916	77195.789062	42838.925781	-78854.585938	-187500.015625	-187500.015625	-187500.015625	-187500.015625	-187500.015625	460.000000	492.000000	1019.000000	1606911982.830832
1917	77147.000000	42788.011719	-69661.781250	-187500.015625	-187500.015625	-187500.015625	-187500.015625	-187500.015625	460.000000	487.000000	1019.000000	1606911982.830834
1918	77169.375000	42815.300781	-62972.527344	-187500.015625	-187500.015625	-187500.015625	-187500.015625	-187500.015625	461.000000	485.000000	1018.000000	1606911982.830835
1919	77229.585938	42878.378906	-69725.953125	-187500.015625	-187500.015625	-187500.015625	-187500.015625	-187500.015625	460.000000	481.000000	1018.000000	1606911982.830837
1920	77235.664062	42881.375000	-78481.757812	-187500.015625	-187500.015625	-187500.015625	-187500.015625	-187500.015625	460.000000	480.000000	1018.000000	1606911982.830838
1921	77193.671875	42836.289062	-78892.179688	-187500.015625	-187500.015625	-187500.015625	-187500.015625	-187500.015625	460.000000	477.000000	1018.000000	1606911982.830840
1922	77146.351562	42787.406250	-69779.148438	-187500.015625	-187500.015625	-187500.015625	-187500.015625	-187500.015625	460.000000	476.000000	1018.000000	1606911982.830841
1923	77166.687500	42811.703125	-62951.226562	-187500.015625	-187500.015625	-187500.015625	-187500.015625	-187500.015625	460.000000	474.000000	1018.000000	1606911982.830843
1924	77224.000000	42870.621094	-69595.976562	-187500.015625	-187500.015625	-187500.015625	-187500.015625	-187500.015625	460.000000	472.000000	1018.000000	1606911983.311024
1925	77234.726562	42878.558594	-78403.632812	-187500.015625	-187500.015625	-187500.015625	-187500.015625	-187500.015625	460.000000	471.000000	1019.000000	1606911983.311201
1926	77195.054688	42836.199219	-78915.468750	-187500.015625	-187500.015625	-187500.015625	-187500.015625	-187500.015625	460.000000	469.000000	1019.000000	1606911983.311220
1927	77140.539062	42777.953125	-69945.179688	-187500.015625	-187500.015625	-187500.015625	-187500.015625	-187500.015625	460.000000	467.000000	1019.000000	1606911983.311222
1928	77158.015625	42798.871094	-62976.863281	-187500.015625	-187500.015625	-187500.015625	-187500.015625	-187500.015625	460.000000	468.000000	1018.000000	1606911983.311224
1929	77225.140625	42869.394531	-69487.570312	-187500.015625	-187500.015625	-187500.015625	-187500.015625	-187500.015625	461.000000	466.000000	1019.000000	1606911983.311225
1930	77237.546875	42880.054688	-78325.132812	-187500.015625	-187500.015625	-187500.015625	-187500.015625	-187500.015625	460.000000	466.000000	1018.000000	1606911983.311227
1931	77197.242188	42836.625000	-78970.585938	-187500.015625	-187500.015625	-187500.015625	-187500.015625	-187500.015625	460.000000	465.000000	1019.000000	1606911983.311229
1932	77146.773438	42783.003906	-70173.765625	-187500.015625	-187500.015625	-187500.015625	-187500.015625	-187500.015625	460.000000	464.000000	1018.000000	1606911983.311235
1933	77166.890625	42808.863281	-62972.351562	-187500.015625	-187500.015625	-187500.015625	-187500.015625	-187500.015625	460.000000	464.000000	1019.000000	1606911983.311236
1934	77227.601562	42872.722656	-69291.703125	-187500.015625	-187500.015625	-187500.015625	-187500.015625	-187500.015625	460.000000	463.000000	1018.000000	1606911983.311238
1935	77227.867188	42872.855469	-78198.562500	-187500.015625	-187500.015625	-187500.015625	-187500.015625	-187500.015625	460.000000	462.000000	1018.000000	1606911983.311239
1936	77192.460938	42832.937500	-79056.640625	-187500.015625	-187500.015625	-187500.015625	-187500.015625	-187500.015625	460.000000	462.000000	1018.000000	1606911983.311241
1937	77145.164062	42783.496094	-70367.445312	-187500.015625	-187500.015625	-187500.015625	-187500.015625	-187500.015625	461.000000	488.000000	1019.000000	1606911983.311243
1938	77161.078125	42803.878906	-62926.125000	-187500.015625	-187500.015625	-187500.015625	-187500.015625	-187500.015625	461.000000	625.000000	1018.000000	1606911983.311244
1939	77222.078125	42867.179688	-68942.429688	-187500.015625	-187500.015625	-187500.015625	-187500.015625	-187500.015625	461.000000	702.000000	1019.000000	1606911983.311246
1940	77235.687500	42879.519531	-78040.351562	-187500.015625	-187500.015625	-187500.015625	-187500.015625	-187500.015625	461.000000	743.000000	1018.000000	1606911983.311248
1941	77201.000000	42843.062500	-79081.679688	-187500.015625	-187500.015625	-187500.015625	-187500.015625	-187500.015625	461.000000	765.000000	1019.000000	1606911983.311249
1942	77146.281250	42786.714844	-70488.593750	-187500.015625	-187500.015625	-187500.015625	-187500.015625	-187500.015625	461.000000	779.000000	1018.000000	1606911983.311265
1943	77155.132812	42798.804688	-62623.976562	-187500.015625	-187500.015625	-187500.015625	-187500.015625	-187500.015625	461.000000	788.000000	1019.000000	1606911983.311267
1944	77219.257812	42868.074219	-68141.882812	-187500.015625	-187500.015625	-187500.015625	-187500.015625	-187500.015625	461.000000	794.000000	1018.000000	1606911983.311268
1945	77236.273438	42881.820312	-77676.757812	-187500.015625	-187500.015625	-187500.015625	-187500.015625	-187500.015625	461.000000	798.000000	1019.000000	1606911983.311270
1946	77198.046875	42841.050781	-79068.015625	-187500.015625	-187500.015625	-187500.015625	-187500.015625	-187500.015625	460.000000	801.000000	1018.000000	1606911983.311272
1947	77143.312500	42782.980469	-70655.851562	-187500.015625	-187500.015625	-187500.015625	-187500.015625	-187500.015625	461.000000	803.000000	1019.000000	1606911983.311273
1948	77158.328125	42801.421875	-63100.222656	-187500.015625	-187500.015625	-187500.015625	-187500.015625	-187500.015625	461.000000	804.000000	1018.000000	1606911983.311274
1949	77219.617188	42865.996094	-69312.109375	-187500.015625	-187500.015625	-187500.015625	-187500.015625	-187500.015625	461.000000	805.000000	1019.000000	1606911983.311276
1950	77226.187500	42871.492188	-78281.867188	-187500.015625	-187500.015625	-187500.015625	-187500.015625	-187500.015625	461.000000	807.000000	1018.000000	1606911983.311278
1951	77193.828125	42839.417969	-79288.875000	-187500.015625	-187500.015625	-187500.015625	-187500.015625	-187500.015625	461.000000	807.000000	1019.000000	1606911983.311279
1952	77144.671875	42786.937500	-70892.000000	-187500.015625	-187500.015625	-187500.015625	-187500.015625	-187500.015625	460.000000	808.000000	1018.000000	1606911983.311281
1953	77155.000000	42800.503906	-63086.613281	-187500.015625	-187500.015625	-187500.015625	-187500.015625	-187500.015625	461.000000	808.000000	1018.000000	1606911983.311282
1954	77216.804688	42867.023438	-68838.539062	-187500.015625	-187500.015625	-187500.015625	-187500.015625	-187500.015625	460.000000	794.000000	1018.000000	1606911983.311284
1955	77229.390625	42877.773438	-77953.289062	-187500.015625	-187500.015625	-187500.015625	-187500.015625	-187500.015625	460.000000	745.000000	1019.000000	1606911983.311286
1956	77195.679688	42841.722656	-79238.609375	-187500.015625	-187500.015625	-187500.015625	-187500.015625	-187500.015625	460.000000	691.000000	1018.000000	1606911983.311288
1957	77140.765625	42783.785156	-71019.156250	-187500.015625	-187500.015625	-187500.015625	-187500.015625	-187500.015625	460.000000	640.000000	1019.000000	1606911983.311289
1958	77150.531250	42795.855469	-62913.406250	-187500.015625	-187500.015625	-187500.015625	-187500.015625	-187500.015625	460.000000	601.000000	1017.000000	1606911983.311291
1959	77211.726562	42860.789062	-68222.101562	-187500.015625	-187500.015625	-187500.015625	-187500.015625	-187500.015625	460.000000	570.000000	1019.000000	1606911983.311292
1960	77231.265625	42880.324219	-77598.593750	-187500.015625	-187500.015625	-187500.015625	-187500.015625	-187500.015625	460.000000	549.000000	1018.000000	1606911983.311294
1961	77196.773438	42842.437500	-79264.289062	-187500.015625	-187500.015625	-187500.015625	-187500.015625	-187500.015625	460.000000	533.000000	1018.000000	1606911983.311296
1962	77136.851562	42780.210938	-71214.578125	-187500.015625	-187500.015625	-187500.015625	-187500.015625	-187500.015625	460.000000	520.000000	1018.000000	1606911983.311297
1963	77145.945312	42792.503906	-62914.929688	-187500.015625	-187500.015625	-187500.015625	-187500.015625	-187500.015625	460.000000	511.000000	1019.000000	1606911983.311298
1964	77214.906250	42864.675781	-67818.453125	-187500.015625	-187500.015625	-187500.015625	-187500.015625	-187500.015625	460.000000	504.000000	1018.000000	1606911983.311301
1965	77230.703125	42880.792969	-77338.195312	-187500.015625	-187500.015625	-187500.015625	-187500.015625	-187500.015625	460.000000	498.000000	1018.000000	1606911983.311302
1966	77192.929688	42839.777344	-79237.914062	-187500.015625	-187500.015625	-187500.015625	-187500.015625	-187500.015625	460.000000	493.000000	1018.000000	1606911983.311304
1967	77135.171875	42777.929688	-71342.273438	-187500.015625	-187500.015625	-187500.015625	-187500.015625	-187500.015625	460.000000	489.000000	1018.000000	1606911983.311305
1968	77142.304688	42788.679688	-62973.734375	-187500.015625	-187500.015625	-187500.015625	-187500.015625	-187500.015625	460.000000	486.000000	1019.000000	1606911983.311306
1969	77211.484375	42863.335938	-67916.195312	-187500.015625	-187500.015625	-187500.015625	-187500.015625	-187500.015625	460.000000	483.000000	1018.000000	1606911983.311308
1970	77231.289062	42880.972656	-77482.296875	-187500.015625	-187500.015625	-187500.015625	-187500.015625	-187500.015625	460.000000	481.000000	1018.000000	1606911983.311310
1971	77194.632812	42840.203125	-79400.500000	-187500.015625	-187500.015625	-187500.015625	-187500.015625	-187500.015625	460.000000	478.000000	1018.000000	1606911983.311311
1972	77141.992188	42784.210938	-71568.359375	-187500.015625	-187500.015625	-187500.015625	-187500.015625	-187500.015625	460.000000	476.000000	1019.000000	1606911983.311313
1973	77152.789062	42796.617188	-63118.218750	-187500.015625	-187500.015625	-187500.015625	-187500.015625	-187500.015625	460.000000	475.000000	1018.000000	1606911983.311314
1974	77219.039062	42865.371094	-68090.765625	-187500.015625	-187500.015625	-187500.015625	-187500.015625	-187500.015625	460.000000	473.000000	1019.000000	1606911983.311316
1975	77244.406250	42891.542969	-77597.898438	-187500.015625	-187500.015625	-187500.015625	-187500.015625	-187500.015625	460.000000	472.000000	1018.000000	1606911983.311317
1976	77214.523438	42858.195312	-79549.273438	-187500.015625	-187500.015625	-187500.015625	-187500.015625	-187500.015625	460.000000	471.000000	1018.000000	1606911983.311319
1977	77153.320312	42791.609375	-71831.843750	-187500.015625	-187500.015625	-187500.015625	-187500.015625	-187500.015625	460.000000	469.000000	1018.000000	1606911983.311320
1978	77153.390625	42792.925781	-63198.257812	-187500.015625	-187500.015625	-187500.015625	-187500.015625	-187500.015625	460.000000	468.000000	1018.000000	1606911983.311323
1979	77217.609375	42861.433594	-67920.000000	-187500.015625	-187500.015625	-187500.015625	-187500.015625	-187500.015625	461.000000	466.000000	1018.000000	1606911983.311324
1980	77240.273438	42886.089844	-77415.242188	-187500.015625	-187500.015625	-187500.015625	-187500.015625	-187500.015625	460.000000	466.000000	1018.000000	1606911983.311326
1981	77206.898438	42852.113281	-79500.101562	-187500.015625	-187500.015625	-187500.015625	-187500.015625	-187500.015625	460.000000	465.000000	1019.000000	1606911983.311327
1982	77145.187500	42787.250000	-71950.578125	-187500.015625	-187500.015625	-187500.015625	-187500.015625	-187500.015625	460.000000	465.000000	1019.000000	1606911983.311329
1983	77148.070312	42792.367188	-63174.343750	-187500.015625	-187500.015625	-187500.015625	-187500.015625	-187500.015625	460.000000	464.000000	1018.000000	1606911983.311330
1984	77212.710938	42861.210938	-67650.078125	-187500.015625	-187500.015625	-187500.015625	-187500.015625	-187500.015625	460.000000	464.000000	1018.000000	1606911983.311332
1985	77234.171875	42881.843750	-77212.335938	-187500.015625	-187500.015625	-187500.015625	-187500.015625	-187500.015625	460.000000	463.000000	1018.000000	1606911983.311333
1986	77205.625000	42850.148438	-79504.640625	-187500.015625	-187500.015625	-187500.015625	-187500.015625	-187500.015625	460.000000	463.000000	1019.000000	1606911983.311335
1987	77148.359375	42789.621094	-72138.109375	-187500.015625	-187500.015625	-187500.015625	-187500.015625	-187500.015625	460.000000	472.000000	1018.000000	1606911983.311337
1988	77147.781250	42791.207031	-63233.417969	-187500.015625	-187500.015625	-187500.015625	-187500.015625	-187500.015625	461.000000	609.000000	1018.000000	1606911983.311338
1989	77203.367188	42850.996094	-67364.734375	-187500.015625	-187500.015625	-187500.015625	-187500.015625	-187500.015625	461.000000	695.000000	1018.000000	1606911983.311339
1990	77226.703125	42874.847656	-77054.593750	-187500.015625	-187500.015625	-187500.015625	-187500.015625	-187500.015625	461.000000	739.000000	1019.000000	1606911983.311341
1991	77193.398438	42838.726562	-79539.437500	-187500.015625	-187500.015625	-187500.015625	-187500.015625	-187500.015625	461.000000	763.000000	1019.000000	1606911983.311342
1992	77140.492188	42783.628906	-72305.406250	-187500.015625	-187500.015625	-187500.015625	-187500.015625	-187500.015625	461.000000	778.000000	1019.000000	1606911983.311344
1993	77135.085938	42780.855469	-62395.652344	-187500.015625	-187500.015625	-187500.015625	-187500.015625	-187500.015625	461.000000	788.000000	1018.000000	1606911983.311346
1994	77195.187500	42846.660156	-64347.898438	-187500.015625	-187500.015625	-187500.015625	-187500.015625	-187500.015625	461.000000	794.000000	1018.000000	1606911983.311347
1995	77231.960938	42883.855469	-75269.296875	-187500.015625	-187500.015625	-187500.015625	-187500.015625	-187500.015625	461.000000	798.000000	1018.000000	1606911983.311348
1996	77197.179688	42845.027344	-79170.750000	-187500.015625	-187500.015625	-187500.015625	-187500.015625	-187500.015625	460.000000	801.000000	1018.000000	1606911983.311350
1997	77134.343750	42779.046875	-72471.929688	-187500.015625	-187500.015625	-187500.015625	-187500.015625	-187500.015625	461.000000	802.000000	1019.000000	1606911983.311352
1998	77131.328125	42778.957031	-63460.714844	-187500.015625	-187500.015625	-187500.015625	-187500.015625	-187500.015625	461.000000	804.000000	1019.000000	1606911983.311353
[truncated: 22,771 more rows]
