# Supplementary material for: Proposals and Comparisons from One-Sensor EEG and EOG Human-Machine Interfaces
Source: Sensors (Basel). 2021 Mar 22;21(6):2220. doi: 10.3390/s21062220 (PMC8004835; doi:10.3390/s21062220)
Supplement: Supplementary file 1 [file sensors-21-02220-s001.zip › SupplementaryMaterial/Data/P1/P1-P300-1by1-R1/Raw-STIMS.csv]

NCount	Stim	Trial	Timestamp	Latency
0	10.000000		1606911975.225594	0.159570
1	13.000000	0.000000	1606911982.233015	7.166990
2	108.000000	0.000000	1606911982.233015	7.166990
3	107.000000	0.000000	1606911982.410513	7.344489
4	104.000000	0.000000	1606911982.609974	7.543949
5	101.000000	0.000000	1606911982.810442	7.744418
6	105.000000	0.000000	1606911983.009911	7.943887
7	109.000000	0.000000	1606911983.210369	8.144345
8	103.000000	0.000000	1606911983.410839	8.344814
9	102.000000	0.000000	1606911983.610299	8.544275
10	106.000000	0.000000	1606911983.810769	8.744744
11	13.000000	0.000000	1606911984.011233	8.945209
12	13.000000	1.000000	1606911984.011233	8.945209
13	101.000000	1.000000	1606911984.011233	8.945209
14	108.000000	1.000000	1606911984.210694	9.144670
15	103.000000	1.000000	1606911984.411164	9.345139
16	104.000000	1.000000	1606911984.610630	9.544605
17	102.000000	1.000000	1606911984.811094	9.745069
18	107.000000	1.000000	1606911985.011553	9.945528
19	105.000000	1.000000	1606911985.211019	10.144995
20	109.000000	1.000000	1606911985.411489	10.345465
21	106.000000	1.000000	1606911985.610955	10.544931
22	13.000000	1.000000	1606911985.811414	10.745389
23	13.000000	2.000000	1606911985.811414	10.745389
24	104.000000	2.000000	1606911985.811414	10.745389
25	106.000000	2.000000	1606911986.011883	10.945858
26	105.000000	2.000000	1606911986.211344	11.145320
27	108.000000	2.000000	1606911986.411814	11.345789
28	107.000000	2.000000	1606911986.611281	11.545256
29	103.000000	2.000000	1606911986.811739	11.745714
30	101.000000	2.000000	1606911987.012209	11.946184
31	102.000000	2.000000	1606911987.211671	12.145646
32	109.000000	2.000000	1606911987.412139	12.346114
33	13.000000	2.000000	1606911987.612598	12.546573
34	13.000000	3.000000	1606911987.612598	12.546573
35	105.000000	3.000000	1606911987.612598	12.546573
36	102.000000	3.000000	1606911987.812064	12.746040
37	107.000000	3.000000	1606911988.012534	12.946509
38	106.000000	3.000000	1606911988.212016	13.145991
39	109.000000	3.000000	1606911988.412464	13.346439
40	103.000000	3.000000	1606911988.612923	13.546899
41	104.000000	3.000000	1606911988.812390	13.746365
42	108.000000	3.000000	1606911989.012858	13.946834
43	101.000000	3.000000	1606911989.212326	14.146301
44	13.000000	3.000000	1606911989.412784	14.346760
45	13.000000	4.000000	1606911989.412784	14.346760
46	106.000000	4.000000	1606911989.412784	14.346760
47	104.000000	4.000000	1606911989.613253	14.547228
48	109.000000	4.000000	1606911989.812715	14.746691
49	107.000000	4.000000	1606911990.013184	14.947160
50	105.000000	4.000000	1606911990.212651	15.146626
51	101.000000	4.000000	1606911990.413109	15.347085
52	102.000000	4.000000	1606911990.613579	15.547554
53	108.000000	4.000000	1606911990.813040	15.747015
54	103.000000	4.000000	1606911991.013509	15.947484
55	13.000000	4.000000	1606911991.213968	16.147943
56	13.000000	5.000000	1606911991.213968	16.147943
57	104.000000	5.000000	1606911991.213968	16.147943
58	105.000000	5.000000	1606911991.413434	16.347410
59	107.000000	5.000000	1606911991.613904	16.547879
60	108.000000	5.000000	1606911991.813371	16.747346
61	106.000000	5.000000	1606911992.013829	16.947805
62	102.000000	5.000000	1606911992.214299	17.148274
63	103.000000	5.000000	1606911992.413760	17.347735
64	101.000000	5.000000	1606911992.614229	17.548205
65	109.000000	5.000000	1606911992.814688	17.748663
66	13.000000	5.000000	1606911993.014154	17.948130
67	13.000000	6.000000	1606911993.014154	17.948130
68	102.000000	6.000000	1606911993.014154	17.948130
69	104.000000	6.000000	1606911993.214624	18.148599
70	103.000000	6.000000	1606911993.414085	18.348060
71	108.000000	6.000000	1606911993.614555	18.548530
72	107.000000	6.000000	1606911993.814021	18.747997
73	106.000000	6.000000	1606911994.014480	18.948455
74	109.000000	6.000000	1606911994.214948	19.148924
75	105.000000	6.000000	1606911994.414410	19.348385
76	101.000000	6.000000	1606911994.614892	19.548868
77	13.000000	6.000000	1606911994.815353	19.749329
78	13.000000	7.000000	1606911994.815353	19.749329
79	102.000000	7.000000	1606911994.815353	19.749329
80	108.000000	7.000000	1606911995.014805	19.948781
81	107.000000	7.000000	1606911995.215274	20.149250
82	101.000000	7.000000	1606911995.414741	20.348716
83	104.000000	7.000000	1606911995.615200	20.549175
84	103.000000	7.000000	1606911995.815687	20.749662
85	109.000000	7.000000	1606911996.015130	20.949105
86	106.000000	7.000000	1606911996.215599	21.149574
87	105.000000	7.000000	1606911996.415066	21.349041
88	13.000000	7.000000	1606911996.615524	21.549500
89	13.000000	8.000000	1606911996.615524	21.549500
90	106.000000	8.000000	1606911996.615524	21.549500
91	107.000000	8.000000	1606911996.815993	21.749969
92	103.000000	8.000000	1606911997.015455	21.949431
93	104.000000	8.000000	1606911997.215924	22.149900
94	109.000000	8.000000	1606911997.416383	22.350359
95	105.000000	8.000000	1606911997.615850	22.549825
96	108.000000	8.000000	1606911997.816320	22.750295
97	101.000000	8.000000	1606911998.015791	22.949766
98	102.000000	8.000000	1606911998.216269	23.150244
99	13.000000	8.000000	1606911998.416708	23.350683
100	13.000000	9.000000	1606911998.416708	23.350683
101	107.000000	9.000000	1606911998.416708	23.350683
102	108.000000	9.000000	1606911998.616175	23.550150
103	105.000000	9.000000	1606911998.816646	23.750621
104	102.000000	9.000000	1606911999.016112	23.950087
105	101.000000	9.000000	1606911999.216570	24.150545
106	104.000000	9.000000	1606911999.417054	24.351030
107	109.000000	9.000000	1606911999.616500	24.550475
108	103.000000	9.000000	1606911999.816969	24.750945
109	106.000000	9.000000	1606912000.033386	24.967361
110	13.000000	9.000000	1606912000.233855	25.167830
111	13.000000	10.000000	1606912000.233855	25.167830
112	105.000000	10.000000	1606912000.233855	25.167830
113	106.000000	10.000000	1606912000.434314	25.368289
114	109.000000	10.000000	1606912000.633785	25.567760
115	102.000000	10.000000	1606912000.834250	25.768225
116	101.000000	10.000000	1606912001.033710	25.967686
117	104.000000	10.000000	1606912001.234179	26.168155
118	107.000000	10.000000	1606912001.433647	26.367623
119	103.000000	10.000000	1606912001.634105	26.568081
120	108.000000	10.000000	1606912001.834575	26.768550
121	13.000000	10.000000	1606912002.034036	26.968011
122	13.000000	11.000000	1606912002.034036	26.968011
123	107.000000	11.000000	1606912002.034036	26.968011
124	104.000000	11.000000	1606912002.234504	27.168480
125	109.000000	11.000000	1606912002.434964	27.368940
126	108.000000	11.000000	1606912002.634430	27.568406
127	105.000000	11.000000	1606912002.834900	27.768876
128	106.000000	11.000000	1606912003.034366	27.968342
129	103.000000	11.000000	1606912003.234830	28.168805
130	101.000000	11.000000	1606912003.435294	28.369269
131	102.000000	11.000000	1606912003.634756	28.568731
132	13.000000	11.000000	1606912003.835225	28.769201
133	13.000000	12.000000	1606912003.835225	28.769201
134	103.000000	12.000000	1606912003.835225	28.769201
135	107.000000	12.000000	1606912004.035684	28.969659
136	106.000000	12.000000	1606912004.235151	29.169126
137	101.000000	12.000000	1606912004.435619	29.369595
138	109.000000	12.000000	1606912004.635081	29.569057
139	108.000000	12.000000	1606912004.835550	29.769525
140	105.000000	12.000000	1606912005.035017	29.968992
141	104.000000	12.000000	1606912005.235476	30.169451
142	102.000000	12.000000	1606912005.435946	30.369921
143	13.000000	12.000000	1606912005.635408	30.569383
144	13.000000	13.000000	1606912005.635408	30.569383
145	101.000000	13.000000	1606912005.635408	30.569383
146	105.000000	13.000000	1606912005.835875	30.769851
147	103.000000	13.000000	1606912006.036334	30.970309
148	109.000000	13.000000	1606912006.235801	31.169776
149	107.000000	13.000000	1606912006.436271	31.370246
150	108.000000	13.000000	1606912006.635737	31.569713
151	106.000000	13.000000	1606912006.836200	31.770176
152	104.000000	13.000000	1606912007.036669	31.970645
153	102.000000	13.000000	1606912007.236126	32.170101
154	13.000000	13.000000	1606912007.436596	32.370571
155	13.000000	14.000000	1606912007.436596	32.370571
156	105.000000	14.000000	1606912007.436596	32.370571
157	106.000000	14.000000	1606912007.636062	32.570037
158	101.000000	14.000000	1606912007.836521	32.770496
159	109.000000	14.000000	1606912008.036989	32.970965
160	107.000000	14.000000	1606912008.236451	33.170427
161	104.000000	14.000000	1606912008.436920	33.370896
162	102.000000	14.000000	1606912008.636388	33.570364
163	103.000000	14.000000	1606912008.836846	33.770821
164	108.000000	14.000000	1606912009.037316	33.971291
165	13.000000	14.000000	1606912009.236776	34.170752
166	13.000000	15.000000	1606912009.236776	34.170752
167	106.000000	15.000000	1606912009.236776	34.170752
168	103.000000	15.000000	1606912009.437245	34.371220
169	104.000000	15.000000	1606912009.637705	34.571680
170	108.000000	15.000000	1606912009.837171	34.771146
171	107.000000	15.000000	1606912010.037640	34.971616
172	109.000000	15.000000	1606912010.237101	35.171077
173	102.000000	15.000000	1606912010.437570	35.371546
174	105.000000	15.000000	1606912010.638030	35.572006
175	101.000000	15.000000	1606912010.837496	35.771472
176	13.000000	15.000000	1606912011.038136	35.972112
177	13.000000	16.000000	1606912011.038136	35.972112
178	109.000000	16.000000	1606912011.038136	35.972112
179	105.000000	16.000000	1606912011.237597	36.171573
180	107.000000	16.000000	1606912011.438067	36.372042
181	104.000000	16.000000	1606912011.637533	36.571509
182	103.000000	16.000000	1606912011.837991	36.771967
183	101.000000	16.000000	1606912012.038461	36.972436
184	106.000000	16.000000	1606912012.237922	37.171898
185	102.000000	16.000000	1606912012.438391	37.372366
186	108.000000	16.000000	1606912012.638856	37.572832
187	13.000000	16.000000	1606912012.839353	37.773329
188	13.000000	17.000000	1606912012.839353	37.773329
189	105.000000	17.000000	1606912012.839353	37.773329
190	108.000000	17.000000	1606912013.038787	37.972762
191	101.000000	17.000000	1606912013.238255	38.172230
192	107.000000	17.000000	1606912013.438717	38.372692
193	104.000000	17.000000	1606912013.639181	38.573156
194	102.000000	17.000000	1606912013.838642	38.772618
195	106.000000	17.000000	1606912014.039111	38.973087
196	103.000000	17.000000	1606912014.238590	39.172566
197	109.000000	17.000000	1606912014.439037	39.373012
198	13.000000	17.000000	1606912014.639506	39.573482
199	13.000000	18.000000	1606912014.639506	39.573482
200	105.000000	18.000000	1606912014.639506	39.573482
201	109.000000	18.000000	1606912014.838967	39.772943
202	104.000000	18.000000	1606912015.039436	39.973411
203	106.000000	18.000000	1606912015.238904	40.172879
204	103.000000	18.000000	1606912015.439362	40.373337
205	107.000000	18.000000	1606912015.639832	40.573807
206	102.000000	18.000000	1606912015.839293	40.773268
207	108.000000	18.000000	1606912016.039757	40.973732
208	101.000000	18.000000	1606912016.240221	41.174196
209	13.000000	18.000000	1606912016.439688	41.373663
210	13.000000	19.000000	1606912016.439688	41.373663
211	107.000000	19.000000	1606912016.439688	41.373663
212	102.000000	19.000000	1606912016.640157	41.574132
213	103.000000	19.000000	1606912016.839623	41.773599
214	108.000000	19.000000	1606912017.040086	41.974061
215	101.000000	19.000000	1606912017.240552	42.174528
216	109.000000	19.000000	1606912017.440013	42.373988
217	104.000000	19.000000	1606912017.640481	42.574457
218	106.000000	19.000000	1606912017.839968	42.773943
219	105.000000	19.000000	1606912018.040407	42.974383
220	13.000000	19.000000	1606912018.240876	43.174852
221	13.000000	20.000000	1606912018.240876	43.174852
222	106.000000	20.000000	1606912018.240876	43.174852
223	101.000000	20.000000	1606912018.440337	43.374313
224	102.000000	20.000000	1606912018.640807	43.574782
225	108.000000	20.000000	1606912018.840273	43.774249
226	109.000000	20.000000	1606912019.040732	43.974708
227	107.000000	20.000000	1606912019.241201	44.175177
228	103.000000	20.000000	1606912019.440670	44.374645
229	104.000000	20.000000	1606912019.641131	44.575107
230	105.000000	20.000000	1606912019.841591	44.775566
231	13.000000	20.000000	1606912020.040814	44.974790
232	13.000000	21.000000	1606912020.040814	44.974790
233	102.000000	21.000000	1606912020.040814	44.974790
234	106.000000	21.000000	1606912020.241278	45.175253
235	107.000000	21.000000	1606912020.441748	45.375723
236	103.000000	21.000000	1606912020.641208	45.575184
237	105.000000	21.000000	1606912020.841677	45.775653
238	101.000000	21.000000	1606912021.041144	45.975120
239	108.000000	21.000000	1606912021.241603	46.175579
240	109.000000	21.000000	1606912021.442072	46.376048
241	104.000000	21.000000	1606912021.641533	46.575509
242	13.000000	21.000000	1606912021.842002	46.775978
243	13.000000	22.000000	1606912021.842002	46.775978
244	108.000000	22.000000	1606912021.842002	46.775978
245	102.000000	22.000000	1606912022.041469	46.975445
246	109.000000	22.000000	1606912022.241928	47.175903
247	105.000000	22.000000	1606912022.442397	47.376372
248	107.000000	22.000000	1606912022.641859	47.575834
249	101.000000	22.000000	1606912022.842327	47.776303
250	104.000000	22.000000	1606912023.042793	47.976768
251	106.000000	22.000000	1606912023.242253	48.176229
252	103.000000	22.000000	1606912023.442723	48.376698
253	13.000000	22.000000	1606912023.643182	48.577157
254	13.000000	23.000000	1606912023.643182	48.577157
255	101.000000	23.000000	1606912023.643182	48.577157
256	105.000000	23.000000	1606912023.842648	48.776623
257	106.000000	23.000000	1606912024.043117	48.977093
258	108.000000	23.000000	1606912024.242578	49.176554
259	102.000000	23.000000	1606912024.443047	49.377023
260	104.000000	23.000000	1606912024.642515	49.576490
261	107.000000	23.000000	1606912024.842973	49.776949
262	103.000000	23.000000	1606912025.043442	49.977418
263	109.000000	23.000000	1606912025.242903	50.176879
264	13.000000	23.000000	1606912025.443372	50.377348
265	13.000000	24.000000	1606912025.443372	50.377348
266	107.000000	24.000000	1606912025.443372	50.377348
267	105.000000	24.000000	1606912025.643831	50.577807
268	102.000000	24.000000	1606912025.843298	50.777274
269	101.000000	24.000000	1606912026.043762	50.977738
270	104.000000	24.000000	1606912026.243234	51.177210
271	109.000000	24.000000	1606912026.443693	51.377669
272	106.000000	24.000000	1606912026.644157	51.578132
273	108.000000	24.000000	1606912026.843623	51.777599
274	103.000000	24.000000	1606912027.044093	51.978068
275	13.000000	24.000000	1606912027.244552	52.178527
276	13.000000	25.000000	1606912027.244552	52.178527
277	109.000000	25.000000	1606912027.244552	52.178527
278	104.000000	25.000000	1606912027.444019	52.377994
279	107.000000	25.000000	1606912027.644488	52.578463
280	108.000000	25.000000	1606912027.843949	52.777924
281	101.000000	25.000000	1606912028.044418	52.978394
282	105.000000	25.000000	1606912028.244877	53.178852
283	103.000000	25.000000	1606912028.444344	53.378319
284	106.000000	25.000000	1606912028.644812	53.578788
285	102.000000	25.000000	1606912028.844274	53.778249
286	13.000000	25.000000	1606912029.044743	53.978718
287	13.000000	26.000000	1606912029.044743	53.978718
288	104.000000	26.000000	1606912029.044743	53.978718
289	108.000000	26.000000	1606912029.244210	54.178186
290	105.000000	26.000000	1606912029.444682	54.378658
291	106.000000	26.000000	1606912029.645138	54.579113
292	109.000000	26.000000	1606912029.844606	54.778581
293	103.000000	26.000000	1606912030.045068	54.979044
294	102.000000	26.000000	1606912030.245530	55.179506
295	107.000000	26.000000	1606912030.444994	55.378969
296	101.000000	26.000000	1606912030.645462	55.579438
297	13.000000	26.000000	1606912030.844930	55.778905
298	13.000000	27.000000	1606912030.845932	55.779907
299	104.000000	27.000000	1606912030.845932	55.779907
300	103.000000	27.000000	1606912031.045388	55.979364
301	108.000000	27.000000	1606912031.245857	56.179833
302	102.000000	27.000000	1606912031.445319	56.379294
303	109.000000	27.000000	1606912031.645789	56.579764
304	101.000000	27.000000	1606912031.845255	56.779231
305	106.000000	27.000000	1606912032.045713	56.979689
306	105.000000	27.000000	1606912032.246183	57.180158
307	107.000000	27.000000	1606912032.445653	57.379628
308	13.000000	27.000000	1606912032.646113	57.580089
309	13.000000	28.000000	1606912032.646113	57.580089
310	106.000000	28.000000	1606912032.646113	57.580089
311	101.000000	28.000000	1606912032.845581	57.779556
312	104.000000	28.000000	1606912033.046039	57.980015
313	102.000000	28.000000	1606912033.246508	58.180484
314	109.000000	28.000000	1606912033.445970	58.379946
315	108.000000	28.000000	1606912033.646439	58.580414
316	107.000000	28.000000	1606912033.846898	58.780873
317	105.000000	28.000000	1606912034.046364	58.980339
318	103.000000	28.000000	1606912034.246833	59.180808
319	13.000000	28.000000	1606912034.446300	59.380275
320	13.000000	29.000000	1606912034.447300	59.381276
321	107.000000	29.000000	1606912034.447300	59.381276
322	104.000000	29.000000	1606912034.646758	59.580734
323	105.000000	29.000000	1606912034.847229	59.781204
324	101.000000	29.000000	1606912035.046689	59.980665
325	106.000000	29.000000	1606912035.247158	60.181134
326	103.000000	29.000000	1606912035.446626	60.380602
327	102.000000	29.000000	1606912035.647084	60.581059
328	108.000000	29.000000	1606912035.847553	60.781528
329	109.000000	29.000000	1606912036.047014	60.980990
330	13.000000	29.000000	1606912036.247483	61.181458
331	13.000000	30.000000	1606912036.247483	61.181458
332	106.000000	30.000000	1606912036.247483	61.181458
333	109.000000	30.000000	1606912036.447943	61.381918
334	102.000000	30.000000	1606912036.647409	61.581384
335	103.000000	30.000000	1606912036.847879	61.781854
336	104.000000	30.000000	1606912037.047345	61.981321
337	101.000000	30.000000	1606912037.247809	62.181784
338	108.000000	30.000000	1606912037.448276	62.382252
339	107.000000	30.000000	1606912037.647734	62.581710
340	105.000000	30.000000	1606912037.848202	62.782178
341	13.000000	30.000000	1606912038.047687	62.981662
342	13.000000	31.000000	1606912038.047687	62.981662
343	102.000000	31.000000	1606912038.047687	62.981662
344	107.000000	31.000000	1606912038.248129	63.182105
345	106.000000	31.000000	1606912038.448598	63.382574
346	104.000000	31.000000	1606912038.648060	63.582035
347	101.000000	31.000000	1606912038.848529	63.782505
348	109.000000	31.000000	1606912039.047995	63.981970
349	105.000000	31.000000	1606912039.248454	64.182430
350	108.000000	31.000000	1606912039.448923	64.382899
351	103.000000	31.000000	1606912039.648385	64.582360
352	13.000000	31.000000	1606912039.848854	64.782830
353	13.000000	32.000000	1606912039.848854	64.782830
354	107.000000	32.000000	1606912039.848854	64.782830
355	102.000000	32.000000	1606912040.049326	64.983302
356	101.000000	32.000000	1606912040.248779	65.182755
357	109.000000	32.000000	1606912040.449249	65.383224
358	108.000000	32.000000	1606912040.648715	65.582691
359	103.000000	32.000000	1606912040.849179	65.783154
360	105.000000	32.000000	1606912041.049644	65.983619
361	104.000000	32.000000	1606912041.249105	66.183080
362	106.000000	32.000000	1606912041.449574	66.383549
363	13.000000	32.000000	1606912041.649041	66.583016
364	13.000000	33.000000	1606912041.649041	66.583016
365	107.000000	33.000000	1606912041.650033	66.584008
366	103.000000	33.000000	1606912041.849499	66.783475
367	109.000000	33.000000	1606912042.049969	66.983944
368	101.000000	33.000000	1606912042.249429	67.183405
369	102.000000	33.000000	1606912042.449898	67.383874
370	104.000000	33.000000	1606912042.649365	67.583341
371	108.000000	33.000000	1606912042.849824	67.783800
372	105.000000	33.000000	1606912043.050293	67.984269
373	106.000000	33.000000	1606912043.249756	68.183732
374	13.000000	33.000000	1606912043.450225	68.384200
375	13.000000	34.000000	1606912043.450225	68.384200
376	108.000000	34.000000	1606912043.450225	68.384200
377	102.000000	34.000000	1606912043.650683	68.584659
378	106.000000	34.000000	1606912043.850150	68.784125
379	104.000000	34.000000	1606912044.050620	68.984595
380	109.000000	34.000000	1606912044.250081	69.184056
381	105.000000	34.000000	1606912044.450559	69.384535
382	103.000000	34.000000	1606912044.651011	69.584986
383	101.000000	34.000000	1606912044.850475	69.784450
384	107.000000	34.000000	1606912045.050943	69.984919
385	13.000000	34.000000	1606912045.250411	70.184386
386	13.000000	35.000000	1606912045.251414	70.185390
387	103.000000	35.000000	1606912045.251414	70.185390
388	102.000000	35.000000	1606912045.450875	70.384851
389	108.000000	35.000000	1606912045.651339	70.585315
390	106.000000	35.000000	1606912045.850800	70.784775
391	107.000000	35.000000	1606912046.051270	70.985245
392	104.000000	35.000000	1606912046.250736	71.184712
393	101.000000	35.000000	1606912046.451195	71.385170
394	109.000000	35.000000	1606912046.651663	71.585639
395	105.000000	35.000000	1606912046.851126	71.785101
396	13.000000	35.000000	1606912047.051594	71.985569
397	13.000000	36.000000	1606912047.051594	71.985569
398	107.000000	36.000000	1606912047.051594	71.985569
399	108.000000	36.000000	1606912047.252053	72.186029
400	103.000000	36.000000	1606912047.451519	72.385495
401	105.000000	36.000000	1606912047.651989	72.585964
402	101.000000	36.000000	1606912047.851456	72.785431
403	106.000000	36.000000	1606912048.051914	72.985890
404	109.000000	36.000000	1606912048.252379	73.186355
405	102.000000	36.000000	1606912048.451845	73.385821
406	104.000000	36.000000	1606912048.652314	73.586290
407	13.000000	36.000000	1606912048.851783	73.785758
408	13.000000	37.000000	1606912048.852774	73.786749
409	102.000000	37.000000	1606912048.852774	73.786749
410	101.000000	37.000000	1606912049.052240	73.986215
411	104.000000	37.000000	1606912049.252709	74.186684
412	106.000000	37.000000	1606912049.452170	74.386146
413	103.000000	37.000000	1606912049.652639	74.586615
414	105.000000	37.000000	1606912049.853098	74.787074
415	109.000000	37.000000	1606912050.052565	74.986541
416	107.000000	37.000000	1606912050.253034	75.187009
417	108.000000	37.000000	1606912050.452496	75.386472
418	13.000000	37.000000	1606912050.652960	75.586936
419	13.000000	38.000000	1606912050.652960	75.586936
420	103.000000	38.000000	1606912050.652960	75.586936
421	108.000000	38.000000	1606912050.853424	75.787399
422	104.000000	38.000000	1606912051.052890	75.986866
423	102.000000	38.000000	1606912051.253359	76.187334
424	101.000000	38.000000	1606912051.452836	76.386811
425	109.000000	38.000000	1606912051.653286	76.587261
426	107.000000	38.000000	1606912051.853772	76.787747
427	106.000000	38.000000	1606912052.053216	76.987191
428	105.000000	38.000000	1606912052.253685	77.187660
429	13.000000	38.000000	1606912052.453151	77.387127
430	13.000000	39.000000	1606912052.454162	77.388138
431	102.000000	39.000000	1606912052.454162	77.388138
432	105.000000	39.000000	1606912052.653633	77.587608
433	109.000000	39.000000	1606912052.854079	77.788055
434	104.000000	39.000000	1606912053.053540	77.987516
435	106.000000	39.000000	1606912053.254011	78.187986
436	103.000000	39.000000	1606912053.453477	78.387452
437	107.000000	39.000000	1606912053.653935	78.587911
438	108.000000	39.000000	1606912053.854403	78.788379
439	101.000000	39.000000	1606912054.053865	78.987841
440	13.000000	39.000000	1606912054.254334	79.188310
441	13.000000	40.000000	1606912054.254334	79.188310
442	102.000000	40.000000	1606912054.254334	79.188310
443	104.000000	40.000000	1606912054.454794	79.388769
444	101.000000	40.000000	1606912054.654260	79.588236
445	105.000000	40.000000	1606912054.854730	79.788705
446	106.000000	40.000000	1606912055.054197	79.988173
447	103.000000	40.000000	1606912055.254655	80.188630
448	108.000000	40.000000	1606912055.455124	80.389100
449	107.000000	40.000000	1606912055.654586	80.588561
450	109.000000	40.000000	1606912055.855055	80.789031
451	13.000000	40.000000	1606912056.054786	80.988761
452	13.000000	41.000000	1606912056.054786	80.988761
453	108.000000	41.000000	1606912056.054786	80.988761
454	105.000000	41.000000	1606912056.255256	81.189232
455	107.000000	41.000000	1606912056.454723	81.388698
456	106.000000	41.000000	1606912056.655181	81.589157
457	109.000000	41.000000	1606912056.855650	81.789625
458	102.000000	41.000000	1606912057.055111	81.989087
459	103.000000	41.000000	1606912057.255580	82.189555
460	104.000000	41.000000	1606912057.455047	82.389023
461	101.000000	41.000000	1606912057.655506	82.589481
462	13.000000	41.000000	1606912057.855974	82.789950
463	13.000000	42.000000	1606912057.855974	82.789950
464	105.000000	42.000000	1606912057.855974	82.789950
465	109.000000	42.000000	1606912058.055437	82.989412
466	103.000000	42.000000	1606912058.255906	83.189881
467	107.000000	42.000000	1606912058.456378	83.390354
468	106.000000	42.000000	1606912058.655831	83.589807
469	102.000000	42.000000	1606912058.856300	83.790276
470	108.000000	42.000000	1606912059.055777	83.989752
471	104.000000	42.000000	1606912059.256226	84.190201
472	101.000000	42.000000	1606912059.456691	84.390666
473	13.000000	42.000000	1606912059.656156	84.590132
474	13.000000	43.000000	1606912059.656156	84.590132
475	104.000000	43.000000	1606912059.656156	84.590132
476	109.000000	43.000000	1606912059.856626	84.790601
477	107.000000	43.000000	1606912060.056110	84.990086
478	108.000000	43.000000	1606912060.256573	85.190548
479	101.000000	43.000000	1606912060.457021	85.390996
480	102.000000	43.000000	1606912060.656481	85.590457
481	103.000000	43.000000	1606912060.856951	85.790926
482	105.000000	43.000000	1606912061.056417	85.990393
483	106.000000	43.000000	1606912061.256876	86.190851
484	13.000000	43.000000	1606912061.457345	86.391320
485	13.000000	44.000000	1606912061.457345	86.391320
486	103.000000	44.000000	1606912061.457345	86.391320
487	107.000000	44.000000	1606912061.656806	86.590782
488	109.000000	44.000000	1606912061.857275	86.791251
489	101.000000	44.000000	1606912062.057735	86.991711
490	102.000000	44.000000	1606912062.257201	87.191176
491	108.000000	44.000000	1606912062.457670	87.391646
492	105.000000	44.000000	1606912062.657137	87.591112
493	106.000000	44.000000	1606912062.857601	87.791576
494	104.000000	44.000000	1606912063.058060	87.992035
495	13.000000	44.000000	1606912063.257526	88.191502
496	13.000000	45.000000	1606912063.257526	88.191502
497	102.000000	45.000000	1606912063.257526	88.191502
498	107.000000	45.000000	1606912063.457996	88.391972
499	108.000000	45.000000	1606912063.657463	88.591438
500	103.000000	45.000000	1606912063.857921	88.791897
501	104.000000	45.000000	1606912064.058411	88.992386
502	101.000000	45.000000	1606912064.257851	89.191827
503	105.000000	45.000000	1606912064.458321	89.392296
504	109.000000	45.000000	1606912064.658780	89.592755
505	106.000000	45.000000	1606912064.858246	89.792222
506	13.000000	45.000000	1606912065.058715	89.992691
507	13.000000	46.000000	1606912065.058715	89.992691
508	108.000000	46.000000	1606912065.058715	89.992691
509	107.000000	46.000000	1606912065.258177	90.192153
510	103.000000	46.000000	1606912065.458650	90.392626
511	105.000000	46.000000	1606912065.659110	90.593086
512	104.000000	46.000000	1606912065.858572	90.792547
513	101.000000	46.000000	1606912066.059041	90.993016
514	106.000000	46.000000	1606912066.258503	91.192479
515	102.000000	46.000000	1606912066.458971	91.392946
516	109.000000	46.000000	1606912066.659436	91.593411
517	13.000000	46.000000	1606912066.858897	91.792872
518	13.000000	47.000000	1606912066.858897	91.792872
519	107.000000	47.000000	1606912066.858897	91.792872
520	105.000000	47.000000	1606912067.059366	91.993341
521	108.000000	47.000000	1606912067.258833	92.192808
522	103.000000	47.000000	1606912067.459291	92.393267
523	102.000000	47.000000	1606912067.659762	92.593737
524	109.000000	47.000000	1606912067.859222	92.793197
525	106.000000	47.000000	1606912068.059691	92.993666
526	101.000000	47.000000	1606912068.260159	93.194135
527	104.000000	47.000000	1606912068.459616	93.393592
528	13.000000	47.000000	1606912068.660085	93.594061
529	13.000000	48.000000	1606912068.660085	93.594061
530	102.000000	48.000000	1606912068.660085	93.594061
531	104.000000	48.000000	1606912068.859547	93.793522
532	103.000000	48.000000	1606912069.060016	93.993992
533	106.000000	48.000000	1606912069.260475	94.194451
534	101.000000	48.000000	1606912069.459942	94.393917
535	109.000000	48.000000	1606912069.660410	94.594386
536	107.000000	48.000000	1606912069.859874	94.793849
537	108.000000	48.000000	1606912070.060336	94.994312
538	105.000000	48.000000	1606912070.260800	95.194776
539	13.000000	48.000000	1606912070.460268	95.394243
540	13.000000	49.000000	1606912070.460268	95.394243
541	103.000000	49.000000	1606912070.460268	95.394243
542	105.000000	49.000000	1606912070.660736	95.594712
543	107.000000	49.000000	1606912070.860203	95.794178
544	109.000000	49.000000	1606912071.060662	95.994637
545	101.000000	49.000000	1606912071.261130	96.195106
546	108.000000	49.000000	1606912071.460592	96.394568
547	106.000000	49.000000	1606912071.661061	96.595037
548	102.000000	49.000000	1606912071.860528	96.794504
549	104.000000	49.000000	1606912072.060987	96.994962
550	13.000000	49.000000	1606912072.261456	97.195431
551	14.000000		1606912072.261456	97.195431
