# Supplementary material for: Proposals and Comparisons from One-Sensor EEG and EOG Human-Machine Interfaces
Source: Sensors (Basel). 2021 Mar 22;21(6):2220. doi: 10.3390/s21062220 (PMC8004835; doi:10.3390/s21062220)
Supplement: Supplementary file 1 [file sensors-21-02220-s001.zip › SupplementaryMaterial/Data/P1/P1-P300-1by1-R2/Raw-EEG.csv]

NSample	1	2	3	4	5	6	7	8	A5	A6	A7	Timestamp
0	0.000000	0.000000	0.000000	0.000000	0.000000	0.000000	0.000000	0.000000	459.000000	437.000000	650.000000	1606912419.871661
1	65750.695312	33384.183594	-77030.570312	-187500.015625	-187500.015625	-187500.015625	-187500.015625	-187500.015625	442.000000	436.000000	550.000000	1606912420.358113
2	65732.210938	33361.609375	-82681.359375	-187500.015625	-187500.015625	-187500.015625	-187500.015625	-187500.015625	419.000000	436.000000	478.000000	1606912420.358496
3	65691.953125	33317.597656	-79396.835938	-187500.015625	-187500.015625	-187500.015625	-187500.015625	-187500.015625	397.000000	436.000000	431.000000	1606912420.358684
4	65668.148438	33295.625000	-68763.375000	-187500.015625	-187500.015625	-187500.015625	-187500.015625	-187500.015625	376.000000	436.000000	400.000000	1606912420.358693
5	65707.062500	33341.492188	-66895.617188	-187500.015625	-187500.015625	-187500.015625	-187500.015625	-187500.015625	358.000000	436.000000	380.000000	1606912420.358702
6	65749.617188	33386.308594	-76315.804688	-187500.015625	-187500.015625	-187500.015625	-187500.015625	-187500.015625	344.000000	436.000000	366.000000	1606912420.358711
7	65742.132812	33375.980469	-82300.328125	-187500.015625	-187500.015625	-187500.015625	-187500.015625	-187500.015625	330.000000	437.000000	356.000000	1606912420.358720
8	65700.851562	33329.824219	-79320.617188	-187500.015625	-187500.015625	-187500.015625	-187500.015625	-187500.015625	319.000000	435.000000	350.000000	1606912420.358729
9	65665.335938	33291.558594	-68720.460938	-187500.015625	-187500.015625	-187500.015625	-187500.015625	-187500.015625	309.000000	436.000000	346.000000	1606912420.358738
10	65703.796875	33335.187500	-66609.421875	-187500.015625	-187500.015625	-187500.015625	-187500.015625	-187500.015625	301.000000	436.000000	343.000000	1606912420.358747
11	65750.562500	33384.652344	-76073.734375	-187500.015625	-187500.015625	-187500.015625	-187500.015625	-187500.015625	295.000000	436.000000	340.000000	1606912420.358757
12	65738.578125	33369.476562	-82174.937500	-187500.015625	-187500.015625	-187500.015625	-187500.015625	-187500.015625	288.000000	437.000000	338.000000	1606912420.358766
13	65694.968750	33321.531250	-79291.226562	-187500.015625	-187500.015625	-187500.015625	-187500.015625	-187500.015625	284.000000	436.000000	337.000000	1606912420.358775
14	65661.664062	33285.949219	-68718.554688	-187500.015625	-187500.015625	-187500.015625	-187500.015625	-187500.015625	280.000000	436.000000	337.000000	1606912420.358784
15	65701.992188	33331.902344	-66435.796875	-187500.015625	-187500.015625	-187500.015625	-187500.015625	-187500.015625	277.000000	437.000000	336.000000	1606912420.358793
16	65751.968750	33384.808594	-75840.179688	-187500.015625	-187500.015625	-187500.015625	-187500.015625	-187500.015625	274.000000	436.000000	335.000000	1606912420.358802
17	65739.789062	33370.707031	-82023.273438	-187500.015625	-187500.015625	-187500.015625	-187500.015625	-187500.015625	272.000000	436.000000	334.000000	1606912420.358812
18	65694.632812	33322.335938	-79322.515625	-187500.015625	-187500.015625	-187500.015625	-187500.015625	-187500.015625	269.000000	436.000000	333.000000	1606912420.358820
19	65659.140625	33283.980469	-68770.500000	-187500.015625	-187500.015625	-187500.015625	-187500.015625	-187500.015625	268.000000	436.000000	334.000000	1606912420.358830
20	65699.843750	33328.105469	-66284.632812	-187500.015625	-187500.015625	-187500.015625	-187500.015625	-187500.015625	267.000000	436.000000	333.000000	1606912420.358839
21	65743.632812	33373.589844	-75692.976562	-187500.015625	-187500.015625	-187500.015625	-187500.015625	-187500.015625	266.000000	436.000000	333.000000	1606912420.358848
22	65728.187500	33355.371094	-81978.281250	-187500.015625	-187500.015625	-187500.015625	-187500.015625	-187500.015625	265.000000	436.000000	332.000000	1606912420.358857
23	65682.250000	33303.828125	-79344.781250	-187500.015625	-187500.015625	-187500.015625	-187500.015625	-187500.015625	264.000000	436.000000	332.000000	1606912420.358880
24	65654.289062	33274.683594	-68826.632812	-187500.015625	-187500.015625	-187500.015625	-187500.015625	-187500.015625	263.000000	436.000000	332.000000	1606912420.358889
25	65700.359375	33328.550781	-66128.546875	-187500.015625	-187500.015625	-187500.015625	-187500.015625	-187500.015625	263.000000	436.000000	332.000000	1606912420.358898
26	65754.781250	33386.152344	-75419.234375	-187500.015625	-187500.015625	-187500.015625	-187500.015625	-187500.015625	262.000000	436.000000	331.000000	1606912420.358908
27	65732.765625	33362.078125	-81851.750000	-187500.015625	-187500.015625	-187500.015625	-187500.015625	-187500.015625	262.000000	436.000000	331.000000	1606912420.358917
28	65687.437500	33312.480469	-79446.500000	-187500.015625	-187500.015625	-187500.015625	-187500.015625	-187500.015625	262.000000	435.000000	331.000000	1606912420.358926
29	65663.632812	33290.597656	-68990.375000	-187500.015625	-187500.015625	-187500.015625	-187500.015625	-187500.015625	261.000000	436.000000	331.000000	1606912420.358934
30	65705.875000	33339.593750	-65948.304688	-187500.015625	-187500.015625	-187500.015625	-187500.015625	-187500.015625	261.000000	436.000000	331.000000	1606912420.358944
31	65756.210938	33393.683594	-75031.156250	-187500.015625	-187500.015625	-187500.015625	-187500.015625	-187500.015625	261.000000	436.000000	331.000000	1606912420.358953
32	65746.695312	33379.625000	-81713.281250	-187500.015625	-187500.015625	-187500.015625	-187500.015625	-187500.015625	260.000000	436.000000	330.000000	1606912420.358962
33	65706.257812	33333.468750	-79456.335938	-187500.015625	-187500.015625	-187500.015625	-187500.015625	-187500.015625	260.000000	435.000000	330.000000	1606912420.358971
34	65671.726562	33297.035156	-69099.859375	-187500.015625	-187500.015625	-187500.015625	-187500.015625	-187500.015625	260.000000	436.000000	330.000000	1606912420.358981
35	65706.460938	33337.847656	-65442.218750	-187500.015625	-187500.015625	-187500.015625	-187500.015625	-187500.015625	260.000000	436.000000	330.000000	1606912420.358990
36	65757.398438	33392.632812	-74020.281250	-187500.015625	-187500.015625	-187500.015625	-187500.015625	-187500.015625	260.000000	435.000000	330.000000	1606912420.358999
37	65752.664062	33386.375000	-81310.414062	-187500.015625	-187500.015625	-187500.015625	-187500.015625	-187500.015625	260.000000	436.000000	329.000000	1606912420.359008
38	65712.250000	33341.960938	-79429.984375	-187500.015625	-187500.015625	-187500.015625	-187500.015625	-187500.015625	259.000000	436.000000	329.000000	1606912420.359017
39	65670.140625	33296.453125	-69072.070312	-187500.015625	-187500.015625	-187500.015625	-187500.015625	-187500.015625	260.000000	436.000000	330.000000	1606912420.359026
40	65698.460938	33330.496094	-64708.164062	-187500.015625	-187500.015625	-187500.015625	-187500.015625	-187500.015625	260.000000	436.000000	330.000000	1606912420.359035
41	65752.078125	33387.871094	-72779.890625	-187500.015625	-187500.015625	-187500.015625	-187500.015625	-187500.015625	259.000000	436.000000	329.000000	1606912420.359044
42	65749.796875	33383.558594	-80716.390625	-187500.015625	-187500.015625	-187500.015625	-187500.015625	-187500.015625	259.000000	437.000000	329.000000	1606912420.359053
43	65708.335938	33337.738281	-79211.539062	-187500.015625	-187500.015625	-187500.015625	-187500.015625	-187500.015625	259.000000	436.000000	329.000000	1606912420.359062
44	65663.078125	33289.210938	-68862.281250	-187500.015625	-187500.015625	-187500.015625	-187500.015625	-187500.015625	259.000000	436.000000	329.000000	1606912420.359071
45	65683.773438	33314.222656	-62751.113281	-187500.015625	-187500.015625	-187500.015625	-187500.015625	-187500.015625	259.000000	436.000000	329.000000	1606912420.359080
46	65741.953125	33377.769531	-68499.085938	-187500.015625	-187500.015625	-187500.015625	-187500.015625	-187500.015625	259.000000	436.000000	329.000000	1606912420.359089
47	65755.945312	33391.917969	-78274.062500	-187500.015625	-187500.015625	-187500.015625	-187500.015625	-187500.015625	259.000000	436.000000	329.000000	1606912420.359103
48	65704.984375	33336.152344	-78677.445312	-187500.015625	-187500.015625	-187500.015625	-187500.015625	-187500.015625	259.000000	436.000000	328.000000	1606912420.359112
49	65656.835938	33283.601562	-68926.007812	-187500.015625	-187500.015625	-187500.015625	-187500.015625	-187500.015625	259.000000	436.000000	329.000000	1606912420.359121
50	65678.992188	33308.726562	-62876.484375	-187500.015625	-187500.015625	-187500.015625	-187500.015625	-187500.015625	259.000000	436.000000	329.000000	1606912420.359130
51	65740.570312	33374.640625	-68591.000000	-187500.015625	-187500.015625	-187500.015625	-187500.015625	-187500.015625	259.000000	436.000000	329.000000	1606912420.359142
52	65753.351562	33389.078125	-78478.984375	-187500.015625	-187500.015625	-187500.015625	-187500.015625	-187500.015625	259.000000	436.000000	329.000000	1606912420.359151
53	65703.617188	33335.347656	-79094.687500	-187500.015625	-187500.015625	-187500.015625	-187500.015625	-187500.015625	259.000000	436.000000	328.000000	1606912420.359160
54	65659.093750	33286.617188	-69522.703125	-187500.015625	-187500.015625	-187500.015625	-187500.015625	-187500.015625	259.000000	436.000000	329.000000	1606912420.359170
55	65697.046875	33328.171875	-65511.777344	-187500.015625	-187500.015625	-187500.015625	-187500.015625	-187500.015625	259.000000	437.000000	329.000000	1606912420.359179
56	65754.937500	33389.281250	-74222.921875	-187500.015625	-187500.015625	-187500.015625	-187500.015625	-187500.015625	259.000000	436.000000	329.000000	1606912420.359188
57	65749.062500	33380.875000	-81596.359375	-187500.015625	-187500.015625	-187500.015625	-187500.015625	-187500.015625	259.000000	436.000000	329.000000	1606912420.359197
58	65712.875000	33342.902344	-80069.625000	-187500.015625	-187500.015625	-187500.015625	-187500.015625	-187500.015625	258.000000	436.000000	328.000000	1606912420.359206
59	65676.304688	33304.210938	-69767.703125	-187500.015625	-187500.015625	-187500.015625	-187500.015625	-187500.015625	259.000000	436.000000	329.000000	1606912420.359215
60	65695.734375	33326.515625	-63077.246094	-187500.015625	-187500.015625	-187500.015625	-187500.015625	-187500.015625	258.000000	436.000000	329.000000	1606912420.359224
61	65751.703125	33385.816406	-68300.875000	-187500.015625	-187500.015625	-187500.015625	-187500.015625	-187500.015625	258.000000	436.000000	328.000000	1606912420.359234
62	65760.195312	33393.503906	-78232.531250	-187500.015625	-187500.015625	-187500.015625	-187500.015625	-187500.015625	259.000000	436.000000	329.000000	1606912420.359243
63	65709.250000	33338.496094	-79161.117188	-187500.015625	-187500.015625	-187500.015625	-187500.015625	-187500.015625	258.000000	436.000000	328.000000	1606912420.359252
64	65653.734375	33278.816406	-69653.375000	-187500.015625	-187500.015625	-187500.015625	-187500.015625	-187500.015625	258.000000	436.000000	328.000000	1606912420.359261
65	65667.320312	33293.949219	-63094.503906	-187500.015625	-187500.015625	-187500.015625	-187500.015625	-187500.015625	258.000000	436.000000	329.000000	1606912420.359270
66	65735.984375	33367.554688	-68295.906250	-187500.015625	-187500.015625	-187500.015625	-187500.015625	-187500.015625	258.000000	436.000000	328.000000	1606912420.359280
67	65753.554688	33385.101562	-78306.140625	-187500.015625	-187500.015625	-187500.015625	-187500.015625	-187500.015625	258.000000	436.000000	328.000000	1606912420.359289
68	65712.406250	33340.218750	-79465.343750	-187500.015625	-187500.015625	-187500.015625	-187500.015625	-187500.015625	258.000000	436.000000	328.000000	1606912420.359298
69	65669.843750	33296.746094	-70141.289062	-187500.015625	-187500.015625	-187500.015625	-187500.015625	-187500.015625	258.000000	436.000000	328.000000	1606912420.359307
70	65700.695312	33333.492188	-65589.984375	-187500.015625	-187500.015625	-187500.015625	-187500.015625	-187500.015625	258.000000	436.000000	329.000000	1606912420.359320
71	65756.593750	33394.375000	-74069.070312	-187500.015625	-187500.015625	-187500.015625	-187500.015625	-187500.015625	258.000000	436.000000	328.000000	1606912420.359330
72	65755.007812	33390.800781	-81630.890625	-187500.015625	-187500.015625	-187500.015625	-187500.015625	-187500.015625	258.000000	437.000000	328.000000	1606912420.359339
73	65710.929688	33340.195312	-80454.453125	-187500.015625	-187500.015625	-187500.015625	-187500.015625	-187500.015625	258.000000	436.000000	328.000000	1606912420.359349
74	65661.445312	33287.066406	-70327.171875	-187500.015625	-187500.015625	-187500.015625	-187500.015625	-187500.015625	258.000000	436.000000	328.000000	1606912420.359358
75	65682.859375	33311.945312	-63192.113281	-187500.015625	-187500.015625	-187500.015625	-187500.015625	-187500.015625	258.000000	436.000000	328.000000	1606912420.359367
76	65743.023438	33376.964844	-67976.320312	-187500.015625	-187500.015625	-187500.015625	-187500.015625	-187500.015625	258.000000	436.000000	328.000000	1606912420.359376
77	65756.210938	33390.308594	-78064.828125	-187500.015625	-187500.015625	-187500.015625	-187500.015625	-187500.015625	258.000000	436.000000	328.000000	1606912420.359385
78	65708.226562	33336.976562	-79513.531250	-187500.015625	-187500.015625	-187500.015625	-187500.015625	-187500.015625	258.000000	436.000000	328.000000	1606912420.359394
79	65663.250000	33289.078125	-70240.601562	-187500.015625	-187500.015625	-187500.015625	-187500.015625	-187500.015625	258.000000	436.000000	328.000000	1606912420.359403
80	65686.296875	33314.781250	-63228.546875	-187500.015625	-187500.015625	-187500.015625	-187500.015625	-187500.015625	258.000000	436.000000	328.000000	1606912420.359412
81	65746.046875	33377.636719	-67943.289062	-187500.015625	-187500.015625	-187500.015625	-187500.015625	-187500.015625	258.000000	435.000000	328.000000	1606912420.359421
82	65760.796875	33392.007812	-78084.562500	-187500.015625	-187500.015625	-187500.015625	-187500.015625	-187500.015625	258.000000	437.000000	328.000000	1606912420.359431
83	65715.375000	33342.183594	-79767.023438	-187500.015625	-187500.015625	-187500.015625	-187500.015625	-187500.015625	258.000000	436.000000	327.000000	1606912420.359440
84	65663.234375	33286.753906	-70735.242188	-187500.015625	-187500.015625	-187500.015625	-187500.015625	-187500.015625	258.000000	436.000000	328.000000	1606912420.359449
85	65686.585938	33313.957031	-65606.835938	-187500.015625	-187500.015625	-187500.015625	-187500.015625	-187500.015625	258.000000	436.000000	328.000000	1606912420.359458
86	65741.218750	33372.472656	-73587.726562	-187500.015625	-187500.015625	-187500.015625	-187500.015625	-187500.015625	258.000000	436.000000	328.000000	1606912420.359467
87	65743.656250	33373.164062	-81479.976562	-187500.015625	-187500.015625	-187500.015625	-187500.015625	-187500.015625	258.000000	436.000000	328.000000	1606912420.359476
88	65703.937500	33331.054688	-80790.710938	-187500.015625	-187500.015625	-187500.015625	-187500.015625	-187500.015625	258.000000	436.000000	328.000000	1606912420.359485
89	65658.046875	33284.070312	-70938.890625	-187500.015625	-187500.015625	-187500.015625	-187500.015625	-187500.015625	258.000000	436.000000	328.000000	1606912420.359494
90	65679.835938	33310.492188	-63310.507812	-187500.015625	-187500.015625	-187500.015625	-187500.015625	-187500.015625	258.000000	436.000000	328.000000	1606912420.359504
91	65739.000000	33374.347656	-67546.882812	-187500.015625	-187500.015625	-187500.015625	-187500.015625	-187500.015625	258.000000	436.000000	328.000000	1606912420.359513
92	65758.312500	33394.042969	-77700.156250	-187500.015625	-187500.015625	-187500.015625	-187500.015625	-187500.015625	258.000000	436.000000	328.000000	1606912420.359521
93	65714.507812	33345.605469	-79718.414062	-187500.015625	-187500.015625	-187500.015625	-187500.015625	-187500.015625	258.000000	436.000000	327.000000	1606912420.359535
94	65655.875000	33281.902344	-70759.023438	-187500.015625	-187500.015625	-187500.015625	-187500.015625	-187500.015625	258.000000	436.000000	328.000000	1606912420.359545
95	65668.257812	33296.410156	-63309.773438	-187500.015625	-187500.015625	-187500.015625	-187500.015625	-187500.015625	258.000000	436.000000	328.000000	1606912420.359553
96	65730.687500	33365.296875	-67520.125000	-187500.015625	-187500.015625	-187500.015625	-187500.015625	-187500.015625	258.000000	436.000000	328.000000	1606912420.359563
97	65753.531250	33389.949219	-77801.953125	-187500.015625	-187500.015625	-187500.015625	-187500.015625	-187500.015625	258.000000	436.000000	328.000000	1606912420.359572
98	65721.031250	33353.519531	-80039.515625	-187500.015625	-187500.015625	-187500.015625	-187500.015625	-187500.015625	257.000000	436.000000	327.000000	1606912420.359581
99	65670.718750	33298.843750	-71279.953125	-187500.015625	-187500.015625	-187500.015625	-187500.015625	-187500.015625	258.000000	436.000000	328.000000	1606912420.359590
100	65684.484375	33315.789062	-65136.199219	-187500.015625	-187500.015625	-187500.015625	-187500.015625	-187500.015625	258.000000	436.000000	328.000000	1606912420.359599
101	65741.796875	33376.761719	-71680.007812	-187500.015625	-187500.015625	-187500.015625	-187500.015625	-187500.015625	258.000000	436.000000	328.000000	1606912420.359608
102	65750.804688	33384.273438	-80582.375000	-187500.015625	-187500.015625	-187500.015625	-187500.015625	-187500.015625	258.000000	436.000000	328.000000	1606912420.359617
103	65708.828125	33337.937500	-80930.343750	-187500.015625	-187500.015625	-187500.015625	-187500.015625	-187500.015625	257.000000	436.000000	327.000000	1606912420.359626
104	65660.617188	33286.015625	-71530.226562	-187500.015625	-187500.015625	-187500.015625	-187500.015625	-187500.015625	257.000000	436.000000	328.000000	1606912420.359636
105	65678.320312	33305.171875	-63544.039062	-187500.015625	-187500.015625	-187500.015625	-187500.015625	-187500.015625	258.000000	436.000000	328.000000	1606912420.359645
106	65735.875000	33366.546875	-67231.835938	-187500.015625	-187500.015625	-187500.015625	-187500.015625	-187500.015625	258.000000	436.000000	328.000000	1606912420.359654
107	65754.226562	33386.039062	-77445.640625	-187500.015625	-187500.015625	-187500.015625	-187500.015625	-187500.015625	258.000000	436.000000	327.000000	1606912420.359663
108	65708.898438	33338.074219	-79999.882812	-187500.015625	-187500.015625	-187500.015625	-187500.015625	-187500.015625	257.000000	436.000000	327.000000	1606912420.359672
109	65652.414062	33278.503906	-71442.703125	-187500.015625	-187500.015625	-187500.015625	-187500.015625	-187500.015625	257.000000	436.000000	327.000000	1606912420.359681
110	65670.046875	33300.050781	-65264.812500	-187500.015625	-187500.015625	-187500.015625	-187500.015625	-187500.015625	258.000000	436.000000	328.000000	1606912420.359690
111	65728.945312	33363.664062	-72737.695312	-187500.015625	-187500.015625	-187500.015625	-187500.015625	-187500.015625	257.000000	436.000000	327.000000	1606912420.359699
112	65735.718750	33369.699219	-81134.687500	-187500.015625	-187500.015625	-187500.015625	-187500.015625	-187500.015625	257.000000	436.000000	327.000000	1606912420.359708
113	65701.632812	33331.859375	-81103.257812	-187500.015625	-187500.015625	-187500.015625	-187500.015625	-187500.015625	257.000000	436.000000	327.000000	1606912420.359718
114	65651.296875	33278.148438	-71712.593750	-187500.015625	-187500.015625	-187500.015625	-187500.015625	-187500.015625	257.000000	436.000000	327.000000	1606912420.359726
115	65659.210938	33287.582031	-63320.367188	-187500.015625	-187500.015625	-187500.015625	-187500.015625	-187500.015625	257.000000	437.000000	327.000000	1606912420.359735
116	65716.453125	33348.398438	-66662.710938	-187500.015625	-187500.015625	-187500.015625	-187500.015625	-187500.015625	257.000000	435.000000	328.000000	1606912420.359745
117	65746.000000	33378.730469	-76918.320312	-187500.015625	-187500.015625	-187500.015625	-187500.015625	-187500.015625	257.000000	436.000000	327.000000	1606912420.359758
118	65710.195312	33339.613281	-79826.703125	-187500.015625	-187500.015625	-187500.015625	-187500.015625	-187500.015625	257.000000	436.000000	327.000000	1606912420.359768
119	65648.281250	33272.203125	-71462.523438	-187500.015625	-187500.015625	-187500.015625	-187500.015625	-187500.015625	257.000000	436.000000	327.000000	1606912420.359776
120	65654.445312	33280.250000	-63300.519531	-187500.015625	-187500.015625	-187500.015625	-187500.015625	-187500.015625	257.000000	436.000000	328.000000	1606912420.359786
121	65716.203125	33349.984375	-66664.476562	-187500.015625	-187500.015625	-187500.015625	-187500.015625	-187500.015625	257.000000	436.000000	327.000000	1606912420.837088
122	65739.296875	33376.472656	-77071.429688	-187500.015625	-187500.015625	-187500.015625	-187500.015625	-187500.015625	257.000000	436.000000	327.000000	1606912420.837196
123	65693.812500	33326.070312	-80225.328125	-187500.015625	-187500.015625	-187500.015625	-187500.015625	-187500.015625	257.000000	436.000000	327.000000	1606912420.837228
124	65638.781250	33265.472656	-72060.882812	-187500.015625	-187500.015625	-187500.015625	-187500.015625	-187500.015625	257.000000	436.000000	327.000000	1606912420.837229
125	65654.242188	33284.160156	-64706.265625	-187500.015625	-187500.015625	-187500.015625	-187500.015625	-187500.015625	257.000000	436.000000	328.000000	1606912420.837231
126	65715.687500	33351.593750	-69323.328125	-187500.015625	-187500.015625	-187500.015625	-187500.015625	-187500.015625	257.000000	436.000000	327.000000	1606912420.837233
127	65738.132812	33373.457031	-79135.812500	-187500.015625	-187500.015625	-187500.015625	-187500.015625	-187500.015625	257.000000	436.000000	327.000000	1606912420.837235
128	65701.406250	33332.171875	-81068.906250	-187500.015625	-187500.015625	-187500.015625	-187500.015625	-187500.015625	257.000000	436.000000	327.000000	1606912420.837237
129	65647.320312	33275.128906	-72500.296875	-187500.015625	-187500.015625	-187500.015625	-187500.015625	-187500.015625	257.000000	436.000000	327.000000	1606912420.837238
130	65651.609375	33283.289062	-63854.750000	-187500.015625	-187500.015625	-187500.015625	-187500.015625	-187500.015625	257.000000	436.000000	328.000000	1606912420.837240
131	65711.289062	33348.242188	-66723.953125	-187500.015625	-187500.015625	-187500.015625	-187500.015625	-187500.015625	257.000000	436.000000	327.000000	1606912420.837242
132	65738.757812	33377.253906	-76978.781250	-187500.015625	-187500.015625	-187500.015625	-187500.015625	-187500.015625	257.000000	436.000000	327.000000	1606912420.837244
133	65703.445312	33336.464844	-80405.164062	-187500.015625	-187500.015625	-187500.015625	-187500.015625	-187500.015625	257.000000	436.000000	327.000000	1606912420.837245
134	65650.984375	33277.566406	-72414.375000	-187500.015625	-187500.015625	-187500.015625	-187500.015625	-187500.015625	257.000000	436.000000	327.000000	1606912420.837247
135	65663.031250	33292.921875	-64791.492188	-187500.015625	-187500.015625	-187500.015625	-187500.015625	-187500.015625	257.000000	436.000000	327.000000	1606912420.837249
136	65727.648438	33364.246094	-70977.109375	-187500.015625	-187500.015625	-187500.015625	-187500.015625	-187500.015625	257.000000	436.000000	327.000000	1606912420.837251
137	65739.671875	33375.691406	-80462.656250	-187500.015625	-187500.015625	-187500.015625	-187500.015625	-187500.015625	257.000000	436.000000	327.000000	1606912420.837252
138	65700.359375	33331.636719	-81455.632812	-187500.015625	-187500.015625	-187500.015625	-187500.015625	-187500.015625	257.000000	436.000000	327.000000	1606912420.837254
139	65647.648438	33273.632812	-72709.820312	-187500.015625	-187500.015625	-187500.015625	-187500.015625	-187500.015625	257.000000	436.000000	327.000000	1606912420.837256
140	65657.531250	33286.238281	-63707.207031	-187500.015625	-187500.015625	-187500.015625	-187500.015625	-187500.015625	257.000000	437.000000	327.000000	1606912420.837261
141	65721.750000	33354.636719	-66151.437500	-187500.015625	-187500.015625	-187500.015625	-187500.015625	-187500.015625	257.000000	436.000000	328.000000	1606912420.837263
142	65753.625000	33388.878906	-76445.554688	-187500.015625	-187500.015625	-187500.015625	-187500.015625	-187500.015625	257.000000	436.000000	327.000000	1606912420.837265
143	65713.078125	33344.597656	-80264.710938	-187500.015625	-187500.015625	-187500.015625	-187500.015625	-187500.015625	257.000000	436.000000	327.000000	1606912420.837267
144	65655.632812	33282.730469	-72563.437500	-187500.015625	-187500.015625	-187500.015625	-187500.015625	-187500.015625	257.000000	436.000000	327.000000	1606912420.837268
145	65660.390625	33287.871094	-63781.953125	-187500.015625	-187500.015625	-187500.015625	-187500.015625	-187500.015625	257.000000	437.000000	328.000000	1606912420.837270
146	65721.812500	33354.835938	-66800.132812	-187500.015625	-187500.015625	-187500.015625	-187500.015625	-187500.015625	257.000000	436.000000	327.000000	1606912420.837272
147	65751.812500	33386.531250	-77821.085938	-187500.015625	-187500.015625	-187500.015625	-187500.015625	-187500.015625	257.000000	436.000000	327.000000	1606912420.837274
148	65711.820312	33343.058594	-81055.515625	-187500.015625	-187500.015625	-187500.015625	-187500.015625	-187500.015625	257.000000	436.000000	327.000000	1606912420.837275
149	65655.656250	33282.707031	-73134.257812	-187500.015625	-187500.015625	-187500.015625	-187500.015625	-187500.015625	257.000000	436.000000	327.000000	1606912420.837277
150	65662.250000	33288.183594	-64139.132812	-187500.015625	-187500.015625	-187500.015625	-187500.015625	-187500.015625	257.000000	436.000000	328.000000	1606912420.837279
151	65718.867188	33349.093750	-66393.664062	-187500.015625	-187500.015625	-187500.015625	-187500.015625	-187500.015625	257.000000	436.000000	327.000000	1606912420.837281
152	65747.031250	33380.718750	-76614.757812	-187500.015625	-187500.015625	-187500.015625	-187500.015625	-187500.015625	257.000000	436.000000	327.000000	1606912420.837282
153	65707.507812	33338.945312	-80661.093750	-187500.015625	-187500.015625	-187500.015625	-187500.015625	-187500.015625	257.000000	436.000000	327.000000	1606912420.837284
154	65647.046875	33276.136719	-73169.484375	-187500.015625	-187500.015625	-187500.015625	-187500.015625	-187500.015625	257.000000	436.000000	327.000000	1606912420.837286
155	65648.320312	33278.929688	-64099.929688	-187500.015625	-187500.015625	-187500.015625	-187500.015625	-187500.015625	257.000000	436.000000	328.000000	1606912420.837288
156	65711.843750	33346.968750	-66101.523438	-187500.015625	-187500.015625	-187500.015625	-187500.015625	-187500.015625	257.000000	436.000000	327.000000	1606912420.837289
157	65750.851562	33388.339844	-76306.304688	-187500.015625	-187500.015625	-187500.015625	-187500.015625	-187500.015625	257.000000	436.000000	327.000000	1606912420.837291
158	65716.359375	33351.953125	-80630.140625	-187500.015625	-187500.015625	-187500.015625	-187500.015625	-187500.015625	257.000000	436.000000	327.000000	1606912420.837293
159	65656.500000	33288.628906	-73352.429688	-187500.015625	-187500.015625	-187500.015625	-187500.015625	-187500.015625	257.000000	436.000000	327.000000	1606912420.837294
160	65661.398438	33294.175781	-65405.492188	-187500.015625	-187500.015625	-187500.015625	-187500.015625	-187500.015625	257.000000	436.000000	327.000000	1606912420.837296
161	65720.632812	33356.871094	-71075.210938	-187500.015625	-187500.015625	-187500.015625	-187500.015625	-187500.015625	257.000000	436.000000	327.000000	1606912420.837298
162	65742.914062	33381.121094	-80403.000000	-187500.015625	-187500.015625	-187500.015625	-187500.015625	-187500.015625	257.000000	437.000000	327.000000	1606912420.837300
163	65708.070312	33342.410156	-81805.882812	-187500.015625	-187500.015625	-187500.015625	-187500.015625	-187500.015625	257.000000	436.000000	327.000000	1606912420.837302
164	65653.976562	33281.835938	-73582.250000	-187500.015625	-187500.015625	-187500.015625	-187500.015625	-187500.015625	257.000000	436.000000	327.000000	1606912420.837304
165	65653.437500	33281.500000	-63917.648438	-187500.015625	-187500.015625	-187500.015625	-187500.015625	-187500.015625	257.000000	437.000000	327.000000	1606912420.837306
166	65716.562500	33350.992188	-65418.703125	-187500.015625	-187500.015625	-187500.015625	-187500.015625	-187500.015625	257.000000	436.000000	327.000000	1606912420.837308
167	65759.523438	33399.519531	-75569.437500	-187500.015625	-187500.015625	-187500.015625	-187500.015625	-187500.015625	257.000000	436.000000	327.000000	1606912420.837309
168	65723.671875	33358.636719	-80222.328125	-187500.015625	-187500.015625	-187500.015625	-187500.015625	-187500.015625	257.000000	436.000000	327.000000	1606912420.837311
169	65659.921875	33289.187500	-73251.492188	-187500.015625	-187500.015625	-187500.015625	-187500.015625	-187500.015625	257.000000	436.000000	327.000000	1606912420.837313
170	65658.046875	33289.972656	-63879.136719	-187500.015625	-187500.015625	-187500.015625	-187500.015625	-187500.015625	257.000000	437.000000	327.000000	1606912420.837314
171	65713.632812	33349.449219	-65356.789062	-187500.015625	-187500.015625	-187500.015625	-187500.015625	-187500.015625	257.000000	436.000000	328.000000	1606912420.837316
172	65752.031250	33388.207031	-75557.968750	-187500.015625	-187500.015625	-187500.015625	-187500.015625	-187500.015625	257.000000	436.000000	327.000000	1606912420.837318
173	65722.015625	33354.992188	-80454.679688	-187500.015625	-187500.015625	-187500.015625	-187500.015625	-187500.015625	257.000000	436.000000	327.000000	1606912420.837320
174	65660.328125	33288.250000	-73712.382812	-187500.015625	-187500.015625	-187500.015625	-187500.015625	-187500.015625	257.000000	436.000000	328.000000	1606912420.837321
175	65660.125000	33288.273438	-65254.218750	-187500.015625	-187500.015625	-187500.015625	-187500.015625	-187500.015625	257.000000	437.000000	328.000000	1606912420.837323
176	65719.851562	33354.187500	-69454.195312	-187500.015625	-187500.015625	-187500.015625	-187500.015625	-187500.015625	257.000000	436.000000	327.000000	1606912420.837325
177	65750.671875	33385.527344	-79152.398438	-187500.015625	-187500.015625	-187500.015625	-187500.015625	-187500.015625	257.000000	436.000000	327.000000	1606912420.837326
178	65718.734375	33351.773438	-81752.218750	-187500.015625	-187500.015625	-187500.015625	-187500.015625	-187500.015625	257.000000	436.000000	327.000000	1606912420.837328
179	65661.781250	33290.933594	-74197.820312	-187500.015625	-187500.015625	-187500.015625	-187500.015625	-187500.015625	257.000000	436.000000	327.000000	1606912420.837330
180	65661.218750	33291.042969	-64360.550781	-187500.015625	-187500.015625	-187500.015625	-187500.015625	-187500.015625	257.000000	437.000000	327.000000	1606912420.837332
181	65717.632812	33351.281250	-65380.281250	-187500.015625	-187500.015625	-187500.015625	-187500.015625	-187500.015625	257.000000	436.000000	327.000000	1606912420.837334
182	65757.890625	33394.511719	-75383.242188	-187500.015625	-187500.015625	-187500.015625	-187500.015625	-187500.015625	257.000000	436.000000	327.000000	1606912420.837335
183	65728.562500	33361.921875	-80556.492188	-187500.015625	-187500.015625	-187500.015625	-187500.015625	-187500.015625	257.000000	436.000000	327.000000	1606912420.837337
184	65667.234375	33295.492188	-74130.453125	-187500.015625	-187500.015625	-187500.015625	-187500.015625	-187500.015625	257.000000	436.000000	327.000000	1606912420.837339
185	65666.609375	33297.480469	-65484.039062	-187500.015625	-187500.015625	-187500.015625	-187500.015625	-187500.015625	257.000000	436.000000	328.000000	1606912420.837340
186	65726.890625	33362.839844	-70139.343750	-187500.015625	-187500.015625	-187500.015625	-187500.015625	-187500.015625	257.000000	436.000000	327.000000	1606912420.837343
187	65750.625000	33386.171875	-79895.812500	-187500.015625	-187500.015625	-187500.015625	-187500.015625	-187500.015625	257.000000	436.000000	327.000000	1606912420.837345
188	65715.554688	33348.847656	-82160.539062	-187500.015625	-187500.015625	-187500.015625	-187500.015625	-187500.015625	257.000000	436.000000	327.000000	1606912420.837346
189	65659.164062	33288.316406	-74680.390625	-187500.015625	-187500.015625	-187500.015625	-187500.015625	-187500.015625	257.000000	436.000000	327.000000	1606912420.837349
190	65659.117188	33288.562500	-64546.917969	-187500.015625	-187500.015625	-187500.015625	-187500.015625	-187500.015625	257.000000	436.000000	327.000000	1606912420.837351
191	65717.390625	33350.769531	-65150.773438	-187500.015625	-187500.015625	-187500.015625	-187500.015625	-187500.015625	257.000000	436.000000	327.000000	1606912420.837353
192	65756.507812	33391.425781	-75084.671875	-187500.015625	-187500.015625	-187500.015625	-187500.015625	-187500.015625	257.000000	436.000000	327.000000	1606912420.837354
193	65727.265625	33358.503906	-80600.117188	-187500.015625	-187500.015625	-187500.015625	-187500.015625	-187500.015625	257.000000	436.000000	327.000000	1606912420.837356
194	65667.476562	33296.296875	-74476.703125	-187500.015625	-187500.015625	-187500.015625	-187500.015625	-187500.015625	257.000000	436.000000	327.000000	1606912420.837358
195	65658.648438	33288.273438	-64653.671875	-187500.015625	-187500.015625	-187500.015625	-187500.015625	-187500.015625	257.000000	437.000000	327.000000	1606912420.837359
196	65709.250000	33342.164062	-65209.535156	-187500.015625	-187500.015625	-187500.015625	-187500.015625	-187500.015625	257.000000	436.000000	327.000000	1606912420.837361
197	65749.601562	33383.402344	-75188.562500	-187500.015625	-187500.015625	-187500.015625	-187500.015625	-187500.015625	257.000000	436.000000	327.000000	1606912420.837363
198	65735.312500	33370.125000	-80908.437500	-187500.015625	-187500.015625	-187500.015625	-187500.015625	-187500.015625	257.000000	436.000000	327.000000	1606912420.837365
199	65671.789062	33304.722656	-74932.007812	-187500.015625	-187500.015625	-187500.015625	-187500.015625	-187500.015625	257.000000	436.000000	327.000000	1606912420.837366
200	65660.507812	33293.324219	-65058.750000	-187500.015625	-187500.015625	-187500.015625	-187500.015625	-187500.015625	257.000000	437.000000	328.000000	1606912420.837368
201	65721.726562	33360.601562	-66946.757812	-187500.015625	-187500.015625	-187500.015625	-187500.015625	-187500.015625	257.000000	436.000000	327.000000	1606912420.837370
202	65756.281250	33396.320312	-78177.101562	-187500.015625	-187500.015625	-187500.015625	-187500.015625	-187500.015625	257.000000	436.000000	327.000000	1606912420.837371
203	65722.593750	33359.195312	-82177.210938	-187500.015625	-187500.015625	-187500.015625	-187500.015625	-187500.015625	257.000000	436.000000	327.000000	1606912420.837373
204	65661.664062	33293.613281	-75542.257812	-187500.015625	-187500.015625	-187500.015625	-187500.015625	-187500.015625	257.000000	436.000000	327.000000	1606912420.837375
205	65655.031250	33287.804688	-65310.722656	-187500.015625	-187500.015625	-187500.015625	-187500.015625	-187500.015625	257.000000	437.000000	327.000000	1606912420.837377
206	65708.960938	33345.382812	-65373.753906	-187500.015625	-187500.015625	-187500.015625	-187500.015625	-187500.015625	257.000000	436.000000	327.000000	1606912420.837379
207	65750.203125	33388.410156	-75132.617188	-187500.015625	-187500.015625	-187500.015625	-187500.015625	-187500.015625	257.000000	436.000000	327.000000	1606912420.837380
208	65728.679688	33363.351562	-81093.843750	-187500.015625	-187500.015625	-187500.015625	-187500.015625	-187500.015625	257.000000	436.000000	327.000000	1606912420.837382
209	65669.984375	33300.164062	-75452.218750	-187500.015625	-187500.015625	-187500.015625	-187500.015625	-187500.015625	257.000000	436.000000	327.000000	1606912420.837384
210	65653.664062	33284.273438	-65432.070312	-187500.015625	-187500.015625	-187500.015625	-187500.015625	-187500.015625	257.000000	437.000000	327.000000	1606912420.837386
211	65701.695312	33336.933594	-65402.789062	-187500.015625	-187500.015625	-187500.015625	-187500.015625	-187500.015625	257.000000	436.000000	327.000000	1606912420.837388
212	65750.093750	33387.089844	-75136.390625	-187500.015625	-187500.015625	-187500.015625	-187500.015625	-187500.015625	257.000000	436.000000	327.000000	1606912420.837390
213	65727.000000	33361.074219	-81299.195312	-187500.015625	-187500.015625	-187500.015625	-187500.015625	-187500.015625	257.000000	436.000000	327.000000	1606912420.837391
214	65664.390625	33293.300781	-75878.734375	-187500.015625	-187500.015625	-187500.015625	-187500.015625	-187500.015625	257.000000	436.000000	327.000000	1606912420.837393
215	65657.531250	33287.738281	-66462.281250	-187500.015625	-187500.015625	-187500.015625	-187500.015625	-187500.015625	257.000000	436.000000	327.000000	1606912420.837395
216	65720.203125	33356.199219	-69653.820312	-187500.015625	-187500.015625	-187500.015625	-187500.015625	-187500.015625	257.000000	436.000000	327.000000	1606912420.837396
217	65752.257812	33388.902344	-79752.359375	-187500.015625	-187500.015625	-187500.015625	-187500.015625	-187500.015625	257.000000	436.000000	327.000000	1606912420.837398
218	65725.343750	33359.597656	-83000.320312	-187500.015625	-187500.015625	-187500.015625	-187500.015625	-187500.015625	257.000000	436.000000	326.000000	1606912420.837400
219	65670.718750	33302.777344	-76439.140625	-187500.015625	-187500.015625	-187500.015625	-187500.015625	-187500.015625	257.000000	436.000000	327.000000	1606912420.837402
220	65658.000000	33289.054688	-65861.648438	-187500.015625	-187500.015625	-187500.015625	-187500.015625	-187500.015625	257.000000	436.000000	327.000000	1606912420.837403
221	65706.257812	33341.671875	-65341.187500	-187500.015625	-187500.015625	-187500.015625	-187500.015625	-187500.015625	257.000000	435.000000	327.000000	1606912420.837405
222	65751.296875	33392.277344	-74837.570312	-187500.015625	-187500.015625	-187500.015625	-187500.015625	-187500.015625	257.000000	436.000000	327.000000	1606912420.837407
223	65730.195312	33369.476562	-81207.039062	-187500.015625	-187500.015625	-187500.015625	-187500.015625	-187500.015625	257.000000	437.000000	327.000000	1606912420.837409
224	65673.890625	33306.625000	-76060.320312	-187500.015625	-187500.015625	-187500.015625	-187500.015625	-187500.015625	257.000000	436.000000	326.000000	1606912420.837410
225	65658.851562	33291.222656	-65821.210938	-187500.015625	-187500.015625	-187500.015625	-187500.015625	-187500.015625	257.000000	436.000000	327.000000	1606912420.837412
226	65706.234375	33343.683594	-65268.968750	-187500.015625	-187500.015625	-187500.015625	-187500.015625	-187500.015625	257.000000	436.000000	327.000000	1606912420.837414
227	65746.492188	33385.546875	-75040.968750	-187500.015625	-187500.015625	-187500.015625	-187500.015625	-187500.015625	257.000000	436.000000	327.000000	1606912420.837415
228	65722.242188	33358.101562	-81569.601562	-187500.015625	-187500.015625	-187500.015625	-187500.015625	-187500.015625	257.000000	436.000000	327.000000	1606912420.837417
229	65665.132812	33298.511719	-76441.328125	-187500.015625	-187500.015625	-187500.015625	-187500.015625	-187500.015625	257.000000	436.000000	327.000000	1606912420.837419
230	65650.695312	33285.613281	-66530.945312	-187500.015625	-187500.015625	-187500.015625	-187500.015625	-187500.015625	257.000000	436.000000	327.000000	1606912420.837421
231	65699.375000	33339.683594	-66978.140625	-187500.015625	-187500.015625	-187500.015625	-187500.015625	-187500.015625	257.000000	436.000000	327.000000	1606912420.837423
232	65741.593750	33383.625000	-76663.304688	-187500.015625	-187500.015625	-187500.015625	-187500.015625	-187500.015625	257.000000	436.000000	327.000000	1606912420.837425
233	65720.070312	33358.523438	-82207.789062	-187500.015625	-187500.015625	-187500.015625	-187500.015625	-187500.015625	257.000000	436.000000	326.000000	1606912420.837427
234	65668.710938	33302.601562	-76778.687500	-187500.015625	-187500.015625	-187500.015625	-187500.015625	-187500.015625	257.000000	436.000000	327.000000	1606912420.837429
235	65656.929688	33290.597656	-66279.398438	-187500.015625	-187500.015625	-187500.015625	-187500.015625	-187500.015625	257.000000	436.000000	327.000000	1606912420.837430
236	65702.343750	33339.593750	-65268.679688	-187500.015625	-187500.015625	-187500.015625	-187500.015625	-187500.015625	257.000000	436.000000	327.000000	1606912420.837432
237	65750.226562	33390.734375	-74585.421875	-187500.015625	-187500.015625	-187500.015625	-187500.015625	-187500.015625	257.000000	436.000000	327.000000	1606912420.837434
238	65730.687500	33369.187500	-81438.000000	-187500.015625	-187500.015625	-187500.015625	-187500.015625	-187500.015625	257.000000	436.000000	327.000000	1606912420.837435
239	65669.023438	33303.539062	-76796.546875	-187500.015625	-187500.015625	-187500.015625	-187500.015625	-187500.015625	257.000000	436.000000	327.000000	1606912420.837437
240	65655.523438	33287.847656	-66655.312500	-187500.015625	-187500.015625	-187500.015625	-187500.015625	-187500.015625	257.000000	436.000000	328.000000	1606912420.837439
241	65715.312500	33352.042969	-68102.007812	-187500.015625	-187500.015625	-187500.015625	-187500.015625	-187500.015625	257.000000	436.000000	327.000000	1606912421.316732
242	65748.234375	33386.285156	-78774.609375	-187500.015625	-187500.015625	-187500.015625	-187500.015625	-187500.015625	257.000000	436.000000	327.000000	1606912421.317555
243	65720.164062	33355.976562	-83076.851562	-187500.015625	-187500.015625	-187500.015625	-187500.015625	-187500.015625	257.000000	437.000000	327.000000	1606912421.317564
244	65669.687500	33301.484375	-77381.554688	-187500.015625	-187500.015625	-187500.015625	-187500.015625	-187500.015625	257.000000	436.000000	327.000000	1606912421.317574
245	65656.460938	33287.492188	-66579.007812	-187500.015625	-187500.015625	-187500.015625	-187500.015625	-187500.015625	257.000000	436.000000	327.000000	1606912421.317583
246	65707.578125	33341.671875	-65116.328125	-187500.015625	-187500.015625	-187500.015625	-187500.015625	-187500.015625	257.000000	436.000000	327.000000	1606912421.317619
247	65754.250000	33391.582031	-74257.093750	-187500.015625	-187500.015625	-187500.015625	-187500.015625	-187500.015625	257.000000	437.000000	327.000000	1606912421.317628
248	65733.375000	33366.324219	-81377.710938	-187500.015625	-187500.015625	-187500.015625	-187500.015625	-187500.015625	257.000000	436.000000	327.000000	1606912421.317637
249	65679.015625	33308.097656	-77076.437500	-187500.015625	-187500.015625	-187500.015625	-187500.015625	-187500.015625	257.000000	435.000000	326.000000	1606912421.317646
250	65661.398438	33288.988281	-66659.000000	-187500.015625	-187500.015625	-187500.015625	-187500.015625	-187500.015625	257.000000	436.000000	327.000000	1606912421.317655
251	65706.773438	33339.660156	-65180.300781	-187500.015625	-187500.015625	-187500.015625	-187500.015625	-187500.015625	257.000000	436.000000	327.000000	1606912421.317664
252	65752.796875	33389.011719	-74238.968750	-187500.015625	-187500.015625	-187500.015625	-187500.015625	-187500.015625	257.000000	436.000000	327.000000	1606912421.317674
253	65734.531250	33367.332031	-81501.921875	-187500.015625	-187500.015625	-187500.015625	-187500.015625	-187500.015625	257.000000	436.000000	327.000000	1606912421.317683
254	65676.218750	33306.601562	-77434.601562	-187500.015625	-187500.015625	-187500.015625	-187500.015625	-187500.015625	257.000000	436.000000	327.000000	1606912421.317692
255	65651.070312	33281.925781	-67551.976562	-187500.015625	-187500.015625	-187500.015625	-187500.015625	-187500.015625	257.000000	436.000000	327.000000	1606912421.317700
256	65706.148438	33343.414062	-69605.945312	-187500.015625	-187500.015625	-187500.015625	-187500.015625	-187500.015625	257.000000	436.000000	327.000000	1606912421.317723
257	65741.687500	33380.718750	-79603.367188	-187500.015625	-187500.015625	-187500.015625	-187500.015625	-187500.015625	257.000000	436.000000	327.000000	1606912421.317732
258	65717.750000	33355.261719	-83445.742188	-187500.015625	-187500.015625	-187500.015625	-187500.015625	-187500.015625	257.000000	436.000000	327.000000	1606912421.317741
259	65664.414062	33297.437500	-77944.328125	-187500.015625	-187500.015625	-187500.015625	-187500.015625	-187500.015625	256.000000	436.000000	327.000000	1606912421.317750
260	65634.421875	33265.652344	-66882.250000	-187500.015625	-187500.015625	-187500.015625	-187500.015625	-187500.015625	257.000000	436.000000	327.000000	1606912421.317759
261	65681.289062	33317.910156	-64754.722656	-187500.015625	-187500.015625	-187500.015625	-187500.015625	-187500.015625	257.000000	436.000000	327.000000	1606912421.317768
262	65734.648438	33373.835938	-73493.132812	-187500.015625	-187500.015625	-187500.015625	-187500.015625	-187500.015625	257.000000	436.000000	327.000000	1606912421.317777
263	65718.218750	33356.289062	-80956.476562	-187500.015625	-187500.015625	-187500.015625	-187500.015625	-187500.015625	257.000000	436.000000	327.000000	1606912421.317786
264	65658.382812	33293.527344	-77159.046875	-187500.015625	-187500.015625	-187500.015625	-187500.015625	-187500.015625	257.000000	436.000000	326.000000	1606912421.317795
265	65633.125000	33267.082031	-66633.835938	-187500.015625	-187500.015625	-187500.015625	-187500.015625	-187500.015625	257.000000	436.000000	327.000000	1606912421.317804
266	65679.500000	33318.425781	-64573.605469	-187500.015625	-187500.015625	-187500.015625	-187500.015625	-187500.015625	257.000000	436.000000	327.000000	1606912421.317813
267	65728.117188	33369.609375	-73346.507812	-187500.015625	-187500.015625	-187500.015625	-187500.015625	-187500.015625	257.000000	436.000000	326.000000	1606912421.317822
268	65712.742188	33352.734375	-81041.093750	-187500.015625	-187500.015625	-187500.015625	-187500.015625	-187500.015625	257.000000	436.000000	327.000000	1606912421.317831
269	65661.218750	33297.816406	-77538.890625	-187500.015625	-187500.015625	-187500.015625	-187500.015625	-187500.015625	257.000000	436.000000	326.000000	1606912421.317840
270	65641.820312	33277.121094	-67527.054688	-187500.015625	-187500.015625	-187500.015625	-187500.015625	-187500.015625	257.000000	436.000000	327.000000	1606912421.317849
271	65693.250000	33333.312500	-68472.085938	-187500.015625	-187500.015625	-187500.015625	-187500.015625	-187500.015625	257.000000	436.000000	327.000000	1606912421.317858
272	65730.328125	33370.953125	-78289.375000	-187500.015625	-187500.015625	-187500.015625	-187500.015625	-187500.015625	257.000000	436.000000	327.000000	1606912421.317867
273	65707.312500	33343.304688	-83045.242188	-187500.015625	-187500.015625	-187500.015625	-187500.015625	-187500.015625	257.000000	436.000000	327.000000	1606912421.317876
274	65649.351562	33280.695312	-78238.789062	-187500.015625	-187500.015625	-187500.015625	-187500.015625	-187500.015625	257.000000	436.000000	327.000000	1606912421.317885
275	65625.968750	33257.316406	-67215.468750	-187500.015625	-187500.015625	-187500.015625	-187500.015625	-187500.015625	257.000000	436.000000	327.000000	1606912421.317894
276	65675.148438	33311.562500	-64591.062500	-187500.015625	-187500.015625	-187500.015625	-187500.015625	-187500.015625	257.000000	436.000000	327.000000	1606912421.317903
277	65736.117188	33379.042969	-73006.625000	-187500.015625	-187500.015625	-187500.015625	-187500.015625	-187500.015625	257.000000	436.000000	327.000000	1606912421.317912
278	65723.312500	33365.074219	-80849.539062	-187500.015625	-187500.015625	-187500.015625	-187500.015625	-187500.015625	257.000000	436.000000	327.000000	1606912421.317921
279	65661.664062	33300.230469	-77604.023438	-187500.015625	-187500.015625	-187500.015625	-187500.015625	-187500.015625	257.000000	436.000000	327.000000	1606912421.317935
280	65638.890625	33276.113281	-67425.554688	-187500.015625	-187500.015625	-187500.015625	-187500.015625	-187500.015625	257.000000	437.000000	327.000000	1606912421.317944
281	65694.125000	33336.039062	-68283.484375	-187500.015625	-187500.015625	-187500.015625	-187500.015625	-187500.015625	257.000000	436.000000	327.000000	1606912421.317952
282	65734.664062	33376.652344	-78243.554688	-187500.015625	-187500.015625	-187500.015625	-187500.015625	-187500.015625	257.000000	436.000000	327.000000	1606912421.317961
283	65716.406250	33354.324219	-82752.546875	-187500.015625	-187500.015625	-187500.015625	-187500.015625	-187500.015625	257.000000	437.000000	327.000000	1606912421.317971
284	65662.445312	33294.554688	-78008.414062	-187500.015625	-187500.015625	-187500.015625	-187500.015625	-187500.015625	257.000000	436.000000	326.000000	1606912421.317980
285	65638.398438	33270.191406	-66884.617188	-187500.015625	-187500.015625	-187500.015625	-187500.015625	-187500.015625	257.000000	436.000000	327.000000	1606912421.317988
286	65678.992188	33315.585938	-63840.042969	-187500.015625	-187500.015625	-187500.015625	-187500.015625	-187500.015625	257.000000	436.000000	327.000000	1606912421.317997
287	65735.492188	33377.253906	-72023.421875	-187500.015625	-187500.015625	-187500.015625	-187500.015625	-187500.015625	257.000000	436.000000	327.000000	1606912421.318007
288	65726.914062	33367.710938	-80152.414062	-187500.015625	-187500.015625	-187500.015625	-187500.015625	-187500.015625	257.000000	437.000000	327.000000	1606912421.318016
289	65665.289062	33301.148438	-77339.421875	-187500.015625	-187500.015625	-187500.015625	-187500.015625	-187500.015625	257.000000	435.000000	327.000000	1606912421.318024
290	65635.601562	33270.816406	-67082.656250	-187500.015625	-187500.015625	-187500.015625	-187500.015625	-187500.015625	257.000000	437.000000	327.000000	1606912421.318033
291	65686.609375	33325.355469	-65792.734375	-187500.015625	-187500.015625	-187500.015625	-187500.015625	-187500.015625	257.000000	436.000000	327.000000	1606912421.318043
292	65736.296875	33376.203125	-74769.976562	-187500.015625	-187500.015625	-187500.015625	-187500.015625	-187500.015625	257.000000	436.000000	327.000000	1606912421.318052
293	65720.539062	33357.429688	-81446.648438	-187500.015625	-187500.015625	-187500.015625	-187500.015625	-187500.015625	257.000000	436.000000	327.000000	1606912421.318061
294	65658.468750	33291.199219	-77805.812500	-187500.015625	-187500.015625	-187500.015625	-187500.015625	-187500.015625	257.000000	435.000000	327.000000	1606912421.318069
295	65633.031250	33264.019531	-66920.984375	-187500.015625	-187500.015625	-187500.015625	-187500.015625	-187500.015625	257.000000	437.000000	327.000000	1606912421.318079
296	65677.421875	33313.015625	-63649.472656	-187500.015625	-187500.015625	-187500.015625	-187500.015625	-187500.015625	257.000000	436.000000	327.000000	1606912421.318088
297	65729.257812	33368.718750	-71671.242188	-187500.015625	-187500.015625	-187500.015625	-187500.015625	-187500.015625	257.000000	436.000000	327.000000	1606912421.318097
298	65720.359375	33357.832031	-80097.492188	-187500.015625	-187500.015625	-187500.015625	-187500.015625	-187500.015625	256.000000	436.000000	326.000000	1606912421.318105
299	65663.414062	33297.527344	-77696.132812	-187500.015625	-187500.015625	-187500.015625	-187500.015625	-187500.015625	257.000000	435.000000	327.000000	1606912421.318115
300	65635.851562	33268.066406	-67580.203125	-187500.015625	-187500.015625	-187500.015625	-187500.015625	-187500.015625	257.000000	436.000000	327.000000	1606912421.318124
301	65684.664062	33321.511719	-67629.578125	-187500.015625	-187500.015625	-187500.015625	-187500.015625	-187500.015625	257.000000	435.000000	327.000000	1606912421.318132
302	65729.195312	33366.750000	-77581.273438	-187500.015625	-187500.015625	-187500.015625	-187500.015625	-187500.015625	257.000000	437.000000	327.000000	1606912421.318141
303	65714.039062	33346.925781	-82673.890625	-187500.015625	-187500.015625	-187500.015625	-187500.015625	-187500.015625	257.000000	436.000000	326.000000	1606912421.318154
304	65665.312500	33294.398438	-78600.015625	-187500.015625	-187500.015625	-187500.015625	-187500.015625	-187500.015625	256.000000	436.000000	327.000000	1606912421.318164
305	65630.601562	33259.929688	-67495.468750	-187500.015625	-187500.015625	-187500.015625	-187500.015625	-187500.015625	257.000000	436.000000	327.000000	1606912421.318172
306	65672.281250	33308.500000	-63762.976562	-187500.015625	-187500.015625	-187500.015625	-187500.015625	-187500.015625	257.000000	436.000000	327.000000	1606912421.318181
307	65732.921875	33373.457031	-71505.710938	-187500.015625	-187500.015625	-187500.015625	-187500.015625	-187500.015625	257.000000	436.000000	327.000000	1606912421.318190
308	65729.328125	33368.785156	-80147.898438	-187500.015625	-187500.015625	-187500.015625	-187500.015625	-187500.015625	257.000000	436.000000	327.000000	1606912421.318200
309	65666.921875	33301.929688	-78106.625000	-187500.015625	-187500.015625	-187500.015625	-187500.015625	-187500.015625	257.000000	436.000000	326.000000	1606912421.318208
310	65633.640625	33269.207031	-67626.406250	-187500.015625	-187500.015625	-187500.015625	-187500.015625	-187500.015625	257.000000	436.000000	327.000000	1606912421.318217
311	65677.851562	33316.972656	-63954.105469	-187500.015625	-187500.015625	-187500.015625	-187500.015625	-187500.015625	257.000000	436.000000	327.000000	1606912421.318226
312	65738.218750	33380.652344	-71735.773438	-187500.015625	-187500.015625	-187500.015625	-187500.015625	-187500.015625	257.000000	436.000000	327.000000	1606912421.318236
313	65735.093750	33375.511719	-80604.726562	-187500.015625	-187500.015625	-187500.015625	-187500.015625	-187500.015625	256.000000	437.000000	327.000000	1606912421.318244
314	65674.500000	33309.753906	-78677.554688	-187500.015625	-187500.015625	-187500.015625	-187500.015625	-187500.015625	256.000000	436.000000	327.000000	1606912421.318253
315	65642.375000	33274.792969	-68382.093750	-187500.015625	-187500.015625	-187500.015625	-187500.015625	-187500.015625	257.000000	436.000000	327.000000	1606912421.318262
316	65684.781250	33321.488281	-65740.187500	-187500.015625	-187500.015625	-187500.015625	-187500.015625	-187500.015625	257.000000	436.000000	327.000000	1606912421.318272
317	65740.835938	33381.769531	-74059.890625	-187500.015625	-187500.015625	-187500.015625	-187500.015625	-187500.015625	257.000000	436.000000	327.000000	1606912421.318280
318	65737.257812	33377.546875	-81813.617188	-187500.015625	-187500.015625	-187500.015625	-187500.015625	-187500.015625	257.000000	436.000000	327.000000	1606912421.318289
319	65676.820312	33314.359375	-79246.117188	-187500.015625	-187500.015625	-187500.015625	-187500.015625	-187500.015625	257.000000	436.000000	326.000000	1606912421.318298
320	65644.117188	33278.929688	-68480.867188	-187500.015625	-187500.015625	-187500.015625	-187500.015625	-187500.015625	257.000000	436.000000	327.000000	1606912421.318307
321	65685.335938	33325.062500	-64327.179688	-187500.015625	-187500.015625	-187500.015625	-187500.015625	-187500.015625	257.000000	436.000000	327.000000	1606912421.318316
322	65742.421875	33385.816406	-71696.773438	-187500.015625	-187500.015625	-187500.015625	-187500.015625	-187500.015625	257.000000	436.000000	327.000000	1606912421.318325
323	65740.031250	33381.613281	-80664.539062	-187500.015625	-187500.015625	-187500.015625	-187500.015625	-187500.015625	257.000000	436.000000	327.000000	1606912421.318334
324	65678.117188	33313.128906	-79158.500000	-187500.015625	-187500.015625	-187500.015625	-187500.015625	-187500.015625	257.000000	436.000000	327.000000	1606912421.318343
325	65640.210938	33270.324219	-68777.882812	-187500.015625	-187500.015625	-187500.015625	-187500.015625	-187500.015625	257.000000	436.000000	327.000000	1606912421.318352
326	65681.226562	33317.105469	-66156.265625	-187500.015625	-187500.015625	-187500.015625	-187500.015625	-187500.015625	257.000000	436.000000	327.000000	1606912421.318366
327	65733.195312	33373.992188	-76027.062500	-187500.015625	-187500.015625	-187500.015625	-187500.015625	-187500.015625	257.000000	436.000000	327.000000	1606912421.318375
328	65719.914062	33361.296875	-82834.312500	-187500.015625	-187500.015625	-187500.015625	-187500.015625	-187500.015625	257.000000	436.000000	327.000000	1606912421.318384
329	65673.359375	33312.679688	-79799.054688	-187500.015625	-187500.015625	-187500.015625	-187500.015625	-187500.015625	257.000000	435.000000	326.000000	1606912421.318393
330	65638.687500	33275.757812	-68828.687500	-187500.015625	-187500.015625	-187500.015625	-187500.015625	-187500.015625	257.000000	436.000000	327.000000	1606912421.318401
331	65673.695312	33313.796875	-64139.468750	-187500.015625	-187500.015625	-187500.015625	-187500.015625	-187500.015625	257.000000	436.000000	327.000000	1606912421.318410
332	65729.031250	33373.007812	-71138.515625	-187500.015625	-187500.015625	-187500.015625	-187500.015625	-187500.015625	257.000000	436.000000	327.000000	1606912421.318420
333	65728.140625	33370.707031	-80245.820312	-187500.015625	-187500.015625	-187500.015625	-187500.015625	-187500.015625	257.000000	437.000000	327.000000	1606912421.318429
334	65669.218750	33306.511719	-79072.335938	-187500.015625	-187500.015625	-187500.015625	-187500.015625	-187500.015625	256.000000	436.000000	327.000000	1606912421.318438
335	65629.968750	33265.386719	-68687.984375	-187500.015625	-187500.015625	-187500.015625	-187500.015625	-187500.015625	257.000000	436.000000	327.000000	1606912421.318447
336	65661.843750	33300.812500	-64092.976562	-187500.015625	-187500.015625	-187500.015625	-187500.015625	-187500.015625	257.000000	436.000000	327.000000	1606912421.318456
337	65716.765625	33359.910156	-71101.726562	-187500.015625	-187500.015625	-187500.015625	-187500.015625	-187500.015625	257.000000	435.000000	327.000000	1606912421.318465
338	65722.484375	33364.468750	-80337.664062	-187500.015625	-187500.015625	-187500.015625	-187500.015625	-187500.015625	257.000000	437.000000	326.000000	1606912421.318473
339	65667.546875	33303.828125	-79367.960938	-187500.015625	-187500.015625	-187500.015625	-187500.015625	-187500.015625	256.000000	436.000000	326.000000	1606912421.318482
340	65624.515625	33257.695312	-69071.000000	-187500.015625	-187500.015625	-187500.015625	-187500.015625	-187500.015625	257.000000	436.000000	327.000000	1606912421.318492
341	65660.835938	33299.828125	-65259.132812	-187500.015625	-187500.015625	-187500.015625	-187500.015625	-187500.015625	257.000000	436.000000	327.000000	1606912421.318501
342	65727.382812	33372.359375	-74814.015625	-187500.015625	-187500.015625	-187500.015625	-187500.015625	-187500.015625	257.000000	436.000000	327.000000	1606912421.318509
343	65720.671875	33364.222656	-82567.609375	-187500.015625	-187500.015625	-187500.015625	-187500.015625	-187500.015625	257.000000	436.000000	327.000000	1606912421.318518
344	65669.890625	33308.523438	-80207.710938	-187500.015625	-187500.015625	-187500.015625	-187500.015625	-187500.015625	257.000000	436.000000	326.000000	1606912421.318532
345	65630.820312	33266.144531	-69465.601562	-187500.015625	-187500.015625	-187500.015625	-187500.015625	-187500.015625	257.000000	436.000000	327.000000	1606912421.318541
346	65668.507812	33305.796875	-64366.273438	-187500.015625	-187500.015625	-187500.015625	-187500.015625	-187500.015625	257.000000	436.000000	327.000000	1606912421.318550
347	65729.195312	33369.945312	-71036.140625	-187500.015625	-187500.015625	-187500.015625	-187500.015625	-187500.015625	257.000000	436.000000	327.000000	1606912421.318559
348	65730.960938	33371.042969	-80397.164062	-187500.015625	-187500.015625	-187500.015625	-187500.015625	-187500.015625	257.000000	436.000000	327.000000	1606912421.318568
349	65675.304688	33312.257812	-79725.851562	-187500.015625	-187500.015625	-187500.015625	-187500.015625	-187500.015625	257.000000	436.000000	326.000000	1606912421.318582
350	65628.765625	33264.066406	-69464.031250	-187500.015625	-187500.015625	-187500.015625	-187500.015625	-187500.015625	257.000000	436.000000	327.000000	1606912421.318591
351	65661.375000	33300.367188	-64336.968750	-187500.015625	-187500.015625	-187500.015625	-187500.015625	-187500.015625	257.000000	436.000000	327.000000	1606912421.318600
352	65722.640625	33365.500000	-70911.218750	-187500.015625	-187500.015625	-187500.015625	-187500.015625	-187500.015625	257.000000	436.000000	327.000000	1606912421.318608
353	65726.109375	33367.734375	-80437.554688	-187500.015625	-187500.015625	-187500.015625	-187500.015625	-187500.015625	257.000000	436.000000	327.000000	1606912421.318618
354	65674.898438	33312.906250	-80021.835938	-187500.015625	-187500.015625	-187500.015625	-187500.015625	-187500.015625	256.000000	436.000000	327.000000	1606912421.318627
355	65632.968750	33269.117188	-69914.289062	-187500.015625	-187500.015625	-187500.015625	-187500.015625	-187500.015625	257.000000	436.000000	327.000000	1606912421.318636
356	65673.132812	33313.574219	-66363.132812	-187500.015625	-187500.015625	-187500.015625	-187500.015625	-187500.015625	257.000000	436.000000	327.000000	1606912421.318644
357	65728.031250	33371.308594	-75670.195312	-187500.015625	-187500.015625	-187500.015625	-187500.015625	-187500.015625	257.000000	436.000000	327.000000	1606912421.318654
358	65714.867188	33356.265625	-82974.750000	-187500.015625	-187500.015625	-187500.015625	-187500.015625	-187500.015625	257.000000	436.000000	327.000000	1606912421.318663
359	65667.164062	33305.105469	-80817.781250	-187500.015625	-187500.015625	-187500.015625	-187500.015625	-187500.015625	257.000000	436.000000	327.000000	1606912421.318672
360	65622.195312	33258.792969	-70084.140625	-187500.015625	-187500.015625	-187500.015625	-187500.015625	-187500.015625	257.000000	436.000000	327.000000	1606912421.318680
361	65651.500000	33292.050781	-64359.433594	-187500.015625	-187500.015625	-187500.015625	-187500.015625	-187500.015625	257.000000	436.000000	327.000000	1606912421.797408
362	65714.953125	33359.285156	-70519.437500	-187500.015625	-187500.015625	-187500.015625	-187500.015625	-187500.015625	257.000000	436.000000	327.000000	1606912421.798491
363	65726.171875	33368.402344	-80157.687500	-187500.015625	-187500.015625	-187500.015625	-187500.015625	-187500.015625	257.000000	436.000000	326.000000	1606912421.798500
364	65671.125000	33307.027344	-80097.382812	-187500.015625	-187500.015625	-187500.015625	-187500.015625	-187500.015625	257.000000	436.000000	327.000000	1606912421.798512
365	65630.062500	33263.105469	-70052.664062	-187500.015625	-187500.015625	-187500.015625	-187500.015625	-187500.015625	257.000000	436.000000	327.000000	1606912421.798521
366	65654.757812	33290.886719	-64447.164062	-187500.015625	-187500.015625	-187500.015625	-187500.015625	-187500.015625	257.000000	436.000000	327.000000	1606912421.798530
367	65716.671875	33357.945312	-70976.976562	-187500.015625	-187500.015625	-187500.015625	-187500.015625	-187500.015625	257.000000	436.000000	327.000000	1606912421.798539
368	65725.328125	33367.175781	-80864.898438	-187500.015625	-187500.015625	-187500.015625	-187500.015625	-187500.015625	257.000000	436.000000	327.000000	1606912421.798549
369	65670.742188	33307.964844	-80561.875000	-187500.015625	-187500.015625	-187500.015625	-187500.015625	-187500.015625	257.000000	436.000000	327.000000	1606912421.798558
370	65623.687500	33258.007812	-70525.585938	-187500.015625	-187500.015625	-187500.015625	-187500.015625	-187500.015625	257.000000	436.000000	327.000000	1606912421.798567
371	65650.960938	33289.816406	-65085.574219	-187500.015625	-187500.015625	-187500.015625	-187500.015625	-187500.015625	257.000000	436.000000	327.000000	1606912421.798576
372	65714.218750	33358.054688	-71358.632812	-187500.015625	-187500.015625	-187500.015625	-187500.015625	-187500.015625	257.000000	436.000000	327.000000	1606912421.798586
373	65721.906250	33366.304688	-80833.492188	-187500.015625	-187500.015625	-187500.015625	-187500.015625	-187500.015625	257.000000	436.000000	327.000000	1606912421.798608
374	65669.000000	33309.640625	-80711.164062	-187500.015625	-187500.015625	-187500.015625	-187500.015625	-187500.015625	256.000000	436.000000	326.000000	1606912421.798618
375	65625.679688	33261.898438	-70653.726562	-187500.015625	-187500.015625	-187500.015625	-187500.015625	-187500.015625	257.000000	436.000000	327.000000	1606912421.798628
376	65652.593750	33290.417969	-64597.343750	-187500.015625	-187500.015625	-187500.015625	-187500.015625	-187500.015625	257.000000	436.000000	327.000000	1606912421.798637
377	65709.296875	33350.992188	-70355.171875	-187500.015625	-187500.015625	-187500.015625	-187500.015625	-187500.015625	256.000000	436.000000	327.000000	1606912421.798646
378	65714.882812	33355.484375	-80205.140625	-187500.015625	-187500.015625	-187500.015625	-187500.015625	-187500.015625	257.000000	436.000000	327.000000	1606912421.798655
379	65660.031250	33296.027344	-80719.726562	-187500.015625	-187500.015625	-187500.015625	-187500.015625	-187500.015625	256.000000	436.000000	326.000000	1606912421.798664
380	65611.734375	33244.886719	-70909.718750	-187500.015625	-187500.015625	-187500.015625	-187500.015625	-187500.015625	257.000000	436.000000	327.000000	1606912421.798674
381	65638.578125	33274.101562	-65138.343750	-187500.015625	-187500.015625	-187500.015625	-187500.015625	-187500.015625	257.000000	436.000000	327.000000	1606912421.798683
382	65701.945312	33339.503906	-73059.984375	-187500.015625	-187500.015625	-187500.015625	-187500.015625	-187500.015625	257.000000	436.000000	327.000000	1606912421.798692
383	65703.734375	33340.488281	-82304.281250	-187500.015625	-187500.015625	-187500.015625	-187500.015625	-187500.015625	256.000000	437.000000	326.000000	1606912421.798701
384	65656.031250	33288.964844	-81467.726562	-187500.015625	-187500.015625	-187500.015625	-187500.015625	-187500.015625	257.000000	436.000000	327.000000	1606912421.798711
385	65613.390625	33243.191406	-71232.460938	-187500.015625	-187500.015625	-187500.015625	-187500.015625	-187500.015625	256.000000	437.000000	327.000000	1606912421.798720
386	65645.710938	33277.230469	-64776.203125	-187500.015625	-187500.015625	-187500.015625	-187500.015625	-187500.015625	257.000000	436.000000	327.000000	1606912421.798729
387	65704.875000	33343.347656	-70128.257812	-187500.015625	-187500.015625	-187500.015625	-187500.015625	-187500.015625	257.000000	435.000000	327.000000	1606912421.798738
388	65717.343750	33355.953125	-80050.445312	-187500.015625	-187500.015625	-187500.015625	-187500.015625	-187500.015625	257.000000	436.000000	326.000000	1606912421.798748
389	65665.601562	33300.277344	-80922.250000	-187500.015625	-187500.015625	-187500.015625	-187500.015625	-187500.015625	256.000000	436.000000	326.000000	1606912421.798757
390	65614.304688	33245.023438	-71288.804688	-187500.015625	-187500.015625	-187500.015625	-187500.015625	-187500.015625	257.000000	436.000000	327.000000	1606912421.798766
391	65636.453125	33270.636719	-64786.441406	-187500.015625	-187500.015625	-187500.015625	-187500.015625	-187500.015625	257.000000	436.000000	327.000000	1606912421.798775
392	65702.484375	33340.441406	-70033.421875	-187500.015625	-187500.015625	-187500.015625	-187500.015625	-187500.015625	257.000000	436.000000	327.000000	1606912421.798784
393	65722.281250	33361.832031	-80029.679688	-187500.015625	-187500.015625	-187500.015625	-187500.015625	-187500.015625	256.000000	436.000000	326.000000	1606912421.798794
394	65671.187500	33306.355469	-81096.867188	-187500.015625	-187500.015625	-187500.015625	-187500.015625	-187500.015625	256.000000	436.000000	326.000000	1606912421.798803
395	65616.804688	33247.011719	-71635.484375	-187500.015625	-187500.015625	-187500.015625	-187500.015625	-187500.015625	257.000000	436.000000	327.000000	1606912421.798812
396	65655.117188	33290.976562	-67207.085938	-187500.015625	-187500.015625	-187500.015625	-187500.015625	-187500.015625	257.000000	437.000000	327.000000	1606912421.798825
397	65714.531250	33354.835938	-75702.273438	-187500.015625	-187500.015625	-187500.015625	-187500.015625	-187500.015625	257.000000	436.000000	327.000000	1606912421.798834
398	65709.406250	33347.414062	-83216.523438	-187500.015625	-187500.015625	-187500.015625	-187500.015625	-187500.015625	257.000000	437.000000	327.000000	1606912421.798843
399	65663.164062	33297.929688	-81965.140625	-187500.015625	-187500.015625	-187500.015625	-187500.015625	-187500.015625	256.000000	436.000000	326.000000	1606912421.798853
400	65623.578125	33256.289062	-71703.250000	-187500.015625	-187500.015625	-187500.015625	-187500.015625	-187500.015625	256.000000	437.000000	327.000000	1606912421.798862
401	65649.554688	33285.457031	-64638.582031	-187500.015625	-187500.015625	-187500.015625	-187500.015625	-187500.015625	257.000000	436.000000	327.000000	1606912421.798871
402	65706.929688	33346.410156	-69463.429688	-187500.015625	-187500.015625	-187500.015625	-187500.015625	-187500.015625	257.000000	436.000000	327.000000	1606912421.798880
403	65720.343750	33358.210938	-79513.914062	-187500.015625	-187500.015625	-187500.015625	-187500.015625	-187500.015625	257.000000	436.000000	327.000000	1606912421.798890
404	65669.109375	33302.265625	-80880.546875	-187500.015625	-187500.015625	-187500.015625	-187500.015625	-187500.015625	257.000000	436.000000	327.000000	1606912421.798899
405	65623.242188	33254.992188	-71466.664062	-187500.015625	-187500.015625	-187500.015625	-187500.015625	-187500.015625	256.000000	437.000000	327.000000	1606912421.798908
406	65647.875000	33283.847656	-64555.054688	-187500.015625	-187500.015625	-187500.015625	-187500.015625	-187500.015625	257.000000	436.000000	327.000000	1606912421.798917
407	65707.109375	33347.414062	-69359.625000	-187500.015625	-187500.015625	-187500.015625	-187500.015625	-187500.015625	257.000000	436.000000	327.000000	1606912421.798926
408	65727.445312	33367.644531	-79504.281250	-187500.015625	-187500.015625	-187500.015625	-187500.015625	-187500.015625	257.000000	436.000000	327.000000	1606912421.798936
409	65683.750000	33321.308594	-81079.718750	-187500.015625	-187500.015625	-187500.015625	-187500.015625	-187500.015625	256.000000	436.000000	326.000000	1606912421.798945
410	65631.132812	33266.390625	-71885.351562	-187500.015625	-187500.015625	-187500.015625	-187500.015625	-187500.015625	257.000000	436.000000	327.000000	1606912421.798954
411	65651.562500	33290.417969	-65628.695312	-187500.015625	-187500.015625	-187500.015625	-187500.015625	-187500.015625	257.000000	436.000000	327.000000	1606912421.798963
412	65714.953125	33357.898438	-71263.218750	-187500.015625	-187500.015625	-187500.015625	-187500.015625	-187500.015625	257.000000	436.000000	327.000000	1606912421.798973
413	65732.898438	33374.996094	-80876.742188	-187500.015625	-187500.015625	-187500.015625	-187500.015625	-187500.015625	257.000000	436.000000	327.000000	1606912421.798982
414	65687.531250	33325.132812	-81661.804688	-187500.015625	-187500.015625	-187500.015625	-187500.015625	-187500.015625	256.000000	436.000000	326.000000	1606912421.798990
415	65637.703125	33271.890625	-72143.492188	-187500.015625	-187500.015625	-187500.015625	-187500.015625	-187500.015625	256.000000	436.000000	327.000000	1606912421.799000
416	65656.257812	33292.675781	-64756.152344	-187500.015625	-187500.015625	-187500.015625	-187500.015625	-187500.015625	257.000000	436.000000	327.000000	1606912421.799010
417	65714.398438	33356.312500	-69139.460938	-187500.015625	-187500.015625	-187500.015625	-187500.015625	-187500.015625	257.000000	436.000000	327.000000	1606912421.799018
418	65733.882812	33377.792969	-79315.250000	-187500.015625	-187500.015625	-187500.015625	-187500.015625	-187500.015625	257.000000	436.000000	326.000000	1606912421.799027
419	65683.195312	33323.253906	-81270.132812	-187500.015625	-187500.015625	-187500.015625	-187500.015625	-187500.015625	256.000000	436.000000	327.000000	1606912421.799041
420	65626.664062	33261.875000	-72190.585938	-187500.015625	-187500.015625	-187500.015625	-187500.015625	-187500.015625	257.000000	436.000000	327.000000	1606912421.799050
421	65652.187500	33290.640625	-65733.078125	-187500.015625	-187500.015625	-187500.015625	-187500.015625	-187500.015625	257.000000	436.000000	327.000000	1606912421.799060
422	65717.609375	33359.976562	-73149.117188	-187500.015625	-187500.015625	-187500.015625	-187500.015625	-187500.015625	257.000000	436.000000	326.000000	1606912421.799069
423	65721.703125	33362.750000	-82251.890625	-187500.015625	-187500.015625	-187500.015625	-187500.015625	-187500.015625	256.000000	436.000000	327.000000	1606912421.799078
424	65680.421875	33316.683594	-82161.656250	-187500.015625	-187500.015625	-187500.015625	-187500.015625	-187500.015625	256.000000	436.000000	326.000000	1606912421.799087
425	65632.367188	33264.757812	-72519.312500	-187500.015625	-187500.015625	-187500.015625	-187500.015625	-187500.015625	256.000000	436.000000	326.000000	1606912421.799096
426	65643.179688	33278.214844	-64730.582031	-187500.015625	-187500.015625	-187500.015625	-187500.015625	-187500.015625	261.000000	436.000000	1019.000000	1606912421.799106
427	65704.914062	33345.804688	-68676.851562	-187500.015625	-187500.015625	-187500.015625	-187500.015625	-187500.015625	302.000000	436.000000	1018.000000	1606912421.799115
428	65727.718750	33369.656250	-78907.687500	-187500.015625	-187500.015625	-187500.015625	-187500.015625	-187500.015625	334.000000	437.000000	1018.000000	1606912421.799124
429	65678.164062	33315.808594	-81212.203125	-187500.015625	-187500.015625	-187500.015625	-187500.015625	-187500.015625	360.000000	436.000000	1019.000000	1606912421.799133
430	65621.726562	33255.996094	-72365.984375	-187500.015625	-187500.015625	-187500.015625	-187500.015625	-187500.015625	379.000000	436.000000	1018.000000	1606912421.799143
431	65638.171875	33274.167969	-64684.179688	-187500.015625	-187500.015625	-187500.015625	-187500.015625	-187500.015625	396.000000	437.000000	1018.000000	1606912421.799152
432	65698.750000	33338.988281	-68619.898438	-187500.015625	-187500.015625	-187500.015625	-187500.015625	-187500.015625	409.000000	436.000000	1018.000000	1606912421.799161
433	65726.484375	33369.476562	-78897.117188	-187500.015625	-187500.015625	-187500.015625	-187500.015625	-187500.015625	418.000000	437.000000	1018.000000	1606912421.799170
434	65680.218750	33319.164062	-81411.507812	-187500.015625	-187500.015625	-187500.015625	-187500.015625	-187500.015625	427.000000	436.000000	1018.000000	1606912421.799179
435	65622.843750	33257.808594	-72739.703125	-187500.015625	-187500.015625	-187500.015625	-187500.015625	-187500.015625	434.000000	436.000000	1019.000000	1606912421.799189
436	65636.476562	33274.953125	-65447.132812	-187500.015625	-187500.015625	-187500.015625	-187500.015625	-187500.015625	439.000000	437.000000	1018.000000	1606912421.799198
437	65707.937500	33351.640625	-72134.421875	-187500.015625	-187500.015625	-187500.015625	-187500.015625	-187500.015625	443.000000	436.000000	1018.000000	1606912421.799207
438	65716.765625	33359.550781	-81866.546875	-187500.015625	-187500.015625	-187500.015625	-187500.015625	-187500.015625	447.000000	436.000000	1019.000000	1606912421.799217
439	65669.554688	33307.250000	-82422.968750	-187500.015625	-187500.015625	-187500.015625	-187500.015625	-187500.015625	449.000000	436.000000	1019.000000	1606912421.799226
440	65622.015625	33253.718750	-73134.031250	-187500.015625	-187500.015625	-187500.015625	-187500.015625	-187500.015625	451.000000	436.000000	1019.000000	1606912421.799235
441	65634.195312	33268.937500	-64958.125000	-187500.015625	-187500.015625	-187500.015625	-187500.015625	-187500.015625	453.000000	436.000000	1019.000000	1606912421.799244
442	65695.687500	33336.464844	-68440.773438	-187500.015625	-187500.015625	-187500.015625	-187500.015625	-187500.015625	455.000000	436.000000	1018.000000	1606912421.799258
443	65718.664062	33361.074219	-78684.867188	-187500.015625	-187500.015625	-187500.015625	-187500.015625	-187500.015625	455.000000	436.000000	1019.000000	1606912421.799267
444	65671.750000	33310.222656	-81473.109375	-187500.015625	-187500.015625	-187500.015625	-187500.015625	-187500.015625	456.000000	436.000000	1019.000000	1606912421.799278
445	65612.851562	33248.175781	-72987.164062	-187500.015625	-187500.015625	-187500.015625	-187500.015625	-187500.015625	457.000000	436.000000	1019.000000	1606912421.799288
446	65623.515625	33261.203125	-64892.140625	-187500.015625	-187500.015625	-187500.015625	-187500.015625	-187500.015625	457.000000	437.000000	1018.000000	1606912421.799297
447	65684.445312	33326.046875	-68272.039062	-187500.015625	-187500.015625	-187500.015625	-187500.015625	-187500.015625	458.000000	436.000000	1019.000000	1606912421.799306
448	65710.507812	33351.460938	-78593.539062	-187500.015625	-187500.015625	-187500.015625	-187500.015625	-187500.015625	458.000000	437.000000	1018.000000	1606912421.799316
449	65668.726562	33304.968750	-81609.726562	-187500.015625	-187500.015625	-187500.015625	-187500.015625	-187500.015625	458.000000	436.000000	1019.000000	1606912421.799325
450	65614.882812	33247.437500	-73338.328125	-187500.015625	-187500.015625	-187500.015625	-187500.015625	-187500.015625	459.000000	436.000000	1019.000000	1606912421.799334
451	65631.671875	33266.390625	-66701.046875	-187500.015625	-187500.015625	-187500.015625	-187500.015625	-187500.015625	459.000000	437.000000	1018.000000	1606912421.799344
452	65697.164062	33337.468750	-73683.593750	-187500.015625	-187500.015625	-187500.015625	-187500.015625	-187500.015625	459.000000	436.000000	1018.000000	1606912421.799352
453	65707.445312	33346.656250	-82371.226562	-187500.015625	-187500.015625	-187500.015625	-187500.015625	-187500.015625	459.000000	436.000000	1019.000000	1606912421.799362
454	65662.898438	33298.019531	-82749.375000	-187500.015625	-187500.015625	-187500.015625	-187500.015625	-187500.015625	459.000000	437.000000	1019.000000	1606912421.799371
455	65604.312500	33236.507812	-73619.757812	-187500.015625	-187500.015625	-187500.015625	-187500.015625	-187500.015625	459.000000	436.000000	1019.000000	1606912421.799380
456	65613.562500	33249.136719	-64927.570312	-187500.015625	-187500.015625	-187500.015625	-187500.015625	-187500.015625	460.000000	436.000000	1018.000000	1606912421.799389
457	65679.500000	33319.585938	-67840.742188	-187500.015625	-187500.015625	-187500.015625	-187500.015625	-187500.015625	459.000000	436.000000	1018.000000	1606912421.799399
458	65713.812500	33354.656250	-78109.953125	-187500.015625	-187500.015625	-187500.015625	-187500.015625	-187500.015625	460.000000	436.000000	1018.000000	1606912421.799408
459	65674.539062	33312.101562	-81466.562500	-187500.015625	-187500.015625	-187500.015625	-187500.015625	-187500.015625	459.000000	436.000000	1018.000000	1606912421.799417
460	65612.359375	33245.132812	-73390.070312	-187500.015625	-187500.015625	-187500.015625	-187500.015625	-187500.015625	459.000000	436.000000	1018.000000	1606912421.799426
461	65616.359375	33250.074219	-64921.042969	-187500.015625	-187500.015625	-187500.015625	-187500.015625	-187500.015625	460.000000	436.000000	1018.000000	1606912421.799436
462	65677.406250	33316.390625	-67759.023438	-187500.015625	-187500.015625	-187500.015625	-187500.015625	-187500.015625	460.000000	436.000000	1018.000000	1606912421.799445
463	65711.312500	33354.210938	-78060.828125	-187500.015625	-187500.015625	-187500.015625	-187500.015625	-187500.015625	459.000000	437.000000	1018.000000	1606912421.799454
464	65677.781250	33319.183594	-81627.140625	-187500.015625	-187500.015625	-187500.015625	-187500.015625	-187500.015625	460.000000	436.000000	1019.000000	1606912421.799463
465	65619.914062	33257.136719	-73754.875000	-187500.015625	-187500.015625	-187500.015625	-187500.015625	-187500.015625	460.000000	436.000000	1019.000000	1606912421.799473
466	65634.351562	33275.128906	-66506.046875	-187500.015625	-187500.015625	-187500.015625	-187500.015625	-187500.015625	460.000000	436.000000	1018.000000	1606912421.799486
467	65693.476562	33339.035156	-72235.515625	-187500.015625	-187500.015625	-187500.015625	-187500.015625	-187500.015625	460.000000	436.000000	1019.000000	1606912421.799495
468	65709.031250	33354.253906	-81422.398438	-187500.015625	-187500.015625	-187500.015625	-187500.015625	-187500.015625	460.000000	436.000000	1018.000000	1606912421.799504
469	65672.125000	33314.335938	-82662.406250	-187500.015625	-187500.015625	-187500.015625	-187500.015625	-187500.015625	459.000000	436.000000	1018.000000	1606912421.799514
470	65621.390625	33258.144531	-74030.960938	-187500.015625	-187500.015625	-187500.015625	-187500.015625	-187500.015625	460.000000	436.000000	1018.000000	1606912421.799523
471	65629.164062	33266.949219	-65015.949219	-187500.015625	-187500.015625	-187500.015625	-187500.015625	-187500.015625	460.000000	436.000000	1019.000000	1606912421.799532
472	65686.296875	33326.984375	-67380.585938	-187500.015625	-187500.015625	-187500.015625	-187500.015625	-187500.015625	460.000000	436.000000	1018.000000	1606912421.799541
473	65724.500000	33366.570312	-77617.968750	-187500.015625	-187500.015625	-187500.015625	-187500.015625	-187500.015625	460.000000	436.000000	1018.000000	1606912421.799550
474	65686.250000	33326.539062	-81498.703125	-187500.015625	-187500.015625	-187500.015625	-187500.015625	-187500.015625	459.000000	436.000000	1018.000000	1606912421.799560
475	65621.500000	33257.382812	-73888.468750	-187500.015625	-187500.015625	-187500.015625	-187500.015625	-187500.015625	460.000000	436.000000	1019.000000	1606912421.799569
476	65637.101562	33275.218750	-66456.179688	-187500.015625	-187500.015625	-187500.015625	-187500.015625	-187500.015625	460.000000	437.000000	1018.000000	1606912421.799578
477	65705.875000	33350.007812	-72829.062500	-187500.015625	-187500.015625	-187500.015625	-187500.015625	-187500.015625	459.000000	436.000000	1019.000000	1606912421.799587
478	65715.671875	33359.953125	-81839.765625	-187500.015625	-187500.015625	-187500.015625	-187500.015625	-187500.015625	460.000000	437.000000	1019.000000	1606912421.799597
479	65676.710938	33316.234375	-82822.531250	-187500.015625	-187500.015625	-187500.015625	-187500.015625	-187500.015625	459.000000	436.000000	1018.000000	1606912421.799606
480	65626.578125	33263.039062	-74288.523438	-187500.015625	-187500.015625	-187500.015625	-187500.015625	-187500.015625	460.000000	436.000000	1019.000000	1606912421.799614
481	65629.570312	33268.492188	-64997.128906	-187500.015625	-187500.015625	-187500.015625	-187500.015625	-187500.015625	460.000000	436.000000	1019.000000	1606912422.277356
482	65684.531250	33326.496094	-67010.171875	-187500.015625	-187500.015625	-187500.015625	-187500.015625	-187500.015625	460.000000	436.000000	1018.000000	1606912422.278220
483	65713.750000	33356.175781	-77211.125000	-187500.015625	-187500.015625	-187500.015625	-187500.015625	-187500.015625	460.000000	436.000000	1018.000000	1606912422.278231
484	65682.703125	33323.500000	-81409.429688	-187500.015625	-187500.015625	-187500.015625	-187500.015625	-187500.015625	460.000000	436.000000	1018.000000	1606912422.278241
485	65627.734375	33265.742188	-74065.609375	-187500.015625	-187500.015625	-187500.015625	-187500.015625	-187500.015625	460.000000	436.000000	1018.000000	1606912422.278250
486	65633.726562	33273.007812	-65053.097656	-187500.015625	-187500.015625	-187500.015625	-187500.015625	-187500.015625	460.000000	436.000000	1019.000000	1606912422.278258
487	65692.843750	33337.156250	-67036.187500	-187500.015625	-187500.015625	-187500.015625	-187500.015625	-187500.015625	460.000000	436.000000	1018.000000	1606912422.278268
488	65729.640625	33376.382812	-77226.328125	-187500.015625	-187500.015625	-187500.015625	-187500.015625	-187500.015625	460.000000	436.000000	1019.000000	1606912422.278277
489	65695.578125	33338.542969	-81631.070312	-187500.015625	-187500.015625	-187500.015625	-187500.015625	-187500.015625	460.000000	436.000000	1019.000000	1606912422.278299
490	65629.929688	33269.699219	-74474.867188	-187500.015625	-187500.015625	-187500.015625	-187500.015625	-187500.015625	460.000000	436.000000	1019.000000	1606912422.278308
491	65635.289062	33277.500000	-66619.726562	-187500.015625	-187500.015625	-187500.015625	-187500.015625	-187500.015625	460.000000	436.000000	1019.000000	1606912422.278318
492	65698.234375	33344.621094	-72619.273438	-187500.015625	-187500.015625	-187500.015625	-187500.015625	-187500.015625	460.000000	436.000000	1018.000000	1606912422.278327
493	65714.328125	33358.210938	-81746.875000	-187500.015625	-187500.015625	-187500.015625	-187500.015625	-187500.015625	460.000000	436.000000	1019.000000	1606912422.278335
494	65681.421875	33321.843750	-83050.515625	-187500.015625	-187500.015625	-187500.015625	-187500.015625	-187500.015625	460.000000	436.000000	1018.000000	1606912422.278344
495	65623.179688	33260.042969	-74858.179688	-187500.015625	-187500.015625	-187500.015625	-187500.015625	-187500.015625	460.000000	436.000000	1019.000000	1606912422.278354
496	65623.375000	33261.136719	-65190.468750	-187500.015625	-187500.015625	-187500.015625	-187500.015625	-187500.015625	460.000000	436.000000	1019.000000	1606912422.278363
497	65680.554688	33321.265625	-66651.359375	-187500.015625	-187500.015625	-187500.015625	-187500.015625	-187500.015625	460.000000	436.000000	1018.000000	1606912422.278372
498	65718.710938	33359.351562	-76769.812500	-187500.015625	-187500.015625	-187500.015625	-187500.015625	-187500.015625	460.000000	436.000000	1018.000000	1606912422.278381
499	65684.195312	33322.269531	-81486.500000	-187500.015625	-187500.015625	-187500.015625	-187500.015625	-187500.015625	460.000000	436.000000	1018.000000	1606912422.278390
500	65623.445312	33260.019531	-74597.203125	-187500.015625	-187500.015625	-187500.015625	-187500.015625	-187500.015625	460.000000	435.000000	1019.000000	1606912422.278400
501	65623.601562	33260.871094	-65284.949219	-187500.015625	-187500.015625	-187500.015625	-187500.015625	-187500.015625	460.000000	437.000000	1019.000000	1606912422.278408
502	65687.390625	33330.226562	-68141.882812	-187500.015625	-187500.015625	-187500.015625	-187500.015625	-187500.015625	460.000000	436.000000	1019.000000	1606912422.278418
503	65720.007812	33364.292969	-79256.289062	-187500.015625	-187500.015625	-187500.015625	-187500.015625	-187500.015625	460.000000	436.000000	1019.000000	1606912422.278428
504	65686.992188	33327.253906	-82514.835938	-187500.015625	-187500.015625	-187500.015625	-187500.015625	-187500.015625	460.000000	436.000000	1018.000000	1606912422.278437
505	65630.062500	33267.730469	-75114.820312	-187500.015625	-187500.015625	-187500.015625	-187500.015625	-187500.015625	460.000000	436.000000	1019.000000	1606912422.278452
506	65625.835938	33267.015625	-65470.402344	-187500.015625	-187500.015625	-187500.015625	-187500.015625	-187500.015625	460.000000	437.000000	1018.000000	1606912422.278462
507	65682.789062	33328.015625	-66640.312500	-187500.015625	-187500.015625	-187500.015625	-187500.015625	-187500.015625	460.000000	435.000000	1019.000000	1606912422.278471
508	65722.125000	33368.718750	-76687.851562	-187500.015625	-187500.015625	-187500.015625	-187500.015625	-187500.015625	460.000000	436.000000	1019.000000	1606912422.278480
509	65688.109375	33328.910156	-81727.851562	-187500.015625	-187500.015625	-187500.015625	-187500.015625	-187500.015625	460.000000	436.000000	1019.000000	1606912422.278489
510	65625.140625	33259.753906	-75128.773438	-187500.015625	-187500.015625	-187500.015625	-187500.015625	-187500.015625	460.000000	436.000000	1018.000000	1606912422.278498
511	65628.359375	33267.062500	-65586.320312	-187500.015625	-187500.015625	-187500.015625	-187500.015625	-187500.015625	460.000000	437.000000	1018.000000	1606912422.278507
512	65687.507812	33330.316406	-66658.421875	-187500.015625	-187500.015625	-187500.015625	-187500.015625	-187500.015625	460.000000	436.000000	1019.000000	1606912422.278522
513	65725.906250	33369.679688	-76715.140625	-187500.015625	-187500.015625	-187500.015625	-187500.015625	-187500.015625	460.000000	436.000000	1018.000000	1606912422.278531
514	65695.820312	33337.378906	-81940.843750	-187500.015625	-187500.015625	-187500.015625	-187500.015625	-187500.015625	460.000000	436.000000	1019.000000	1606912422.278540
515	65634.757812	33271.980469	-75536.648438	-187500.015625	-187500.015625	-187500.015625	-187500.015625	-187500.015625	460.000000	436.000000	1018.000000	1606912422.278549
516	65635.898438	33274.125000	-66958.359375	-187500.015625	-187500.015625	-187500.015625	-187500.015625	-187500.015625	460.000000	436.000000	1018.000000	1606912422.278558
517	65694.773438	33338.832031	-71690.671875	-187500.015625	-187500.015625	-187500.015625	-187500.015625	-187500.015625	460.000000	436.000000	1019.000000	1606912422.278567
518	65718.953125	33364.449219	-81159.921875	-187500.015625	-187500.015625	-187500.015625	-187500.015625	-187500.015625	460.000000	436.000000	1018.000000	1606912422.278576
519	65689.539062	33331.097656	-83334.117188	-187500.015625	-187500.015625	-187500.015625	-187500.015625	-187500.015625	460.000000	436.000000	1018.000000	1606912422.278586
520	65629.968750	33267.015625	-75908.132812	-187500.015625	-187500.015625	-187500.015625	-187500.015625	-187500.015625	460.000000	436.000000	1018.000000	1606912422.278594
521	65626.125000	33262.167969	-65791.578125	-187500.015625	-187500.015625	-187500.015625	-187500.015625	-187500.015625	460.000000	436.000000	1018.000000	1606912422.278604
522	65683.796875	33322.539062	-66355.109375	-187500.015625	-187500.015625	-187500.015625	-187500.015625	-187500.015625	460.000000	436.000000	1018.000000	1606912422.278613
523	65726.554688	33366.816406	-76191.414062	-187500.015625	-187500.015625	-187500.015625	-187500.015625	-187500.015625	460.000000	436.000000	1018.000000	1606912422.278622
524	65696.867188	33333.535156	-81696.804688	-187500.015625	-187500.015625	-187500.015625	-187500.015625	-187500.015625	460.000000	436.000000	1018.000000	1606912422.278631
525	65632.296875	33265.496094	-75593.171875	-187500.015625	-187500.015625	-187500.015625	-187500.015625	-187500.015625	460.000000	436.000000	1019.000000	1606912422.278642
526	65632.500000	33268.804688	-66804.375000	-187500.015625	-187500.015625	-187500.015625	-187500.015625	-187500.015625	460.000000	436.000000	1019.000000	1606912422.278651
527	65695.531250	33337.847656	-71383.984375	-187500.015625	-187500.015625	-187500.015625	-187500.015625	-187500.015625	460.000000	436.000000	1018.000000	1606912422.278660
528	65716.335938	33358.792969	-81037.679688	-187500.015625	-187500.015625	-187500.015625	-187500.015625	-187500.015625	460.000000	436.000000	1018.000000	1606912422.278670
529	65684.914062	33324.839844	-83348.218750	-187500.015625	-187500.015625	-187500.015625	-187500.015625	-187500.015625	460.000000	436.000000	1019.000000	1606912422.278679
530	65625.007812	33260.199219	-76158.539062	-187500.015625	-187500.015625	-187500.015625	-187500.015625	-187500.015625	460.000000	436.000000	1018.000000	1606912422.278688
531	65621.164062	33256.554688	-65851.054688	-187500.015625	-187500.015625	-187500.015625	-187500.015625	-187500.015625	460.000000	436.000000	1019.000000	1606912422.278697
532	65682.273438	33321.265625	-66028.187500	-187500.015625	-187500.015625	-187500.015625	-187500.015625	-187500.015625	460.000000	436.000000	1017.000000	1606912422.278706
533	65733.078125	33374.507812	-75804.531250	-187500.015625	-187500.015625	-187500.015625	-187500.015625	-187500.015625	460.000000	436.000000	1018.000000	1606912422.278715
534	65701.695312	33341.000000	-81600.984375	-187500.015625	-187500.015625	-187500.015625	-187500.015625	-187500.015625	460.000000	436.000000	1018.000000	1606912422.278724
535	65633.656250	33270.437500	-75809.648438	-187500.015625	-187500.015625	-187500.015625	-187500.015625	-187500.015625	460.000000	436.000000	1018.000000	1606912422.278738
536	65619.109375	33256.980469	-65857.867188	-187500.015625	-187500.015625	-187500.015625	-187500.015625	-187500.015625	460.000000	436.000000	1018.000000	1606912422.278747
537	65673.515625	33316.636719	-66015.515625	-187500.015625	-187500.015625	-187500.015625	-187500.015625	-187500.015625	460.000000	437.000000	1018.000000	1606912422.278757
538	65718.015625	33364.738281	-75816.312500	-187500.015625	-187500.015625	-187500.015625	-187500.015625	-187500.015625	460.000000	436.000000	1018.000000	1606912422.278766
539	65691.843750	33336.687500	-81841.601562	-187500.015625	-187500.015625	-187500.015625	-187500.015625	-187500.015625	460.000000	436.000000	1018.000000	1606912422.278775
540	65627.085938	33269.339844	-76273.156250	-187500.015625	-187500.015625	-187500.015625	-187500.015625	-187500.015625	460.000000	436.000000	1018.000000	1606912422.278784
541	65618.171875	33261.652344	-66914.546875	-187500.015625	-187500.015625	-187500.015625	-187500.015625	-187500.015625	461.000000	436.000000	1020.000000	1606912422.278794
542	65672.687500	33319.609375	-69021.718750	-187500.015625	-187500.015625	-187500.015625	-187500.015625	-187500.015625	460.000000	436.000000	1018.000000	1606912422.278803
543	65708.046875	33355.484375	-78848.054688	-187500.015625	-187500.015625	-187500.015625	-187500.015625	-187500.015625	460.000000	436.000000	1018.000000	1606912422.278812
544	65677.875000	33320.480469	-83012.093750	-187500.015625	-187500.015625	-187500.015625	-187500.015625	-187500.015625	460.000000	436.000000	1018.000000	1606912422.278821
545	65625.101562	33260.914062	-76724.570312	-187500.015625	-187500.015625	-187500.015625	-187500.015625	-187500.015625	460.000000	436.000000	1019.000000	1606912422.278830
546	65620.562500	33257.808594	-66381.367188	-187500.015625	-187500.015625	-187500.015625	-187500.015625	-187500.015625	460.000000	436.000000	1019.000000	1606912422.278839
547	65670.406250	33311.339844	-66049.671875	-187500.015625	-187500.015625	-187500.015625	-187500.015625	-187500.015625	460.000000	436.000000	1018.000000	1606912422.278848
548	65714.773438	33361.273438	-75653.250000	-187500.015625	-187500.015625	-187500.015625	-187500.015625	-187500.015625	460.000000	436.000000	1019.000000	1606912422.278857
549	65688.554688	33335.347656	-81904.656250	-187500.015625	-187500.015625	-187500.015625	-187500.015625	-187500.015625	460.000000	436.000000	1018.000000	1606912422.278867
550	65622.773438	33264.582031	-76608.500000	-187500.015625	-187500.015625	-187500.015625	-187500.015625	-187500.015625	460.000000	436.000000	1018.000000	1606912422.278876
551	65608.718750	33249.359375	-67253.289062	-187500.015625	-187500.015625	-187500.015625	-187500.015625	-187500.015625	460.000000	436.000000	1018.000000	1606912422.278885
552	65669.781250	33313.820312	-70589.804688	-187500.015625	-187500.015625	-187500.015625	-187500.015625	-187500.015625	460.000000	436.000000	1019.000000	1606912422.278894
553	65696.781250	33340.375000	-80527.367188	-187500.015625	-187500.015625	-187500.015625	-187500.015625	-187500.015625	460.000000	436.000000	1019.000000	1606912422.278903
554	65666.984375	33307.921875	-83624.398438	-187500.015625	-187500.015625	-187500.015625	-187500.015625	-187500.015625	460.000000	436.000000	1018.000000	1606912422.278912
555	65611.843750	33249.023438	-77208.039062	-187500.015625	-187500.015625	-187500.015625	-187500.015625	-187500.015625	460.000000	436.000000	1019.000000	1606912422.278921
556	65595.570312	33234.070312	-66586.445312	-187500.015625	-187500.015625	-187500.015625	-187500.015625	-187500.015625	460.000000	437.000000	1017.000000	1606912422.278930
557	65643.765625	33288.429688	-65773.156250	-187500.015625	-187500.015625	-187500.015625	-187500.015625	-187500.015625	460.000000	436.000000	1019.000000	1606912422.278939
558	65687.929688	33336.867188	-75155.750000	-187500.015625	-187500.015625	-187500.015625	-187500.015625	-187500.015625	460.000000	436.000000	1018.000000	1606912422.278949
559	65666.585938	33311.898438	-81704.164062	-187500.015625	-187500.015625	-187500.015625	-187500.015625	-187500.015625	460.000000	437.000000	1018.000000	1606912422.278962
560	65605.562500	33246.296875	-76780.187500	-187500.015625	-187500.015625	-187500.015625	-187500.015625	-187500.015625	460.000000	435.000000	1019.000000	1606912422.278971
561	65589.492188	33230.359375	-66545.367188	-187500.015625	-187500.015625	-187500.015625	-187500.015625	-187500.015625	460.000000	436.000000	1018.000000	1606912422.278980
562	65641.820312	33287.355469	-65817.523438	-187500.015625	-187500.015625	-187500.015625	-187500.015625	-187500.015625	460.000000	436.000000	1019.000000	1606912422.278989
563	65688.156250	33335.859375	-75215.203125	-187500.015625	-187500.015625	-187500.015625	-187500.015625	-187500.015625	460.000000	436.000000	1019.000000	1606912422.279001
564	65666.273438	33311.140625	-81954.921875	-187500.015625	-187500.015625	-187500.015625	-187500.015625	-187500.015625	460.000000	437.000000	1018.000000	1606912422.279010
565	65600.648438	33240.617188	-77190.312500	-187500.015625	-187500.015625	-187500.015625	-187500.015625	-187500.015625	460.000000	436.000000	1018.000000	1606912422.279020
566	65582.671875	33224.035156	-66895.171875	-187500.015625	-187500.015625	-187500.015625	-187500.015625	-187500.015625	460.000000	436.000000	1019.000000	1606912422.279028
567	65640.632812	33288.296875	-66083.179688	-187500.015625	-187500.015625	-187500.015625	-187500.015625	-187500.015625	460.000000	436.000000	1018.000000	1606912422.279037
568	65694.968750	33346.699219	-76095.703125	-187500.015625	-187500.015625	-187500.015625	-187500.015625	-187500.015625	460.000000	436.000000	1018.000000	1606912422.279047
569	65669.468750	33317.554688	-82634.890625	-187500.015625	-187500.015625	-187500.015625	-187500.015625	-187500.015625	460.000000	436.000000	1019.000000	1606912422.279056
570	65606.992188	33250.746094	-77681.742188	-187500.015625	-187500.015625	-187500.015625	-187500.015625	-187500.015625	460.000000	435.000000	1018.000000	1606912422.279065
571	65587.187500	33229.667969	-67667.601562	-187500.015625	-187500.015625	-187500.015625	-187500.015625	-187500.015625	460.000000	437.000000	1018.000000	1606912422.279074
572	65644.031250	33290.195312	-67957.500000	-187500.015625	-187500.015625	-187500.015625	-187500.015625	-187500.015625	460.000000	436.000000	1019.000000	1606912422.279083
573	65692.843750	33342.230469	-77514.929688	-187500.015625	-187500.015625	-187500.015625	-187500.015625	-187500.015625	460.000000	436.000000	1018.000000	1606912422.279092
574	65669.515625	33315.921875	-83087.648438	-187500.015625	-187500.015625	-187500.015625	-187500.015625	-187500.015625	460.000000	436.000000	1019.000000	1606912422.279101
575	65610.500000	33251.480469	-77953.203125	-187500.015625	-187500.015625	-187500.015625	-187500.015625	-187500.015625	460.000000	436.000000	1018.000000	1606912422.279110
576	65592.445312	33231.476562	-67330.359375	-187500.015625	-187500.015625	-187500.015625	-187500.015625	-187500.015625	460.000000	437.000000	1018.000000	1606912422.279119
577	65645.375000	33287.984375	-65894.843750	-187500.015625	-187500.015625	-187500.015625	-187500.015625	-187500.015625	460.000000	435.000000	1019.000000	1606912422.279128
578	65693.562500	33341.335938	-74990.414062	-187500.015625	-187500.015625	-187500.015625	-187500.015625	-187500.015625	460.000000	436.000000	1017.000000	1606912422.279137
579	65675.593750	33323.500000	-82086.062500	-187500.015625	-187500.015625	-187500.015625	-187500.015625	-187500.015625	460.000000	436.000000	1019.000000	1606912422.279146
580	65615.625000	33258.390625	-77850.875000	-187500.015625	-187500.015625	-187500.015625	-187500.015625	-187500.015625	461.000000	435.000000	1019.000000	1606912422.279155
581	65597.539062	33240.460938	-67917.000000	-187500.015625	-187500.015625	-187500.015625	-187500.015625	-187500.015625	461.000000	437.000000	1018.000000	1606912422.279165
582	65658.695312	33308.144531	-69569.289062	-187500.015625	-187500.015625	-187500.015625	-187500.015625	-187500.015625	461.000000	436.000000	1019.000000	1606912422.279178
583	65696.421875	33348.175781	-79726.523438	-187500.015625	-187500.015625	-187500.015625	-187500.015625	-187500.015625	460.000000	436.000000	1018.000000	1606912422.279187
584	65668.484375	33315.207031	-83899.437500	-187500.015625	-187500.015625	-187500.015625	-187500.015625	-187500.015625	460.000000	437.000000	1018.000000	1606912422.279197
585	65615.312500	33257.562500	-78434.929688	-187500.015625	-187500.015625	-187500.015625	-187500.015625	-187500.015625	460.000000	435.000000	1019.000000	1606912422.279206
586	65595.703125	33237.960938	-67554.656250	-187500.015625	-187500.015625	-187500.015625	-187500.015625	-187500.015625	460.000000	437.000000	1018.000000	1606912422.279214
587	65643.671875	33290.531250	-65663.367188	-187500.015625	-187500.015625	-187500.015625	-187500.015625	-187500.015625	460.000000	436.000000	1019.000000	1606912422.279224
588	65692.781250	33341.335938	-74517.945312	-187500.015625	-187500.015625	-187500.015625	-187500.015625	-187500.015625	461.000000	436.000000	1019.000000	1606912422.279233
589	65675.656250	33320.816406	-81867.218750	-187500.015625	-187500.015625	-187500.015625	-187500.015625	-187500.015625	460.000000	436.000000	1019.000000	1606912422.279242
590	65615.156250	33256.421875	-77980.453125	-187500.015625	-187500.015625	-187500.015625	-187500.015625	-187500.015625	460.000000	435.000000	1018.000000	1606912422.279251
591	65590.718750	33232.773438	-67514.421875	-187500.015625	-187500.015625	-187500.015625	-187500.015625	-187500.015625	460.000000	436.000000	1018.000000	1606912422.279260
592	65636.320312	33281.722656	-65627.312500	-187500.015625	-187500.015625	-187500.015625	-187500.015625	-187500.015625	460.000000	436.000000	1019.000000	1606912422.279269
593	65688.937500	33336.820312	-74482.734375	-187500.015625	-187500.015625	-187500.015625	-187500.015625	-187500.015625	460.000000	435.000000	1018.000000	1606912422.279278
594	65675.523438	33320.324219	-82057.117188	-187500.015625	-187500.015625	-187500.015625	-187500.015625	-187500.015625	460.000000	437.000000	1018.000000	1606912422.279288
595	65615.156250	33255.257812	-78343.554688	-187500.015625	-187500.015625	-187500.015625	-187500.015625	-187500.015625	460.000000	435.000000	1018.000000	1606912422.279297
596	65595.593750	33235.812500	-68230.085938	-187500.015625	-187500.015625	-187500.015625	-187500.015625	-187500.015625	460.000000	437.000000	1018.000000	1606912422.279307
597	65644.210938	33288.250000	-67946.953125	-187500.015625	-187500.015625	-187500.015625	-187500.015625	-187500.015625	461.000000	436.000000	1019.000000	1606912422.279316
598	65689.046875	33333.492188	-77277.937500	-187500.015625	-187500.015625	-187500.015625	-187500.015625	-187500.015625	460.000000	436.000000	1018.000000	1606912422.279324
599	65669.687500	33310.042969	-83294.734375	-187500.015625	-187500.015625	-187500.015625	-187500.015625	-187500.015625	460.000000	436.000000	1018.000000	1606912422.279334
600	65611.265625	33248.015625	-78858.445312	-187500.015625	-187500.015625	-187500.015625	-187500.015625	-187500.015625	460.000000	435.000000	1019.000000	1606912422.279343
601	65593.156250	33230.203125	-68075.320312	-187500.015625	-187500.015625	-187500.015625	-187500.015625	-187500.015625	460.000000	437.000000	1018.000000	1606912422.279352
602	65636.210938	33277.902344	-65743.117188	-187500.015625	-187500.015625	-187500.015625	-187500.015625	-187500.015625	460.000000	436.000000	1019.000000	1606912422.756915
603	65690.609375	33337.378906	-74309.687500	-187500.015625	-187500.015625	-187500.015625	-187500.015625	-187500.015625	461.000000	436.000000	1018.000000	1606912422.757329
604	65680.460938	33328.148438	-82066.460938	-187500.015625	-187500.015625	-187500.015625	-187500.015625	-187500.015625	460.000000	436.000000	1019.000000	1606912422.757693
605	65626.125000	33269.320312	-78668.664062	-187500.015625	-187500.015625	-187500.015625	-187500.015625	-187500.015625	460.000000	436.000000	1018.000000	1606912422.757901
606	65602.453125	33244.730469	-68351.656250	-187500.015625	-187500.015625	-187500.015625	-187500.015625	-187500.015625	460.000000	437.000000	1018.000000	1606912422.757910
607	65655.140625	33302.937500	-68424.945312	-187500.015625	-187500.015625	-187500.015625	-187500.015625	-187500.015625	461.000000	436.000000	1020.000000	1606912422.757919
608	65696.804688	33347.886719	-78819.046875	-187500.015625	-187500.015625	-187500.015625	-187500.015625	-187500.015625	460.000000	436.000000	1019.000000	1606912422.757928
609	65674.765625	33321.597656	-83949.437500	-187500.015625	-187500.015625	-187500.015625	-187500.015625	-187500.015625	460.000000	436.000000	1019.000000	1606912422.757937
610	65621.750000	33264.738281	-79325.554688	-187500.015625	-187500.015625	-187500.015625	-187500.015625	-187500.015625	460.000000	435.000000	1018.000000	1606912422.757946
611	65598.859375	33241.089844	-68344.812500	-187500.015625	-187500.015625	-187500.015625	-187500.015625	-187500.015625	460.000000	436.000000	1018.000000	1606912422.757955
612	65642.914062	33288.472656	-65544.968750	-187500.015625	-187500.015625	-187500.015625	-187500.015625	-187500.015625	460.000000	437.000000	1018.000000	1606912422.757964
613	65695.414062	33344.843750	-73864.710938	-187500.015625	-187500.015625	-187500.015625	-187500.015625	-187500.015625	461.000000	436.000000	1018.000000	1606912422.757973
614	65680.109375	33329.199219	-81854.656250	-187500.015625	-187500.015625	-187500.015625	-187500.015625	-187500.015625	460.000000	436.000000	1019.000000	1606912422.757982
615	65621.859375	33266.769531	-78845.578125	-187500.015625	-187500.015625	-187500.015625	-187500.015625	-187500.015625	460.000000	436.000000	1019.000000	1606912422.757992
616	65592.734375	33235.097656	-68319.984375	-187500.015625	-187500.015625	-187500.015625	-187500.015625	-187500.015625	461.000000	437.000000	1018.000000	1606912422.758000
617	65634.843750	33282.035156	-65701.765625	-187500.015625	-187500.015625	-187500.015625	-187500.015625	-187500.015625	460.000000	436.000000	1018.000000	1606912422.758010
618	65690.164062	33341.781250	-74971.812500	-187500.015625	-187500.015625	-187500.015625	-187500.015625	-187500.015625	460.000000	436.000000	1018.000000	1606912422.758019
619	65674.320312	33320.906250	-82759.406250	-187500.015625	-187500.015625	-187500.015625	-187500.015625	-187500.015625	460.000000	436.000000	1019.000000	1606912422.758028
620	65612.515625	33252.644531	-79357.789062	-187500.015625	-187500.015625	-187500.015625	-187500.015625	-187500.015625	460.000000	436.000000	1018.000000	1606912422.758037
621	65585.359375	33223.007812	-68666.210938	-187500.015625	-187500.015625	-187500.015625	-187500.015625	-187500.015625	460.000000	436.000000	1018.000000	1606912422.758046
622	65637.664062	33280.851562	-65736.500000	-187500.015625	-187500.015625	-187500.015625	-187500.015625	-187500.015625	461.000000	436.000000	1019.000000	1606912422.758055
623	65692.843750	33340.488281	-73907.492188	-187500.015625	-187500.015625	-187500.015625	-187500.015625	-187500.015625	460.000000	435.000000	1019.000000	1606912422.758064
624	65681.132812	33328.214844	-82080.453125	-187500.015625	-187500.015625	-187500.015625	-187500.015625	-187500.015625	460.000000	436.000000	1019.000000	1606912422.758073
625	65624.585938	33267.308594	-79391.156250	-187500.015625	-187500.015625	-187500.015625	-187500.015625	-187500.015625	460.000000	436.000000	1019.000000	1606912422.758082
626	65591.054688	33231.925781	-68840.398438	-187500.015625	-187500.015625	-187500.015625	-187500.015625	-187500.015625	461.000000	436.000000	1019.000000	1606912422.758091
627	65630.617188	33275.218750	-65716.562500	-187500.015625	-187500.015625	-187500.015625	-187500.015625	-187500.015625	460.000000	436.000000	1018.000000	1606912422.758100
628	65688.351562	33336.152344	-73798.617188	-187500.015625	-187500.015625	-187500.015625	-187500.015625	-187500.015625	460.000000	436.000000	1018.000000	1606912422.758109
629	65683.976562	33328.707031	-82150.656250	-187500.015625	-187500.015625	-187500.015625	-187500.015625	-187500.015625	461.000000	436.000000	1019.000000	1606912422.758123
630	65630.398438	33272.671875	-79661.476562	-187500.015625	-187500.015625	-187500.015625	-187500.015625	-187500.015625	460.000000	435.000000	1018.000000	1606912422.758133
631	65604.734375	33247.972656	-69505.335938	-187500.015625	-187500.015625	-187500.015625	-187500.015625	-187500.015625	461.000000	436.000000	1019.000000	1606912422.758142
632	65653.015625	33300.878906	-69395.859375	-187500.015625	-187500.015625	-187500.015625	-187500.015625	-187500.015625	460.000000	436.000000	1018.000000	1606912422.758150
633	65692.554688	33342.410156	-79265.632812	-187500.015625	-187500.015625	-187500.015625	-187500.015625	-187500.015625	460.000000	436.000000	1018.000000	1606912422.758160
634	65672.304688	33322.269531	-84369.179688	-187500.015625	-187500.015625	-187500.015625	-187500.015625	-187500.015625	460.000000	436.000000	1019.000000	1606912422.758169
635	65620.382812	33267.507812	-80277.453125	-187500.015625	-187500.015625	-187500.015625	-187500.015625	-187500.015625	460.000000	436.000000	1019.000000	1606912422.758178
636	65587.859375	33233.308594	-69179.539062	-187500.015625	-187500.015625	-187500.015625	-187500.015625	-187500.015625	460.000000	436.000000	1019.000000	1606912422.758186
637	65630.304688	33279.152344	-65448.609375	-187500.015625	-187500.015625	-187500.015625	-187500.015625	-187500.015625	461.000000	436.000000	1018.000000	1606912422.758196
638	65690.906250	33340.417969	-73172.882812	-187500.015625	-187500.015625	-187500.015625	-187500.015625	-187500.015625	461.000000	436.000000	1018.000000	1606912422.758205
639	65685.468750	33332.285156	-81715.828125	-187500.015625	-187500.015625	-187500.015625	-187500.015625	-187500.015625	461.000000	436.000000	1018.000000	1606912422.758214
640	65631.382812	33272.335938	-79573.281250	-187500.015625	-187500.015625	-187500.015625	-187500.015625	-187500.015625	460.000000	436.000000	1018.000000	1606912422.758222
641	65593.609375	33231.031250	-69079.156250	-187500.015625	-187500.015625	-187500.015625	-187500.015625	-187500.015625	461.000000	436.000000	1018.000000	1606912422.758232
642	65632.523438	33272.648438	-65407.660156	-187500.015625	-187500.015625	-187500.015625	-187500.015625	-187500.015625	460.000000	436.000000	1018.000000	1606912422.758241
643	65690.656250	33335.367188	-73168.320312	-187500.015625	-187500.015625	-187500.015625	-187500.015625	-187500.015625	460.000000	436.000000	1019.000000	1606912422.758250
644	65682.273438	33326.203125	-81947.078125	-187500.015625	-187500.015625	-187500.015625	-187500.015625	-187500.015625	460.000000	436.000000	1019.000000	1606912422.758259
645	65625.992188	33267.285156	-79954.109375	-187500.015625	-187500.015625	-187500.015625	-187500.015625	-187500.015625	460.000000	436.000000	1018.000000	1606912422.758268
646	65594.367188	33233.218750	-69640.054688	-187500.015625	-187500.015625	-187500.015625	-187500.015625	-187500.015625	461.000000	436.000000	1019.000000	1606912422.758277
647	65638.375000	33279.355469	-67041.195312	-187500.015625	-187500.015625	-187500.015625	-187500.015625	-187500.015625	461.000000	436.000000	1018.000000	1606912422.758286
648	65689.023438	33332.328125	-75355.375000	-187500.015625	-187500.015625	-187500.015625	-187500.015625	-187500.015625	461.000000	435.000000	1018.000000	1606912422.758295
649	65686.007812	33329.601562	-83012.898438	-187500.015625	-187500.015625	-187500.015625	-187500.015625	-187500.015625	460.000000	436.000000	1019.000000	1606912422.758304
650	65637.929688	33278.886719	-80406.171875	-187500.015625	-187500.015625	-187500.015625	-187500.015625	-187500.015625	460.000000	436.000000	1018.000000	1606912422.758313
651	65598.296875	33236.550781	-69686.257812	-187500.015625	-187500.015625	-187500.015625	-187500.015625	-187500.015625	460.000000	436.000000	1018.000000	1606912422.758322
652	65627.492188	33268.894531	-65550.156250	-187500.015625	-187500.015625	-187500.015625	-187500.015625	-187500.015625	460.000000	436.000000	1019.000000	1606912422.758335
653	65683.148438	33329.242188	-72900.414062	-187500.015625	-187500.015625	-187500.015625	-187500.015625	-187500.015625	460.000000	436.000000	1018.000000	1606912422.758344
654	65681.851562	33330.652344	-81766.007812	-187500.015625	-187500.015625	-187500.015625	-187500.015625	-187500.015625	460.000000	436.000000	1019.000000	1606912422.758353
655	65629.500000	33273.945312	-80177.132812	-187500.015625	-187500.015625	-187500.015625	-187500.015625	-187500.015625	461.000000	435.000000	1019.000000	1606912422.758362
656	65593.382812	33233.398438	-70023.367188	-187500.015625	-187500.015625	-187500.015625	-187500.015625	-187500.015625	460.000000	436.000000	1018.000000	1606912422.758371
657	65644.257812	33288.386719	-68721.578125	-187500.015625	-187500.015625	-187500.015625	-187500.015625	-187500.015625	461.000000	436.000000	1019.000000	1606912422.758381
658	65688.984375	33334.093750	-78391.789062	-187500.015625	-187500.015625	-187500.015625	-187500.015625	-187500.015625	460.000000	436.000000	1018.000000	1606912422.758390
659	65678.992188	33321.957031	-84229.906250	-187500.015625	-187500.015625	-187500.015625	-187500.015625	-187500.015625	460.000000	437.000000	1019.000000	1606912422.758399
660	65628.343750	33268.425781	-80915.148438	-187500.015625	-187500.015625	-187500.015625	-187500.015625	-187500.015625	460.000000	435.000000	1019.000000	1606912422.758408
661	65586.898438	33224.792969	-69876.398438	-187500.015625	-187500.015625	-187500.015625	-187500.015625	-187500.015625	461.000000	436.000000	1019.000000	1606912422.758417
662	65620.742188	33261.406250	-65292.640625	-187500.015625	-187500.015625	-187500.015625	-187500.015625	-187500.015625	461.000000	436.000000	1019.000000	1606912422.758426
663	65679.015625	33325.289062	-72887.937500	-187500.015625	-187500.015625	-187500.015625	-187500.015625	-187500.015625	460.000000	436.000000	1017.000000	1606912422.758435
664	65678.812500	33323.433594	-81979.179688	-187500.015625	-187500.015625	-187500.015625	-187500.015625	-187500.015625	461.000000	436.000000	1018.000000	1606912422.758444
665	65628.164062	33268.937500	-80331.320312	-187500.015625	-187500.015625	-187500.015625	-187500.015625	-187500.015625	460.000000	436.000000	1018.000000	1606912422.758453
666	65594.585938	33233.085938	-70096.789062	-187500.015625	-187500.015625	-187500.015625	-187500.015625	-187500.015625	460.000000	436.000000	1018.000000	1606912422.758462
667	65637.437500	33281.367188	-68440.796875	-187500.015625	-187500.015625	-187500.015625	-187500.015625	-187500.015625	460.000000	436.000000	1018.000000	1606912422.758471
668	65685.898438	33331.949219	-78004.164062	-187500.015625	-187500.015625	-187500.015625	-187500.015625	-187500.015625	460.000000	436.000000	1019.000000	1606912422.758480
669	65675.257812	33317.128906	-83985.203125	-187500.015625	-187500.015625	-187500.015625	-187500.015625	-187500.015625	461.000000	436.000000	1018.000000	1606912422.758490
670	65627.445312	33264.625000	-80941.539062	-187500.015625	-187500.015625	-187500.015625	-187500.015625	-187500.015625	460.000000	436.000000	1018.000000	1606912422.758498
671	65590.476562	33224.996094	-70217.015625	-187500.015625	-187500.015625	-187500.015625	-187500.015625	-187500.015625	461.000000	436.000000	1019.000000	1606912422.758507
672	65635.226562	33275.734375	-67864.523438	-187500.015625	-187500.015625	-187500.015625	-187500.015625	-187500.015625	460.000000	436.000000	1018.000000	1606912422.758516
673	65688.843750	33332.285156	-77084.546875	-187500.015625	-187500.015625	-187500.015625	-187500.015625	-187500.015625	461.000000	436.000000	1018.000000	1606912422.758526
674	65681.937500	33322.402344	-83510.382812	-187500.015625	-187500.015625	-187500.015625	-187500.015625	-187500.015625	460.000000	436.000000	1018.000000	1606912422.758535
675	65632.031250	33268.804688	-80674.687500	-187500.015625	-187500.015625	-187500.015625	-187500.015625	-187500.015625	460.000000	436.000000	1019.000000	1606912422.758548
676	65595.390625	33229.757812	-69966.476562	-187500.015625	-187500.015625	-187500.015625	-187500.015625	-187500.015625	461.000000	436.000000	1018.000000	1606912422.758557
677	65633.726562	33273.320312	-66812.359375	-187500.015625	-187500.015625	-187500.015625	-187500.015625	-187500.015625	460.000000	436.000000	1017.000000	1606912422.758566
678	65688.468750	33332.238281	-75545.226562	-187500.015625	-187500.015625	-187500.015625	-187500.015625	-187500.015625	461.000000	435.000000	1019.000000	1606912422.758575
679	65683.523438	33325.800781	-82767.437500	-187500.015625	-187500.015625	-187500.015625	-187500.015625	-187500.015625	460.000000	436.000000	1018.000000	1606912422.758584
680	65630.929688	33268.468750	-80458.812500	-187500.015625	-187500.015625	-187500.015625	-187500.015625	-187500.015625	460.000000	436.000000	1018.000000	1606912422.758593
681	65589.695312	33224.546875	-69742.601562	-187500.015625	-187500.015625	-187500.015625	-187500.015625	-187500.015625	460.000000	436.000000	1019.000000	1606912422.758602
682	65623.625000	33261.519531	-64504.652344	-187500.015625	-187500.015625	-187500.015625	-187500.015625	-187500.015625	461.000000	437.000000	1018.000000	1606912422.758611
683	65687.773438	33330.496094	-71049.398438	-187500.015625	-187500.015625	-187500.015625	-187500.015625	-187500.015625	461.000000	436.000000	1019.000000	1606912422.758620
684	65689.625000	33332.617188	-80502.289062	-187500.015625	-187500.015625	-187500.015625	-187500.015625	-187500.015625	460.000000	437.000000	1018.000000	1606912422.758629
685	65639.000000	33278.011719	-80047.671875	-187500.015625	-187500.015625	-187500.015625	-187500.015625	-187500.015625	460.000000	436.000000	1019.000000	1606912422.758638
686	65599.039062	33235.457031	-69899.757812	-187500.015625	-187500.015625	-187500.015625	-187500.015625	-187500.015625	460.000000	436.000000	1019.000000	1606912422.758647
687	65634.171875	33274.234375	-64717.058594	-187500.015625	-187500.015625	-187500.015625	-187500.015625	-187500.015625	460.000000	437.000000	1019.000000	1606912422.758656
688	65696.960938	33341.335938	-71207.046875	-187500.015625	-187500.015625	-187500.015625	-187500.015625	-187500.015625	461.000000	435.000000	1020.000000	1606912422.758665
689	65703.781250	33348.355469	-80791.203125	-187500.015625	-187500.015625	-187500.015625	-187500.015625	-187500.015625	460.000000	437.000000	1018.000000	1606912422.758674
690	65645.953125	33286.933594	-80512.140625	-187500.015625	-187500.015625	-187500.015625	-187500.015625	-187500.015625	460.000000	436.000000	1018.000000	1606912422.758683
691	65601.203125	33239.570312	-70410.117188	-187500.015625	-187500.015625	-187500.015625	-187500.015625	-187500.015625	460.000000	436.000000	1018.000000	1606912422.758692
692	65627.984375	33270.972656	-65056.156250	-187500.015625	-187500.015625	-187500.015625	-187500.015625	-187500.015625	460.000000	436.000000	1018.000000	1606912422.758701
693	65690.234375	33336.753906	-71366.164062	-187500.015625	-187500.015625	-187500.015625	-187500.015625	-187500.015625	461.000000	436.000000	1018.000000	1606912422.758713
694	65697.007812	33341.558594	-80992.750000	-187500.015625	-187500.015625	-187500.015625	-187500.015625	-187500.015625	460.000000	437.000000	1018.000000	1606912422.758722
695	65644.031250	33284.406250	-80872.851562	-187500.015625	-187500.015625	-187500.015625	-187500.015625	-187500.015625	460.000000	436.000000	1019.000000	1606912422.758731
696	65602.656250	33240.304688	-70844.632812	-187500.015625	-187500.015625	-187500.015625	-187500.015625	-187500.015625	460.000000	436.000000	1018.000000	1606912422.758740
697	65632.679688	33274.125000	-65303.503906	-187500.015625	-187500.015625	-187500.015625	-187500.015625	-187500.015625	460.000000	436.000000	1018.000000	1606912422.758749
698	65693.632812	33339.257812	-71467.867188	-187500.015625	-187500.015625	-187500.015625	-187500.015625	-187500.015625	460.000000	436.000000	1019.000000	1606912422.758762
699	65700.671875	33344.687500	-81127.890625	-187500.015625	-187500.015625	-187500.015625	-187500.015625	-187500.015625	460.000000	436.000000	1018.000000	1606912422.758772
700	65647.382812	33286.058594	-81200.867188	-187500.015625	-187500.015625	-187500.015625	-187500.015625	-187500.015625	460.000000	436.000000	1018.000000	1606912422.758781
701	65602.632812	33238.898438	-71375.132812	-187500.015625	-187500.015625	-187500.015625	-187500.015625	-187500.015625	461.000000	436.000000	1019.000000	1606912422.758790
702	65638.804688	33281.367188	-68006.992188	-187500.015625	-187500.015625	-187500.015625	-187500.015625	-187500.015625	460.000000	436.000000	1018.000000	1606912422.758799
703	65694.500000	33341.378906	-76974.312500	-187500.015625	-187500.015625	-187500.015625	-187500.015625	-187500.015625	461.000000	436.000000	1018.000000	1606912422.758809
704	65694.546875	33338.320312	-84000.515625	-187500.015625	-187500.015625	-187500.015625	-187500.015625	-187500.015625	460.000000	436.000000	1018.000000	1606912422.758820
705	65647.406250	33285.882812	-82020.078125	-187500.015625	-187500.015625	-187500.015625	-187500.015625	-187500.015625	460.000000	436.000000	1018.000000	1606912422.758829
706	65604.265625	33240.664062	-71419.632812	-187500.015625	-187500.015625	-187500.015625	-187500.015625	-187500.015625	460.000000	436.000000	1019.000000	1606912422.758838
707	65630.843750	33270.703125	-65276.390625	-187500.015625	-187500.015625	-187500.015625	-187500.015625	-187500.015625	460.000000	436.000000	1018.000000	1606912422.758848
708	65688.445312	33333.468750	-70974.429688	-187500.015625	-187500.015625	-187500.015625	-187500.015625	-187500.015625	460.000000	436.000000	1019.000000	1606912422.758856
709	65695.328125	33339.996094	-80716.015625	-187500.015625	-187500.015625	-187500.015625	-187500.015625	-187500.015625	460.000000	436.000000	1018.000000	1606912422.758865
710	65637.484375	33276.023438	-81131.109375	-187500.015625	-187500.015625	-187500.015625	-187500.015625	-187500.015625	460.000000	436.000000	1018.000000	1606912422.758874
711	65587.593750	33223.878906	-71318.960938	-187500.015625	-187500.015625	-187500.015625	-187500.015625	-187500.015625	460.000000	436.000000	1018.000000	1606912422.758884
712	65612.382812	33252.218750	-65305.468750	-187500.015625	-187500.015625	-187500.015625	-187500.015625	-187500.015625	460.000000	436.000000	1019.000000	1606912422.758893
713	65674.187500	33317.062500	-71226.851562	-187500.015625	-187500.015625	-187500.015625	-187500.015625	-187500.015625	460.000000	436.000000	1018.000000	1606912422.758902
714	65683.031250	33323.968750	-81273.710938	-187500.015625	-187500.015625	-187500.015625	-187500.015625	-187500.015625	460.000000	437.000000	1018.000000	1606912422.758911
715	65638.351562	33277.121094	-81561.156250	-187500.015625	-187500.015625	-187500.015625	-187500.015625	-187500.015625	460.000000	436.000000	1019.000000	1606912422.758920
716	65598.078125	33235.992188	-71807.437500	-187500.015625	-187500.015625	-187500.015625	-187500.015625	-187500.015625	461.000000	436.000000	1018.000000	1606912422.758931
717	65625.031250	33265.273438	-66260.984375	-187500.015625	-187500.015625	-187500.015625	-187500.015625	-187500.015625	460.000000	436.000000	1018.000000	1606912422.758940
718	65685.937500	33329.824219	-72466.367188	-187500.015625	-187500.015625	-187500.015625	-187500.015625	-187500.015625	460.000000	436.000000	1018.000000	1606912422.758949
719	65691.750000	33335.992188	-81884.296875	-187500.015625	-187500.015625	-187500.015625	-187500.015625	-187500.015625	460.000000	436.000000	1019.000000	1606912422.758958
720	65639.445312	33281.476562	-81924.101562	-187500.015625	-187500.015625	-187500.015625	-187500.015625	-187500.015625	460.000000	436.000000	1019.000000	1606912422.758968
721	65590.609375	33229.128906	-71989.203125	-187500.015625	-187500.015625	-187500.015625	-187500.015625	-187500.015625	461.000000	436.000000	1019.000000	1606912422.758977
722	65615.937500	33255.171875	-65523.933594	-187500.015625	-187500.015625	-187500.015625	-187500.015625	-187500.015625	461.000000	436.000000	1018.000000	1606912423.237608
723	65675.859375	33319.410156	-70849.484375	-187500.015625	-187500.015625	-187500.015625	-187500.015625	-187500.015625	460.000000	436.000000	1018.000000	1606912423.238666
724	65691.726562	33337.601562	-80786.601562	-187500.015625	-187500.015625	-187500.015625	-187500.015625	-187500.015625	460.000000	436.000000	1018.000000	1606912423.238676
725	65640.945312	33282.929688	-81770.523438	-187500.015625	-187500.015625	-187500.015625	-187500.015625	-187500.015625	460.000000	435.000000	1019.000000	1606912423.238686
726	65587.414062	33226.382812	-72277.914062	-187500.015625	-187500.015625	-187500.015625	-187500.015625	-187500.015625	461.000000	436.000000	1019.000000	1606912423.238695
727	65622.304688	33265.718750	-68048.898438	-187500.015625	-187500.015625	-187500.015625	-187500.015625	-187500.015625	461.000000	436.000000	1019.000000	1606912423.238703
728	65681.445312	33330.203125	-76656.398438	-187500.015625	-187500.015625	-187500.015625	-187500.015625	-187500.015625	461.000000	436.000000	1017.000000	1606912423.238712
729	65678.718750	33326.808594	-84027.671875	-187500.015625	-187500.015625	-187500.015625	-187500.015625	-187500.015625	460.000000	436.000000	1019.000000	1606912423.238722
730	65631.734375	33274.996094	-82647.382812	-187500.015625	-187500.015625	-187500.015625	-187500.015625	-187500.015625	460.000000	436.000000	1019.000000	1606912423.238731
731	65589.359375	33229.421875	-72346.492188	-187500.015625	-187500.015625	-187500.015625	-187500.015625	-187500.015625	460.000000	436.000000	1018.000000	1606912423.238740
732	65611.578125	33254.722656	-65435.691406	-187500.015625	-187500.015625	-187500.015625	-187500.015625	-187500.015625	460.000000	437.000000	1019.000000	1606912423.238749
733	65662.960938	33311.808594	-70330.585938	-187500.015625	-187500.015625	-187500.015625	-187500.015625	-187500.015625	461.000000	436.000000	1019.000000	1606912423.238758
734	65680.148438	33331.324219	-80312.320312	-187500.015625	-187500.015625	-187500.015625	-187500.015625	-187500.015625	460.000000	437.000000	1018.000000	1606912423.238768
735	65635.250000	33282.550781	-81595.843750	-187500.015625	-187500.015625	-187500.015625	-187500.015625	-187500.015625	461.000000	436.000000	1019.000000	1606912423.238777
736	65590.585938	33233.980469	-72195.148438	-187500.015625	-187500.015625	-187500.015625	-187500.015625	-187500.015625	461.000000	436.000000	1018.000000	1606912423.238786
737	65613.679688	33259.484375	-65401.046875	-187500.015625	-187500.015625	-187500.015625	-187500.015625	-187500.015625	461.000000	436.000000	1019.000000	1606912423.238795
738	65671.187500	33320.660156	-70354.414062	-187500.015625	-187500.015625	-187500.015625	-187500.015625	-187500.015625	461.000000	436.000000	1018.000000	1606912423.238804
739	65689.945312	33339.480469	-80589.125000	-187500.015625	-187500.015625	-187500.015625	-187500.015625	-187500.015625	460.000000	437.000000	1018.000000	1606912423.238813
740	65644.656250	33290.152344	-81949.562500	-187500.015625	-187500.015625	-187500.015625	-187500.015625	-187500.015625	460.000000	436.000000	1019.000000	1606912423.238822
741	65593.515625	33234.113281	-72663.820312	-187500.015625	-187500.015625	-187500.015625	-187500.015625	-187500.015625	460.000000	436.000000	1018.000000	1606912423.238832
742	65619.781250	33262.882812	-66533.695312	-187500.015625	-187500.015625	-187500.015625	-187500.015625	-187500.015625	461.000000	436.000000	1018.000000	1606912423.238841
743	65682.007812	33329.535156	-72328.210938	-187500.015625	-187500.015625	-187500.015625	-187500.015625	-187500.015625	461.000000	435.000000	1019.000000	1606912423.238850
744	65693.875000	33342.453125	-81801.546875	-187500.015625	-187500.015625	-187500.015625	-187500.015625	-187500.015625	460.000000	437.000000	1018.000000	1606912423.238858
745	65652.234375	33297.214844	-82420.242188	-187500.015625	-187500.015625	-187500.015625	-187500.015625	-187500.015625	460.000000	436.000000	1019.000000	1606912423.238881
746	65599.218750	33239.480469	-72858.015625	-187500.015625	-187500.015625	-187500.015625	-187500.015625	-187500.015625	460.000000	436.000000	1018.000000	1606912423.238890
747	65621.453125	33263.304688	-65649.773438	-187500.015625	-187500.015625	-187500.015625	-187500.015625	-187500.015625	460.000000	436.000000	1018.000000	1606912423.238899
748	65683.859375	33329.156250	-70165.523438	-187500.015625	-187500.015625	-187500.015625	-187500.015625	-187500.015625	461.000000	435.000000	1019.000000	1606912423.238908
749	65702.726562	33348.308594	-80305.281250	-187500.015625	-187500.015625	-187500.015625	-187500.015625	-187500.015625	460.000000	436.000000	1019.000000	1606912423.238917
750	65653.281250	33295.695312	-82083.250000	-187500.015625	-187500.015625	-187500.015625	-187500.015625	-187500.015625	460.000000	436.000000	1018.000000	1606912423.238926
751	65602.968750	33241.089844	-73034.234375	-187500.015625	-187500.015625	-187500.015625	-187500.015625	-187500.015625	461.000000	436.000000	1019.000000	1606912423.238935
752	65633.500000	33277.253906	-67863.914062	-187500.015625	-187500.015625	-187500.015625	-187500.015625	-187500.015625	461.000000	436.000000	1018.000000	1606912423.238944
753	65686.320312	33334.117188	-75829.203125	-187500.015625	-187500.015625	-187500.015625	-187500.015625	-187500.015625	460.000000	436.000000	1018.000000	1606912423.238953
754	65686.789062	33333.109375	-83684.125000	-187500.015625	-187500.015625	-187500.015625	-187500.015625	-187500.015625	460.000000	436.000000	1018.000000	1606912423.238962
755	65644.750000	33288.699219	-83035.789062	-187500.015625	-187500.015625	-187500.015625	-187500.015625	-187500.015625	460.000000	436.000000	1019.000000	1606912423.238971
756	65592.507812	33231.320312	-73175.671875	-187500.015625	-187500.015625	-187500.015625	-187500.015625	-187500.015625	460.000000	436.000000	1019.000000	1606912423.238981
757	65616.117188	33257.339844	-65500.710938	-187500.015625	-187500.015625	-187500.015625	-187500.015625	-187500.015625	460.000000	436.000000	1019.000000	1606912423.238990
758	65680.890625	33326.046875	-69622.531250	-187500.015625	-187500.015625	-187500.015625	-187500.015625	-187500.015625	460.000000	436.000000	1019.000000	1606912423.239000
759	65703.304688	33348.710938	-79766.984375	-187500.015625	-187500.015625	-187500.015625	-187500.015625	-187500.015625	460.000000	437.000000	1019.000000	1606912423.239009
760	65657.195312	33299.226562	-81934.117188	-187500.015625	-187500.015625	-187500.015625	-187500.015625	-187500.015625	460.000000	436.000000	1019.000000	1606912423.239018
761	65599.929688	33238.250000	-73063.757812	-187500.015625	-187500.015625	-187500.015625	-187500.015625	-187500.015625	460.000000	436.000000	1018.000000	1606912423.239027
762	65610.992188	33249.960938	-65557.265625	-187500.015625	-187500.015625	-187500.015625	-187500.015625	-187500.015625	461.000000	436.000000	1018.000000	1606912423.239036
763	65671.929688	33316.972656	-69617.906250	-187500.015625	-187500.015625	-187500.015625	-187500.015625	-187500.015625	461.000000	436.000000	1019.000000	1606912423.239045
764	65698.992188	33345.738281	-79842.843750	-187500.015625	-187500.015625	-187500.015625	-187500.015625	-187500.015625	460.000000	436.000000	1019.000000	1606912423.239054
765	65656.484375	33299.875000	-82214.070312	-187500.015625	-187500.015625	-187500.015625	-187500.015625	-187500.015625	460.000000	436.000000	1018.000000	1606912423.239064
766	65605.031250	33245.179688	-73512.851562	-187500.015625	-187500.015625	-187500.015625	-187500.015625	-187500.015625	460.000000	436.000000	1019.000000	1606912423.239073
767	65624.921875	33269.988281	-67378.640625	-187500.015625	-187500.015625	-187500.015625	-187500.015625	-187500.015625	461.000000	436.000000	1018.000000	1606912423.239081
768	65684.625000	33333.445312	-73881.382812	-187500.015625	-187500.015625	-187500.015625	-187500.015625	-187500.015625	460.000000	436.000000	1018.000000	1606912423.239095
769	65690.429688	33337.042969	-82701.984375	-187500.015625	-187500.015625	-187500.015625	-187500.015625	-187500.015625	461.000000	436.000000	1019.000000	1606912423.239106
770	65647.140625	33289.882812	-83070.906250	-187500.015625	-187500.015625	-187500.015625	-187500.015625	-187500.015625	460.000000	436.000000	1017.000000	1606912423.239115
771	65596.648438	33235.164062	-73709.835938	-187500.015625	-187500.015625	-187500.015625	-187500.015625	-187500.015625	460.000000	436.000000	1019.000000	1606912423.239124
772	65608.804688	33250.343750	-65650.914062	-187500.015625	-187500.015625	-187500.015625	-187500.015625	-187500.015625	461.000000	436.000000	1018.000000	1606912423.239133
773	65669.109375	33314.535156	-69288.171875	-187500.015625	-187500.015625	-187500.015625	-187500.015625	-187500.015625	460.000000	435.000000	1018.000000	1606912423.239142
774	65697.609375	33343.863281	-79525.625000	-187500.015625	-187500.015625	-187500.015625	-187500.015625	-187500.015625	461.000000	436.000000	1018.000000	1606912423.239151
775	65655.585938	33297.839844	-82171.914062	-187500.015625	-187500.015625	-187500.015625	-187500.015625	-187500.015625	460.000000	436.000000	1019.000000	1606912423.239160
776	65599.820312	33238.117188	-73677.250000	-187500.015625	-187500.015625	-187500.015625	-187500.015625	-187500.015625	460.000000	436.000000	1018.000000	1606912423.239170
777	65620.093750	33261.875000	-67429.664062	-187500.015625	-187500.015625	-187500.015625	-187500.015625	-187500.015625	461.000000	436.000000	1019.000000	1606912423.239179
778	65677.875000	33322.941406	-74726.796875	-187500.015625	-187500.015625	-187500.015625	-187500.015625	-187500.015625	460.000000	436.000000	1019.000000	1606912423.239188
779	65680.578125	33324.414062	-83195.226562	-187500.015625	-187500.015625	-187500.015625	-187500.015625	-187500.015625	460.000000	436.000000	1019.000000	1606912423.239196
780	65644.500000	33285.902344	-83267.085938	-187500.015625	-187500.015625	-187500.015625	-187500.015625	-187500.015625	460.000000	436.000000	1019.000000	1606912423.239206
781	65590.992188	33229.242188	-73915.226562	-187500.015625	-187500.015625	-187500.015625	-187500.015625	-187500.015625	460.000000	436.000000	1019.000000	1606912423.239215
782	65603.421875	33244.441406	-65560.906250	-187500.015625	-187500.015625	-187500.015625	-187500.015625	-187500.015625	461.000000	436.000000	1019.000000	1606912423.239224
783	65666.140625	33311.765625	-68867.820312	-187500.015625	-187500.015625	-187500.015625	-187500.015625	-187500.015625	460.000000	436.000000	1018.000000	1606912423.239233
784	65688.085938	33335.390625	-79076.468750	-187500.015625	-187500.015625	-187500.015625	-187500.015625	-187500.015625	460.000000	436.000000	1019.000000	1606912423.239242
785	65642.398438	33285.367188	-82081.437500	-187500.015625	-187500.015625	-187500.015625	-187500.015625	-187500.015625	460.000000	436.000000	1019.000000	1606912423.239252
786	65591.484375	33230.316406	-73765.312500	-187500.015625	-187500.015625	-187500.015625	-187500.015625	-187500.015625	461.000000	435.000000	1018.000000	1606912423.239260
787	65602.546875	33241.312500	-65593.289062	-187500.015625	-187500.015625	-187500.015625	-187500.015625	-187500.015625	461.000000	436.000000	1019.000000	1606912423.239269
788	65667.367188	33311.296875	-68831.656250	-187500.015625	-187500.015625	-187500.015625	-187500.015625	-187500.015625	461.000000	436.000000	1018.000000	1606912423.239279
789	65698.210938	33344.242188	-79121.460938	-187500.015625	-187500.015625	-187500.015625	-187500.015625	-187500.015625	460.000000	436.000000	1018.000000	1606912423.239288
790	65653.351562	33295.984375	-82325.789062	-187500.015625	-187500.015625	-187500.015625	-187500.015625	-187500.015625	460.000000	436.000000	1019.000000	1606912423.239297
791	65595.390625	33235.074219	-74155.640625	-187500.015625	-187500.015625	-187500.015625	-187500.015625	-187500.015625	460.000000	436.000000	1017.000000	1606912423.239311
792	65605.718750	33248.441406	-65888.515625	-187500.015625	-187500.015625	-187500.015625	-187500.015625	-187500.015625	461.000000	436.000000	1019.000000	1606912423.239320
793	65669.734375	33318.046875	-69578.992188	-187500.015625	-187500.015625	-187500.015625	-187500.015625	-187500.015625	461.000000	436.000000	1019.000000	1606912423.239329
794	65695.414062	33344.531250	-80449.203125	-187500.015625	-187500.015625	-187500.015625	-187500.015625	-187500.015625	460.000000	436.000000	1018.000000	1606912423.239338
795	65652.101562	33295.804688	-82963.703125	-187500.015625	-187500.015625	-187500.015625	-187500.015625	-187500.015625	460.000000	436.000000	1019.000000	1606912423.239347
796	65600.046875	33239.679688	-74638.890625	-187500.015625	-187500.015625	-187500.015625	-187500.015625	-187500.015625	460.000000	435.000000	1018.000000	1606912423.239356
797	65616.765625	33259.910156	-66822.593750	-187500.015625	-187500.015625	-187500.015625	-187500.015625	-187500.015625	460.000000	437.000000	1019.000000	1606912423.239365
798	65674.695312	33323.230469	-70864.679688	-187500.015625	-187500.015625	-187500.015625	-187500.015625	-187500.015625	461.000000	435.000000	1019.000000	1606912423.239374
799	65693.093750	33342.609375	-80731.125000	-187500.015625	-187500.015625	-187500.015625	-187500.015625	-187500.015625	460.000000	436.000000	1018.000000	1606912423.239383
800	65649.328125	33296.699219	-83028.617188	-187500.015625	-187500.015625	-187500.015625	-187500.015625	-187500.015625	460.000000	436.000000	1018.000000	1606912423.239393
801	65594.273438	33240.261719	-74694.210938	-187500.015625	-187500.015625	-187500.015625	-187500.015625	-187500.015625	461.000000	436.000000	1019.000000	1606912423.239402
802	65611.085938	33258.300781	-66038.875000	-187500.015625	-187500.015625	-187500.015625	-187500.015625	-187500.015625	461.000000	436.000000	1018.000000	1606912423.239410
803	65669.445312	33320.972656	-68664.039062	-187500.015625	-187500.015625	-187500.015625	-187500.015625	-187500.015625	460.000000	436.000000	1018.000000	1606912423.239420
804	65697.695312	33349.898438	-78872.640625	-187500.015625	-187500.015625	-187500.015625	-187500.015625	-187500.015625	461.000000	436.000000	1018.000000	1606912423.239432
805	65655.968750	33303.136719	-82537.656250	-187500.015625	-187500.015625	-187500.015625	-187500.015625	-187500.015625	460.000000	436.000000	1019.000000	1606912423.239441
806	65599.242188	33242.699219	-74757.281250	-187500.015625	-187500.015625	-187500.015625	-187500.015625	-187500.015625	460.000000	436.000000	1018.000000	1606912423.239450
807	65610.726562	33256.847656	-66469.976562	-187500.015625	-187500.015625	-187500.015625	-187500.015625	-187500.015625	461.000000	436.000000	1019.000000	1606912423.239459
808	65675.007812	33326.742188	-71625.023438	-187500.015625	-187500.015625	-187500.015625	-187500.015625	-187500.015625	461.000000	435.000000	1019.000000	1606912423.239468
809	65690.726562	33341.515625	-81956.289062	-187500.015625	-187500.015625	-187500.015625	-187500.015625	-187500.015625	460.000000	437.000000	1018.000000	1606912423.239477
810	65650.132812	33298.062500	-83609.226562	-187500.015625	-187500.015625	-187500.015625	-187500.015625	-187500.015625	460.000000	436.000000	1019.000000	1606912423.239486
811	65592.531250	33236.394531	-75197.656250	-187500.015625	-187500.015625	-187500.015625	-187500.015625	-187500.015625	460.000000	437.000000	1018.000000	1606912423.239496
812	65596.710938	33242.339844	-66153.429688	-187500.015625	-187500.015625	-187500.015625	-187500.015625	-187500.015625	460.000000	436.000000	1018.000000	1606912423.239506
813	65657.976562	33307.203125	-68407.039062	-187500.015625	-187500.015625	-187500.015625	-187500.015625	-187500.015625	461.000000	436.000000	1019.000000	1606912423.239515
814	65691.218750	33341.113281	-78602.078125	-187500.015625	-187500.015625	-187500.015625	-187500.015625	-187500.015625	460.000000	436.000000	1019.000000	1606912423.239523
815	65655.523438	33300.925781	-82589.515625	-187500.015625	-187500.015625	-187500.015625	-187500.015625	-187500.015625	460.000000	436.000000	1018.000000	1606912423.239536
816	65596.062500	33235.792969	-75078.523438	-187500.015625	-187500.015625	-187500.015625	-187500.015625	-187500.015625	460.000000	436.000000	1018.000000	1606912423.239546
817	65600.625000	33242.027344	-66193.031250	-187500.015625	-187500.015625	-187500.015625	-187500.015625	-187500.015625	461.000000	436.000000	1019.000000	1606912423.239555
818	65660.835938	33308.589844	-68740.085938	-187500.015625	-187500.015625	-187500.015625	-187500.015625	-187500.015625	461.000000	435.000000	1018.000000	1606912423.239564
819	65697.500000	33347.660156	-79590.359375	-187500.015625	-187500.015625	-187500.015625	-187500.015625	-187500.015625	460.000000	436.000000	1018.000000	1606912423.239573
820	65658.093750	33304.300781	-83134.898438	-187500.015625	-187500.015625	-187500.015625	-187500.015625	-187500.015625	460.000000	436.000000	1018.000000	1606912423.239582
821	65593.921875	33235.968750	-75469.609375	-187500.015625	-187500.015625	-187500.015625	-187500.015625	-187500.015625	460.000000	436.000000	1018.000000	1606912423.239591
822	65597.406250	33241.378906	-66611.125000	-187500.015625	-187500.015625	-187500.015625	-187500.015625	-187500.015625	460.000000	436.000000	1018.000000	1606912423.239600
823	65667.140625	33316.437500	-68903.382812	-187500.015625	-187500.015625	-187500.015625	-187500.015625	-187500.015625	461.000000	435.000000	1019.000000	1606912423.239609
824	65698.812500	33346.699219	-79040.390625	-187500.015625	-187500.015625	-187500.015625	-187500.015625	-187500.015625	461.000000	436.000000	1020.000000	1606912423.239618
825	65663.945312	33307.964844	-83005.617188	-187500.015625	-187500.015625	-187500.015625	-187500.015625	-187500.015625	460.000000	436.000000	1018.000000	1606912423.239627
826	65603.554688	33244.062500	-75616.304688	-187500.015625	-187500.015625	-187500.015625	-187500.015625	-187500.015625	461.000000	436.000000	1018.000000	1606912423.239636
827	65603.734375	33247.054688	-66447.218750	-187500.015625	-187500.015625	-187500.015625	-187500.015625	-187500.015625	461.000000	436.000000	1019.000000	1606912423.239645
828	65661.578125	33312.054688	-68267.906250	-187500.015625	-187500.015625	-187500.015625	-187500.015625	-187500.015625	460.000000	435.000000	1019.000000	1606912423.239655
829	65691.640625	33344.464844	-78427.242188	-187500.015625	-187500.015625	-187500.015625	-187500.015625	-187500.015625	460.000000	436.000000	1019.000000	1606912423.239664
830	65654.984375	33303.718750	-82906.234375	-187500.015625	-187500.015625	-187500.015625	-187500.015625	-187500.015625	460.000000	436.000000	1018.000000	1606912423.239673
831	65601.898438	33246.207031	-75806.968750	-187500.015625	-187500.015625	-187500.015625	-187500.015625	-187500.015625	461.000000	436.000000	1018.000000	1606912423.239682
832	65614.210938	33262.144531	-67842.031250	-187500.015625	-187500.015625	-187500.015625	-187500.015625	-187500.015625	461.000000	437.000000	1017.000000	1606912423.239691
833	65675.632812	33329.066406	-73477.046875	-187500.015625	-187500.015625	-187500.015625	-187500.015625	-187500.015625	461.000000	435.000000	1019.000000	1606912423.239700
834	65689.851562	33342.945312	-82713.429688	-187500.015625	-187500.015625	-187500.015625	-187500.015625	-187500.015625	461.000000	436.000000	1019.000000	1606912423.239709
835	65653.734375	33302.218750	-84204.140625	-187500.015625	-187500.015625	-187500.015625	-187500.015625	-187500.015625	460.000000	436.000000	1018.000000	1606912423.239718
836	65595.390625	33239.589844	-76102.367188	-187500.015625	-187500.015625	-187500.015625	-187500.015625	-187500.015625	460.000000	435.000000	1018.000000	1606912423.239727
837	65597.203125	33241.847656	-66421.625000	-187500.015625	-187500.015625	-187500.015625	-187500.015625	-187500.015625	460.000000	436.000000	1018.000000	1606912423.239736
838	65654.445312	33303.292969	-67752.203125	-187500.015625	-187500.015625	-187500.015625	-187500.015625	-187500.015625	461.000000	435.000000	1019.000000	1606912423.239750
839	65693.179688	33345.316406	-77815.609375	-187500.015625	-187500.015625	-187500.015625	-187500.015625	-187500.015625	461.000000	436.000000	1019.000000	1606912423.239759
840	65660.664062	33309.550781	-82585.601562	-187500.015625	-187500.015625	-187500.015625	-187500.015625	-187500.015625	460.000000	436.000000	1018.000000	1606912423.239768
841	65598.031250	33242.562500	-75781.710938	-187500.015625	-187500.015625	-187500.015625	-187500.015625	-187500.015625	460.000000	436.000000	1019.000000	1606912423.239776
842	65594.078125	33240.753906	-66395.671875	-187500.015625	-187500.015625	-187500.015625	-187500.015625	-187500.015625	461.000000	436.000000	1018.000000	1606912423.716463
843	65650.851562	33300.835938	-67689.664062	-187500.015625	-187500.015625	-187500.015625	-187500.015625	-187500.015625	461.000000	436.000000	1019.000000	1606912423.717119
844	65692.023438	33343.234375	-77804.429688	-187500.015625	-187500.015625	-187500.015625	-187500.015625	-187500.015625	461.000000	436.000000	1019.000000	1606912423.717197
845	65659.523438	33308.636719	-82765.914062	-187500.015625	-187500.015625	-187500.015625	-187500.015625	-187500.015625	460.000000	436.000000	1018.000000	1606912423.717428
846	65599.218750	33244.664062	-76128.187500	-187500.015625	-187500.015625	-187500.015625	-187500.015625	-187500.015625	460.000000	435.000000	1019.000000	1606912423.717438
847	65598.257812	33246.566406	-67491.179688	-187500.015625	-187500.015625	-187500.015625	-187500.015625	-187500.015625	461.000000	436.000000	1019.000000	1606912423.717447
848	65652.523438	33303.941406	-70823.507812	-187500.015625	-187500.015625	-187500.015625	-187500.015625	-187500.015625	460.000000	436.000000	1018.000000	1606912423.717456
849	65683.125000	33335.011719	-80577.789062	-187500.015625	-187500.015625	-187500.015625	-187500.015625	-187500.015625	461.000000	436.000000	1019.000000	1606912423.717464
850	65654.625000	33303.652344	-83710.117188	-187500.015625	-187500.015625	-187500.015625	-187500.015625	-187500.015625	460.000000	436.000000	1019.000000	1606912423.717474
851	65595.460938	33239.078125	-76442.937500	-187500.015625	-187500.015625	-187500.015625	-187500.015625	-187500.015625	461.000000	436.000000	1018.000000	1606912423.717483
852	65593.000000	33236.281250	-66612.015625	-187500.015625	-187500.015625	-187500.015625	-187500.015625	-187500.015625	461.000000	437.000000	1018.000000	1606912423.717492
853	65652.164062	33299.894531	-67458.414062	-187500.015625	-187500.015625	-187500.015625	-187500.015625	-187500.015625	460.000000	435.000000	1018.000000	1606912423.717501
854	65691.281250	33341.000000	-77396.398438	-187500.015625	-187500.015625	-187500.015625	-187500.015625	-187500.015625	460.000000	436.000000	1018.000000	1606912423.717510
855	65659.992188	33307.539062	-82641.367188	-187500.015625	-187500.015625	-187500.015625	-187500.015625	-187500.015625	460.000000	436.000000	1019.000000	1606912423.717519
856	65599.218750	33245.222656	-76268.773438	-187500.015625	-187500.015625	-187500.015625	-187500.015625	-187500.015625	460.000000	436.000000	1019.000000	1606912423.717528
857	65593.117188	33240.753906	-66625.742188	-187500.015625	-187500.015625	-187500.015625	-187500.015625	-187500.015625	460.000000	436.000000	1018.000000	1606912423.717536
858	65642.445312	33293.839844	-67436.460938	-187500.015625	-187500.015625	-187500.015625	-187500.015625	-187500.015625	460.000000	436.000000	1018.000000	1606912423.717546
859	65686.898438	33340.957031	-77364.210938	-187500.015625	-187500.015625	-187500.015625	-187500.015625	-187500.015625	460.000000	436.000000	1019.000000	1606912423.717555
860	65657.867188	33310.378906	-82764.843750	-187500.015625	-187500.015625	-187500.015625	-187500.015625	-187500.015625	460.000000	436.000000	1019.000000	1606912423.717564
861	65593.742188	33241.601562	-76575.085938	-187500.015625	-187500.015625	-187500.015625	-187500.015625	-187500.015625	460.000000	435.000000	1019.000000	1606912423.717585
862	65599.195312	33248.621094	-67895.570312	-187500.015625	-187500.015625	-187500.015625	-187500.015625	-187500.015625	461.000000	436.000000	1019.000000	1606912423.717594
863	65660.304688	33314.246094	-72719.031250	-187500.015625	-187500.015625	-187500.015625	-187500.015625	-187500.015625	461.000000	436.000000	1019.000000	1606912423.717603
864	65679.101562	33331.703125	-82172.875000	-187500.015625	-187500.015625	-187500.015625	-187500.015625	-187500.015625	460.000000	436.000000	1018.000000	1606912423.717612
865	65651.140625	33299.671875	-84260.398438	-187500.015625	-187500.015625	-187500.015625	-187500.015625	-187500.015625	460.000000	436.000000	1018.000000	1606912423.717621
866	65596.351562	33241.355469	-76945.898438	-187500.015625	-187500.015625	-187500.015625	-187500.015625	-187500.015625	461.000000	436.000000	1019.000000	1606912423.717630
867	65592.328125	33237.019531	-66722.570312	-187500.015625	-187500.015625	-187500.015625	-187500.015625	-187500.015625	461.000000	436.000000	1018.000000	1606912423.717639
868	65646.890625	33295.539062	-66974.851562	-187500.015625	-187500.015625	-187500.015625	-187500.015625	-187500.015625	460.000000	436.000000	1019.000000	1606912423.717648
869	65687.171875	33338.542969	-76730.656250	-187500.015625	-187500.015625	-187500.015625	-187500.015625	-187500.015625	461.000000	436.000000	1019.000000	1606912423.717657
870	65656.414062	33306.085938	-82398.046875	-187500.015625	-187500.015625	-187500.015625	-187500.015625	-187500.015625	460.000000	436.000000	1018.000000	1606912423.717666
871	65595.125000	33242.226562	-76537.421875	-187500.015625	-187500.015625	-187500.015625	-187500.015625	-187500.015625	460.000000	436.000000	1019.000000	1606912423.717675
872	65585.734375	33232.304688	-66688.015625	-187500.015625	-187500.015625	-187500.015625	-187500.015625	-187500.015625	461.000000	436.000000	1019.000000	1606912423.717684
873	65644.632812	33294.175781	-66946.132812	-187500.015625	-187500.015625	-187500.015625	-187500.015625	-187500.015625	460.000000	436.000000	1018.000000	1606912423.717693
874	65689.335938	33341.203125	-76785.460938	-187500.015625	-187500.015625	-187500.015625	-187500.015625	-187500.015625	461.000000	436.000000	1019.000000	1606912423.717702
875	65665.156250	33313.933594	-82617.031250	-187500.015625	-187500.015625	-187500.015625	-187500.015625	-187500.015625	460.000000	436.000000	1018.000000	1606912423.717711
876	65600.554688	33244.507812	-76871.242188	-187500.015625	-187500.015625	-187500.015625	-187500.015625	-187500.015625	460.000000	436.000000	1018.000000	1606912423.717720
877	65592.015625	33238.027344	-67477.078125	-187500.015625	-187500.015625	-187500.015625	-187500.015625	-187500.015625	461.000000	437.000000	1019.000000	1606912423.717729
878	65645.976562	33295.425781	-69059.109375	-187500.015625	-187500.015625	-187500.015625	-187500.015625	-187500.015625	460.000000	436.000000	1019.000000	1606912423.717738
879	65683.257812	33335.703125	-78861.062500	-187500.015625	-187500.015625	-187500.015625	-187500.015625	-187500.015625	460.000000	436.000000	1018.000000	1606912423.717746
880	65656.679688	33307.472656	-83412.484375	-187500.015625	-187500.015625	-187500.015625	-187500.015625	-187500.015625	460.000000	436.000000	1019.000000	1606912423.717755
881	65596.734375	33244.554688	-77203.015625	-187500.015625	-187500.015625	-187500.015625	-187500.015625	-187500.015625	460.000000	435.000000	1018.000000	1606912423.717764
882	65586.476562	33234.250000	-67011.625000	-187500.015625	-187500.015625	-187500.015625	-187500.015625	-187500.015625	460.000000	436.000000	1018.000000	1606912423.717773
883	65641.125000	33292.898438	-66860.992188	-187500.015625	-187500.015625	-187500.015625	-187500.015625	-187500.015625	460.000000	436.000000	1019.000000	1606912423.717782
884	65683.796875	33337.335938	-76484.265625	-187500.015625	-187500.015625	-187500.015625	-187500.015625	-187500.015625	460.000000	436.000000	1019.000000	1606912423.717791
885	65664.078125	33314.289062	-82585.867188	-187500.015625	-187500.015625	-187500.015625	-187500.015625	-187500.015625	460.000000	436.000000	1018.000000	1606912423.717804
886	65604.242188	33252.488281	-77180.484375	-187500.015625	-187500.015625	-187500.015625	-187500.015625	-187500.015625	460.000000	436.000000	1018.000000	1606912423.717814
887	65588.601562	33238.363281	-67143.210938	-187500.015625	-187500.015625	-187500.015625	-187500.015625	-187500.015625	461.000000	436.000000	1019.000000	1606912423.717822
888	65648.296875	33302.667969	-67870.421875	-187500.015625	-187500.015625	-187500.015625	-187500.015625	-187500.015625	461.000000	436.000000	1018.000000	1606912423.717831
889	65688.914062	33345.136719	-78856.882812	-187500.015625	-187500.015625	-187500.015625	-187500.015625	-187500.015625	460.000000	435.000000	1018.000000	1606912423.717840
890	65661.664062	33314.335938	-83642.234375	-187500.015625	-187500.015625	-187500.015625	-187500.015625	-187500.015625	460.000000	436.000000	1019.000000	1606912423.717849
891	65606.796875	33256.218750	-77669.648438	-187500.015625	-187500.015625	-187500.015625	-187500.015625	-187500.015625	460.000000	436.000000	1018.000000	1606912423.717858
892	65588.375000	33236.664062	-67342.117188	-187500.015625	-187500.015625	-187500.015625	-187500.015625	-187500.015625	460.000000	436.000000	1018.000000	1606912423.717867
893	65637.039062	33289.257812	-66788.328125	-187500.015625	-187500.015625	-187500.015625	-187500.015625	-187500.015625	461.000000	436.000000	1019.000000	1606912423.717876
894	65690.257812	33347.617188	-76213.210938	-187500.015625	-187500.015625	-187500.015625	-187500.015625	-187500.015625	461.000000	436.000000	1018.000000	1606912423.717885
895	65669.203125	33324.414062	-82611.929688	-187500.015625	-187500.015625	-187500.015625	-187500.015625	-187500.015625	460.000000	436.000000	1019.000000	1606912423.717894
896	65606.812500	33257.023438	-77553.781250	-187500.015625	-187500.015625	-187500.015625	-187500.015625	-187500.015625	461.000000	436.000000	1019.000000	1606912423.717903
897	65593.023438	33242.832031	-67392.632812	-187500.015625	-187500.015625	-187500.015625	-187500.015625	-187500.015625	461.000000	436.000000	1018.000000	1606912423.717912
898	65648.929688	33302.691406	-66787.054688	-187500.015625	-187500.015625	-187500.015625	-187500.015625	-187500.015625	460.000000	436.000000	1019.000000	1606912423.717921
899	65692.687500	33349.269531	-76231.492188	-187500.015625	-187500.015625	-187500.015625	-187500.015625	-187500.015625	460.000000	436.000000	1018.000000	1606912423.717930
900	65666.468750	33320.460938	-82784.664062	-187500.015625	-187500.015625	-187500.015625	-187500.015625	-187500.015625	460.000000	436.000000	1018.000000	1606912423.717939
901	65606.640625	33256.464844	-77890.664062	-187500.015625	-187500.015625	-187500.015625	-187500.015625	-187500.015625	460.000000	436.000000	1018.000000	1606912423.717948
902	65598.078125	33248.488281	-68285.445312	-187500.015625	-187500.015625	-187500.015625	-187500.015625	-187500.015625	461.000000	436.000000	1019.000000	1606912423.717957
903	65650.515625	33304.812500	-70083.179688	-187500.015625	-187500.015625	-187500.015625	-187500.015625	-187500.015625	461.000000	435.000000	1018.000000	1606912423.717966
904	65688.601562	33342.566406	-79752.632812	-187500.015625	-187500.015625	-187500.015625	-187500.015625	-187500.015625	460.000000	436.000000	1018.000000	1606912423.717975
905	65667.992188	33319.140625	-84089.140625	-187500.015625	-187500.015625	-187500.015625	-187500.015625	-187500.015625	460.000000	436.000000	1018.000000	1606912423.717984
906	65608.421875	33255.437500	-78312.195312	-187500.015625	-187500.015625	-187500.015625	-187500.015625	-187500.015625	461.000000	436.000000	1018.000000	1606912423.717993
907	65589.539062	33236.351562	-67731.015625	-187500.015625	-187500.015625	-187500.015625	-187500.015625	-187500.015625	460.000000	436.000000	1019.000000	1606912423.718002
908	65637.210938	33288.808594	-66601.890625	-187500.015625	-187500.015625	-187500.015625	-187500.015625	-187500.015625	461.000000	436.000000	1019.000000	1606912423.718015
909	65686.546875	33342.921875	-75781.062500	-187500.015625	-187500.015625	-187500.015625	-187500.015625	-187500.015625	460.000000	436.000000	1019.000000	1606912423.718024
910	65667.390625	33321.578125	-82588.507812	-187500.015625	-187500.015625	-187500.015625	-187500.015625	-187500.015625	460.000000	436.000000	1019.000000	1606912423.718033
911	65607.929688	33256.578125	-78033.960938	-187500.015625	-187500.015625	-187500.015625	-187500.015625	-187500.015625	460.000000	436.000000	1019.000000	1606912423.718041
912	65591.078125	33238.562500	-68377.828125	-187500.015625	-187500.015625	-187500.015625	-187500.015625	-187500.015625	461.000000	437.000000	1018.000000	1606912423.718050
913	65649.375000	33302.175781	-70886.679688	-187500.015625	-187500.015625	-187500.015625	-187500.015625	-187500.015625	460.000000	436.000000	1018.000000	1606912423.718060
914	65682.921875	33337.359375	-80829.960938	-187500.015625	-187500.015625	-187500.015625	-187500.015625	-187500.015625	461.000000	435.000000	1019.000000	1606912423.718068
915	65657.132812	33307.652344	-84407.468750	-187500.015625	-187500.015625	-187500.015625	-187500.015625	-187500.015625	460.000000	436.000000	1018.000000	1606912423.718077
916	65601.429688	33247.882812	-78533.007812	-187500.015625	-187500.015625	-187500.015625	-187500.015625	-187500.015625	460.000000	436.000000	1018.000000	1606912423.718086
917	65588.398438	33236.953125	-67705.062500	-187500.015625	-187500.015625	-187500.015625	-187500.015625	-187500.015625	460.000000	436.000000	1018.000000	1606912423.718096
918	65639.312500	33292.878906	-66215.835938	-187500.015625	-187500.015625	-187500.015625	-187500.015625	-187500.015625	460.000000	436.000000	1018.000000	1606912423.718104
919	65685.203125	33340.375000	-75220.164062	-187500.015625	-187500.015625	-187500.015625	-187500.015625	-187500.015625	460.000000	436.000000	1019.000000	1606912423.718113
920	65667.164062	33318.648438	-82271.539062	-187500.015625	-187500.015625	-187500.015625	-187500.015625	-187500.015625	460.000000	436.000000	1018.000000	1606912423.718122
921	65610.148438	33257.359375	-78033.265625	-187500.015625	-187500.015625	-187500.015625	-187500.015625	-187500.015625	461.000000	436.000000	1019.000000	1606912423.718131
922	65589.601562	33233.867188	-67692.750000	-187500.015625	-187500.015625	-187500.015625	-187500.015625	-187500.015625	461.000000	436.000000	1019.000000	1606912423.718140
923	65640.429688	33287.714844	-66229.242188	-187500.015625	-187500.015625	-187500.015625	-187500.015625	-187500.015625	461.000000	436.000000	1018.000000	1606912423.718151
924	65692.085938	33343.863281	-75225.445312	-187500.015625	-187500.015625	-187500.015625	-187500.015625	-187500.015625	460.000000	436.000000	1018.000000	1606912423.718161
925	65671.726562	33323.187500	-82469.242188	-187500.015625	-187500.015625	-187500.015625	-187500.015625	-187500.015625	460.000000	435.000000	1019.000000	1606912423.718170
926	65606.953125	33254.433594	-78408.867188	-187500.015625	-187500.015625	-187500.015625	-187500.015625	-187500.015625	461.000000	435.000000	1018.000000	1606912423.718179
927	65586.835938	33233.445312	-68486.125000	-187500.015625	-187500.015625	-187500.015625	-187500.015625	-187500.015625	461.000000	436.000000	1019.000000	1606912423.718187
928	65641.664062	33292.968750	-68914.718750	-187500.015625	-187500.015625	-187500.015625	-187500.015625	-187500.015625	461.000000	436.000000	1019.000000	1606912423.718197
929	65689.468750	33343.593750	-78388.304688	-187500.015625	-187500.015625	-187500.015625	-187500.015625	-187500.015625	461.000000	436.000000	1018.000000	1606912423.718206
930	65667.593750	33318.648438	-83758.484375	-187500.015625	-187500.015625	-187500.015625	-187500.015625	-187500.015625	460.000000	436.000000	1019.000000	1606912423.718215
931	65609.093750	33256.085938	-78841.257812	-187500.015625	-187500.015625	-187500.015625	-187500.015625	-187500.015625	460.000000	436.000000	1018.000000	1606912423.718228
932	65588.351562	33235.144531	-68101.515625	-187500.015625	-187500.015625	-187500.015625	-187500.015625	-187500.015625	460.000000	436.000000	1019.000000	1606912423.718237
933	65636.296875	33288.363281	-66114.468750	-187500.015625	-187500.015625	-187500.015625	-187500.015625	-187500.015625	460.000000	436.000000	1018.000000	1606912423.718246
934	65687.953125	33344.667969	-74875.992188	-187500.015625	-187500.015625	-187500.015625	-187500.015625	-187500.015625	461.000000	436.000000	1019.000000	1606912423.718254
935	65672.085938	33327.703125	-82327.710938	-187500.015625	-187500.015625	-187500.015625	-187500.015625	-187500.015625	460.000000	436.000000	1018.000000	1606912423.718264
936	65609.164062	33259.351562	-78586.828125	-187500.015625	-187500.015625	-187500.015625	-187500.015625	-187500.015625	460.000000	436.000000	1019.000000	1606912423.718273
937	65584.507812	33232.437500	-68661.898438	-187500.015625	-187500.015625	-187500.015625	-187500.015625	-187500.015625	460.000000	436.000000	1018.000000	1606912423.718282
938	65639.648438	33293.125000	-70080.179688	-187500.015625	-187500.015625	-187500.015625	-187500.015625	-187500.015625	460.000000	436.000000	1018.000000	1606912423.718290
939	65679.187500	33333.937500	-80064.148438	-187500.015625	-187500.015625	-187500.015625	-187500.015625	-187500.015625	461.000000	436.000000	1019.000000	1606912423.718299
940	65656.859375	33309.953125	-84326.445312	-187500.015625	-187500.015625	-187500.015625	-187500.015625	-187500.015625	460.000000	436.000000	1019.000000	1606912423.718308
941	65602.390625	33252.109375	-79209.390625	-187500.015625	-187500.015625	-187500.015625	-187500.015625	-187500.015625	461.000000	436.000000	1018.000000	1606912423.718318
942	65579.945312	33229.375000	-68221.656250	-187500.015625	-187500.015625	-187500.015625	-187500.015625	-187500.015625	460.000000	436.000000	1019.000000	1606912423.718326
943	65634.195312	33286.687500	-65827.539062	-187500.015625	-187500.015625	-187500.015625	-187500.015625	-187500.015625	461.000000	436.000000	1018.000000	1606912423.718335
944	65691.882812	33348.421875	-74348.093750	-187500.015625	-187500.015625	-187500.015625	-187500.015625	-187500.015625	460.000000	436.000000	1018.000000	1606912423.718344
945	65682.703125	33337.246094	-82034.343750	-187500.015625	-187500.015625	-187500.015625	-187500.015625	-187500.015625	460.000000	436.000000	1018.000000	1606912423.718353
946	65620.875000	33270.480469	-78698.742188	-187500.015625	-187500.015625	-187500.015625	-187500.015625	-187500.015625	460.000000	435.000000	1018.000000	1606912423.718362
947	65589.156250	33237.644531	-68217.429688	-187500.015625	-187500.015625	-187500.015625	-187500.015625	-187500.015625	460.000000	436.000000	1018.000000	1606912423.718371
948	65634.640625	33286.015625	-65867.257812	-187500.015625	-187500.015625	-187500.015625	-187500.015625	-187500.015625	461.000000	436.000000	1019.000000	1606912423.718380
949	65689.179688	33342.566406	-74565.125000	-187500.015625	-187500.015625	-187500.015625	-187500.015625	-187500.015625	460.000000	436.000000	1018.000000	1606912423.718389
950	65674.093750	33325.554688	-82450.148438	-187500.015625	-187500.015625	-187500.015625	-187500.015625	-187500.015625	460.000000	436.000000	1018.000000	1606912423.718398
951	65614.570312	33261.964844	-79140.726562	-187500.015625	-187500.015625	-187500.015625	-187500.015625	-187500.015625	460.000000	435.000000	1018.000000	1606912423.718407
952	65585.289062	33230.359375	-68890.976562	-187500.015625	-187500.015625	-187500.015625	-187500.015625	-187500.015625	460.000000	436.000000	1018.000000	1606912423.718416
953	65631.890625	33280.718750	-67215.914062	-187500.015625	-187500.015625	-187500.015625	-187500.015625	-187500.015625	460.000000	436.000000	1018.000000	1606912423.718425
954	65683.484375	33336.464844	-75995.148438	-187500.015625	-187500.015625	-187500.015625	-187500.015625	-187500.015625	461.000000	436.000000	1018.000000	1606912423.718438
955	65670.117188	33320.953125	-83101.390625	-187500.015625	-187500.015625	-187500.015625	-187500.015625	-187500.015625	460.000000	436.000000	1018.000000	1606912423.718447
956	65613.835938	33260.332031	-79518.539062	-187500.015625	-187500.015625	-187500.015625	-187500.015625	-187500.015625	460.000000	435.000000	1019.000000	1606912423.718456
957	65581.156250	33225.062500	-68863.640625	-187500.015625	-187500.015625	-187500.015625	-187500.015625	-187500.015625	460.000000	436.000000	1018.000000	1606912423.718465
958	65622.218750	33268.984375	-66045.937500	-187500.015625	-187500.015625	-187500.015625	-187500.015625	-187500.015625	460.000000	436.000000	1018.000000	1606912423.718473
959	65677.890625	33329.199219	-74299.921875	-187500.015625	-187500.015625	-187500.015625	-187500.015625	-187500.015625	461.000000	436.000000	1018.000000	1606912423.718483
960	65667.656250	33317.242188	-82348.632812	-187500.015625	-187500.015625	-187500.015625	-187500.015625	-187500.015625	460.000000	436.000000	1019.000000	1606912423.718492
961	65607.148438	33253.203125	-79509.062500	-187500.015625	-187500.015625	-187500.015625	-187500.015625	-187500.015625	460.000000	436.000000	1019.000000	1606912423.718500
962	65581.156250	33227.343750	-69332.250000	-187500.015625	-187500.015625	-187500.015625	-187500.015625	-187500.015625	461.000000	436.000000	1019.000000	1606912424.197065
963	65634.328125	33287.066406	-69291.234375	-187500.015625	-187500.015625	-187500.015625	-187500.015625	-187500.015625	461.000000	436.000000	1018.000000	1606912424.197853
964	65682.250000	33336.796875	-79303.851562	-187500.015625	-187500.015625	-187500.015625	-187500.015625	-187500.015625	461.000000	436.000000	1019.000000	1606912424.198056
965	65666.140625	33317.015625	-84438.156250	-187500.015625	-187500.015625	-187500.015625	-187500.015625	-187500.015625	460.000000	436.000000	1019.000000	1606912424.198065
966	65611.265625	33258.230469	-80120.140625	-187500.015625	-187500.015625	-187500.015625	-187500.015625	-187500.015625	461.000000	435.000000	1019.000000	1606912424.198075
967	65579.835938	33223.496094	-69120.734375	-187500.015625	-187500.015625	-187500.015625	-187500.015625	-187500.015625	461.000000	437.000000	1018.000000	1606912424.198084
968	65618.460938	33265.003906	-65870.703125	-187500.015625	-187500.015625	-187500.015625	-187500.015625	-187500.015625	461.000000	435.000000	1018.000000	1606912424.198093
969	65674.476562	33326.093750	-73808.359375	-187500.015625	-187500.015625	-187500.015625	-187500.015625	-187500.015625	461.000000	435.000000	1018.000000	1606912424.198102
970	65669.937500	33320.882812	-82067.085938	-187500.015625	-187500.015625	-187500.015625	-187500.015625	-187500.015625	460.000000	437.000000	1018.000000	1606912424.198111
971	65609.500000	33256.511719	-79535.976562	-187500.015625	-187500.015625	-187500.015625	-187500.015625	-187500.015625	460.000000	435.000000	1019.000000	1606912424.198120
972	65576.507812	33221.375000	-69052.781250	-187500.015625	-187500.015625	-187500.015625	-187500.015625	-187500.015625	460.000000	436.000000	1017.000000	1606912424.198130
973	65617.921875	33265.562500	-66043.859375	-187500.015625	-187500.015625	-187500.015625	-187500.015625	-187500.015625	460.000000	436.000000	1018.000000	1606912424.198139
974	65677.539062	33328.281250	-75242.273438	-187500.015625	-187500.015625	-187500.015625	-187500.015625	-187500.015625	461.000000	436.000000	1019.000000	1606912424.198148
975	65662.562500	33310.402344	-83109.015625	-187500.015625	-187500.015625	-187500.015625	-187500.015625	-187500.015625	460.000000	436.000000	1018.000000	1606912424.198157
976	65605.789062	33249.539062	-80014.484375	-187500.015625	-187500.015625	-187500.015625	-187500.015625	-187500.015625	460.000000	435.000000	1018.000000	1606912424.198166
977	65574.203125	33216.902344	-69345.750000	-187500.015625	-187500.015625	-187500.015625	-187500.015625	-187500.015625	460.000000	436.000000	1019.000000	1606912424.198175
978	65612.914062	33259.597656	-65837.796875	-187500.015625	-187500.015625	-187500.015625	-187500.015625	-187500.015625	461.000000	436.000000	1018.000000	1606912424.198196
979	65671.859375	33322.335938	-73626.664062	-187500.015625	-187500.015625	-187500.015625	-187500.015625	-187500.015625	460.000000	436.000000	1019.000000	1606912424.198205
980	65666.429688	33316.437500	-82119.656250	-187500.015625	-187500.015625	-187500.015625	-187500.015625	-187500.015625	461.000000	436.000000	1019.000000	1606912424.198215
981	65605.320312	33251.304688	-79929.859375	-187500.015625	-187500.015625	-187500.015625	-187500.015625	-187500.015625	461.000000	436.000000	1018.000000	1606912424.198224
982	65573.242188	33217.394531	-69463.296875	-187500.015625	-187500.015625	-187500.015625	-187500.015625	-187500.015625	461.000000	436.000000	1018.000000	1606912424.198232
983	65612.226562	33259.753906	-65883.976562	-187500.015625	-187500.015625	-187500.015625	-187500.015625	-187500.015625	461.000000	436.000000	1019.000000	1606912424.198241
984	65668.593750	33319.027344	-73587.390625	-187500.015625	-187500.015625	-187500.015625	-187500.015625	-187500.015625	460.000000	436.000000	1018.000000	1606912424.198251
985	65665.937500	33314.335938	-82199.343750	-187500.015625	-187500.015625	-187500.015625	-187500.015625	-187500.015625	460.000000	436.000000	1019.000000	1606912424.198260
986	65609.382812	33254.722656	-80194.632812	-187500.015625	-187500.015625	-187500.015625	-187500.015625	-187500.015625	460.000000	436.000000	1018.000000	1606912424.198268
987	65570.492188	33215.742188	-70056.085938	-187500.015625	-187500.015625	-187500.015625	-187500.015625	-187500.015625	460.000000	436.000000	1018.000000	1606912424.198277
988	65621.453125	33274.324219	-69451.875000	-187500.015625	-187500.015625	-187500.015625	-187500.015625	-187500.015625	461.000000	436.000000	1018.000000	1606912424.198287
989	65664.570312	33320.125000	-79180.539062	-187500.015625	-187500.015625	-187500.015625	-187500.015625	-187500.015625	460.000000	436.000000	1018.000000	1606912424.198296
990	65649.640625	33302.710938	-84536.257812	-187500.015625	-187500.015625	-187500.015625	-187500.015625	-187500.015625	460.000000	436.000000	1018.000000	1606912424.198305
991	65600.867188	33250.855469	-80791.898438	-187500.015625	-187500.015625	-187500.015625	-187500.015625	-187500.015625	460.000000	436.000000	1018.000000	1606912424.198314
992	65567.859375	33217.058594	-69759.101562	-187500.015625	-187500.015625	-187500.015625	-187500.015625	-187500.015625	460.000000	436.000000	1018.000000	1606912424.198323
993	65604.203125	33256.914062	-65626.257812	-187500.015625	-187500.015625	-187500.015625	-187500.015625	-187500.015625	460.000000	436.000000	1019.000000	1606912424.198332
994	65660.437500	33316.929688	-72941.539062	-187500.015625	-187500.015625	-187500.015625	-187500.015625	-187500.015625	461.000000	436.000000	1019.000000	1606912424.198341
995	65655.968750	33311.921875	-81693.968750	-187500.015625	-187500.015625	-187500.015625	-187500.015625	-187500.015625	460.000000	436.000000	1018.000000	1606912424.198350
996	65598.765625	33251.035156	-80002.570312	-187500.015625	-187500.015625	-187500.015625	-187500.015625	-187500.015625	460.000000	436.000000	1019.000000	1606912424.198359
997	65570.468750	33219.472656	-69712.609375	-187500.015625	-187500.015625	-187500.015625	-187500.015625	-187500.015625	461.000000	436.000000	1019.000000	1606912424.198368
998	65616.921875	33270.636719	-67662.414062	-187500.015625	-187500.015625	-187500.015625	-187500.015625	-187500.015625	460.000000	436.000000	1019.000000	1606912424.198377
999	65669.359375	33325.132812	-77555.562500	-187500.015625	-187500.015625	-187500.015625	-187500.015625	-187500.015625	460.000000	436.000000	1018.000000	1606912424.198386
1000	65653.460938	33306.132812	-83899.664062	-187500.015625	-187500.015625	-187500.015625	-187500.015625	-187500.015625	461.000000	436.000000	1018.000000	1606912424.198395
1001	65602.968750	33251.816406	-80701.281250	-187500.015625	-187500.015625	-187500.015625	-187500.015625	-187500.015625	460.000000	436.000000	1018.000000	1606912424.198408
1002	65568.367188	33214.714844	-69763.789062	-187500.015625	-187500.015625	-187500.015625	-187500.015625	-187500.015625	460.000000	436.000000	1018.000000	1606912424.198417
1003	65606.640625	33254.855469	-65299.992188	-187500.015625	-187500.015625	-187500.015625	-187500.015625	-187500.015625	461.000000	436.000000	1019.000000	1606912424.198426
1004	65660.835938	33313.218750	-72377.695312	-187500.015625	-187500.015625	-187500.015625	-187500.015625	-187500.015625	461.000000	436.000000	1019.000000	1606912424.198436
1005	65660.390625	33311.855469	-81262.265625	-187500.015625	-187500.015625	-187500.015625	-187500.015625	-187500.015625	460.000000	436.000000	1019.000000	1606912424.198445
1006	65601.828125	33248.621094	-79900.398438	-187500.015625	-187500.015625	-187500.015625	-187500.015625	-187500.015625	460.000000	435.000000	1019.000000	1606912424.198453
1007	65564.664062	33209.574219	-69512.046875	-187500.015625	-187500.015625	-187500.015625	-187500.015625	-187500.015625	460.000000	436.000000	1018.000000	1606912424.198462
1008	65606.476562	33255.347656	-65239.687500	-187500.015625	-187500.015625	-187500.015625	-187500.015625	-187500.015625	461.000000	436.000000	1019.000000	1606912424.198472
1009	65671.281250	33325.800781	-73557.937500	-187500.015625	-187500.015625	-187500.015625	-187500.015625	-187500.015625	460.000000	436.000000	1019.000000	1606912424.198481
1010	65667.656250	33321.019531	-82230.882812	-187500.015625	-187500.015625	-187500.015625	-187500.015625	-187500.015625	460.000000	436.000000	1018.000000	1606912424.198490
1011	65613.367188	33262.589844	-80216.250000	-187500.015625	-187500.015625	-187500.015625	-187500.015625	-187500.015625	460.000000	436.000000	1019.000000	1606912424.198499
1012	65574.921875	33220.949219	-69656.054688	-187500.015625	-187500.015625	-187500.015625	-187500.015625	-187500.015625	461.000000	436.000000	1019.000000	1606912424.198508
1013	65605.562500	33253.917969	-64999.921875	-187500.015625	-187500.015625	-187500.015625	-187500.015625	-187500.015625	461.000000	435.000000	1019.000000	1606912424.198517
1014	65661.445312	33313.507812	-71874.531250	-187500.015625	-187500.015625	-187500.015625	-187500.015625	-187500.015625	461.000000	436.000000	1018.000000	1606912424.198526
1015	65665.492188	33317.417969	-80926.742188	-187500.015625	-187500.015625	-187500.015625	-187500.015625	-187500.015625	460.000000	436.000000	1019.000000	1606912424.198536
1016	65612.960938	33259.640625	-79858.351562	-187500.015625	-187500.015625	-187500.015625	-187500.015625	-187500.015625	460.000000	436.000000	1018.000000	1606912424.198545
1017	65568.906250	33212.031250	-69538.484375	-187500.015625	-187500.015625	-187500.015625	-187500.015625	-187500.015625	460.000000	436.000000	1018.000000	1606912424.198560
1018	65597.492188	33244.039062	-64772.535156	-187500.015625	-187500.015625	-187500.015625	-187500.015625	-187500.015625	461.000000	436.000000	1020.000000	1606912424.198568
1019	65653.484375	33303.742188	-71512.437500	-187500.015625	-187500.015625	-187500.015625	-187500.015625	-187500.015625	460.000000	436.000000	1017.000000	1606912424.198578
1020	65656.859375	33306.398438	-80692.921875	-187500.015625	-187500.015625	-187500.015625	-187500.015625	-187500.015625	461.000000	436.000000	1018.000000	1606912424.198587
1021	65608.960938	33254.902344	-79891.546875	-187500.015625	-187500.015625	-187500.015625	-187500.015625	-187500.015625	460.000000	435.000000	1019.000000	1606912424.198596
1022	65569.710938	33213.597656	-69750.312500	-187500.015625	-187500.015625	-187500.015625	-187500.015625	-187500.015625	460.000000	436.000000	1019.000000	1606912424.198604
1023	65613.679688	33261.964844	-66781.445312	-187500.015625	-187500.015625	-187500.015625	-187500.015625	-187500.015625	461.000000	436.000000	1019.000000	1606912424.198614
1024	65666.585938	33317.128906	-76244.234375	-187500.015625	-187500.015625	-187500.015625	-187500.015625	-187500.015625	461.000000	435.000000	1018.000000	1606912424.198628
1025	65656.835938	33304.097656	-83156.976562	-187500.015625	-187500.015625	-187500.015625	-187500.015625	-187500.015625	460.000000	436.000000	1018.000000	1606912424.198637
1026	65605.117188	33250.542969	-80657.406250	-187500.015625	-187500.015625	-187500.015625	-187500.015625	-187500.015625	461.000000	436.000000	1019.000000	1606912424.198646
1027	65559.429688	33202.085938	-69930.578125	-187500.015625	-187500.015625	-187500.015625	-187500.015625	-187500.015625	460.000000	437.000000	1017.000000	1606912424.198655
1028	65595.750000	33243.972656	-64705.414062	-187500.015625	-187500.015625	-187500.015625	-187500.015625	-187500.015625	461.000000	436.000000	1019.000000	1606912424.198664
1029	65655.921875	33308.882812	-71122.687500	-187500.015625	-187500.015625	-187500.015625	-187500.015625	-187500.015625	461.000000	435.000000	1019.000000	1606912424.198673
1030	65662.289062	33314.804688	-80465.515625	-187500.015625	-187500.015625	-187500.015625	-187500.015625	-187500.015625	460.000000	436.000000	1018.000000	1606912424.198682
1031	65612.875000	33263.039062	-79973.195312	-187500.015625	-187500.015625	-187500.015625	-187500.015625	-187500.015625	461.000000	436.000000	1018.000000	1606912424.198691
1032	65568.039062	33215.675781	-69851.296875	-187500.015625	-187500.015625	-187500.015625	-187500.015625	-187500.015625	460.000000	436.000000	1018.000000	1606912424.198700
1033	65595.859375	33245.515625	-64686.414062	-187500.015625	-187500.015625	-187500.015625	-187500.015625	-187500.015625	461.000000	436.000000	1018.000000	1606912424.198709
1034	65660.570312	33313.730469	-71445.601562	-187500.015625	-187500.015625	-187500.015625	-187500.015625	-187500.015625	460.000000	436.000000	1018.000000	1606912424.198718
1035	65666.984375	33321.511719	-81105.828125	-187500.015625	-187500.015625	-187500.015625	-187500.015625	-187500.015625	460.000000	437.000000	1018.000000	1606912424.198727
1036	65617.187500	33270.414062	-80460.625000	-187500.015625	-187500.015625	-187500.015625	-187500.015625	-187500.015625	460.000000	435.000000	1019.000000	1606912424.198736
1037	65573.867188	33223.742188	-70355.421875	-187500.015625	-187500.015625	-187500.015625	-187500.015625	-187500.015625	460.000000	436.000000	1018.000000	1606912424.198745
1038	65601.789062	33254.433594	-65466.445312	-187500.015625	-187500.015625	-187500.015625	-187500.015625	-187500.015625	460.000000	436.000000	1018.000000	1606912424.198754
1039	65657.843750	33314.335938	-72167.546875	-187500.015625	-187500.015625	-187500.015625	-187500.015625	-187500.015625	461.000000	435.000000	1019.000000	1606912424.198763
1040	65655.656250	33311.453125	-81309.992188	-187500.015625	-187500.015625	-187500.015625	-187500.015625	-187500.015625	460.000000	436.000000	1018.000000	1606912424.198772
1041	65610.523438	33262.054688	-80671.171875	-187500.015625	-187500.015625	-187500.015625	-187500.015625	-187500.015625	460.000000	436.000000	1018.000000	1606912424.198781
1042	65568.257812	33216.277344	-70474.023438	-187500.015625	-187500.015625	-187500.015625	-187500.015625	-187500.015625	461.000000	436.000000	1019.000000	1606912424.198790
1043	65594.632812	33244.574219	-64814.402344	-187500.015625	-187500.015625	-187500.015625	-187500.015625	-187500.015625	460.000000	436.000000	1018.000000	1606912424.198799
1044	65653.929688	33306.355469	-70862.648438	-187500.015625	-187500.015625	-187500.015625	-187500.015625	-187500.015625	460.000000	436.000000	1018.000000	1606912424.198808
1045	65661.109375	33310.714844	-80410.820312	-187500.015625	-187500.015625	-187500.015625	-187500.015625	-187500.015625	460.000000	437.000000	1019.000000	1606912424.198817
1046	65608.695312	33253.539062	-80403.265625	-187500.015625	-187500.015625	-187500.015625	-187500.015625	-187500.015625	460.000000	436.000000	1017.000000	1606912424.198826
1047	65574.250000	33218.984375	-70482.828125	-187500.015625	-187500.015625	-187500.015625	-187500.015625	-187500.015625	461.000000	436.000000	1019.000000	1606912424.198840
1048	65611.554688	33259.484375	-66546.773438	-187500.015625	-187500.015625	-187500.015625	-187500.015625	-187500.015625	461.000000	436.000000	1019.000000	1606912424.198848
1049	65667.054688	33317.753906	-75531.148438	-187500.015625	-187500.015625	-187500.015625	-187500.015625	-187500.015625	460.000000	436.000000	1018.000000	1606912424.198858
1050	65663.585938	33314.335938	-82965.226562	-187500.015625	-187500.015625	-187500.015625	-187500.015625	-187500.015625	460.000000	436.000000	1019.000000	1606912424.198870
1051	65613.703125	33260.421875	-81108.757812	-187500.015625	-187500.015625	-187500.015625	-187500.015625	-187500.015625	461.000000	435.000000	1018.000000	1606912424.198879
1052	65572.882812	33217.933594	-70524.531250	-187500.015625	-187500.015625	-187500.015625	-187500.015625	-187500.015625	460.000000	436.000000	1018.000000	1606912424.198888
1053	65600.359375	33249.468750	-64344.343750	-187500.015625	-187500.015625	-187500.015625	-187500.015625	-187500.015625	461.000000	436.000000	1018.000000	1606912424.198897
1054	65667.703125	33321.687500	-70045.023438	-187500.015625	-187500.015625	-187500.015625	-187500.015625	-187500.015625	461.000000	435.000000	1019.000000	1606912424.198906
1055	65682.500000	33336.640625	-79739.062500	-187500.015625	-187500.015625	-187500.015625	-187500.015625	-187500.015625	460.000000	436.000000	1019.000000	1606912424.198915
1056	65633.570312	33285.859375	-80095.062500	-187500.015625	-187500.015625	-187500.015625	-187500.015625	-187500.015625	460.000000	436.000000	1018.000000	1606912424.198924
1057	65584.531250	33233.667969	-70243.570312	-187500.015625	-187500.015625	-187500.015625	-187500.015625	-187500.015625	461.000000	436.000000	1019.000000	1606912424.198933
1058	65606.031250	33256.132812	-64195.660156	-187500.015625	-187500.015625	-187500.015625	-187500.015625	-187500.015625	460.000000	436.000000	1018.000000	1606912424.198942
1059	65669.515625	33325.734375	-69995.335938	-187500.015625	-187500.015625	-187500.015625	-187500.015625	-187500.015625	461.000000	436.000000	1018.000000	1606912424.198951
1060	65679.125000	33336.238281	-79960.210938	-187500.015625	-187500.015625	-187500.015625	-187500.015625	-187500.015625	460.000000	436.000000	1018.000000	1606912424.198960
1061	65628.812500	33280.425781	-80314.421875	-187500.015625	-187500.015625	-187500.015625	-187500.015625	-187500.015625	461.000000	436.000000	1019.000000	1606912424.198969
1062	65581.781250	33229.621094	-70565.976562	-187500.015625	-187500.015625	-187500.015625	-187500.015625	-187500.015625	461.000000	436.000000	1018.000000	1606912424.198978
1063	65606.640625	33258.031250	-65174.085938	-187500.015625	-187500.015625	-187500.015625	-187500.015625	-187500.015625	461.000000	436.000000	1018.000000	1606912424.198987
1064	65662.804688	33317.375000	-71486.820312	-187500.015625	-187500.015625	-187500.015625	-187500.015625	-187500.015625	461.000000	435.000000	1019.000000	1606912424.198996
1065	65667.882812	33321.734375	-80712.546875	-187500.015625	-187500.015625	-187500.015625	-187500.015625	-187500.015625	460.000000	437.000000	1018.000000	1606912424.199005
1066	65615.312500	33265.742188	-80580.921875	-187500.015625	-187500.015625	-187500.015625	-187500.015625	-187500.015625	461.000000	435.000000	1019.000000	1606912424.199014
1067	65571.992188	33218.984375	-70599.679688	-187500.015625	-187500.015625	-187500.015625	-187500.015625	-187500.015625	460.000000	436.000000	1018.000000	1606912424.199023
1068	65599.062500	33248.687500	-64199.148438	-187500.015625	-187500.015625	-187500.015625	-187500.015625	-187500.015625	461.000000	436.000000	1019.000000	1606912424.199032
1069	65661.171875	33314.625000	-69569.109375	-187500.015625	-187500.015625	-187500.015625	-187500.015625	-187500.015625	461.000000	435.000000	1018.000000	1606912424.199041
1070	65675.835938	33328.593750	-79498.539062	-187500.015625	-187500.015625	-187500.015625	-187500.015625	-187500.015625	460.000000	436.000000	1018.000000	1606912424.199050
1071	65623.554688	33272.292969	-80433.710938	-187500.015625	-187500.015625	-187500.015625	-187500.015625	-187500.015625	460.000000	436.000000	1018.000000	1606912424.199063
1072	65568.234375	33213.863281	-70875.523438	-187500.015625	-187500.015625	-187500.015625	-187500.015625	-187500.015625	461.000000	435.000000	1018.000000	1606912424.199072
1073	65597.851562	33247.347656	-65609.695312	-187500.015625	-187500.015625	-187500.015625	-187500.015625	-187500.015625	461.000000	436.000000	1018.000000	1606912424.199081
1074	65660.390625	33313.687500	-73974.343750	-187500.015625	-187500.015625	-187500.015625	-187500.015625	-187500.015625	460.000000	435.000000	1018.000000	1606912424.199090
1075	65665.242188	33318.941406	-82355.539062	-187500.015625	-187500.015625	-187500.015625	-187500.015625	-187500.015625	460.000000	436.000000	1018.000000	1606912424.199099
1076	65621.835938	33272.113281	-81405.476562	-187500.015625	-187500.015625	-187500.015625	-187500.015625	-187500.015625	460.000000	436.000000	1018.000000	1606912424.199108
1077	65573.710938	33219.226562	-71274.796875	-187500.015625	-187500.015625	-187500.015625	-187500.015625	-187500.015625	461.000000	436.000000	1019.000000	1606912424.199117
1078	65592.664062	33240.796875	-64440.546875	-187500.015625	-187500.015625	-187500.015625	-187500.015625	-187500.015625	461.000000	436.000000	1018.000000	1606912424.199126
1079	65654.289062	33308.097656	-69430.664062	-187500.015625	-187500.015625	-187500.015625	-187500.015625	-187500.015625	460.000000	436.000000	1018.000000	1606912424.199135
1080	65670.335938	33324.437500	-79443.976562	-187500.015625	-187500.015625	-187500.015625	-187500.015625	-187500.015625	461.000000	436.000000	1018.000000	1606912424.199144
1081	65622.414062	33271.039062	-80700.882812	-187500.015625	-187500.015625	-187500.015625	-187500.015625	-187500.015625	460.000000	436.000000	1018.000000	1606912424.199153
1082	65574.000000	33219.921875	-71312.500000	-187500.015625	-187500.015625	-187500.015625	-187500.015625	-187500.015625	461.000000	436.000000	1018.000000	1606912424.199162
1083	65598.921875	33250.117188	-64548.347656	-187500.015625	-187500.015625	-187500.015625	-187500.015625	-187500.015625	461.000000	436.000000	1018.000000	1606912424.676426
1084	65662.960938	33319.117188	-69496.937500	-187500.015625	-187500.015625	-187500.015625	-187500.015625	-187500.015625	460.000000	436.000000	1018.000000	1606912424.677447
1085	65676.890625	33333.175781	-79538.906250	-187500.015625	-187500.015625	-187500.015625	-187500.015625	-187500.015625	461.000000	436.000000	1018.000000	1606912424.677458
1086	65627.242188	33278.437500	-80947.015625	-187500.015625	-187500.015625	-187500.015625	-187500.015625	-187500.015625	460.000000	436.000000	1019.000000	1606912424.677467
1087	65576.351562	33225.285156	-71745.500000	-187500.015625	-187500.015625	-187500.015625	-187500.015625	-187500.015625	461.000000	436.000000	1018.000000	1606912424.677476
1088	65605.273438	33260.000000	-66898.570312	-187500.015625	-187500.015625	-187500.015625	-187500.015625	-187500.015625	461.000000	436.000000	1018.000000	1606912424.677485
1089	65662.406250	33322.472656	-75186.484375	-187500.015625	-187500.015625	-187500.015625	-187500.015625	-187500.015625	460.000000	436.000000	1019.000000	1606912424.677494
1090	65664.906250	33324.660156	-82971.882812	-187500.015625	-187500.015625	-187500.015625	-187500.015625	-187500.015625	460.000000	436.000000	1018.000000	1606912424.677504
1091	65627.132812	33283.824219	-82085.484375	-187500.015625	-187500.015625	-187500.015625	-187500.015625	-187500.015625	460.000000	436.000000	1018.000000	1606912424.677513
1092	65576.976562	33228.281250	-72054.265625	-187500.015625	-187500.015625	-187500.015625	-187500.015625	-187500.015625	460.000000	436.000000	1019.000000	1606912424.677522
1093	65596.625000	33248.734375	-64681.050781	-187500.015625	-187500.015625	-187500.015625	-187500.015625	-187500.015625	461.000000	436.000000	1018.000000	1606912424.677531
1094	65654.734375	33311.160156	-69139.242188	-187500.015625	-187500.015625	-187500.015625	-187500.015625	-187500.015625	460.000000	436.000000	1019.000000	1606912424.677555
1095	65673.960938	33330.070312	-79210.984375	-187500.015625	-187500.015625	-187500.015625	-187500.015625	-187500.015625	461.000000	436.000000	1019.000000	1606912424.677564
1096	65624.476562	33275.128906	-80965.750000	-187500.015625	-187500.015625	-187500.015625	-187500.015625	-187500.015625	460.000000	436.000000	1018.000000	1606912424.677574
1097	65574.828125	33222.222656	-71824.023438	-187500.015625	-187500.015625	-187500.015625	-187500.015625	-187500.015625	460.000000	436.000000	1018.000000	1606912424.677583
1098	65596.625000	33246.164062	-64677.250000	-187500.015625	-187500.015625	-187500.015625	-187500.015625	-187500.015625	461.000000	436.000000	1018.000000	1606912424.677592
1099	65657.531250	33311.160156	-69551.789062	-187500.015625	-187500.015625	-187500.015625	-187500.015625	-187500.015625	460.000000	436.000000	1019.000000	1606912424.677601
1100	65678.296875	33331.589844	-80089.671875	-187500.015625	-187500.015625	-187500.015625	-187500.015625	-187500.015625	460.000000	436.000000	1019.000000	1606912424.677610
1101	65626.710938	33275.218750	-81536.117188	-187500.015625	-187500.015625	-187500.015625	-187500.015625	-187500.015625	461.000000	435.000000	1018.000000	1606912424.677620
1102	65573.890625	33220.144531	-72357.085938	-187500.015625	-187500.015625	-187500.015625	-187500.015625	-187500.015625	460.000000	436.000000	1018.000000	1606912424.677629
1103	65592.648438	33242.406250	-65468.167969	-187500.015625	-187500.015625	-187500.015625	-187500.015625	-187500.015625	461.000000	436.000000	1019.000000	1606912424.677638
1104	65649.484375	33303.382812	-70288.117188	-187500.015625	-187500.015625	-187500.015625	-187500.015625	-187500.015625	461.000000	435.000000	1018.000000	1606912424.677647
1105	65666.273438	33320.460938	-80205.078125	-187500.015625	-187500.015625	-187500.015625	-187500.015625	-187500.015625	460.000000	436.000000	1018.000000	1606912424.677659
1106	65619.664062	33271.531250	-81703.312500	-187500.015625	-187500.015625	-187500.015625	-187500.015625	-187500.015625	460.000000	435.000000	1018.000000	1606912424.677668
1107	65566.468750	33215.585938	-72542.718750	-187500.015625	-187500.015625	-187500.015625	-187500.015625	-187500.015625	460.000000	436.000000	1018.000000	1606912424.677677
1108	65586.117188	33238.808594	-65020.304688	-187500.015625	-187500.015625	-187500.015625	-187500.015625	-187500.015625	461.000000	436.000000	1019.000000	1606912424.677686
1109	65651.476562	33308.570312	-69143.781250	-187500.015625	-187500.015625	-187500.015625	-187500.015625	-187500.015625	461.000000	436.000000	1019.000000	1606912424.677696
1110	65672.195312	33329.175781	-79345.898438	-187500.015625	-187500.015625	-187500.015625	-187500.015625	-187500.015625	460.000000	436.000000	1019.000000	1606912424.677705
1111	65620.312500	33272.425781	-81605.343750	-187500.015625	-187500.015625	-187500.015625	-187500.015625	-187500.015625	461.000000	436.000000	1019.000000	1606912424.677714
1112	65565.976562	33215.496094	-72857.343750	-187500.015625	-187500.015625	-187500.015625	-187500.015625	-187500.015625	461.000000	436.000000	1019.000000	1606912424.677723
1113	65590.210938	33244.730469	-66991.234375	-187500.015625	-187500.015625	-187500.015625	-187500.015625	-187500.015625	461.000000	436.000000	1018.000000	1606912424.677732
1114	65653.125000	33311.273438	-74552.539062	-187500.015625	-187500.015625	-187500.015625	-187500.015625	-187500.015625	461.000000	436.000000	1019.000000	1606912424.677741
1115	65654.468750	33310.378906	-82911.937500	-187500.015625	-187500.015625	-187500.015625	-187500.015625	-187500.015625	461.000000	436.000000	1019.000000	1606912424.677750
1116	65610.484375	33262.992188	-82690.703125	-187500.015625	-187500.015625	-187500.015625	-187500.015625	-187500.015625	461.000000	436.000000	1018.000000	1606912424.677760
1117	65561.890625	33211.070312	-73092.031250	-187500.015625	-187500.015625	-187500.015625	-187500.015625	-187500.015625	461.000000	436.000000	1018.000000	1606912424.677775
1118	65581.203125	33232.257812	-65061.613281	-187500.015625	-187500.015625	-187500.015625	-187500.015625	-187500.015625	461.000000	436.000000	1019.000000	1606912424.677783
1119	65645.125000	33301.125000	-68739.570312	-187500.015625	-187500.015625	-187500.015625	-187500.015625	-187500.015625	461.000000	436.000000	1018.000000	1606912424.677792
1120	65671.343750	33328.640625	-78947.609375	-187500.015625	-187500.015625	-187500.015625	-187500.015625	-187500.015625	460.000000	437.000000	1018.000000	1606912424.677802
1121	65630.242188	33284.046875	-81526.507812	-187500.015625	-187500.015625	-187500.015625	-187500.015625	-187500.015625	461.000000	435.000000	1019.000000	1606912424.677811
1122	65573.601562	33222.871094	-72904.125000	-187500.015625	-187500.015625	-187500.015625	-187500.015625	-187500.015625	460.000000	436.000000	1018.000000	1606912424.677820
1123	65588.687500	33240.753906	-65053.339844	-187500.015625	-187500.015625	-187500.015625	-187500.015625	-187500.015625	461.000000	436.000000	1019.000000	1606912424.677829
1124	65651.117188	33306.578125	-68738.359375	-187500.015625	-187500.015625	-187500.015625	-187500.015625	-187500.015625	460.000000	436.000000	1019.000000	1606912424.677839
1125	65676.867188	33332.730469	-79058.742188	-187500.015625	-187500.015625	-187500.015625	-187500.015625	-187500.015625	461.000000	436.000000	1018.000000	1606912424.677848
1126	65634.289062	33285.769531	-81827.296875	-187500.015625	-187500.015625	-187500.015625	-187500.015625	-187500.015625	460.000000	436.000000	1018.000000	1606912424.677857
1127	65579.703125	33227.589844	-73363.765625	-187500.015625	-187500.015625	-187500.015625	-187500.015625	-187500.015625	461.000000	436.000000	1018.000000	1606912424.677866
1128	65595.820312	33246.007812	-66745.304688	-187500.015625	-187500.015625	-187500.015625	-187500.015625	-187500.015625	460.000000	436.000000	1018.000000	1606912424.677875
1129	65652.773438	33308.031250	-72697.015625	-187500.015625	-187500.015625	-187500.015625	-187500.015625	-187500.015625	460.000000	435.000000	1019.000000	1606912424.677884
1130	65668.484375	33323.453125	-81848.937500	-187500.015625	-187500.015625	-187500.015625	-187500.015625	-187500.015625	460.000000	436.000000	1018.000000	1606912424.677893
1131	65630.531250	33281.546875	-82774.515625	-187500.015625	-187500.015625	-187500.015625	-187500.015625	-187500.015625	460.000000	436.000000	1019.000000	1606912424.677902
1132	65579.546875	33227.230469	-73674.390625	-187500.015625	-187500.015625	-187500.015625	-187500.015625	-187500.015625	460.000000	436.000000	1018.000000	1606912424.677911
1133	65595.171875	33244.554688	-65335.285156	-187500.015625	-187500.015625	-187500.015625	-187500.015625	-187500.015625	461.000000	436.000000	1018.000000	1606912424.677921
1134	65654.757812	33309.171875	-68570.078125	-187500.015625	-187500.015625	-187500.015625	-187500.015625	-187500.015625	460.000000	435.000000	1019.000000	1606912424.677930
1135	65677.804688	33334.519531	-78817.882812	-187500.015625	-187500.015625	-187500.015625	-187500.015625	-187500.015625	461.000000	436.000000	1019.000000	1606912424.677938
1136	65635.109375	33287.871094	-81883.843750	-187500.015625	-187500.015625	-187500.015625	-187500.015625	-187500.015625	460.000000	436.000000	1019.000000	1606912424.677948
1137	65578.539062	33225.843750	-73657.625000	-187500.015625	-187500.015625	-187500.015625	-187500.015625	-187500.015625	461.000000	436.000000	1018.000000	1606912424.677957
1138	65600.578125	33252.421875	-67043.203125	-187500.015625	-187500.015625	-187500.015625	-187500.015625	-187500.015625	461.000000	436.000000	1018.000000	1606912424.677966
1139	65665.179688	33323.277344	-74119.789062	-187500.015625	-187500.015625	-187500.015625	-187500.015625	-187500.015625	460.000000	436.000000	1018.000000	1606912424.677975
1140	65674.117188	33332.820312	-82722.257812	-187500.015625	-187500.015625	-187500.015625	-187500.015625	-187500.015625	461.000000	436.000000	1018.000000	1606912424.677984
1141	65637.234375	33292.921875	-83068.492188	-187500.015625	-187500.015625	-187500.015625	-187500.015625	-187500.015625	460.000000	436.000000	1018.000000	1606912424.677997
1142	65584.039062	33235.878906	-73953.406250	-187500.015625	-187500.015625	-187500.015625	-187500.015625	-187500.015625	461.000000	436.000000	1019.000000	1606912424.678007
1143	65592.242188	33245.246094	-65257.906250	-187500.015625	-187500.015625	-187500.015625	-187500.015625	-187500.015625	461.000000	436.000000	1018.000000	1606912424.678016
1144	65650.984375	33309.148438	-68125.406250	-187500.015625	-187500.015625	-187500.015625	-187500.015625	-187500.015625	461.000000	436.000000	1019.000000	1606912424.678025
1145	65676.328125	33336.507812	-78370.601562	-187500.015625	-187500.015625	-187500.015625	-187500.015625	-187500.015625	461.000000	436.000000	1019.000000	1606912424.678035
1146	65633.125000	33290.464844	-81726.710938	-187500.015625	-187500.015625	-187500.015625	-187500.015625	-187500.015625	460.000000	436.000000	1017.000000	1606912424.678044
1147	65578.007812	33231.925781	-73678.476562	-187500.015625	-187500.015625	-187500.015625	-187500.015625	-187500.015625	461.000000	436.000000	1018.000000	1606912424.678053
1148	65584.062500	33239.972656	-65255.847656	-187500.015625	-187500.015625	-187500.015625	-187500.015625	-187500.015625	461.000000	436.000000	1019.000000	1606912424.678062
1149	65640.078125	33300.609375	-68149.234375	-187500.015625	-187500.015625	-187500.015625	-187500.015625	-187500.015625	460.000000	436.000000	1018.000000	1606912424.678071
1150	65671.523438	33334.562500	-78453.593750	-187500.015625	-187500.015625	-187500.015625	-187500.015625	-187500.015625	461.000000	436.000000	1019.000000	1606912424.678080
1151	65633.773438	33292.476562	-82016.679688	-187500.015625	-187500.015625	-187500.015625	-187500.015625	-187500.015625	460.000000	436.000000	1018.000000	1606912424.678089
1152	65576.617188	33232.863281	-74175.312500	-187500.015625	-187500.015625	-187500.015625	-187500.015625	-187500.015625	460.000000	436.000000	1019.000000	1606912424.678099
1153	65589.695312	33249.425781	-66937.304688	-187500.015625	-187500.015625	-187500.015625	-187500.015625	-187500.015625	460.000000	436.000000	1019.000000	1606912424.678108
1154	65651.343750	33313.867188	-72702.062500	-187500.015625	-187500.015625	-187500.015625	-187500.015625	-187500.015625	460.000000	436.000000	1018.000000	1606912424.678117
1155	65663.273438	33324.414062	-81858.453125	-187500.015625	-187500.015625	-187500.015625	-187500.015625	-187500.015625	461.000000	436.000000	1019.000000	1606912424.678126
1156	65625.453125	33283.421875	-83097.476562	-187500.015625	-187500.015625	-187500.015625	-187500.015625	-187500.015625	460.000000	436.000000	1018.000000	1606912424.678135
1157	65567.921875	33221.195312	-74451.023438	-187500.015625	-187500.015625	-187500.015625	-187500.015625	-187500.015625	460.000000	436.000000	1018.000000	1606912424.678144
1158	65575.367188	33230.539062	-65504.378906	-187500.015625	-187500.015625	-187500.015625	-187500.015625	-187500.015625	460.000000	436.000000	1018.000000	1606912424.678153
1159	65635.562500	33296.050781	-67927.265625	-187500.015625	-187500.015625	-187500.015625	-187500.015625	-187500.015625	460.000000	435.000000	1018.000000	1606912424.678162
1160	65665.601562	33327.992188	-78123.453125	-187500.015625	-187500.015625	-187500.015625	-187500.015625	-187500.015625	461.000000	436.000000	1019.000000	1606912424.678172
1161	65625.007812	33281.878906	-81960.046875	-187500.015625	-187500.015625	-187500.015625	-187500.015625	-187500.015625	460.000000	436.000000	1019.000000	1606912424.678181
1162	65564.437500	33215.496094	-74349.406250	-187500.015625	-187500.015625	-187500.015625	-187500.015625	-187500.015625	461.000000	435.000000	1018.000000	1606912424.678190
1163	65578.898438	33233.332031	-66971.453125	-187500.015625	-187500.015625	-187500.015625	-187500.015625	-187500.015625	461.000000	436.000000	1018.000000	1606912424.678199
1164	65647.359375	33308.589844	-73348.585938	-187500.015625	-187500.015625	-187500.015625	-187500.015625	-187500.015625	460.000000	436.000000	1019.000000	1606912424.678212
1165	65656.679688	33316.703125	-82326.968750	-187500.015625	-187500.015625	-187500.015625	-187500.015625	-187500.015625	461.000000	436.000000	1019.000000	1606912424.678221
1166	65615.375000	33272.179688	-83302.515625	-187500.015625	-187500.015625	-187500.015625	-187500.015625	-187500.015625	460.000000	436.000000	1017.000000	1606912424.678230
1167	65566.718750	33222.312500	-74761.796875	-187500.015625	-187500.015625	-187500.015625	-187500.015625	-187500.015625	460.000000	436.000000	1019.000000	1606912424.678239
1168	65576.531250	33234.269531	-65555.695312	-187500.015625	-187500.015625	-187500.015625	-187500.015625	-187500.015625	461.000000	436.000000	1019.000000	1606912424.678248
1169	65633.796875	33297.304688	-67551.039062	-187500.015625	-187500.015625	-187500.015625	-187500.015625	-187500.015625	460.000000	436.000000	1018.000000	1606912424.678258
1170	65670.765625	33336.195312	-77699.398438	-187500.015625	-187500.015625	-187500.015625	-187500.015625	-187500.015625	461.000000	436.000000	1019.000000	1606912424.678266
1171	65634.687500	33294.777344	-81872.515625	-187500.015625	-187500.015625	-187500.015625	-187500.015625	-187500.015625	461.000000	436.000000	1019.000000	1606912424.678276
1172	65578.164062	33232.082031	-74516.984375	-187500.015625	-187500.015625	-187500.015625	-187500.015625	-187500.015625	461.000000	436.000000	1018.000000	1606912424.678285
1173	65582.273438	33239.480469	-65559.992188	-187500.015625	-187500.015625	-187500.015625	-187500.015625	-187500.015625	461.000000	436.000000	1018.000000	1606912424.678294
1174	65640.703125	33303.718750	-67603.835938	-187500.015625	-187500.015625	-187500.015625	-187500.015625	-187500.015625	461.000000	435.000000	1019.000000	1606912424.678304
1175	65670.179688	33334.519531	-77812.859375	-187500.015625	-187500.015625	-187500.015625	-187500.015625	-187500.015625	460.000000	436.000000	1018.000000	1606912424.678313
1176	65635.648438	33296.296875	-82189.843750	-187500.015625	-187500.015625	-187500.015625	-187500.015625	-187500.015625	460.000000	436.000000	1018.000000	1606912424.678323
1177	65570.828125	33228.460938	-74981.046875	-187500.015625	-187500.015625	-187500.015625	-187500.015625	-187500.015625	461.000000	436.000000	1019.000000	1606912424.678332
1178	65579.343750	33238.832031	-67061.445312	-187500.015625	-187500.015625	-187500.015625	-187500.015625	-187500.015625	460.000000	436.000000	1018.000000	1606912424.678340
1179	65642.351562	33305.238281	-71928.937500	-187500.015625	-187500.015625	-187500.015625	-187500.015625	-187500.015625	460.000000	436.000000	1019.000000	1606912424.678350
1180	65662.445312	33325.445312	-81358.242188	-187500.015625	-187500.015625	-187500.015625	-187500.015625	-187500.015625	461.000000	436.000000	1019.000000	1606912424.678359
1181	65626.593750	33286.285156	-83328.976562	-187500.015625	-187500.015625	-187500.015625	-187500.015625	-187500.015625	460.000000	437.000000	1018.000000	1606912424.678368
1182	65569.265625	33224.839844	-75355.687500	-187500.015625	-187500.015625	-187500.015625	-187500.015625	-187500.015625	460.000000	436.000000	1018.000000	1606912424.678377
1183	65568.640625	33223.742188	-65881.812500	-187500.015625	-187500.015625	-187500.015625	-187500.015625	-187500.015625	460.000000	436.000000	1018.000000	1606912424.678386
1184	65626.484375	33284.832031	-67451.750000	-187500.015625	-187500.015625	-187500.015625	-187500.015625	-187500.015625	460.000000	436.000000	1019.000000	1606912424.678396
1185	65660.234375	33320.035156	-77530.218750	-187500.015625	-187500.015625	-187500.015625	-187500.015625	-187500.015625	461.000000	436.000000	1019.000000	1606912424.678404
1186	65631.046875	33289.816406	-82127.992188	-187500.015625	-187500.015625	-187500.015625	-187500.015625	-187500.015625	460.000000	436.000000	1018.000000	1606912424.678413
1187	65572.906250	33227.007812	-75221.148438	-187500.015625	-187500.015625	-187500.015625	-187500.015625	-187500.015625	460.000000	435.000000	1019.000000	1606912424.678427
1188	65580.664062	33236.171875	-67145.015625	-187500.015625	-187500.015625	-187500.015625	-187500.015625	-187500.015625	460.000000	436.000000	1019.000000	1606912424.678436
1189	65644.140625	33306.019531	-72553.000000	-187500.015625	-187500.015625	-187500.015625	-187500.015625	-187500.015625	460.000000	436.000000	1018.000000	1606912424.678445
1190	65662.625000	33324.484375	-81882.125000	-187500.015625	-187500.015625	-187500.015625	-187500.015625	-187500.015625	461.000000	436.000000	1019.000000	1606912424.678454
1191	65628.968750	33288.183594	-83528.625000	-187500.015625	-187500.015625	-187500.015625	-187500.015625	-187500.015625	460.000000	436.000000	1018.000000	1606912424.678463
1192	65571.078125	33224.929688	-75616.953125	-187500.015625	-187500.015625	-187500.015625	-187500.015625	-187500.015625	460.000000	436.000000	1018.000000	1606912424.678472
1193	65575.257812	33229.554688	-65861.937500	-187500.015625	-187500.015625	-187500.015625	-187500.015625	-187500.015625	461.000000	436.000000	1019.000000	1606912424.678481
1194	65634.460938	33293.929688	-67049.843750	-187500.015625	-187500.015625	-187500.015625	-187500.015625	-187500.015625	460.000000	436.000000	1017.000000	1606912424.678490
1195	65671.125000	33333.468750	-77043.578125	-187500.015625	-187500.015625	-187500.015625	-187500.015625	-187500.015625	460.000000	436.000000	1018.000000	1606912424.678499
1196	65639.046875	33297.167969	-81974.640625	-187500.015625	-187500.015625	-187500.015625	-187500.015625	-187500.015625	460.000000	436.000000	1019.000000	1606912424.678508
1197	65576.460938	33228.707031	-75311.453125	-187500.015625	-187500.015625	-187500.015625	-187500.015625	-187500.015625	460.000000	436.000000	1018.000000	1606912424.678517
1198	65579.054688	33233.019531	-65865.312500	-187500.015625	-187500.015625	-187500.015625	-187500.015625	-187500.015625	460.000000	436.000000	1018.000000	1606912424.678526
1199	65635.109375	33293.054688	-67075.281250	-187500.015625	-187500.015625	-187500.015625	-187500.015625	-187500.015625	461.000000	436.000000	1018.000000	1606912424.678536
1200	65671.414062	33331.523438	-77127.351562	-187500.015625	-187500.015625	-187500.015625	-187500.015625	-187500.015625	460.000000	436.000000	1018.000000	1606912424.678544
1201	65643.921875	33300.925781	-82262.218750	-187500.015625	-187500.015625	-187500.015625	-187500.015625	-187500.015625	460.000000	436.000000	1019.000000	1606912424.678553
1202	65581.984375	33235.457031	-75807.031250	-187500.015625	-187500.015625	-187500.015625	-187500.015625	-187500.015625	461.000000	435.000000	1018.000000	1606912424.678562
1203	65579.617188	33234.562500	-67074.429688	-187500.015625	-187500.015625	-187500.015625	-187500.015625	-187500.015625	460.000000	437.000000	1018.000000	1606912425.156431
1204	65639.117188	33298.265625	-70366.843750	-187500.015625	-187500.015625	-187500.015625	-187500.015625	-187500.015625	460.000000	435.000000	1019.000000	1606912425.157518
1205	65667.390625	33328.593750	-80140.750000	-187500.015625	-187500.015625	-187500.015625	-187500.015625	-187500.015625	460.000000	436.000000	1019.000000	1606912425.157527
1206	65638.015625	33296.296875	-83327.546875	-187500.015625	-187500.015625	-187500.015625	-187500.015625	-187500.015625	460.000000	436.000000	1018.000000	1606912425.157537
1207	65584.710938	33237.667969	-76161.531250	-187500.015625	-187500.015625	-187500.015625	-187500.015625	-187500.015625	460.000000	436.000000	1019.000000	1606912425.157546
1208	65580.531250	33233.445312	-66272.648438	-187500.015625	-187500.015625	-187500.015625	-187500.015625	-187500.015625	461.000000	436.000000	1019.000000	1606912425.157555
1209	65638.484375	33295.671875	-67006.726562	-187500.015625	-187500.015625	-187500.015625	-187500.015625	-187500.015625	460.000000	436.000000	1018.000000	1606912425.157564
1210	65675.437500	33334.675781	-76917.492188	-187500.015625	-187500.015625	-187500.015625	-187500.015625	-187500.015625	460.000000	436.000000	1018.000000	1606912425.157589
1211	65647.203125	33305.125000	-82280.437500	-187500.015625	-187500.015625	-187500.015625	-187500.015625	-187500.015625	460.000000	436.000000	1019.000000	1606912425.157598
1212	65585.625000	33240.460938	-76085.023438	-187500.015625	-187500.015625	-187500.015625	-187500.015625	-187500.015625	460.000000	436.000000	1018.000000	1606912425.157608
1213	65579.101562	33235.210938	-67155.414062	-187500.015625	-187500.015625	-187500.015625	-187500.015625	-187500.015625	461.000000	436.000000	1018.000000	1606912425.157617
1214	65635.515625	33296.675781	-71274.992188	-187500.015625	-187500.015625	-187500.015625	-187500.015625	-187500.015625	460.000000	435.000000	1019.000000	1606912425.157627
1215	65659.835938	33320.953125	-81202.921875	-187500.015625	-187500.015625	-187500.015625	-187500.015625	-187500.015625	460.000000	436.000000	1018.000000	1606912425.157636
1216	65633.570312	33291.312500	-83704.304688	-187500.015625	-187500.015625	-187500.015625	-187500.015625	-187500.015625	460.000000	436.000000	1019.000000	1606912425.157645
1217	65581.000000	33234.316406	-76511.117188	-187500.015625	-187500.015625	-187500.015625	-187500.015625	-187500.015625	460.000000	435.000000	1019.000000	1606912425.157654
1218	65571.570312	33224.011719	-66361.476562	-187500.015625	-187500.015625	-187500.015625	-187500.015625	-187500.015625	460.000000	436.000000	1018.000000	1606912425.157663
1219	65621.437500	33275.195312	-66680.437500	-187500.015625	-187500.015625	-187500.015625	-187500.015625	-187500.015625	460.000000	435.000000	1019.000000	1606912425.157672
1220	65667.765625	33323.433594	-76464.890625	-187500.015625	-187500.015625	-187500.015625	-187500.015625	-187500.015625	461.000000	436.000000	1018.000000	1606912425.157682
1221	65645.710938	33300.453125	-82104.304688	-187500.015625	-187500.015625	-187500.015625	-187500.015625	-187500.015625	460.000000	436.000000	1018.000000	1606912425.157691
1222	65581.265625	33231.320312	-76191.484375	-187500.015625	-187500.015625	-187500.015625	-187500.015625	-187500.015625	460.000000	436.000000	1019.000000	1606912425.157700
1223	65564.281250	33211.406250	-66359.242188	-187500.015625	-187500.015625	-187500.015625	-187500.015625	-187500.015625	461.000000	437.000000	1018.000000	1606912425.157709
1224	65622.414062	33274.125000	-66808.671875	-187500.015625	-187500.015625	-187500.015625	-187500.015625	-187500.015625	461.000000	436.000000	1018.000000	1606912425.157718
1225	65674.007812	33330.273438	-77141.367188	-187500.015625	-187500.015625	-187500.015625	-187500.015625	-187500.015625	461.000000	436.000000	1018.000000	1606912425.157727
1226	65644.210938	33297.792969	-82669.734375	-187500.015625	-187500.015625	-187500.015625	-187500.015625	-187500.015625	460.000000	436.000000	1018.000000	1606912425.157737
1227	65583.187500	33232.707031	-76667.734375	-187500.015625	-187500.015625	-187500.015625	-187500.015625	-187500.015625	460.000000	436.000000	1019.000000	1606912425.157746
1228	65577.203125	33227.746094	-66883.617188	-187500.015625	-187500.015625	-187500.015625	-187500.015625	-187500.015625	461.000000	436.000000	1019.000000	1606912425.157755
1229	65630.218750	33284.562500	-67335.140625	-187500.015625	-187500.015625	-187500.015625	-187500.015625	-187500.015625	460.000000	436.000000	1018.000000	1606912425.157764
1230	65672.554688	33329.355469	-77094.765625	-187500.015625	-187500.015625	-187500.015625	-187500.015625	-187500.015625	460.000000	436.000000	1018.000000	1606912425.157773
1231	65642.468750	33296.253906	-82675.187500	-187500.015625	-187500.015625	-187500.015625	-187500.015625	-187500.015625	461.000000	436.000000	1019.000000	1606912425.157783
1232	65578.984375	33228.863281	-76892.546875	-187500.015625	-187500.015625	-187500.015625	-187500.015625	-187500.015625	460.000000	436.000000	1018.000000	1606912425.157791
1233	65567.320312	33218.535156	-67295.203125	-187500.015625	-187500.015625	-187500.015625	-187500.015625	-187500.015625	461.000000	436.000000	1019.000000	1606912425.157801
1234	65629.367188	33286.039062	-70421.046875	-187500.015625	-187500.015625	-187500.015625	-187500.015625	-187500.015625	460.000000	436.000000	1017.000000	1606912425.157814
1235	65659.007812	33317.261719	-80630.226562	-187500.015625	-187500.015625	-187500.015625	-187500.015625	-187500.015625	460.000000	437.000000	1018.000000	1606912425.157823
1236	65631.718750	33288.808594	-83785.890625	-187500.015625	-187500.015625	-187500.015625	-187500.015625	-187500.015625	460.000000	437.000000	1018.000000	1606912425.157832
1237	65573.671875	33227.117188	-77181.445312	-187500.015625	-187500.015625	-187500.015625	-187500.015625	-187500.015625	461.000000	435.000000	1018.000000	1606912425.157842
1238	65567.250000	33221.484375	-67587.625000	-187500.015625	-187500.015625	-187500.015625	-187500.015625	-187500.015625	461.000000	436.000000	1018.000000	1606912425.157851
1239	65635.023438	33294.261719	-71539.906250	-187500.015625	-187500.015625	-187500.015625	-187500.015625	-187500.015625	461.000000	436.000000	1018.000000	1606912425.157860
1240	65660.367188	33320.281250	-81174.085938	-187500.015625	-187500.015625	-187500.015625	-187500.015625	-187500.015625	461.000000	436.000000	1019.000000	1606912425.157868
1241	65629.773438	33287.066406	-83714.726562	-187500.015625	-187500.015625	-187500.015625	-187500.015625	-187500.015625	461.000000	436.000000	1019.000000	1606912425.157878
1242	65569.312500	33223.429688	-77013.851562	-187500.015625	-187500.015625	-187500.015625	-187500.015625	-187500.015625	461.000000	435.000000	1019.000000	1606912425.157888
1243	65563.992188	33221.015625	-67289.250000	-187500.015625	-187500.015625	-187500.015625	-187500.015625	-187500.015625	461.000000	437.000000	1018.000000	1606912425.157897
1244	65624.359375	33285.925781	-70882.093750	-187500.015625	-187500.015625	-187500.015625	-187500.015625	-187500.015625	460.000000	436.000000	1018.000000	1606912425.157905
1245	65654.648438	33317.308594	-80563.148438	-187500.015625	-187500.015625	-187500.015625	-187500.015625	-187500.015625	461.000000	436.000000	1019.000000	1606912425.157915
1246	65625.906250	33286.148438	-83369.750000	-187500.015625	-187500.015625	-187500.015625	-187500.015625	-187500.015625	460.000000	436.000000	1018.000000	1606912425.157924
1247	65567.562500	33221.777344	-76878.687500	-187500.015625	-187500.015625	-187500.015625	-187500.015625	-187500.015625	460.000000	436.000000	1018.000000	1606912425.157933
1248	65554.046875	33207.941406	-67023.359375	-187500.015625	-187500.015625	-187500.015625	-187500.015625	-187500.015625	461.000000	436.000000	1019.000000	1606912425.157942
1249	65622.460938	33283.890625	-70176.406250	-187500.015625	-187500.015625	-187500.015625	-187500.015625	-187500.015625	461.000000	436.000000	1019.000000	1606912425.157952
1250	65658.648438	33319.921875	-79947.203125	-187500.015625	-187500.015625	-187500.015625	-187500.015625	-187500.015625	460.000000	436.000000	1018.000000	1606912425.157961
1251	65633.460938	33291.828125	-83033.937500	-187500.015625	-187500.015625	-187500.015625	-187500.015625	-187500.015625	460.000000	436.000000	1018.000000	1606912425.157970
1252	65575.703125	33230.808594	-76752.445312	-187500.015625	-187500.015625	-187500.015625	-187500.015625	-187500.015625	461.000000	435.000000	1018.000000	1606912425.157979
1253	65565.351562	33221.710938	-66880.148438	-187500.015625	-187500.015625	-187500.015625	-187500.015625	-187500.015625	461.000000	436.000000	1018.000000	1606912425.157988
1254	65628.093750	33290.640625	-69771.125000	-187500.015625	-187500.015625	-187500.015625	-187500.015625	-187500.015625	461.000000	436.000000	1018.000000	1606912425.157997
1255	65662.898438	33325.535156	-79592.906250	-187500.015625	-187500.015625	-187500.015625	-187500.015625	-187500.015625	460.000000	436.000000	1018.000000	1606912425.158006
1256	65634.578125	33292.765625	-82870.585938	-187500.015625	-187500.015625	-187500.015625	-187500.015625	-187500.015625	460.000000	436.000000	1019.000000	1606912425.158015
1257	65580.906250	33234.605469	-76749.539062	-187500.015625	-187500.015625	-187500.015625	-187500.015625	-187500.015625	460.000000	436.000000	1019.000000	1606912425.158029
1258	65570.804688	33225.039062	-66817.007812	-187500.015625	-187500.015625	-187500.015625	-187500.015625	-187500.015625	461.000000	436.000000	1018.000000	1606912425.158038
1259	65631.539062	33290.730469	-69615.109375	-187500.015625	-187500.015625	-187500.015625	-187500.015625	-187500.015625	461.000000	436.000000	1018.000000	1606912425.158047
1260	65664.015625	33321.843750	-79429.265625	-187500.015625	-187500.015625	-187500.015625	-187500.015625	-187500.015625	461.000000	436.000000	1018.000000	1606912425.158056
1261	65642.468750	33295.449219	-82755.117188	-187500.015625	-187500.015625	-187500.015625	-187500.015625	-187500.015625	460.000000	436.000000	1018.000000	1606912425.158066
1262	65589.179688	33238.226562	-76816.929688	-187500.015625	-187500.015625	-187500.015625	-187500.015625	-187500.015625	461.000000	435.000000	1019.000000	1606912425.158075
1263	65570.156250	33218.738281	-66757.820312	-187500.015625	-187500.015625	-187500.015625	-187500.015625	-187500.015625	461.000000	436.000000	1018.000000	1606912425.158084
1264	65625.140625	33280.941406	-69445.953125	-187500.015625	-187500.015625	-187500.015625	-187500.015625	-187500.015625	461.000000	436.000000	1019.000000	1606912425.158093
1265	65653.507812	33310.781250	-79304.632812	-187500.015625	-187500.015625	-187500.015625	-187500.015625	-187500.015625	460.000000	436.000000	1019.000000	1606912425.158103
1266	65631.023438	33286.195312	-82727.851562	-187500.015625	-187500.015625	-187500.015625	-187500.015625	-187500.015625	460.000000	436.000000	1019.000000	1606912425.158111
1267	65578.273438	33230.628906	-76841.539062	-187500.015625	-187500.015625	-187500.015625	-187500.015625	-187500.015625	461.000000	435.000000	1019.000000	1606912425.158120
1268	65568.773438	33223.207031	-66717.250000	-187500.015625	-187500.015625	-187500.015625	-187500.015625	-187500.015625	461.000000	436.000000	1019.000000	1606912425.158130
1269	65631.515625	33291.781250	-69177.953125	-187500.015625	-187500.015625	-187500.015625	-187500.015625	-187500.015625	461.000000	436.000000	1018.000000	1606912425.158139
1270	65663.742188	33324.503906	-79089.140625	-187500.015625	-187500.015625	-187500.015625	-187500.015625	-187500.015625	461.000000	436.000000	1019.000000	1606912425.158149
1271	65638.218750	33295.894531	-82661.039062	-187500.015625	-187500.015625	-187500.015625	-187500.015625	-187500.015625	460.000000	436.000000	1018.000000	1606912425.158158
1272	65587.773438	33241.089844	-76958.554688	-187500.015625	-187500.015625	-187500.015625	-187500.015625	-187500.015625	460.000000	436.000000	1018.000000	1606912425.158167
1273	65575.234375	33228.617188	-66795.460938	-187500.015625	-187500.015625	-187500.015625	-187500.015625	-187500.015625	461.000000	436.000000	1019.000000	1606912425.158177
1274	65634.867188	33293.457031	-69000.773438	-187500.015625	-187500.015625	-187500.015625	-187500.015625	-187500.015625	461.000000	436.000000	1019.000000	1606912425.158186
1275	65665.960938	33324.503906	-78903.328125	-187500.015625	-187500.015625	-187500.015625	-187500.015625	-187500.015625	461.000000	436.000000	1018.000000	1606912425.158195
1276	65641.054688	33298.152344	-82624.140625	-187500.015625	-187500.015625	-187500.015625	-187500.015625	-187500.015625	460.000000	436.000000	1018.000000	1606912425.158204
1277	65587.617188	33241.492188	-77056.164062	-187500.015625	-187500.015625	-187500.015625	-187500.015625	-187500.015625	460.000000	435.000000	1018.000000	1606912425.158214
1278	65568.414062	33223.207031	-66838.554688	-187500.015625	-187500.015625	-187500.015625	-187500.015625	-187500.015625	461.000000	436.000000	1018.000000	1606912425.158222
1279	65625.234375	33286.863281	-68863.289062	-187500.015625	-187500.015625	-187500.015625	-187500.015625	-187500.015625	461.000000	436.000000	1019.000000	1606912425.158233
1280	65653.796875	33315.519531	-78765.625000	-187500.015625	-187500.015625	-187500.015625	-187500.015625	-187500.015625	460.000000	436.000000	1018.000000	1606912425.158248
1281	65628.093750	33285.636719	-82570.156250	-187500.015625	-187500.015625	-187500.015625	-187500.015625	-187500.015625	460.000000	436.000000	1018.000000	1606912425.158257
1282	65578.875000	33233.085938	-77200.171875	-187500.015625	-187500.015625	-187500.015625	-187500.015625	-187500.015625	461.000000	435.000000	1019.000000	1606912425.158266
1283	65561.976562	33215.785156	-67011.843750	-187500.015625	-187500.015625	-187500.015625	-187500.015625	-187500.015625	461.000000	437.000000	1019.000000	1606912425.158275
1284	65619.421875	33277.031250	-68618.890625	-187500.015625	-187500.015625	-187500.015625	-187500.015625	-187500.015625	461.000000	436.000000	1019.000000	1606912425.158286
1285	65655.632812	33314.871094	-78509.289062	-187500.015625	-187500.015625	-187500.015625	-187500.015625	-187500.015625	461.000000	435.000000	1019.000000	1606912425.158295
1286	65633.187500	33289.636719	-82604.179688	-187500.015625	-187500.015625	-187500.015625	-187500.015625	-187500.015625	460.000000	436.000000	1018.000000	1606912425.158307
1287	65577.179688	33228.796875	-77387.148438	-187500.015625	-187500.015625	-187500.015625	-187500.015625	-187500.015625	461.000000	435.000000	1019.000000	1606912425.158317
1288	65558.695312	33210.242188	-66507.210938	-187500.015625	-187500.015625	-187500.015625	-187500.015625	-187500.015625	461.000000	436.000000	1018.000000	1606912425.158326
1289	65610.437500	33266.726562	-64407.757812	-187500.015625	-187500.015625	-187500.015625	-187500.015625	-187500.015625	460.000000	436.000000	1018.000000	1606912425.158336
1290	65661.132812	33319.007812	-73155.695312	-187500.015625	-187500.015625	-187500.015625	-187500.015625	-187500.015625	461.000000	436.000000	1019.000000	1606912425.158345
1291	65639.023438	33293.996094	-80752.421875	-187500.015625	-187500.015625	-187500.015625	-187500.015625	-187500.015625	460.000000	436.000000	1018.000000	1606912425.158354
1292	65577.984375	33230.964844	-77208.960938	-187500.015625	-187500.015625	-187500.015625	-187500.015625	-187500.015625	460.000000	436.000000	1019.000000	1606912425.158364
1293	65555.296875	33208.050781	-66833.187500	-187500.015625	-187500.015625	-187500.015625	-187500.015625	-187500.015625	461.000000	436.000000	1018.000000	1606912425.158373
1294	65604.554688	33260.558594	-64781.523438	-187500.015625	-187500.015625	-187500.015625	-187500.015625	-187500.015625	460.000000	436.000000	1018.000000	1606912425.158382
1295	65658.742188	33317.843750	-73527.265625	-187500.015625	-187500.015625	-187500.015625	-187500.015625	-187500.015625	460.000000	435.000000	1019.000000	1606912425.158392
1296	65641.773438	33299.113281	-81292.625000	-187500.015625	-187500.015625	-187500.015625	-187500.015625	-187500.015625	461.000000	436.000000	1018.000000	1606912425.158401
1297	65580.062500	33233.042969	-77896.429688	-187500.015625	-187500.015625	-187500.015625	-187500.015625	-187500.015625	460.000000	435.000000	1018.000000	1606912425.158410
1298	65550.828125	33202.085938	-67479.757812	-187500.015625	-187500.015625	-187500.015625	-187500.015625	-187500.015625	461.000000	436.000000	1019.000000	1606912425.158419
1299	65600.109375	33256.535156	-65235.464844	-187500.015625	-187500.015625	-187500.015625	-187500.015625	-187500.015625	460.000000	436.000000	1018.000000	1606912425.158428
1300	65654.734375	33315.003906	-73840.484375	-187500.015625	-187500.015625	-187500.015625	-187500.015625	-187500.015625	461.000000	436.000000	1019.000000	1606912425.158438
1301	65641.460938	33299.964844	-81672.531250	-187500.015625	-187500.015625	-187500.015625	-187500.015625	-187500.015625	460.000000	436.000000	1019.000000	1606912425.158447
1302	65579.632812	33233.218750	-78438.679688	-187500.015625	-187500.015625	-187500.015625	-187500.015625	-187500.015625	460.000000	435.000000	1018.000000	1606912425.158456
1303	65553.171875	33205.570312	-68024.960938	-187500.015625	-187500.015625	-187500.015625	-187500.015625	-187500.015625	461.000000	436.000000	1019.000000	1606912425.158470
1304	65597.742188	33254.992188	-65621.656250	-187500.015625	-187500.015625	-187500.015625	-187500.015625	-187500.015625	461.000000	436.000000	1018.000000	1606912425.158479
1305	65647.632812	33308.589844	-74073.859375	-187500.015625	-187500.015625	-187500.015625	-187500.015625	-187500.015625	461.000000	436.000000	1019.000000	1606912425.158488
1306	65634.890625	33294.175781	-81993.390625	-187500.015625	-187500.015625	-187500.015625	-187500.015625	-187500.015625	460.000000	436.000000	1018.000000	1606912425.158497
1307	65574.718750	33232.347656	-78905.367188	-187500.015625	-187500.015625	-187500.015625	-187500.015625	-187500.015625	460.000000	436.000000	1018.000000	1606912425.158507
1308	65550.757812	33209.796875	-68864.203125	-187500.015625	-187500.015625	-187500.015625	-187500.015625	-187500.015625	461.000000	436.000000	1019.000000	1606912425.158516
1309	65605.226562	33269.093750	-69445.234375	-187500.015625	-187500.015625	-187500.015625	-187500.015625	-187500.015625	461.000000	436.000000	1018.000000	1606912425.158525
1310	65647.539062	33312.234375	-79406.875000	-187500.015625	-187500.015625	-187500.015625	-187500.015625	-187500.015625	460.000000	436.000000	1018.000000	1606912425.158534
1311	65625.367188	33288.027344	-84195.867188	-187500.015625	-187500.015625	-187500.015625	-187500.015625	-187500.015625	460.000000	436.000000	1019.000000	1606912425.158544
1312	65569.820312	33228.906250	-79661.593750	-187500.015625	-187500.015625	-187500.015625	-187500.015625	-187500.015625	460.000000	435.000000	1018.000000	1606912425.158553
1313	65548.570312	33205.371094	-68649.601562	-187500.015625	-187500.015625	-187500.015625	-187500.015625	-187500.015625	461.000000	436.000000	1019.000000	1606912425.158562
1314	65595.015625	33253.382812	-65610.726562	-187500.015625	-187500.015625	-187500.015625	-187500.015625	-187500.015625	460.000000	436.000000	1018.000000	1606912425.158571
1315	65647.984375	33310.199219	-73750.093750	-187500.015625	-187500.015625	-187500.015625	-187500.015625	-187500.015625	460.000000	436.000000	1018.000000	1606912425.158580
1316	65639.468750	33299.226562	-81854.500000	-187500.015625	-187500.015625	-187500.015625	-187500.015625	-187500.015625	461.000000	436.000000	1019.000000	1606912425.158590
1317	65582.992188	33237.937500	-79091.289062	-187500.015625	-187500.015625	-187500.015625	-187500.015625	-187500.015625	460.000000	436.000000	1018.000000	1606912425.158599
1318	65549.062500	33203.425781	-68611.562500	-187500.015625	-187500.015625	-187500.015625	-187500.015625	-187500.015625	460.000000	436.000000	1019.000000	1606912425.158608
1319	65592.710938	33251.863281	-65647.898438	-187500.015625	-187500.015625	-187500.015625	-187500.015625	-187500.015625	461.000000	436.000000	1019.000000	1606912425.158617
1320	65649.101562	33310.980469	-73826.468750	-187500.015625	-187500.015625	-187500.015625	-187500.015625	-187500.015625	460.000000	436.000000	1018.000000	1606912425.158627
1321	65640.726562	33300.007812	-82134.609375	-187500.015625	-187500.015625	-187500.015625	-187500.015625	-187500.015625	461.000000	436.000000	1019.000000	1606912425.158636
1322	65580.484375	33236.328125	-79491.789062	-187500.015625	-187500.015625	-187500.015625	-187500.015625	-187500.015625	460.000000	435.000000	1018.000000	1606912425.158645
1323	65552.140625	33209.082031	-69266.843750	-187500.015625	-187500.015625	-187500.015625	-187500.015625	-187500.015625	460.000000	436.000000	1017.000000	1606912425.635262
1324	65596.867188	33258.613281	-67643.554688	-187500.015625	-187500.015625	-187500.015625	-187500.015625	-187500.015625	460.000000	436.000000	1019.000000	1606912425.636005
1325	65646.937500	33310.289062	-76410.421875	-187500.015625	-187500.015625	-187500.015625	-187500.015625	-187500.015625	460.000000	435.000000	1019.000000	1606912425.636015
1326	65636.070312	33296.968750	-83319.007812	-187500.015625	-187500.015625	-187500.015625	-187500.015625	-187500.015625	460.000000	436.000000	1019.000000	1606912425.636024
1327	65577.398438	33234.988281	-79963.187500	-187500.015625	-187500.015625	-187500.015625	-187500.015625	-187500.015625	460.000000	436.000000	1018.000000	1606912425.636177
1328	65541.390625	33196.789062	-69223.531250	-187500.015625	-187500.015625	-187500.015625	-187500.015625	-187500.015625	460.000000	436.000000	1017.000000	1606912425.636240
1329	65581.984375	33241.132812	-65823.335938	-187500.015625	-187500.015625	-187500.015625	-187500.015625	-187500.015625	461.000000	436.000000	1018.000000	1606912425.636273
1330	65638.375000	33301.394531	-73643.968750	-187500.015625	-187500.015625	-187500.015625	-187500.015625	-187500.015625	460.000000	436.000000	1018.000000	1606912425.636281
1331	65634.914062	33297.371094	-82059.039062	-187500.015625	-187500.015625	-187500.015625	-187500.015625	-187500.015625	460.000000	436.000000	1019.000000	1606912425.636291
1332	65577.867188	33238.027344	-79811.234375	-187500.015625	-187500.015625	-187500.015625	-187500.015625	-187500.015625	460.000000	436.000000	1018.000000	1606912425.636300
1333	65543.109375	33200.476562	-69419.914062	-187500.015625	-187500.015625	-187500.015625	-187500.015625	-187500.015625	460.000000	436.000000	1018.000000	1606912425.636309
1334	65592.351562	33253.785156	-67817.695312	-187500.015625	-187500.015625	-187500.015625	-187500.015625	-187500.015625	461.000000	436.000000	1019.000000	1606912425.636318
1335	65641.125000	33305.617188	-77971.468750	-187500.015625	-187500.015625	-187500.015625	-187500.015625	-187500.015625	460.000000	435.000000	1018.000000	1606912425.636327
1336	65624.070312	33286.460938	-84138.984375	-187500.015625	-187500.015625	-187500.015625	-187500.015625	-187500.015625	460.000000	437.000000	1019.000000	1606912425.636337
1337	65575.164062	33233.308594	-80516.703125	-187500.015625	-187500.015625	-187500.015625	-187500.015625	-187500.015625	460.000000	435.000000	1018.000000	1606912425.636346
1338	65543.312500	33198.886719	-69569.179688	-187500.015625	-187500.015625	-187500.015625	-187500.015625	-187500.015625	460.000000	436.000000	1018.000000	1606912425.636355
1339	65580.554688	33237.289062	-65714.617188	-187500.015625	-187500.015625	-187500.015625	-187500.015625	-187500.015625	460.000000	435.000000	1018.000000	1606912425.636364
1340	65634.843750	33292.742188	-73294.562500	-187500.015625	-187500.015625	-187500.015625	-187500.015625	-187500.015625	460.000000	435.000000	1018.000000	1606912425.636373
1341	65627.156250	33282.839844	-81922.359375	-187500.015625	-187500.015625	-187500.015625	-187500.015625	-187500.015625	460.000000	436.000000	1018.000000	1606912425.636382
1342	65574.382812	33226.023438	-80007.039062	-187500.015625	-187500.015625	-187500.015625	-187500.015625	-187500.015625	460.000000	436.000000	1018.000000	1606912425.636391
1343	65541.101562	33190.773438	-69588.132812	-187500.015625	-187500.015625	-187500.015625	-187500.015625	-187500.015625	461.000000	436.000000	1019.000000	1606912425.636400
1344	65582.835938	33237.914062	-65895.664062	-187500.015625	-187500.015625	-187500.015625	-187500.015625	-187500.015625	460.000000	436.000000	1018.000000	1606912425.636410
1345	65648.007812	33309.039062	-74476.031250	-187500.015625	-187500.015625	-187500.015625	-187500.015625	-187500.015625	461.000000	436.000000	1018.000000	1606912425.636419
1346	65642.507812	33302.890625	-82942.203125	-187500.015625	-187500.015625	-187500.015625	-187500.015625	-187500.015625	461.000000	436.000000	1019.000000	1606912425.636428
1347	65587.210938	33243.523438	-80520.343750	-187500.015625	-187500.015625	-187500.015625	-187500.015625	-187500.015625	460.000000	435.000000	1018.000000	1606912425.636437
1348	65553.078125	33206.777344	-69926.804688	-187500.015625	-187500.015625	-187500.015625	-187500.015625	-187500.015625	461.000000	436.000000	1018.000000	1606912425.636448
1349	65595.460938	33250.656250	-65924.726562	-187500.015625	-187500.015625	-187500.015625	-187500.015625	-187500.015625	461.000000	436.000000	1019.000000	1606912425.636457
1350	65651.382812	33308.679688	-73333.921875	-187500.015625	-187500.015625	-187500.015625	-187500.015625	-187500.015625	460.000000	435.000000	1018.000000	1606912425.636471
1351	65647.140625	33301.082031	-82149.140625	-187500.015625	-187500.015625	-187500.015625	-187500.015625	-187500.015625	460.000000	436.000000	1019.000000	1606912425.636480
1352	65588.953125	33238.718750	-80540.125000	-187500.015625	-187500.015625	-187500.015625	-187500.015625	-187500.015625	460.000000	436.000000	1018.000000	1606912425.636490
1353	65550.492188	33200.898438	-70147.390625	-187500.015625	-187500.015625	-187500.015625	-187500.015625	-187500.015625	460.000000	436.000000	1018.000000	1606912425.636498
1354	65582.500000	33238.226562	-65981.031250	-187500.015625	-187500.015625	-187500.015625	-187500.015625	-187500.015625	461.000000	436.000000	1018.000000	1606912425.636508
1355	65643.359375	33304.300781	-73217.828125	-187500.015625	-187500.015625	-187500.015625	-187500.015625	-187500.015625	461.000000	435.000000	1019.000000	1606912425.636517
1356	65642.648438	33303.898438	-82138.703125	-187500.015625	-187500.015625	-187500.015625	-187500.015625	-187500.015625	461.000000	436.000000	1019.000000	1606912425.636526
1357	65588.039062	33244.039062	-80728.015625	-187500.015625	-187500.015625	-187500.015625	-187500.015625	-187500.015625	461.000000	435.000000	1019.000000	1606912425.636535
1358	65552.367188	33205.796875	-70649.125000	-187500.015625	-187500.015625	-187500.015625	-187500.015625	-187500.015625	460.000000	436.000000	1018.000000	1606912425.636544
1359	65598.101562	33255.750000	-69230.773438	-187500.015625	-187500.015625	-187500.015625	-187500.015625	-187500.015625	461.000000	435.000000	1019.000000	1606912425.636553
1360	65642.960938	33302.511719	-78867.210938	-187500.015625	-187500.015625	-187500.015625	-187500.015625	-187500.015625	461.000000	436.000000	1018.000000	1606912425.636562
1361	65630.218750	33286.039062	-84715.257812	-187500.015625	-187500.015625	-187500.015625	-187500.015625	-187500.015625	460.000000	436.000000	1018.000000	1606912425.636572
1362	65581.890625	33234.046875	-81476.171875	-187500.015625	-187500.015625	-187500.015625	-187500.015625	-187500.015625	461.000000	435.000000	1019.000000	1606912425.636580
1363	65547.898438	33199.246094	-70534.656250	-187500.015625	-187500.015625	-187500.015625	-187500.015625	-187500.015625	460.000000	436.000000	1018.000000	1606912425.636590
1364	65586.875000	33243.433594	-65801.898438	-187500.015625	-187500.015625	-187500.015625	-187500.015625	-187500.015625	460.000000	436.000000	1019.000000	1606912425.636599
1365	65646.937500	33307.585938	-72717.328125	-187500.015625	-187500.015625	-187500.015625	-187500.015625	-187500.015625	461.000000	435.000000	1018.000000	1606912425.636608
1366	65647.023438	33306.578125	-81759.367188	-187500.015625	-187500.015625	-187500.015625	-187500.015625	-187500.015625	460.000000	436.000000	1018.000000	1606912425.636617
1367	65587.078125	33242.542969	-80693.054688	-187500.015625	-187500.015625	-187500.015625	-187500.015625	-187500.015625	460.000000	436.000000	1018.000000	1606912425.636626
1368	65545.039062	33198.464844	-70424.171875	-187500.015625	-187500.015625	-187500.015625	-187500.015625	-187500.015625	461.000000	436.000000	1019.000000	1606912425.636636
1369	65579.140625	33236.394531	-65777.226562	-187500.015625	-187500.015625	-187500.015625	-187500.015625	-187500.015625	460.000000	436.000000	1017.000000	1606912425.636645
1370	65633.929688	33295.539062	-72651.367188	-187500.015625	-187500.015625	-187500.015625	-187500.015625	-187500.015625	461.000000	435.000000	1019.000000	1606912425.636654
1371	65639.984375	33301.660156	-81876.359375	-187500.015625	-187500.015625	-187500.015625	-187500.015625	-187500.015625	461.000000	436.000000	1019.000000	1606912425.636663
1372	65587.593750	33244.328125	-81029.984375	-187500.015625	-187500.015625	-187500.015625	-187500.015625	-187500.015625	460.000000	436.000000	1018.000000	1606912425.636672
1373	65552.367188	33206.332031	-71027.851562	-187500.015625	-187500.015625	-187500.015625	-187500.015625	-187500.015625	461.000000	436.000000	1019.000000	1606912425.636685
1374	65597.562500	33257.898438	-69168.406250	-187500.015625	-187500.015625	-187500.015625	-187500.015625	-187500.015625	461.000000	436.000000	1019.000000	1606912425.636694
1375	65646.492188	33307.472656	-78688.195312	-187500.015625	-187500.015625	-187500.015625	-187500.015625	-187500.015625	461.000000	436.000000	1018.000000	1606912425.636704
1376	65630.890625	33289.054688	-84691.132812	-187500.015625	-187500.015625	-187500.015625	-187500.015625	-187500.015625	460.000000	436.000000	1018.000000	1606912425.636713
1377	65579.031250	33235.859375	-81813.953125	-187500.015625	-187500.015625	-187500.015625	-187500.015625	-187500.015625	460.000000	436.000000	1018.000000	1606912425.636722
1378	65541.992188	33199.515625	-70947.765625	-187500.015625	-187500.015625	-187500.015625	-187500.015625	-187500.015625	460.000000	436.000000	1018.000000	1606912425.636730
1379	65576.375000	33238.429688	-65730.687500	-187500.015625	-187500.015625	-187500.015625	-187500.015625	-187500.015625	461.000000	436.000000	1019.000000	1606912425.636740
1380	65636.523438	33301.953125	-72197.273438	-187500.015625	-187500.015625	-187500.015625	-187500.015625	-187500.015625	461.000000	436.000000	1018.000000	1606912425.636749
1381	65637.015625	33301.304688	-81505.250000	-187500.015625	-187500.015625	-187500.015625	-187500.015625	-187500.015625	460.000000	436.000000	1018.000000	1606912425.636758
1382	65582.343750	33240.105469	-80947.578125	-187500.015625	-187500.015625	-187500.015625	-187500.015625	-187500.015625	460.000000	436.000000	1018.000000	1606912425.636767
1383	65538.601562	33192.070312	-70819.843750	-187500.015625	-187500.015625	-187500.015625	-187500.015625	-187500.015625	460.000000	436.000000	1018.000000	1606912425.636777
1384	65578.632812	33239.121094	-66395.992188	-187500.015625	-187500.015625	-187500.015625	-187500.015625	-187500.015625	461.000000	436.000000	1019.000000	1606912425.636786
1385	65636.992188	33301.953125	-75394.640625	-187500.015625	-187500.015625	-187500.015625	-187500.015625	-187500.015625	460.000000	435.000000	1019.000000	1606912425.636795
1386	65626.867188	33290.484375	-83521.406250	-187500.015625	-187500.015625	-187500.015625	-187500.015625	-187500.015625	460.000000	436.000000	1018.000000	1606912425.636804
1387	65574.804688	33234.160156	-81612.921875	-187500.015625	-187500.015625	-187500.015625	-187500.015625	-187500.015625	460.000000	435.000000	1019.000000	1606912425.636813
1388	65534.976562	33189.457031	-71081.945312	-187500.015625	-187500.015625	-187500.015625	-187500.015625	-187500.015625	460.000000	436.000000	1018.000000	1606912425.636822
1389	65568.328125	33224.882812	-65644.835938	-187500.015625	-187500.015625	-187500.015625	-187500.015625	-187500.015625	461.000000	436.000000	1018.000000	1606912425.636831
1390	65625.656250	33286.375000	-71901.914062	-187500.015625	-187500.015625	-187500.015625	-187500.015625	-187500.015625	461.000000	435.000000	1019.000000	1606912425.636841
1391	65635.156250	33296.253906	-81393.562500	-187500.015625	-187500.015625	-187500.015625	-187500.015625	-187500.015625	460.000000	436.000000	1018.000000	1606912425.636850
1392	65582.343750	33239.410156	-81229.234375	-187500.015625	-187500.015625	-187500.015625	-187500.015625	-187500.015625	460.000000	435.000000	1019.000000	1606912425.636860
1393	65538.062500	33193.031250	-71232.820312	-187500.015625	-187500.015625	-187500.015625	-187500.015625	-187500.015625	461.000000	436.000000	1018.000000	1606912425.636868
1394	65564.835938	33222.445312	-65788.156250	-187500.015625	-187500.015625	-187500.015625	-187500.015625	-187500.015625	461.000000	436.000000	1018.000000	1606912425.636877
1395	65624.023438	33286.640625	-71942.750000	-187500.015625	-187500.015625	-187500.015625	-187500.015625	-187500.015625	460.000000	435.000000	1019.000000	1606912425.636886
1396	65628.359375	33291.917969	-81498.750000	-187500.015625	-187500.015625	-187500.015625	-187500.015625	-187500.015625	461.000000	436.000000	1018.000000	1606912425.636896
1397	65573.828125	33234.046875	-81484.156250	-187500.015625	-187500.015625	-187500.015625	-187500.015625	-187500.015625	461.000000	435.000000	1019.000000	1606912425.636908
1398	65532.695312	33189.769531	-71708.281250	-187500.015625	-187500.015625	-187500.015625	-187500.015625	-187500.015625	461.000000	436.000000	1018.000000	1606912425.636918
1399	65571.054688	33232.816406	-68655.882812	-187500.015625	-187500.015625	-187500.015625	-187500.015625	-187500.015625	461.000000	435.000000	1019.000000	1606912425.636927
1400	65622.281250	33285.410156	-77735.476562	-187500.015625	-187500.015625	-187500.015625	-187500.015625	-187500.015625	461.000000	435.000000	1019.000000	1606912425.636936
1401	65617.453125	33279.132812	-84482.234375	-187500.015625	-187500.015625	-187500.015625	-187500.015625	-187500.015625	460.000000	436.000000	1018.000000	1606912425.636945
1402	65574.382812	33235.187500	-82367.453125	-187500.015625	-187500.015625	-187500.015625	-187500.015625	-187500.015625	461.000000	435.000000	1019.000000	1606912425.636954
1403	65531.265625	33190.214844	-71756.828125	-187500.015625	-187500.015625	-187500.015625	-187500.015625	-187500.015625	461.000000	436.000000	1019.000000	1606912425.636964
1404	65558.359375	33219.789062	-65710.531250	-187500.015625	-187500.015625	-187500.015625	-187500.015625	-187500.015625	460.000000	436.000000	1018.000000	1606912425.636983
1405	65615.648438	33279.218750	-71480.007812	-187500.015625	-187500.015625	-187500.015625	-187500.015625	-187500.015625	461.000000	435.000000	1019.000000	1606912425.636992
1406	65624.968750	33291.312500	-81151.671875	-187500.015625	-187500.015625	-187500.015625	-187500.015625	-187500.015625	460.000000	437.000000	1018.000000	1606912425.637002
1407	65578.851562	33243.613281	-81484.085938	-187500.015625	-187500.015625	-187500.015625	-187500.015625	-187500.015625	460.000000	435.000000	1018.000000	1606912425.637011
1408	65530.261719	33190.683594	-71642.476562	-187500.015625	-187500.015625	-187500.015625	-187500.015625	-187500.015625	461.000000	436.000000	1018.000000	1606912425.637020
1409	65555.968750	33217.058594	-65707.867188	-187500.015625	-187500.015625	-187500.015625	-187500.015625	-187500.015625	460.000000	436.000000	1019.000000	1606912425.637029
1410	65620.742188	33285.121094	-71591.718750	-187500.015625	-187500.015625	-187500.015625	-187500.015625	-187500.015625	461.000000	435.000000	1019.000000	1606912425.637038
1411	65631.265625	33295.917969	-81539.429688	-187500.015625	-187500.015625	-187500.015625	-187500.015625	-187500.015625	460.000000	436.000000	1019.000000	1606912425.637048
1412	65574.156250	33234.964844	-81852.265625	-187500.015625	-187500.015625	-187500.015625	-187500.015625	-187500.015625	460.000000	436.000000	1018.000000	1606912425.637057
1413	65523.375000	33180.156250	-72095.976562	-187500.015625	-187500.015625	-187500.015625	-187500.015625	-187500.015625	461.000000	436.000000	1019.000000	1606912425.637066
1414	65555.851562	33216.414062	-66661.507812	-187500.015625	-187500.015625	-187500.015625	-187500.015625	-187500.015625	461.000000	436.000000	1018.000000	1606912425.637075
1415	65613.945312	33277.410156	-72917.203125	-187500.015625	-187500.015625	-187500.015625	-187500.015625	-187500.015625	460.000000	436.000000	1018.000000	1606912425.637084
1416	65617.250000	33279.535156	-82232.843750	-187500.015625	-187500.015625	-187500.015625	-187500.015625	-187500.015625	461.000000	436.000000	1018.000000	1606912425.637093
1417	65569.265625	33229.062500	-82210.296875	-187500.015625	-187500.015625	-187500.015625	-187500.015625	-187500.015625	460.000000	436.000000	1018.000000	1606912425.637102
1418	65524.070312	33180.851562	-72298.703125	-187500.015625	-187500.015625	-187500.015625	-187500.015625	-187500.015625	461.000000	436.000000	1019.000000	1606912425.637112
1419	65550.984375	33211.093750	-65954.875000	-187500.015625	-187500.015625	-187500.015625	-187500.015625	-187500.015625	461.000000	436.000000	1019.000000	1606912425.637121
1420	65610.101562	33274.660156	-71333.507812	-187500.015625	-187500.015625	-187500.015625	-187500.015625	-187500.015625	461.000000	435.000000	1019.000000	1606912425.637134
1421	65620.335938	33283.289062	-81214.773438	-187500.015625	-187500.015625	-187500.015625	-187500.015625	-187500.015625	460.000000	436.000000	1018.000000	1606912425.637143
1422	65573.507812	33232.484375	-82060.960938	-187500.015625	-187500.015625	-187500.015625	-187500.015625	-187500.015625	461.000000	435.000000	1019.000000	1606912425.637152
1423	65527.132812	33183.398438	-72453.335938	-187500.015625	-187500.015625	-187500.015625	-187500.015625	-187500.015625	461.000000	436.000000	1018.000000	1606912425.637162
1424	65559.585938	33220.859375	-67327.343750	-187500.015625	-187500.015625	-187500.015625	-187500.015625	-187500.015625	461.000000	436.000000	1019.000000	1606912425.637171
1425	65620.429688	33286.777344	-75796.710938	-187500.015625	-187500.015625	-187500.015625	-187500.015625	-187500.015625	460.000000	435.000000	1019.000000	1606912425.637180
1426	65620.765625	33284.183594	-84062.718750	-187500.015625	-187500.015625	-187500.015625	-187500.015625	-187500.015625	460.000000	436.000000	1018.000000	1606912425.637189
1427	65571.429688	33230.964844	-83003.289062	-187500.015625	-187500.015625	-187500.015625	-187500.015625	-187500.015625	460.000000	435.000000	1019.000000	1606912425.637198
1428	65525.097656	33182.953125	-72795.093750	-187500.015625	-187500.015625	-187500.015625	-187500.015625	-187500.015625	461.000000	436.000000	1019.000000	1606912425.637207
1429	65549.687500	33211.652344	-65970.257812	-187500.015625	-187500.015625	-187500.015625	-187500.015625	-187500.015625	461.000000	436.000000	1018.000000	1606912425.637216
1430	65609.812500	33276.359375	-70996.179688	-187500.015625	-187500.015625	-187500.015625	-187500.015625	-187500.015625	461.000000	435.000000	1018.000000	1606912425.637226
1431	65625.656250	33293.660156	-80964.476562	-187500.015625	-187500.015625	-187500.015625	-187500.015625	-187500.015625	460.000000	436.000000	1018.000000	1606912425.637234
1432	65578.140625	33243.503906	-82125.804688	-187500.015625	-187500.015625	-187500.015625	-187500.015625	-187500.015625	460.000000	436.000000	1017.000000	1606912425.637243
1433	65523.152344	33184.539062	-72665.585938	-187500.015625	-187500.015625	-187500.015625	-187500.015625	-187500.015625	460.000000	436.000000	1019.000000	1606912425.637252
1434	65544.054688	33207.695312	-65953.312500	-187500.015625	-187500.015625	-187500.015625	-187500.015625	-187500.015625	460.000000	436.000000	1018.000000	1606912425.637261
1435	65606.343750	33274.839844	-70918.484375	-187500.015625	-187500.015625	-187500.015625	-187500.015625	-187500.015625	460.000000	435.000000	1019.000000	1606912425.637270
1436	65619.554688	33289.210938	-80980.945312	-187500.015625	-187500.015625	-187500.015625	-187500.015625	-187500.015625	460.000000	436.000000	1018.000000	1606912425.637279
1437	65570.046875	33236.238281	-82369.750000	-187500.015625	-187500.015625	-187500.015625	-187500.015625	-187500.015625	460.000000	435.000000	1018.000000	1606912425.637288
1438	65520.582031	33182.707031	-73049.992188	-187500.015625	-187500.015625	-187500.015625	-187500.015625	-187500.015625	461.000000	435.000000	1018.000000	1606912425.637297
1439	65549.703125	33216.949219	-67949.882812	-187500.015625	-187500.015625	-187500.015625	-187500.015625	-187500.015625	460.000000	436.000000	1018.000000	1606912425.637306
1440	65613.031250	33284.785156	-76265.109375	-187500.015625	-187500.015625	-187500.015625	-187500.015625	-187500.015625	461.000000	435.000000	1019.000000	1606912425.637315
1441	65616.539062	33286.417969	-84275.710938	-187500.015625	-187500.015625	-187500.015625	-187500.015625	-187500.015625	460.000000	436.000000	1019.000000	1606912425.637324
1442	65575.234375	33240.617188	-83364.429688	-187500.015625	-187500.015625	-187500.015625	-187500.015625	-187500.015625	460.000000	435.000000	1017.000000	1606912425.637333
1443	65528.832031	33188.093750	-73263.945312	-187500.015625	-187500.015625	-187500.015625	-187500.015625	-187500.015625	460.000000	436.000000	1018.000000	1606912426.115894
1444	65553.687500	33217.171875	-65947.859375	-187500.015625	-187500.015625	-187500.015625	-187500.015625	-187500.015625	460.000000	436.000000	1018.000000	1606912426.116483
1445	65610.210938	33278.593750	-70467.539062	-187500.015625	-187500.015625	-187500.015625	-187500.015625	-187500.015625	460.000000	435.000000	1018.000000	1606912426.116719
1446	65635.000000	33304.835938	-80583.218750	-187500.015625	-187500.015625	-187500.015625	-187500.015625	-187500.015625	460.000000	436.000000	1019.000000	1606912426.116729
1447	65592.109375	33259.753906	-82286.937500	-187500.015625	-187500.015625	-187500.015625	-187500.015625	-187500.015625	460.000000	435.000000	1018.000000	1606912426.116738
1448	65539.984375	33204.207031	-73078.468750	-187500.015625	-187500.015625	-187500.015625	-187500.015625	-187500.015625	460.000000	436.000000	1018.000000	1606912426.116747
1449	65555.140625	33220.636719	-65923.828125	-187500.015625	-187500.015625	-187500.015625	-187500.015625	-187500.015625	461.000000	436.000000	1019.000000	1606912426.116789
1450	65614.078125	33284.003906	-70445.812500	-187500.015625	-187500.015625	-187500.015625	-187500.015625	-187500.015625	460.000000	435.000000	1018.000000	1606912426.116799
1451	65633.953125	33305.015625	-80627.968750	-187500.015625	-187500.015625	-187500.015625	-187500.015625	-187500.015625	460.000000	436.000000	1018.000000	1606912426.116808
1452	65587.460938	33253.964844	-82547.203125	-187500.015625	-187500.015625	-187500.015625	-187500.015625	-187500.015625	460.000000	435.000000	1020.000000	1606912426.116817
1453	65534.105469	33198.398438	-73545.125000	-187500.015625	-187500.015625	-187500.015625	-187500.015625	-187500.015625	460.000000	435.000000	1018.000000	1606912426.116826
1454	65558.671875	33228.773438	-68227.156250	-187500.015625	-187500.015625	-187500.015625	-187500.015625	-187500.015625	460.000000	436.000000	1019.000000	1606912426.116836
1455	65616.429688	33290.796875	-76294.007812	-187500.015625	-187500.015625	-187500.015625	-187500.015625	-187500.015625	461.000000	435.000000	1019.000000	1606912426.116844
1456	65617.765625	33290.730469	-84205.812500	-187500.015625	-187500.015625	-187500.015625	-187500.015625	-187500.015625	461.000000	436.000000	1018.000000	1606912426.116853
1457	65577.984375	33247.125000	-83552.804688	-187500.015625	-187500.015625	-187500.015625	-187500.015625	-187500.015625	460.000000	436.000000	1019.000000	1606912426.116863
1458	65531.468750	33196.898438	-73692.781250	-187500.015625	-187500.015625	-187500.015625	-187500.015625	-187500.015625	460.000000	436.000000	1018.000000	1606912426.116872
1459	65549.507812	33217.687500	-65992.156250	-187500.015625	-187500.015625	-187500.015625	-187500.015625	-187500.015625	461.000000	436.000000	1018.000000	1606912426.116881
1460	65607.421875	33279.019531	-70015.609375	-187500.015625	-187500.015625	-187500.015625	-187500.015625	-187500.015625	460.000000	436.000000	1018.000000	1606912426.116890
1461	65626.890625	33297.707031	-80140.273438	-187500.015625	-187500.015625	-187500.015625	-187500.015625	-187500.015625	460.000000	436.000000	1019.000000	1606912426.116900
1462	65586.382812	33252.824219	-82348.984375	-187500.015625	-187500.015625	-187500.015625	-187500.015625	-187500.015625	460.000000	436.000000	1018.000000	1606912426.116910
1463	65534.195312	33196.386719	-73529.257812	-187500.015625	-187500.015625	-187500.015625	-187500.015625	-187500.015625	461.000000	436.000000	1019.000000	1606912426.116919
1464	65551.046875	33216.500000	-66003.960938	-187500.015625	-187500.015625	-187500.015625	-187500.015625	-187500.015625	461.000000	436.000000	1018.000000	1606912426.116928
1465	65608.335938	33278.281250	-70021.015625	-187500.015625	-187500.015625	-187500.015625	-187500.015625	-187500.015625	461.000000	435.000000	1018.000000	1606912426.116938
1466	65633.054688	33303.562500	-80290.078125	-187500.015625	-187500.015625	-187500.015625	-187500.015625	-187500.015625	461.000000	436.000000	1019.000000	1606912426.116958
1467	65593.851562	33260.199219	-82708.406250	-187500.015625	-187500.015625	-187500.015625	-187500.015625	-187500.015625	460.000000	435.000000	1019.000000	1606912426.116966
1468	65541.703125	33204.656250	-74048.062500	-187500.015625	-187500.015625	-187500.015625	-187500.015625	-187500.015625	460.000000	436.000000	1019.000000	1606912426.116976
1469	65560.101562	33225.195312	-67386.820312	-187500.015625	-187500.015625	-187500.015625	-187500.015625	-187500.015625	461.000000	436.000000	1019.000000	1606912426.116985
1470	65620.648438	33289.679688	-72662.945312	-187500.015625	-187500.015625	-187500.015625	-187500.015625	-187500.015625	461.000000	435.000000	1018.000000	1606912426.116994
1471	65637.820312	33306.468750	-82174.890625	-187500.015625	-187500.015625	-187500.015625	-187500.015625	-187500.015625	461.000000	436.000000	1019.000000	1606912426.117002
1472	65594.500000	33260.871094	-83351.351562	-187500.015625	-187500.015625	-187500.015625	-187500.015625	-187500.015625	460.000000	436.000000	1018.000000	1606912426.117012
1473	65539.335938	33202.421875	-74263.492188	-187500.015625	-187500.015625	-187500.015625	-187500.015625	-187500.015625	460.000000	435.000000	1019.000000	1606912426.117021
1474	65548.765625	33213.753906	-66304.484375	-187500.015625	-187500.015625	-187500.015625	-187500.015625	-187500.015625	461.000000	436.000000	1019.000000	1606912426.117030
1475	65614.304688	33283.871094	-69923.609375	-187500.015625	-187500.015625	-187500.015625	-187500.015625	-187500.015625	460.000000	435.000000	1019.000000	1606912426.117039
1476	65639.312500	33310.558594	-80135.781250	-187500.015625	-187500.015625	-187500.015625	-187500.015625	-187500.015625	461.000000	436.000000	1019.000000	1606912426.117048
1477	65592.890625	33259.730469	-82862.984375	-187500.015625	-187500.015625	-187500.015625	-187500.015625	-187500.015625	461.000000	435.000000	1019.000000	1606912426.117057
1478	65536.093750	33196.765625	-74412.445312	-187500.015625	-187500.015625	-187500.015625	-187500.015625	-187500.015625	460.000000	436.000000	1018.000000	1606912426.117066
1479	65564.015625	33227.902344	-68142.132812	-187500.015625	-187500.015625	-187500.015625	-187500.015625	-187500.015625	461.000000	436.000000	1019.000000	1606912426.117075
1480	65628.992188	33298.085938	-75382.304688	-187500.015625	-187500.015625	-187500.015625	-187500.015625	-187500.015625	461.000000	435.000000	1018.000000	1606912426.117084
1481	65634.507812	33300.386719	-83865.125000	-187500.015625	-187500.015625	-187500.015625	-187500.015625	-187500.015625	460.000000	436.000000	1018.000000	1606912426.117093
1482	65594.031250	33256.800781	-83940.164062	-187500.015625	-187500.015625	-187500.015625	-187500.015625	-187500.015625	460.000000	435.000000	1018.000000	1606912426.117102
1483	65541.859375	33202.261719	-74640.164062	-187500.015625	-187500.015625	-187500.015625	-187500.015625	-187500.015625	460.000000	436.000000	1018.000000	1606912426.117111
1484	65550.445312	33214.535156	-66281.750000	-187500.015625	-187500.015625	-187500.015625	-187500.015625	-187500.015625	461.000000	436.000000	1019.000000	1606912426.117120
1485	65609.539062	33279.621094	-69509.539062	-187500.015625	-187500.015625	-187500.015625	-187500.015625	-187500.015625	461.000000	435.000000	1019.000000	1606912426.117129
1486	65634.843750	33307.027344	-79707.968750	-187500.015625	-187500.015625	-187500.015625	-187500.015625	-187500.015625	461.000000	436.000000	1019.000000	1606912426.117138
1487	65594.968750	33262.925781	-82708.421875	-187500.015625	-187500.015625	-187500.015625	-187500.015625	-187500.015625	460.000000	435.000000	1019.000000	1606912426.117147
1488	65541.257812	33202.375000	-74443.867188	-187500.015625	-187500.015625	-187500.015625	-187500.015625	-187500.015625	460.000000	436.000000	1018.000000	1606912426.117156
1489	65547.828125	33210.332031	-66272.648438	-187500.015625	-187500.015625	-187500.015625	-187500.015625	-187500.015625	461.000000	436.000000	1019.000000	1606912426.117165
1490	65607.914062	33276.425781	-69469.507812	-187500.015625	-187500.015625	-187500.015625	-187500.015625	-187500.015625	460.000000	436.000000	1018.000000	1606912426.117178
1491	65630.710938	33301.707031	-79737.140625	-187500.015625	-187500.015625	-187500.015625	-187500.015625	-187500.015625	460.000000	436.000000	1019.000000	1606912426.117187
1492	65587.976562	33255.683594	-82963.726562	-187500.015625	-187500.015625	-187500.015625	-187500.015625	-187500.015625	460.000000	435.000000	1018.000000	1606912426.117196
1493	65534.796875	33199.023438	-74861.960938	-187500.015625	-187500.015625	-187500.015625	-187500.015625	-187500.015625	460.000000	436.000000	1018.000000	1606912426.117206
1494	65552.437500	33220.503906	-67964.812500	-187500.015625	-187500.015625	-187500.015625	-187500.015625	-187500.015625	460.000000	436.000000	1018.000000	1606912426.117214
1495	65613.343750	33285.570312	-74121.781250	-187500.015625	-187500.015625	-187500.015625	-187500.015625	-187500.015625	461.000000	435.000000	1019.000000	1606912426.117223
1496	65628.164062	33298.421875	-83047.125000	-187500.015625	-187500.015625	-187500.015625	-187500.015625	-187500.015625	460.000000	436.000000	1018.000000	1606912426.117232
1497	65587.835938	33253.984375	-83988.039062	-187500.015625	-187500.015625	-187500.015625	-187500.015625	-187500.015625	461.000000	435.000000	1019.000000	1606912426.117242
1498	65530.527344	33191.804688	-75157.085938	-187500.015625	-187500.015625	-187500.015625	-187500.015625	-187500.015625	460.000000	436.000000	1018.000000	1606912426.117251
1499	65542.976562	33205.929688	-66427.843750	-187500.015625	-187500.015625	-187500.015625	-187500.015625	-187500.015625	461.000000	436.000000	1019.000000	1606912426.117260
1500	65604.851562	33273.320312	-69149.343750	-187500.015625	-187500.015625	-187500.015625	-187500.015625	-187500.015625	461.000000	435.000000	1019.000000	1606912426.117269
1501	65629.796875	33299.492188	-79394.218750	-187500.015625	-187500.015625	-187500.015625	-187500.015625	-187500.015625	460.000000	436.000000	1018.000000	1606912426.117278
1502	65590.406250	33256.621094	-82961.781250	-187500.015625	-187500.015625	-187500.015625	-187500.015625	-187500.015625	460.000000	435.000000	1019.000000	1606912426.117287
1503	65537.929688	33200.609375	-75067.484375	-187500.015625	-187500.015625	-187500.015625	-187500.015625	-187500.015625	460.000000	436.000000	1018.000000	1606912426.117296
1504	65544.234375	33209.281250	-66514.835938	-187500.015625	-187500.015625	-187500.015625	-187500.015625	-187500.015625	461.000000	436.000000	1018.000000	1606912426.117305
1505	65600.023438	33269.542969	-69191.117188	-187500.015625	-187500.015625	-187500.015625	-187500.015625	-187500.015625	460.000000	436.000000	1018.000000	1606912426.117314
1506	65630.640625	33300.207031	-79566.578125	-187500.015625	-187500.015625	-187500.015625	-187500.015625	-187500.015625	460.000000	436.000000	1018.000000	1606912426.117323
1507	65599.101562	33266.347656	-83270.414062	-187500.015625	-187500.015625	-187500.015625	-187500.015625	-187500.015625	460.000000	435.000000	1019.000000	1606912426.117332
1508	65544.117188	33207.449219	-75478.796875	-187500.015625	-187500.015625	-187500.015625	-187500.015625	-187500.015625	460.000000	436.000000	1019.000000	1606912426.117341
1509	65550.828125	33215.406250	-67813.203125	-187500.015625	-187500.015625	-187500.015625	-187500.015625	-187500.015625	461.000000	436.000000	1019.000000	1606912426.117350
1510	65614.078125	33284.875000	-72489.031250	-187500.015625	-187500.015625	-187500.015625	-187500.015625	-187500.015625	461.000000	435.000000	1018.000000	1606912426.117359
1511	65630.820312	33302.199219	-82087.132812	-187500.015625	-187500.015625	-187500.015625	-187500.015625	-187500.015625	460.000000	436.000000	1018.000000	1606912426.117368
1512	65594.789062	33262.546875	-84070.609375	-187500.015625	-187500.015625	-187500.015625	-187500.015625	-187500.015625	460.000000	436.000000	1019.000000	1606912426.117377
1513	65539.265625	33203.648438	-75783.632812	-187500.015625	-187500.015625	-187500.015625	-187500.015625	-187500.015625	461.000000	435.000000	1019.000000	1606912426.117391
1514	65544.476562	33212.878906	-66751.335938	-187500.015625	-187500.015625	-187500.015625	-187500.015625	-187500.015625	460.000000	436.000000	1018.000000	1606912426.117400
1515	65602.390625	33277.367188	-68996.789062	-187500.015625	-187500.015625	-187500.015625	-187500.015625	-187500.015625	461.000000	435.000000	1018.000000	1606912426.117409
1516	65631.515625	33308.480469	-79214.218750	-187500.015625	-187500.015625	-187500.015625	-187500.015625	-187500.015625	460.000000	436.000000	1018.000000	1606912426.117418
1517	65590.703125	33264.667969	-83231.296875	-187500.015625	-187500.015625	-187500.015625	-187500.015625	-187500.015625	460.000000	436.000000	1018.000000	1606912426.117427
1518	65528.742188	33197.906250	-75730.656250	-187500.015625	-187500.015625	-187500.015625	-187500.015625	-187500.015625	460.000000	436.000000	1018.000000	1606912426.117436
1519	65534.062500	33203.269531	-66898.140625	-187500.015625	-187500.015625	-187500.015625	-187500.015625	-187500.015625	460.000000	436.000000	1018.000000	1606912426.117445
1520	65601.921875	33276.246094	-70711.039062	-187500.015625	-187500.015625	-187500.015625	-187500.015625	-187500.015625	461.000000	435.000000	1019.000000	1606912426.117454
1521	65623.468750	33299.605469	-81671.570312	-187500.015625	-187500.015625	-187500.015625	-187500.015625	-187500.015625	460.000000	436.000000	1018.000000	1606912426.117463
1522	65583.656250	33256.847656	-84161.109375	-187500.015625	-187500.015625	-187500.015625	-187500.015625	-187500.015625	460.000000	436.000000	1019.000000	1606912426.117472
1523	65531.757812	33201.300781	-76174.343750	-187500.015625	-187500.015625	-187500.015625	-187500.015625	-187500.015625	461.000000	435.000000	1019.000000	1606912426.117481
1524	65533.726562	33202.910156	-66968.976562	-187500.015625	-187500.015625	-187500.015625	-187500.015625	-187500.015625	461.000000	436.000000	1018.000000	1606912426.117490
1525	65594.742188	33268.023438	-68847.414062	-187500.015625	-187500.015625	-187500.015625	-187500.015625	-187500.015625	460.000000	435.000000	1019.000000	1606912426.117499
1526	65632.070312	33308.031250	-79041.507812	-187500.015625	-187500.015625	-187500.015625	-187500.015625	-187500.015625	460.000000	436.000000	1019.000000	1606912426.117509
1527	65596.867188	33267.867188	-83357.500000	-187500.015625	-187500.015625	-187500.015625	-187500.015625	-187500.015625	460.000000	436.000000	1018.000000	1606912426.117518
1528	65537.796875	33203.000000	-76125.726562	-187500.015625	-187500.015625	-187500.015625	-187500.015625	-187500.015625	461.000000	436.000000	1019.000000	1606912426.117527
1529	65541.304688	33207.671875	-67006.750000	-187500.015625	-187500.015625	-187500.015625	-187500.015625	-187500.015625	461.000000	436.000000	1019.000000	1606912426.117543
1530	65600.445312	33271.507812	-68827.882812	-187500.015625	-187500.015625	-187500.015625	-187500.015625	-187500.015625	461.000000	435.000000	1019.000000	1606912426.117551
1531	65636.453125	33308.500000	-78996.898438	-187500.015625	-187500.015625	-187500.015625	-187500.015625	-187500.015625	461.000000	436.000000	1019.000000	1606912426.117561
1532	65600.960938	33270.191406	-83479.359375	-187500.015625	-187500.015625	-187500.015625	-187500.015625	-187500.015625	460.000000	436.000000	1018.000000	1606912426.117570
1533	65542.734375	33208.542969	-76444.351562	-187500.015625	-187500.015625	-187500.015625	-187500.015625	-187500.015625	461.000000	435.000000	1019.000000	1606912426.117579
1534	65544.390625	33211.339844	-68282.585938	-187500.015625	-187500.015625	-187500.015625	-187500.015625	-187500.015625	461.000000	436.000000	1018.000000	1606912426.117587
1535	65604.132812	33274.929688	-72595.695312	-187500.015625	-187500.015625	-187500.015625	-187500.015625	-187500.015625	461.000000	436.000000	1018.000000	1606912426.117596
1536	65636.546875	33308.410156	-82164.476562	-187500.015625	-187500.015625	-187500.015625	-187500.015625	-187500.015625	461.000000	436.000000	1018.000000	1606912426.117611
1537	65600.851562	33268.468750	-84527.679688	-187500.015625	-187500.015625	-187500.015625	-187500.015625	-187500.015625	460.000000	436.000000	1019.000000	1606912426.117620
1538	65547.132812	33210.800781	-76767.328125	-187500.015625	-187500.015625	-187500.015625	-187500.015625	-187500.015625	460.000000	435.000000	1018.000000	1606912426.117629
1539	65548.054688	33213.304688	-67238.226562	-187500.015625	-187500.015625	-187500.015625	-187500.015625	-187500.015625	461.000000	436.000000	1019.000000	1606912426.117638
1540	65603.687500	33273.429688	-68590.460938	-187500.015625	-187500.015625	-187500.015625	-187500.015625	-187500.015625	461.000000	435.000000	1019.000000	1606912426.117647
1541	65636.164062	33309.417969	-78601.000000	-187500.015625	-187500.015625	-187500.015625	-187500.015625	-187500.015625	460.000000	436.000000	1018.000000	1606912426.117656
1542	65600.914062	33272.156250	-83349.968750	-187500.015625	-187500.015625	-187500.015625	-187500.015625	-187500.015625	461.000000	435.000000	1019.000000	1606912426.117665
1543	65538.617188	33205.816406	-76585.726562	-187500.015625	-187500.015625	-187500.015625	-187500.015625	-187500.015625	461.000000	435.000000	1018.000000	1606912426.117674
1544	65541.257812	33211.226562	-68408.828125	-187500.015625	-187500.015625	-187500.015625	-187500.015625	-187500.015625	461.000000	436.000000	1018.000000	1606912426.117683
1545	65606.031250	33279.152344	-73835.054688	-187500.015625	-187500.015625	-187500.015625	-187500.015625	-187500.015625	461.000000	435.000000	1018.000000	1606912426.117705
1546	65625.101562	33297.324219	-83121.375000	-187500.015625	-187500.015625	-187500.015625	-187500.015625	-187500.015625	460.000000	436.000000	1018.000000	1606912426.117717
1547	65591.304688	33261.003906	-84776.742188	-187500.015625	-187500.015625	-187500.015625	-187500.015625	-187500.015625	460.000000	436.000000	1018.000000	1606912426.117726
1548	65533.433594	33197.769531	-76970.445312	-187500.015625	-187500.015625	-187500.015625	-187500.015625	-187500.015625	461.000000	435.000000	1020.000000	1606912426.117735
1549	65532.316406	33196.453125	-67101.546875	-187500.015625	-187500.015625	-187500.015625	-187500.015625	-187500.015625	460.000000	436.000000	1018.000000	1606912426.117744
1550	65596.312500	33264.781250	-68097.695312	-187500.015625	-187500.015625	-187500.015625	-187500.015625	-187500.015625	461.000000	435.000000	1018.000000	1606912426.117754
1551	65633.367188	33305.351562	-78056.578125	-187500.015625	-187500.015625	-187500.015625	-187500.015625	-187500.015625	461.000000	436.000000	1019.000000	1606912426.117763
1552	65600.710938	33269.230469	-83119.984375	-187500.015625	-187500.015625	-187500.015625	-187500.015625	-187500.015625	460.000000	436.000000	1019.000000	1606912426.117772
1553	65535.445312	33199.828125	-76650.140625	-187500.015625	-187500.015625	-187500.015625	-187500.015625	-187500.015625	460.000000	436.000000	1018.000000	1606912426.117781
1554	65529.746094	33193.679688	-67118.015625	-187500.015625	-187500.015625	-187500.015625	-187500.015625	-187500.015625	461.000000	436.000000	1018.000000	1606912426.117791
1555	65589.226562	33257.851562	-68069.015625	-187500.015625	-187500.015625	-187500.015625	-187500.015625	-187500.015625	461.000000	435.000000	1019.000000	1606912426.117800
1556	65632.273438	33303.160156	-78075.960938	-187500.015625	-187500.015625	-187500.015625	-187500.015625	-187500.015625	460.000000	436.000000	1017.000000	1606912426.117809
1557	65603.351562	33271.777344	-83354.546875	-187500.015625	-187500.015625	-187500.015625	-187500.015625	-187500.015625	460.000000	435.000000	1018.000000	1606912426.117818
1558	65536.585938	33201.703125	-77043.710938	-187500.015625	-187500.015625	-187500.015625	-187500.015625	-187500.015625	460.000000	435.000000	1018.000000	1606912426.117827
1559	65533.660156	33200.140625	-68107.953125	-187500.015625	-187500.015625	-187500.015625	-187500.015625	-187500.015625	460.000000	436.000000	1018.000000	1606912426.117840
1560	65592.820312	33263.976562	-70727.531250	-187500.015625	-187500.015625	-187500.015625	-187500.015625	-187500.015625	460.000000	435.000000	1019.000000	1606912426.117850
1561	65621.164062	33293.996094	-80528.906250	-187500.015625	-187500.015625	-187500.015625	-187500.015625	-187500.015625	460.000000	436.000000	1018.000000	1606912426.117859
1562	65591.125000	33261.363281	-84274.500000	-187500.015625	-187500.015625	-187500.015625	-187500.015625	-187500.015625	460.000000	436.000000	1018.000000	1606912426.117868
1563	65535.156250	33202.867188	-77427.554688	-187500.015625	-187500.015625	-187500.015625	-187500.015625	-187500.015625	460.000000	435.000000	1019.000000	1606912426.117877
1564	65532.628906	33202.039062	-67506.046875	-187500.015625	-187500.015625	-187500.015625	-187500.015625	-187500.015625	460.000000	436.000000	1018.000000	1606912426.595737
1565	65590.296875	33263.597656	-68030.367188	-187500.015625	-187500.015625	-187500.015625	-187500.015625	-187500.015625	460.000000	436.000000	1018.000000	1606912426.596738
1566	65629.414062	33304.500000	-77842.742188	-187500.015625	-187500.015625	-187500.015625	-187500.015625	-187500.015625	460.000000	436.000000	1018.000000	1606912426.596747
1567	65598.968750	33269.808594	-83400.476562	-187500.015625	-187500.015625	-187500.015625	-187500.015625	-187500.015625	460.000000	436.000000	1018.000000	1606912426.596756
1568	65537.125000	33203.828125	-77424.804688	-187500.015625	-187500.015625	-187500.015625	-187500.015625	-187500.015625	461.000000	435.000000	1019.000000	1606912426.596766
1569	65535.335938	33202.488281	-67967.382812	-187500.015625	-187500.015625	-187500.015625	-187500.015625	-187500.015625	461.000000	436.000000	1018.000000	1606912426.596775
1570	65598.437500	33270.371094	-71139.343750	-187500.015625	-187500.015625	-187500.015625	-187500.015625	-187500.015625	460.000000	435.000000	1018.000000	1606912426.596784
1571	65625.031250	33297.816406	-81688.492188	-187500.015625	-187500.015625	-187500.015625	-187500.015625	-187500.015625	461.000000	436.000000	1020.000000	1606912426.596792
1572	65591.664062	33260.199219	-84807.343750	-187500.015625	-187500.015625	-187500.015625	-187500.015625	-187500.015625	460.000000	436.000000	1018.000000	1606912426.596802
1573	65536.875000	33202.398438	-77936.843750	-187500.015625	-187500.015625	-187500.015625	-187500.015625	-187500.015625	461.000000	435.000000	1018.000000	1606912426.596811
1574	65531.871094	33198.128906	-67742.570312	-187500.015625	-187500.015625	-187500.015625	-187500.015625	-187500.015625	461.000000	436.000000	1019.000000	1606912426.596820
1575	65586.296875	33257.183594	-67814.343750	-187500.015625	-187500.015625	-187500.015625	-187500.015625	-187500.015625	460.000000	436.000000	1019.000000	1606912426.596829
1576	65630.445312	33304.277344	-77495.460938	-187500.015625	-187500.015625	-187500.015625	-187500.015625	-187500.015625	461.000000	435.000000	1018.000000	1606912426.596838
1577	65603.773438	33274.660156	-83311.164062	-187500.015625	-187500.015625	-187500.015625	-187500.015625	-187500.015625	460.000000	436.000000	1018.000000	1606912426.596848
1578	65541.593750	33207.785156	-77635.429688	-187500.015625	-187500.015625	-187500.015625	-187500.015625	-187500.015625	460.000000	436.000000	1018.000000	1606912426.596857
1579	65528.359375	33195.156250	-67717.359375	-187500.015625	-187500.015625	-187500.015625	-187500.015625	-187500.015625	461.000000	436.000000	1018.000000	1606912426.596865
1580	65584.460938	33255.996094	-67903.281250	-187500.015625	-187500.015625	-187500.015625	-187500.015625	-187500.015625	460.000000	435.000000	1018.000000	1606912426.596875
1581	65626.375000	33301.773438	-78128.484375	-187500.015625	-187500.015625	-187500.015625	-187500.015625	-187500.015625	461.000000	436.000000	1019.000000	1606912426.596884
1582	65600.890625	33273.519531	-83850.328125	-187500.015625	-187500.015625	-187500.015625	-187500.015625	-187500.015625	460.000000	436.000000	1018.000000	1606912426.596893
1583	65537.437500	33205.035156	-78072.046875	-187500.015625	-187500.015625	-187500.015625	-187500.015625	-187500.015625	460.000000	436.000000	1019.000000	1606912426.596914
1584	65527.691406	33196.988281	-68200.710938	-187500.015625	-187500.015625	-187500.015625	-187500.015625	-187500.015625	461.000000	436.000000	1019.000000	1606912426.596923
1585	65579.929688	33254.320312	-68534.156250	-187500.015625	-187500.015625	-187500.015625	-187500.015625	-187500.015625	460.000000	435.000000	1018.000000	1606912426.596932
1586	65618.664062	33296.183594	-78205.507812	-187500.015625	-187500.015625	-187500.015625	-187500.015625	-187500.015625	461.000000	435.000000	1019.000000	1606912426.596941
1587	65600.375000	33275.355469	-83887.679688	-187500.015625	-187500.015625	-187500.015625	-187500.015625	-187500.015625	460.000000	436.000000	1019.000000	1606912426.596950
1588	65541.078125	33210.847656	-78268.070312	-187500.015625	-187500.015625	-187500.015625	-187500.015625	-187500.015625	460.000000	436.000000	1018.000000	1606912426.596959
1589	65523.445312	33192.363281	-68109.382812	-187500.015625	-187500.015625	-187500.015625	-187500.015625	-187500.015625	460.000000	436.000000	1019.000000	1606912426.596968
1590	65580.750000	33254.878906	-67767.562500	-187500.015625	-187500.015625	-187500.015625	-187500.015625	-187500.015625	460.000000	436.000000	1018.000000	1606912426.596977
1591	65626.351562	33303.652344	-77318.617188	-187500.015625	-187500.015625	-187500.015625	-187500.015625	-187500.015625	460.000000	435.000000	1018.000000	1606912426.596987
1592	65605.515625	33279.824219	-83608.085938	-187500.015625	-187500.015625	-187500.015625	-187500.015625	-187500.015625	460.000000	436.000000	1018.000000	1606912426.596996
1593	65544.164062	33215.808594	-78387.695312	-187500.015625	-187500.015625	-187500.015625	-187500.015625	-187500.015625	460.000000	436.000000	1017.000000	1606912426.597005
1594	65530.261719	33201.480469	-68582.437500	-187500.015625	-187500.015625	-187500.015625	-187500.015625	-187500.015625	461.000000	436.000000	1019.000000	1606912426.597014
1595	65589.265625	33264.937500	-70974.851562	-187500.015625	-187500.015625	-187500.015625	-187500.015625	-187500.015625	460.000000	435.000000	1018.000000	1606912426.597023
1596	65623.085938	33298.933594	-81477.359375	-187500.015625	-187500.015625	-187500.015625	-187500.015625	-187500.015625	460.000000	436.000000	1018.000000	1606912426.597032
1597	65596.351562	33267.910156	-85134.234375	-187500.015625	-187500.015625	-187500.015625	-187500.015625	-187500.015625	460.000000	436.000000	1019.000000	1606912426.597041
1598	65540.609375	33208.074219	-78893.968750	-187500.015625	-187500.015625	-187500.015625	-187500.015625	-187500.015625	460.000000	435.000000	1018.000000	1606912426.597050
1599	65524.406250	33192.339844	-68301.164062	-187500.015625	-187500.015625	-187500.015625	-187500.015625	-187500.015625	460.000000	436.000000	1019.000000	1606912426.597059
1600	65575.164062	33247.457031	-67477.882812	-187500.015625	-187500.015625	-187500.015625	-187500.015625	-187500.015625	460.000000	435.000000	1019.000000	1606912426.597068
1601	65620.515625	33295.625000	-76836.687500	-187500.015625	-187500.015625	-187500.015625	-187500.015625	-187500.015625	460.000000	436.000000	1018.000000	1606912426.597077
1602	65597.468750	33270.101562	-83386.890625	-187500.015625	-187500.015625	-187500.015625	-187500.015625	-187500.015625	460.000000	436.000000	1019.000000	1606912426.597086
1603	65538.328125	33206.488281	-78501.085938	-187500.015625	-187500.015625	-187500.015625	-187500.015625	-187500.015625	460.000000	435.000000	1018.000000	1606912426.597095
1604	65523.531250	33190.195312	-68289.539062	-187500.015625	-187500.015625	-187500.015625	-187500.015625	-187500.015625	460.000000	436.000000	1019.000000	1606912426.597104
1605	65573.554688	33243.613281	-67623.164062	-187500.015625	-187500.015625	-187500.015625	-187500.015625	-187500.015625	461.000000	435.000000	1019.000000	1606912426.597113
1606	65624.117188	33299.136719	-77757.757812	-187500.015625	-187500.015625	-187500.015625	-187500.015625	-187500.015625	460.000000	436.000000	1018.000000	1606912426.597126
1607	65597.875000	33269.789062	-84041.820312	-187500.015625	-187500.015625	-187500.015625	-187500.015625	-187500.015625	460.000000	435.000000	1019.000000	1606912426.597136
1608	65540.031250	33207.203125	-78942.156250	-187500.015625	-187500.015625	-187500.015625	-187500.015625	-187500.015625	460.000000	436.000000	1018.000000	1606912426.597145
1609	65527.871094	33194.550781	-68685.320312	-187500.015625	-187500.015625	-187500.015625	-187500.015625	-187500.015625	460.000000	436.000000	1018.000000	1606912426.597154
1610	65578.406250	33250.632812	-68011.234375	-187500.015625	-187500.015625	-187500.015625	-187500.015625	-187500.015625	460.000000	435.000000	1019.000000	1606912426.597163
1611	65623.554688	33299.472656	-77359.765625	-187500.015625	-187500.015625	-187500.015625	-187500.015625	-187500.015625	460.000000	435.000000	1018.000000	1606912426.597172
1612	65600.023438	33272.984375	-83863.765625	-187500.015625	-187500.015625	-187500.015625	-187500.015625	-187500.015625	461.000000	436.000000	1019.000000	1606912426.597181
1613	65537.812500	33206.128906	-79094.437500	-187500.015625	-187500.015625	-187500.015625	-187500.015625	-187500.015625	460.000000	435.000000	1018.000000	1606912426.597190
1614	65516.292969	33184.316406	-68668.062500	-187500.015625	-187500.015625	-187500.015625	-187500.015625	-187500.015625	461.000000	436.000000	1019.000000	1606912426.597199
1615	65567.406250	33240.015625	-67455.304688	-187500.015625	-187500.015625	-187500.015625	-187500.015625	-187500.015625	460.000000	436.000000	1018.000000	1606912426.597208
1616	65611.601562	33287.738281	-76630.648438	-187500.015625	-187500.015625	-187500.015625	-187500.015625	-187500.015625	460.000000	436.000000	1018.000000	1606912426.597218
1617	65595.750000	33270.636719	-83600.617188	-187500.015625	-187500.015625	-187500.015625	-187500.015625	-187500.015625	460.000000	436.000000	1018.000000	1606912426.597226
1618	65536.968750	33207.628906	-79221.304688	-187500.015625	-187500.015625	-187500.015625	-187500.015625	-187500.015625	460.000000	435.000000	1018.000000	1606912426.597235
1619	65517.675781	33187.625000	-68861.164062	-187500.015625	-187500.015625	-187500.015625	-187500.015625	-187500.015625	461.000000	436.000000	1019.000000	1606912426.597245
1620	65566.695312	33241.019531	-68796.632812	-187500.015625	-187500.015625	-187500.015625	-187500.015625	-187500.015625	461.000000	436.000000	1018.000000	1606912426.597254
1621	65608.312500	33284.046875	-79681.195312	-187500.015625	-187500.015625	-187500.015625	-187500.015625	-187500.015625	461.000000	435.000000	1019.000000	1606912426.597263
1622	65591.507812	33266.972656	-84927.281250	-187500.015625	-187500.015625	-187500.015625	-187500.015625	-187500.015625	460.000000	436.000000	1019.000000	1606912426.597271
1623	65540.539062	33212.859375	-79699.140625	-187500.015625	-187500.015625	-187500.015625	-187500.015625	-187500.015625	460.000000	435.000000	1019.000000	1606912426.597281
1624	65518.882812	33190.328125	-68956.851562	-187500.015625	-187500.015625	-187500.015625	-187500.015625	-187500.015625	461.000000	436.000000	1019.000000	1606912426.597290
1625	65567.117188	33240.082031	-67290.351562	-187500.015625	-187500.015625	-187500.015625	-187500.015625	-187500.015625	461.000000	435.000000	1018.000000	1606912426.597299
1626	65616.273438	33289.816406	-76279.929688	-187500.015625	-187500.015625	-187500.015625	-187500.015625	-187500.015625	461.000000	436.000000	1019.000000	1606912426.597308
1627	65596.734375	33268.828125	-83515.187500	-187500.015625	-187500.015625	-187500.015625	-187500.015625	-187500.015625	460.000000	436.000000	1018.000000	1606912426.597317
1628	65539.851562	33208.230469	-79417.421875	-187500.015625	-187500.015625	-187500.015625	-187500.015625	-187500.015625	460.000000	435.000000	1019.000000	1606912426.597326
1629	65519.597656	33187.062500	-68975.335938	-187500.015625	-187500.015625	-187500.015625	-187500.015625	-187500.015625	461.000000	436.000000	1019.000000	1606912426.597339
1630	65565.953125	33238.988281	-67270.546875	-187500.015625	-187500.015625	-187500.015625	-187500.015625	-187500.015625	461.000000	435.000000	1018.000000	1606912426.597349
1631	65615.015625	33293.281250	-76159.390625	-187500.015625	-187500.015625	-187500.015625	-187500.015625	-187500.015625	460.000000	435.000000	1019.000000	1606912426.597358
1632	65600.468750	33274.726562	-83511.703125	-187500.015625	-187500.015625	-187500.015625	-187500.015625	-187500.015625	461.000000	436.000000	1019.000000	1606912426.597367
1633	65541.593750	33211.742188	-79673.843750	-187500.015625	-187500.015625	-187500.015625	-187500.015625	-187500.015625	460.000000	435.000000	1018.000000	1606912426.597376
1634	65521.921875	33191.085938	-69680.640625	-187500.015625	-187500.015625	-187500.015625	-187500.015625	-187500.015625	461.000000	436.000000	1018.000000	1606912426.597385
1635	65578.296875	33252.554688	-69891.914062	-187500.015625	-187500.015625	-187500.015625	-187500.015625	-187500.015625	461.000000	435.000000	1018.000000	1606912426.597394
1636	65621.632812	33298.039062	-79325.195312	-187500.015625	-187500.015625	-187500.015625	-187500.015625	-187500.015625	461.000000	435.000000	1019.000000	1606912426.597403
1637	65599.257812	33272.871094	-84822.585938	-187500.015625	-187500.015625	-187500.015625	-187500.015625	-187500.015625	461.000000	437.000000	1019.000000	1606912426.597412
1638	65540.367188	33210.644531	-80076.085938	-187500.015625	-187500.015625	-187500.015625	-187500.015625	-187500.015625	460.000000	435.000000	1018.000000	1606912426.597422
1639	65517.007812	33186.839844	-69277.664062	-187500.015625	-187500.015625	-187500.015625	-187500.015625	-187500.015625	460.000000	436.000000	1018.000000	1606912426.597431
1640	65562.851562	33237.757812	-67079.054688	-187500.015625	-187500.015625	-187500.015625	-187500.015625	-187500.015625	461.000000	435.000000	1018.000000	1606912426.597440
1641	65619.335938	33297.347656	-75730.835938	-187500.015625	-187500.015625	-187500.015625	-187500.015625	-187500.015625	460.000000	436.000000	1019.000000	1606912426.597451
1642	65603.039062	33278.527344	-83344.218750	-187500.015625	-187500.015625	-187500.015625	-187500.015625	-187500.015625	461.000000	436.000000	1019.000000	1606912426.597461
1643	65540.140625	33211.023438	-79793.062500	-187500.015625	-187500.015625	-187500.015625	-187500.015625	-187500.015625	460.000000	436.000000	1019.000000	1606912426.597470
1644	65517.050781	33187.085938	-69284.414062	-187500.015625	-187500.015625	-187500.015625	-187500.015625	-187500.015625	461.000000	436.000000	1018.000000	1606912426.597479
1645	65563.093750	33236.730469	-67038.828125	-187500.015625	-187500.015625	-187500.015625	-187500.015625	-187500.015625	461.000000	436.000000	1019.000000	1606912426.597488
1646	65611.578125	33288.226562	-75626.390625	-187500.015625	-187500.015625	-187500.015625	-187500.015625	-187500.015625	460.000000	436.000000	1018.000000	1606912426.597498
1647	65593.718750	33269.117188	-83343.437500	-187500.015625	-187500.015625	-187500.015625	-187500.015625	-187500.015625	460.000000	436.000000	1018.000000	1606912426.597507
1648	65534.328125	33206.890625	-80009.093750	-187500.015625	-187500.015625	-187500.015625	-187500.015625	-187500.015625	460.000000	436.000000	1019.000000	1606912426.597516
1649	65517.519531	33190.839844	-70010.335938	-187500.015625	-187500.015625	-187500.015625	-187500.015625	-187500.015625	461.000000	436.000000	1018.000000	1606912426.597525
1650	65575.679688	33254.343750	-71330.539062	-187500.015625	-187500.015625	-187500.015625	-187500.015625	-187500.015625	461.000000	436.000000	1018.000000	1606912426.597535
1651	65614.523438	33294.351562	-81291.343750	-187500.015625	-187500.015625	-187500.015625	-187500.015625	-187500.015625	461.000000	436.000000	1019.000000	1606912426.597544
1652	65596.531250	33273.074219	-85480.468750	-187500.015625	-187500.015625	-187500.015625	-187500.015625	-187500.015625	460.000000	436.000000	1018.000000	1606912426.597553
1653	65544.546875	33216.570312	-80595.312500	-187500.015625	-187500.015625	-187500.015625	-187500.015625	-187500.015625	460.000000	435.000000	1018.000000	1606912426.597566
1654	65517.339844	33187.734375	-69518.039062	-187500.015625	-187500.015625	-187500.015625	-187500.015625	-187500.015625	461.000000	436.000000	1019.000000	1606912426.597576
1655	65558.671875	33231.789062	-66695.570312	-187500.015625	-187500.015625	-187500.015625	-187500.015625	-187500.015625	460.000000	435.000000	1018.000000	1606912426.597585
1656	65609.835938	33286.304688	-74950.625000	-187500.015625	-187500.015625	-187500.015625	-187500.015625	-187500.015625	461.000000	435.000000	1019.000000	1606912426.597594
1657	65600.710938	33276.648438	-82881.406250	-187500.015625	-187500.015625	-187500.015625	-187500.015625	-187500.015625	460.000000	436.000000	1019.000000	1606912426.597603
1658	65543.625000	33216.902344	-79901.515625	-187500.015625	-187500.015625	-187500.015625	-187500.015625	-187500.015625	460.000000	435.000000	1018.000000	1606912426.597612
1659	65510.746094	33181.140625	-69382.515625	-187500.015625	-187500.015625	-187500.015625	-187500.015625	-187500.015625	461.000000	436.000000	1019.000000	1606912426.597621
1660	65555.335938	33230.246094	-66641.585938	-187500.015625	-187500.015625	-187500.015625	-187500.015625	-187500.015625	461.000000	435.000000	1019.000000	1606912426.597631
1661	65607.125000	33285.992188	-75046.828125	-187500.015625	-187500.015625	-187500.015625	-187500.015625	-187500.015625	460.000000	436.000000	1019.000000	1606912426.597640
1662	65594.296875	33270.527344	-83174.234375	-187500.015625	-187500.015625	-187500.015625	-187500.015625	-187500.015625	460.000000	436.000000	1018.000000	1606912426.597649
1663	65531.132812	33198.886719	-80237.843750	-187500.015625	-187500.015625	-187500.015625	-187500.015625	-187500.015625	460.000000	435.000000	1018.000000	1606912426.597658
1664	65500.062500	33164.867188	-69885.992188	-187500.015625	-187500.015625	-187500.015625	-187500.015625	-187500.015625	460.000000	436.000000	1019.000000	1606912426.597667
1665	65554.062500	33225.039062	-67512.968750	-187500.015625	-187500.015625	-187500.015625	-187500.015625	-187500.015625	461.000000	435.000000	1018.000000	1606912426.597676
1666	65609.070312	33283.714844	-75922.750000	-187500.015625	-187500.015625	-187500.015625	-187500.015625	-187500.015625	460.000000	436.000000	1018.000000	1606912426.597685
1667	65599.078125	33271.664062	-83553.968750	-187500.015625	-187500.015625	-187500.015625	-187500.015625	-187500.015625	460.000000	436.000000	1018.000000	1606912426.597694
1668	65547.585938	33216.253906	-80488.226562	-187500.015625	-187500.015625	-187500.015625	-187500.015625	-187500.015625	460.000000	435.000000	1019.000000	1606912426.597703
1669	65522.324219	33189.343750	-69889.656250	-187500.015625	-187500.015625	-187500.015625	-187500.015625	-187500.015625	460.000000	436.000000	1018.000000	1606912426.597712
1670	65570.273438	33240.351562	-66709.093750	-187500.015625	-187500.015625	-187500.015625	-187500.015625	-187500.015625	461.000000	436.000000	1019.000000	1606912426.597721
1671	65624.968750	33297.792969	-74655.742188	-187500.015625	-187500.015625	-187500.015625	-187500.015625	-187500.015625	460.000000	436.000000	1018.000000	1606912426.597730
1672	65615.960938	33286.304688	-82939.585938	-187500.015625	-187500.015625	-187500.015625	-187500.015625	-187500.015625	460.000000	436.000000	1018.000000	1606912426.597739
1673	65554.242188	33222.179688	-80474.101562	-187500.015625	-187500.015625	-187500.015625	-187500.015625	-187500.015625	461.000000	435.000000	1019.000000	1606912426.597748
1674	65527.535156	33196.585938	-70291.046875	-187500.015625	-187500.015625	-187500.015625	-187500.015625	-187500.015625	461.000000	436.000000	1018.000000	1606912426.597757
1675	65580.750000	33256.109375	-69817.882812	-187500.015625	-187500.015625	-187500.015625	-187500.015625	-187500.015625	460.000000	435.000000	1018.000000	1606912426.597766
1676	65623.515625	33300.476562	-79730.210938	-187500.015625	-187500.015625	-187500.015625	-187500.015625	-187500.015625	460.000000	435.000000	1018.000000	1606912426.597781
1677	65601.562500	33277.074219	-85103.750000	-187500.015625	-187500.015625	-187500.015625	-187500.015625	-187500.015625	460.000000	436.000000	1017.000000	1606912426.597790
1678	65545.148438	33217.039062	-81092.843750	-187500.015625	-187500.015625	-187500.015625	-187500.015625	-187500.015625	460.000000	435.000000	1019.000000	1606912426.597799
1679	65513.027344	33182.953125	-70082.687500	-187500.015625	-187500.015625	-187500.015625	-187500.015625	-187500.015625	460.000000	436.000000	1018.000000	1606912426.597808
1680	65557.398438	33231.878906	-66419.078125	-187500.015625	-187500.015625	-187500.015625	-187500.015625	-187500.015625	460.000000	436.000000	1019.000000	1606912426.597817
1681	65616.648438	33294.242188	-74113.304688	-187500.015625	-187500.015625	-187500.015625	-187500.015625	-187500.015625	461.000000	435.000000	1019.000000	1606912426.597826
1682	65611.507812	33285.324219	-82578.226562	-187500.015625	-187500.015625	-187500.015625	-187500.015625	-187500.015625	460.000000	436.000000	1019.000000	1606912426.597835
1683	65556.296875	33225.621094	-80418.960938	-187500.015625	-187500.015625	-187500.015625	-187500.015625	-187500.015625	460.000000	435.000000	1019.000000	1606912426.597844
1684	65520.449219	33187.847656	-69979.109375	-187500.015625	-187500.015625	-187500.015625	-187500.015625	-187500.015625	461.000000	436.000000	1019.000000	1606912427.075376
1685	65558.914062	33228.324219	-66364.609375	-187500.015625	-187500.015625	-187500.015625	-187500.015625	-187500.015625	461.000000	436.000000	1018.000000	1606912427.075844
1686	65615.507812	33289.679688	-74043.929688	-187500.015625	-187500.015625	-187500.015625	-187500.015625	-187500.015625	461.000000	435.000000	1018.000000	1606912427.076357
1687	65611.664062	33285.902344	-82645.101562	-187500.015625	-187500.015625	-187500.015625	-187500.015625	-187500.015625	460.000000	436.000000	1018.000000	1606912427.076366
1688	65556.789062	33225.531250	-80677.750000	-187500.015625	-187500.015625	-187500.015625	-187500.015625	-187500.015625	460.000000	435.000000	1018.000000	1606912427.076375
1689	65517.117188	33182.167969	-70281.281250	-187500.015625	-187500.015625	-187500.015625	-187500.015625	-187500.015625	461.000000	436.000000	1018.000000	1606912427.076384
1690	65556.296875	33224.816406	-67696.320312	-187500.015625	-187500.015625	-187500.015625	-187500.015625	-187500.015625	460.000000	436.000000	1018.000000	1606912427.076393
1691	65618.703125	33291.312500	-77733.890625	-187500.015625	-187500.015625	-187500.015625	-187500.015625	-187500.015625	461.000000	435.000000	1019.000000	1606912427.076403
1692	65608.265625	33280.203125	-84524.437500	-187500.015625	-187500.015625	-187500.015625	-187500.015625	-187500.015625	460.000000	436.000000	1018.000000	1606912427.076412
1693	65548.921875	33218.199219	-81290.273438	-187500.015625	-187500.015625	-187500.015625	-187500.015625	-187500.015625	460.000000	435.000000	1019.000000	1606912427.076421
1694	65512.156250	33179.351562	-70452.335938	-187500.015625	-187500.015625	-187500.015625	-187500.015625	-187500.015625	460.000000	436.000000	1019.000000	1606912427.076430
1695	65552.500000	33222.804688	-66398.695312	-187500.015625	-187500.015625	-187500.015625	-187500.015625	-187500.015625	460.000000	436.000000	1018.000000	1606912427.076440
1696	65608.382812	33283.601562	-73734.000000	-187500.015625	-187500.015625	-187500.015625	-187500.015625	-187500.015625	460.000000	436.000000	1019.000000	1606912427.076450
1697	65607.554688	33283.066406	-82429.992188	-187500.015625	-187500.015625	-187500.015625	-187500.015625	-187500.015625	460.000000	436.000000	1018.000000	1606912427.076459
1698	65551.804688	33223.183594	-80750.054688	-187500.015625	-187500.015625	-187500.015625	-187500.015625	-187500.015625	460.000000	435.000000	1018.000000	1606912427.076469
1699	65517.898438	33186.593750	-70371.914062	-187500.015625	-187500.015625	-187500.015625	-187500.015625	-187500.015625	460.000000	436.000000	1018.000000	1606912427.076495
1700	65550.960938	33222.582031	-66274.101562	-187500.015625	-187500.015625	-187500.015625	-187500.015625	-187500.015625	460.000000	436.000000	1019.000000	1606912427.076504
1701	65604.960938	33279.824219	-73514.640625	-187500.015625	-187500.015625	-187500.015625	-187500.015625	-187500.015625	460.000000	435.000000	1019.000000	1606912427.076513
1702	65605.296875	33280.605469	-82418.679688	-187500.015625	-187500.015625	-187500.015625	-187500.015625	-187500.015625	460.000000	436.000000	1018.000000	1606912427.076522
1703	65547.179688	33219.140625	-80968.812500	-187500.015625	-187500.015625	-187500.015625	-187500.015625	-187500.015625	460.000000	435.000000	1019.000000	1606912427.076532
1704	65508.066406	33177.519531	-70893.335938	-187500.015625	-187500.015625	-187500.015625	-187500.015625	-187500.015625	460.000000	436.000000	1018.000000	1606912427.076541
1705	65554.046875	33229.488281	-69573.000000	-187500.015625	-187500.015625	-187500.015625	-187500.015625	-187500.015625	460.000000	436.000000	1019.000000	1606912427.076550
1706	65599.554688	33278.035156	-79132.414062	-187500.015625	-187500.015625	-187500.015625	-187500.015625	-187500.015625	460.000000	435.000000	1018.000000	1606912427.076559
1707	65592.375000	33270.191406	-84882.625000	-187500.015625	-187500.015625	-187500.015625	-187500.015625	-187500.015625	460.000000	436.000000	1018.000000	1606912427.076568
1708	65547.804688	33221.957031	-81666.296875	-187500.015625	-187500.015625	-187500.015625	-187500.015625	-187500.015625	460.000000	435.000000	1018.000000	1606912427.076577
1709	65509.585938	33181.050781	-70750.062500	-187500.015625	-187500.015625	-187500.015625	-187500.015625	-187500.015625	460.000000	436.000000	1019.000000	1606912427.076586
1710	65542.820312	33217.128906	-66065.632812	-187500.015625	-187500.015625	-187500.015625	-187500.015625	-187500.015625	461.000000	435.000000	1018.000000	1606912427.076596
1711	65600.242188	33277.500000	-72949.679688	-187500.015625	-187500.015625	-187500.015625	-187500.015625	-187500.015625	460.000000	435.000000	1018.000000	1606912427.076605
1712	65601.656250	33276.738281	-81960.421875	-187500.015625	-187500.015625	-187500.015625	-187500.015625	-187500.015625	460.000000	436.000000	1019.000000	1606912427.076614
1713	65545.796875	33215.695312	-80908.101562	-187500.015625	-187500.015625	-187500.015625	-187500.015625	-187500.015625	460.000000	435.000000	1018.000000	1606912427.076623
1714	65506.949219	33176.203125	-70682.718750	-187500.015625	-187500.015625	-187500.015625	-187500.015625	-187500.015625	460.000000	436.000000	1019.000000	1606912427.076632
1715	65541.437500	33214.132812	-66040.664062	-187500.015625	-187500.015625	-187500.015625	-187500.015625	-187500.015625	461.000000	436.000000	1019.000000	1606912427.076641
1716	65607.398438	33284.070312	-72903.226562	-187500.015625	-187500.015625	-187500.015625	-187500.015625	-187500.015625	460.000000	435.000000	1019.000000	1606912427.076650
1717	65606.210938	33283.468750	-82032.820312	-187500.015625	-187500.015625	-187500.015625	-187500.015625	-187500.015625	461.000000	436.000000	1019.000000	1606912427.076659
1718	65545.437500	33219.140625	-81136.828125	-187500.015625	-187500.015625	-187500.015625	-187500.015625	-187500.015625	461.000000	435.000000	1019.000000	1606912427.076669
1719	65510.011719	33182.816406	-71185.632812	-187500.015625	-187500.015625	-187500.015625	-187500.015625	-187500.015625	461.000000	436.000000	1019.000000	1606912427.076678
1720	65554.398438	33232.929688	-69281.820312	-187500.015625	-187500.015625	-187500.015625	-187500.015625	-187500.015625	461.000000	436.000000	1019.000000	1606912427.076687
1721	65602.679688	33283.109375	-78578.585938	-187500.015625	-187500.015625	-187500.015625	-187500.015625	-187500.015625	461.000000	435.000000	1018.000000	1606912427.076696
1722	65593.000000	33271.308594	-84696.656250	-187500.015625	-187500.015625	-187500.015625	-187500.015625	-187500.015625	460.000000	436.000000	1018.000000	1606912427.076710
1723	65545.460938	33218.937500	-81918.289062	-187500.015625	-187500.015625	-187500.015625	-187500.015625	-187500.015625	460.000000	435.000000	1018.000000	1606912427.076719
1724	65510.882812	33182.882812	-71098.234375	-187500.015625	-187500.015625	-187500.015625	-187500.015625	-187500.015625	461.000000	436.000000	1018.000000	1606912427.076728
1725	65544.765625	33220.144531	-65902.414062	-187500.015625	-187500.015625	-187500.015625	-187500.015625	-187500.015625	460.000000	436.000000	1018.000000	1606912427.076737
1726	65606.164062	33285.992188	-72411.203125	-187500.015625	-187500.015625	-187500.015625	-187500.015625	-187500.015625	460.000000	435.000000	1018.000000	1606912427.076746
1727	65605.140625	33285.656250	-81718.757812	-187500.015625	-187500.015625	-187500.015625	-187500.015625	-187500.015625	460.000000	436.000000	1018.000000	1606912427.076756
1728	65547.921875	33223.945312	-81131.937500	-187500.015625	-187500.015625	-187500.015625	-187500.015625	-187500.015625	460.000000	436.000000	1018.000000	1606912427.076765
1729	65508.558594	33181.812500	-70982.453125	-187500.015625	-187500.015625	-187500.015625	-187500.015625	-187500.015625	460.000000	435.000000	1018.000000	1606912427.076774
1730	65543.492188	33219.898438	-65883.976562	-187500.015625	-187500.015625	-187500.015625	-187500.015625	-187500.015625	460.000000	436.000000	1018.000000	1606912427.076783
1731	65601.164062	33280.136719	-72362.476562	-187500.015625	-187500.015625	-187500.015625	-187500.015625	-187500.015625	461.000000	435.000000	1019.000000	1606912427.076792
1732	65605.187500	33283.156250	-81807.429688	-187500.015625	-187500.015625	-187500.015625	-187500.015625	-187500.015625	460.000000	436.000000	1018.000000	1606912427.076801
1733	65550.601562	33224.726562	-81454.960938	-187500.015625	-187500.015625	-187500.015625	-187500.015625	-187500.015625	460.000000	436.000000	1018.000000	1606912427.076810
1734	65510.746094	33182.660156	-71547.593750	-187500.015625	-187500.015625	-187500.015625	-187500.015625	-187500.015625	461.000000	435.000000	1019.000000	1606912427.076820
1735	65553.484375	33229.644531	-69103.257812	-187500.015625	-187500.015625	-187500.015625	-187500.015625	-187500.015625	460.000000	436.000000	1018.000000	1606912427.076829
1736	65607.757812	33287.445312	-78580.726562	-187500.015625	-187500.015625	-187500.015625	-187500.015625	-187500.015625	460.000000	435.000000	1019.000000	1606912427.076838
1737	65596.554688	33274.414062	-84695.921875	-187500.015625	-187500.015625	-187500.015625	-187500.015625	-187500.015625	460.000000	436.000000	1018.000000	1606912427.076847
1738	65548.570312	33223.363281	-82157.117188	-187500.015625	-187500.015625	-187500.015625	-187500.015625	-187500.015625	460.000000	435.000000	1018.000000	1606912427.076856
1739	65506.007812	33176.917969	-71579.671875	-187500.015625	-187500.015625	-187500.015625	-187500.015625	-187500.015625	461.000000	436.000000	1018.000000	1606912427.076866
1740	65543.898438	33219.988281	-68693.859375	-187500.015625	-187500.015625	-187500.015625	-187500.015625	-187500.015625	461.000000	436.000000	1018.000000	1606912427.076874
1741	65596.351562	33274.324219	-77957.273438	-187500.015625	-187500.015625	-187500.015625	-187500.015625	-187500.015625	460.000000	435.000000	1018.000000	1606912427.076884
1742	65588.843750	33267.441406	-84184.914062	-187500.015625	-187500.015625	-187500.015625	-187500.015625	-187500.015625	460.000000	436.000000	1018.000000	1606912427.076893
1743	65545.773438	33222.132812	-81784.718750	-187500.015625	-187500.015625	-187500.015625	-187500.015625	-187500.015625	460.000000	435.000000	1019.000000	1606912427.076902
1744	65505.113281	33179.644531	-71265.023438	-187500.015625	-187500.015625	-187500.015625	-187500.015625	-187500.015625	460.000000	436.000000	1018.000000	1606912427.076911
1745	65540.968750	33219.562500	-68126.390625	-187500.015625	-187500.015625	-187500.015625	-187500.015625	-187500.015625	461.000000	435.000000	1019.000000	1606912427.076921
1746	65593.453125	33275.511719	-77232.335938	-187500.015625	-187500.015625	-187500.015625	-187500.015625	-187500.015625	460.000000	435.000000	1019.000000	1606912427.076933
1747	65588.976562	33268.937500	-83720.960938	-187500.015625	-187500.015625	-187500.015625	-187500.015625	-187500.015625	460.000000	436.000000	1019.000000	1606912427.076942
1748	65542.554688	33220.593750	-81541.773438	-187500.015625	-187500.015625	-187500.015625	-187500.015625	-187500.015625	460.000000	435.000000	1018.000000	1606912427.076951
1749	65503.976562	33180.605469	-71074.859375	-187500.015625	-187500.015625	-187500.015625	-187500.015625	-187500.015625	461.000000	436.000000	1018.000000	1606912427.076961
1750	65543.132812	33224.527344	-67625.085938	-187500.015625	-187500.015625	-187500.015625	-187500.015625	-187500.015625	461.000000	436.000000	1019.000000	1606912427.076970
1751	65593.359375	33277.386719	-76545.242188	-187500.015625	-187500.015625	-187500.015625	-187500.015625	-187500.015625	460.000000	435.000000	1018.000000	1606912427.076980
1752	65586.859375	33270.078125	-83324.750000	-187500.015625	-187500.015625	-187500.015625	-187500.015625	-187500.015625	460.000000	436.000000	1018.000000	1606912427.076990
1753	65542.484375	33222.714844	-81336.742188	-187500.015625	-187500.015625	-187500.015625	-187500.015625	-187500.015625	460.000000	436.000000	1018.000000	1606912427.076999
1754	65504.781250	33180.292969	-70998.343750	-187500.015625	-187500.015625	-187500.015625	-187500.015625	-187500.015625	461.000000	436.000000	1019.000000	1606912427.077009
1755	65546.960938	33226.066406	-67364.468750	-187500.015625	-187500.015625	-187500.015625	-187500.015625	-187500.015625	461.000000	436.000000	1019.000000	1606912427.077019
1756	65604.960938	33287.179688	-76205.789062	-187500.015625	-187500.015625	-187500.015625	-187500.015625	-187500.015625	460.000000	435.000000	1018.000000	1606912427.077028
1757	65598.859375	33279.511719	-83096.898438	-187500.015625	-187500.015625	-187500.015625	-187500.015625	-187500.015625	460.000000	436.000000	1019.000000	1606912427.077037
1758	65553.257812	33231.140625	-81281.687500	-187500.015625	-187500.015625	-187500.015625	-187500.015625	-187500.015625	460.000000	435.000000	1018.000000	1606912427.077046
1759	65512.511719	33187.289062	-71005.921875	-187500.015625	-187500.015625	-187500.015625	-187500.015625	-187500.015625	461.000000	436.000000	1019.000000	1606912427.077055
1760	65549.906250	33229.914062	-67238.757812	-187500.015625	-187500.015625	-187500.015625	-187500.015625	-187500.015625	461.000000	436.000000	1019.000000	1606912427.077065
1761	65599.593750	33281.632812	-76023.468750	-187500.015625	-187500.015625	-187500.015625	-187500.015625	-187500.015625	461.000000	435.000000	1019.000000	1606912427.077074
1762	65600.781250	33281.433594	-82946.250000	-187500.015625	-187500.015625	-187500.015625	-187500.015625	-187500.015625	460.000000	436.000000	1019.000000	1606912427.077083
1763	65556.882812	33235.277344	-81262.578125	-187500.015625	-187500.015625	-187500.015625	-187500.015625	-187500.015625	460.000000	436.000000	1018.000000	1606912427.077092
1764	65508.960938	33185.769531	-71021.031250	-187500.015625	-187500.015625	-187500.015625	-187500.015625	-187500.015625	461.000000	435.000000	1019.000000	1606912427.077101
1765	65546.578125	33229.843750	-67049.578125	-187500.015625	-187500.015625	-187500.015625	-187500.015625	-187500.015625	460.000000	436.000000	1019.000000	1606912427.077110
1766	65602.367188	33288.585938	-75800.617188	-187500.015625	-187500.015625	-187500.015625	-187500.015625	-187500.015625	461.000000	435.000000	1019.000000	1606912427.077119
1767	65596.710938	33281.925781	-82834.687500	-187500.015625	-187500.015625	-187500.015625	-187500.015625	-187500.015625	460.000000	436.000000	1018.000000	1606912427.077147
1768	65550.843750	33232.750000	-81254.828125	-187500.015625	-187500.015625	-187500.015625	-187500.015625	-187500.015625	460.000000	436.000000	1019.000000	1606912427.077156
1769	65504.308594	33181.855469	-71067.437500	-187500.015625	-187500.015625	-187500.015625	-187500.015625	-187500.015625	461.000000	436.000000	1019.000000	1606912427.077170
1770	65541.992188	33223.765625	-66870.335938	-187500.015625	-187500.015625	-187500.015625	-187500.015625	-187500.015625	460.000000	436.000000	1018.000000	1606912427.077179
1771	65599.078125	33284.273438	-75565.812500	-187500.015625	-187500.015625	-187500.015625	-187500.015625	-187500.015625	460.000000	435.000000	1018.000000	1606912427.077188
1772	65591.015625	33274.234375	-82726.351562	-187500.015625	-187500.015625	-187500.015625	-187500.015625	-187500.015625	460.000000	436.000000	1019.000000	1606912427.077197
1773	65547.023438	33228.125000	-81262.085938	-187500.015625	-187500.015625	-187500.015625	-187500.015625	-187500.015625	460.000000	436.000000	1018.000000	1606912427.077206
1774	65502.589844	33180.492188	-71120.390625	-187500.015625	-187500.015625	-187500.015625	-187500.015625	-187500.015625	460.000000	436.000000	1019.000000	1606912427.077216
1775	65540.296875	33222.648438	-66701.539062	-187500.015625	-187500.015625	-187500.015625	-187500.015625	-187500.015625	461.000000	436.000000	1019.000000	1606912427.077224
1776	65596.062500	33283.289062	-75293.750000	-187500.015625	-187500.015625	-187500.015625	-187500.015625	-187500.015625	460.000000	435.000000	1019.000000	1606912427.077234
1777	65590.250000	33275.914062	-82621.273438	-187500.015625	-187500.015625	-187500.015625	-187500.015625	-187500.015625	461.000000	436.000000	1019.000000	1606912427.077243
1778	65543.695312	33225.597656	-81380.148438	-187500.015625	-187500.015625	-187500.015625	-187500.015625	-187500.015625	460.000000	436.000000	1017.000000	1606912427.077252
1779	65501.761719	33180.246094	-71313.125000	-187500.015625	-187500.015625	-187500.015625	-187500.015625	-187500.015625	460.000000	436.000000	1019.000000	1606912427.077261
1780	65534.464844	33217.730469	-66647.023438	-187500.015625	-187500.015625	-187500.015625	-187500.015625	-187500.015625	461.000000	436.000000	1019.000000	1606912427.077270
1781	65588.195312	33274.660156	-75118.843750	-187500.015625	-187500.015625	-187500.015625	-187500.015625	-187500.015625	460.000000	435.000000	1018.000000	1606912427.077280
1782	65591.195312	33276.648438	-82563.992188	-187500.015625	-187500.015625	-187500.015625	-187500.015625	-187500.015625	460.000000	436.000000	1018.000000	1606912427.077290
1783	65543.132812	33224.660156	-81411.445312	-187500.015625	-187500.015625	-187500.015625	-187500.015625	-187500.015625	460.000000	435.000000	1019.000000	1606912427.077299
1784	65498.253906	33175.843750	-71453.320312	-187500.015625	-187500.015625	-187500.015625	-187500.015625	-187500.015625	460.000000	436.000000	1019.000000	1606912427.077308
1785	65529.792969	33211.761719	-66676.640625	-187500.015625	-187500.015625	-187500.015625	-187500.015625	-187500.015625	461.000000	436.000000	1019.000000	1606912427.077318
1786	65586.500000	33273.007812	-74931.898438	-187500.015625	-187500.015625	-187500.015625	-187500.015625	-187500.015625	460.000000	436.000000	1018.000000	1606912427.077327
1787	65593.093750	33280.292969	-82482.828125	-187500.015625	-187500.015625	-187500.015625	-187500.015625	-187500.015625	460.000000	436.000000	1018.000000	1606912427.077335
1788	65546.328125	33228.750000	-81503.914062	-187500.015625	-187500.015625	-187500.015625	-187500.015625	-187500.015625	460.000000	435.000000	1018.000000	1606912427.077345
1789	65499.238281	33177.296875	-71557.968750	-187500.015625	-187500.015625	-187500.015625	-187500.015625	-187500.015625	460.000000	436.000000	1019.000000	1606912427.077354
1790	65525.054688	33206.242188	-64398.480469	-187500.015625	-187500.015625	-187500.015625	-187500.015625	-187500.015625	461.000000	436.000000	1019.000000	1606912427.077363
1791	65586.695312	33272.785156	-68975.070312	-187500.015625	-187500.015625	-187500.015625	-187500.015625	-187500.015625	460.000000	435.000000	1019.000000	1606912427.077372
1792	65603.328125	33290.531250	-79066.250000	-187500.015625	-187500.015625	-187500.015625	-187500.015625	-187500.015625	461.000000	436.000000	1019.000000	1606912427.077386
1793	65550.398438	33233.781250	-80852.109375	-187500.015625	-187500.015625	-187500.015625	-187500.015625	-187500.015625	460.000000	435.000000	1018.000000	1606912427.077395
1794	65496.910156	33175.285156	-71816.421875	-187500.015625	-187500.015625	-187500.015625	-187500.015625	-187500.015625	461.000000	474.000000	1019.000000	1606912427.077404
1795	65519.621094	33200.453125	-64773.585938	-187500.015625	-187500.015625	-187500.015625	-187500.015625	-187500.015625	461.000000	614.000000	1018.000000	1606912427.077413
1796	65582.562500	33268.582031	-69325.140625	-187500.015625	-187500.015625	-187500.015625	-187500.015625	-187500.015625	461.000000	692.000000	1018.000000	1606912427.077422
1797	65598.968750	33284.898438	-79664.367188	-187500.015625	-187500.015625	-187500.015625	-187500.015625	-187500.015625	461.000000	732.000000	1018.000000	1606912427.077431
1798	65552.765625	33235.210938	-81525.234375	-187500.015625	-187500.015625	-187500.015625	-187500.015625	-187500.015625	461.000000	755.000000	1018.000000	1606912427.077441
1799	65497.402344	33175.441406	-72541.109375	-187500.015625	-187500.015625	-187500.015625	-187500.015625	-187500.015625	462.000000	769.000000	1019.000000	1606912427.077449
1800	65518.726562	33200.207031	-65824.812500	-187500.015625	-187500.015625	-187500.015625	-187500.015625	-187500.015625	461.000000	780.000000	1018.000000	1606912427.077459
1801	65582.898438	33269.117188	-71818.453125	-187500.015625	-187500.015625	-187500.015625	-187500.015625	-187500.015625	461.000000	785.000000	1019.000000	1606912427.077468
1802	65591.210938	33276.292969	-81767.460938	-187500.015625	-187500.015625	-187500.015625	-187500.015625	-187500.015625	461.000000	790.000000	1018.000000	1606912427.077477
1803	65544.882812	33225.597656	-82337.609375	-187500.015625	-187500.015625	-187500.015625	-187500.015625	-187500.015625	461.000000	793.000000	1019.000000	1606912427.077486
1804	65494.476562	33171.285156	-72946.679688	-187500.015625	-187500.015625	-187500.015625	-187500.015625	-187500.015625	461.000000	796.000000	1018.000000	1606912427.554796
1805	65512.671875	33192.292969	-66204.320312	-187500.015625	-187500.015625	-187500.015625	-187500.015625	-187500.015625	461.000000	797.000000	1019.000000	1606912427.554910
1806	65578.203125	33262.253906	-73124.937500	-187500.015625	-187500.015625	-187500.015625	-187500.015625	-187500.015625	461.000000	799.000000	1018.000000	1606912427.554912
1807	65586.367188	33269.898438	-82429.093750	-187500.015625	-187500.015625	-187500.015625	-187500.015625	-187500.015625	460.000000	801.000000	1018.000000	1606912427.554914
1808	65543.562500	33225.800781	-82595.859375	-187500.015625	-187500.015625	-187500.015625	-187500.015625	-187500.015625	461.000000	801.000000	1018.000000	1606912427.554915
1809	65493.246094	33171.531250	-73227.351562	-187500.015625	-187500.015625	-187500.015625	-187500.015625	-187500.015625	461.000000	802.000000	1018.000000	1606912427.554917
1810	65519.843750	33200.722656	-67280.960938	-187500.015625	-187500.015625	-187500.015625	-187500.015625	-187500.015625	461.000000	802.000000	1019.000000	1606912427.554918
1811	65582.117188	33267.777344	-74757.890625	-187500.015625	-187500.015625	-187500.015625	-187500.015625	-187500.015625	461.000000	785.000000	1018.000000	1606912427.554920
1812	65586.031250	33269.296875	-82973.335938	-187500.015625	-187500.015625	-187500.015625	-187500.015625	-187500.015625	461.000000	736.000000	1018.000000	1606912427.554921
1813	65546.820312	33226.449219	-82697.359375	-187500.015625	-187500.015625	-187500.015625	-187500.015625	-187500.015625	460.000000	679.000000	1019.000000	1606912427.554923
1814	65502.343750	33180.628906	-73251.335938	-187500.015625	-187500.015625	-187500.015625	-187500.015625	-187500.015625	460.000000	629.000000	1018.000000	1606912427.554924
1815	65520.425781	33203.714844	-66305.445312	-187500.015625	-187500.015625	-187500.015625	-187500.015625	-187500.015625	460.000000	588.000000	1018.000000	1606912427.554931
1816	65573.375000	33262.300781	-71441.226562	-187500.015625	-187500.015625	-187500.015625	-187500.015625	-187500.015625	460.000000	558.000000	1018.000000	1606912427.554932
1817	65586.476562	33275.777344	-80874.664062	-187500.015625	-187500.015625	-187500.015625	-187500.015625	-187500.015625	460.000000	536.000000	1019.000000	1606912427.554934
1818	65544.453125	33229.218750	-82104.390625	-187500.015625	-187500.015625	-187500.015625	-187500.015625	-187500.015625	460.000000	520.000000	1018.000000	1606912427.554936
1819	65497.335938	33179.062500	-73144.382812	-187500.015625	-187500.015625	-187500.015625	-187500.015625	-187500.015625	460.000000	507.000000	1018.000000	1606912427.554937
1820	65511.238281	33194.820312	-65224.890625	-187500.015625	-187500.015625	-187500.015625	-187500.015625	-187500.015625	460.000000	498.000000	1018.000000	1606912427.554939
1821	65570.312500	33256.800781	-68850.140625	-187500.015625	-187500.015625	-187500.015625	-187500.015625	-187500.015625	460.000000	490.000000	1018.000000	1606912427.554941
1822	65602.906250	33291.468750	-79170.320312	-187500.015625	-187500.015625	-187500.015625	-187500.015625	-187500.015625	460.000000	485.000000	1018.000000	1606912427.554942
1823	65563.789062	33249.625000	-81806.421875	-187500.015625	-187500.015625	-187500.015625	-187500.015625	-187500.015625	460.000000	480.000000	1018.000000	1606912427.554944
1824	65510.031250	33191.289062	-73316.554688	-187500.015625	-187500.015625	-187500.015625	-187500.015625	-187500.015625	460.000000	476.000000	1018.000000	1606912427.554945
1825	65528.472656	33210.578125	-65499.082031	-187500.015625	-187500.015625	-187500.015625	-187500.015625	-187500.015625	460.000000	473.000000	1018.000000	1606912427.554947
1826	65599.437500	33287.246094	-70511.812500	-187500.015625	-187500.015625	-187500.015625	-187500.015625	-187500.015625	460.000000	469.000000	1019.000000	1606912427.554948
1827	65621.906250	33308.324219	-81144.828125	-187500.015625	-187500.015625	-187500.015625	-187500.015625	-187500.015625	460.000000	468.000000	1019.000000	1606912427.554950
1828	65579.523438	33262.031250	-82626.101562	-187500.015625	-187500.015625	-187500.015625	-187500.015625	-187500.015625	460.000000	465.000000	1020.000000	1606912427.554952
1829	65523.265625	33201.480469	-73820.343750	-187500.015625	-187500.015625	-187500.015625	-187500.015625	-187500.015625	460.000000	463.000000	1019.000000	1606912427.554953
1830	65538.351562	33219.070312	-66551.960938	-187500.015625	-187500.015625	-187500.015625	-187500.015625	-187500.015625	461.000000	462.000000	1019.000000	1606912427.554955
1831	65596.023438	33281.812500	-72689.992188	-187500.015625	-187500.015625	-187500.015625	-187500.015625	-187500.015625	461.000000	459.000000	1019.000000	1606912427.554956
1832	65611.039062	33297.437500	-82080.812500	-187500.015625	-187500.015625	-187500.015625	-187500.015625	-187500.015625	460.000000	459.000000	1018.000000	1606912427.554958
1833	65573.398438	33256.218750	-82849.757812	-187500.015625	-187500.015625	-187500.015625	-187500.015625	-187500.015625	461.000000	457.000000	1019.000000	1606912427.554959
1834	65514.839844	33193.210938	-73928.773438	-187500.015625	-187500.015625	-187500.015625	-187500.015625	-187500.015625	460.000000	457.000000	1018.000000	1606912427.554961
1835	65529.746094	33213.125000	-67023.445312	-187500.015625	-187500.015625	-187500.015625	-187500.015625	-187500.015625	461.000000	456.000000	1019.000000	1606912427.554962
1836	65587.750000	33277.031250	-73645.687500	-187500.015625	-187500.015625	-187500.015625	-187500.015625	-187500.015625	460.000000	454.000000	1018.000000	1606912427.554964
1837	65593.960938	33280.695312	-82368.140625	-187500.015625	-187500.015625	-187500.015625	-187500.015625	-187500.015625	460.000000	454.000000	1018.000000	1606912427.554965
1838	65555.898438	33240.105469	-82894.835938	-187500.015625	-187500.015625	-187500.015625	-187500.015625	-187500.015625	460.000000	453.000000	1018.000000	1606912427.554967
1839	65502.433594	33183.398438	-73941.960938	-187500.015625	-187500.015625	-187500.015625	-187500.015625	-187500.015625	460.000000	452.000000	1019.000000	1606912427.554969
1840	65514.480469	33197.816406	-65830.445312	-187500.015625	-187500.015625	-187500.015625	-187500.015625	-187500.015625	460.000000	452.000000	1018.000000	1606912427.554971
1841	65577.242188	33263.953125	-69376.593750	-187500.015625	-187500.015625	-187500.015625	-187500.015625	-187500.015625	460.000000	451.000000	1018.000000	1606912427.554972
1842	65604.734375	33292.050781	-79379.156250	-187500.015625	-187500.015625	-187500.015625	-187500.015625	-187500.015625	460.000000	451.000000	1019.000000	1606912427.554974
1843	65566.289062	33249.179688	-82042.632812	-187500.015625	-187500.015625	-187500.015625	-187500.015625	-187500.015625	460.000000	450.000000	1020.000000	1606912427.554976
1844	65509.226562	33188.585938	-73855.484375	-187500.015625	-187500.015625	-187500.015625	-187500.015625	-187500.015625	461.000000	468.000000	1019.000000	1606912427.554977
1845	65514.906250	33197.257812	-65684.554688	-187500.015625	-187500.015625	-187500.015625	-187500.015625	-187500.015625	461.000000	610.000000	1018.000000	1606912427.554978
1846	65569.648438	33258.410156	-68978.554688	-187500.015625	-187500.015625	-187500.015625	-187500.015625	-187500.015625	461.000000	694.000000	1018.000000	1606912427.554980
1847	65598.101562	33288.406250	-79270.726562	-187500.015625	-187500.015625	-187500.015625	-187500.015625	-187500.015625	462.000000	737.000000	1019.000000	1606912427.554982
1848	65561.421875	33246.808594	-82266.421875	-187500.015625	-187500.015625	-187500.015625	-187500.015625	-187500.015625	461.000000	760.000000	1018.000000	1606912427.554983
1849	65505.070312	33185.453125	-74179.000000	-187500.015625	-187500.015625	-187500.015625	-187500.015625	-187500.015625	461.000000	776.000000	1019.000000	1606912427.554984
1850	65513.609375	33197.769531	-65609.343750	-187500.015625	-187500.015625	-187500.015625	-187500.015625	-187500.015625	461.000000	784.000000	1019.000000	1606912427.554986
1851	65584.617188	33274.324219	-69541.234375	-187500.015625	-187500.015625	-187500.015625	-187500.015625	-187500.015625	461.000000	791.000000	1018.000000	1606912427.554988
1852	65608.226562	33296.812500	-80439.921875	-187500.015625	-187500.015625	-187500.015625	-187500.015625	-187500.015625	461.000000	794.000000	1019.000000	1606912427.554989
1853	65564.570312	33249.203125	-82760.281250	-187500.015625	-187500.015625	-187500.015625	-187500.015625	-187500.015625	461.000000	798.000000	1017.000000	1606912427.554991
1854	65515.015625	33195.984375	-74507.078125	-187500.015625	-187500.015625	-187500.015625	-187500.015625	-187500.015625	461.000000	800.000000	1019.000000	1606912427.554992
1855	65525.835938	33209.707031	-66392.523438	-187500.015625	-187500.015625	-187500.015625	-187500.015625	-187500.015625	461.000000	801.000000	1019.000000	1606912427.554994
1856	65583.187500	33270.300781	-71903.703125	-187500.015625	-187500.015625	-187500.015625	-187500.015625	-187500.015625	461.000000	803.000000	1018.000000	1606912427.554995
1857	65593.117188	33279.937500	-81744.773438	-187500.015625	-187500.015625	-187500.015625	-187500.015625	-187500.015625	461.000000	804.000000	1019.000000	1606912427.554997
1858	65554.179688	33239.234375	-83149.898438	-187500.015625	-187500.015625	-187500.015625	-187500.015625	-187500.015625	460.000000	805.000000	1018.000000	1606912427.554998
1859	65498.007812	33181.117188	-74736.585938	-187500.015625	-187500.015625	-187500.015625	-187500.015625	-187500.015625	461.000000	805.000000	1018.000000	1606912427.555000
1860	65508.000000	33192.875000	-66817.656250	-187500.015625	-187500.015625	-187500.015625	-187500.015625	-187500.015625	461.000000	806.000000	1018.000000	1606912427.555001
1861	65571.609375	33257.585938	-71506.468750	-187500.015625	-187500.015625	-187500.015625	-187500.015625	-187500.015625	460.000000	795.000000	1018.000000	1606912427.555003
1862	65595.906250	33282.261719	-80933.273438	-187500.015625	-187500.015625	-187500.015625	-187500.015625	-187500.015625	460.000000	748.000000	1018.000000	1606912427.555005
1863	65559.851562	33243.101562	-82809.367188	-187500.015625	-187500.015625	-187500.015625	-187500.015625	-187500.015625	460.000000	691.000000	1018.000000	1606912427.555007
1864	65504.890625	33185.476562	-74666.242188	-187500.015625	-187500.015625	-187500.015625	-187500.015625	-187500.015625	460.000000	640.000000	1018.000000	1606912427.555009
1865	65513.250000	33196.160156	-66168.742188	-187500.015625	-187500.015625	-187500.015625	-187500.015625	-187500.015625	460.000000	598.000000	1019.000000	1606912427.555010
1866	65572.687500	33259.527344	-69341.500000	-187500.015625	-187500.015625	-187500.015625	-187500.015625	-187500.015625	460.000000	566.000000	1019.000000	1606912427.555012
1867	65599.664062	33287.914062	-79300.656250	-187500.015625	-187500.015625	-187500.015625	-187500.015625	-187500.015625	460.000000	544.000000	1018.000000	1606912427.555013
1868	65559.476562	33243.792969	-82378.000000	-187500.015625	-187500.015625	-187500.015625	-187500.015625	-187500.015625	460.000000	526.000000	1018.000000	1606912427.555015
1869	65499.011719	33178.972656	-74698.234375	-187500.015625	-187500.015625	-187500.015625	-187500.015625	-187500.015625	460.000000	514.000000	1018.000000	1606912427.555017
1870	65499.953125	33180.695312	-65877.851562	-187500.015625	-187500.015625	-187500.015625	-187500.015625	-187500.015625	460.000000	504.000000	1019.000000	1606912427.555018
1871	65556.835938	33240.886719	-68117.296875	-187500.015625	-187500.015625	-187500.015625	-187500.015625	-187500.015625	460.000000	495.000000	1018.000000	1606912427.555020
1872	65592.398438	33279.980469	-78315.859375	-187500.015625	-187500.015625	-187500.015625	-187500.015625	-187500.015625	460.000000	490.000000	1018.000000	1606912427.555021
1873	65555.851562	33239.925781	-82260.515625	-187500.015625	-187500.015625	-187500.015625	-187500.015625	-187500.015625	460.000000	485.000000	1018.000000	1606912427.555023
1874	65498.699219	33177.945312	-74899.820312	-187500.015625	-187500.015625	-187500.015625	-187500.015625	-187500.015625	460.000000	480.000000	1018.000000	1606912427.555024
1875	65506.367188	33186.953125	-65811.218750	-187500.015625	-187500.015625	-187500.015625	-187500.015625	-187500.015625	460.000000	478.000000	1018.000000	1606912427.555026
1876	65572.843750	33256.847656	-68798.242188	-187500.015625	-187500.015625	-187500.015625	-187500.015625	-187500.015625	461.000000	473.000000	1019.000000	1606912427.555027
1877	65598.343750	33283.535156	-79800.687500	-187500.015625	-187500.015625	-187500.015625	-187500.015625	-187500.015625	460.000000	471.000000	1019.000000	1606912427.555029
1878	65567.343750	33250.343750	-82883.976562	-187500.015625	-187500.015625	-187500.015625	-187500.015625	-187500.015625	460.000000	469.000000	1019.000000	1606912427.555030
1879	65513.183594	33191.980469	-75293.679688	-187500.015625	-187500.015625	-187500.015625	-187500.015625	-187500.015625	460.000000	466.000000	1018.000000	1606912427.555032
1880	65521.433594	33200.878906	-66664.742188	-187500.015625	-187500.015625	-187500.015625	-187500.015625	-187500.015625	460.000000	466.000000	1018.000000	1606912427.555033
1881	65589.937500	33274.324219	-71404.296875	-187500.015625	-187500.015625	-187500.015625	-187500.015625	-187500.015625	461.000000	463.000000	1019.000000	1606912427.555035
1882	65611.554688	33297.863281	-81292.890625	-187500.015625	-187500.015625	-187500.015625	-187500.015625	-187500.015625	460.000000	463.000000	1018.000000	1606912427.555036
1883	65571.859375	33254.542969	-83239.210938	-187500.015625	-187500.015625	-187500.015625	-187500.015625	-187500.015625	460.000000	461.000000	1019.000000	1606912427.555038
1884	65512.023438	33191.535156	-75411.359375	-187500.015625	-187500.015625	-187500.015625	-187500.015625	-187500.015625	460.000000	460.000000	1019.000000	1606912427.555040
1885	65517.519531	33199.894531	-67072.640625	-187500.015625	-187500.015625	-187500.015625	-187500.015625	-187500.015625	460.000000	459.000000	1019.000000	1606912427.555042
1886	65576.570312	33262.992188	-72385.671875	-187500.015625	-187500.015625	-187500.015625	-187500.015625	-187500.015625	460.000000	457.000000	1018.000000	1606912427.555043
1887	65598.187500	33284.675781	-81609.390625	-187500.015625	-187500.015625	-187500.015625	-187500.015625	-187500.015625	460.000000	457.000000	1018.000000	1606912427.555045
1888	65568.078125	33251.101562	-83203.515625	-187500.015625	-187500.015625	-187500.015625	-187500.015625	-187500.015625	461.000000	456.000000	1019.000000	1606912427.555046
1889	65510.570312	33191.156250	-75373.078125	-187500.015625	-187500.015625	-187500.015625	-187500.015625	-187500.015625	460.000000	455.000000	1018.000000	1606912427.555048
1890	65508.625000	33193.367188	-66860.679688	-187500.015625	-187500.015625	-187500.015625	-187500.015625	-187500.015625	461.000000	455.000000	1019.000000	1606912427.555050
1891	65568.125000	33257.292969	-72052.585938	-187500.015625	-187500.015625	-187500.015625	-187500.015625	-187500.015625	460.000000	454.000000	1018.000000	1606912427.555051
1892	65591.726562	33278.503906	-81262.578125	-187500.015625	-187500.015625	-187500.015625	-187500.015625	-187500.015625	460.000000	454.000000	1018.000000	1606912427.555053
1893	65558.601562	33241.824219	-83025.085938	-187500.015625	-187500.015625	-187500.015625	-187500.015625	-187500.015625	460.000000	453.000000	1018.000000	1606912427.555054
1894	65508.804688	33189.523438	-75351.531250	-187500.015625	-187500.015625	-187500.015625	-187500.015625	-187500.015625	460.000000	457.000000	1019.000000	1606912427.555056
1895	65505.046875	33184.648438	-65580.062500	-187500.015625	-187500.015625	-187500.015625	-187500.015625	-187500.015625	461.000000	594.000000	1019.000000	1606912427.555057
1896	65563.320312	33247.257812	-66718.773438	-187500.015625	-187500.015625	-187500.015625	-187500.015625	-187500.015625	461.000000	687.000000	1018.000000	1606912427.555059
1897	65604.359375	33291.000000	-77151.492188	-187500.015625	-187500.015625	-187500.015625	-187500.015625	-187500.015625	462.000000	733.000000	1019.000000	1606912427.555060
1898	65568.101562	33251.234375	-81902.960938	-187500.015625	-187500.015625	-187500.015625	-187500.015625	-187500.015625	461.000000	759.000000	1018.000000	1606912427.555062
1899	65508.625000	33186.886719	-75272.539062	-187500.015625	-187500.015625	-187500.015625	-187500.015625	-187500.015625	461.000000	775.000000	1018.000000	1606912427.555063
1900	65512.625000	33193.902344	-66654.062500	-187500.015625	-187500.015625	-187500.015625	-187500.015625	-187500.015625	461.000000	785.000000	1018.000000	1606912427.555065
1901	65571.117188	33257.585938	-70987.750000	-187500.015625	-187500.015625	-187500.015625	-187500.015625	-187500.015625	461.000000	792.000000	1018.000000	1606912427.555066
1902	65595.195312	33279.511719	-80696.812500	-187500.015625	-187500.015625	-187500.015625	-187500.015625	-187500.015625	461.000000	795.000000	1017.000000	1606912427.555068
1903	65562.445312	33243.750000	-83079.953125	-187500.015625	-187500.015625	-187500.015625	-187500.015625	-187500.015625	461.000000	799.000000	1018.000000	1606912427.555069
1904	65503.191406	33181.296875	-75720.578125	-187500.015625	-187500.015625	-187500.015625	-187500.015625	-187500.015625	461.000000	800.000000	1019.000000	1606912427.555071
1905	65503.394531	33185.031250	-66698.718750	-187500.015625	-187500.015625	-187500.015625	-187500.015625	-187500.015625	461.000000	802.000000	1019.000000	1606912427.555072
1906	65564.125000	33251.972656	-71023.937500	-187500.015625	-187500.015625	-187500.015625	-187500.015625	-187500.015625	461.000000	804.000000	1019.000000	1606912427.555074
1907	65590.453125	33280.003906	-80628.101562	-187500.015625	-187500.015625	-187500.015625	-187500.015625	-187500.015625	461.000000	805.000000	1019.000000	1606912427.555076
1908	65564.101562	33251.660156	-82969.382812	-187500.015625	-187500.015625	-187500.015625	-187500.015625	-187500.015625	460.000000	806.000000	1018.000000	1606912427.555077
1909	65508.332031	33190.417969	-75724.554688	-187500.015625	-187500.015625	-187500.015625	-187500.015625	-187500.015625	461.000000	806.000000	1019.000000	1606912427.555079
1910	65511.976562	33194.105469	-66673.953125	-187500.015625	-187500.015625	-187500.015625	-187500.015625	-187500.015625	461.000000	807.000000	1018.000000	1606912427.555081
1911	65578.359375	33267.664062	-70753.703125	-187500.015625	-187500.015625	-187500.015625	-187500.015625	-187500.015625	461.000000	800.000000	1019.000000	1606912427.555083
1912	65597.296875	33286.328125	-80346.492188	-187500.015625	-187500.015625	-187500.015625	-187500.015625	-187500.015625	460.000000	756.000000	1019.000000	1606912427.555084
1913	65563.992188	33249.625000	-82771.343750	-187500.015625	-187500.015625	-187500.015625	-187500.015625	-187500.015625	460.000000	701.000000	1018.000000	1606912427.555086
1914	65506.613281	33187.378906	-75714.875000	-187500.015625	-187500.015625	-187500.015625	-187500.015625	-187500.015625	460.000000	648.000000	1018.000000	1606912427.555087
1915	65507.910156	33192.070312	-66494.562500	-187500.015625	-187500.015625	-187500.015625	-187500.015625	-187500.015625	460.000000	606.000000	1018.000000	1606912427.555089
1916	65569.937500	33258.589844	-70334.585938	-187500.015625	-187500.015625	-187500.015625	-187500.015625	-187500.015625	460.000000	572.000000	1018.000000	1606912427.555090
1917	65591.148438	33277.609375	-79985.312500	-187500.015625	-187500.015625	-187500.015625	-187500.015625	-187500.015625	460.000000	548.000000	1018.000000	1606912427.555092
1918	65562.734375	33245.246094	-82656.789062	-187500.015625	-187500.015625	-187500.015625	-187500.015625	-187500.015625	460.000000	531.000000	1018.000000	1606912427.555093
1919	65511.148438	33189.164062	-75741.921875	-187500.015625	-187500.015625	-187500.015625	-187500.015625	-187500.015625	460.000000	516.000000	1019.000000	1606912427.555095
1920	65506.300781	33186.773438	-66420.687500	-187500.015625	-187500.015625	-187500.015625	-187500.015625	-187500.015625	460.000000	507.000000	1018.000000	1606912427.555096
1921	65564.679688	33252.152344	-70077.898438	-187500.015625	-187500.015625	-187500.015625	-187500.015625	-187500.015625	460.000000	498.000000	1019.000000	1606912427.555098
1922	65588.421875	33277.566406	-79838.257812	-187500.015625	-187500.015625	-187500.015625	-187500.015625	-187500.015625	460.000000	491.000000	1019.000000	1606912427.555099
1923	65559.718750	33245.359375	-82623.421875	-187500.015625	-187500.015625	-187500.015625	-187500.015625	-187500.015625	460.000000	487.000000	1018.000000	1606912427.555101
1924	65504.445312	33185.031250	-75813.359375	-187500.015625	-187500.015625	-187500.015625	-187500.015625	-187500.015625	460.000000	482.000000	1018.000000	1606912428.035801
1925	65500.488281	33182.214844	-66350.390625	-187500.015625	-187500.015625	-187500.015625	-187500.015625	-187500.015625	460.000000	479.000000	1018.000000	1606912428.036237
1926	65566.023438	33252.601562	-69950.968750	-187500.015625	-187500.015625	-187500.015625	-187500.015625	-187500.015625	460.000000	476.000000	1018.000000	1606912428.036488
1927	65591.390625	33278.371094	-79728.132812	-187500.015625	-187500.015625	-187500.015625	-187500.015625	-187500.015625	460.000000	473.000000	1018.000000	1606912428.036498
1928	65562.492188	33246.789062	-82597.562500	-187500.015625	-187500.015625	-187500.015625	-187500.015625	-187500.015625	460.000000	471.000000	1018.000000	1606912428.036507
1929	65506.902344	33186.281250	-75911.640625	-187500.015625	-187500.015625	-187500.015625	-187500.015625	-187500.015625	460.000000	468.000000	1018.000000	1606912428.036518
1930	65505.675781	33187.625000	-66398.265625	-187500.015625	-187500.015625	-187500.015625	-187500.015625	-187500.015625	460.000000	467.000000	1018.000000	1606912428.036526
1931	65567.007812	33254.386719	-69877.632812	-187500.015625	-187500.015625	-187500.015625	-187500.015625	-187500.015625	460.000000	465.000000	1019.000000	1606912428.036536
1932	65596.492188	33284.429688	-79677.101562	-187500.015625	-187500.015625	-187500.015625	-187500.015625	-187500.015625	460.000000	464.000000	1019.000000	1606912428.036558
1933	65571.945312	33256.824219	-82617.656250	-187500.015625	-187500.015625	-187500.015625	-187500.015625	-187500.015625	460.000000	462.000000	1019.000000	1606912428.036572
1934	65519.644531	33200.921875	-75997.937500	-187500.015625	-187500.015625	-187500.015625	-187500.015625	-187500.015625	460.000000	461.000000	1019.000000	1606912428.036581
1935	65512.847656	33195.847656	-66394.226562	-187500.015625	-187500.015625	-187500.015625	-187500.015625	-187500.015625	461.000000	460.000000	1018.000000	1606912428.036590
1936	65572.390625	33261.695312	-69627.875000	-187500.015625	-187500.015625	-187500.015625	-187500.015625	-187500.015625	461.000000	459.000000	1019.000000	1606912428.036599
1937	65601.179688	33291.425781	-79428.531250	-187500.015625	-187500.015625	-187500.015625	-187500.015625	-187500.015625	460.000000	458.000000	1018.000000	1606912428.036608
1938	65570.742188	33257.339844	-82499.187500	-187500.015625	-187500.015625	-187500.015625	-187500.015625	-187500.015625	460.000000	458.000000	1019.000000	1606912428.036617
1939	65516.222656	33197.835938	-76121.117188	-187500.015625	-187500.015625	-187500.015625	-187500.015625	-187500.015625	460.000000	456.000000	1018.000000	1606912428.036626
1940	65510.367188	33193.835938	-66437.117188	-187500.015625	-187500.015625	-187500.015625	-187500.015625	-187500.015625	460.000000	456.000000	1018.000000	1606912428.036636
1941	65567.390625	33256.800781	-69277.914062	-187500.015625	-187500.015625	-187500.015625	-187500.015625	-187500.015625	461.000000	455.000000	1019.000000	1606912428.036644
1942	65596.132812	33285.902344	-79100.164062	-187500.015625	-187500.015625	-187500.015625	-187500.015625	-187500.015625	460.000000	455.000000	1018.000000	1606912428.036654
1943	65574.335938	33260.800781	-82511.218750	-187500.015625	-187500.015625	-187500.015625	-187500.015625	-187500.015625	460.000000	454.000000	1020.000000	1606912428.036663
1944	65518.527344	33200.566406	-76306.414062	-187500.015625	-187500.015625	-187500.015625	-187500.015625	-187500.015625	460.000000	453.000000	1018.000000	1606912428.036672
1945	65508.914062	33192.406250	-66509.085938	-187500.015625	-187500.015625	-187500.015625	-187500.015625	-187500.015625	461.000000	577.000000	1018.000000	1606912428.036680
1946	65563.679688	33253.203125	-69008.460938	-187500.015625	-187500.015625	-187500.015625	-187500.015625	-187500.015625	461.000000	678.000000	1019.000000	1606912428.036690
1947	65592.976562	33280.941406	-78941.195312	-187500.015625	-187500.015625	-187500.015625	-187500.015625	-187500.015625	461.000000	730.000000	1018.000000	1606912428.036699
1948	65562.757812	33247.480469	-82563.007812	-187500.015625	-187500.015625	-187500.015625	-187500.015625	-187500.015625	461.000000	757.000000	1018.000000	1606912428.036708
1949	65506.968750	33189.523438	-76482.570312	-187500.015625	-187500.015625	-187500.015625	-187500.015625	-187500.015625	461.000000	774.000000	1018.000000	1606912428.036717
1950	65499.082031	33181.855469	-66587.875000	-187500.015625	-187500.015625	-187500.015625	-187500.015625	-187500.015625	461.000000	785.000000	1019.000000	1606912428.036726
1951	65557.531250	33244.195312	-69039.710938	-187500.015625	-187500.015625	-187500.015625	-187500.015625	-187500.015625	461.000000	791.000000	1018.000000	1606912428.036736
1952	65589.382812	33275.285156	-78996.445312	-187500.015625	-187500.015625	-187500.015625	-187500.015625	-187500.015625	461.000000	796.000000	1018.000000	1606912428.036744
1953	65559.093750	33241.199219	-82611.710938	-187500.015625	-187500.015625	-187500.015625	-187500.015625	-187500.015625	461.000000	799.000000	1018.000000	1606912428.036753
1954	65506.949219	33186.304688	-76637.984375	-187500.015625	-187500.015625	-187500.015625	-187500.015625	-187500.015625	461.000000	802.000000	1019.000000	1606912428.036763
1955	65501.695312	33184.472656	-66655.445312	-187500.015625	-187500.015625	-187500.015625	-187500.015625	-187500.015625	461.000000	803.000000	1018.000000	1606912428.036776
1956	65562.492188	33251.996094	-69018.609375	-187500.015625	-187500.015625	-187500.015625	-187500.015625	-187500.015625	461.000000	804.000000	1018.000000	1606912428.036785
1957	65594.859375	33285.121094	-78937.867188	-187500.015625	-187500.015625	-187500.015625	-187500.015625	-187500.015625	461.000000	806.000000	1018.000000	1606912428.036795
1958	65568.148438	33256.710938	-82611.640625	-187500.015625	-187500.015625	-187500.015625	-187500.015625	-187500.015625	460.000000	806.000000	1018.000000	1606912428.036804
1959	65506.992188	33191.980469	-76729.828125	-187500.015625	-187500.015625	-187500.015625	-187500.015625	-187500.015625	461.000000	806.000000	1019.000000	1606912428.036813
1960	65495.035156	33179.890625	-66728.179688	-187500.015625	-187500.015625	-187500.015625	-187500.015625	-187500.015625	461.000000	807.000000	1018.000000	1606912428.036822
1961	65555.742188	33245.378906	-68912.664062	-187500.015625	-187500.015625	-187500.015625	-187500.015625	-187500.015625	461.000000	804.000000	1019.000000	1606912428.036831
1962	65590.367188	33280.808594	-78802.437500	-187500.015625	-187500.015625	-187500.015625	-187500.015625	-187500.015625	461.000000	764.000000	1019.000000	1606912428.036840
1963	65567.632812	33253.785156	-82597.625000	-187500.015625	-187500.015625	-187500.015625	-187500.015625	-187500.015625	460.000000	710.000000	1017.000000	1606912428.036849
1964	65512.757812	33196.117188	-76945.140625	-187500.015625	-187500.015625	-187500.015625	-187500.015625	-187500.015625	460.000000	656.000000	1018.000000	1606912428.036858
1965	65496.507812	33180.785156	-66841.367188	-187500.015625	-187500.015625	-187500.015625	-187500.015625	-187500.015625	460.000000	612.000000	1018.000000	1606912428.036867
1966	65557.617188	33247.281250	-68696.500000	-187500.015625	-187500.015625	-187500.015625	-187500.015625	-187500.015625	460.000000	577.000000	1019.000000	1606912428.036876
1967	65594.078125	33284.339844	-78532.960938	-187500.015625	-187500.015625	-187500.015625	-187500.015625	-187500.015625	460.000000	552.000000	1018.000000	1606912428.036885
1968	65572.593750	33260.468750	-82572.328125	-187500.015625	-187500.015625	-187500.015625	-187500.015625	-187500.015625	460.000000	534.000000	1017.000000	1606912428.036894
1969	65515.398438	33200.789062	-77064.656250	-187500.015625	-187500.015625	-187500.015625	-187500.015625	-187500.015625	460.000000	519.000000	1019.000000	1606912428.036903
1970	65493.695312	33179.332031	-66897.718750	-187500.015625	-187500.015625	-187500.015625	-187500.015625	-187500.015625	460.000000	509.000000	1018.000000	1606912428.036912
1971	65549.726562	33239.367188	-68658.320312	-187500.015625	-187500.015625	-187500.015625	-187500.015625	-187500.015625	460.000000	500.000000	1019.000000	1606912428.036923
1972	65586.968750	33277.320312	-78599.507812	-187500.015625	-187500.015625	-187500.015625	-187500.015625	-187500.015625	460.000000	494.000000	1019.000000	1606912428.036932
1973	65557.281250	33244.664062	-82668.414062	-187500.015625	-187500.015625	-187500.015625	-187500.015625	-187500.015625	460.000000	489.000000	1019.000000	1606912428.036941
1974	65499.773438	33182.570312	-77242.304688	-187500.015625	-187500.015625	-187500.015625	-187500.015625	-187500.015625	460.000000	484.000000	1019.000000	1606912428.036950
1975	65482.027344	33164.847656	-66980.085938	-187500.015625	-187500.015625	-187500.015625	-187500.015625	-187500.015625	460.000000	480.000000	1018.000000	1606912428.036959
1976	65536.250000	33224.480469	-68648.953125	-187500.015625	-187500.015625	-187500.015625	-187500.015625	-187500.015625	460.000000	477.000000	1018.000000	1606912428.036968
1977	65576.242188	33268.042969	-78608.445312	-187500.015625	-187500.015625	-187500.015625	-187500.015625	-187500.015625	460.000000	473.000000	1019.000000	1606912428.036977
1978	65551.765625	33241.960938	-82701.718750	-187500.015625	-187500.015625	-187500.015625	-187500.015625	-187500.015625	460.000000	472.000000	1018.000000	1606912428.036990
1979	65494.296875	33181.140625	-77337.460938	-187500.015625	-187500.015625	-187500.015625	-187500.015625	-187500.015625	460.000000	470.000000	1018.000000	1606912428.037000
1980	65479.054688	33164.781250	-67010.687500	-187500.015625	-187500.015625	-187500.015625	-187500.015625	-187500.015625	460.000000	468.000000	1018.000000	1606912428.037008
1981	65539.406250	33230.941406	-68395.867188	-187500.015625	-187500.015625	-187500.015625	-187500.015625	-187500.015625	460.000000	466.000000	1018.000000	1606912428.037018
1982	65578.539062	33269.855469	-78313.492188	-187500.015625	-187500.015625	-187500.015625	-187500.015625	-187500.015625	460.000000	465.000000	1018.000000	1606912428.037027
1983	65550.804688	33238.406250	-82655.093750	-187500.015625	-187500.015625	-187500.015625	-187500.015625	-187500.015625	460.000000	463.000000	1018.000000	1606912428.037035
1984	65494.027344	33178.546875	-77438.976562	-187500.015625	-187500.015625	-187500.015625	-187500.015625	-187500.015625	460.000000	461.000000	1018.000000	1606912428.037044
1985	65487.414062	33172.582031	-67077.492188	-187500.015625	-187500.015625	-187500.015625	-187500.015625	-187500.015625	461.000000	461.000000	1019.000000	1606912428.037054
1986	65550.867188	33241.691406	-68083.234375	-187500.015625	-187500.015625	-187500.015625	-187500.015625	-187500.015625	460.000000	460.000000	1018.000000	1606912428.037063
1987	65589.093750	33282.105469	-77984.023438	-187500.015625	-187500.015625	-187500.015625	-187500.015625	-187500.015625	461.000000	459.000000	1019.000000	1606912428.037072
1988	65561.796875	33253.046875	-82517.632812	-187500.015625	-187500.015625	-187500.015625	-187500.015625	-187500.015625	460.000000	458.000000	1018.000000	1606912428.037080
1989	65506.277344	33194.484375	-77577.429688	-187500.015625	-187500.015625	-187500.015625	-187500.015625	-187500.015625	460.000000	457.000000	1019.000000	1606912428.037090
1990	65490.878906	33178.167969	-67238.937500	-187500.015625	-187500.015625	-187500.015625	-187500.015625	-187500.015625	461.000000	457.000000	1019.000000	1606912428.037099
1991	65548.343750	33240.261719	-67987.210938	-187500.015625	-187500.015625	-187500.015625	-187500.015625	-187500.015625	460.000000	456.000000	1019.000000	1606912428.037108
1992	65585.734375	33279.132812	-77809.414062	-187500.015625	-187500.015625	-187500.015625	-187500.015625	-187500.015625	460.000000	455.000000	1019.000000	1606912428.037116
1993	65566.289062	33257.808594	-82536.250000	-187500.015625	-187500.015625	-187500.015625	-187500.015625	-187500.015625	460.000000	455.000000	1018.000000	1606912428.037126
1994	65512.023438	33198.910156	-77751.609375	-187500.015625	-187500.015625	-187500.015625	-187500.015625	-187500.015625	460.000000	454.000000	1019.000000	1606912428.037135
1995	65495.480469	33182.660156	-67359.906250	-187500.015625	-187500.015625	-187500.015625	-187500.015625	-187500.015625	461.000000	558.000000	1019.000000	1606912428.037144
1996	65547.226562	33239.210938	-68097.421875	-187500.015625	-187500.015625	-187500.015625	-187500.015625	-187500.015625	461.000000	668.000000	1017.000000	1606912428.037152
1997	65581.335938	33273.343750	-77971.601562	-187500.015625	-187500.015625	-187500.015625	-187500.015625	-187500.015625	461.000000	724.000000	1018.000000	1606912428.037162
1998	65558.828125	33247.972656	-82720.960938	-187500.015625	-187500.015625	-187500.015625	-187500.015625	-187500.015625	461.000000	755.000000	1019.000000	1606912428.037171
[truncated: 26,379 more rows]
