# Supplementary material for: Proposals and Comparisons from One-Sensor EEG and EOG Human-Machine Interfaces
Source: Sensors (Basel). 2021 Mar 22;21(6):2220. doi: 10.3390/s21062220 (PMC8004835; doi:10.3390/s21062220)
Supplement: Supplementary file 1 [file sensors-21-02220-s001.zip › SupplementaryMaterial/Data/P1/P1-P300-1by1-R2/Raw-STIMS.csv]

NCount	Stim	Trial	Timestamp	Latency
0	10.000000		1606912419.971124	0.182500
1	13.000000	0.000000	1606912426.977427	7.188803
2	108.000000	0.000000	1606912426.977427	7.188803
3	103.000000	0.000000	1606912427.164932	7.376309
4	105.000000	0.000000	1606912427.364394	7.575770
5	107.000000	0.000000	1606912427.563827	7.775204
6	101.000000	0.000000	1606912427.763297	7.974674
7	109.000000	0.000000	1606912427.964789	8.176165
8	102.000000	0.000000	1606912428.164222	8.375599
9	106.000000	0.000000	1606912428.364719	8.576096
10	104.000000	0.000000	1606912428.565197	8.776573
11	13.000000	0.000000	1606912428.764645	8.976022
12	13.000000	1.000000	1606912428.765614	8.976990
13	103.000000	1.000000	1606912428.765614	8.976990
14	106.000000	1.000000	1606912428.964077	9.175454
15	108.000000	1.000000	1606912429.164547	9.375923
16	102.000000	1.000000	1606912429.365672	9.577049
17	101.000000	1.000000	1606912429.564137	9.775513
18	105.000000	1.000000	1606912429.764601	9.975977
19	107.000000	1.000000	1606912429.965076	10.176452
20	109.000000	1.000000	1606912430.164531	10.375908
21	104.000000	1.000000	1606912430.366010	10.577386
22	13.000000	1.000000	1606912430.565464	10.776841
23	13.000000	2.000000	1606912430.565464	10.776841
24	109.000000	2.000000	1606912430.566494	10.777870
25	104.000000	2.000000	1606912430.764930	10.976307
26	105.000000	2.000000	1606912430.965395	11.176772
27	106.000000	2.000000	1606912431.164862	11.376239
28	103.000000	2.000000	1606912431.365325	11.576702
29	102.000000	2.000000	1606912431.565790	11.777166
30	107.000000	2.000000	1606912431.765256	11.976632
31	101.000000	2.000000	1606912431.965716	12.177092
32	108.000000	2.000000	1606912432.165182	12.376559
33	13.000000	2.000000	1606912432.365651	12.577028
34	13.000000	3.000000	1606912432.365651	12.577028
35	109.000000	3.000000	1606912432.365651	12.577028
36	108.000000	3.000000	1606912432.565117	12.776493
37	106.000000	3.000000	1606912432.765576	12.976953
38	103.000000	3.000000	1606912432.966046	13.177422
39	107.000000	3.000000	1606912433.165510	13.376887
40	101.000000	3.000000	1606912433.365971	13.577347
41	104.000000	3.000000	1606912433.566441	13.777817
42	102.000000	3.000000	1606912433.765902	13.977278
43	105.000000	3.000000	1606912433.966371	14.177747
44	13.000000	3.000000	1606912434.166829	14.378206
45	13.000000	4.000000	1606912434.166829	14.378206
46	109.000000	4.000000	1606912434.166829	14.378206
47	101.000000	4.000000	1606912434.366296	14.577673
48	102.000000	4.000000	1606912434.566780	14.778156
49	106.000000	4.000000	1606912434.766226	14.977603
50	105.000000	4.000000	1606912434.966697	15.178073
51	104.000000	4.000000	1606912435.166158	15.377534
52	108.000000	4.000000	1606912435.366772	15.578148
53	103.000000	4.000000	1606912435.567091	15.778467
54	107.000000	4.000000	1606912435.766552	15.977928
55	13.000000	4.000000	1606912435.967022	16.178398
56	13.000000	5.000000	1606912435.967022	16.178398
57	102.000000	5.000000	1606912435.967022	16.178398
58	109.000000	5.000000	1606912436.167481	16.378857
59	107.000000	5.000000	1606912436.366947	16.578324
60	105.000000	5.000000	1606912436.567416	16.778792
61	106.000000	5.000000	1606912436.766877	16.978254
62	108.000000	5.000000	1606912436.967347	17.178723
63	103.000000	5.000000	1606912437.167808	17.379184
64	104.000000	5.000000	1606912437.368308	17.579685
65	101.000000	5.000000	1606912437.568436	17.779812
66	13.000000	5.000000	1606912437.768866	17.980242
67	13.000000	6.000000	1606912437.768866	17.980242
68	103.000000	6.000000	1606912437.768866	17.980242
69	107.000000	6.000000	1606912437.968365	18.179742
70	104.000000	6.000000	1606912438.168844	18.380220
71	102.000000	6.000000	1606912438.368299	18.579675
72	106.000000	6.000000	1606912438.568769	18.780145
73	108.000000	6.000000	1606912438.768194	18.979570
74	109.000000	6.000000	1606912438.968657	19.180034
75	101.000000	6.000000	1606912439.169156	19.380533
76	105.000000	6.000000	1606912439.368626	19.580002
77	13.000000	6.000000	1606912439.569086	19.780463
78	13.000000	7.000000	1606912439.569086	19.780463
79	103.000000	7.000000	1606912439.569086	19.780463
80	106.000000	7.000000	1606912439.769536	19.980912
81	108.000000	7.000000	1606912439.968987	20.180363
82	107.000000	7.000000	1606912440.168639	20.380015
83	104.000000	7.000000	1606912440.368107	20.579484
84	109.000000	7.000000	1606912440.568564	20.779941
85	105.000000	7.000000	1606912440.769034	20.980411
86	101.000000	7.000000	1606912440.968495	21.179871
87	102.000000	7.000000	1606912441.168959	21.380336
88	13.000000	7.000000	1606912441.369431	21.580808
89	13.000000	8.000000	1606912441.369431	21.580808
90	101.000000	8.000000	1606912441.369431	21.580808
91	108.000000	8.000000	1606912441.568890	21.780266
92	103.000000	8.000000	1606912441.769359	21.980735
93	107.000000	8.000000	1606912441.969817	22.181194
94	102.000000	8.000000	1606912442.169290	22.380666
95	104.000000	8.000000	1606912442.369748	22.581124
96	106.000000	8.000000	1606912442.569220	22.780597
97	105.000000	8.000000	1606912442.769695	22.981071
98	109.000000	8.000000	1606912442.969145	23.180521
99	13.000000	8.000000	1606912443.169635	23.381012
100	13.000000	9.000000	1606912443.169635	23.381012
101	108.000000	9.000000	1606912443.169635	23.381012
102	105.000000	9.000000	1606912443.370080	23.581456
103	106.000000	9.000000	1606912443.569540	23.780916
104	101.000000	9.000000	1606912443.770010	23.981386
105	107.000000	9.000000	1606912443.970468	24.181844
106	104.000000	9.000000	1606912444.169940	24.381316
107	103.000000	9.000000	1606912444.370405	24.581782
108	109.000000	9.000000	1606912444.569865	24.781242
109	102.000000	9.000000	1606912444.787289	24.998666
110	13.000000	9.000000	1606912444.986751	25.198127
111	13.000000	10.000000	1606912444.986751	25.198127
112	108.000000	10.000000	1606912444.986751	25.198127
113	106.000000	10.000000	1606912445.187220	25.398596
114	102.000000	10.000000	1606912445.387196	25.598572
115	103.000000	10.000000	1606912445.587654	25.799031
116	104.000000	10.000000	1606912445.787121	25.998497
117	101.000000	10.000000	1606912445.987591	26.198967
118	105.000000	10.000000	1606912446.187070	26.398447
119	107.000000	10.000000	1606912446.387539	26.598915
120	109.000000	10.000000	1606912446.587984	26.799361
121	13.000000	10.000000	1606912446.787446	26.998822
122	13.000000	11.000000	1606912446.787446	26.998822
123	103.000000	11.000000	1606912446.787446	26.998822
124	108.000000	11.000000	1606912446.987909	27.199286
125	109.000000	11.000000	1606912447.187381	27.398757
126	102.000000	11.000000	1606912447.387840	27.599217
127	107.000000	11.000000	1606912447.588309	27.799685
128	105.000000	11.000000	1606912447.787779	27.999155
129	101.000000	11.000000	1606912447.988240	28.199617
130	104.000000	11.000000	1606912448.188716	28.400093
131	106.000000	11.000000	1606912448.388705	28.600081
132	13.000000	11.000000	1606912448.588148	28.799524
133	13.000000	12.000000	1606912448.588148	28.799524
134	107.000000	12.000000	1606912448.588148	28.799524
135	105.000000	12.000000	1606912448.788618	28.999995
136	109.000000	12.000000	1606912448.989076	29.200453
137	102.000000	12.000000	1606912449.188543	29.399920
138	101.000000	12.000000	1606912449.389012	29.600389
139	106.000000	12.000000	1606912449.588474	29.799850
140	108.000000	12.000000	1606912449.788938	30.000315
141	104.000000	12.000000	1606912449.989408	30.200784
142	103.000000	12.000000	1606912450.188869	30.400245
143	13.000000	12.000000	1606912450.389338	30.600714
144	13.000000	13.000000	1606912450.389338	30.600714
145	108.000000	13.000000	1606912450.389338	30.600714
146	104.000000	13.000000	1606912450.588800	30.800176
147	102.000000	13.000000	1606912450.789263	31.000640
148	103.000000	13.000000	1606912450.989733	31.201109
149	105.000000	13.000000	1606912451.189714	31.401091
150	109.000000	13.000000	1606912451.389176	31.600552
151	101.000000	13.000000	1606912451.589645	31.801021
152	106.000000	13.000000	1606912451.789112	32.000488
153	107.000000	13.000000	1606912451.989571	32.200947
154	13.000000	13.000000	1606912452.190040	32.401417
155	13.000000	14.000000	1606912452.190040	32.401417
156	106.000000	14.000000	1606912452.190040	32.401417
157	102.000000	14.000000	1606912452.389501	32.600877
158	103.000000	14.000000	1606912452.589970	32.801347
159	105.000000	14.000000	1606912452.790435	33.001811
160	109.000000	14.000000	1606912452.989896	33.201272
161	101.000000	14.000000	1606912453.190365	33.401742
162	104.000000	14.000000	1606912453.389831	33.602199
163	108.000000	14.000000	1606912453.590296	33.801672
164	107.000000	14.000000	1606912453.790759	34.002136
165	13.000000	14.000000	1606912453.990221	34.201597
166	13.000000	15.000000	1606912453.990221	34.201597
167	104.000000	15.000000	1606912453.990221	34.201597
168	107.000000	15.000000	1606912454.190690	34.402066
169	102.000000	15.000000	1606912454.391149	34.602525
170	103.000000	15.000000	1606912454.590616	34.801992
171	106.000000	15.000000	1606912454.791085	35.002462
172	108.000000	15.000000	1606912454.990546	35.201922
173	105.000000	15.000000	1606912455.191016	35.402393
174	101.000000	15.000000	1606912455.390482	35.601859
175	109.000000	15.000000	1606912455.590941	35.802317
176	13.000000	15.000000	1606912455.791410	36.002787
177	13.000000	16.000000	1606912455.791410	36.002787
178	101.000000	16.000000	1606912455.791410	36.002787
179	108.000000	16.000000	1606912455.990885	36.202261
180	105.000000	16.000000	1606912456.191335	36.402712
181	106.000000	16.000000	1606912456.391805	36.603181
182	103.000000	16.000000	1606912456.591266	36.802643
183	107.000000	16.000000	1606912456.791735	37.003111
184	102.000000	16.000000	1606912456.991196	37.202573
185	109.000000	16.000000	1606912457.191666	37.403043
186	104.000000	16.000000	1606912457.392130	37.603507
187	13.000000	16.000000	1606912457.591591	37.802968
188	13.000000	17.000000	1606912457.591591	37.802968
189	102.000000	17.000000	1606912457.591591	37.802968
190	103.000000	17.000000	1606912457.792060	38.003437
191	106.000000	17.000000	1606912457.992519	38.203895
192	107.000000	17.000000	1606912458.193023	38.404399
193	108.000000	17.000000	1606912458.393459	38.604835
194	104.000000	17.000000	1606912458.592953	38.804330
195	105.000000	17.000000	1606912458.793427	39.004803
196	101.000000	17.000000	1606912458.992860	39.204236
197	109.000000	17.000000	1606912459.192311	39.403688
198	13.000000	17.000000	1606912459.393331	39.604708
199	13.000000	18.000000	1606912459.393331	39.604708
200	106.000000	18.000000	1606912459.393331	39.604708
201	103.000000	18.000000	1606912459.593822	39.805199
202	102.000000	18.000000	1606912459.793229	40.004605
203	109.000000	18.000000	1606912459.992690	40.204066
204	101.000000	18.000000	1606912460.194154	40.405530
205	105.000000	18.000000	1606912460.393657	40.605033
206	107.000000	18.000000	1606912460.594128	40.805504
207	108.000000	18.000000	1606912460.793566	41.004942
208	104.000000	18.000000	1606912460.994052	41.205428
209	13.000000	18.000000	1606912461.193485	41.404861
210	13.000000	19.000000	1606912461.193485	41.404861
211	106.000000	19.000000	1606912461.193485	41.404861
212	102.000000	19.000000	1606912461.392946	41.604322
213	101.000000	19.000000	1606912461.593435	41.804811
214	105.000000	19.000000	1606912461.793880	42.005256
215	104.000000	19.000000	1606912461.993341	42.204717
216	107.000000	19.000000	1606912462.193805	42.405181
217	109.000000	19.000000	1606912462.393277	42.604654
218	103.000000	19.000000	1606912462.593735	42.805112
219	108.000000	19.000000	1606912462.794205	43.005582
220	13.000000	19.000000	1606912462.993667	43.205043
221	13.000000	20.000000	1606912462.994663	43.206039
222	101.000000	20.000000	1606912462.994663	43.206039
223	107.000000	20.000000	1606912463.194135	43.405511
224	105.000000	20.000000	1606912463.394600	43.605977
225	108.000000	20.000000	1606912463.594061	43.805437
226	106.000000	20.000000	1606912463.794530	44.005906
227	109.000000	20.000000	1606912463.993991	44.205367
228	102.000000	20.000000	1606912464.194461	44.405838
229	103.000000	20.000000	1606912464.393926	44.605303
230	104.000000	20.000000	1606912464.594386	44.805762
231	13.000000	20.000000	1606912464.794855	45.006231
232	13.000000	21.000000	1606912464.794855	45.006231
233	106.000000	21.000000	1606912464.794855	45.006231
234	104.000000	21.000000	1606912464.994322	45.205698
235	107.000000	21.000000	1606912465.194786	45.406162
236	108.000000	21.000000	1606912465.395245	45.606622
237	109.000000	21.000000	1606912465.595747	45.807123
238	103.000000	21.000000	1606912465.796178	46.007555
239	105.000000	21.000000	1606912465.995198	46.206574
240	102.000000	21.000000	1606912466.194668	46.406044
241	101.000000	21.000000	1606912466.395128	46.606504
242	13.000000	21.000000	1606912466.595592	46.806969
243	13.000000	22.000000	1606912466.595592	46.806969
244	105.000000	22.000000	1606912466.595592	46.806969
245	109.000000	22.000000	1606912466.795053	47.006430
246	107.000000	22.000000	1606912466.995518	47.206894
247	104.000000	22.000000	1606912467.195994	47.407370
248	106.000000	22.000000	1606912467.395448	47.606825
249	102.000000	22.000000	1606912467.595917	47.807293
250	103.000000	22.000000	1606912467.795379	48.006755
251	101.000000	22.000000	1606912467.995848	48.207224
252	108.000000	22.000000	1606912468.196312	48.407688
253	13.000000	22.000000	1606912468.395773	48.607150
254	13.000000	23.000000	1606912468.395773	48.607150
255	101.000000	23.000000	1606912468.395773	48.607150
256	109.000000	23.000000	1606912468.596241	48.807618
257	107.000000	23.000000	1606912468.795704	49.007081
258	105.000000	23.000000	1606912468.996167	49.207544
259	103.000000	23.000000	1606912469.196637	49.408013
260	104.000000	23.000000	1606912469.396100	49.607476
261	102.000000	23.000000	1606912469.596568	49.807945
262	108.000000	23.000000	1606912469.796034	50.007411
263	106.000000	23.000000	1606912469.996494	50.207870
264	13.000000	23.000000	1606912470.196963	50.408339
265	13.000000	24.000000	1606912470.196963	50.408339
266	102.000000	24.000000	1606912470.196963	50.408339
267	104.000000	24.000000	1606912470.397420	50.608797
268	106.000000	24.000000	1606912470.596893	50.808269
269	105.000000	24.000000	1606912470.797351	51.008728
270	108.000000	24.000000	1606912470.996818	51.208194
271	109.000000	24.000000	1606912471.197288	51.408664
272	107.000000	24.000000	1606912471.396755	51.608131
273	101.000000	24.000000	1606912471.597218	51.808594
274	103.000000	24.000000	1606912471.797678	52.009054
275	13.000000	24.000000	1606912471.997143	52.208520
276	13.000000	25.000000	1606912471.997143	52.208520
277	107.000000	25.000000	1606912471.997143	52.208520
278	105.000000	25.000000	1606912472.197612	52.408989
279	106.000000	25.000000	1606912472.398071	52.609447
280	109.000000	25.000000	1606912472.597538	52.808915
281	108.000000	25.000000	1606912472.798008	53.009384
282	103.000000	25.000000	1606912472.998480	53.209856
283	102.000000	25.000000	1606912473.197938	53.409314
284	101.000000	25.000000	1606912473.397405	53.608782
285	104.000000	25.000000	1606912473.597863	53.809240
286	13.000000	25.000000	1606912473.798333	54.009709
287	13.000000	26.000000	1606912473.798333	54.009709
288	102.000000	26.000000	1606912473.798333	54.009709
289	105.000000	26.000000	1606912473.997794	54.209170
290	109.000000	26.000000	1606912474.198258	54.409635
291	106.000000	26.000000	1606912474.397731	54.609108
292	101.000000	26.000000	1606912474.598189	54.809565
293	103.000000	26.000000	1606912474.798658	55.010034
294	107.000000	26.000000	1606912474.998119	55.209496
295	104.000000	26.000000	1606912475.198588	55.409965
296	108.000000	26.000000	1606912475.399052	55.610429
297	13.000000	26.000000	1606912475.598314	55.809690
298	13.000000	27.000000	1606912475.598314	55.809690
299	105.000000	27.000000	1606912475.598314	55.809690
300	106.000000	27.000000	1606912475.798778	56.010155
301	104.000000	27.000000	1606912475.999247	56.210624
302	107.000000	27.000000	1606912476.198708	56.410085
303	108.000000	27.000000	1606912476.399178	56.610554
304	101.000000	27.000000	1606912476.599636	56.811013
305	102.000000	27.000000	1606912476.799103	57.010480
306	103.000000	27.000000	1606912476.999573	57.210950
307	109.000000	27.000000	1606912477.199034	57.410411
308	13.000000	27.000000	1606912477.399504	57.610880
309	13.000000	28.000000	1606912477.399504	57.610880
310	103.000000	28.000000	1606912477.399504	57.610880
311	101.000000	28.000000	1606912477.599962	57.811338
312	104.000000	28.000000	1606912477.799429	58.010805
313	108.000000	28.000000	1606912477.999898	58.211275
314	102.000000	28.000000	1606912478.199359	58.410735
315	106.000000	28.000000	1606912478.399823	58.611200
316	109.000000	28.000000	1606912478.600329	58.811706
317	105.000000	28.000000	1606912478.799754	59.011130
318	107.000000	28.000000	1606912479.000223	59.211600
319	13.000000	28.000000	1606912479.199684	59.411061
320	13.000000	29.000000	1606912479.199684	59.411061
321	104.000000	29.000000	1606912479.199684	59.411061
322	105.000000	29.000000	1606912479.400154	59.611530
323	106.000000	29.000000	1606912479.600618	59.811994
324	108.000000	29.000000	1606912479.800079	60.011456
325	101.000000	29.000000	1606912480.000549	60.211925
326	103.000000	29.000000	1606912480.201012	60.412389
327	102.000000	29.000000	1606912480.400473	60.611850
328	107.000000	29.000000	1606912480.600942	60.812319
329	109.000000	29.000000	1606912480.800412	61.011788
330	13.000000	29.000000	1606912481.001928	61.213305
331	13.000000	30.000000	1606912481.001928	61.213305
332	102.000000	30.000000	1606912481.001928	61.213305
333	107.000000	30.000000	1606912481.200341	61.411718
334	106.000000	30.000000	1606912481.400804	61.612180
335	108.000000	30.000000	1606912481.602299	61.813676
336	101.000000	30.000000	1606912481.801766	62.013142
337	105.000000	30.000000	1606912482.002246	62.213622
338	103.000000	30.000000	1606912482.201682	62.413058
339	109.000000	30.000000	1606912482.401125	62.612502
340	104.000000	30.000000	1606912482.601595	62.812972
341	13.000000	30.000000	1606912482.801054	63.012431
342	13.000000	31.000000	1606912482.801054	63.012431
343	108.000000	31.000000	1606912482.801054	63.012431
344	107.000000	31.000000	1606912483.001520	63.212896
345	106.000000	31.000000	1606912483.202023	63.413399
346	104.000000	31.000000	1606912483.402485	63.613862
347	102.000000	31.000000	1606912483.603001	63.814378
348	101.000000	31.000000	1606912483.802383	64.013759
349	103.000000	31.000000	1606912484.002881	64.214258
350	109.000000	31.000000	1606912484.203310	64.414687
351	105.000000	31.000000	1606912484.401775	64.613151
352	13.000000	31.000000	1606912484.602243	64.813620
353	13.000000	32.000000	1606912484.602243	64.813620
354	104.000000	32.000000	1606912484.602243	64.813620
355	103.000000	32.000000	1606912484.802702	65.014078
356	108.000000	32.000000	1606912485.002192	65.213568
357	101.000000	32.000000	1606912485.202639	65.414016
358	106.000000	32.000000	1606912485.403097	65.614473
359	105.000000	32.000000	1606912485.602564	65.813941
360	102.000000	32.000000	1606912485.803037	66.014414
361	107.000000	32.000000	1606912486.002494	66.213871
362	109.000000	32.000000	1606912486.202964	66.414341
363	13.000000	32.000000	1606912486.402430	66.613806
364	13.000000	33.000000	1606912486.403422	66.614799
365	103.000000	33.000000	1606912486.403422	66.614799
366	108.000000	33.000000	1606912486.602895	66.814271
367	107.000000	33.000000	1606912486.803465	67.014841
368	104.000000	33.000000	1606912487.002819	67.214196
369	109.000000	33.000000	1606912487.203288	67.414665
370	106.000000	33.000000	1606912487.402756	67.614133
371	105.000000	33.000000	1606912487.603214	67.814591
372	102.000000	33.000000	1606912487.803684	68.015060
373	101.000000	33.000000	1606912488.004148	68.215524
374	13.000000	33.000000	1606912488.203615	68.414992
375	13.000000	34.000000	1606912488.203615	68.414992
376	109.000000	34.000000	1606912488.203615	68.414992
377	105.000000	34.000000	1606912488.404073	68.615449
378	106.000000	34.000000	1606912488.603545	68.814921
379	107.000000	34.000000	1606912488.804009	69.015385
380	103.000000	34.000000	1606912489.003494	69.214871
381	101.000000	34.000000	1606912489.203939	69.415316
382	108.000000	34.000000	1606912489.404398	69.615774
383	102.000000	34.000000	1606912489.603865	69.815242
384	104.000000	34.000000	1606912489.804334	70.015710
385	13.000000	34.000000	1606912490.004803	70.216180
386	13.000000	35.000000	1606912490.005834	70.217211
387	103.000000	35.000000	1606912490.005834	70.217211
388	108.000000	35.000000	1606912490.205259	70.416635
389	107.000000	35.000000	1606912490.404723	70.616099
390	101.000000	35.000000	1606912490.604195	70.815572
391	105.000000	35.000000	1606912490.804658	71.016035
392	104.000000	35.000000	1606912491.004128	71.215504
393	106.000000	35.000000	1606912491.204589	71.415966
394	102.000000	35.000000	1606912491.405053	71.616430
395	109.000000	35.000000	1606912491.604515	71.815891
396	13.000000	35.000000	1606912491.804984	72.016361
397	13.000000	36.000000	1606912491.804984	72.016361
398	102.000000	36.000000	1606912491.804984	72.016361
399	108.000000	36.000000	1606912492.005448	72.216825
400	104.000000	36.000000	1606912492.204910	72.416286
401	106.000000	36.000000	1606912492.405379	72.616755
402	105.000000	36.000000	1606912492.605842	72.817219
403	103.000000	36.000000	1606912492.806301	73.017678
404	101.000000	36.000000	1606912493.005783	73.217160
405	107.000000	36.000000	1606912493.205240	73.416616
406	109.000000	36.000000	1606912493.405705	73.617081
407	13.000000	36.000000	1606912493.605173	73.816549
408	13.000000	37.000000	1606912493.605173	73.816549
409	106.000000	37.000000	1606912493.605173	73.816549
410	103.000000	37.000000	1606912493.805630	74.017006
411	108.000000	37.000000	1606912494.006099	74.217476
412	104.000000	37.000000	1606912494.205560	74.416937
413	102.000000	37.000000	1606912494.406024	74.617400
414	101.000000	37.000000	1606912494.606492	74.817868
415	105.000000	37.000000	1606912494.805955	75.017331
416	109.000000	37.000000	1606912495.006424	75.217801
417	107.000000	37.000000	1606912495.205892	75.417268
418	13.000000	37.000000	1606912495.406349	75.617726
419	13.000000	38.000000	1606912495.406349	75.617726
420	102.000000	38.000000	1606912495.406349	75.617726
421	105.000000	38.000000	1606912495.606818	75.818194
422	103.000000	38.000000	1606912495.806281	76.017657
423	104.000000	38.000000	1606912496.006749	76.218126
424	108.000000	38.000000	1606912496.206229	76.417606
425	107.000000	38.000000	1606912496.406680	76.618056
426	109.000000	38.000000	1606912496.607138	76.818514
427	106.000000	38.000000	1606912496.806605	77.017982
428	101.000000	38.000000	1606912497.007074	77.218451
429	13.000000	38.000000	1606912497.206543	77.417919
430	13.000000	39.000000	1606912497.207532	77.418909
431	109.000000	39.000000	1606912497.207532	77.418909
432	106.000000	39.000000	1606912497.407000	77.618376
433	104.000000	39.000000	1606912497.607469	77.818846
434	108.000000	39.000000	1606912497.806930	78.018306
435	103.000000	39.000000	1606912498.007394	78.218771
436	105.000000	39.000000	1606912498.207864	78.419240
437	101.000000	39.000000	1606912498.407326	78.618702
438	102.000000	39.000000	1606912498.607794	78.819171
439	107.000000	39.000000	1606912498.807255	79.018632
440	13.000000	39.000000	1606912499.007725	79.219101
441	13.000000	40.000000	1606912499.007725	79.219101
442	105.000000	40.000000	1606912499.007725	79.219101
443	108.000000	40.000000	1606912499.208183	79.419560
444	106.000000	40.000000	1606912499.407651	79.619028
445	107.000000	40.000000	1606912499.608119	79.819496
446	101.000000	40.000000	1606912499.808578	80.019954
447	102.000000	40.000000	1606912500.008566	80.219942
448	109.000000	40.000000	1606912500.208556	80.419932
449	103.000000	40.000000	1606912500.408530	80.619906
450	104.000000	40.000000	1606912500.607990	80.819367
451	13.000000	40.000000	1606912500.808460	81.019836
452	13.000000	41.000000	1606912500.808460	81.019836
453	106.000000	41.000000	1606912500.808460	81.019836
454	103.000000	41.000000	1606912501.007926	81.219302
455	102.000000	41.000000	1606912501.208385	81.419762
456	104.000000	41.000000	1606912501.408854	81.620231
457	108.000000	41.000000	1606912501.608315	81.819692
458	109.000000	41.000000	1606912501.808785	82.020161
459	107.000000	41.000000	1606912502.009256	82.220633
460	101.000000	41.000000	1606912502.208710	82.420087
461	105.000000	41.000000	1606912502.409179	82.620556
462	13.000000	41.000000	1606912502.608669	82.820046
463	13.000000	42.000000	1606912502.608669	82.820046
464	106.000000	42.000000	1606912502.608669	82.820046
465	105.000000	42.000000	1606912502.809105	83.020482
466	104.000000	42.000000	1606912503.009574	83.220950
467	107.000000	42.000000	1606912503.209035	83.420412
468	103.000000	42.000000	1606912503.409505	83.620882
469	109.000000	42.000000	1606912503.609963	83.821340
470	108.000000	42.000000	1606912503.809430	84.020807
471	101.000000	42.000000	1606912504.009474	84.220851
472	102.000000	42.000000	1606912504.209943	84.421319
473	13.000000	42.000000	1606912504.409551	84.620928
474	13.000000	43.000000	1606912504.409551	84.620928
475	105.000000	43.000000	1606912504.409551	84.620928
476	102.000000	43.000000	1606912504.610020	84.821396
477	104.000000	43.000000	1606912504.809508	85.020885
478	106.000000	43.000000	1606912505.009946	85.221322
479	109.000000	43.000000	1606912505.210450	85.421826
480	107.000000	43.000000	1606912505.410912	85.622288
481	108.000000	43.000000	1606912505.611346	85.822723
482	101.000000	43.000000	1606912505.810810	86.022186
483	103.000000	43.000000	1606912506.011309	86.222686
484	13.000000	43.000000	1606912506.211748	86.423124
485	13.000000	44.000000	1606912506.211748	86.423124
486	101.000000	44.000000	1606912506.211748	86.423124
487	109.000000	44.000000	1606912506.411240	86.622616
488	104.000000	44.000000	1606912506.611732	86.823109
489	102.000000	44.000000	1606912506.811147	87.022523
490	108.000000	44.000000	1606912507.010596	87.221972
491	106.000000	44.000000	1606912507.211066	87.422442
492	107.000000	44.000000	1606912507.410527	87.621903
493	105.000000	44.000000	1606912507.611107	87.822483
494	103.000000	44.000000	1606912507.811495	88.022871
495	13.000000	44.000000	1606912508.011973	88.223350
496	13.000000	45.000000	1606912508.011973	88.223350
497	108.000000	45.000000	1606912508.011973	88.223350
498	109.000000	45.000000	1606912508.212390	88.423767
499	104.000000	45.000000	1606912508.411853	88.623230
500	103.000000	45.000000	1606912508.611321	88.822698
501	107.000000	45.000000	1606912508.811786	89.023162
502	102.000000	45.000000	1606912509.011246	89.222622
503	101.000000	45.000000	1606912509.211716	89.423092
504	106.000000	45.000000	1606912509.412175	89.623551
505	105.000000	45.000000	1606912509.611641	89.823017
506	13.000000	45.000000	1606912509.813108	90.024484
507	13.000000	46.000000	1606912509.813108	90.024484
508	107.000000	46.000000	1606912509.813108	90.024484
509	106.000000	46.000000	1606912510.011578	90.222954
510	109.000000	46.000000	1606912510.213039	90.424415
511	105.000000	46.000000	1606912510.412500	90.623876
512	102.000000	46.000000	1606912510.612370	90.823747
513	104.000000	46.000000	1606912510.811831	91.023208
514	108.000000	46.000000	1606912511.012994	91.224371
515	103.000000	46.000000	1606912511.212428	91.423805
516	101.000000	46.000000	1606912511.412885	91.624261
517	13.000000	46.000000	1606912511.612353	91.823729
518	13.000000	47.000000	1606912511.612353	91.823729
519	109.000000	47.000000	1606912511.612353	91.823729
520	101.000000	47.000000	1606912511.812822	92.024198
521	108.000000	47.000000	1606912512.013280	92.224657
522	103.000000	47.000000	1606912512.212752	92.424128
523	104.000000	47.000000	1606912512.413211	92.624587
524	105.000000	47.000000	1606912512.612678	92.824054
525	102.000000	47.000000	1606912512.813148	93.024525
526	106.000000	47.000000	1606912513.012609	93.223986
527	107.000000	47.000000	1606912513.213088	93.424465
528	13.000000	47.000000	1606912513.413541	93.624918
529	13.000000	48.000000	1606912513.413541	93.624918
530	105.000000	48.000000	1606912513.413541	93.624918
531	106.000000	48.000000	1606912513.613006	93.824382
532	103.000000	48.000000	1606912513.813473	94.024849
533	109.000000	48.000000	1606912514.013941	94.225317
534	108.000000	48.000000	1606912514.213398	94.424774
535	104.000000	48.000000	1606912514.413868	94.625244
536	107.000000	48.000000	1606912514.613328	94.824704
537	102.000000	48.000000	1606912514.813797	95.025174
538	101.000000	48.000000	1606912515.014256	95.225633
539	13.000000	48.000000	1606912515.213723	95.425099
540	13.000000	49.000000	1606912515.213723	95.425099
541	108.000000	49.000000	1606912515.213723	95.425099
542	107.000000	49.000000	1606912515.414192	95.625569
543	104.000000	49.000000	1606912515.614654	95.826030
544	105.000000	49.000000	1606912515.814122	96.025498
545	109.000000	49.000000	1606912516.014595	96.225971
546	103.000000	49.000000	1606912516.214048	96.425424
547	102.000000	49.000000	1606912516.414517	96.625894
548	106.000000	49.000000	1606912516.613983	96.825360
549	101.000000	49.000000	1606912516.814448	97.025825
550	13.000000	49.000000	1606912517.014913	97.226289
551	13.000000	50.000000	1606912517.014913	97.226289
552	109.000000	50.000000	1606912517.014913	97.226289
553	107.000000	50.000000	1606912517.214374	97.425750
554	102.000000	50.000000	1606912517.414837	97.626213
555	106.000000	50.000000	1606912517.615301	97.826677
556	104.000000	50.000000	1606912517.814768	98.026144
557	103.000000	50.000000	1606912518.015237	98.226613
558	108.000000	50.000000	1606912518.214699	98.426075
559	101.000000	50.000000	1606912518.415168	98.626544
560	105.000000	50.000000	1606912518.615642	98.827018
561	13.000000	50.000000	1606912518.815093	99.026469
562	13.000000	51.000000	1606912518.815093	99.026469
563	109.000000	51.000000	1606912518.815093	99.026469
564	105.000000	51.000000	1606912519.015562	99.226939
565	103.000000	51.000000	1606912519.215024	99.426401
566	107.000000	51.000000	1606912519.415492	99.626869
567	102.000000	51.000000	1606912519.616990	99.828366
568	104.000000	51.000000	1606912519.816454	100.027830
569	101.000000	51.000000	1606912520.015888	100.227265
570	108.000000	51.000000	1606912520.216346	100.427722
571	106.000000	51.000000	1606912520.415926	100.627303
572	13.000000	51.000000	1606912520.616282	100.827659
573	13.000000	52.000000	1606912520.616282	100.827659
574	107.000000	52.000000	1606912520.616282	100.827659
575	106.000000	52.000000	1606912520.815746	101.027123
576	103.000000	52.000000	1606912521.016208	101.227584
577	104.000000	52.000000	1606912521.216677	101.428053
578	102.000000	52.000000	1606912521.416138	101.627514
579	105.000000	52.000000	1606912521.616607	101.827984
580	109.000000	52.000000	1606912521.816069	102.027445
581	108.000000	52.000000	1606912522.016532	102.227909
582	101.000000	52.000000	1606912522.216998	102.428374
583	13.000000	52.000000	1606912522.417506	102.628882
584	13.000000	53.000000	1606912522.417506	102.628882
585	102.000000	53.000000	1606912522.417506	102.628882
586	103.000000	53.000000	1606912522.616933	102.828310
587	104.000000	53.000000	1606912522.817397	103.028773
588	105.000000	53.000000	1606912523.016858	103.228234
589	101.000000	53.000000	1606912523.217327	103.428703
590	107.000000	53.000000	1606912523.416801	103.628177
591	109.000000	53.000000	1606912523.617257	103.828634
592	108.000000	53.000000	1606912523.816739	104.028115
593	106.000000	53.000000	1606912524.017189	104.228565
594	13.000000	53.000000	1606912524.217652	104.429029
595	13.000000	54.000000	1606912524.217652	104.429029
596	102.000000	54.000000	1606912524.217652	104.429029
597	108.000000	54.000000	1606912524.418156	104.629532
598	105.000000	54.000000	1606912524.617856	104.829232
599	104.000000	54.000000	1606912524.818318	105.029695
600	106.000000	54.000000	1606912525.018825	105.230201
601	101.000000	54.000000	1606912525.218216	105.429592
602	109.000000	54.000000	1606912525.417677	105.629054
603	103.000000	54.000000	1606912525.619144	105.830521
604	107.000000	54.000000	1606912525.818849	106.030225
605	13.000000	54.000000	1606912526.019280	106.230656
606	13.000000	55.000000	1606912526.019280	106.230656
607	101.000000	55.000000	1606912526.019280	106.230656
608	103.000000	55.000000	1606912526.218779	106.430156
609	106.000000	55.000000	1606912526.418213	106.629590
610	102.000000	55.000000	1606912526.618677	106.830053
611	104.000000	55.000000	1606912526.818138	107.029514
612	105.000000	55.000000	1606912527.019653	107.231030
613	108.000000	55.000000	1606912527.218738	107.430114
614	107.000000	55.000000	1606912527.418199	107.629575
615	109.000000	55.000000	1606912527.619711	107.831088
616	13.000000	55.000000	1606912527.820132	108.031508
617	13.000000	56.000000	1606912527.820132	108.031508
618	105.000000	56.000000	1606912527.820132	108.031508
619	107.000000	56.000000	1606912528.018592	108.229969
620	106.000000	56.000000	1606912528.219062	108.430439
621	102.000000	56.000000	1606912528.418528	108.629904
622	109.000000	56.000000	1606912528.618992	108.830368
623	101.000000	56.000000	1606912528.819450	109.030827
624	103.000000	56.000000	1606912529.018917	109.230294
625	108.000000	56.000000	1606912529.219387	109.430763
626	104.000000	56.000000	1606912529.418853	109.630229
627	13.000000	56.000000	1606912529.619312	109.830689
628	13.000000	57.000000	1606912529.619312	109.830689
629	107.000000	57.000000	1606912529.619312	109.830689
630	101.000000	57.000000	1606912529.819776	110.031152
631	105.000000	57.000000	1606912530.019245	110.230621
632	102.000000	57.000000	1606912530.219712	110.431089
633	103.000000	57.000000	1606912530.419181	110.630557
634	109.000000	57.000000	1606912530.619637	110.831014
635	108.000000	57.000000	1606912530.821106	111.032482
636	106.000000	57.000000	1606912531.019568	111.230944
637	104.000000	57.000000	1606912531.220037	111.431414
638	13.000000	57.000000	1606912531.420495	111.631872
639	14.000000		1606912531.420495	111.631872
