# Supplementary material for: Proposals and Comparisons from One-Sensor EEG and EOG Human-Machine Interfaces
Source: Sensors (Basel). 2021 Mar 22;21(6):2220. doi: 10.3390/s21062220 (PMC8004835; doi:10.3390/s21062220)
Supplement: Supplementary file 1 [file sensors-21-02220-s001.zip › SupplementaryMaterial/Data/P1/P1-P300-1by1-R3/Raw-EEG.csv]

NSample	1	2	3	4	5	6	7	8	A5	A6	A7	Timestamp
0	0.000000	0.000000	0.000000	0.000000	0.000000	0.000000	0.000000	0.000000	460.000000	434.000000	650.000000	1606912763.212147
1	56384.308594	27181.306641	-74558.734375	-187500.015625	-187500.015625	-187500.015625	-187500.015625	-187500.015625	442.000000	433.000000	550.000000	1606912763.700564
2	56402.433594	27197.847656	-85576.492188	-187500.015625	-187500.015625	-187500.015625	-187500.015625	-187500.015625	419.000000	433.000000	478.000000	1606912763.701204
3	56370.472656	27162.599609	-87899.304688	-187500.015625	-187500.015625	-187500.015625	-187500.015625	-187500.015625	397.000000	433.000000	430.000000	1606912763.701398
4	56314.613281	27103.298828	-79186.796875	-187500.015625	-187500.015625	-187500.015625	-187500.015625	-187500.015625	376.000000	433.000000	399.000000	1606912763.701572
5	56315.621094	27105.958984	-68740.039062	-187500.015625	-187500.015625	-187500.015625	-187500.015625	-187500.015625	358.000000	434.000000	379.000000	1606912763.701582
6	56372.839844	27168.164062	-73740.570312	-187500.015625	-187500.015625	-187500.015625	-187500.015625	-187500.015625	344.000000	433.000000	365.000000	1606912763.701591
7	56394.367188	27189.734375	-84918.320312	-187500.015625	-187500.015625	-187500.015625	-187500.015625	-187500.015625	330.000000	433.000000	355.000000	1606912763.701601
8	56365.375000	27159.089844	-87627.484375	-187500.015625	-187500.015625	-187500.015625	-187500.015625	-187500.015625	319.000000	433.000000	349.000000	1606912763.701610
9	56311.886719	27102.896484	-79100.851562	-187500.015625	-187500.015625	-187500.015625	-187500.015625	-187500.015625	309.000000	433.000000	344.000000	1606912763.701619
10	56317.273438	27109.000000	-68560.890625	-187500.015625	-187500.015625	-187500.015625	-187500.015625	-187500.015625	301.000000	434.000000	342.000000	1606912763.701628
11	56386.699219	27183.945312	-73435.265625	-187500.015625	-187500.015625	-187500.015625	-187500.015625	-187500.015625	294.000000	434.000000	339.000000	1606912763.701638
12	56412.023438	27209.470703	-84660.562500	-187500.015625	-187500.015625	-187500.015625	-187500.015625	-187500.015625	288.000000	433.000000	337.000000	1606912763.701647
13	56376.683594	27170.556641	-87461.367188	-187500.015625	-187500.015625	-187500.015625	-187500.015625	-187500.015625	283.000000	433.000000	336.000000	1606912763.701656
14	56317.566406	27106.853516	-79134.781250	-187500.015625	-187500.015625	-187500.015625	-187500.015625	-187500.015625	280.000000	433.000000	335.000000	1606912763.701665
15	56322.437500	27112.888672	-68498.546875	-187500.015625	-187500.015625	-187500.015625	-187500.015625	-187500.015625	276.000000	434.000000	334.000000	1606912763.701675
16	56389.695312	27185.843750	-73199.703125	-187500.015625	-187500.015625	-187500.015625	-187500.015625	-187500.015625	274.000000	433.000000	334.000000	1606912763.701684
17	56411.890625	27208.621094	-84429.687500	-187500.015625	-187500.015625	-187500.015625	-187500.015625	-187500.015625	271.000000	433.000000	333.000000	1606912763.701693
18	56377.914062	27171.406250	-87376.851562	-187500.015625	-187500.015625	-187500.015625	-187500.015625	-187500.015625	269.000000	433.000000	332.000000	1606912763.701702
19	56322.503906	27110.921875	-79193.882812	-187500.015625	-187500.015625	-187500.015625	-187500.015625	-187500.015625	268.000000	433.000000	332.000000	1606912763.701712
20	56327.667969	27117.671875	-68406.703125	-187500.015625	-187500.015625	-187500.015625	-187500.015625	-187500.015625	267.000000	433.000000	332.000000	1606912763.701721
21	56390.273438	27186.537109	-72948.734375	-187500.015625	-187500.015625	-187500.015625	-187500.015625	-187500.015625	265.000000	433.000000	331.000000	1606912763.701730
22	56416.718750	27212.890625	-84186.187500	-187500.015625	-187500.015625	-187500.015625	-187500.015625	-187500.015625	264.000000	433.000000	330.000000	1606912763.701739
23	56385.558594	27177.105469	-87249.718750	-187500.015625	-187500.015625	-187500.015625	-187500.015625	-187500.015625	263.000000	433.000000	330.000000	1606912763.701763
24	56323.355469	27111.525391	-79222.875000	-187500.015625	-187500.015625	-187500.015625	-187500.015625	-187500.015625	263.000000	433.000000	331.000000	1606912763.701773
25	56320.292969	27110.787109	-68327.734375	-187500.015625	-187500.015625	-187500.015625	-187500.015625	-187500.015625	262.000000	434.000000	330.000000	1606912763.701782
26	56383.859375	27180.859375	-72615.156250	-187500.015625	-187500.015625	-187500.015625	-187500.015625	-187500.015625	262.000000	433.000000	330.000000	1606912763.701791
27	56406.437500	27202.921875	-83937.546875	-187500.015625	-187500.015625	-187500.015625	-187500.015625	-187500.015625	262.000000	433.000000	330.000000	1606912763.701800
28	56377.601562	27172.031250	-87264.828125	-187500.015625	-187500.015625	-187500.015625	-187500.015625	-187500.015625	261.000000	433.000000	329.000000	1606912763.701809
29	56318.527344	27107.703125	-79473.679688	-187500.015625	-187500.015625	-187500.015625	-187500.015625	-187500.015625	260.000000	433.000000	329.000000	1606912763.701818
30	56312.535156	27102.652344	-68411.757812	-187500.015625	-187500.015625	-187500.015625	-187500.015625	-187500.015625	261.000000	434.000000	329.000000	1606912763.701828
31	56381.312500	27177.261719	-72165.265625	-187500.015625	-187500.015625	-187500.015625	-187500.015625	-187500.015625	260.000000	433.000000	330.000000	1606912763.701837
32	56411.128906	27206.140625	-83617.585938	-187500.015625	-187500.015625	-187500.015625	-187500.015625	-187500.015625	260.000000	434.000000	329.000000	1606912763.701846
33	56380.105469	27170.689453	-87205.218750	-187500.015625	-187500.015625	-187500.015625	-187500.015625	-187500.015625	260.000000	433.000000	328.000000	1606912763.701855
34	56322.707031	27110.251953	-79595.093750	-187500.015625	-187500.015625	-187500.015625	-187500.015625	-187500.015625	259.000000	433.000000	329.000000	1606912763.701865
35	56314.121094	27101.757812	-68387.554688	-187500.015625	-187500.015625	-187500.015625	-187500.015625	-187500.015625	260.000000	434.000000	329.000000	1606912763.701876
36	56374.988281	27168.074219	-71217.375000	-187500.015625	-187500.015625	-187500.015625	-187500.015625	-187500.015625	259.000000	433.000000	329.000000	1606912763.701886
37	56403.484375	27198.830078	-82795.640625	-187500.015625	-187500.015625	-187500.015625	-187500.015625	-187500.015625	259.000000	433.000000	328.000000	1606912763.701895
38	56380.621094	27172.433594	-87086.882812	-187500.015625	-187500.015625	-187500.015625	-187500.015625	-187500.015625	259.000000	433.000000	328.000000	1606912763.701905
39	56333.414062	27123.640625	-79820.578125	-187500.015625	-187500.015625	-187500.015625	-187500.015625	-187500.015625	259.000000	433.000000	328.000000	1606912763.701914
40	56327.871094	27118.632812	-68479.375000	-187500.015625	-187500.015625	-187500.015625	-187500.015625	-187500.015625	259.000000	434.000000	328.000000	1606912763.701923
41	56384.105469	27178.892578	-70526.523438	-187500.015625	-187500.015625	-187500.015625	-187500.015625	-187500.015625	259.000000	433.000000	328.000000	1606912763.701932
42	56417.789062	27213.583984	-82241.898438	-187500.015625	-187500.015625	-187500.015625	-187500.015625	-187500.015625	259.000000	433.000000	328.000000	1606912763.701941
43	56388.664062	27181.083984	-87137.312500	-187500.015625	-187500.015625	-187500.015625	-187500.015625	-187500.015625	259.000000	434.000000	328.000000	1606912763.701951
44	56332.226562	27121.740234	-80154.828125	-187500.015625	-187500.015625	-187500.015625	-187500.015625	-187500.015625	258.000000	433.000000	327.000000	1606912763.701960
45	56321.679688	27112.240234	-68821.132812	-187500.015625	-187500.015625	-187500.015625	-187500.015625	-187500.015625	258.000000	434.000000	328.000000	1606912763.701969
46	56381.246094	27177.351562	-71123.203125	-187500.015625	-187500.015625	-187500.015625	-187500.015625	-187500.015625	259.000000	434.000000	328.000000	1606912763.701978
47	56417.007812	27214.767578	-82815.156250	-187500.015625	-187500.015625	-187500.015625	-187500.015625	-187500.015625	258.000000	434.000000	328.000000	1606912763.701993
48	56386.050781	27181.039062	-87489.687500	-187500.015625	-187500.015625	-187500.015625	-187500.015625	-187500.015625	258.000000	434.000000	328.000000	1606912763.702001
49	56328.292969	27117.537109	-80514.039062	-187500.015625	-187500.015625	-187500.015625	-187500.015625	-187500.015625	258.000000	433.000000	327.000000	1606912763.702011
50	56320.984375	27108.216797	-69086.781250	-187500.015625	-187500.015625	-187500.015625	-187500.015625	-187500.015625	259.000000	434.000000	328.000000	1606912763.702020
51	56380.417969	27173.484375	-71550.835938	-187500.015625	-187500.015625	-187500.015625	-187500.015625	-187500.015625	258.000000	433.000000	327.000000	1606912763.702029
52	56414.640625	27211.214844	-83131.140625	-187500.015625	-187500.015625	-187500.015625	-187500.015625	-187500.015625	258.000000	433.000000	327.000000	1606912763.702038
53	56386.722656	27180.882812	-87622.078125	-187500.015625	-187500.015625	-187500.015625	-187500.015625	-187500.015625	258.000000	433.000000	327.000000	1606912763.702047
54	56334.082031	27122.902344	-80754.750000	-187500.015625	-187500.015625	-187500.015625	-187500.015625	-187500.015625	258.000000	433.000000	327.000000	1606912763.702057
55	56324.226562	27113.312500	-69245.187500	-187500.015625	-187500.015625	-187500.015625	-187500.015625	-187500.015625	258.000000	434.000000	327.000000	1606912763.702066
56	56385.222656	27180.859375	-71504.546875	-187500.015625	-187500.015625	-187500.015625	-187500.015625	-187500.015625	258.000000	433.000000	327.000000	1606912763.702075
57	56425.390625	27222.658203	-83073.093750	-187500.015625	-187500.015625	-187500.015625	-187500.015625	-187500.015625	258.000000	433.000000	327.000000	1606912763.702084
58	56399.148438	27194.003906	-87703.367188	-187500.015625	-187500.015625	-187500.015625	-187500.015625	-187500.015625	258.000000	434.000000	327.000000	1606912763.702094
59	56339.378906	27130.300781	-80935.281250	-187500.015625	-187500.015625	-187500.015625	-187500.015625	-187500.015625	257.000000	433.000000	327.000000	1606912763.702103
60	56324.984375	27114.789062	-69348.164062	-187500.015625	-187500.015625	-187500.015625	-187500.015625	-187500.015625	258.000000	434.000000	327.000000	1606912763.702111
61	56383.347656	27177.664062	-71339.632812	-187500.015625	-187500.015625	-187500.015625	-187500.015625	-187500.015625	258.000000	433.000000	327.000000	1606912763.702121
62	56422.082031	27217.472656	-82869.203125	-187500.015625	-187500.015625	-187500.015625	-187500.015625	-187500.015625	258.000000	433.000000	327.000000	1606912763.702130
63	56397.160156	27188.593750	-87679.562500	-187500.015625	-187500.015625	-187500.015625	-187500.015625	-187500.015625	257.000000	434.000000	327.000000	1606912763.702139
64	56339.984375	27126.658203	-81162.000000	-187500.015625	-187500.015625	-187500.015625	-187500.015625	-187500.015625	257.000000	433.000000	327.000000	1606912763.702148
65	56323.734375	27110.453125	-69491.390625	-187500.015625	-187500.015625	-187500.015625	-187500.015625	-187500.015625	258.000000	434.000000	327.000000	1606912763.702158
66	56384.082031	27176.679688	-71021.640625	-187500.015625	-187500.015625	-187500.015625	-187500.015625	-187500.015625	258.000000	433.000000	327.000000	1606912763.702167
67	56417.878906	27213.314453	-82549.031250	-187500.015625	-187500.015625	-187500.015625	-187500.015625	-187500.015625	257.000000	434.000000	327.000000	1606912763.702176
68	56388.441406	27180.300781	-87658.914062	-187500.015625	-187500.015625	-187500.015625	-187500.015625	-187500.015625	257.000000	434.000000	327.000000	1606912763.702186
69	56331.824219	27118.857422	-81346.351562	-187500.015625	-187500.015625	-187500.015625	-187500.015625	-187500.015625	257.000000	433.000000	327.000000	1606912763.702196
70	56320.156250	27107.478516	-69592.664062	-187500.015625	-187500.015625	-187500.015625	-187500.015625	-187500.015625	257.000000	433.000000	327.000000	1606912763.702209
71	56380.441406	27171.494141	-70815.328125	-187500.015625	-187500.015625	-187500.015625	-187500.015625	-187500.015625	258.000000	433.000000	327.000000	1606912763.702218
72	56421.679688	27213.986328	-82339.375000	-187500.015625	-187500.015625	-187500.015625	-187500.015625	-187500.015625	257.000000	434.000000	327.000000	1606912763.702227
73	56394.656250	27182.984375	-87675.695312	-187500.015625	-187500.015625	-187500.015625	-187500.015625	-187500.015625	257.000000	434.000000	326.000000	1606912763.702236
74	56330.953125	27114.921875	-81550.273438	-187500.015625	-187500.015625	-187500.015625	-187500.015625	-187500.015625	257.000000	433.000000	327.000000	1606912763.702246
75	56310.949219	27093.531250	-69268.078125	-187500.015625	-187500.015625	-187500.015625	-187500.015625	-187500.015625	257.000000	433.000000	327.000000	1606912763.702254
76	56353.484375	27141.341797	-67282.820312	-187500.015625	-187500.015625	-187500.015625	-187500.015625	-187500.015625	257.000000	433.000000	327.000000	1606912763.702263
77	56406.101562	27199.076172	-77556.703125	-187500.015625	-187500.015625	-187500.015625	-187500.015625	-187500.015625	257.000000	434.000000	327.000000	1606912763.702272
78	56401.988281	27195.009766	-86034.859375	-187500.015625	-187500.015625	-187500.015625	-187500.015625	-187500.015625	257.000000	434.000000	326.000000	1606912763.702282
79	56342.285156	27129.964844	-81530.039062	-187500.015625	-187500.015625	-187500.015625	-187500.015625	-187500.015625	257.000000	433.000000	327.000000	1606912763.702290
80	56316.292969	27101.355469	-69639.273438	-187500.015625	-187500.015625	-187500.015625	-187500.015625	-187500.015625	257.000000	434.000000	327.000000	1606912763.702299
81	56362.781250	27152.763672	-67606.625000	-187500.015625	-187500.015625	-187500.015625	-187500.015625	-187500.015625	257.000000	433.000000	326.000000	1606912763.702309
82	56411.597656	27206.876953	-77770.078125	-187500.015625	-187500.015625	-187500.015625	-187500.015625	-187500.015625	257.000000	433.000000	327.000000	1606912763.702318
83	56394.296875	27187.632812	-86419.015625	-187500.015625	-187500.015625	-187500.015625	-187500.015625	-187500.015625	257.000000	434.000000	327.000000	1606912763.702327
84	56329.566406	27119.347656	-82163.132812	-187500.015625	-187500.015625	-187500.015625	-187500.015625	-187500.015625	257.000000	433.000000	326.000000	1606912763.702336
85	56301.695312	27088.591797	-70441.632812	-187500.015625	-187500.015625	-187500.015625	-187500.015625	-187500.015625	257.000000	434.000000	327.000000	1606912763.702345
86	56358.066406	27150.953125	-70435.195312	-187500.015625	-187500.015625	-187500.015625	-187500.015625	-187500.015625	257.000000	433.000000	327.000000	1606912763.702354
87	56405.339844	27201.378906	-82375.562500	-187500.015625	-187500.015625	-187500.015625	-187500.015625	-187500.015625	257.000000	434.000000	327.000000	1606912763.702363
88	56380.148438	27173.148438	-88559.328125	-187500.015625	-187500.015625	-187500.015625	-187500.015625	-187500.015625	257.000000	434.000000	326.000000	1606912763.702372
89	56321.878906	27109.892578	-83016.453125	-187500.015625	-187500.015625	-187500.015625	-187500.015625	-187500.015625	257.000000	433.000000	326.000000	1606912763.702381
90	56300.218750	27088.234375	-71160.085938	-187500.015625	-187500.015625	-187500.015625	-187500.015625	-187500.015625	257.000000	434.000000	327.000000	1606912763.702390
91	56359.519531	27154.216797	-72186.187500	-187500.015625	-187500.015625	-187500.015625	-187500.015625	-187500.015625	257.000000	433.000000	326.000000	1606912763.702399
92	56401.292969	27198.585938	-83629.632812	-187500.015625	-187500.015625	-187500.015625	-187500.015625	-187500.015625	257.000000	433.000000	326.000000	1606912763.702408
93	56376.328125	27171.337891	-88843.757812	-187500.015625	-187500.015625	-187500.015625	-187500.015625	-187500.015625	257.000000	434.000000	326.000000	1606912763.702424
94	56318.144531	27107.457031	-83135.078125	-187500.015625	-187500.015625	-187500.015625	-187500.015625	-187500.015625	257.000000	433.000000	326.000000	1606912763.702433
95	56294.742188	27083.115234	-71081.539062	-187500.015625	-187500.015625	-187500.015625	-187500.015625	-187500.015625	257.000000	434.000000	327.000000	1606912763.702442
96	56355.382812	27151.691406	-71377.992188	-187500.015625	-187500.015625	-187500.015625	-187500.015625	-187500.015625	257.000000	433.000000	326.000000	1606912763.702452
97	56400.332031	27196.662109	-82659.187500	-187500.015625	-187500.015625	-187500.015625	-187500.015625	-187500.015625	257.000000	433.000000	326.000000	1606912763.702461
98	56380.843750	27170.355469	-88435.031250	-187500.015625	-187500.015625	-187500.015625	-187500.015625	-187500.015625	257.000000	433.000000	326.000000	1606912763.702470
99	56320.875000	27104.484375	-83051.164062	-187500.015625	-187500.015625	-187500.015625	-187500.015625	-187500.015625	257.000000	433.000000	326.000000	1606912763.702479
100	56290.832031	27073.906250	-70915.804688	-187500.015625	-187500.015625	-187500.015625	-187500.015625	-187500.015625	257.000000	433.000000	326.000000	1606912763.702488
101	56342.105469	27130.166016	-70146.835938	-187500.015625	-187500.015625	-187500.015625	-187500.015625	-187500.015625	257.000000	433.000000	327.000000	1606912763.702497
102	56392.421875	27182.871094	-81239.312500	-187500.015625	-187500.015625	-187500.015625	-187500.015625	-187500.015625	257.000000	433.000000	326.000000	1606912763.702507
103	56374.226562	27161.771484	-87956.031250	-187500.015625	-187500.015625	-187500.015625	-187500.015625	-187500.015625	257.000000	434.000000	326.000000	1606912763.702516
104	56323.398438	27108.484375	-83067.484375	-187500.015625	-187500.015625	-187500.015625	-187500.015625	-187500.015625	257.000000	433.000000	326.000000	1606912763.702526
105	56295.191406	27081.060547	-70717.296875	-187500.015625	-187500.015625	-187500.015625	-187500.015625	-187500.015625	257.000000	433.000000	326.000000	1606912763.702535
106	56341.460938	27131.820312	-67444.867188	-187500.015625	-187500.015625	-187500.015625	-187500.015625	-187500.015625	257.000000	433.000000	326.000000	1606912763.702544
107	56403.261719	27197.265625	-76905.132812	-187500.015625	-187500.015625	-187500.015625	-187500.015625	-187500.015625	257.000000	434.000000	326.000000	1606912763.702553
108	56396.578125	27187.945312	-86182.085938	-187500.015625	-187500.015625	-187500.015625	-187500.015625	-187500.015625	257.000000	434.000000	326.000000	1606912763.702562
109	56329.500000	27115.660156	-82907.242188	-187500.015625	-187500.015625	-187500.015625	-187500.015625	-187500.015625	257.000000	433.000000	326.000000	1606912763.702572
110	56294.296875	27077.929688	-70973.046875	-187500.015625	-187500.015625	-187500.015625	-187500.015625	-187500.015625	257.000000	433.000000	326.000000	1606912763.702580
111	56344.320312	27133.207031	-67661.656250	-187500.015625	-187500.015625	-187500.015625	-187500.015625	-187500.015625	257.000000	433.000000	327.000000	1606912763.702589
112	56401.136719	27194.248047	-77057.546875	-187500.015625	-187500.015625	-187500.015625	-187500.015625	-187500.015625	257.000000	433.000000	326.000000	1606912763.702599
113	56388.441406	27179.787109	-86484.710938	-187500.015625	-187500.015625	-187500.015625	-187500.015625	-187500.015625	257.000000	434.000000	326.000000	1606912763.702608
114	56324.964844	27110.943359	-83432.960938	-187500.015625	-187500.015625	-187500.015625	-187500.015625	-187500.015625	257.000000	433.000000	326.000000	1606912763.702616
115	56292.464844	27076.857422	-71538.187500	-187500.015625	-187500.015625	-187500.015625	-187500.015625	-187500.015625	257.000000	434.000000	326.000000	1606912763.702625
116	56336.406250	27125.271484	-68133.054688	-187500.015625	-187500.015625	-187500.015625	-187500.015625	-187500.015625	257.000000	433.000000	326.000000	1606912763.702635
117	56398.121094	27191.097656	-78033.984375	-187500.015625	-187500.015625	-187500.015625	-187500.015625	-187500.015625	257.000000	433.000000	326.000000	1606912763.702648
118	56386.585938	27177.328125	-87297.039062	-187500.015625	-187500.015625	-187500.015625	-187500.015625	-187500.015625	257.000000	434.000000	326.000000	1606912763.702657
119	56325.367188	27110.787109	-84020.742188	-187500.015625	-187500.015625	-187500.015625	-187500.015625	-187500.015625	257.000000	433.000000	326.000000	1606912763.702666
120	56290.207031	27074.980469	-71989.375000	-187500.015625	-187500.015625	-187500.015625	-187500.015625	-187500.015625	257.000000	434.000000	326.000000	1606912763.702676
121	56335.738281	27125.250000	-68207.484375	-187500.015625	-187500.015625	-187500.015625	-187500.015625	-187500.015625	257.000000	433.000000	326.000000	1606912764.179333
122	56393.382812	27187.453125	-77249.281250	-187500.015625	-187500.015625	-187500.015625	-187500.015625	-187500.015625	257.000000	433.000000	326.000000	1606912764.179496
123	56383.996094	27176.390625	-86883.281250	-187500.015625	-187500.015625	-187500.015625	-187500.015625	-187500.015625	256.000000	434.000000	326.000000	1606912764.180153
124	56320.605469	27106.384766	-84217.148438	-187500.015625	-187500.015625	-187500.015625	-187500.015625	-187500.015625	256.000000	433.000000	326.000000	1606912764.180163
125	56278.562500	27061.636719	-72287.710938	-187500.015625	-187500.015625	-187500.015625	-187500.015625	-187500.015625	257.000000	434.000000	326.000000	1606912764.180173
126	56329.992188	27118.230469	-68336.078125	-187500.015625	-187500.015625	-187500.015625	-187500.015625	-187500.015625	257.000000	433.000000	326.000000	1606912764.180182
127	56398.300781	27193.041016	-77266.335938	-187500.015625	-187500.015625	-187500.015625	-187500.015625	-187500.015625	256.000000	433.000000	326.000000	1606912764.180191
128	56390.722656	27184.816406	-87026.937500	-187500.015625	-187500.015625	-187500.015625	-187500.015625	-187500.015625	257.000000	434.000000	326.000000	1606912764.180200
129	56333.054688	27121.628906	-84546.859375	-187500.015625	-187500.015625	-187500.015625	-187500.015625	-187500.015625	256.000000	433.000000	326.000000	1606912764.180210
130	56300.601562	27087.228516	-73010.070312	-187500.015625	-187500.015625	-187500.015625	-187500.015625	-187500.015625	257.000000	434.000000	326.000000	1606912764.180218
131	56355.250000	27148.785156	-72265.109375	-187500.015625	-187500.015625	-187500.015625	-187500.015625	-187500.015625	257.000000	434.000000	326.000000	1606912764.180227
132	56406.726562	27202.496094	-83520.578125	-187500.015625	-187500.015625	-187500.015625	-187500.015625	-187500.015625	257.000000	433.000000	326.000000	1606912764.180237
133	56390.117188	27182.759766	-89683.062500	-187500.015625	-187500.015625	-187500.015625	-187500.015625	-187500.015625	257.000000	434.000000	326.000000	1606912764.180246
134	56334.261719	27122.298828	-85284.507812	-187500.015625	-187500.015625	-187500.015625	-187500.015625	-187500.015625	256.000000	433.000000	325.000000	1606912764.180255
135	56298.410156	27085.306641	-72763.890625	-187500.015625	-187500.015625	-187500.015625	-187500.015625	-187500.015625	256.000000	434.000000	326.000000	1606912764.180264
136	56338.800781	27130.054688	-68130.773438	-187500.015625	-187500.015625	-187500.015625	-187500.015625	-187500.015625	257.000000	433.000000	326.000000	1606912764.180273
137	56398.992188	27194.650391	-76651.882812	-187500.015625	-187500.015625	-187500.015625	-187500.015625	-187500.015625	257.000000	433.000000	326.000000	1606912764.180282
138	56395.082031	27188.660156	-86598.750000	-187500.015625	-187500.015625	-187500.015625	-187500.015625	-187500.015625	256.000000	434.000000	326.000000	1606912764.180291
139	56334.687500	27121.716797	-84551.375000	-187500.015625	-187500.015625	-187500.015625	-187500.015625	-187500.015625	256.000000	433.000000	326.000000	1606912764.180300
140	56297.917969	27081.171875	-72707.671875	-187500.015625	-187500.015625	-187500.015625	-187500.015625	-187500.015625	257.000000	434.000000	326.000000	1606912764.180321
141	56339.781250	27127.060547	-68305.054688	-187500.015625	-187500.015625	-187500.015625	-187500.015625	-187500.015625	257.000000	433.000000	326.000000	1606912764.180331
142	56405.988281	27198.138672	-78135.234375	-187500.015625	-187500.015625	-187500.015625	-187500.015625	-187500.015625	257.000000	433.000000	326.000000	1606912764.180339
143	56397.113281	27188.013672	-87867.140625	-187500.015625	-187500.015625	-187500.015625	-187500.015625	-187500.015625	257.000000	434.000000	326.000000	1606912764.180349
144	56330.371094	27117.671875	-85126.859375	-187500.015625	-187500.015625	-187500.015625	-187500.015625	-187500.015625	256.000000	433.000000	326.000000	1606912764.180358
145	56290.945312	27075.539062	-73061.460938	-187500.015625	-187500.015625	-187500.015625	-187500.015625	-187500.015625	257.000000	434.000000	326.000000	1606912764.180367
146	56332.921875	27120.957031	-68171.585938	-187500.015625	-187500.015625	-187500.015625	-187500.015625	-187500.015625	257.000000	434.000000	326.000000	1606912764.180376
147	56395.773438	27187.275391	-76423.406250	-187500.015625	-187500.015625	-187500.015625	-187500.015625	-187500.015625	257.000000	434.000000	326.000000	1606912764.180385
148	56391.414062	27182.468750	-86640.992188	-187500.015625	-187500.015625	-187500.015625	-187500.015625	-187500.015625	256.000000	434.000000	326.000000	1606912764.180394
149	56331.265625	27118.341797	-85004.734375	-187500.015625	-187500.015625	-187500.015625	-187500.015625	-187500.015625	257.000000	433.000000	326.000000	1606912764.180403
150	56289.132812	27074.265625	-73254.398438	-187500.015625	-187500.015625	-187500.015625	-187500.015625	-187500.015625	256.000000	434.000000	326.000000	1606912764.180412
151	56325.789062	27114.072266	-68285.960938	-187500.015625	-187500.015625	-187500.015625	-187500.015625	-187500.015625	257.000000	433.000000	326.000000	1606912764.180421
152	56384.957031	27176.679688	-76420.679688	-187500.015625	-187500.015625	-187500.015625	-187500.015625	-187500.015625	257.000000	433.000000	326.000000	1606912764.180430
153	56390.519531	27181.865234	-86769.398438	-187500.015625	-187500.015625	-187500.015625	-187500.015625	-187500.015625	256.000000	434.000000	326.000000	1606912764.180439
154	56335.179688	27120.957031	-85316.000000	-187500.015625	-187500.015625	-187500.015625	-187500.015625	-187500.015625	256.000000	433.000000	325.000000	1606912764.180448
155	56294.519531	27075.472656	-73609.367188	-187500.015625	-187500.015625	-187500.015625	-187500.015625	-187500.015625	256.000000	433.000000	326.000000	1606912764.180457
156	56331.847656	27116.978516	-68654.859375	-187500.015625	-187500.015625	-187500.015625	-187500.015625	-187500.015625	257.000000	433.000000	326.000000	1606912764.180466
157	56391.191406	27181.419922	-78280.320312	-187500.015625	-187500.015625	-187500.015625	-187500.015625	-187500.015625	257.000000	433.000000	326.000000	1606912764.180475
158	56379.277344	27168.031250	-88263.437500	-187500.015625	-187500.015625	-187500.015625	-187500.015625	-187500.015625	256.000000	434.000000	326.000000	1606912764.180484
159	56317.812500	27101.869141	-85958.679688	-187500.015625	-187500.015625	-187500.015625	-187500.015625	-187500.015625	256.000000	434.000000	326.000000	1606912764.180493
160	56277.398438	27059.445312	-74032.640625	-187500.015625	-187500.015625	-187500.015625	-187500.015625	-187500.015625	257.000000	434.000000	326.000000	1606912764.180502
161	56321.050781	27108.552734	-68945.492188	-187500.015625	-187500.015625	-187500.015625	-187500.015625	-187500.015625	257.000000	434.000000	326.000000	1606912764.180511
162	56389.941406	27183.900391	-76994.023438	-187500.015625	-187500.015625	-187500.015625	-187500.015625	-187500.015625	256.000000	433.000000	326.000000	1606912764.180520
163	56393.964844	27186.560547	-87157.648438	-187500.015625	-187500.015625	-187500.015625	-187500.015625	-187500.015625	256.000000	433.000000	326.000000	1606912764.180534
164	56339.425781	27125.941406	-85785.812500	-187500.015625	-187500.015625	-187500.015625	-187500.015625	-187500.015625	256.000000	433.000000	325.000000	1606912764.180543
165	56297.804688	27081.574219	-74066.953125	-187500.015625	-187500.015625	-187500.015625	-187500.015625	-187500.015625	256.000000	434.000000	326.000000	1606912764.180552
166	56332.765625	27120.287109	-68411.445312	-187500.015625	-187500.015625	-187500.015625	-187500.015625	-187500.015625	257.000000	433.000000	326.000000	1606912764.180561
167	56393.136719	27185.486328	-76018.210938	-187500.015625	-187500.015625	-187500.015625	-187500.015625	-187500.015625	257.000000	433.000000	326.000000	1606912764.180570
168	56397.046875	27190.025391	-86647.156250	-187500.015625	-187500.015625	-187500.015625	-187500.015625	-187500.015625	256.000000	434.000000	326.000000	1606912764.180579
169	56338.664062	27127.707031	-85821.953125	-187500.015625	-187500.015625	-187500.015625	-187500.015625	-187500.015625	256.000000	433.000000	326.000000	1606912764.180588
170	56295.949219	27082.580078	-74485.914062	-187500.015625	-187500.015625	-187500.015625	-187500.015625	-187500.015625	257.000000	433.000000	326.000000	1606912764.180597
171	56338.195312	27129.832031	-71348.484375	-187500.015625	-187500.015625	-187500.015625	-187500.015625	-187500.015625	256.000000	434.000000	326.000000	1606912764.180606
172	56392.175781	27185.978516	-81772.382812	-187500.015625	-187500.015625	-187500.015625	-187500.015625	-187500.015625	257.000000	433.000000	326.000000	1606912764.180615
173	56381.089844	27171.539062	-89476.937500	-187500.015625	-187500.015625	-187500.015625	-187500.015625	-187500.015625	256.000000	434.000000	326.000000	1606912764.180624
174	56332.675781	27120.064453	-86603.171875	-187500.015625	-187500.015625	-187500.015625	-187500.015625	-187500.015625	256.000000	433.000000	325.000000	1606912764.180633
175	56291.480469	27075.472656	-74419.257812	-187500.015625	-187500.015625	-187500.015625	-187500.015625	-187500.015625	256.000000	434.000000	326.000000	1606912764.180642
176	56327.152344	27113.582031	-68152.101562	-187500.015625	-187500.015625	-187500.015625	-187500.015625	-187500.015625	257.000000	433.000000	326.000000	1606912764.180652
177	56392.914062	27183.876953	-75298.132812	-187500.015625	-187500.015625	-187500.015625	-187500.015625	-187500.015625	257.000000	433.000000	326.000000	1606912764.180660
178	56399.507812	27190.650391	-86044.757812	-187500.015625	-187500.015625	-187500.015625	-187500.015625	-187500.015625	256.000000	434.000000	325.000000	1606912764.180669
179	56341.773438	27128.847656	-85644.234375	-187500.015625	-187500.015625	-187500.015625	-187500.015625	-187500.015625	256.000000	433.000000	325.000000	1606912764.180678
180	56297.359375	27080.992188	-74227.593750	-187500.015625	-187500.015625	-187500.015625	-187500.015625	-187500.015625	256.000000	433.000000	326.000000	1606912764.180688
181	56330.820312	27117.023438	-68058.468750	-187500.015625	-187500.015625	-187500.015625	-187500.015625	-187500.015625	256.000000	434.000000	326.000000	1606912764.180696
182	56394.187500	27184.771484	-75198.242188	-187500.015625	-187500.015625	-187500.015625	-187500.015625	-187500.015625	256.000000	433.000000	326.000000	1606912764.180705
183	56398.902344	27188.660156	-86095.585938	-187500.015625	-187500.015625	-187500.015625	-187500.015625	-187500.015625	256.000000	433.000000	325.000000	1606912764.180715
184	56341.480469	27125.115234	-85946.429688	-187500.015625	-187500.015625	-187500.015625	-187500.015625	-187500.015625	256.000000	433.000000	325.000000	1606912764.180724
185	56293.113281	27073.169922	-74793.875000	-187500.015625	-187500.015625	-187500.015625	-187500.015625	-187500.015625	256.000000	434.000000	326.000000	1606912764.180733
186	56336.652344	27121.359375	-71057.398438	-187500.015625	-187500.015625	-187500.015625	-187500.015625	-187500.015625	256.000000	433.000000	326.000000	1606912764.180746
187	56395.148438	27184.324219	-81193.937500	-187500.015625	-187500.015625	-187500.015625	-187500.015625	-187500.015625	256.000000	433.000000	326.000000	1606912764.180756
188	56386.363281	27173.259766	-89198.093750	-187500.015625	-187500.015625	-187500.015625	-187500.015625	-187500.015625	256.000000	434.000000	325.000000	1606912764.180764
189	56337.816406	27121.113281	-86882.500000	-187500.015625	-187500.015625	-187500.015625	-187500.015625	-187500.015625	256.000000	433.000000	325.000000	1606912764.180773
190	56290.542969	27072.566406	-74890.101562	-187500.015625	-187500.015625	-187500.015625	-187500.015625	-187500.015625	256.000000	433.000000	326.000000	1606912764.180782
191	56319.843750	27106.898438	-68026.210938	-187500.015625	-187500.015625	-187500.015625	-187500.015625	-187500.015625	257.000000	433.000000	326.000000	1606912764.180792
192	56384.417969	27176.792969	-74659.562500	-187500.015625	-187500.015625	-187500.015625	-187500.015625	-187500.015625	256.000000	434.000000	325.000000	1606912764.180800
193	56391.972656	27184.480469	-85637.953125	-187500.015625	-187500.015625	-187500.015625	-187500.015625	-187500.015625	256.000000	434.000000	325.000000	1606912764.180809
194	56335.914062	27122.677734	-85882.687500	-187500.015625	-187500.015625	-187500.015625	-187500.015625	-187500.015625	256.000000	433.000000	326.000000	1606912764.180820
195	56288.796875	27070.978516	-74729.117188	-187500.015625	-187500.015625	-187500.015625	-187500.015625	-187500.015625	256.000000	434.000000	326.000000	1606912764.180830
196	56322.101562	27108.283203	-68918.742188	-187500.015625	-187500.015625	-187500.015625	-187500.015625	-187500.015625	256.000000	434.000000	326.000000	1606912764.180839
197	56387.035156	27179.183594	-78572.031250	-187500.015625	-187500.015625	-187500.015625	-187500.015625	-187500.015625	256.000000	433.000000	326.000000	1606912764.180848
198	56387.660156	27178.558594	-88279.914062	-187500.015625	-187500.015625	-187500.015625	-187500.015625	-187500.015625	256.000000	433.000000	326.000000	1606912764.180857
199	56338.441406	27126.009766	-86827.851562	-187500.015625	-187500.015625	-187500.015625	-187500.015625	-187500.015625	256.000000	433.000000	325.000000	1606912764.180867
200	56288.285156	27073.101562	-75176.492188	-187500.015625	-187500.015625	-187500.015625	-187500.015625	-187500.015625	256.000000	434.000000	326.000000	1606912764.180876
201	56319.890625	27108.351562	-68439.382812	-187500.015625	-187500.015625	-187500.015625	-187500.015625	-187500.015625	256.000000	434.000000	326.000000	1606912764.180885
202	56391.750000	27185.107422	-76971.406250	-187500.015625	-187500.015625	-187500.015625	-187500.015625	-187500.015625	256.000000	433.000000	325.000000	1606912764.180894
203	56391.437500	27182.759766	-87543.937500	-187500.015625	-187500.015625	-187500.015625	-187500.015625	-187500.015625	256.000000	434.000000	326.000000	1606912764.180904
204	56339.535156	27125.830078	-86647.632812	-187500.015625	-187500.015625	-187500.015625	-187500.015625	-187500.015625	256.000000	433.000000	326.000000	1606912764.180913
205	56291.882812	27074.644531	-75186.976562	-187500.015625	-187500.015625	-187500.015625	-187500.015625	-187500.015625	256.000000	433.000000	326.000000	1606912764.180922
206	56319.777344	27106.384766	-67936.757812	-187500.015625	-187500.015625	-187500.015625	-187500.015625	-187500.015625	256.000000	433.000000	326.000000	1606912764.180931
207	56383.078125	27173.820312	-74072.093750	-187500.015625	-187500.015625	-187500.015625	-187500.015625	-187500.015625	256.000000	433.000000	326.000000	1606912764.180940
208	56400.847656	27194.025391	-85255.453125	-187500.015625	-187500.015625	-187500.015625	-187500.015625	-187500.015625	256.000000	434.000000	326.000000	1606912764.180950
209	56352.253906	27140.425781	-86120.976562	-187500.015625	-187500.015625	-187500.015625	-187500.015625	-187500.015625	256.000000	434.000000	325.000000	1606912764.180959
210	56305.113281	27088.144531	-75266.125000	-187500.015625	-187500.015625	-187500.015625	-187500.015625	-187500.015625	256.000000	433.000000	325.000000	1606912764.180972
211	56333.546875	27118.699219	-68001.382812	-187500.015625	-187500.015625	-187500.015625	-187500.015625	-187500.015625	256.000000	434.000000	326.000000	1606912764.180981
212	56399.058594	27188.705078	-74101.554688	-187500.015625	-187500.015625	-187500.015625	-187500.015625	-187500.015625	256.000000	433.000000	326.000000	1606912764.180990
213	56413.921875	27202.898438	-85383.437500	-187500.015625	-187500.015625	-187500.015625	-187500.015625	-187500.015625	256.000000	434.000000	326.000000	1606912764.181000
214	56361.621094	27145.589844	-86493.734375	-187500.015625	-187500.015625	-187500.015625	-187500.015625	-187500.015625	256.000000	433.000000	325.000000	1606912764.181009
215	56311.351562	27091.296875	-75763.695312	-187500.015625	-187500.015625	-187500.015625	-187500.015625	-187500.015625	256.000000	434.000000	326.000000	1606912764.181018
216	56331.042969	27113.447266	-68325.078125	-187500.015625	-187500.015625	-187500.015625	-187500.015625	-187500.015625	256.000000	433.000000	326.000000	1606912764.181027
217	56390.968750	27177.976562	-74298.898438	-187500.015625	-187500.015625	-187500.015625	-187500.015625	-187500.015625	256.000000	432.000000	326.000000	1606912764.181036
218	56410.593750	27199.949219	-85655.078125	-187500.015625	-187500.015625	-187500.015625	-187500.015625	-187500.015625	256.000000	434.000000	325.000000	1606912764.181046
219	56356.480469	27142.617188	-86782.296875	-187500.015625	-187500.015625	-187500.015625	-187500.015625	-187500.015625	256.000000	433.000000	325.000000	1606912764.181055
220	56302.253906	27084.636719	-76073.085938	-187500.015625	-187500.015625	-187500.015625	-187500.015625	-187500.015625	256.000000	433.000000	326.000000	1606912764.181064
221	56324.671875	27111.300781	-68406.390625	-187500.015625	-187500.015625	-187500.015625	-187500.015625	-187500.015625	256.000000	434.000000	326.000000	1606912764.181073
222	56389.179688	27180.414062	-74029.289062	-187500.015625	-187500.015625	-187500.015625	-187500.015625	-187500.015625	256.000000	433.000000	325.000000	1606912764.181083
223	56410.906250	27200.955078	-85386.789062	-187500.015625	-187500.015625	-187500.015625	-187500.015625	-187500.015625	256.000000	433.000000	326.000000	1606912764.181092
224	56359.988281	27144.382812	-86911.023438	-187500.015625	-187500.015625	-187500.015625	-187500.015625	-187500.015625	256.000000	433.000000	325.000000	1606912764.181101
225	56303.171875	27083.205078	-76363.906250	-187500.015625	-187500.015625	-187500.015625	-187500.015625	-187500.015625	256.000000	434.000000	325.000000	1606912764.181110
226	56324.851562	27107.546875	-68622.445312	-187500.015625	-187500.015625	-187500.015625	-187500.015625	-187500.015625	256.000000	433.000000	326.000000	1606912764.181120
227	56396.511719	27186.671875	-75452.132812	-187500.015625	-187500.015625	-187500.015625	-187500.015625	-187500.015625	256.000000	433.000000	325.000000	1606912764.181129
228	56405.160156	27193.980469	-87094.734375	-187500.015625	-187500.015625	-187500.015625	-187500.015625	-187500.015625	256.000000	434.000000	325.000000	1606912764.181138
229	56354.468750	27138.302734	-87578.804688	-187500.015625	-187500.015625	-187500.015625	-187500.015625	-187500.015625	256.000000	433.000000	325.000000	1606912764.181150
230	56306.968750	27087.273438	-76733.875000	-187500.015625	-187500.015625	-187500.015625	-187500.015625	-187500.015625	256.000000	433.000000	326.000000	1606912764.181159
231	56329.320312	27111.480469	-68642.671875	-187500.015625	-187500.015625	-187500.015625	-187500.015625	-187500.015625	256.000000	434.000000	326.000000	1606912764.181168
232	56388.261719	27174.869141	-73849.578125	-187500.015625	-187500.015625	-187500.015625	-187500.015625	-187500.015625	256.000000	433.000000	326.000000	1606912764.181218
233	56409.585938	27197.625000	-85268.171875	-187500.015625	-187500.015625	-187500.015625	-187500.015625	-187500.015625	256.000000	434.000000	326.000000	1606912764.181234
234	56364.660156	27148.382812	-87157.359375	-187500.015625	-187500.015625	-187500.015625	-187500.015625	-187500.015625	256.000000	433.000000	326.000000	1606912764.181244
235	56310.679688	27090.804688	-76830.539062	-187500.015625	-187500.015625	-187500.015625	-187500.015625	-187500.015625	256.000000	434.000000	326.000000	1606912764.181253
236	56329.589844	27112.105469	-68651.750000	-187500.015625	-187500.015625	-187500.015625	-187500.015625	-187500.015625	256.000000	434.000000	326.000000	1606912764.181262
237	56393.738281	27180.570312	-73732.234375	-187500.015625	-187500.015625	-187500.015625	-187500.015625	-187500.015625	256.000000	433.000000	326.000000	1606912764.181272
238	56412.648438	27200.664062	-85201.335938	-187500.015625	-187500.015625	-187500.015625	-187500.015625	-187500.015625	256.000000	434.000000	326.000000	1606912764.181281
239	56364.437500	27149.388672	-87311.562500	-187500.015625	-187500.015625	-187500.015625	-187500.015625	-187500.015625	256.000000	434.000000	325.000000	1606912764.181290
240	56311.039062	27092.638672	-77201.132812	-187500.015625	-187500.015625	-187500.015625	-187500.015625	-187500.015625	256.000000	433.000000	326.000000	1606912764.181299
241	56338.730469	27123.728516	-70870.273438	-187500.015625	-187500.015625	-187500.015625	-187500.015625	-187500.015625	257.000000	433.000000	326.000000	1606912764.658046
242	56398.164062	27185.308594	-79714.859375	-187500.015625	-187500.015625	-187500.015625	-187500.015625	-187500.015625	256.000000	433.000000	325.000000	1606912764.658366
243	56398.144531	27184.167969	-88957.750000	-187500.015625	-187500.015625	-187500.015625	-187500.015625	-187500.015625	256.000000	433.000000	326.000000	1606912764.658828
244	56349.503906	27131.619141	-88348.750000	-187500.015625	-187500.015625	-187500.015625	-187500.015625	-187500.015625	256.000000	433.000000	325.000000	1606912764.658996
245	56301.496094	27079.695312	-77298.742188	-187500.015625	-187500.015625	-187500.015625	-187500.015625	-187500.015625	256.000000	433.000000	325.000000	1606912764.659006
246	56324.449219	27105.267578	-68505.187500	-187500.015625	-187500.015625	-187500.015625	-187500.015625	-187500.015625	256.000000	434.000000	326.000000	1606912764.659016
247	56386.878906	27172.343750	-73066.328125	-187500.015625	-187500.015625	-187500.015625	-187500.015625	-187500.015625	256.000000	433.000000	326.000000	1606912764.659026
248	56410.035156	27197.289062	-84534.320312	-187500.015625	-187500.015625	-187500.015625	-187500.015625	-187500.015625	256.000000	434.000000	325.000000	1606912764.659035
249	56359.808594	27142.191406	-87039.054688	-187500.015625	-187500.015625	-187500.015625	-187500.015625	-187500.015625	256.000000	433.000000	325.000000	1606912764.659045
250	56297.605469	27076.097656	-77095.101562	-187500.015625	-187500.015625	-187500.015625	-187500.015625	-187500.015625	256.000000	433.000000	325.000000	1606912764.659054
251	56313.855469	27095.365234	-68513.390625	-187500.015625	-187500.015625	-187500.015625	-187500.015625	-187500.015625	256.000000	434.000000	326.000000	1606912764.659063
252	56376.125000	27163.515625	-72972.656250	-187500.015625	-187500.015625	-187500.015625	-187500.015625	-187500.015625	256.000000	433.000000	326.000000	1606912764.659073
253	56402.679688	27190.671875	-84552.351562	-187500.015625	-187500.015625	-187500.015625	-187500.015625	-187500.015625	256.000000	433.000000	326.000000	1606912764.659082
254	56356.972656	27139.443359	-87266.843750	-187500.015625	-187500.015625	-187500.015625	-187500.015625	-187500.015625	256.000000	433.000000	325.000000	1606912764.659091
255	56298.765625	27077.103516	-77521.367188	-187500.015625	-187500.015625	-187500.015625	-187500.015625	-187500.015625	256.000000	433.000000	325.000000	1606912764.659100
256	56319.441406	27101.355469	-70154.609375	-187500.015625	-187500.015625	-187500.015625	-187500.015625	-187500.015625	256.000000	434.000000	326.000000	1606912764.659123
257	56384.484375	27171.046875	-77017.562500	-187500.015625	-187500.015625	-187500.015625	-187500.015625	-187500.015625	256.000000	433.000000	326.000000	1606912764.659132
258	56393.718750	27181.039062	-87379.984375	-187500.015625	-187500.015625	-187500.015625	-187500.015625	-187500.015625	256.000000	433.000000	325.000000	1606912764.659141
259	56345.906250	27127.908203	-88172.640625	-187500.015625	-187500.015625	-187500.015625	-187500.015625	-187500.015625	256.000000	433.000000	325.000000	1606912764.659150
260	56297.804688	27076.253906	-77764.218750	-187500.015625	-187500.015625	-187500.015625	-187500.015625	-187500.015625	256.000000	433.000000	325.000000	1606912764.659160
261	56313.160156	27095.230469	-68541.781250	-187500.015625	-187500.015625	-187500.015625	-187500.015625	-187500.015625	256.000000	434.000000	326.000000	1606912764.659169
262	56374.761719	27160.632812	-72563.687500	-187500.015625	-187500.015625	-187500.015625	-187500.015625	-187500.015625	256.000000	433.000000	325.000000	1606912764.659178
263	56403.015625	27191.833984	-84104.601562	-187500.015625	-187500.015625	-187500.015625	-187500.015625	-187500.015625	256.000000	434.000000	325.000000	1606912764.659187
264	56360.636719	27145.031250	-87249.335938	-187500.015625	-187500.015625	-187500.015625	-187500.015625	-187500.015625	256.000000	433.000000	325.000000	1606912764.659196
265	56304.421875	27083.585938	-77712.382812	-187500.015625	-187500.015625	-187500.015625	-187500.015625	-187500.015625	256.000000	433.000000	325.000000	1606912764.659205
266	56313.945312	27093.822266	-68627.945312	-187500.015625	-187500.015625	-187500.015625	-187500.015625	-187500.015625	256.000000	434.000000	326.000000	1606912764.659214
267	56373.132812	27156.630859	-72486.992188	-187500.015625	-187500.015625	-187500.015625	-187500.015625	-187500.015625	256.000000	433.000000	326.000000	1606912764.659224
268	56400.804688	27185.509766	-84054.203125	-187500.015625	-187500.015625	-187500.015625	-187500.015625	-187500.015625	256.000000	434.000000	325.000000	1606912764.659233
269	56356.078125	27136.246094	-87440.867188	-187500.015625	-187500.015625	-187500.015625	-187500.015625	-187500.015625	256.000000	433.000000	325.000000	1606912764.659242
270	56292.218750	27068.431641	-78097.039062	-187500.015625	-187500.015625	-187500.015625	-187500.015625	-187500.015625	256.000000	433.000000	326.000000	1606912764.659251
271	56316.246094	27098.539062	-70570.867188	-187500.015625	-187500.015625	-187500.015625	-187500.015625	-187500.015625	256.000000	434.000000	326.000000	1606912764.659261
272	56386.007812	27174.064453	-78707.773438	-187500.015625	-187500.015625	-187500.015625	-187500.015625	-187500.015625	256.000000	433.000000	326.000000	1606912764.659270
273	56391.726562	27178.333984	-88441.398438	-187500.015625	-187500.015625	-187500.015625	-187500.015625	-187500.015625	256.000000	434.000000	325.000000	1606912764.659279
274	56350.332031	27133.294922	-88711.882812	-187500.015625	-187500.015625	-187500.015625	-187500.015625	-187500.015625	256.000000	433.000000	325.000000	1606912764.659288
275	56295.191406	27074.197266	-78395.320312	-187500.015625	-187500.015625	-187500.015625	-187500.015625	-187500.015625	256.000000	433.000000	325.000000	1606912764.659298
276	56307.371094	27088.726562	-68619.453125	-187500.015625	-187500.015625	-187500.015625	-187500.015625	-187500.015625	256.000000	434.000000	326.000000	1606912764.659307
277	56369.199219	27155.892578	-71942.085938	-187500.015625	-187500.015625	-187500.015625	-187500.015625	-187500.015625	256.000000	432.000000	326.000000	1606912764.659316
278	56401.921875	27190.025391	-83479.117188	-187500.015625	-187500.015625	-187500.015625	-187500.015625	-187500.015625	256.000000	434.000000	325.000000	1606912764.659325
279	56360.949219	27144.941406	-87206.062500	-187500.015625	-187500.015625	-187500.015625	-187500.015625	-187500.015625	256.000000	433.000000	325.000000	1606912764.659339
280	56302.835938	27082.892578	-78128.757812	-187500.015625	-187500.015625	-187500.015625	-187500.015625	-187500.015625	256.000000	433.000000	325.000000	1606912764.659348
281	56310.500000	27090.939453	-68604.343750	-187500.015625	-187500.015625	-187500.015625	-187500.015625	-187500.015625	256.000000	433.000000	326.000000	1606912764.659357
282	56372.035156	27158.150391	-71920.109375	-187500.015625	-187500.015625	-187500.015625	-187500.015625	-187500.015625	256.000000	433.000000	326.000000	1606912764.659366
283	56399.484375	27188.527344	-83564.609375	-187500.015625	-187500.015625	-187500.015625	-187500.015625	-187500.015625	256.000000	434.000000	325.000000	1606912764.659376
284	56350.601562	27134.816406	-87530.882812	-187500.015625	-187500.015625	-187500.015625	-187500.015625	-187500.015625	256.000000	433.000000	325.000000	1606912764.659385
285	56294.386719	27075.292969	-78599.859375	-187500.015625	-187500.015625	-187500.015625	-187500.015625	-187500.015625	256.000000	433.000000	326.000000	1606912764.659394
286	56310.816406	27093.888672	-69910.734375	-187500.015625	-187500.015625	-187500.015625	-187500.015625	-187500.015625	256.000000	434.000000	326.000000	1606912764.659403
287	56377.421875	27164.923828	-75041.132812	-187500.015625	-187500.015625	-187500.015625	-187500.015625	-187500.015625	256.000000	433.000000	325.000000	1606912764.659412
288	56395.820312	27183.207031	-86054.617188	-187500.015625	-187500.015625	-187500.015625	-187500.015625	-187500.015625	256.000000	433.000000	325.000000	1606912764.659422
289	56350.824219	27134.480469	-88361.179688	-187500.015625	-187500.015625	-187500.015625	-187500.015625	-187500.015625	256.000000	433.000000	325.000000	1606912764.659431
290	56288.597656	27068.587891	-78920.382812	-187500.015625	-187500.015625	-187500.015625	-187500.015625	-187500.015625	256.000000	433.000000	325.000000	1606912764.659440
291	56296.753906	27078.199219	-68882.265625	-187500.015625	-187500.015625	-187500.015625	-187500.015625	-187500.015625	256.000000	434.000000	325.000000	1606912764.659449
292	56362.558594	27147.935547	-71664.226562	-187500.015625	-187500.015625	-187500.015625	-187500.015625	-187500.015625	256.000000	433.000000	326.000000	1606912764.659458
293	56395.660156	27183.095703	-83173.007812	-187500.015625	-187500.015625	-187500.015625	-187500.015625	-187500.015625	256.000000	433.000000	326.000000	1606912764.659467
294	56356.343750	27140.582031	-87505.468750	-187500.015625	-187500.015625	-187500.015625	-187500.015625	-187500.015625	256.000000	434.000000	325.000000	1606912764.659477
295	56296.285156	27075.091797	-78938.000000	-187500.015625	-187500.015625	-187500.015625	-187500.015625	-187500.015625	256.000000	433.000000	325.000000	1606912764.659486
296	56306.859375	27087.832031	-70280.742188	-187500.015625	-187500.015625	-187500.015625	-187500.015625	-187500.015625	256.000000	434.000000	326.000000	1606912764.659495
297	56368.707031	27155.378906	-76835.437500	-187500.015625	-187500.015625	-187500.015625	-187500.015625	-187500.015625	256.000000	433.000000	325.000000	1606912764.659504
298	56380.953125	27166.220703	-87467.445312	-187500.015625	-187500.015625	-187500.015625	-187500.015625	-187500.015625	256.000000	434.000000	325.000000	1606912764.659513
299	56345.882812	27127.619141	-88902.359375	-187500.015625	-187500.015625	-187500.015625	-187500.015625	-187500.015625	256.000000	433.000000	325.000000	1606912764.659523
300	56292.261719	27070.398438	-79369.609375	-187500.015625	-187500.015625	-187500.015625	-187500.015625	-187500.015625	256.000000	433.000000	325.000000	1606912764.659532
301	56301.003906	27080.613281	-68935.171875	-187500.015625	-187500.015625	-187500.015625	-187500.015625	-187500.015625	256.000000	434.000000	325.000000	1606912764.659541
302	56362.203125	27146.707031	-71260.578125	-187500.015625	-187500.015625	-187500.015625	-187500.015625	-187500.015625	256.000000	433.000000	325.000000	1606912764.659550
303	56393.671875	27181.306641	-82705.695312	-187500.015625	-187500.015625	-187500.015625	-187500.015625	-187500.015625	256.000000	433.000000	325.000000	1606912764.659563
304	56354.289062	27138.638672	-87402.960938	-187500.015625	-187500.015625	-187500.015625	-187500.015625	-187500.015625	256.000000	434.000000	325.000000	1606912764.659572
305	56289.089844	27069.482422	-79092.406250	-187500.015625	-187500.015625	-187500.015625	-187500.015625	-187500.015625	256.000000	433.000000	325.000000	1606912764.659581
306	56293.378906	27073.906250	-68914.804688	-187500.015625	-187500.015625	-187500.015625	-187500.015625	-187500.015625	256.000000	434.000000	326.000000	1606912764.659591
307	56355.785156	27140.291016	-71232.078125	-187500.015625	-187500.015625	-187500.015625	-187500.015625	-187500.015625	256.000000	433.000000	326.000000	1606912764.659600
308	56393.226562	27179.585938	-82897.703125	-187500.015625	-187500.015625	-187500.015625	-187500.015625	-187500.015625	256.000000	434.000000	325.000000	1606912764.659609
309	56357.976562	27139.644531	-87793.718750	-187500.015625	-187500.015625	-187500.015625	-187500.015625	-187500.015625	256.000000	433.000000	325.000000	1606912764.659618
310	56295.816406	27073.371094	-79648.921875	-187500.015625	-187500.015625	-187500.015625	-187500.015625	-187500.015625	256.000000	433.000000	325.000000	1606912764.659628
311	56299.886719	27079.964844	-70110.023438	-187500.015625	-187500.015625	-187500.015625	-187500.015625	-187500.015625	256.000000	434.000000	326.000000	1606912764.659637
312	56365.710938	27150.908203	-73948.242188	-187500.015625	-187500.015625	-187500.015625	-187500.015625	-187500.015625	256.000000	433.000000	326.000000	1606912764.659646
313	56397.316406	27184.302734	-85178.960938	-187500.015625	-187500.015625	-187500.015625	-187500.015625	-187500.015625	256.000000	434.000000	326.000000	1606912764.659655
314	56355.921875	27140.449219	-88598.625000	-187500.015625	-187500.015625	-187500.015625	-187500.015625	-187500.015625	256.000000	433.000000	325.000000	1606912764.659665
315	56293.402344	27073.593750	-79983.437500	-187500.015625	-187500.015625	-187500.015625	-187500.015625	-187500.015625	256.000000	433.000000	325.000000	1606912764.659674
316	56294.832031	27076.119141	-69366.085938	-187500.015625	-187500.015625	-187500.015625	-187500.015625	-187500.015625	256.000000	434.000000	325.000000	1606912764.659683
317	56353.281250	27139.398438	-71154.789062	-187500.015625	-187500.015625	-187500.015625	-187500.015625	-187500.015625	256.000000	433.000000	325.000000	1606912764.659692
318	56385.468750	27173.976562	-82572.148438	-187500.015625	-187500.015625	-187500.015625	-187500.015625	-187500.015625	256.000000	433.000000	325.000000	1606912764.659702
319	56352.277344	27137.564453	-87851.945312	-187500.015625	-187500.015625	-187500.015625	-187500.015625	-187500.015625	256.000000	434.000000	325.000000	1606912764.659711
320	56291.523438	27070.933594	-80068.390625	-187500.015625	-187500.015625	-187500.015625	-187500.015625	-187500.015625	256.000000	433.000000	326.000000	1606912764.659720
321	56299.058594	27079.451172	-70617.453125	-187500.015625	-187500.015625	-187500.015625	-187500.015625	-187500.015625	256.000000	434.000000	326.000000	1606912764.659729
322	56367.343750	27153.949219	-76321.171875	-187500.015625	-187500.015625	-187500.015625	-187500.015625	-187500.015625	256.000000	433.000000	325.000000	1606912764.659738
323	56391.058594	27177.931641	-87168.828125	-187500.015625	-187500.015625	-187500.015625	-187500.015625	-187500.015625	256.000000	434.000000	326.000000	1606912764.659748
324	56356.703125	27140.359375	-89303.039062	-187500.015625	-187500.015625	-187500.015625	-187500.015625	-187500.015625	256.000000	433.000000	325.000000	1606912764.659757
325	56291.324219	27071.068359	-80452.617188	-187500.015625	-187500.015625	-187500.015625	-187500.015625	-187500.015625	256.000000	433.000000	325.000000	1606912764.659766
326	56284.617188	27066.576172	-69376.054688	-187500.015625	-187500.015625	-187500.015625	-187500.015625	-187500.015625	256.000000	434.000000	325.000000	1606912764.659780
327	56345.527344	27132.849609	-70673.218750	-187500.015625	-187500.015625	-187500.015625	-187500.015625	-187500.015625	256.000000	433.000000	326.000000	1606912764.659789
328	56389.558594	27179.005859	-81991.914062	-187500.015625	-187500.015625	-187500.015625	-187500.015625	-187500.015625	256.000000	433.000000	326.000000	1606912764.659798
329	56359.050781	27145.320312	-87629.875000	-187500.015625	-187500.015625	-187500.015625	-187500.015625	-187500.015625	256.000000	434.000000	325.000000	1606912764.659808
330	56300.691406	27083.183594	-80182.703125	-187500.015625	-187500.015625	-187500.015625	-187500.015625	-187500.015625	256.000000	433.000000	325.000000	1606912764.659817
331	56293.515625	27075.830078	-69468.414062	-187500.015625	-187500.015625	-187500.015625	-187500.015625	-187500.015625	256.000000	433.000000	326.000000	1606912764.659826
332	56347.894531	27133.093750	-70739.046875	-187500.015625	-187500.015625	-187500.015625	-187500.015625	-187500.015625	256.000000	433.000000	325.000000	1606912764.659835
333	56391.238281	27179.183594	-82137.789062	-187500.015625	-187500.015625	-187500.015625	-187500.015625	-187500.015625	256.000000	434.000000	325.000000	1606912764.659844
334	56356.097656	27141.677734	-87992.914062	-187500.015625	-187500.015625	-187500.015625	-187500.015625	-187500.015625	256.000000	434.000000	325.000000	1606912764.659853
335	56285.734375	27067.492188	-80654.007812	-187500.015625	-187500.015625	-187500.015625	-187500.015625	-187500.015625	256.000000	433.000000	325.000000	1606912764.659865
336	56284.460938	27067.492188	-70315.320312	-187500.015625	-187500.015625	-187500.015625	-187500.015625	-187500.015625	256.000000	433.000000	326.000000	1606912764.659874
337	56346.019531	27135.933594	-72564.914062	-187500.015625	-187500.015625	-187500.015625	-187500.015625	-187500.015625	256.000000	433.000000	325.000000	1606912764.659884
338	56384.777344	27178.042969	-83845.773438	-187500.015625	-187500.015625	-187500.015625	-187500.015625	-187500.015625	256.000000	433.000000	326.000000	1606912764.659893
339	56354.246094	27144.001953	-88631.546875	-187500.015625	-187500.015625	-187500.015625	-187500.015625	-187500.015625	256.000000	433.000000	325.000000	1606912764.659902
340	56291.636719	27076.880859	-80987.007812	-187500.015625	-187500.015625	-187500.015625	-187500.015625	-187500.015625	256.000000	433.000000	325.000000	1606912764.659911
341	56286.226562	27071.269531	-69862.429688	-187500.015625	-187500.015625	-187500.015625	-187500.015625	-187500.015625	256.000000	434.000000	325.000000	1606912764.659921
342	56345.906250	27135.531250	-70607.750000	-187500.015625	-187500.015625	-187500.015625	-187500.015625	-187500.015625	256.000000	433.000000	326.000000	1606912764.659930
343	56393.472656	27185.554688	-81771.257812	-187500.015625	-187500.015625	-187500.015625	-187500.015625	-187500.015625	256.000000	433.000000	326.000000	1606912764.659939
344	56364.972656	27154.484375	-87939.718750	-187500.015625	-187500.015625	-187500.015625	-187500.015625	-187500.015625	256.000000	434.000000	325.000000	1606912764.659948
345	56295.839844	27079.763672	-81029.250000	-187500.015625	-187500.015625	-187500.015625	-187500.015625	-187500.015625	256.000000	433.000000	325.000000	1606912764.659958
346	56289.984375	27076.701172	-70533.046875	-187500.015625	-187500.015625	-187500.015625	-187500.015625	-187500.015625	256.000000	434.000000	326.000000	1606912764.659967
347	56351.832031	27145.052734	-74354.687500	-187500.015625	-187500.015625	-187500.015625	-187500.015625	-187500.015625	256.000000	433.000000	326.000000	1606912764.659976
348	56377.890625	27171.785156	-86059.890625	-187500.015625	-187500.015625	-187500.015625	-187500.015625	-187500.015625	256.000000	433.000000	325.000000	1606912764.659985
349	56343.960938	27135.083984	-89471.820312	-187500.015625	-187500.015625	-187500.015625	-187500.015625	-187500.015625	256.000000	434.000000	325.000000	1606912764.659998
350	56287.523438	27073.750000	-81531.937500	-187500.015625	-187500.015625	-187500.015625	-187500.015625	-187500.015625	256.000000	433.000000	326.000000	1606912764.660008
351	56286.652344	27073.214844	-70045.046875	-187500.015625	-187500.015625	-187500.015625	-187500.015625	-187500.015625	256.000000	434.000000	326.000000	1606912764.660017
352	56348.476562	27138.525391	-70277.703125	-187500.015625	-187500.015625	-187500.015625	-187500.015625	-187500.015625	256.000000	433.000000	325.000000	1606912764.660026
353	56393.179688	27185.755859	-81273.867188	-187500.015625	-187500.015625	-187500.015625	-187500.015625	-187500.015625	256.000000	434.000000	325.000000	1606912764.660036
354	56362.714844	27151.736328	-87813.609375	-187500.015625	-187500.015625	-187500.015625	-187500.015625	-187500.015625	256.000000	433.000000	325.000000	1606912764.660046
355	56295.390625	27078.869141	-81254.445312	-187500.015625	-187500.015625	-187500.015625	-187500.015625	-187500.015625	256.000000	433.000000	325.000000	1606912764.660055
356	56289.871094	27072.410156	-70068.335938	-187500.015625	-187500.015625	-187500.015625	-187500.015625	-187500.015625	256.000000	434.000000	325.000000	1606912764.660064
357	56349.503906	27137.789062	-70404.484375	-187500.015625	-187500.015625	-187500.015625	-187500.015625	-187500.015625	256.000000	433.000000	325.000000	1606912764.660074
358	56393.023438	27186.291016	-81967.734375	-187500.015625	-187500.015625	-187500.015625	-187500.015625	-187500.015625	256.000000	433.000000	326.000000	1606912764.660083
359	56362.113281	27151.490234	-88366.812500	-187500.015625	-187500.015625	-187500.015625	-187500.015625	-187500.015625	256.000000	434.000000	325.000000	1606912764.660092
360	56304.667969	27089.843750	-81729.265625	-187500.015625	-187500.015625	-187500.015625	-187500.015625	-187500.015625	256.000000	433.000000	325.000000	1606912764.660102
361	56299.527344	27084.792969	-70748.500000	-187500.015625	-187500.015625	-187500.015625	-187500.015625	-187500.015625	256.000000	434.000000	326.000000	1606912765.137781
362	56355.453125	27146.058594	-71629.562500	-187500.015625	-187500.015625	-187500.015625	-187500.015625	-187500.015625	256.000000	433.000000	326.000000	1606912765.138553
363	56397.898438	27190.470703	-82729.640625	-187500.015625	-187500.015625	-187500.015625	-187500.015625	-187500.015625	256.000000	433.000000	325.000000	1606912765.138785
364	56372.820312	27162.083984	-88699.968750	-187500.015625	-187500.015625	-187500.015625	-187500.015625	-187500.015625	256.000000	434.000000	325.000000	1606912765.138796
365	56310.390625	27095.611328	-82024.078125	-187500.015625	-187500.015625	-187500.015625	-187500.015625	-187500.015625	256.000000	434.000000	325.000000	1606912765.138804
366	56293.648438	27077.662109	-70470.062500	-187500.015625	-187500.015625	-187500.015625	-187500.015625	-187500.015625	256.000000	434.000000	326.000000	1606912765.138813
367	56348.656250	27134.859375	-70173.656250	-187500.015625	-187500.015625	-187500.015625	-187500.015625	-187500.015625	256.000000	433.000000	325.000000	1606912765.138822
368	56399.484375	27188.101562	-80994.406250	-187500.015625	-187500.015625	-187500.015625	-187500.015625	-187500.015625	256.000000	434.000000	325.000000	1606912765.138832
369	56374.988281	27160.564453	-88060.375000	-187500.015625	-187500.015625	-187500.015625	-187500.015625	-187500.015625	256.000000	433.000000	325.000000	1606912765.138841
370	56305.136719	27084.189453	-82081.820312	-187500.015625	-187500.015625	-187500.015625	-187500.015625	-187500.015625	256.000000	433.000000	325.000000	1606912765.138850
371	56293.492188	27072.074219	-71088.132812	-187500.015625	-187500.015625	-187500.015625	-187500.015625	-187500.015625	256.000000	434.000000	326.000000	1606912765.138859
372	56354.847656	27140.962891	-73717.773438	-187500.015625	-187500.015625	-187500.015625	-187500.015625	-187500.015625	256.000000	433.000000	326.000000	1606912765.138869
373	56389.046875	27177.396484	-85486.992188	-187500.015625	-187500.015625	-187500.015625	-187500.015625	-187500.015625	256.000000	433.000000	325.000000	1606912765.138890
374	56361.351562	27146.707031	-89698.351562	-187500.015625	-187500.015625	-187500.015625	-187500.015625	-187500.015625	256.000000	434.000000	325.000000	1606912765.138900
375	56298.031250	27079.628906	-82598.945312	-187500.015625	-187500.015625	-187500.015625	-187500.015625	-187500.015625	256.000000	433.000000	325.000000	1606912765.138909
376	56281.488281	27062.798828	-70686.203125	-187500.015625	-187500.015625	-187500.015625	-187500.015625	-187500.015625	256.000000	434.000000	326.000000	1606912765.138918
377	56337.750000	27124.400391	-69804.695312	-187500.015625	-187500.015625	-187500.015625	-187500.015625	-187500.015625	256.000000	433.000000	325.000000	1606912765.138928
378	56388.890625	27179.005859	-80420.812500	-187500.015625	-187500.015625	-187500.015625	-187500.015625	-187500.015625	256.000000	433.000000	325.000000	1606912765.138937
379	56365.105469	27153.210938	-87848.320312	-187500.015625	-187500.015625	-187500.015625	-187500.015625	-187500.015625	256.000000	434.000000	325.000000	1606912765.138946
380	56303.347656	27086.156250	-82285.062500	-187500.015625	-187500.015625	-187500.015625	-187500.015625	-187500.015625	256.000000	433.000000	325.000000	1606912765.138955
381	56286.519531	27069.726562	-70739.226562	-187500.015625	-187500.015625	-187500.015625	-187500.015625	-187500.015625	256.000000	434.000000	326.000000	1606912765.138964
382	56340.164062	27128.310547	-69839.968750	-187500.015625	-187500.015625	-187500.015625	-187500.015625	-187500.015625	256.000000	433.000000	326.000000	1606912765.138973
383	56392.398438	27184.347656	-80519.429688	-187500.015625	-187500.015625	-187500.015625	-187500.015625	-187500.015625	256.000000	433.000000	325.000000	1606912765.138983
384	56373.242188	27162.912109	-88117.054688	-187500.015625	-187500.015625	-187500.015625	-187500.015625	-187500.015625	256.000000	433.000000	325.000000	1606912765.138992
385	56313.406250	27097.287109	-82658.539062	-187500.015625	-187500.015625	-187500.015625	-187500.015625	-187500.015625	256.000000	433.000000	325.000000	1606912765.139001
386	56295.324219	27079.337891	-71446.093750	-187500.015625	-187500.015625	-187500.015625	-187500.015625	-187500.015625	256.000000	434.000000	326.000000	1606912765.139010
387	56351.027344	27140.783203	-71914.656250	-187500.015625	-187500.015625	-187500.015625	-187500.015625	-187500.015625	256.000000	433.000000	326.000000	1606912765.139019
388	56392.062500	27183.945312	-82790.296875	-187500.015625	-187500.015625	-187500.015625	-187500.015625	-187500.015625	256.000000	434.000000	325.000000	1606912765.139028
389	56361.554688	27150.640625	-89011.906250	-187500.015625	-187500.015625	-187500.015625	-187500.015625	-187500.015625	256.000000	434.000000	325.000000	1606912765.139038
390	56299.101562	27083.517578	-83036.617188	-187500.015625	-187500.015625	-187500.015625	-187500.015625	-187500.015625	256.000000	433.000000	325.000000	1606912765.139046
391	56279.074219	27061.994141	-71107.960938	-187500.015625	-187500.015625	-187500.015625	-187500.015625	-187500.015625	256.000000	434.000000	325.000000	1606912765.139056
392	56331.667969	27118.341797	-69660.687500	-187500.015625	-187500.015625	-187500.015625	-187500.015625	-187500.015625	256.000000	433.000000	326.000000	1606912765.139065
393	56385.937500	27177.439453	-79963.968750	-187500.015625	-187500.015625	-187500.015625	-187500.015625	-187500.015625	256.000000	433.000000	325.000000	1606912765.139074
394	56368.324219	27157.615234	-87885.203125	-187500.015625	-187500.015625	-187500.015625	-187500.015625	-187500.015625	256.000000	434.000000	325.000000	1606912765.139083
395	56306.097656	27088.546875	-82921.882812	-187500.015625	-187500.015625	-187500.015625	-187500.015625	-187500.015625	256.000000	433.000000	325.000000	1606912765.139093
396	56290.765625	27071.828125	-71830.164062	-187500.015625	-187500.015625	-187500.015625	-187500.015625	-187500.015625	256.000000	434.000000	326.000000	1606912765.139106
397	56349.214844	27135.888672	-74054.992188	-187500.015625	-187500.015625	-187500.015625	-187500.015625	-187500.015625	256.000000	434.000000	325.000000	1606912765.139115
398	56386.699219	27175.070312	-85418.062500	-187500.015625	-187500.015625	-187500.015625	-187500.015625	-187500.015625	256.000000	433.000000	325.000000	1606912765.139124
399	56365.105469	27151.667969	-89880.093750	-187500.015625	-187500.015625	-187500.015625	-187500.015625	-187500.015625	256.000000	434.000000	325.000000	1606912765.139134
400	56307.371094	27088.501953	-83488.703125	-187500.015625	-187500.015625	-187500.015625	-187500.015625	-187500.015625	256.000000	433.000000	325.000000	1606912765.139144
401	56283.457031	27064.138672	-71232.976562	-187500.015625	-187500.015625	-187500.015625	-187500.015625	-187500.015625	256.000000	434.000000	325.000000	1606912765.139153
402	56337.503906	27124.042969	-69277.109375	-187500.015625	-187500.015625	-187500.015625	-187500.015625	-187500.015625	256.000000	433.000000	326.000000	1606912765.139162
403	56388.039062	27179.474609	-79342.070312	-187500.015625	-187500.015625	-187500.015625	-187500.015625	-187500.015625	256.000000	433.000000	325.000000	1606912765.139172
404	56373.511719	27162.531250	-87537.851562	-187500.015625	-187500.015625	-187500.015625	-187500.015625	-187500.015625	256.000000	434.000000	325.000000	1606912765.139181
405	56310.054688	27093.644531	-82991.445312	-187500.015625	-187500.015625	-187500.015625	-187500.015625	-187500.015625	256.000000	433.000000	325.000000	1606912765.139190
406	56286.226562	27068.654297	-71251.953125	-187500.015625	-187500.015625	-187500.015625	-187500.015625	-187500.015625	256.000000	434.000000	325.000000	1606912765.139199
407	56338.730469	27125.160156	-69309.718750	-187500.015625	-187500.015625	-187500.015625	-187500.015625	-187500.015625	256.000000	433.000000	325.000000	1606912765.139208
408	56392.914062	27182.984375	-79421.531250	-187500.015625	-187500.015625	-187500.015625	-187500.015625	-187500.015625	256.000000	434.000000	325.000000	1606912765.139218
409	56378.050781	27165.929688	-87873.398438	-187500.015625	-187500.015625	-187500.015625	-187500.015625	-187500.015625	256.000000	434.000000	325.000000	1606912765.139226
410	56312.714844	27096.527344	-83439.507812	-187500.015625	-187500.015625	-187500.015625	-187500.015625	-187500.015625	256.000000	433.000000	325.000000	1606912765.139235
411	56286.562500	27068.878906	-71959.539062	-187500.015625	-187500.015625	-187500.015625	-187500.015625	-187500.015625	256.000000	433.000000	326.000000	1606912765.139245
412	56336.316406	27122.857422	-71122.890625	-187500.015625	-187500.015625	-187500.015625	-187500.015625	-187500.015625	256.000000	433.000000	326.000000	1606912765.139254
413	56383.367188	27171.181641	-81563.054688	-187500.015625	-187500.015625	-187500.015625	-187500.015625	-187500.015625	256.000000	433.000000	325.000000	1606912765.139263
414	56365.824219	27151.646484	-88814.007812	-187500.015625	-187500.015625	-187500.015625	-187500.015625	-187500.015625	256.000000	434.000000	325.000000	1606912765.139272
415	56305.472656	27087.720703	-83882.648438	-187500.015625	-187500.015625	-187500.015625	-187500.015625	-187500.015625	256.000000	433.000000	325.000000	1606912765.139282
416	56278.472656	27060.876953	-71837.320312	-187500.015625	-187500.015625	-187500.015625	-187500.015625	-187500.015625	256.000000	433.000000	326.000000	1606912765.139291
417	56327.644531	27116.330078	-69345.593750	-187500.015625	-187500.015625	-187500.015625	-187500.015625	-187500.015625	256.000000	433.000000	325.000000	1606912765.139300
418	56384.152344	27177.396484	-79112.523438	-187500.015625	-187500.015625	-187500.015625	-187500.015625	-187500.015625	256.000000	434.000000	325.000000	1606912765.139309
419	56370.808594	27160.966797	-87809.609375	-187500.015625	-187500.015625	-187500.015625	-187500.015625	-187500.015625	256.000000	433.000000	325.000000	1606912765.139322
420	56302.835938	27085.306641	-83831.000000	-187500.015625	-187500.015625	-187500.015625	-187500.015625	-187500.015625	256.000000	433.000000	325.000000	1606912765.139332
421	56277.980469	27058.550781	-72158.242188	-187500.015625	-187500.015625	-187500.015625	-187500.015625	-187500.015625	256.000000	434.000000	325.000000	1606912765.139341
422	56338.664062	27125.652344	-71993.312500	-187500.015625	-187500.015625	-187500.015625	-187500.015625	-187500.015625	256.000000	433.000000	325.000000	1606912765.139350
423	56385.871094	27175.718750	-83732.937500	-187500.015625	-187500.015625	-187500.015625	-187500.015625	-187500.015625	256.000000	433.000000	325.000000	1606912765.139359
424	56364.078125	27150.574219	-89738.875000	-187500.015625	-187500.015625	-187500.015625	-187500.015625	-187500.015625	256.000000	434.000000	325.000000	1606912765.139368
425	56305.718750	27087.585938	-84462.453125	-187500.015625	-187500.015625	-187500.015625	-187500.015625	-187500.015625	260.000000	433.000000	1018.000000	1606912765.139377
426	56278.023438	27057.835938	-72133.726562	-187500.015625	-187500.015625	-187500.015625	-187500.015625	-187500.015625	302.000000	433.000000	1018.000000	1606912765.139386
427	56322.011719	27106.832031	-69113.851562	-187500.015625	-187500.015625	-187500.015625	-187500.015625	-187500.015625	334.000000	433.000000	1018.000000	1606912765.139396
428	56377.824219	27169.058594	-78564.632812	-187500.015625	-187500.015625	-187500.015625	-187500.015625	-187500.015625	359.000000	433.000000	1018.000000	1606912765.139405
429	56365.800781	27156.207031	-87528.531250	-187500.015625	-187500.015625	-187500.015625	-187500.015625	-187500.015625	379.000000	433.000000	1019.000000	1606912765.139414
430	56301.472656	27084.880859	-83991.507812	-187500.015625	-187500.015625	-187500.015625	-187500.015625	-187500.015625	395.000000	433.000000	1019.000000	1606912765.139423
431	56274.558594	27055.914062	-72105.359375	-187500.015625	-187500.015625	-187500.015625	-187500.015625	-187500.015625	408.000000	434.000000	1019.000000	1606912765.139432
432	56325.859375	27113.068359	-69290.765625	-187500.015625	-187500.015625	-187500.015625	-187500.015625	-187500.015625	419.000000	433.000000	1018.000000	1606912765.139441
433	56384.195312	27178.580078	-80069.375000	-187500.015625	-187500.015625	-187500.015625	-187500.015625	-187500.015625	427.000000	433.000000	1019.000000	1606912765.139450
434	56366.425781	27158.351562	-88613.507812	-187500.015625	-187500.015625	-187500.015625	-187500.015625	-187500.015625	433.000000	433.000000	1019.000000	1606912765.139460
435	56302.296875	27087.453125	-84499.406250	-187500.015625	-187500.015625	-187500.015625	-187500.015625	-187500.015625	439.000000	433.000000	1018.000000	1606912765.139469
436	56269.417969	27052.830078	-72422.757812	-187500.015625	-187500.015625	-187500.015625	-187500.015625	-187500.015625	443.000000	434.000000	1018.000000	1606912765.139478
437	56313.562500	27102.673828	-69118.070312	-187500.015625	-187500.015625	-187500.015625	-187500.015625	-187500.015625	447.000000	433.000000	1019.000000	1606912765.139487
438	56362.894531	27157.636719	-78405.265625	-187500.015625	-187500.015625	-187500.015625	-187500.015625	-187500.015625	449.000000	433.000000	1019.000000	1606912765.139496
439	56346.734375	27140.582031	-87640.335938	-187500.015625	-187500.015625	-187500.015625	-187500.015625	-187500.015625	451.000000	434.000000	1018.000000	1606912765.139506
440	56287.613281	27077.082031	-84453.406250	-187500.015625	-187500.015625	-187500.015625	-187500.015625	-187500.015625	453.000000	433.000000	1019.000000	1606912765.139515
441	56258.601562	27045.029297	-72558.007812	-187500.015625	-187500.015625	-187500.015625	-187500.015625	-187500.015625	454.000000	433.000000	1019.000000	1606912765.139524
442	56312.601562	27102.361328	-69055.265625	-187500.015625	-187500.015625	-187500.015625	-187500.015625	-187500.015625	455.000000	434.000000	1018.000000	1606912765.139537
443	56377.714844	27170.287109	-78233.648438	-187500.015625	-187500.015625	-187500.015625	-187500.015625	-187500.015625	456.000000	434.000000	1018.000000	1606912765.139546
444	56369.644531	27160.029297	-87624.687500	-187500.015625	-187500.015625	-187500.015625	-187500.015625	-187500.015625	457.000000	433.000000	1018.000000	1606912765.139556
445	56306.925781	27091.990234	-84666.484375	-187500.015625	-187500.015625	-187500.015625	-187500.015625	-187500.015625	457.000000	433.000000	1019.000000	1606912765.139565
446	56275.253906	27058.640625	-73108.437500	-187500.015625	-187500.015625	-187500.015625	-187500.015625	-187500.015625	458.000000	434.000000	1018.000000	1606912765.139576
447	56328.652344	27118.095703	-72816.101562	-187500.015625	-187500.015625	-187500.015625	-187500.015625	-187500.015625	458.000000	433.000000	1018.000000	1606912765.139585
448	56371.277344	27162.755859	-84035.914062	-187500.015625	-187500.015625	-187500.015625	-187500.015625	-187500.015625	458.000000	433.000000	1019.000000	1606912765.139595
449	56356.746094	27144.761719	-90015.703125	-187500.015625	-187500.015625	-187500.015625	-187500.015625	-187500.015625	458.000000	434.000000	1018.000000	1606912765.139604
450	56304.222656	27088.212891	-85319.492188	-187500.015625	-187500.015625	-187500.015625	-187500.015625	-187500.015625	459.000000	433.000000	1018.000000	1606912765.139613
451	56273.597656	27055.064453	-72820.726562	-187500.015625	-187500.015625	-187500.015625	-187500.015625	-187500.015625	459.000000	434.000000	1019.000000	1606912765.139623
452	56314.457031	27100.238281	-68668.960938	-187500.015625	-187500.015625	-187500.015625	-187500.015625	-187500.015625	459.000000	433.000000	1019.000000	1606912765.139632
453	56374.449219	27166.263672	-77449.687500	-187500.015625	-187500.015625	-187500.015625	-187500.015625	-187500.015625	459.000000	433.000000	1018.000000	1606912765.139642
454	56370.203125	27161.257812	-87117.281250	-187500.015625	-187500.015625	-187500.015625	-187500.015625	-187500.015625	459.000000	434.000000	1018.000000	1606912765.139651
455	56311.753906	27098.761719	-84598.445312	-187500.015625	-187500.015625	-187500.015625	-187500.015625	-187500.015625	459.000000	433.000000	1019.000000	1606912765.139660
456	56269.933594	27056.517578	-72726.937500	-187500.015625	-187500.015625	-187500.015625	-187500.015625	-187500.015625	460.000000	434.000000	1019.000000	1606912765.139669
457	56311.910156	27103.031250	-68610.484375	-187500.015625	-187500.015625	-187500.015625	-187500.015625	-187500.015625	460.000000	434.000000	1018.000000	1606912765.139678
458	56375.343750	27171.986328	-77498.164062	-187500.015625	-187500.015625	-187500.015625	-187500.015625	-187500.015625	459.000000	433.000000	1018.000000	1606912765.139688
459	56369.601562	27165.593750	-87383.492188	-187500.015625	-187500.015625	-187500.015625	-187500.015625	-187500.015625	460.000000	433.000000	1019.000000	1606912765.139697
460	56312.156250	27103.009766	-84975.164062	-187500.015625	-187500.015625	-187500.015625	-187500.015625	-187500.015625	459.000000	433.000000	1018.000000	1606912765.139706
461	56280.191406	27067.960938	-73294.164062	-187500.015625	-187500.015625	-187500.015625	-187500.015625	-187500.015625	460.000000	434.000000	1018.000000	1606912765.139715
462	56324.515625	27115.437500	-69920.343750	-187500.015625	-187500.015625	-187500.015625	-187500.015625	-187500.015625	460.000000	433.000000	1018.000000	1606912765.139724
463	56377.734375	27171.271484	-79117.039062	-187500.015625	-187500.015625	-187500.015625	-187500.015625	-187500.015625	460.000000	433.000000	1019.000000	1606912765.139734
464	56364.593750	27155.759766	-88162.117188	-187500.015625	-187500.015625	-187500.015625	-187500.015625	-187500.015625	460.000000	433.000000	1018.000000	1606912765.139742
465	56304.222656	27091.275391	-85342.781250	-187500.015625	-187500.015625	-187500.015625	-187500.015625	-187500.015625	459.000000	433.000000	1018.000000	1606912765.139752
466	56268.347656	27054.013672	-73321.250000	-187500.015625	-187500.015625	-187500.015625	-187500.015625	-187500.015625	459.000000	434.000000	1018.000000	1606912765.139765
467	56309.296875	27099.142578	-68683.242188	-187500.015625	-187500.015625	-187500.015625	-187500.015625	-187500.015625	460.000000	433.000000	1019.000000	1606912765.139774
468	56370.628906	27164.654297	-77074.843750	-187500.015625	-187500.015625	-187500.015625	-187500.015625	-187500.015625	460.000000	433.000000	1018.000000	1606912765.139783
469	56370.449219	27162.710938	-87133.554688	-187500.015625	-187500.015625	-187500.015625	-187500.015625	-187500.015625	459.000000	434.000000	1018.000000	1606912765.139792
470	56316.402344	27103.746094	-85272.929688	-187500.015625	-187500.015625	-187500.015625	-187500.015625	-187500.015625	460.000000	433.000000	1019.000000	1606912765.139802
471	56282.003906	27067.537109	-73748.773438	-187500.015625	-187500.015625	-187500.015625	-187500.015625	-187500.015625	460.000000	434.000000	1019.000000	1606912765.139810
472	56327.222656	27119.773438	-71871.789062	-187500.015625	-187500.015625	-187500.015625	-187500.015625	-187500.015625	460.000000	434.000000	1019.000000	1606912765.139819
473	56373.132812	27168.812500	-82737.843750	-187500.015625	-187500.015625	-187500.015625	-187500.015625	-187500.015625	460.000000	433.000000	1018.000000	1606912765.139829
474	56359.183594	27151.535156	-89719.812500	-187500.015625	-187500.015625	-187500.015625	-187500.015625	-187500.015625	460.000000	433.000000	1019.000000	1606912765.139838
475	56306.031250	27093.933594	-85960.421875	-187500.015625	-187500.015625	-187500.015625	-187500.015625	-187500.015625	460.000000	433.000000	1018.000000	1606912765.139847
476	56269.242188	27053.410156	-73550.132812	-187500.015625	-187500.015625	-187500.015625	-187500.015625	-187500.015625	460.000000	434.000000	1018.000000	1606912765.139856
477	56313.898438	27103.634766	-68365.023438	-187500.015625	-187500.015625	-187500.015625	-187500.015625	-187500.015625	460.000000	434.000000	1019.000000	1606912765.139866
478	56371.968750	27166.845703	-76424.414062	-187500.015625	-187500.015625	-187500.015625	-187500.015625	-187500.015625	460.000000	433.000000	1019.000000	1606912765.139875
479	56370.605469	27166.107422	-86663.859375	-187500.015625	-187500.015625	-187500.015625	-187500.015625	-187500.015625	460.000000	434.000000	1018.000000	1606912765.139884
480	56310.613281	27101.847656	-85191.593750	-187500.015625	-187500.015625	-187500.015625	-187500.015625	-187500.015625	460.000000	433.000000	1018.000000	1606912765.139892
481	56268.636719	27056.986328	-73501.632812	-187500.015625	-187500.015625	-187500.015625	-187500.015625	-187500.015625	460.000000	434.000000	1019.000000	1606912765.618509
482	56302.613281	27094.671875	-68376.890625	-187500.015625	-187500.015625	-187500.015625	-187500.015625	-187500.015625	460.000000	433.000000	1018.000000	1606912765.619160
483	56362.449219	27159.291016	-76341.734375	-187500.015625	-187500.015625	-187500.015625	-187500.015625	-187500.015625	460.000000	433.000000	1019.000000	1606912765.619170
484	56362.023438	27157.324219	-86774.273438	-187500.015625	-187500.015625	-187500.015625	-187500.015625	-187500.015625	460.000000	434.000000	1017.000000	1606912765.619179
485	56303.125000	27093.242188	-85530.039062	-187500.015625	-187500.015625	-187500.015625	-187500.015625	-187500.015625	460.000000	433.000000	1019.000000	1606912765.619188
486	56263.585938	27052.113281	-74079.468750	-187500.015625	-187500.015625	-187500.015625	-187500.015625	-187500.015625	460.000000	433.000000	1019.000000	1606912765.619197
487	56302.074219	27095.230469	-70129.000000	-187500.015625	-187500.015625	-187500.015625	-187500.015625	-187500.015625	460.000000	433.000000	1018.000000	1606912765.619206
488	56360.414062	27155.603516	-79032.320312	-187500.015625	-187500.015625	-187500.015625	-187500.015625	-187500.015625	460.000000	433.000000	1019.000000	1606912765.619216
489	56355.921875	27149.523438	-88198.078125	-187500.015625	-187500.015625	-187500.015625	-187500.015625	-187500.015625	460.000000	433.000000	1019.000000	1606912765.619238
490	56304.042969	27093.041016	-86005.242188	-187500.015625	-187500.015625	-187500.015625	-187500.015625	-187500.015625	460.000000	433.000000	1017.000000	1606912765.619248
491	56263.785156	27050.794922	-74078.062500	-187500.015625	-187500.015625	-187500.015625	-187500.015625	-187500.015625	460.000000	434.000000	1018.000000	1606912765.619267
492	56300.777344	27092.078125	-68424.210938	-187500.015625	-187500.015625	-187500.015625	-187500.015625	-187500.015625	460.000000	434.000000	1019.000000	1606912765.619277
493	56360.523438	27154.910156	-75982.226562	-187500.015625	-187500.015625	-187500.015625	-187500.015625	-187500.015625	460.000000	433.000000	1019.000000	1606912765.619286
494	56361.328125	27153.412109	-86555.320312	-187500.015625	-187500.015625	-187500.015625	-187500.015625	-187500.015625	460.000000	434.000000	1017.000000	1606912765.619295
495	56308.535156	27096.728516	-85750.117188	-187500.015625	-187500.015625	-187500.015625	-187500.015625	-187500.015625	460.000000	433.000000	1019.000000	1606912765.619304
496	56265.308594	27051.734375	-74472.523438	-187500.015625	-187500.015625	-187500.015625	-187500.015625	-187500.015625	460.000000	433.000000	1018.000000	1606912765.619314
497	56307.753906	27100.416016	-71528.398438	-187500.015625	-187500.015625	-187500.015625	-187500.015625	-187500.015625	460.000000	434.000000	1018.000000	1606912765.619323
498	56360.277344	27156.765625	-82070.617188	-187500.015625	-187500.015625	-187500.015625	-187500.015625	-187500.015625	460.000000	433.000000	1019.000000	1606912765.619332
499	56350.265625	27142.951172	-89651.968750	-187500.015625	-187500.015625	-187500.015625	-187500.015625	-187500.015625	460.000000	434.000000	1019.000000	1606912765.619342
500	56294.675781	27082.468750	-86729.210938	-187500.015625	-187500.015625	-187500.015625	-187500.015625	-187500.015625	460.000000	433.000000	1019.000000	1606912765.619351
501	56249.683594	27035.082031	-74542.101562	-187500.015625	-187500.015625	-187500.015625	-187500.015625	-187500.015625	460.000000	433.000000	1019.000000	1606912765.619360
502	56286.562500	27075.875000	-68371.414062	-187500.015625	-187500.015625	-187500.015625	-187500.015625	-187500.015625	460.000000	433.000000	1019.000000	1606912765.619370
503	56352.300781	27145.767578	-75623.234375	-187500.015625	-187500.015625	-187500.015625	-187500.015625	-187500.015625	460.000000	433.000000	1019.000000	1606912765.619379
504	56355.695312	27148.562500	-86334.726562	-187500.015625	-187500.015625	-187500.015625	-187500.015625	-187500.015625	460.000000	434.000000	1019.000000	1606912765.619389
505	56303.550781	27092.570312	-85907.250000	-187500.015625	-187500.015625	-187500.015625	-187500.015625	-187500.015625	460.000000	433.000000	1019.000000	1606912765.619404
506	56260.769531	27047.912109	-74532.132812	-187500.015625	-187500.015625	-187500.015625	-187500.015625	-187500.015625	460.000000	433.000000	1018.000000	1606912765.619413
507	56290.718750	27082.535156	-68450.445312	-187500.015625	-187500.015625	-187500.015625	-187500.015625	-187500.015625	460.000000	433.000000	1019.000000	1606912765.619422
508	56348.566406	27144.986328	-75585.195312	-187500.015625	-187500.015625	-187500.015625	-187500.015625	-187500.015625	460.000000	433.000000	1018.000000	1606912765.619431
509	56354.980469	27150.931641	-86401.312500	-187500.015625	-187500.015625	-187500.015625	-187500.015625	-187500.015625	460.000000	434.000000	1018.000000	1606912765.619440
510	56300.042969	27091.029297	-86238.929688	-187500.015625	-187500.015625	-187500.015625	-187500.015625	-187500.015625	460.000000	433.000000	1018.000000	1606912765.619451
511	56253.167969	27038.300781	-75096.539062	-187500.015625	-187500.015625	-187500.015625	-187500.015625	-187500.015625	460.000000	433.000000	1018.000000	1606912765.619461
512	56293.449219	27082.712891	-71195.828125	-187500.015625	-187500.015625	-187500.015625	-187500.015625	-187500.015625	460.000000	434.000000	1019.000000	1606912765.619476
513	56350.488281	27145.232422	-80890.445312	-187500.015625	-187500.015625	-187500.015625	-187500.015625	-187500.015625	460.000000	433.000000	1018.000000	1606912765.619484
514	56340.410156	27133.742188	-89176.773438	-187500.015625	-187500.015625	-187500.015625	-187500.015625	-187500.015625	460.000000	434.000000	1017.000000	1606912765.619494
515	56291.281250	27079.562500	-87000.007812	-187500.015625	-187500.015625	-187500.015625	-187500.015625	-187500.015625	460.000000	433.000000	1018.000000	1606912765.619503
516	56249.527344	27034.187500	-75075.507812	-187500.015625	-187500.015625	-187500.015625	-187500.015625	-187500.015625	460.000000	433.000000	1019.000000	1606912765.619512
517	56280.171875	27068.720703	-68343.226562	-187500.015625	-187500.015625	-187500.015625	-187500.015625	-187500.015625	460.000000	434.000000	1018.000000	1606912765.619521
518	56338.171875	27131.865234	-75002.460938	-187500.015625	-187500.015625	-187500.015625	-187500.015625	-187500.015625	460.000000	433.000000	1018.000000	1606912765.619530
519	56350.265625	27143.935547	-85965.945312	-187500.015625	-187500.015625	-187500.015625	-187500.015625	-187500.015625	460.000000	433.000000	1019.000000	1606912765.619539
520	56299.460938	27088.324219	-86172.054688	-187500.015625	-187500.015625	-187500.015625	-187500.015625	-187500.015625	460.000000	433.000000	1019.000000	1606912765.619548
521	56255.136719	27039.775391	-75138.000000	-187500.015625	-187500.015625	-187500.015625	-187500.015625	-187500.015625	460.000000	434.000000	1018.000000	1606912765.619557
522	56294.675781	27085.060547	-71010.976562	-187500.015625	-187500.015625	-187500.015625	-187500.015625	-187500.015625	460.000000	433.000000	1019.000000	1606912765.619567
523	56352.566406	27146.125000	-81129.718750	-187500.015625	-187500.015625	-187500.015625	-187500.015625	-187500.015625	461.000000	433.000000	1019.000000	1606912765.619576
524	56347.605469	27137.386719	-89234.125000	-187500.015625	-187500.015625	-187500.015625	-187500.015625	-187500.015625	460.000000	434.000000	1018.000000	1606912765.619585
525	56297.402344	27081.796875	-87068.335938	-187500.015625	-187500.015625	-187500.015625	-187500.015625	-187500.015625	460.000000	433.000000	1019.000000	1606912765.619594
526	56255.984375	27039.708984	-75160.375000	-187500.015625	-187500.015625	-187500.015625	-187500.015625	-187500.015625	460.000000	433.000000	1019.000000	1606912765.619603
527	56286.964844	27077.773438	-68048.695312	-187500.015625	-187500.015625	-187500.015625	-187500.015625	-187500.015625	460.000000	434.000000	1019.000000	1606912765.619612
528	56348.945312	27144.941406	-74423.593750	-187500.015625	-187500.015625	-187500.015625	-187500.015625	-187500.015625	460.000000	433.000000	1018.000000	1606912765.619621
529	56363.140625	27158.933594	-85495.953125	-187500.015625	-187500.015625	-187500.015625	-187500.015625	-187500.015625	460.000000	433.000000	1018.000000	1606912765.619630
530	56313.117188	27102.919922	-86106.445312	-187500.015625	-187500.015625	-187500.015625	-187500.015625	-187500.015625	460.000000	433.000000	1018.000000	1606912765.619640
531	56264.031250	27049.140625	-75130.132812	-187500.015625	-187500.015625	-187500.015625	-187500.015625	-187500.015625	460.000000	433.000000	1018.000000	1606912765.619649
532	56291.816406	27078.533203	-68114.859375	-187500.015625	-187500.015625	-187500.015625	-187500.015625	-187500.015625	460.000000	434.000000	1018.000000	1606912765.619658
533	56358.625000	27149.322266	-74372.250000	-187500.015625	-187500.015625	-187500.015625	-187500.015625	-187500.015625	460.000000	433.000000	1019.000000	1606912765.619666
534	56371.523438	27162.978516	-85652.039062	-187500.015625	-187500.015625	-187500.015625	-187500.015625	-187500.015625	460.000000	434.000000	1019.000000	1606912765.619676
535	56319.175781	27106.964844	-86555.648438	-187500.015625	-187500.015625	-187500.015625	-187500.015625	-187500.015625	460.000000	433.000000	1018.000000	1606912765.619689
536	56270.359375	27054.013672	-75847.265625	-187500.015625	-187500.015625	-187500.015625	-187500.015625	-187500.015625	460.000000	433.000000	1019.000000	1606912765.619698
537	56306.480469	27094.134766	-71061.531250	-187500.015625	-187500.015625	-187500.015625	-187500.015625	-187500.015625	460.000000	434.000000	1018.000000	1606912765.619707
538	56362.359375	27154.082031	-80886.359375	-187500.015625	-187500.015625	-187500.015625	-187500.015625	-187500.015625	460.000000	433.000000	1018.000000	1606912765.619716
539	56356.097656	27147.064453	-89378.609375	-187500.015625	-187500.015625	-187500.015625	-187500.015625	-187500.015625	460.000000	434.000000	1019.000000	1606912765.619725
540	56306.523438	27094.425781	-87789.851562	-187500.015625	-187500.015625	-187500.015625	-187500.015625	-187500.015625	460.000000	433.000000	1018.000000	1606912765.619734
541	56258.980469	27044.939453	-76184.109375	-187500.015625	-187500.015625	-187500.015625	-187500.015625	-187500.015625	460.000000	433.000000	1018.000000	1606912765.619743
542	56285.289062	27075.203125	-68495.039062	-187500.015625	-187500.015625	-187500.015625	-187500.015625	-187500.015625	460.000000	434.000000	1018.000000	1606912765.619752
543	56350.042969	27144.628906	-74270.085938	-187500.015625	-187500.015625	-187500.015625	-187500.015625	-187500.015625	461.000000	433.000000	1019.000000	1606912765.619762
544	56363.339844	27157.099609	-85565.578125	-187500.015625	-187500.015625	-187500.015625	-187500.015625	-187500.015625	460.000000	433.000000	1019.000000	1606912765.619771
545	56310.835938	27099.433594	-86821.015625	-187500.015625	-187500.015625	-187500.015625	-187500.015625	-187500.015625	460.000000	433.000000	1018.000000	1606912765.619780
546	56261.148438	27044.960938	-76152.210938	-187500.015625	-187500.015625	-187500.015625	-187500.015625	-187500.015625	460.000000	434.000000	1018.000000	1606912765.619789
547	56280.394531	27066.798828	-68618.351562	-187500.015625	-187500.015625	-187500.015625	-187500.015625	-187500.015625	460.000000	433.000000	1019.000000	1606912765.619798
548	56337.546875	27130.121094	-74378.468750	-187500.015625	-187500.015625	-187500.015625	-187500.015625	-187500.015625	460.000000	433.000000	1018.000000	1606912765.619807
549	56354.246094	27148.562500	-85818.539062	-187500.015625	-187500.015625	-187500.015625	-187500.015625	-187500.015625	460.000000	434.000000	1018.000000	1606912765.619816
550	56301.875000	27091.720703	-87331.656250	-187500.015625	-187500.015625	-187500.015625	-187500.015625	-187500.015625	460.000000	433.000000	1019.000000	1606912765.619825
551	56250.308594	27034.613281	-76860.585938	-187500.015625	-187500.015625	-187500.015625	-187500.015625	-187500.015625	460.000000	433.000000	1018.000000	1606912765.619834
552	56281.289062	27069.437500	-70242.703125	-187500.015625	-187500.015625	-187500.015625	-187500.015625	-187500.015625	460.000000	434.000000	1018.000000	1606912765.619843
553	56343.203125	27135.486328	-77224.718750	-187500.015625	-187500.015625	-187500.015625	-187500.015625	-187500.015625	460.000000	433.000000	1018.000000	1606912765.619852
554	56358.468750	27149.835938	-87821.210938	-187500.015625	-187500.015625	-187500.015625	-187500.015625	-187500.015625	460.000000	434.000000	1018.000000	1606912765.619862
555	56308.289062	27095.365234	-88143.031250	-187500.015625	-187500.015625	-187500.015625	-187500.015625	-187500.015625	460.000000	433.000000	1018.000000	1606912765.619871
556	56259.851562	27042.212891	-77243.085938	-187500.015625	-187500.015625	-187500.015625	-187500.015625	-187500.015625	460.000000	433.000000	1018.000000	1606912765.619879
557	56283.144531	27068.296875	-69193.648438	-187500.015625	-187500.015625	-187500.015625	-187500.015625	-187500.015625	460.000000	433.000000	1019.000000	1606912765.619888
558	56342.957031	27133.474609	-74441.164062	-187500.015625	-187500.015625	-187500.015625	-187500.015625	-187500.015625	461.000000	433.000000	1019.000000	1606912765.619898
559	56362.066406	27152.250000	-85895.601562	-187500.015625	-187500.015625	-187500.015625	-187500.015625	-187500.015625	460.000000	434.000000	1018.000000	1606912765.619911
560	56322.953125	27109.558594	-87789.023438	-187500.015625	-187500.015625	-187500.015625	-187500.015625	-187500.015625	460.000000	433.000000	1019.000000	1606912765.619920
561	56274.023438	27056.986328	-77528.679688	-187500.015625	-187500.015625	-187500.015625	-187500.015625	-187500.015625	460.000000	433.000000	1019.000000	1606912765.619929
562	56300.488281	27089.105469	-71361.515625	-187500.015625	-187500.015625	-187500.015625	-187500.015625	-187500.015625	460.000000	434.000000	1019.000000	1606912765.619938
563	56362.625000	27155.513672	-80242.960938	-187500.015625	-187500.015625	-187500.015625	-187500.015625	-187500.015625	461.000000	433.000000	1019.000000	1606912765.619947
564	56368.953125	27158.843750	-89638.000000	-187500.015625	-187500.015625	-187500.015625	-187500.015625	-187500.015625	460.000000	434.000000	1018.000000	1606912765.619956
565	56327.421875	27113.312500	-89001.601562	-187500.015625	-187500.015625	-187500.015625	-187500.015625	-187500.015625	460.000000	433.000000	1018.000000	1606912765.619965
566	56275.140625	27056.986328	-77888.429688	-187500.015625	-187500.015625	-187500.015625	-187500.015625	-187500.015625	460.000000	433.000000	1019.000000	1606912765.619974
567	56291.726562	27075.404297	-69269.710938	-187500.015625	-187500.015625	-187500.015625	-187500.015625	-187500.015625	460.000000	433.000000	1019.000000	1606912765.619984
568	56352.476562	27141.185547	-74057.609375	-187500.015625	-187500.015625	-187500.015625	-187500.015625	-187500.015625	460.000000	433.000000	1018.000000	1606912765.619992
569	56370.070312	27160.810547	-85572.312500	-187500.015625	-187500.015625	-187500.015625	-187500.015625	-187500.015625	460.000000	434.000000	1018.000000	1606912765.620002
570	56320.984375	27107.769531	-87876.257812	-187500.015625	-187500.015625	-187500.015625	-187500.015625	-187500.015625	460.000000	433.000000	1019.000000	1606912765.620011
571	56266.894531	27049.566406	-77771.437500	-187500.015625	-187500.015625	-187500.015625	-187500.015625	-187500.015625	460.000000	433.000000	1018.000000	1606912765.620020
572	56282.449219	27067.291016	-69339.601562	-187500.015625	-187500.015625	-187500.015625	-187500.015625	-187500.015625	460.000000	434.000000	1018.000000	1606912765.620029
573	56347.003906	27135.777344	-74111.875000	-187500.015625	-187500.015625	-187500.015625	-187500.015625	-187500.015625	460.000000	433.000000	1019.000000	1606912765.620038
574	56366.851562	27156.630859	-85769.343750	-187500.015625	-187500.015625	-187500.015625	-187500.015625	-187500.015625	461.000000	433.000000	1019.000000	1606912765.620047
575	56316.113281	27100.550781	-88283.953125	-187500.015625	-187500.015625	-187500.015625	-187500.015625	-187500.015625	460.000000	433.000000	1018.000000	1606912765.620056
576	56259.988281	27037.919922	-78343.976562	-187500.015625	-187500.015625	-187500.015625	-187500.015625	-187500.015625	460.000000	433.000000	1018.000000	1606912765.620065
577	56281.554688	27062.126953	-71021.414062	-187500.015625	-187500.015625	-187500.015625	-187500.015625	-187500.015625	461.000000	433.000000	1019.000000	1606912765.620075
578	56346.332031	27133.585938	-77665.109375	-187500.015625	-187500.015625	-187500.015625	-187500.015625	-187500.015625	461.000000	433.000000	1019.000000	1606912765.620084
579	56362.179688	27149.947266	-88232.953125	-187500.015625	-187500.015625	-187500.015625	-187500.015625	-187500.015625	460.000000	434.000000	1018.000000	1606912765.620093
580	56321.117188	27105.378906	-89136.406250	-187500.015625	-187500.015625	-187500.015625	-187500.015625	-187500.015625	460.000000	433.000000	1018.000000	1606912765.620102
581	56267.003906	27047.599609	-78668.953125	-187500.015625	-187500.015625	-187500.015625	-187500.015625	-187500.015625	460.000000	434.000000	1018.000000	1606912765.620111
582	56278.359375	27061.658203	-69675.078125	-187500.015625	-187500.015625	-187500.015625	-187500.015625	-187500.015625	460.000000	434.000000	1019.000000	1606912765.620124
583	56338.328125	27127.841797	-73922.851562	-187500.015625	-187500.015625	-187500.015625	-187500.015625	-187500.015625	460.000000	433.000000	1018.000000	1606912765.620133
584	56360.839844	27152.697266	-85475.570312	-187500.015625	-187500.015625	-187500.015625	-187500.015625	-187500.015625	460.000000	434.000000	1018.000000	1606912765.620142
585	56324.851562	27112.666016	-88394.437500	-187500.015625	-187500.015625	-187500.015625	-187500.015625	-187500.015625	460.000000	433.000000	1019.000000	1606912765.620152
586	56272.882812	27056.160156	-78695.078125	-187500.015625	-187500.015625	-187500.015625	-187500.015625	-187500.015625	460.000000	433.000000	1019.000000	1606912765.620161
587	56285.804688	27070.800781	-69818.843750	-187500.015625	-187500.015625	-187500.015625	-187500.015625	-187500.015625	461.000000	434.000000	1018.000000	1606912765.620170
588	56352.589844	27143.332031	-75277.742188	-187500.015625	-187500.015625	-187500.015625	-187500.015625	-187500.015625	460.000000	433.000000	1019.000000	1606912765.620178
589	56370.160156	27161.750000	-87425.625000	-187500.015625	-187500.015625	-187500.015625	-187500.015625	-187500.015625	461.000000	433.000000	1019.000000	1606912765.620188
590	56323.109375	27110.832031	-89240.609375	-187500.015625	-187500.015625	-187500.015625	-187500.015625	-187500.015625	460.000000	433.000000	1018.000000	1606912765.620197
591	56262.000000	27046.548828	-79214.445312	-187500.015625	-187500.015625	-187500.015625	-187500.015625	-187500.015625	460.000000	434.000000	1018.000000	1606912765.620206
592	56273.777344	27059.982422	-70015.359375	-187500.015625	-187500.015625	-187500.015625	-187500.015625	-187500.015625	460.000000	433.000000	1019.000000	1606912765.620215
593	56336.808594	27126.277344	-73870.929688	-187500.015625	-187500.015625	-187500.015625	-187500.015625	-187500.015625	460.000000	433.000000	1018.000000	1606912765.620224
594	56366.382812	27156.228516	-85432.210938	-187500.015625	-187500.015625	-187500.015625	-187500.015625	-187500.015625	460.000000	434.000000	1018.000000	1606912765.620234
595	56326.906250	27111.726562	-88718.632812	-187500.015625	-187500.015625	-187500.015625	-187500.015625	-187500.015625	460.000000	433.000000	1018.000000	1606912765.620242
596	56272.078125	27052.203125	-79314.804688	-187500.015625	-187500.015625	-187500.015625	-187500.015625	-187500.015625	460.000000	434.000000	1018.000000	1606912765.620251
597	56278.851562	27060.742188	-70071.890625	-187500.015625	-187500.015625	-187500.015625	-187500.015625	-187500.015625	460.000000	434.000000	1018.000000	1606912765.620261
598	56338.218750	27125.025391	-73785.656250	-187500.015625	-187500.015625	-187500.015625	-187500.015625	-187500.015625	461.000000	433.000000	1019.000000	1606912765.620271
599	56370.562500	27161.816406	-85400.000000	-187500.015625	-187500.015625	-187500.015625	-187500.015625	-187500.015625	460.000000	433.000000	1019.000000	1606912765.620280
600	56330.820312	27120.554688	-88901.601562	-187500.015625	-187500.015625	-187500.015625	-187500.015625	-187500.015625	460.000000	433.000000	1018.000000	1606912765.620292
601	56272.347656	27058.037109	-79647.289062	-187500.015625	-187500.015625	-187500.015625	-187500.015625	-187500.015625	460.000000	433.000000	1018.000000	1606912765.620301
602	56283.968750	27071.001953	-70290.062500	-187500.015625	-187500.015625	-187500.015625	-187500.015625	-187500.015625	461.000000	434.000000	1018.000000	1606912766.098152
603	56351.964844	27144.091797	-74793.875000	-187500.015625	-187500.015625	-187500.015625	-187500.015625	-187500.015625	460.000000	433.000000	1018.000000	1606912766.099092
604	56377.175781	27169.460938	-86985.546875	-187500.015625	-187500.015625	-187500.015625	-187500.015625	-187500.015625	460.000000	433.000000	1019.000000	1606912766.099102
605	56332.250000	27119.503906	-89395.148438	-187500.015625	-187500.015625	-187500.015625	-187500.015625	-187500.015625	460.000000	433.000000	1019.000000	1606912766.099125
606	56273.128906	27055.869141	-79825.609375	-187500.015625	-187500.015625	-187500.015625	-187500.015625	-187500.015625	460.000000	433.000000	1019.000000	1606912766.099134
607	56279.300781	27063.871094	-70669.304688	-187500.015625	-187500.015625	-187500.015625	-187500.015625	-187500.015625	460.000000	434.000000	1018.000000	1606912766.099143
608	56338.398438	27127.931641	-74724.468750	-187500.015625	-187500.015625	-187500.015625	-187500.015625	-187500.015625	460.000000	433.000000	1018.000000	1606912766.099153
609	56363.632812	27155.066406	-86074.578125	-187500.015625	-187500.015625	-187500.015625	-187500.015625	-187500.015625	460.000000	433.000000	1018.000000	1606912766.099162
610	56320.492188	27108.328125	-89041.164062	-187500.015625	-187500.015625	-187500.015625	-187500.015625	-187500.015625	460.000000	433.000000	1019.000000	1606912766.099171
611	56259.539062	27043.062500	-79672.656250	-187500.015625	-187500.015625	-187500.015625	-187500.015625	-187500.015625	461.000000	433.000000	1019.000000	1606912766.099180
612	56269.730469	27055.130859	-69871.570312	-187500.015625	-187500.015625	-187500.015625	-187500.015625	-187500.015625	460.000000	434.000000	1018.000000	1606912766.099190
613	56334.507812	27124.109375	-72910.898438	-187500.015625	-187500.015625	-187500.015625	-187500.015625	-187500.015625	461.000000	432.000000	1019.000000	1606912766.099199
614	56361.039062	27151.667969	-84479.867188	-187500.015625	-187500.015625	-187500.015625	-187500.015625	-187500.015625	460.000000	433.000000	1019.000000	1606912766.099208
615	56317.542969	27103.009766	-88585.812500	-187500.015625	-187500.015625	-187500.015625	-187500.015625	-187500.015625	460.000000	433.000000	1018.000000	1606912766.099217
616	56259.675781	27041.675781	-79818.234375	-187500.015625	-187500.015625	-187500.015625	-187500.015625	-187500.015625	460.000000	433.000000	1019.000000	1606912766.099227
617	56270.851562	27054.460938	-70533.921875	-187500.015625	-187500.015625	-187500.015625	-187500.015625	-187500.015625	461.000000	434.000000	1018.000000	1606912766.099236
618	56338.597656	27129.742188	-76365.226562	-187500.015625	-187500.015625	-187500.015625	-187500.015625	-187500.015625	460.000000	433.000000	1019.000000	1606912766.099245
619	56352.031250	27144.136719	-87924.875000	-187500.015625	-187500.015625	-187500.015625	-187500.015625	-187500.015625	460.000000	433.000000	1019.000000	1606912766.099255
620	56309.136719	27096.818359	-89743.968750	-187500.015625	-187500.015625	-187500.015625	-187500.015625	-187500.015625	460.000000	433.000000	1019.000000	1606912766.099265
621	56256.054688	27039.664062	-80289.164062	-187500.015625	-187500.015625	-187500.015625	-187500.015625	-187500.015625	460.000000	433.000000	1018.000000	1606912766.099274
622	56266.179688	27051.265625	-70112.257812	-187500.015625	-187500.015625	-187500.015625	-187500.015625	-187500.015625	460.000000	434.000000	1018.000000	1606912766.099283
623	56330.441406	27119.259766	-72702.554688	-187500.015625	-187500.015625	-187500.015625	-187500.015625	-187500.015625	460.000000	433.000000	1019.000000	1606912766.099292
624	56360.636719	27150.193359	-84201.367188	-187500.015625	-187500.015625	-187500.015625	-187500.015625	-187500.015625	461.000000	433.000000	1019.000000	1606912766.099302
625	56323.890625	27110.384766	-88658.281250	-187500.015625	-187500.015625	-187500.015625	-187500.015625	-187500.015625	460.000000	434.000000	1018.000000	1606912766.099311
626	56267.699219	27050.058594	-80202.664062	-187500.015625	-187500.015625	-187500.015625	-187500.015625	-187500.015625	460.000000	433.000000	1019.000000	1606912766.099320
627	56269.664062	27054.527344	-70205.843750	-187500.015625	-187500.015625	-187500.015625	-187500.015625	-187500.015625	460.000000	433.000000	1019.000000	1606912766.099329
628	56326.839844	27116.486328	-72877.460938	-187500.015625	-187500.015625	-187500.015625	-187500.015625	-187500.015625	461.000000	433.000000	1019.000000	1606912766.099338
629	56359.406250	27151.021484	-84793.710938	-187500.015625	-187500.015625	-187500.015625	-187500.015625	-187500.015625	460.000000	433.000000	1018.000000	1606912766.099351
630	56321.386719	27110.207031	-89143.828125	-187500.015625	-187500.015625	-187500.015625	-187500.015625	-187500.015625	460.000000	433.000000	1018.000000	1606912766.099361
631	56261.214844	27047.085938	-80688.320312	-187500.015625	-187500.015625	-187500.015625	-187500.015625	-187500.015625	460.000000	433.000000	1019.000000	1606912766.099371
632	56266.558594	27053.902344	-70839.562500	-187500.015625	-187500.015625	-187500.015625	-187500.015625	-187500.015625	460.000000	434.000000	1018.000000	1606912766.099380
633	56329.253906	27120.064453	-73698.437500	-187500.015625	-187500.015625	-187500.015625	-187500.015625	-187500.015625	460.000000	433.000000	1017.000000	1606912766.099389
634	56356.480469	27147.199219	-85172.078125	-187500.015625	-187500.015625	-187500.015625	-187500.015625	-187500.015625	460.000000	433.000000	1019.000000	1606912766.099398
635	56321.835938	27107.478516	-89414.554688	-187500.015625	-187500.015625	-187500.015625	-187500.015625	-187500.015625	460.000000	433.000000	1019.000000	1606912766.099408
636	56261.597656	27040.558594	-80978.445312	-187500.015625	-187500.015625	-187500.015625	-187500.015625	-187500.015625	460.000000	433.000000	1018.000000	1606912766.099417
637	56264.343750	27044.335938	-70625.046875	-187500.015625	-187500.015625	-187500.015625	-187500.015625	-187500.015625	460.000000	434.000000	1018.000000	1606912766.099426
638	56320.312500	27106.832031	-72695.179688	-187500.015625	-187500.015625	-187500.015625	-187500.015625	-187500.015625	461.000000	433.000000	1019.000000	1606912766.099435
639	56351.226562	27142.056641	-84122.914062	-187500.015625	-187500.015625	-187500.015625	-187500.015625	-187500.015625	460.000000	434.000000	1018.000000	1606912766.099444
640	56315.867188	27103.166016	-89140.679688	-187500.015625	-187500.015625	-187500.015625	-187500.015625	-187500.015625	460.000000	433.000000	1018.000000	1606912766.099454
641	56255.250000	27038.390625	-81197.562500	-187500.015625	-187500.015625	-187500.015625	-187500.015625	-187500.015625	461.000000	433.000000	1019.000000	1606912766.099463
642	56261.328125	27047.644531	-72017.515625	-187500.015625	-187500.015625	-187500.015625	-187500.015625	-187500.015625	460.000000	434.000000	1018.000000	1606912766.099472
643	56329.253906	27121.025391	-78133.585938	-187500.015625	-187500.015625	-187500.015625	-187500.015625	-187500.015625	460.000000	433.000000	1018.000000	1606912766.099481
644	56344.878906	27134.457031	-88786.984375	-187500.015625	-187500.015625	-187500.015625	-187500.015625	-187500.015625	461.000000	434.000000	1019.000000	1606912766.099490
645	56308.691406	27093.509766	-90627.398438	-187500.015625	-187500.015625	-187500.015625	-187500.015625	-187500.015625	460.000000	434.000000	1018.000000	1606912766.099499
646	56254.265625	27036.937500	-81639.070312	-187500.015625	-187500.015625	-187500.015625	-187500.015625	-187500.015625	460.000000	434.000000	1018.000000	1606912766.099508
647	56254.398438	27040.132812	-70737.101562	-187500.015625	-187500.015625	-187500.015625	-187500.015625	-187500.015625	460.000000	434.000000	1019.000000	1606912766.099517
648	56312.738281	27103.947266	-72211.398438	-187500.015625	-187500.015625	-187500.015625	-187500.015625	-187500.015625	460.000000	433.000000	1018.000000	1606912766.099527
649	56348.031250	27143.376953	-83468.984375	-187500.015625	-187500.015625	-187500.015625	-187500.015625	-187500.015625	460.000000	433.000000	1018.000000	1606912766.099536
650	56310.031250	27101.019531	-88831.015625	-187500.015625	-187500.015625	-187500.015625	-187500.015625	-187500.015625	460.000000	433.000000	1018.000000	1606912766.099545
651	56244.898438	27030.388672	-81112.265625	-187500.015625	-187500.015625	-187500.015625	-187500.015625	-187500.015625	460.000000	433.000000	1019.000000	1606912766.099554
652	56249.347656	27036.066406	-70465.570312	-187500.015625	-187500.015625	-187500.015625	-187500.015625	-187500.015625	461.000000	433.000000	1018.000000	1606912766.099568
653	56312.492188	27104.865234	-72039.984375	-187500.015625	-187500.015625	-187500.015625	-187500.015625	-187500.015625	460.000000	433.000000	1018.000000	1606912766.099577
654	56348.769531	27142.773438	-83830.078125	-187500.015625	-187500.015625	-187500.015625	-187500.015625	-187500.015625	460.000000	433.000000	1019.000000	1606912766.099586
655	56314.457031	27102.607422	-89132.429688	-187500.015625	-187500.015625	-187500.015625	-187500.015625	-187500.015625	460.000000	433.000000	1019.000000	1606912766.099595
656	56259.117188	27043.128906	-81457.601562	-187500.015625	-187500.015625	-187500.015625	-187500.015625	-187500.015625	460.000000	433.000000	1018.000000	1606912766.099604
657	56255.785156	27040.736328	-70988.531250	-187500.015625	-187500.015625	-187500.015625	-187500.015625	-187500.015625	460.000000	434.000000	1018.000000	1606912766.099613
658	56311.777344	27102.652344	-72822.898438	-187500.015625	-187500.015625	-187500.015625	-187500.015625	-187500.015625	461.000000	433.000000	1019.000000	1606912766.099622
659	56347.113281	27140.738281	-84080.171875	-187500.015625	-187500.015625	-187500.015625	-187500.015625	-187500.015625	460.000000	433.000000	1018.000000	1606912766.099632
660	56313.945312	27104.529297	-89159.671875	-187500.015625	-187500.015625	-187500.015625	-187500.015625	-187500.015625	460.000000	433.000000	1018.000000	1606912766.099641
661	56256.566406	27042.546875	-81557.984375	-187500.015625	-187500.015625	-187500.015625	-187500.015625	-187500.015625	460.000000	433.000000	1018.000000	1606912766.099650
662	56252.164062	27040.222656	-70666.710938	-187500.015625	-187500.015625	-187500.015625	-187500.015625	-187500.015625	461.000000	434.000000	1019.000000	1606912766.099658
663	56307.304688	27100.214844	-71652.359375	-187500.015625	-187500.015625	-187500.015625	-187500.015625	-187500.015625	461.000000	433.000000	1019.000000	1606912766.099668
664	56347.605469	27144.560547	-82794.593750	-187500.015625	-187500.015625	-187500.015625	-187500.015625	-187500.015625	460.000000	434.000000	1018.000000	1606912766.099677
665	56319.554688	27113.849609	-88724.929688	-187500.015625	-187500.015625	-187500.015625	-187500.015625	-187500.015625	460.000000	433.000000	1019.000000	1606912766.099686
666	56258.398438	27046.167969	-81625.929688	-187500.015625	-187500.015625	-187500.015625	-187500.015625	-187500.015625	461.000000	433.000000	1018.000000	1606912766.099695
667	56253.773438	27041.273438	-70847.828125	-187500.015625	-187500.015625	-187500.015625	-187500.015625	-187500.015625	461.000000	434.000000	1018.000000	1606912766.099705
668	56320.894531	27114.162109	-73857.179688	-187500.015625	-187500.015625	-187500.015625	-187500.015625	-187500.015625	460.000000	434.000000	1019.000000	1606912766.099714
669	56353.441406	27147.779297	-86114.968750	-187500.015625	-187500.015625	-187500.015625	-187500.015625	-187500.015625	460.000000	434.000000	1018.000000	1606912766.099722
670	56318.480469	27110.654297	-89929.203125	-187500.015625	-187500.015625	-187500.015625	-187500.015625	-187500.015625	460.000000	433.000000	1019.000000	1606912766.099731
671	56257.683594	27045.275391	-82041.429688	-187500.015625	-187500.015625	-187500.015625	-187500.015625	-187500.015625	460.000000	433.000000	1019.000000	1606912766.099741
672	56253.324219	27039.216797	-70763.875000	-187500.015625	-187500.015625	-187500.015625	-187500.015625	-187500.015625	460.000000	434.000000	1018.000000	1606912766.099750
673	56314.613281	27103.298828	-71225.218750	-187500.015625	-187500.015625	-187500.015625	-187500.015625	-187500.015625	461.000000	433.000000	1019.000000	1606912766.099759
674	56361.554688	27152.316406	-82244.179688	-187500.015625	-187500.015625	-187500.015625	-187500.015625	-187500.015625	461.000000	433.000000	1019.000000	1606912766.099767
675	56332.519531	27117.716797	-88527.593750	-187500.015625	-187500.015625	-187500.015625	-187500.015625	-187500.015625	460.000000	434.000000	1018.000000	1606912766.099781
676	56266.179688	27043.017578	-81783.328125	-187500.015625	-187500.015625	-187500.015625	-187500.015625	-187500.015625	460.000000	433.000000	1018.000000	1606912766.099790
677	56258.734375	27036.826172	-70723.867188	-187500.015625	-187500.015625	-187500.015625	-187500.015625	-187500.015625	461.000000	433.000000	1019.000000	1606912766.099799
678	56323.175781	27108.642578	-71115.734375	-187500.015625	-187500.015625	-187500.015625	-187500.015625	-187500.015625	460.000000	433.000000	1018.000000	1606912766.099808
679	56369.957031	27159.693359	-82151.460938	-187500.015625	-187500.015625	-187500.015625	-187500.015625	-187500.015625	460.000000	433.000000	1018.000000	1606912766.099818
680	56338.328125	27124.533203	-88697.437500	-187500.015625	-187500.015625	-187500.015625	-187500.015625	-187500.015625	460.000000	433.000000	1019.000000	1606912766.099826
681	56274.226562	27056.875000	-82183.273438	-187500.015625	-187500.015625	-187500.015625	-187500.015625	-187500.015625	460.000000	433.000000	1019.000000	1606912766.099835
682	56270.492188	27052.941406	-71887.789062	-187500.015625	-187500.015625	-187500.015625	-187500.015625	-187500.015625	461.000000	433.000000	1018.000000	1606912766.099845
683	56337.414062	27127.082031	-76163.429688	-187500.015625	-187500.015625	-187500.015625	-187500.015625	-187500.015625	460.000000	434.000000	1018.000000	1606912766.099854
684	56363.855469	27156.273438	-87336.664062	-187500.015625	-187500.015625	-187500.015625	-187500.015625	-187500.015625	461.000000	433.000000	1019.000000	1606912766.099863
685	56330.730469	27120.689453	-90510.148438	-187500.015625	-187500.015625	-187500.015625	-187500.015625	-187500.015625	460.000000	434.000000	1019.000000	1606912766.099872
686	56270.359375	27056.250000	-82780.757812	-187500.015625	-187500.015625	-187500.015625	-187500.015625	-187500.015625	460.000000	433.000000	1018.000000	1606912766.099881
687	56264.054688	27050.281250	-71104.023438	-187500.015625	-187500.015625	-187500.015625	-187500.015625	-187500.015625	461.000000	434.000000	1018.000000	1606912766.099890
688	56322.617188	27113.916016	-70938.218750	-187500.015625	-187500.015625	-187500.015625	-187500.015625	-187500.015625	461.000000	433.000000	1018.000000	1606912766.099899
689	56368.214844	27162.375000	-81765.156250	-187500.015625	-187500.015625	-187500.015625	-187500.015625	-187500.015625	461.000000	433.000000	1018.000000	1606912766.099908
690	56340.207031	27130.144531	-88628.664062	-187500.015625	-187500.015625	-187500.015625	-187500.015625	-187500.015625	460.000000	433.000000	1019.000000	1606912766.099917
691	56273.621094	27057.746094	-82490.492188	-187500.015625	-187500.015625	-187500.015625	-187500.015625	-187500.015625	460.000000	434.000000	1019.000000	1606912766.099927
692	56262.109375	27045.945312	-71199.601562	-187500.015625	-187500.015625	-187500.015625	-187500.015625	-187500.015625	461.000000	434.000000	1018.000000	1606912766.099936
693	56318.011719	27107.769531	-71019.578125	-187500.015625	-187500.015625	-187500.015625	-187500.015625	-187500.015625	460.000000	433.000000	1018.000000	1606912766.099944
694	56365.128906	27158.195312	-81875.132812	-187500.015625	-187500.015625	-187500.015625	-187500.015625	-187500.015625	460.000000	434.000000	1018.000000	1606912766.099954
695	56335.984375	27127.037109	-88990.781250	-187500.015625	-187500.015625	-187500.015625	-187500.015625	-187500.015625	460.000000	433.000000	1019.000000	1606912766.099963
696	56268.011719	27054.617188	-83032.570312	-187500.015625	-187500.015625	-187500.015625	-187500.015625	-187500.015625	460.000000	433.000000	1019.000000	1606912766.099972
697	56260.500000	27049.074219	-72487.664062	-187500.015625	-187500.015625	-187500.015625	-187500.015625	-187500.015625	460.000000	435.000000	1018.000000	1606912766.099981
698	56322.906250	27118.656250	-76260.078125	-187500.015625	-187500.015625	-187500.015625	-187500.015625	-187500.015625	461.000000	433.000000	1019.000000	1606912766.099994
699	56355.519531	27150.685547	-87481.531250	-187500.015625	-187500.015625	-187500.015625	-187500.015625	-187500.015625	461.000000	433.000000	1019.000000	1606912766.100006
700	56331.289062	27121.181641	-90951.750000	-187500.015625	-187500.015625	-187500.015625	-187500.015625	-187500.015625	460.000000	433.000000	1018.000000	1606912766.100015
701	56274.269531	27059.468750	-83665.882812	-187500.015625	-187500.015625	-187500.015625	-187500.015625	-187500.015625	460.000000	433.000000	1019.000000	1606912766.100024
702	56258.781250	27043.285156	-71720.195312	-187500.015625	-187500.015625	-187500.015625	-187500.015625	-187500.015625	461.000000	434.000000	1019.000000	1606912766.100034
703	56313.542969	27103.634766	-70896.804688	-187500.015625	-187500.015625	-187500.015625	-187500.015625	-187500.015625	461.000000	433.000000	1018.000000	1606912766.100043
704	56363.832031	27158.531250	-81496.226562	-187500.015625	-187500.015625	-187500.015625	-187500.015625	-187500.015625	460.000000	434.000000	1019.000000	1606912766.100052
705	56338.105469	27131.126953	-88837.968750	-187500.015625	-187500.015625	-187500.015625	-187500.015625	-187500.015625	461.000000	433.000000	1019.000000	1606912766.100061
706	56278.292969	27065.748047	-83220.437500	-187500.015625	-187500.015625	-187500.015625	-187500.015625	-187500.015625	461.000000	433.000000	1019.000000	1606912766.100070
707	56264.390625	27051.443359	-71753.812500	-187500.015625	-187500.015625	-187500.015625	-187500.015625	-187500.015625	460.000000	433.000000	1019.000000	1606912766.100080
708	56312.894531	27104.796875	-71153.289062	-187500.015625	-187500.015625	-187500.015625	-187500.015625	-187500.015625	461.000000	433.000000	1018.000000	1606912766.100088
709	56364.347656	27161.035156	-82596.867188	-187500.015625	-187500.015625	-187500.015625	-187500.015625	-187500.015625	460.000000	434.000000	1018.000000	1606912766.100098
710	56343.203125	27135.933594	-89717.148438	-187500.015625	-187500.015625	-187500.015625	-187500.015625	-187500.015625	460.000000	433.000000	1019.000000	1606912766.100107
711	56280.640625	27067.156250	-83924.492188	-187500.015625	-187500.015625	-187500.015625	-187500.015625	-187500.015625	460.000000	433.000000	1017.000000	1606912766.100116
712	56266.222656	27051.466797	-72331.273438	-187500.015625	-187500.015625	-187500.015625	-187500.015625	-187500.015625	460.000000	434.000000	1018.000000	1606912766.100125
713	56317.519531	27105.982422	-71305.195312	-187500.015625	-187500.015625	-187500.015625	-187500.015625	-187500.015625	460.000000	433.000000	1019.000000	1606912766.100134
714	56361.574219	27153.412109	-81784.000000	-187500.015625	-187500.015625	-187500.015625	-187500.015625	-187500.015625	461.000000	434.000000	1019.000000	1606912766.100143
715	56337.859375	27129.919922	-89346.710938	-187500.015625	-187500.015625	-187500.015625	-187500.015625	-187500.015625	460.000000	434.000000	1018.000000	1606912766.100152
716	56279.074219	27068.476562	-84051.632812	-187500.015625	-187500.015625	-187500.015625	-187500.015625	-187500.015625	460.000000	433.000000	1017.000000	1606912766.100161
717	56259.406250	27047.531250	-72430.625000	-187500.015625	-187500.015625	-187500.015625	-187500.015625	-187500.015625	461.000000	434.000000	1019.000000	1606912766.100170
718	56312.289062	27103.412109	-71139.453125	-187500.015625	-187500.015625	-187500.015625	-187500.015625	-187500.015625	461.000000	434.000000	1018.000000	1606912766.100180
719	56364.792969	27158.351562	-81453.265625	-187500.015625	-187500.015625	-187500.015625	-187500.015625	-187500.015625	460.000000	433.000000	1018.000000	1606912766.100188
720	56343.894531	27134.748047	-89314.726562	-187500.015625	-187500.015625	-187500.015625	-187500.015625	-187500.015625	460.000000	434.000000	1018.000000	1606912766.100197
721	56279.386719	27064.742188	-84331.742188	-187500.015625	-187500.015625	-187500.015625	-187500.015625	-187500.015625	460.000000	433.000000	1019.000000	1606912766.100207
722	56262.824219	27047.644531	-73302.921875	-187500.015625	-187500.015625	-187500.015625	-187500.015625	-187500.015625	461.000000	433.000000	1019.000000	1606912766.577933
723	56320.960938	27113.291016	-75445.804688	-187500.015625	-187500.015625	-187500.015625	-187500.015625	-187500.015625	460.000000	434.000000	1018.000000	1606912766.578694
724	56353.484375	27147.601562	-86774.273438	-187500.015625	-187500.015625	-187500.015625	-187500.015625	-187500.015625	460.000000	433.000000	1018.000000	1606912766.578704
725	56325.433594	27114.744141	-91227.656250	-187500.015625	-187500.015625	-187500.015625	-187500.015625	-187500.015625	460.000000	434.000000	1019.000000	1606912766.578918
726	56269.687500	27054.238281	-84792.367188	-187500.015625	-187500.015625	-187500.015625	-187500.015625	-187500.015625	460.000000	433.000000	1019.000000	1606912766.578928
727	56251.402344	27036.580078	-72586.328125	-187500.015625	-187500.015625	-187500.015625	-187500.015625	-187500.015625	460.000000	434.000000	1018.000000	1606912766.578937
728	56303.773438	27093.152344	-70662.625000	-187500.015625	-187500.015625	-187500.015625	-187500.015625	-187500.015625	461.000000	433.000000	1019.000000	1606912766.578946
729	56360.234375	27154.619141	-80667.148438	-187500.015625	-187500.015625	-187500.015625	-187500.015625	-187500.015625	460.000000	433.000000	1018.000000	1606912766.578955
730	56343.628906	27135.486328	-88744.179688	-187500.015625	-187500.015625	-187500.015625	-187500.015625	-187500.015625	460.000000	434.000000	1018.000000	1606912766.578964
731	56279.210938	27065.525391	-84118.820312	-187500.015625	-187500.015625	-187500.015625	-187500.015625	-187500.015625	460.000000	433.000000	1019.000000	1606912766.578973
732	56255.718750	27040.267578	-72437.914062	-187500.015625	-187500.015625	-187500.015625	-187500.015625	-187500.015625	460.000000	434.000000	1018.000000	1606912766.578982
733	56301.382812	27090.894531	-70509.734375	-187500.015625	-187500.015625	-187500.015625	-187500.015625	-187500.015625	460.000000	434.000000	1019.000000	1606912766.578991
734	56355.250000	27149.992188	-80598.796875	-187500.015625	-187500.015625	-187500.015625	-187500.015625	-187500.015625	461.000000	433.000000	1019.000000	1606912766.579001
735	56335.691406	27129.919922	-88907.617188	-187500.015625	-187500.015625	-187500.015625	-187500.015625	-187500.015625	461.000000	433.000000	1019.000000	1606912766.579010
736	56272.101562	27062.216797	-84412.476562	-187500.015625	-187500.015625	-187500.015625	-187500.015625	-187500.015625	460.000000	433.000000	1018.000000	1606912766.579019
737	56256.945312	27045.519531	-72963.023438	-187500.015625	-187500.015625	-187500.015625	-187500.015625	-187500.015625	460.000000	434.000000	1019.000000	1606912766.579028
738	56311.195312	27102.250000	-71968.835938	-187500.015625	-187500.015625	-187500.015625	-187500.015625	-187500.015625	461.000000	433.000000	1019.000000	1606912766.579037
739	56359.832031	27152.808594	-82291.656250	-187500.015625	-187500.015625	-187500.015625	-187500.015625	-187500.015625	460.000000	433.000000	1018.000000	1606912766.579046
740	56340.050781	27130.523438	-89676.539062	-187500.015625	-187500.015625	-187500.015625	-187500.015625	-187500.015625	460.000000	434.000000	1017.000000	1606912766.579055
741	56275.789062	27061.724609	-84822.054688	-187500.015625	-187500.015625	-187500.015625	-187500.015625	-187500.015625	460.000000	433.000000	1018.000000	1606912766.579064
742	56249.816406	27034.277344	-72895.539062	-187500.015625	-187500.015625	-187500.015625	-187500.015625	-187500.015625	461.000000	433.000000	1019.000000	1606912766.579074
743	56296.488281	27085.328125	-70511.460938	-187500.015625	-187500.015625	-187500.015625	-187500.015625	-187500.015625	460.000000	433.000000	1017.000000	1606912766.579083
744	56352.679688	27144.873047	-80304.406250	-187500.015625	-187500.015625	-187500.015625	-187500.015625	-187500.015625	460.000000	433.000000	1019.000000	1606912766.579092
745	56337.925781	27129.228516	-88932.875000	-187500.015625	-187500.015625	-187500.015625	-187500.015625	-187500.015625	461.000000	433.000000	1018.000000	1606912766.579113
746	56274.628906	27060.562500	-84947.265625	-187500.015625	-187500.015625	-187500.015625	-187500.015625	-187500.015625	460.000000	433.000000	1019.000000	1606912766.579123
747	56254.824219	27039.261719	-73591.687500	-187500.015625	-187500.015625	-187500.015625	-187500.015625	-187500.015625	460.000000	434.000000	1018.000000	1606912766.579132
748	56318.300781	27107.546875	-74306.718750	-187500.015625	-187500.015625	-187500.015625	-187500.015625	-187500.015625	461.000000	433.000000	1019.000000	1606912766.579140
749	56360.414062	27151.982422	-85742.945312	-187500.015625	-187500.015625	-187500.015625	-187500.015625	-187500.015625	460.000000	433.000000	1018.000000	1606912766.579149
750	56331.960938	27120.533203	-91224.328125	-187500.015625	-187500.015625	-187500.015625	-187500.015625	-187500.015625	460.000000	434.000000	1018.000000	1606912766.579159
751	56277.332031	27062.462891	-85749.468750	-187500.015625	-187500.015625	-187500.015625	-187500.015625	-187500.015625	460.000000	433.000000	1019.000000	1606912766.579168
752	56252.992188	27037.115234	-73349.773438	-187500.015625	-187500.015625	-187500.015625	-187500.015625	-187500.015625	461.000000	434.000000	1019.000000	1606912766.579177
753	56299.257812	27088.771484	-70391.632812	-187500.015625	-187500.015625	-187500.015625	-187500.015625	-187500.015625	460.000000	433.000000	1018.000000	1606912766.579186
754	56356.613281	27153.099609	-80030.734375	-187500.015625	-187500.015625	-187500.015625	-187500.015625	-187500.015625	461.000000	433.000000	1019.000000	1606912766.579195
755	56346.398438	27142.458984	-89066.000000	-187500.015625	-187500.015625	-187500.015625	-187500.015625	-187500.015625	460.000000	433.000000	1019.000000	1606912766.579204
756	56283.433594	27073.728516	-85390.117188	-187500.015625	-187500.015625	-187500.015625	-187500.015625	-187500.015625	460.000000	433.000000	1018.000000	1606912766.579213
757	56252.746094	27040.291016	-73625.656250	-187500.015625	-187500.015625	-187500.015625	-187500.015625	-187500.015625	460.000000	433.000000	1018.000000	1606912766.579222
758	56300.199219	27090.960938	-71373.992188	-187500.015625	-187500.015625	-187500.015625	-187500.015625	-187500.015625	461.000000	433.000000	1019.000000	1606912766.579232
759	56352.703125	27145.767578	-81287.078125	-187500.015625	-187500.015625	-187500.015625	-187500.015625	-187500.015625	461.000000	433.000000	1019.000000	1606912766.579242
760	56330.328125	27120.488281	-89815.046875	-187500.015625	-187500.015625	-187500.015625	-187500.015625	-187500.015625	460.000000	434.000000	1019.000000	1606912766.579250
761	56268.121094	27054.193359	-85889.992188	-187500.015625	-187500.015625	-187500.015625	-187500.015625	-187500.015625	460.000000	433.000000	1018.000000	1606912766.579260
762	56240.964844	27024.867188	-73772.578125	-187500.015625	-187500.015625	-187500.015625	-187500.015625	-187500.015625	460.000000	433.000000	1018.000000	1606912766.579269
763	56288.039062	27076.767578	-70585.398438	-187500.015625	-187500.015625	-187500.015625	-187500.015625	-187500.015625	461.000000	433.000000	1019.000000	1606912766.579278
764	56340.386719	27133.294922	-80057.601562	-187500.015625	-187500.015625	-187500.015625	-187500.015625	-187500.015625	460.000000	433.000000	1018.000000	1606912766.579287
765	56330.527344	27121.113281	-89376.148438	-187500.015625	-187500.015625	-187500.015625	-187500.015625	-187500.015625	460.000000	434.000000	1019.000000	1606912766.579296
766	56269.597656	27054.125000	-86135.570312	-187500.015625	-187500.015625	-187500.015625	-187500.015625	-187500.015625	460.000000	433.000000	1018.000000	1606912766.579305
767	56246.488281	27029.181641	-74512.421875	-187500.015625	-187500.015625	-187500.015625	-187500.015625	-187500.015625	460.000000	434.000000	1018.000000	1606912766.579314
768	56305.406250	27096.259766	-74505.312500	-187500.015625	-187500.015625	-187500.015625	-187500.015625	-187500.015625	461.000000	433.000000	1019.000000	1606912766.579327
769	56355.718750	27150.193359	-85938.500000	-187500.015625	-187500.015625	-187500.015625	-187500.015625	-187500.015625	460.000000	433.000000	1018.000000	1606912766.579337
770	56340.050781	27132.558594	-91897.765625	-187500.015625	-187500.015625	-187500.015625	-187500.015625	-187500.015625	460.000000	434.000000	1018.000000	1606912766.579346
771	56281.644531	27068.296875	-86957.539062	-187500.015625	-187500.015625	-187500.015625	-187500.015625	-187500.015625	460.000000	434.000000	1019.000000	1606912766.579355
772	56254.531250	27037.652344	-74291.140625	-187500.015625	-187500.015625	-187500.015625	-187500.015625	-187500.015625	461.000000	433.000000	1019.000000	1606912766.579363
773	56300.175781	27087.697266	-70453.140625	-187500.015625	-187500.015625	-187500.015625	-187500.015625	-187500.015625	461.000000	433.000000	1019.000000	1606912766.579373
774	56353.796875	27146.728516	-79603.882812	-187500.015625	-187500.015625	-187500.015625	-187500.015625	-187500.015625	460.000000	433.000000	1017.000000	1606912766.579382
775	56343.558594	27133.765625	-89192.867188	-187500.015625	-187500.015625	-187500.015625	-187500.015625	-187500.015625	460.000000	433.000000	1019.000000	1606912766.579391
776	56289.023438	27072.208984	-86350.976562	-187500.015625	-187500.015625	-187500.015625	-187500.015625	-187500.015625	460.000000	433.000000	1019.000000	1606912766.579400
777	56259.136719	27039.820312	-74304.546875	-187500.015625	-187500.015625	-187500.015625	-187500.015625	-187500.015625	460.000000	433.000000	1018.000000	1606912766.579409
778	56298.433594	27083.316406	-70473.484375	-187500.015625	-187500.015625	-187500.015625	-187500.015625	-187500.015625	460.000000	433.000000	1018.000000	1606912766.579420
779	56355.652344	27146.707031	-79574.578125	-187500.015625	-187500.015625	-187500.015625	-187500.015625	-187500.015625	461.000000	433.000000	1019.000000	1606912766.579430
780	56348.476562	27137.140625	-89407.109375	-187500.015625	-187500.015625	-187500.015625	-187500.015625	-187500.015625	460.000000	434.000000	1019.000000	1606912766.579438
781	56285.468750	27068.275391	-86767.210938	-187500.015625	-187500.015625	-187500.015625	-187500.015625	-187500.015625	460.000000	434.000000	1019.000000	1606912766.579448
782	56253.167969	27034.658203	-75003.976562	-187500.015625	-187500.015625	-187500.015625	-187500.015625	-187500.015625	460.000000	434.000000	1018.000000	1606912766.579458
783	56297.312500	27084.523438	-73356.703125	-187500.015625	-187500.015625	-187500.015625	-187500.015625	-187500.015625	461.000000	433.000000	1019.000000	1606912766.579466
784	56344.164062	27134.099609	-83855.093750	-187500.015625	-187500.015625	-187500.015625	-187500.015625	-187500.015625	461.000000	433.000000	1019.000000	1606912766.579476
785	56332.496094	27119.214844	-91391.476562	-187500.015625	-187500.015625	-187500.015625	-187500.015625	-187500.015625	460.000000	434.000000	1018.000000	1606912766.579485
786	56275.410156	27056.628906	-87422.945312	-187500.015625	-187500.015625	-187500.015625	-187500.015625	-187500.015625	461.000000	433.000000	1019.000000	1606912766.579494
787	56241.300781	27020.419922	-74862.671875	-187500.015625	-187500.015625	-187500.015625	-187500.015625	-187500.015625	460.000000	434.000000	1018.000000	1606912766.579503
788	56280.929688	27065.123047	-70425.359375	-187500.015625	-187500.015625	-187500.015625	-187500.015625	-187500.015625	460.000000	434.000000	1018.000000	1606912766.579512
789	56337.078125	27126.814453	-79183.960938	-187500.015625	-187500.015625	-187500.015625	-187500.015625	-187500.015625	460.000000	433.000000	1019.000000	1606912766.579522
790	56332.339844	27122.253906	-89215.796875	-187500.015625	-187500.015625	-187500.015625	-187500.015625	-187500.015625	460.000000	433.000000	1019.000000	1606912766.579532
791	56274.582031	27059.511719	-86976.203125	-187500.015625	-187500.015625	-187500.015625	-187500.015625	-187500.015625	460.000000	433.000000	1018.000000	1606912766.579545
792	56242.976562	27025.738281	-75231.476562	-187500.015625	-187500.015625	-187500.015625	-187500.015625	-187500.015625	460.000000	434.000000	1018.000000	1606912766.579554
793	56290.964844	27081.841797	-73885.656250	-187500.015625	-187500.015625	-187500.015625	-187500.015625	-187500.015625	461.000000	433.000000	1018.000000	1606912766.579564
794	56339.761719	27133.630859	-85143.695312	-187500.015625	-187500.015625	-187500.015625	-187500.015625	-187500.015625	460.000000	433.000000	1018.000000	1606912766.579573
795	56320.136719	27111.726562	-91950.000000	-187500.015625	-187500.015625	-187500.015625	-187500.015625	-187500.015625	460.000000	433.000000	1019.000000	1606912766.579581
796	56263.921875	27050.773438	-87822.882812	-187500.015625	-187500.015625	-187500.015625	-187500.015625	-187500.015625	460.000000	433.000000	1019.000000	1606912766.579591
797	56229.253906	27013.154297	-75137.937500	-187500.015625	-187500.015625	-187500.015625	-187500.015625	-187500.015625	460.000000	434.000000	1018.000000	1606912766.579600
798	56265.394531	27054.349609	-70188.585938	-187500.015625	-187500.015625	-187500.015625	-187500.015625	-187500.015625	461.000000	433.000000	1018.000000	1606912766.579609
799	56321.722656	27115.101562	-78624.648438	-187500.015625	-187500.015625	-187500.015625	-187500.015625	-187500.015625	461.000000	433.000000	1018.000000	1606912766.579618
800	56317.656250	27110.117188	-88869.171875	-187500.015625	-187500.015625	-187500.015625	-187500.015625	-187500.015625	460.000000	434.000000	1019.000000	1606912766.579628
801	56262.332031	27050.437500	-87022.515625	-187500.015625	-187500.015625	-187500.015625	-187500.015625	-187500.015625	460.000000	433.000000	1019.000000	1606912766.579637
802	56223.417969	27007.902344	-75058.179688	-187500.015625	-187500.015625	-187500.015625	-187500.015625	-187500.015625	460.000000	434.000000	1018.000000	1606912766.579646
803	56262.937500	27051.957031	-70206.578125	-187500.015625	-187500.015625	-187500.015625	-187500.015625	-187500.015625	460.000000	434.000000	1018.000000	1606912766.579655
804	56323.710938	27119.906250	-78580.148438	-187500.015625	-187500.015625	-187500.015625	-187500.015625	-187500.015625	461.000000	433.000000	1019.000000	1606912766.579664
805	56327.824219	27125.025391	-89001.335938	-187500.015625	-187500.015625	-187500.015625	-187500.015625	-187500.015625	460.000000	434.000000	1018.000000	1606912766.579674
806	56270.378906	27061.367188	-87398.492188	-187500.015625	-187500.015625	-187500.015625	-187500.015625	-187500.015625	460.000000	433.000000	1018.000000	1606912766.579683
807	56235.554688	27022.609375	-75697.914062	-187500.015625	-187500.015625	-187500.015625	-187500.015625	-187500.015625	461.000000	433.000000	1019.000000	1606912766.579692
808	56281.578125	27073.460938	-72533.289062	-187500.015625	-187500.015625	-187500.015625	-187500.015625	-187500.015625	460.000000	434.000000	1018.000000	1606912766.579701
809	56337.925781	27132.087891	-82295.898438	-187500.015625	-187500.015625	-187500.015625	-187500.015625	-187500.015625	461.000000	433.000000	1019.000000	1606912766.579710
810	56324.628906	27116.128906	-90966.570312	-187500.015625	-187500.015625	-187500.015625	-187500.015625	-187500.015625	460.000000	434.000000	1019.000000	1606912766.579722
811	56268.347656	27055.869141	-88116.359375	-187500.015625	-187500.015625	-187500.015625	-187500.015625	-187500.015625	460.000000	432.000000	1018.000000	1606912766.579731
812	56231.421875	27016.687500	-75730.750000	-187500.015625	-187500.015625	-187500.015625	-187500.015625	-187500.015625	460.000000	433.000000	1019.000000	1606912766.579741
813	56268.859375	27058.751953	-70298.156250	-187500.015625	-187500.015625	-187500.015625	-187500.015625	-187500.015625	461.000000	433.000000	1018.000000	1606912766.579750
814	56329.812500	27124.980469	-78277.460938	-187500.015625	-187500.015625	-187500.015625	-187500.015625	-187500.015625	460.000000	432.000000	1019.000000	1606912766.579759
815	56332.609375	27127.505859	-88840.250000	-187500.015625	-187500.015625	-187500.015625	-187500.015625	-187500.015625	460.000000	434.000000	1018.000000	1606912766.579773
816	56281.824219	27070.644531	-87669.218750	-187500.015625	-187500.015625	-187500.015625	-187500.015625	-187500.015625	460.000000	433.000000	1019.000000	1606912766.579782
817	56241.414062	27025.494141	-76037.414062	-187500.015625	-187500.015625	-187500.015625	-187500.015625	-187500.015625	461.000000	433.000000	1018.000000	1606912766.579791
818	56290.429688	27079.382812	-73467.656250	-187500.015625	-187500.015625	-187500.015625	-187500.015625	-187500.015625	460.000000	434.000000	1018.000000	1606912766.579800
819	56345.148438	27136.939453	-84364.937500	-187500.015625	-187500.015625	-187500.015625	-187500.015625	-187500.015625	461.000000	433.000000	1019.000000	1606912766.579809
820	56334.933594	27122.923828	-91775.859375	-187500.015625	-187500.015625	-187500.015625	-187500.015625	-187500.015625	460.000000	433.000000	1018.000000	1606912766.579818
821	56282.988281	27067.269531	-88495.695312	-187500.015625	-187500.015625	-187500.015625	-187500.015625	-187500.015625	460.000000	433.000000	1018.000000	1606912766.579828
822	56240.941406	27022.878906	-75965.015625	-187500.015625	-187500.015625	-187500.015625	-187500.015625	-187500.015625	460.000000	434.000000	1019.000000	1606912766.579837
823	56277.375000	27063.580078	-69999.671875	-187500.015625	-187500.015625	-187500.015625	-187500.015625	-187500.015625	461.000000	433.000000	1018.000000	1606912766.579846
824	56339.046875	27130.546875	-77650.335938	-187500.015625	-187500.015625	-187500.015625	-187500.015625	-187500.015625	461.000000	433.000000	1019.000000	1606912766.579856
825	56345.011719	27135.195312	-88415.492188	-187500.015625	-187500.015625	-187500.015625	-187500.015625	-187500.015625	460.000000	434.000000	1018.000000	1606912766.579865
826	56295.863281	27079.941406	-87649.882812	-187500.015625	-187500.015625	-187500.015625	-187500.015625	-187500.015625	460.000000	433.000000	1018.000000	1606912766.579874
827	56255.003906	27036.199219	-75932.312500	-187500.015625	-187500.015625	-187500.015625	-187500.015625	-187500.015625	461.000000	434.000000	1019.000000	1606912766.579883
828	56286.183594	27070.957031	-70024.750000	-187500.015625	-187500.015625	-187500.015625	-187500.015625	-187500.015625	460.000000	433.000000	1018.000000	1606912766.579893
829	56347.808594	27138.548828	-77551.539062	-187500.015625	-187500.015625	-187500.015625	-187500.015625	-187500.015625	460.000000	433.000000	1018.000000	1606912766.579902
830	56355.808594	27145.947266	-88447.953125	-187500.015625	-187500.015625	-187500.015625	-187500.015625	-187500.015625	461.000000	433.000000	1019.000000	1606912766.579911
831	56298.968750	27083.250000	-87893.445312	-187500.015625	-187500.015625	-187500.015625	-187500.015625	-187500.015625	460.000000	433.000000	1018.000000	1606912766.579921
832	56256.859375	27037.228516	-76453.890625	-187500.015625	-187500.015625	-187500.015625	-187500.015625	-187500.015625	461.000000	433.000000	1019.000000	1606912766.579930
833	56301.226562	27087.966797	-73318.835938	-187500.015625	-187500.015625	-187500.015625	-187500.015625	-187500.015625	461.000000	434.000000	1019.000000	1606912766.579939
834	56354.511719	27147.199219	-84080.734375	-187500.015625	-187500.015625	-187500.015625	-187500.015625	-187500.015625	461.000000	433.000000	1018.000000	1606912766.579948
835	56341.460938	27132.916016	-91681.195312	-187500.015625	-187500.015625	-187500.015625	-187500.015625	-187500.015625	460.000000	434.000000	1018.000000	1606912766.579957
836	56294.542969	27082.958984	-88834.945312	-187500.015625	-187500.015625	-187500.015625	-187500.015625	-187500.015625	460.000000	433.000000	1018.000000	1606912766.579967
837	56257.796875	27042.525391	-76507.828125	-187500.015625	-187500.015625	-187500.015625	-187500.015625	-187500.015625	460.000000	433.000000	1019.000000	1606912766.579976
838	56287.167969	27075.851562	-69967.078125	-187500.015625	-187500.015625	-187500.015625	-187500.015625	-187500.015625	461.000000	433.000000	1018.000000	1606912766.579989
839	56348.433594	27143.085938	-77003.054688	-187500.015625	-187500.015625	-187500.015625	-187500.015625	-187500.015625	460.000000	433.000000	1018.000000	1606912766.579999
840	56354.914062	27150.015625	-87969.843750	-187500.015625	-187500.015625	-187500.015625	-187500.015625	-187500.015625	460.000000	434.000000	1018.000000	1606912766.580009
841	56299.281250	27088.099609	-87793.046875	-187500.015625	-187500.015625	-187500.015625	-187500.015625	-187500.015625	460.000000	433.000000	1019.000000	1606912766.580017
842	56254.109375	27039.261719	-76358.609375	-187500.015625	-187500.015625	-187500.015625	-187500.015625	-187500.015625	460.000000	434.000000	1018.000000	1606912767.057913
843	56282.605469	27071.984375	-69929.507812	-187500.015625	-187500.015625	-187500.015625	-187500.015625	-187500.015625	460.000000	434.000000	1018.000000	1606912767.058426
844	56343.449219	27137.744141	-76963.804688	-187500.015625	-187500.015625	-187500.015625	-187500.015625	-187500.015625	461.000000	433.000000	1019.000000	1606912767.058859
845	56351.292969	27146.238281	-88089.429688	-187500.015625	-187500.015625	-187500.015625	-187500.015625	-187500.015625	460.000000	434.000000	1018.000000	1606912767.058868
846	56300.375000	27090.558594	-88172.664062	-187500.015625	-187500.015625	-187500.015625	-187500.015625	-187500.015625	460.000000	433.000000	1019.000000	1606912767.058877
847	56257.347656	27043.240234	-76949.031250	-187500.015625	-187500.015625	-187500.015625	-187500.015625	-187500.015625	460.000000	433.000000	1019.000000	1606912767.058886
848	56295.214844	27087.207031	-72952.875000	-187500.015625	-187500.015625	-187500.015625	-187500.015625	-187500.015625	460.000000	434.000000	1018.000000	1606912767.058895
849	56347.425781	27143.599609	-83356.515625	-187500.015625	-187500.015625	-187500.015625	-187500.015625	-187500.015625	460.000000	433.000000	1018.000000	1606912767.058905
850	56338.195312	27131.507812	-91481.843750	-187500.015625	-187500.015625	-187500.015625	-187500.015625	-187500.015625	460.000000	433.000000	1019.000000	1606912767.058914
851	56293.515625	27082.445312	-89188.687500	-187500.015625	-187500.015625	-187500.015625	-187500.015625	-187500.015625	460.000000	433.000000	1018.000000	1606912767.058923
852	56248.140625	27033.673828	-77062.773438	-187500.015625	-187500.015625	-187500.015625	-187500.015625	-187500.015625	460.000000	434.000000	1018.000000	1606912767.058932
853	56275.117188	27064.675781	-69939.968750	-187500.015625	-187500.015625	-187500.015625	-187500.015625	-187500.015625	461.000000	433.000000	1019.000000	1606912767.058942
854	56343.136719	27140.404297	-76492.453125	-187500.015625	-187500.015625	-187500.015625	-187500.015625	-187500.015625	460.000000	433.000000	1018.000000	1606912767.058950
855	56352.210938	27149.478516	-87703.546875	-187500.015625	-187500.015625	-187500.015625	-187500.015625	-187500.015625	460.000000	434.000000	1018.000000	1606912767.058959
856	56295.300781	27086.468750	-88143.453125	-187500.015625	-187500.015625	-187500.015625	-187500.015625	-187500.015625	460.000000	433.000000	1019.000000	1606912767.058969
857	56254.464844	27042.257812	-76899.921875	-187500.015625	-187500.015625	-187500.015625	-187500.015625	-187500.015625	461.000000	433.000000	1019.000000	1606912767.058978
858	56281.468750	27071.515625	-69916.679688	-187500.015625	-187500.015625	-187500.015625	-187500.015625	-187500.015625	461.000000	433.000000	1019.000000	1606912767.058987
859	56342.890625	27138.882812	-76411.468750	-187500.015625	-187500.015625	-187500.015625	-187500.015625	-187500.015625	461.000000	433.000000	1018.000000	1606912767.058996
860	56357.933594	27155.267578	-87728.492188	-187500.015625	-187500.015625	-187500.015625	-187500.015625	-187500.015625	460.000000	434.000000	1019.000000	1606912767.059005
861	56301.515625	27093.128906	-88457.296875	-187500.015625	-187500.015625	-187500.015625	-187500.015625	-187500.015625	460.000000	433.000000	1019.000000	1606912767.059026
862	56253.214844	27041.541016	-77448.609375	-187500.015625	-187500.015625	-187500.015625	-187500.015625	-187500.015625	460.000000	434.000000	1019.000000	1606912767.059036
863	56287.882812	27080.500000	-71735.257812	-187500.015625	-187500.015625	-187500.015625	-187500.015625	-187500.015625	461.000000	434.000000	1018.000000	1606912767.059044
864	56345.816406	27143.353516	-79810.078125	-187500.015625	-187500.015625	-187500.015625	-187500.015625	-187500.015625	461.000000	433.000000	1019.000000	1606912767.059054
865	56354.980469	27151.914062	-89841.359375	-187500.015625	-187500.015625	-187500.015625	-187500.015625	-187500.015625	460.000000	434.000000	1018.000000	1606912767.059063
866	56310.144531	27103.500000	-89153.414062	-187500.015625	-187500.015625	-187500.015625	-187500.015625	-187500.015625	460.000000	433.000000	1018.000000	1606912767.059072
867	56259.988281	27048.515625	-77561.242188	-187500.015625	-187500.015625	-187500.015625	-187500.015625	-187500.015625	460.000000	433.000000	1019.000000	1606912767.059081
868	56283.457031	27075.001953	-70007.179688	-187500.015625	-187500.015625	-187500.015625	-187500.015625	-187500.015625	460.000000	433.000000	1018.000000	1606912767.059091
869	56342.800781	27139.398438	-76059.945312	-187500.015625	-187500.015625	-187500.015625	-187500.015625	-187500.015625	461.000000	433.000000	1019.000000	1606912767.059100
870	56357.796875	27153.703125	-87425.421875	-187500.015625	-187500.015625	-187500.015625	-187500.015625	-187500.015625	460.000000	434.000000	1018.000000	1606912767.059109
871	56309.609375	27101.109375	-88534.382812	-187500.015625	-187500.015625	-187500.015625	-187500.015625	-187500.015625	460.000000	433.000000	1018.000000	1606912767.059118
872	56263.496094	27050.437500	-77735.046875	-187500.015625	-187500.015625	-187500.015625	-187500.015625	-187500.015625	461.000000	433.000000	1019.000000	1606912767.059127
873	56291.996094	27082.625000	-72503.203125	-187500.015625	-187500.015625	-187500.015625	-187500.015625	-187500.015625	461.000000	433.000000	1018.000000	1606912767.059136
874	56346.734375	27141.230469	-82139.554688	-187500.015625	-187500.015625	-187500.015625	-187500.015625	-187500.015625	460.000000	433.000000	1018.000000	1606912767.059145
875	56345.906250	27138.191406	-90960.781250	-187500.015625	-187500.015625	-187500.015625	-187500.015625	-187500.015625	460.000000	434.000000	1019.000000	1606912767.059154
876	56302.386719	27091.431641	-89530.851562	-187500.015625	-187500.015625	-187500.015625	-187500.015625	-187500.015625	460.000000	433.000000	1019.000000	1606912767.059164
877	56257.953125	27042.771484	-77891.960938	-187500.015625	-187500.015625	-187500.015625	-187500.015625	-187500.015625	461.000000	433.000000	1018.000000	1606912767.059173
878	56281.980469	27069.660156	-69916.187500	-187500.015625	-187500.015625	-187500.015625	-187500.015625	-187500.015625	460.000000	434.000000	1017.000000	1606912767.059182
879	56343.695312	27134.703125	-75534.234375	-187500.015625	-187500.015625	-187500.015625	-187500.015625	-187500.015625	461.000000	433.000000	1018.000000	1606912767.059191
880	56358.535156	27148.718750	-86950.539062	-187500.015625	-187500.015625	-187500.015625	-187500.015625	-187500.015625	460.000000	433.000000	1019.000000	1606912767.059200
881	56304.398438	27088.591797	-88423.921875	-187500.015625	-187500.015625	-187500.015625	-187500.015625	-187500.015625	460.000000	433.000000	1018.000000	1606912767.059210
882	56253.347656	27034.568359	-77737.171875	-187500.015625	-187500.015625	-187500.015625	-187500.015625	-187500.015625	460.000000	433.000000	1018.000000	1606912767.059218
883	56275.722656	27060.316406	-69930.515625	-187500.015625	-187500.015625	-187500.015625	-187500.015625	-187500.015625	461.000000	434.000000	1019.000000	1606912767.059227
884	56338.105469	27128.826172	-75483.359375	-187500.015625	-187500.015625	-187500.015625	-187500.015625	-187500.015625	461.000000	433.000000	1019.000000	1606912767.059237
885	56355.250000	27146.884766	-86960.843750	-187500.015625	-187500.015625	-187500.015625	-187500.015625	-187500.015625	460.000000	434.000000	1018.000000	1606912767.059250
886	56309.609375	27096.437500	-88651.914062	-187500.015625	-187500.015625	-187500.015625	-187500.015625	-187500.015625	460.000000	433.000000	1018.000000	1606912767.059259
887	56256.789062	27039.441406	-78221.734375	-187500.015625	-187500.015625	-187500.015625	-187500.015625	-187500.015625	460.000000	433.000000	1018.000000	1606912767.059269
888	56281.421875	27068.050781	-71830.187500	-187500.015625	-187500.015625	-187500.015625	-187500.015625	-187500.015625	460.000000	434.000000	1018.000000	1606912767.059278
889	56345.863281	27136.201172	-79535.148438	-187500.015625	-187500.015625	-187500.015625	-187500.015625	-187500.015625	460.000000	433.000000	1019.000000	1606912767.059287
890	56354.132812	27142.683594	-89523.070312	-187500.015625	-187500.015625	-187500.015625	-187500.015625	-187500.015625	461.000000	433.000000	1018.000000	1606912767.059296
891	56308.175781	27091.476562	-89418.437500	-187500.015625	-187500.015625	-187500.015625	-187500.015625	-187500.015625	460.000000	433.000000	1018.000000	1606912767.059305
892	56259.183594	27040.603516	-78403.789062	-187500.015625	-187500.015625	-187500.015625	-187500.015625	-187500.015625	460.000000	433.000000	1019.000000	1606912767.059314
893	56279.164062	27063.960938	-70064.468750	-187500.015625	-187500.015625	-187500.015625	-187500.015625	-187500.015625	461.000000	433.000000	1019.000000	1606912767.059323
894	56339.269531	27128.802734	-75104.382812	-187500.015625	-187500.015625	-187500.015625	-187500.015625	-187500.015625	460.000000	433.000000	1018.000000	1606912767.059332
895	56353.976562	27144.560547	-86545.617188	-187500.015625	-187500.015625	-187500.015625	-187500.015625	-187500.015625	460.000000	434.000000	1019.000000	1606912767.059342
896	56304.800781	27090.916016	-88603.718750	-187500.015625	-187500.015625	-187500.015625	-187500.015625	-187500.015625	460.000000	433.000000	1019.000000	1606912767.059351
897	56252.500000	27035.417969	-78361.906250	-187500.015625	-187500.015625	-187500.015625	-187500.015625	-187500.015625	460.000000	434.000000	1018.000000	1606912767.059360
898	56271.921875	27055.914062	-70133.421875	-187500.015625	-187500.015625	-187500.015625	-187500.015625	-187500.015625	460.000000	434.000000	1018.000000	1606912767.059368
899	56329.320312	27116.419922	-75065.382812	-187500.015625	-187500.015625	-187500.015625	-187500.015625	-187500.015625	460.000000	433.000000	1019.000000	1606912767.059378
900	56346.914062	27133.072266	-86563.695312	-187500.015625	-187500.015625	-187500.015625	-187500.015625	-187500.015625	460.000000	434.000000	1019.000000	1606912767.059387
901	56304.757812	27085.306641	-88865.234375	-187500.015625	-187500.015625	-187500.015625	-187500.015625	-187500.015625	460.000000	433.000000	1018.000000	1606912767.059396
902	56253.527344	27031.058594	-78878.054688	-187500.015625	-187500.015625	-187500.015625	-187500.015625	-187500.015625	460.000000	433.000000	1019.000000	1606912767.059405
903	56283.300781	27066.351562	-72561.828125	-187500.015625	-187500.015625	-187500.015625	-187500.015625	-187500.015625	461.000000	433.000000	1019.000000	1606912767.059414
904	56345.460938	27134.324219	-81581.828125	-187500.015625	-187500.015625	-187500.015625	-187500.015625	-187500.015625	460.000000	433.000000	1018.000000	1606912767.059424
905	56342.488281	27131.283203	-90631.648438	-187500.015625	-187500.015625	-187500.015625	-187500.015625	-187500.015625	460.000000	434.000000	1018.000000	1606912767.059433
906	56300.375000	27086.423828	-89979.828125	-187500.015625	-187500.015625	-187500.015625	-187500.015625	-187500.015625	460.000000	433.000000	1019.000000	1606912767.059442
907	56248.500000	27030.388672	-79039.187500	-187500.015625	-187500.015625	-187500.015625	-187500.015625	-187500.015625	460.000000	433.000000	1018.000000	1606912767.059454
908	56261.886719	27045.765625	-70181.882812	-187500.015625	-187500.015625	-187500.015625	-187500.015625	-187500.015625	460.000000	434.000000	1018.000000	1606912767.059467
909	56330.527344	27116.822266	-74543.335938	-187500.015625	-187500.015625	-187500.015625	-187500.015625	-187500.015625	461.000000	433.000000	1019.000000	1606912767.059476
910	56358.179688	27145.232422	-85980.695312	-187500.015625	-187500.015625	-187500.015625	-187500.015625	-187500.015625	460.000000	433.000000	1019.000000	1606912767.059485
911	56309.585938	27093.867188	-88603.585938	-187500.015625	-187500.015625	-187500.015625	-187500.015625	-187500.015625	460.000000	433.000000	1018.000000	1606912767.059494
912	56251.226562	27032.154297	-78796.359375	-187500.015625	-187500.015625	-187500.015625	-187500.015625	-187500.015625	460.000000	433.000000	1019.000000	1606912767.059503
913	56264.859375	27046.996094	-70162.281250	-187500.015625	-187500.015625	-187500.015625	-187500.015625	-187500.015625	461.000000	433.000000	1019.000000	1606912767.059512
914	56331.734375	27118.611328	-74491.250000	-187500.015625	-187500.015625	-187500.015625	-187500.015625	-187500.015625	460.000000	433.000000	1018.000000	1606912767.059522
915	56359.273438	27148.673828	-86017.648438	-187500.015625	-187500.015625	-187500.015625	-187500.015625	-187500.015625	460.000000	433.000000	1019.000000	1606912767.059531
916	56316.515625	27102.652344	-88888.796875	-187500.015625	-187500.015625	-187500.015625	-187500.015625	-187500.015625	460.000000	433.000000	1019.000000	1606912767.059540
917	56259.093750	27040.982422	-79351.218750	-187500.015625	-187500.015625	-187500.015625	-187500.015625	-187500.015625	460.000000	433.000000	1019.000000	1606912767.059549
918	56281.085938	27066.933594	-71959.718750	-187500.015625	-187500.015625	-187500.015625	-187500.015625	-187500.015625	460.000000	434.000000	1018.000000	1606912767.059558
919	56345.437500	27136.291016	-78716.468750	-187500.015625	-187500.015625	-187500.015625	-187500.015625	-187500.015625	461.000000	433.000000	1019.000000	1606912767.059567
920	56360.390625	27151.333984	-89011.484375	-187500.015625	-187500.015625	-187500.015625	-187500.015625	-187500.015625	460.000000	433.000000	1019.000000	1606912767.059577
921	56314.839844	27102.451172	-89881.304688	-187500.015625	-187500.015625	-187500.015625	-187500.015625	-187500.015625	460.000000	433.000000	1018.000000	1606912767.059585
922	56258.800781	27043.128906	-79664.500000	-187500.015625	-187500.015625	-187500.015625	-187500.015625	-187500.015625	460.000000	433.000000	1019.000000	1606912767.059595
923	56270.984375	27056.406250	-70432.625000	-187500.015625	-187500.015625	-187500.015625	-187500.015625	-187500.015625	461.000000	433.000000	1018.000000	1606912767.059604
924	56332.183594	27122.791016	-74279.445312	-187500.015625	-187500.015625	-187500.015625	-187500.015625	-187500.015625	461.000000	434.000000	1018.000000	1606912767.059613
925	56360.839844	27153.880859	-85747.859375	-187500.015625	-187500.015625	-187500.015625	-187500.015625	-187500.015625	460.000000	434.000000	1018.000000	1606912767.059622
926	56317.968750	27105.847656	-89021.164062	-187500.015625	-187500.015625	-187500.015625	-187500.015625	-187500.015625	460.000000	433.000000	1019.000000	1606912767.059631
927	56259.429688	27042.390625	-79709.562500	-187500.015625	-187500.015625	-187500.015625	-187500.015625	-187500.015625	461.000000	433.000000	1019.000000	1606912767.059640
928	56279.789062	27066.978516	-72226.687500	-187500.015625	-187500.015625	-187500.015625	-187500.015625	-187500.015625	460.000000	433.000000	1018.000000	1606912767.059649
929	56348.054688	27140.560547	-80057.507812	-187500.015625	-187500.015625	-187500.015625	-187500.015625	-187500.015625	460.000000	433.000000	1018.000000	1606912767.059658
930	56354.000000	27145.052734	-89888.835938	-187500.015625	-187500.015625	-187500.015625	-187500.015625	-187500.015625	460.000000	433.000000	1019.000000	1606912767.059668
931	56311.976562	27099.611328	-90247.445312	-187500.015625	-187500.015625	-187500.015625	-187500.015625	-187500.015625	460.000000	434.000000	1018.000000	1606912767.059684
932	56259.585938	27043.285156	-79984.843750	-187500.015625	-187500.015625	-187500.015625	-187500.015625	-187500.015625	460.000000	433.000000	1017.000000	1606912767.059693
933	56268.121094	27052.337891	-70360.406250	-187500.015625	-187500.015625	-187500.015625	-187500.015625	-187500.015625	461.000000	433.000000	1019.000000	1606912767.059702
934	56329.925781	27118.119141	-73755.437500	-187500.015625	-187500.015625	-187500.015625	-187500.015625	-187500.015625	460.000000	433.000000	1018.000000	1606912767.059711
935	56358.937500	27150.394531	-85262.734375	-187500.015625	-187500.015625	-187500.015625	-187500.015625	-187500.015625	460.000000	434.000000	1018.000000	1606912767.059720
936	56313.027344	27099.544922	-88915.593750	-187500.015625	-187500.015625	-187500.015625	-187500.015625	-187500.015625	460.000000	433.000000	1018.000000	1606912767.059729
937	56250.578125	27032.154297	-79805.828125	-187500.015625	-187500.015625	-187500.015625	-187500.015625	-187500.015625	461.000000	433.000000	1019.000000	1606912767.059738
938	56261.886719	27048.537109	-70402.765625	-187500.015625	-187500.015625	-187500.015625	-187500.015625	-187500.015625	460.000000	434.000000	1018.000000	1606912767.059749
939	56326.863281	27120.107422	-73780.468750	-187500.015625	-187500.015625	-187500.015625	-187500.015625	-187500.015625	461.000000	433.000000	1019.000000	1606912767.059759
940	56354.871094	27149.724609	-85325.859375	-187500.015625	-187500.015625	-187500.015625	-187500.015625	-187500.015625	460.000000	433.000000	1018.000000	1606912767.059768
941	56312.335938	27102.271484	-89148.718750	-187500.015625	-187500.015625	-187500.015625	-187500.015625	-187500.015625	460.000000	433.000000	1018.000000	1606912767.059777
942	56256.679688	27042.681641	-80246.828125	-187500.015625	-187500.015625	-187500.015625	-187500.015625	-187500.015625	461.000000	433.000000	1019.000000	1606912767.059786
943	56272.972656	27060.675781	-72110.281250	-187500.015625	-187500.015625	-187500.015625	-187500.015625	-187500.015625	461.000000	434.000000	1018.000000	1606912767.059796
944	56336.296875	27126.992188	-78658.914062	-187500.015625	-187500.015625	-187500.015625	-187500.015625	-187500.015625	460.000000	433.000000	1018.000000	1606912767.059804
945	56353.058594	27143.464844	-88982.203125	-187500.015625	-187500.015625	-187500.015625	-187500.015625	-187500.015625	461.000000	433.000000	1018.000000	1606912767.059813
946	56310.433594	27097.443359	-90257.031250	-187500.015625	-187500.015625	-187500.015625	-187500.015625	-187500.015625	460.000000	434.000000	1018.000000	1606912767.059823
947	56250.824219	27034.343750	-80510.664062	-187500.015625	-187500.015625	-187500.015625	-187500.015625	-187500.015625	460.000000	433.000000	1018.000000	1606912767.059832
948	56257.394531	27043.017578	-70543.375000	-187500.015625	-187500.015625	-187500.015625	-187500.015625	-187500.015625	461.000000	433.000000	1019.000000	1606912767.059841
949	56320.605469	27111.681641	-73410.929688	-187500.015625	-187500.015625	-187500.015625	-187500.015625	-187500.015625	460.000000	433.000000	1018.000000	1606912767.059851
950	56349.101562	27142.572266	-84874.757812	-187500.015625	-187500.015625	-187500.015625	-187500.015625	-187500.015625	460.000000	433.000000	1019.000000	1606912767.059860
951	56310.097656	27100.080078	-89075.859375	-187500.015625	-187500.015625	-187500.015625	-187500.015625	-187500.015625	460.000000	433.000000	1019.000000	1606912767.059869
952	56247.449219	27033.115234	-80430.312500	-187500.015625	-187500.015625	-187500.015625	-187500.015625	-187500.015625	460.000000	433.000000	1018.000000	1606912767.059878
953	56261.285156	27048.761719	-71882.023438	-187500.015625	-187500.015625	-187500.015625	-187500.015625	-187500.015625	460.000000	434.000000	1018.000000	1606912767.059887
954	56322.996094	27116.486328	-78709.203125	-187500.015625	-187500.015625	-187500.015625	-187500.015625	-187500.015625	460.000000	433.000000	1019.000000	1606912767.059901
955	56332.988281	27125.718750	-89240.742188	-187500.015625	-187500.015625	-187500.015625	-187500.015625	-187500.015625	460.000000	433.000000	1018.000000	1606912767.059910
956	56296.128906	27083.361328	-90497.898438	-187500.015625	-187500.015625	-187500.015625	-187500.015625	-187500.015625	460.000000	433.000000	1018.000000	1606912767.059919
957	56242.664062	27023.548828	-80885.078125	-187500.015625	-187500.015625	-187500.015625	-187500.015625	-187500.015625	460.000000	433.000000	1019.000000	1606912767.059929
958	56243.757812	27026.185547	-70576.656250	-187500.015625	-187500.015625	-187500.015625	-187500.015625	-187500.015625	460.000000	434.000000	1018.000000	1606912767.059938
959	56301.898438	27090.335938	-73052.453125	-187500.015625	-187500.015625	-187500.015625	-187500.015625	-187500.015625	460.000000	433.000000	1018.000000	1606912767.059947
960	56334.039062	27125.160156	-84567.242188	-187500.015625	-187500.015625	-187500.015625	-187500.015625	-187500.015625	461.000000	433.000000	1018.000000	1606912767.059956
961	56298.519531	27085.396484	-89131.937500	-187500.015625	-187500.015625	-187500.015625	-187500.015625	-187500.015625	460.000000	433.000000	1019.000000	1606912767.059965
962	56237.054688	27019.078125	-80753.031250	-187500.015625	-187500.015625	-187500.015625	-187500.015625	-187500.015625	460.000000	433.000000	1018.000000	1606912767.537482
963	56232.023438	27016.507812	-70692.195312	-187500.015625	-187500.015625	-187500.015625	-187500.015625	-187500.015625	461.000000	434.000000	1018.000000	1606912767.537747
964	56293.046875	27083.718750	-73699.531250	-187500.015625	-187500.015625	-187500.015625	-187500.015625	-187500.015625	461.000000	433.000000	1019.000000	1606912767.537750
965	56331.175781	27124.623047	-86084.500000	-187500.015625	-187500.015625	-187500.015625	-187500.015625	-187500.015625	461.000000	434.000000	1019.000000	1606912767.537753
966	56296.375000	27086.490234	-89926.851562	-187500.015625	-187500.015625	-187500.015625	-187500.015625	-187500.015625	460.000000	433.000000	1018.000000	1606912767.537757
967	56239.535156	27024.287109	-81306.679688	-187500.015625	-187500.015625	-187500.015625	-187500.015625	-187500.015625	461.000000	433.000000	1019.000000	1606912767.537760
968	56237.031250	27023.906250	-71139.054688	-187500.015625	-187500.015625	-187500.015625	-187500.015625	-187500.015625	461.000000	434.000000	1018.000000	1606912767.537763
969	56292.890625	27085.171875	-73569.023438	-187500.015625	-187500.015625	-187500.015625	-187500.015625	-187500.015625	460.000000	433.000000	1018.000000	1606912767.537766
970	56327.667969	27123.349609	-85019.484375	-187500.015625	-187500.015625	-187500.015625	-187500.015625	-187500.015625	461.000000	433.000000	1019.000000	1606912767.537770
971	56292.554688	27085.753906	-89677.921875	-187500.015625	-187500.015625	-187500.015625	-187500.015625	-187500.015625	460.000000	433.000000	1018.000000	1606912767.537773
972	56235.265625	27023.123047	-81472.375000	-187500.015625	-187500.015625	-187500.015625	-187500.015625	-187500.015625	460.000000	433.000000	1019.000000	1606912767.537776
973	56236.273438	27025.582031	-71135.117188	-187500.015625	-187500.015625	-187500.015625	-187500.015625	-187500.015625	461.000000	433.000000	1019.000000	1606912767.537779
974	56295.257812	27089.330078	-73131.710938	-187500.015625	-187500.015625	-187500.015625	-187500.015625	-187500.015625	461.000000	433.000000	1018.000000	1606912767.537782
975	56332.453125	27128.869141	-84590.195312	-187500.015625	-187500.015625	-187500.015625	-187500.015625	-187500.015625	461.000000	433.000000	1019.000000	1606912767.537786
976	56298.410156	27089.666016	-89713.171875	-187500.015625	-187500.015625	-187500.015625	-187500.015625	-187500.015625	460.000000	433.000000	1019.000000	1606912767.537789
977	56239.289062	27026.074219	-81802.820312	-187500.015625	-187500.015625	-187500.015625	-187500.015625	-187500.015625	461.000000	433.000000	1019.000000	1606912767.537792
978	56243.089844	27032.421875	-72527.695312	-187500.015625	-187500.015625	-187500.015625	-187500.015625	-187500.015625	461.000000	433.000000	1018.000000	1606912767.537801
979	56311.664062	27108.507812	-78371.828125	-187500.015625	-187500.015625	-187500.015625	-187500.015625	-187500.015625	460.000000	433.000000	1018.000000	1606912767.537804
980	56330.058594	27127.283203	-89088.062500	-187500.015625	-187500.015625	-187500.015625	-187500.015625	-187500.015625	461.000000	433.000000	1019.000000	1606912767.537807
981	56296.890625	27090.537109	-91041.312500	-187500.015625	-187500.015625	-187500.015625	-187500.015625	-187500.015625	461.000000	433.000000	1019.000000	1606912767.537810
982	56244.496094	27032.064453	-82116.554688	-187500.015625	-187500.015625	-187500.015625	-187500.015625	-187500.015625	460.000000	433.000000	1018.000000	1606912767.537813
983	56243.960938	27031.326172	-71204.140625	-187500.015625	-187500.015625	-187500.015625	-187500.015625	-187500.015625	460.000000	434.000000	1017.000000	1606912767.537816
984	56303.328125	27096.013672	-72627.343750	-187500.015625	-187500.015625	-187500.015625	-187500.015625	-187500.015625	461.000000	433.000000	1019.000000	1606912767.537819
985	56341.773438	27136.044922	-83918.437500	-187500.015625	-187500.015625	-187500.015625	-187500.015625	-187500.015625	461.000000	433.000000	1018.000000	1606912767.537822
986	56309.296875	27100.460938	-89391.460938	-187500.015625	-187500.015625	-187500.015625	-187500.015625	-187500.015625	460.000000	434.000000	1019.000000	1606912767.537825
987	56248.945312	27037.361328	-81856.820312	-187500.015625	-187500.015625	-187500.015625	-187500.015625	-187500.015625	460.000000	433.000000	1019.000000	1606912767.537828
988	56243.468750	27033.160156	-71236.195312	-187500.015625	-187500.015625	-187500.015625	-187500.015625	-187500.015625	461.000000	434.000000	1019.000000	1606912767.537831
989	56300.128906	27094.738281	-72622.695312	-187500.015625	-187500.015625	-187500.015625	-187500.015625	-187500.015625	461.000000	433.000000	1019.000000	1606912767.537834
990	56340.093750	27139.062500	-83891.414062	-187500.015625	-187500.015625	-187500.015625	-187500.015625	-187500.015625	461.000000	433.000000	1019.000000	1606912767.537838
991	56307.707031	27103.701172	-89618.601562	-187500.015625	-187500.015625	-187500.015625	-187500.015625	-187500.015625	460.000000	433.000000	1018.000000	1606912767.537841
992	56241.816406	27031.214844	-82288.992188	-187500.015625	-187500.015625	-187500.015625	-187500.015625	-187500.015625	460.000000	433.000000	1018.000000	1606912767.537844
993	56241.234375	27031.326172	-72340.125000	-187500.015625	-187500.015625	-187500.015625	-187500.015625	-187500.015625	461.000000	433.000000	1019.000000	1606912767.537847
994	56304.578125	27100.238281	-75661.343750	-187500.015625	-187500.015625	-187500.015625	-187500.015625	-187500.015625	461.000000	433.000000	1018.000000	1606912767.537850
995	56335.492188	27132.201172	-86783.015625	-187500.015625	-187500.015625	-187500.015625	-187500.015625	-187500.015625	460.000000	433.000000	1018.000000	1606912767.537853
996	56302.410156	27095.455078	-90683.843750	-187500.015625	-187500.015625	-187500.015625	-187500.015625	-187500.015625	460.000000	433.000000	1019.000000	1606912767.537856
997	56240.519531	27028.689453	-82695.148438	-187500.015625	-187500.015625	-187500.015625	-187500.015625	-187500.015625	460.000000	433.000000	1018.000000	1606912767.537859
998	56237.968750	27026.566406	-71595.515625	-187500.015625	-187500.015625	-187500.015625	-187500.015625	-187500.015625	460.000000	434.000000	1018.000000	1606912767.537862
999	56302.031250	27093.644531	-72443.789062	-187500.015625	-187500.015625	-187500.015625	-187500.015625	-187500.015625	461.000000	433.000000	1019.000000	1606912767.537865
1000	56340.542969	27135.173828	-83556.312500	-187500.015625	-187500.015625	-187500.015625	-187500.015625	-187500.015625	461.000000	433.000000	1019.000000	1606912767.537868
1001	56308.511719	27100.326172	-89593.656250	-187500.015625	-187500.015625	-187500.015625	-187500.015625	-187500.015625	460.000000	433.000000	1018.000000	1606912767.537873
1002	56243.937500	27030.232422	-82646.937500	-187500.015625	-187500.015625	-187500.015625	-187500.015625	-187500.015625	460.000000	433.000000	1018.000000	1606912767.537876
1003	56241.031250	27028.398438	-72712.476562	-187500.015625	-187500.015625	-187500.015625	-187500.015625	-187500.015625	461.000000	433.000000	1019.000000	1606912767.537879
1004	56303.707031	27098.806641	-77463.500000	-187500.015625	-187500.015625	-187500.015625	-187500.015625	-187500.015625	461.000000	433.000000	1019.000000	1606912767.537882
1005	56332.855469	27130.412109	-88472.382812	-187500.015625	-187500.015625	-187500.015625	-187500.015625	-187500.015625	460.000000	434.000000	1018.000000	1606912767.537885
1006	56298.007812	27093.083984	-91224.304688	-187500.015625	-187500.015625	-187500.015625	-187500.015625	-187500.015625	460.000000	433.000000	1018.000000	1606912767.537888
1007	56242.867188	27032.691406	-83128.078125	-187500.015625	-187500.015625	-187500.015625	-187500.015625	-187500.015625	460.000000	433.000000	1019.000000	1606912767.537891
1008	56240.699219	27031.037109	-71706.093750	-187500.015625	-187500.015625	-187500.015625	-187500.015625	-187500.015625	461.000000	434.000000	1018.000000	1606912767.537894
1009	56302.410156	27098.001953	-72061.953125	-187500.015625	-187500.015625	-187500.015625	-187500.015625	-187500.015625	461.000000	433.000000	1019.000000	1606912767.537897
1010	56346.085938	27143.509766	-83041.265625	-187500.015625	-187500.015625	-187500.015625	-187500.015625	-187500.015625	460.000000	434.000000	1019.000000	1606912767.537900
1011	56321.433594	27114.251953	-89379.507812	-187500.015625	-187500.015625	-187500.015625	-187500.015625	-187500.015625	460.000000	433.000000	1018.000000	1606912767.537903
1012	56261.058594	27048.046875	-82781.273438	-187500.015625	-187500.015625	-187500.015625	-187500.015625	-187500.015625	460.000000	433.000000	1019.000000	1606912767.537907
1013	56253.953125	27041.474609	-71736.781250	-187500.015625	-187500.015625	-187500.015625	-187500.015625	-187500.015625	460.000000	434.000000	1018.000000	1606912767.537910
1014	56307.125000	27100.304688	-72038.531250	-187500.015625	-187500.015625	-187500.015625	-187500.015625	-187500.015625	461.000000	433.000000	1018.000000	1606912767.537913
1015	56349.730469	27145.701172	-83015.156250	-187500.015625	-187500.015625	-187500.015625	-187500.015625	-187500.015625	460.000000	433.000000	1019.000000	1606912767.537916
1016	56319.152344	27111.615234	-89612.320312	-187500.015625	-187500.015625	-187500.015625	-187500.015625	-187500.015625	460.000000	433.000000	1019.000000	1606912767.537919
1017	56254.933594	27042.345703	-83185.296875	-187500.015625	-187500.015625	-187500.015625	-187500.015625	-187500.015625	460.000000	433.000000	1018.000000	1606912767.537925
1018	56250.710938	27040.625000	-72821.398438	-187500.015625	-187500.015625	-187500.015625	-187500.015625	-187500.015625	461.000000	434.000000	1018.000000	1606912767.537928
1019	56312.042969	27107.322266	-75826.992188	-187500.015625	-187500.015625	-187500.015625	-187500.015625	-187500.015625	461.000000	433.000000	1019.000000	1606912767.537930
1020	56343.402344	27139.531250	-86872.289062	-187500.015625	-187500.015625	-187500.015625	-187500.015625	-187500.015625	460.000000	433.000000	1018.000000	1606912767.537934
1021	56313.074219	27105.021484	-91035.765625	-187500.015625	-187500.015625	-187500.015625	-187500.015625	-187500.015625	460.000000	434.000000	1019.000000	1606912767.537937
1022	56250.488281	27038.658203	-83680.906250	-187500.015625	-187500.015625	-187500.015625	-187500.015625	-187500.015625	460.000000	433.000000	1018.000000	1606912767.537940
1023	56237.835938	27028.019531	-72097.359375	-187500.015625	-187500.015625	-187500.015625	-187500.015625	-187500.015625	461.000000	433.000000	1019.000000	1606912767.537943
1024	56293.269531	27089.933594	-71891.140625	-187500.015625	-187500.015625	-187500.015625	-187500.015625	-187500.015625	461.000000	433.000000	1019.000000	1606912767.537948
1025	56337.144531	27137.654297	-82646.375000	-187500.015625	-187500.015625	-187500.015625	-187500.015625	-187500.015625	460.000000	433.000000	1018.000000	1606912767.537951
1026	56313.386719	27111.681641	-89513.031250	-187500.015625	-187500.015625	-187500.015625	-187500.015625	-187500.015625	460.000000	434.000000	1019.000000	1606912767.537954
1027	56252.746094	27046.503906	-83466.148438	-187500.015625	-187500.015625	-187500.015625	-187500.015625	-187500.015625	460.000000	433.000000	1019.000000	1606912767.537957
1028	56235.398438	27027.929688	-72197.164062	-187500.015625	-187500.015625	-187500.015625	-187500.015625	-187500.015625	461.000000	434.000000	1018.000000	1606912767.537960
1029	56287.144531	27083.541016	-71898.765625	-187500.015625	-187500.015625	-187500.015625	-187500.015625	-187500.015625	460.000000	433.000000	1018.000000	1606912767.537963
1030	56333.902344	27132.535156	-82680.375000	-187500.015625	-187500.015625	-187500.015625	-187500.015625	-187500.015625	460.000000	434.000000	1019.000000	1606912767.537966
1031	56307.730469	27103.970703	-89778.906250	-187500.015625	-187500.015625	-187500.015625	-187500.015625	-187500.015625	460.000000	433.000000	1019.000000	1606912767.537969
1032	56248.273438	27041.988281	-83897.937500	-187500.015625	-187500.015625	-187500.015625	-187500.015625	-187500.015625	460.000000	433.000000	1018.000000	1606912767.537972
1033	56240.539062	27035.238281	-73374.406250	-187500.015625	-187500.015625	-187500.015625	-187500.015625	-187500.015625	460.000000	434.000000	1018.000000	1606912767.537976
1034	56301.984375	27101.578125	-77185.664062	-187500.015625	-187500.015625	-187500.015625	-187500.015625	-187500.015625	460.000000	433.000000	1018.000000	1606912767.537978
1035	56334.910156	27133.384766	-88265.359375	-187500.015625	-187500.015625	-187500.015625	-187500.015625	-187500.015625	461.000000	433.000000	1018.000000	1606912767.537982
1036	56309.117188	27102.226562	-91638.546875	-187500.015625	-187500.015625	-187500.015625	-187500.015625	-187500.015625	460.000000	433.000000	1019.000000	1606912767.537985
1037	56250.039062	27037.787109	-84392.898438	-187500.015625	-187500.015625	-187500.015625	-187500.015625	-187500.015625	460.000000	433.000000	1019.000000	1606912767.537988
1038	56235.890625	27024.218750	-72493.812500	-187500.015625	-187500.015625	-187500.015625	-187500.015625	-187500.015625	460.000000	433.000000	1019.000000	1606912767.537991
1039	56289.738281	27084.009766	-71608.414062	-187500.015625	-187500.015625	-187500.015625	-187500.015625	-187500.015625	461.000000	433.000000	1018.000000	1606912767.537994
1040	56339.671875	27137.900391	-82088.296875	-187500.015625	-187500.015625	-187500.015625	-187500.015625	-187500.015625	461.000000	433.000000	1018.000000	1606912767.537997
1041	56317.898438	27112.753906	-89426.398438	-187500.015625	-187500.015625	-187500.015625	-187500.015625	-187500.015625	461.000000	433.000000	1019.000000	1606912767.538000
1042	56255.628906	27044.224609	-83900.195312	-187500.015625	-187500.015625	-187500.015625	-187500.015625	-187500.015625	460.000000	433.000000	1018.000000	1606912767.538003
1043	56240.316406	27027.304688	-72462.609375	-187500.015625	-187500.015625	-187500.015625	-187500.015625	-187500.015625	461.000000	434.000000	1019.000000	1606912767.538006
1044	56294.632812	27084.703125	-71608.328125	-187500.015625	-187500.015625	-187500.015625	-187500.015625	-187500.015625	461.000000	433.000000	1018.000000	1606912767.538009
1045	56337.367188	27130.769531	-82107.992188	-187500.015625	-187500.015625	-187500.015625	-187500.015625	-187500.015625	461.000000	433.000000	1018.000000	1606912767.538012
1046	56317.742188	27111.123047	-89647.632812	-187500.015625	-187500.015625	-187500.015625	-187500.015625	-187500.015625	460.000000	434.000000	1018.000000	1606912767.538015
1047	56261.640625	27051.041016	-84354.500000	-187500.015625	-187500.015625	-187500.015625	-187500.015625	-187500.015625	460.000000	433.000000	1019.000000	1606912767.538020
1048	56247.714844	27036.310547	-73390.992188	-187500.015625	-187500.015625	-187500.015625	-187500.015625	-187500.015625	461.000000	433.000000	1019.000000	1606912767.538023
1049	56307.015625	27099.007812	-74590.453125	-187500.015625	-187500.015625	-187500.015625	-187500.015625	-187500.015625	460.000000	433.000000	1018.000000	1606912767.538026
1050	56349.886719	27144.941406	-85490.632812	-187500.015625	-187500.015625	-187500.015625	-187500.015625	-187500.015625	461.000000	433.000000	1019.000000	1606912767.538029
1051	56324.406250	27116.152344	-91036.554688	-187500.015625	-187500.015625	-187500.015625	-187500.015625	-187500.015625	460.000000	434.000000	1018.000000	1606912767.538032
1052	56267.160156	27052.515625	-84868.117188	-187500.015625	-187500.015625	-187500.015625	-187500.015625	-187500.015625	460.000000	433.000000	1018.000000	1606912767.538035
1053	56248.921875	27031.841797	-72951.820312	-187500.015625	-187500.015625	-187500.015625	-187500.015625	-187500.015625	460.000000	434.000000	1019.000000	1606912767.538038
1054	56303.394531	27089.621094	-71532.578125	-187500.015625	-187500.015625	-187500.015625	-187500.015625	-187500.015625	461.000000	433.000000	1019.000000	1606912767.538041
1055	56351.718750	27143.175781	-81832.570312	-187500.015625	-187500.015625	-187500.015625	-187500.015625	-187500.015625	460.000000	433.000000	1018.000000	1606912767.538044
1056	56324.269531	27116.554688	-89696.406250	-187500.015625	-187500.015625	-187500.015625	-187500.015625	-187500.015625	460.000000	434.000000	1019.000000	1606912767.538047
1057	56261.976562	27051.376953	-84748.625000	-187500.015625	-187500.015625	-187500.015625	-187500.015625	-187500.015625	461.000000	433.000000	1019.000000	1606912767.538050
1058	56246.242188	27035.664062	-73698.593750	-187500.015625	-187500.015625	-187500.015625	-187500.015625	-187500.015625	461.000000	434.000000	1018.000000	1606912767.538053
1059	56305.339844	27099.902344	-75849.835938	-187500.015625	-187500.015625	-187500.015625	-187500.015625	-187500.015625	461.000000	433.000000	1019.000000	1606912767.538056
1060	56340.164062	27134.570312	-87169.812500	-187500.015625	-187500.015625	-187500.015625	-187500.015625	-187500.015625	461.000000	433.000000	1019.000000	1606912767.538060
1061	56310.835938	27100.908203	-91644.539062	-187500.015625	-187500.015625	-187500.015625	-187500.015625	-187500.015625	460.000000	433.000000	1019.000000	1606912767.538063
1062	56252.121094	27037.361328	-85286.164062	-187500.015625	-187500.015625	-187500.015625	-187500.015625	-187500.015625	460.000000	433.000000	1018.000000	1606912767.538066
1063	56233.566406	27018.519531	-73104.640625	-187500.015625	-187500.015625	-187500.015625	-187500.015625	-187500.015625	460.000000	433.000000	1019.000000	1606912767.538069
1064	56283.882812	27073.236328	-71195.890625	-187500.015625	-187500.015625	-187500.015625	-187500.015625	-187500.015625	461.000000	433.000000	1018.000000	1606912767.538072
1065	56332.292969	27125.763672	-81248.789062	-187500.015625	-187500.015625	-187500.015625	-187500.015625	-187500.015625	460.000000	434.000000	1018.000000	1606912767.538075
1066	56312.269531	27102.451172	-89383.664062	-187500.015625	-187500.015625	-187500.015625	-187500.015625	-187500.015625	460.000000	433.000000	1019.000000	1606912767.538078
1067	56259.406250	27045.744141	-84793.421875	-187500.015625	-187500.015625	-187500.015625	-187500.015625	-187500.015625	461.000000	433.000000	1019.000000	1606912767.538081
1068	56237.410156	27023.503906	-73108.734375	-187500.015625	-187500.015625	-187500.015625	-187500.015625	-187500.015625	461.000000	434.000000	1019.000000	1606912767.538100
1069	56286.539062	27077.214844	-71239.523438	-187500.015625	-187500.015625	-187500.015625	-187500.015625	-187500.015625	460.000000	433.000000	1018.000000	1606912767.538103
1070	56337.300781	27133.609375	-81302.296875	-187500.015625	-187500.015625	-187500.015625	-187500.015625	-187500.015625	461.000000	433.000000	1018.000000	1606912767.538107
1071	56317.207031	27112.351562	-89619.648438	-187500.015625	-187500.015625	-187500.015625	-187500.015625	-187500.015625	460.000000	433.000000	1018.000000	1606912767.538112
1072	56259.628906	27049.542969	-85147.312500	-187500.015625	-187500.015625	-187500.015625	-187500.015625	-187500.015625	460.000000	433.000000	1018.000000	1606912767.538115
1073	56243.714844	27032.935547	-73884.335938	-187500.015625	-187500.015625	-187500.015625	-187500.015625	-187500.015625	460.000000	434.000000	1018.000000	1606912767.538119
1074	56295.167969	27088.927734	-74112.484375	-187500.015625	-187500.015625	-187500.015625	-187500.015625	-187500.015625	460.000000	434.000000	1019.000000	1606912767.538122
1075	56337.144531	27133.630859	-84760.765625	-187500.015625	-187500.015625	-187500.015625	-187500.015625	-187500.015625	460.000000	433.000000	1019.000000	1606912767.538126
1076	56318.929688	27111.837891	-91031.546875	-187500.015625	-187500.015625	-187500.015625	-187500.015625	-187500.015625	460.000000	434.000000	1018.000000	1606912767.538129
1077	56262.109375	27050.794922	-85741.109375	-187500.015625	-187500.015625	-187500.015625	-187500.015625	-187500.015625	461.000000	433.000000	1019.000000	1606912767.538133
1078	56238.082031	27026.455078	-73608.359375	-187500.015625	-187500.015625	-187500.015625	-187500.015625	-187500.015625	461.000000	433.000000	1019.000000	1606912767.538136
1079	56287.570312	27080.880859	-71147.187500	-187500.015625	-187500.015625	-187500.015625	-187500.015625	-187500.015625	461.000000	433.000000	1018.000000	1606912767.538140
1080	56339.000000	27135.933594	-80867.804688	-187500.015625	-187500.015625	-187500.015625	-187500.015625	-187500.015625	461.000000	433.000000	1019.000000	1606912767.538143
1081	56324.449219	27118.007812	-89464.664062	-187500.015625	-187500.015625	-187500.015625	-187500.015625	-187500.015625	460.000000	433.000000	1018.000000	1606912767.538149
1082	56263.941406	27051.107422	-85497.718750	-187500.015625	-187500.015625	-187500.015625	-187500.015625	-187500.015625	460.000000	433.000000	1019.000000	1606912767.538153
1083	56235.066406	27021.492188	-73749.734375	-187500.015625	-187500.015625	-187500.015625	-187500.015625	-187500.015625	461.000000	434.000000	1019.000000	1606912768.017032
1084	56279.968750	27071.939453	-71299.578125	-187500.015625	-187500.015625	-187500.015625	-187500.015625	-187500.015625	461.000000	433.000000	1018.000000	1606912768.017226
1085	56337.859375	27133.988281	-81828.101562	-187500.015625	-187500.015625	-187500.015625	-187500.015625	-187500.015625	460.000000	433.000000	1018.000000	1606912768.017229
1086	56318.144531	27111.011719	-90287.992188	-187500.015625	-187500.015625	-187500.015625	-187500.015625	-187500.015625	461.000000	433.000000	1019.000000	1606912768.017233
1087	56257.820312	27044.558594	-85973.968750	-187500.015625	-187500.015625	-187500.015625	-187500.015625	-187500.015625	460.000000	432.000000	1019.000000	1606912768.017235
1088	56233.433594	27019.369141	-74338.164062	-187500.015625	-187500.015625	-187500.015625	-187500.015625	-187500.015625	460.000000	434.000000	1018.000000	1606912768.017238
1089	56282.183594	27074.287109	-72877.210938	-187500.015625	-187500.015625	-187500.015625	-187500.015625	-187500.015625	461.000000	433.000000	1019.000000	1606912768.017240
1090	56334.195312	27129.205078	-82977.742188	-187500.015625	-187500.015625	-187500.015625	-187500.015625	-187500.015625	461.000000	433.000000	1019.000000	1606912768.017243
1091	56320.472656	27110.720703	-90591.882812	-187500.015625	-187500.015625	-187500.015625	-187500.015625	-187500.015625	460.000000	434.000000	1018.000000	1606912768.017245
1092	56266.847656	27051.957031	-86228.757812	-187500.015625	-187500.015625	-187500.015625	-187500.015625	-187500.015625	460.000000	433.000000	1018.000000	1606912768.017248
1093	56238.687500	27022.050781	-74132.687500	-187500.015625	-187500.015625	-187500.015625	-187500.015625	-187500.015625	460.000000	433.000000	1019.000000	1606912768.017250
1094	56285.960938	27074.332031	-71074.250000	-187500.015625	-187500.015625	-187500.015625	-187500.015625	-187500.015625	461.000000	433.000000	1018.000000	1606912768.017257
1095	56344.031250	27138.347656	-80461.468750	-187500.015625	-187500.015625	-187500.015625	-187500.015625	-187500.015625	460.000000	433.000000	1018.000000	1606912768.017260
1096	56332.652344	27125.919922	-89502.328125	-187500.015625	-187500.015625	-187500.015625	-187500.015625	-187500.015625	460.000000	434.000000	1018.000000	1606912768.017262
1097	56269.195312	27058.640625	-86094.937500	-187500.015625	-187500.015625	-187500.015625	-187500.015625	-187500.015625	460.000000	433.000000	1018.000000	1606912768.017264
1098	56239.824219	27028.578125	-74248.492188	-187500.015625	-187500.015625	-187500.015625	-187500.015625	-187500.015625	460.000000	434.000000	1019.000000	1606912768.017267
1099	56290.250000	27083.718750	-71377.609375	-187500.015625	-187500.015625	-187500.015625	-187500.015625	-187500.015625	461.000000	433.000000	1018.000000	1606912768.017269
1100	56345.972656	27143.085938	-82098.468750	-187500.015625	-187500.015625	-187500.015625	-187500.015625	-187500.015625	460.000000	434.000000	1018.000000	1606912768.017272
1101	56328.316406	27120.464844	-90659.703125	-187500.015625	-187500.015625	-187500.015625	-187500.015625	-187500.015625	460.000000	434.000000	1019.000000	1606912768.017274
1102	56265.218750	27050.638672	-86680.062500	-187500.015625	-187500.015625	-187500.015625	-187500.015625	-187500.015625	460.000000	433.000000	1018.000000	1606912768.017277
1103	56241.324219	27025.873047	-74588.953125	-187500.015625	-187500.015625	-187500.015625	-187500.015625	-187500.015625	460.000000	433.000000	1018.000000	1606912768.017279
1104	56290.207031	27079.562500	-71148.640625	-187500.015625	-187500.015625	-187500.015625	-187500.015625	-187500.015625	460.000000	433.000000	1019.000000	1606912768.017282
1105	56342.351562	27135.664062	-80320.898438	-187500.015625	-187500.015625	-187500.015625	-187500.015625	-187500.015625	461.000000	433.000000	1019.000000	1606912768.017284
1106	56337.167969	27130.054688	-89612.320312	-187500.015625	-187500.015625	-187500.015625	-187500.015625	-187500.015625	460.000000	434.000000	1018.000000	1606912768.017287
1107	56278.875000	27066.666016	-86588.710938	-187500.015625	-187500.015625	-187500.015625	-187500.015625	-187500.015625	461.000000	433.000000	1019.000000	1606912768.017289
1108	56241.746094	27026.812500	-74706.210938	-187500.015625	-187500.015625	-187500.015625	-187500.015625	-187500.015625	460.000000	434.000000	1018.000000	1606912768.017292
1109	56286.183594	27075.404297	-71119.937500	-187500.015625	-187500.015625	-187500.015625	-187500.015625	-187500.015625	461.000000	433.000000	1018.000000	1606912768.017294
1110	56342.265625	27135.822266	-80184.015625	-187500.015625	-187500.015625	-187500.015625	-187500.015625	-187500.015625	461.000000	433.000000	1018.000000	1606912768.017296
1111	56332.363281	27125.539062	-89618.804688	-187500.015625	-187500.015625	-187500.015625	-187500.015625	-187500.015625	460.000000	434.000000	1019.000000	1606912768.017299
1112	56273.332031	27061.681641	-86817.125000	-187500.015625	-187500.015625	-187500.015625	-187500.015625	-187500.015625	460.000000	433.000000	1019.000000	1606912768.017302
1113	56240.070312	27024.419922	-74980.531250	-187500.015625	-187500.015625	-187500.015625	-187500.015625	-187500.015625	461.000000	433.000000	1018.000000	1606912768.017304
1114	56282.339844	27069.771484	-71218.781250	-187500.015625	-187500.015625	-187500.015625	-187500.015625	-187500.015625	460.000000	434.000000	1018.000000	1606912768.017306
1115	56340.183594	27133.765625	-80125.906250	-187500.015625	-187500.015625	-187500.015625	-187500.015625	-187500.015625	461.000000	433.000000	1019.000000	1606912768.017309
1116	56330.195312	27122.634766	-89681.656250	-187500.015625	-187500.015625	-187500.015625	-187500.015625	-187500.015625	460.000000	434.000000	1018.000000	1606912768.017311
1117	56272.503906	27060.273438	-87068.937500	-187500.015625	-187500.015625	-187500.015625	-187500.015625	-187500.015625	460.000000	433.000000	1018.000000	1606912768.017315
1118	56246.351562	27033.740234	-75600.796875	-187500.015625	-187500.015625	-187500.015625	-187500.015625	-187500.015625	460.000000	434.000000	1018.000000	1606912768.017317
1119	56299.082031	27091.878906	-75207.406250	-187500.015625	-187500.015625	-187500.015625	-187500.015625	-187500.015625	461.000000	433.000000	1019.000000	1606912768.017320
1120	56342.441406	27136.828125	-86406.835938	-187500.015625	-187500.015625	-187500.015625	-187500.015625	-187500.015625	460.000000	433.000000	1018.000000	1606912768.017322
1121	56330.683594	27123.148438	-92244.882812	-187500.015625	-187500.015625	-187500.015625	-187500.015625	-187500.015625	460.000000	434.000000	1018.000000	1606912768.017325
1122	56280.707031	27067.894531	-87742.953125	-187500.015625	-187500.015625	-187500.015625	-187500.015625	-187500.015625	461.000000	433.000000	1019.000000	1606912768.017327
1123	56249.480469	27032.601562	-75252.757812	-187500.015625	-187500.015625	-187500.015625	-187500.015625	-187500.015625	461.000000	433.000000	1019.000000	1606912768.017330
1124	56291.859375	27078.533203	-70834.617188	-187500.015625	-187500.015625	-187500.015625	-187500.015625	-187500.015625	461.000000	433.000000	1018.000000	1606912768.017332
1125	56343.179688	27134.636719	-79332.507812	-187500.015625	-187500.015625	-187500.015625	-187500.015625	-187500.015625	460.000000	433.000000	1019.000000	1606912768.017334
1126	56337.300781	27127.439453	-89041.726562	-187500.015625	-187500.015625	-187500.015625	-187500.015625	-187500.015625	460.000000	433.000000	1019.000000	1606912768.017338
1127	56278.917969	27064.138672	-86868.625000	-187500.015625	-187500.015625	-187500.015625	-187500.015625	-187500.015625	460.000000	433.000000	1018.000000	1606912768.017340
1128	56243.335938	27025.695312	-75099.132812	-187500.015625	-187500.015625	-187500.015625	-187500.015625	-187500.015625	460.000000	434.000000	1018.000000	1606912768.017343
1129	56282.875000	27070.443359	-70711.820312	-187500.015625	-187500.015625	-187500.015625	-187500.015625	-187500.015625	461.000000	433.000000	1018.000000	1606912768.017345
1130	56340.453125	27134.189453	-79173.585938	-187500.015625	-187500.015625	-187500.015625	-187500.015625	-187500.015625	461.000000	433.000000	1019.000000	1606912768.017347
1131	56335.269531	27127.060547	-89085.156250	-187500.015625	-187500.015625	-187500.015625	-187500.015625	-187500.015625	460.000000	433.000000	1018.000000	1606912768.017350
1132	56274.785156	27061.121094	-87087.867188	-187500.015625	-187500.015625	-187500.015625	-187500.015625	-187500.015625	460.000000	433.000000	1018.000000	1606912768.017352
1133	56242.910156	27027.548828	-75601.445312	-187500.015625	-187500.015625	-187500.015625	-187500.015625	-187500.015625	461.000000	433.000000	1019.000000	1606912768.017355
1134	56284.238281	27072.722656	-73567.210938	-187500.015625	-187500.015625	-187500.015625	-187500.015625	-187500.015625	461.000000	433.000000	1018.000000	1606912768.017357
1135	56336.476562	27127.349609	-83822.460938	-187500.015625	-187500.015625	-187500.015625	-187500.015625	-187500.015625	460.000000	433.000000	1018.000000	1606912768.017359
1136	56324.492188	27112.843750	-91228.460938	-187500.015625	-187500.015625	-187500.015625	-187500.015625	-187500.015625	461.000000	433.000000	1020.000000	1606912768.017362
1137	56266.847656	27052.271484	-87711.015625	-187500.015625	-187500.015625	-187500.015625	-187500.015625	-187500.015625	461.000000	433.000000	1019.000000	1606912768.017365
1138	56224.984375	27008.751953	-75453.093750	-187500.015625	-187500.015625	-187500.015625	-187500.015625	-187500.015625	461.000000	434.000000	1019.000000	1606912768.017367
1139	56266.468750	27055.199219	-70504.242188	-187500.015625	-187500.015625	-187500.015625	-187500.015625	-187500.015625	461.000000	434.000000	1019.000000	1606912768.017370
1140	56328.027344	27121.671875	-78572.859375	-187500.015625	-187500.015625	-187500.015625	-187500.015625	-187500.015625	461.000000	433.000000	1019.000000	1606912768.017372
1141	56335.738281	27128.691406	-88664.359375	-187500.015625	-187500.015625	-187500.015625	-187500.015625	-187500.015625	460.000000	434.000000	1018.000000	1606912768.017375
1142	56282.203125	27070.218750	-87113.554688	-187500.015625	-187500.015625	-187500.015625	-187500.015625	-187500.015625	460.000000	433.000000	1019.000000	1606912768.017378
1143	56242.375000	27026.521484	-75768.968750	-187500.015625	-187500.015625	-187500.015625	-187500.015625	-187500.015625	461.000000	433.000000	1019.000000	1606912768.017381
1144	56285.914062	27076.007812	-73866.414062	-187500.015625	-187500.015625	-187500.015625	-187500.015625	-187500.015625	461.000000	434.000000	1019.000000	1606912768.017383
1145	56341.390625	27132.714844	-84671.132812	-187500.015625	-187500.015625	-187500.015625	-187500.015625	-187500.015625	461.000000	433.000000	1019.000000	1606912768.017385
1146	56328.046875	27116.308594	-91505.046875	-187500.015625	-187500.015625	-187500.015625	-187500.015625	-187500.015625	460.000000	433.000000	1019.000000	1606912768.017388
1147	56273.687500	27058.171875	-87908.875000	-187500.015625	-187500.015625	-187500.015625	-187500.015625	-187500.015625	460.000000	433.000000	1018.000000	1606912768.017390
1148	56236.226562	27019.972656	-75630.210938	-187500.015625	-187500.015625	-187500.015625	-187500.015625	-187500.015625	460.000000	434.000000	1018.000000	1606912768.017393
1149	56270.179688	27059.042969	-70246.812500	-187500.015625	-187500.015625	-187500.015625	-187500.015625	-187500.015625	460.000000	433.000000	1018.000000	1606912768.017395
1150	56330.171875	27123.683594	-77981.453125	-187500.015625	-187500.015625	-187500.015625	-187500.015625	-187500.015625	461.000000	433.000000	1018.000000	1606912768.017398
1151	56335.042969	27127.796875	-88259.007812	-187500.015625	-187500.015625	-187500.015625	-187500.015625	-187500.015625	460.000000	434.000000	1018.000000	1606912768.017401
1152	56276.238281	27063.916016	-87143.125000	-187500.015625	-187500.015625	-187500.015625	-187500.015625	-187500.015625	460.000000	433.000000	1019.000000	1606912768.017403
1153	56236.562500	27021.671875	-75612.976562	-187500.015625	-187500.015625	-187500.015625	-187500.015625	-187500.015625	461.000000	434.000000	1018.000000	1606912768.017405
1154	56270.605469	27059.826172	-70256.250000	-187500.015625	-187500.015625	-187500.015625	-187500.015625	-187500.015625	460.000000	433.000000	1018.000000	1606912768.017408
1155	56332.562500	27127.037109	-77932.484375	-187500.015625	-187500.015625	-187500.015625	-187500.015625	-187500.015625	460.000000	433.000000	1019.000000	1606912768.017410
1156	56337.679688	27131.619141	-88365.476562	-187500.015625	-187500.015625	-187500.015625	-187500.015625	-187500.015625	461.000000	433.000000	1019.000000	1606912768.017413
1157	56285.648438	27073.191406	-87450.328125	-187500.015625	-187500.015625	-187500.015625	-187500.015625	-187500.015625	460.000000	433.000000	1018.000000	1606912768.017415
1158	56240.808594	27026.677734	-76209.703125	-187500.015625	-187500.015625	-187500.015625	-187500.015625	-187500.015625	461.000000	433.000000	1018.000000	1606912768.017418
1159	56281.710938	27075.091797	-73634.062500	-187500.015625	-187500.015625	-187500.015625	-187500.015625	-187500.015625	461.000000	433.000000	1019.000000	1606912768.017420
1160	56332.562500	27129.339844	-84263.500000	-187500.015625	-187500.015625	-187500.015625	-187500.015625	-187500.015625	460.000000	433.000000	1018.000000	1606912768.017422
1161	56318.371094	27111.861328	-91413.109375	-187500.015625	-187500.015625	-187500.015625	-187500.015625	-187500.015625	460.000000	434.000000	1018.000000	1606912768.017425
1162	56264.726562	27053.857422	-88288.539062	-187500.015625	-187500.015625	-187500.015625	-187500.015625	-187500.015625	460.000000	433.000000	1019.000000	1606912768.017427
1163	56225.945312	27011.589844	-76119.062500	-187500.015625	-187500.015625	-187500.015625	-187500.015625	-187500.015625	460.000000	433.000000	1019.000000	1606912768.017430
1164	56259.875000	27048.939453	-70136.484375	-187500.015625	-187500.015625	-187500.015625	-187500.015625	-187500.015625	461.000000	433.000000	1018.000000	1606912768.017433
1165	56322.324219	27116.375000	-77408.242188	-187500.015625	-187500.015625	-187500.015625	-187500.015625	-187500.015625	460.000000	433.000000	1019.000000	1606912768.017436
1166	56326.125000	27120.779297	-87970.742188	-187500.015625	-187500.015625	-187500.015625	-187500.015625	-187500.015625	460.000000	433.000000	1019.000000	1606912768.017438
1167	56274.269531	27063.669922	-87452.179688	-187500.015625	-187500.015625	-187500.015625	-187500.015625	-187500.015625	460.000000	433.000000	1018.000000	1606912768.017441
1168	56229.855469	27014.160156	-76083.679688	-187500.015625	-187500.015625	-187500.015625	-187500.015625	-187500.015625	460.000000	433.000000	1019.000000	1606912768.017443
1169	56260.835938	27048.650391	-70154.968750	-187500.015625	-187500.015625	-187500.015625	-187500.015625	-187500.015625	461.000000	434.000000	1018.000000	1606912768.017445
1170	56321.699219	27115.437500	-77360.929688	-187500.015625	-187500.015625	-187500.015625	-187500.015625	-187500.015625	460.000000	433.000000	1018.000000	1606912768.017448
1171	56333.031250	27128.042969	-88066.335938	-187500.015625	-187500.015625	-187500.015625	-187500.015625	-187500.015625	460.000000	434.000000	1018.000000	1606912768.017450
1172	56280.148438	27069.794922	-87799.328125	-187500.015625	-187500.015625	-187500.015625	-187500.015625	-187500.015625	461.000000	433.000000	1018.000000	1606912768.017453
1173	56232.316406	27017.982422	-76504.007812	-187500.015625	-187500.015625	-187500.015625	-187500.015625	-187500.015625	461.000000	433.000000	1018.000000	1606912768.017455
1174	56267.074219	27055.623047	-71055.921875	-187500.015625	-187500.015625	-187500.015625	-187500.015625	-187500.015625	460.000000	433.000000	1018.000000	1606912768.017458
1175	56335.601562	27129.384766	-80896.500000	-187500.015625	-187500.015625	-187500.015625	-187500.015625	-187500.015625	461.000000	433.000000	1019.000000	1606912768.017461
1176	56334.777344	27127.439453	-90493.695312	-187500.015625	-187500.015625	-187500.015625	-187500.015625	-187500.015625	461.000000	433.000000	1018.000000	1606912768.017463
1177	56282.875000	27071.515625	-88678.039062	-187500.015625	-187500.015625	-187500.015625	-187500.015625	-187500.015625	460.000000	433.000000	1019.000000	1606912768.017465
1178	56234.214844	27020.017578	-76913.421875	-187500.015625	-187500.015625	-187500.015625	-187500.015625	-187500.015625	460.000000	433.000000	1018.000000	1606912768.017468
1179	56262.960938	27052.941406	-70392.835938	-187500.015625	-187500.015625	-187500.015625	-187500.015625	-187500.015625	461.000000	433.000000	1018.000000	1606912768.017470
1180	56330.664062	27125.583984	-77128.398438	-187500.015625	-187500.015625	-187500.015625	-187500.015625	-187500.015625	460.000000	433.000000	1018.000000	1606912768.017473
1181	56342.667969	27137.273438	-87975.257812	-187500.015625	-187500.015625	-187500.015625	-187500.015625	-187500.015625	460.000000	434.000000	1019.000000	1606912768.017475
1182	56285.246094	27073.929688	-88078.093750	-187500.015625	-187500.015625	-187500.015625	-187500.015625	-187500.015625	460.000000	433.000000	1019.000000	1606912768.017478
1183	56233.054688	27016.216797	-76921.695312	-187500.015625	-187500.015625	-187500.015625	-187500.015625	-187500.015625	460.000000	433.000000	1018.000000	1606912768.017480
1184	56265.128906	27051.175781	-70390.539062	-187500.015625	-187500.015625	-187500.015625	-187500.015625	-187500.015625	461.000000	434.000000	1018.000000	1606912768.017483
1185	56336.027344	27126.500000	-77069.171875	-187500.015625	-187500.015625	-187500.015625	-187500.015625	-187500.015625	461.000000	433.000000	1019.000000	1606912768.017485
1186	56349.820312	27142.371094	-88044.437500	-187500.015625	-187500.015625	-187500.015625	-187500.015625	-187500.015625	460.000000	434.000000	1017.000000	1606912768.017488
1187	56295.167969	27082.892578	-88365.335938	-187500.015625	-187500.015625	-187500.015625	-187500.015625	-187500.015625	460.000000	433.000000	1019.000000	1606912768.017491
1188	56247.066406	27031.283203	-77433.796875	-187500.015625	-187500.015625	-187500.015625	-187500.015625	-187500.015625	460.000000	433.000000	1018.000000	1606912768.017493
1189	56283.679688	27073.818359	-73146.437500	-187500.015625	-187500.015625	-187500.015625	-187500.015625	-187500.015625	461.000000	433.000000	1019.000000	1606912768.017496
1190	56339.312500	27133.966797	-82985.812500	-187500.015625	-187500.015625	-187500.015625	-187500.015625	-187500.015625	461.000000	433.000000	1019.000000	1606912768.017499
1191	56334.105469	27126.970703	-91243.351562	-187500.015625	-187500.015625	-187500.015625	-187500.015625	-187500.015625	460.000000	434.000000	1018.000000	1606912768.017501
1192	56286.699219	27074.376953	-89290.742188	-187500.015625	-187500.015625	-187500.015625	-187500.015625	-187500.015625	460.000000	433.000000	1019.000000	1606912768.017503
1193	56245.367188	27028.242188	-77559.343750	-187500.015625	-187500.015625	-187500.015625	-187500.015625	-187500.015625	460.000000	433.000000	1019.000000	1606912768.017506
1194	56273.175781	27060.339844	-70403.054688	-187500.015625	-187500.015625	-187500.015625	-187500.015625	-187500.015625	461.000000	433.000000	1019.000000	1606912768.017509
1195	56333.343750	27125.205078	-76608.140625	-187500.015625	-187500.015625	-187500.015625	-187500.015625	-187500.015625	460.000000	433.000000	1018.000000	1606912768.017511
1196	56345.480469	27137.632812	-87648.898438	-187500.015625	-187500.015625	-187500.015625	-187500.015625	-187500.015625	460.000000	434.000000	1018.000000	1606912768.017513
1197	56299.683594	27087.474609	-88331.210938	-187500.015625	-187500.015625	-187500.015625	-187500.015625	-187500.015625	460.000000	433.000000	1018.000000	1606912768.017516
1198	56255.582031	27040.871094	-77443.765625	-187500.015625	-187500.015625	-187500.015625	-187500.015625	-187500.015625	460.000000	433.000000	1018.000000	1606912768.017518
1199	56286.785156	27075.203125	-71402.757812	-187500.015625	-187500.015625	-187500.015625	-187500.015625	-187500.015625	461.000000	433.000000	1019.000000	1606912768.017521
1200	56342.175781	27133.810547	-80763.468750	-187500.015625	-187500.015625	-187500.015625	-187500.015625	-187500.015625	460.000000	433.000000	1018.000000	1606912768.017523
1201	56335.246094	27124.757812	-90438.195312	-187500.015625	-187500.015625	-187500.015625	-187500.015625	-187500.015625	460.000000	434.000000	1019.000000	1606912768.017526
1202	56292.621094	27078.244141	-89243.070312	-187500.015625	-187500.015625	-187500.015625	-187500.015625	-187500.015625	460.000000	433.000000	1018.000000	1606912768.017528
1203	56247.605469	27028.980469	-77760.132812	-187500.015625	-187500.015625	-187500.015625	-187500.015625	-187500.015625	460.000000	434.000000	1018.000000	1606912768.496772
1204	56272.683594	27056.003906	-70252.960938	-187500.015625	-187500.015625	-187500.015625	-187500.015625	-187500.015625	461.000000	434.000000	1018.000000	1606912768.496953
1205	56331.937500	27120.689453	-76133.882812	-187500.015625	-187500.015625	-187500.015625	-187500.015625	-187500.015625	461.000000	433.000000	1019.000000	1606912768.497407
1206	56343.558594	27132.267578	-87325.492188	-187500.015625	-187500.015625	-187500.015625	-187500.015625	-187500.015625	460.000000	434.000000	1018.000000	1606912768.497608
1207	56295.167969	27079.673828	-88454.546875	-187500.015625	-187500.015625	-187500.015625	-187500.015625	-187500.015625	460.000000	433.000000	1019.000000	1606912768.497618
1208	56246.464844	27026.566406	-77761.023438	-187500.015625	-187500.015625	-187500.015625	-187500.015625	-187500.015625	460.000000	433.000000	1019.000000	1606912768.497628
1209	56273.128906	27058.730469	-70345.562500	-187500.015625	-187500.015625	-187500.015625	-187500.015625	-187500.015625	461.000000	434.000000	1019.000000	1606912768.497637
1210	56336.183594	27127.439453	-76132.164062	-187500.015625	-187500.015625	-187500.015625	-187500.015625	-187500.015625	461.000000	433.000000	1018.000000	1606912768.497772
1211	56345.882812	27137.542969	-87436.937500	-187500.015625	-187500.015625	-187500.015625	-187500.015625	-187500.015625	460.000000	434.000000	1018.000000	1606912768.497782
1212	56295.390625	27082.400391	-88801.351562	-187500.015625	-187500.015625	-187500.015625	-187500.015625	-187500.015625	460.000000	433.000000	1018.000000	1606912768.497791
1213	56248.699219	27031.550781	-78326.234375	-187500.015625	-187500.015625	-187500.015625	-187500.015625	-187500.015625	460.000000	433.000000	1018.000000	1606912768.497800
1214	56272.839844	27059.781250	-72195.750000	-187500.015625	-187500.015625	-187500.015625	-187500.015625	-187500.015625	460.000000	434.000000	1018.000000	1606912768.497809
1215	56327.734375	27120.287109	-79723.570312	-187500.015625	-187500.015625	-187500.015625	-187500.015625	-187500.015625	460.000000	433.000000	1019.000000	1606912768.497818
1216	56332.562500	27125.316406	-89731.390625	-187500.015625	-187500.015625	-187500.015625	-187500.015625	-187500.015625	460.000000	434.000000	1019.000000	1606912768.497828
1217	56289.132812	27077.082031	-89548.929688	-187500.015625	-187500.015625	-187500.015625	-187500.015625	-187500.015625	460.000000	434.000000	1018.000000	1606912768.497837
1218	56242.933594	27025.896484	-78484.593750	-187500.015625	-187500.015625	-187500.015625	-187500.015625	-187500.015625	460.000000	434.000000	1018.000000	1606912768.497846
1219	56264.187500	27048.896484	-70481.398438	-187500.015625	-187500.015625	-187500.015625	-187500.015625	-187500.015625	461.000000	433.000000	1019.000000	1606912768.497855
1220	56322.886719	27112.531250	-75816.976562	-187500.015625	-187500.015625	-187500.015625	-187500.015625	-187500.015625	460.000000	433.000000	1017.000000	1606912768.497865
1221	56338.285156	27129.205078	-87169.812500	-187500.015625	-187500.015625	-187500.015625	-187500.015625	-187500.015625	460.000000	434.000000	1019.000000	1606912768.497874
1222	56293.714844	27080.478516	-88919.750000	-187500.015625	-187500.015625	-187500.015625	-187500.015625	-187500.015625	460.000000	433.000000	1019.000000	1606912768.497883
1223	56242.886719	27025.224609	-78621.789062	-187500.015625	-187500.015625	-187500.015625	-187500.015625	-187500.015625	461.000000	433.000000	1018.000000	1606912768.497892
1224	56273.667969	27061.009766	-72781.140625	-187500.015625	-187500.015625	-187500.015625	-187500.015625	-187500.015625	461.000000	434.000000	1019.000000	1606912768.497902
1225	56333.546875	27125.718750	-81852.218750	-187500.015625	-187500.015625	-187500.015625	-187500.015625	-187500.015625	460.000000	433.000000	1019.000000	1606912768.497911
1226	56336.964844	27125.941406	-90821.484375	-187500.015625	-187500.015625	-187500.015625	-187500.015625	-187500.015625	461.000000	433.000000	1018.000000	1606912768.497920
1227	56288.484375	27072.812500	-89923.609375	-187500.015625	-187500.015625	-187500.015625	-187500.015625	-187500.015625	460.000000	433.000000	1018.000000	1606912768.497929
1228	56238.417969	27019.927734	-78778.539062	-187500.015625	-187500.015625	-187500.015625	-187500.015625	-187500.015625	460.000000	433.000000	1018.000000	1606912768.497940
1229	56254.933594	27038.949219	-70332.289062	-187500.015625	-187500.015625	-187500.015625	-187500.015625	-187500.015625	461.000000	433.000000	1020.000000	1606912768.497950
1230	56322.839844	27112.642578	-75233.375000	-187500.015625	-187500.015625	-187500.015625	-187500.015625	-187500.015625	461.000000	433.000000	1018.000000	1606912768.497958
1231	56343.226562	27135.128906	-86617.234375	-187500.015625	-187500.015625	-187500.015625	-187500.015625	-187500.015625	460.000000	434.000000	1019.000000	1606912768.497967
1232	56297.246094	27086.669922	-88749.765625	-187500.015625	-187500.015625	-187500.015625	-187500.015625	-187500.015625	461.000000	433.000000	1019.000000	1606912768.497976
1233	56241.523438	27025.962891	-78633.859375	-187500.015625	-187500.015625	-187500.015625	-187500.015625	-187500.015625	461.000000	433.000000	1019.000000	1606912768.497986
1234	56257.238281	27044.804688	-70378.664062	-187500.015625	-187500.015625	-187500.015625	-187500.015625	-187500.015625	461.000000	434.000000	1018.000000	1606912768.497999
1235	56323.421875	27116.263672	-75666.375000	-187500.015625	-187500.015625	-187500.015625	-187500.015625	-187500.015625	460.000000	433.000000	1018.000000	1606912768.498008
1236	56345.304688	27138.996094	-87568.453125	-187500.015625	-187500.015625	-187500.015625	-187500.015625	-187500.015625	461.000000	433.000000	1019.000000	1606912768.498017
1237	56299.214844	27089.351562	-89305.140625	-187500.015625	-187500.015625	-187500.015625	-187500.015625	-187500.015625	460.000000	433.000000	1018.000000	1606912768.498026
1238	56248.140625	27034.277344	-79151.031250	-187500.015625	-187500.015625	-187500.015625	-187500.015625	-187500.015625	461.000000	433.000000	1019.000000	1606912768.498035
1239	56273.710938	27063.535156	-72703.937500	-187500.015625	-187500.015625	-187500.015625	-187500.015625	-187500.015625	460.000000	434.000000	1019.000000	1606912768.498044
1240	56328.988281	27124.824219	-81483.820312	-187500.015625	-187500.015625	-187500.015625	-187500.015625	-187500.015625	461.000000	433.000000	1019.000000	1606912768.498054
1241	56332.609375	27128.244141	-90582.812500	-187500.015625	-187500.015625	-187500.015625	-187500.015625	-187500.015625	460.000000	434.000000	1018.000000	1606912768.498063
1242	56289.312500	27079.808594	-90075.757812	-187500.015625	-187500.015625	-187500.015625	-187500.015625	-187500.015625	460.000000	434.000000	1018.000000	1606912768.498072
1243	56240.296875	27026.455078	-79262.476562	-187500.015625	-187500.015625	-187500.015625	-187500.015625	-187500.015625	461.000000	432.000000	1019.000000	1606912768.498081
1244	56265.171875	27055.445312	-72181.648438	-187500.015625	-187500.015625	-187500.015625	-187500.015625	-187500.015625	461.000000	433.000000	1018.000000	1606912768.498090
1245	56326.550781	27122.410156	-80412.187500	-187500.015625	-187500.015625	-187500.015625	-187500.015625	-187500.015625	460.000000	433.000000	1018.000000	1606912768.498099
1246	56331.019531	27125.292969	-89717.015625	-187500.015625	-187500.015625	-187500.015625	-187500.015625	-187500.015625	461.000000	433.000000	1018.000000	1606912768.498108
1247	56289.312500	27078.445312	-89494.679688	-187500.015625	-187500.015625	-187500.015625	-187500.015625	-187500.015625	461.000000	433.000000	1018.000000	1606912768.498117
1248	56238.707031	27024.173828	-78897.585938	-187500.015625	-187500.015625	-187500.015625	-187500.015625	-187500.015625	460.000000	434.000000	1018.000000	1606912768.498127
1249	56264.906250	27055.019531	-71664.812500	-187500.015625	-187500.015625	-187500.015625	-187500.015625	-187500.015625	460.000000	434.000000	1018.000000	1606912768.498135
1250	56328.203125	27123.773438	-79776.078125	-187500.015625	-187500.015625	-187500.015625	-187500.015625	-187500.015625	461.000000	433.000000	1019.000000	1606912768.498144
1251	56332.742188	27128.781250	-89254.890625	-187500.015625	-187500.015625	-187500.015625	-187500.015625	-187500.015625	461.000000	433.000000	1019.000000	1606912768.498153
1252	56292.597656	27084.814453	-89233.125000	-187500.015625	-187500.015625	-187500.015625	-187500.015625	-187500.015625	460.000000	433.000000	1018.000000	1606912768.498163
1253	56243.535156	27030.478516	-78770.093750	-187500.015625	-187500.015625	-187500.015625	-187500.015625	-187500.015625	460.000000	433.000000	1018.000000	1606912768.498172
1254	56266.894531	27058.640625	-71443.187500	-187500.015625	-187500.015625	-187500.015625	-187500.015625	-187500.015625	461.000000	434.000000	1018.000000	1606912768.498180
1255	56330.039062	27126.187500	-79674.195312	-187500.015625	-187500.015625	-187500.015625	-187500.015625	-187500.015625	461.000000	433.000000	1018.000000	1606912768.498190
1256	56340.296875	27134.457031	-89126.843750	-187500.015625	-187500.015625	-187500.015625	-187500.015625	-187500.015625	460.000000	434.000000	1018.000000	1606912768.498199
1257	56297.851562	27089.263672	-89160.617188	-187500.015625	-187500.015625	-187500.015625	-187500.015625	-187500.015625	460.000000	433.000000	1017.000000	1606912768.498212
1258	56242.285156	27027.662109	-78793.296875	-187500.015625	-187500.015625	-187500.015625	-187500.015625	-187500.015625	460.000000	433.000000	1019.000000	1606912768.498221
1259	56261.574219	27049.500000	-71273.875000	-187500.015625	-187500.015625	-187500.015625	-187500.015625	-187500.015625	461.000000	433.000000	1019.000000	1606912768.498230
1260	56323.085938	27116.978516	-79327.187500	-187500.015625	-187500.015625	-187500.015625	-187500.015625	-187500.015625	460.000000	433.000000	1018.000000	1606912768.498240
1261	56332.453125	27125.607422	-88774.976562	-187500.015625	-187500.015625	-187500.015625	-187500.015625	-187500.015625	460.000000	434.000000	1017.000000	1606912768.498248
1262	56295.929688	27086.021484	-88904.398438	-187500.015625	-187500.015625	-187500.015625	-187500.015625	-187500.015625	460.000000	433.000000	1020.000000	1606912768.498257
1263	56247.695312	27032.779297	-78713.406250	-187500.015625	-187500.015625	-187500.015625	-187500.015625	-187500.015625	461.000000	433.000000	1019.000000	1606912768.498266
1264	56270.804688	27058.820312	-71037.125000	-187500.015625	-187500.015625	-187500.015625	-187500.015625	-187500.015625	461.000000	434.000000	1018.000000	1606912768.498276
1265	56332.339844	27125.361328	-78843.718750	-187500.015625	-187500.015625	-187500.015625	-187500.015625	-187500.015625	461.000000	433.000000	1018.000000	1606912768.498284
1266	56335.445312	27126.970703	-88455.328125	-187500.015625	-187500.015625	-187500.015625	-187500.015625	-187500.015625	460.000000	433.000000	1018.000000	1606912768.498293
1267	56295.281250	27081.707031	-88833.320312	-187500.015625	-187500.015625	-187500.015625	-187500.015625	-187500.015625	460.000000	433.000000	1018.000000	1606912768.498303
1268	56242.105469	27024.890625	-78785.585938	-187500.015625	-187500.015625	-187500.015625	-187500.015625	-187500.015625	460.000000	433.000000	1018.000000	1606912768.498312
1269	56262.894531	27050.638672	-70842.351562	-187500.015625	-187500.015625	-187500.015625	-187500.015625	-187500.015625	460.000000	434.000000	1017.000000	1606912768.498321
1270	56327.042969	27119.818359	-78396.843750	-187500.015625	-187500.015625	-187500.015625	-187500.015625	-187500.015625	461.000000	433.000000	1018.000000	1606912768.498330
1271	56332.003906	27124.154297	-88193.945312	-187500.015625	-187500.015625	-187500.015625	-187500.015625	-187500.015625	461.000000	433.000000	1019.000000	1606912768.498340
1272	56285.132812	27071.314453	-88816.843750	-187500.015625	-187500.015625	-187500.015625	-187500.015625	-187500.015625	460.000000	434.000000	1018.000000	1606912768.498349
1273	56226.882812	27008.214844	-78930.015625	-187500.015625	-187500.015625	-187500.015625	-187500.015625	-187500.015625	460.000000	433.000000	1018.000000	1606912768.498358
1274	56249.191406	27037.361328	-70788.460938	-187500.015625	-187500.015625	-187500.015625	-187500.015625	-187500.015625	461.000000	433.000000	1019.000000	1606912768.498366
1275	56316.828125	27111.681641	-78146.945312	-187500.015625	-187500.015625	-187500.015625	-187500.015625	-187500.015625	461.000000	433.000000	1018.000000	1606912768.498376
1276	56333.144531	27124.914062	-88026.953125	-187500.015625	-187500.015625	-187500.015625	-187500.015625	-187500.015625	461.000000	433.000000	1018.000000	1606912768.498385
1277	56295.191406	27082.066406	-88804.929688	-187500.015625	-187500.015625	-187500.015625	-187500.015625	-187500.015625	460.000000	433.000000	1019.000000	1606912768.498394
1278	56237.410156	27020.173828	-79008.476562	-187500.015625	-187500.015625	-187500.015625	-187500.015625	-187500.015625	461.000000	433.000000	1019.000000	1606912768.498402
1279	56254.621094	27041.005859	-70703.078125	-187500.015625	-187500.015625	-187500.015625	-187500.015625	-187500.015625	461.000000	433.000000	1019.000000	1606912768.498412
1280	56319.218750	27110.675781	-77950.007812	-187500.015625	-187500.015625	-187500.015625	-187500.015625	-187500.015625	460.000000	433.000000	1018.000000	1606912768.498425
1281	56332.695312	27122.992188	-87973.203125	-187500.015625	-187500.015625	-187500.015625	-187500.015625	-187500.015625	460.000000	434.000000	1019.000000	1606912768.498434
1282	56295.390625	27082.087891	-88957.796875	-187500.015625	-187500.015625	-187500.015625	-187500.015625	-187500.015625	460.000000	433.000000	1018.000000	1606912768.498443
1283	56235.890625	27016.843750	-79324.234375	-187500.015625	-187500.015625	-187500.015625	-187500.015625	-187500.015625	460.000000	433.000000	1018.000000	1606912768.498452
1284	56240.585938	27024.464844	-69343.890625	-187500.015625	-187500.015625	-187500.015625	-187500.015625	-187500.015625	461.000000	433.000000	1019.000000	1606912768.498461
1285	56304.691406	27094.492188	-72099.054688	-187500.015625	-187500.015625	-187500.015625	-187500.015625	-187500.015625	460.000000	433.000000	1019.000000	1606912768.498470
1286	56338.957031	27130.837891	-83528.015625	-187500.015625	-187500.015625	-187500.015625	-187500.015625	-187500.015625	461.000000	434.000000	1019.000000	1606912768.498479
1287	56298.589844	27087.363281	-87860.500000	-187500.015625	-187500.015625	-187500.015625	-187500.015625	-187500.015625	460.000000	433.000000	1019.000000	1606912768.498488
1288	56238.886719	27022.341797	-79432.328125	-187500.015625	-187500.015625	-187500.015625	-187500.015625	-187500.015625	461.000000	433.000000	1019.000000	1606912768.498497
1289	56247.312500	27031.103516	-69702.882812	-187500.015625	-187500.015625	-187500.015625	-187500.015625	-187500.015625	460.000000	434.000000	1018.000000	1606912768.498506
1290	56311.953125	27098.203125	-72409.414062	-187500.015625	-187500.015625	-187500.015625	-187500.015625	-187500.015625	461.000000	433.000000	1018.000000	1606912768.498516
1291	56337.859375	27124.466797	-83891.640625	-187500.015625	-187500.015625	-187500.015625	-187500.015625	-187500.015625	460.000000	434.000000	1018.000000	1606912768.498525
1292	56294.230469	27076.343750	-88411.250000	-187500.015625	-187500.015625	-187500.015625	-187500.015625	-187500.015625	460.000000	433.000000	1019.000000	1606912768.498533
1293	56240.472656	27022.408203	-80199.617188	-187500.015625	-187500.015625	-187500.015625	-187500.015625	-187500.015625	460.000000	433.000000	1018.000000	1606912768.498542
1294	56248.542969	27033.160156	-71635.882812	-187500.015625	-187500.015625	-187500.015625	-187500.015625	-187500.015625	460.000000	433.000000	1018.000000	1606912768.498552
1295	56308.156250	27098.761719	-78001.195312	-187500.015625	-187500.015625	-187500.015625	-187500.015625	-187500.015625	460.000000	433.000000	1018.000000	1606912768.498561
1296	56319.421875	27110.453125	-88474.101562	-187500.015625	-187500.015625	-187500.015625	-187500.015625	-187500.015625	460.000000	433.000000	1019.000000	1606912768.498570
1297	56287.078125	27074.912109	-90044.867188	-187500.015625	-187500.015625	-187500.015625	-187500.015625	-187500.015625	461.000000	433.000000	1019.000000	1606912768.498579
1298	56234.773438	27015.412109	-80869.593750	-187500.015625	-187500.015625	-187500.015625	-187500.015625	-187500.015625	460.000000	433.000000	1018.000000	1606912768.498588
1299	56240.406250	27020.777344	-70471.445312	-187500.015625	-187500.015625	-187500.015625	-187500.015625	-187500.015625	460.000000	434.000000	1018.000000	1606912768.498600
1300	56298.433594	27082.712891	-72563.054688	-187500.015625	-187500.015625	-187500.015625	-187500.015625	-187500.015625	461.000000	433.000000	1019.000000	1606912768.498609
1301	56329.722656	27117.113281	-83870.781250	-187500.015625	-187500.015625	-187500.015625	-187500.015625	-187500.015625	460.000000	434.000000	1019.000000	1606912768.498618
1302	56293.312500	27078.421875	-88747.062500	-187500.015625	-187500.015625	-187500.015625	-187500.015625	-187500.015625	460.000000	433.000000	1018.000000	1606912768.498627
1303	56230.953125	27012.306641	-80778.281250	-187500.015625	-187500.015625	-187500.015625	-187500.015625	-187500.015625	461.000000	433.000000	1019.000000	1606912768.498641
1304	56236.160156	27019.705078	-70698.429688	-187500.015625	-187500.015625	-187500.015625	-187500.015625	-187500.015625	460.000000	434.000000	1018.000000	1606912768.498650
1305	56303.683594	27095.410156	-74369.773438	-187500.015625	-187500.015625	-187500.015625	-187500.015625	-187500.015625	461.000000	434.000000	1018.000000	1606912768.498659
1306	56328.113281	27121.671875	-86741.507812	-187500.015625	-187500.015625	-187500.015625	-187500.015625	-187500.015625	460.000000	433.000000	1019.000000	1606912768.498668
1307	56294.832031	27084.681641	-90028.843750	-187500.015625	-187500.015625	-187500.015625	-187500.015625	-187500.015625	460.000000	433.000000	1019.000000	1606912768.498677
1308	56242.933594	27029.494141	-81535.000000	-187500.015625	-187500.015625	-187500.015625	-187500.015625	-187500.015625	460.000000	433.000000	1018.000000	1606912768.498686
1309	56242.062500	27028.755859	-71075.054688	-187500.015625	-187500.015625	-187500.015625	-187500.015625	-187500.015625	461.000000	433.000000	1018.000000	1606912768.498695
1310	56300.511719	27091.855469	-72784.343750	-187500.015625	-187500.015625	-187500.015625	-187500.015625	-187500.015625	461.000000	432.000000	1018.000000	1606912768.498704
1311	56334.687500	27129.027344	-84020.632812	-187500.015625	-187500.015625	-187500.015625	-187500.015625	-187500.015625	461.000000	433.000000	1019.000000	1606912768.498713
1312	56305.472656	27096.617188	-89251.453125	-187500.015625	-187500.015625	-187500.015625	-187500.015625	-187500.015625	460.000000	433.000000	1019.000000	1606912768.498722
1313	56248.453125	27035.238281	-81611.109375	-187500.015625	-187500.015625	-187500.015625	-187500.015625	-187500.015625	460.000000	433.000000	1018.000000	1606912768.498732
1314	56246.621094	27034.232422	-71244.531250	-187500.015625	-187500.015625	-187500.015625	-187500.015625	-187500.015625	460.000000	434.000000	1018.000000	1606912768.498741
1315	56306.746094	27099.589844	-72899.562500	-187500.015625	-187500.015625	-187500.015625	-187500.015625	-187500.015625	461.000000	433.000000	1018.000000	1606912768.498750
1316	56340.164062	27135.798828	-84143.515625	-187500.015625	-187500.015625	-187500.015625	-187500.015625	-187500.015625	461.000000	433.000000	1019.000000	1606912768.498758
1317	56306.968750	27098.359375	-89583.914062	-187500.015625	-187500.015625	-187500.015625	-187500.015625	-187500.015625	461.000000	433.000000	1018.000000	1606912768.498768
1318	56245.726562	27032.601562	-82119.367188	-187500.015625	-187500.015625	-187500.015625	-187500.015625	-187500.015625	461.000000	433.000000	1018.000000	1606912768.498777
1319	56245.367188	27033.964844	-72548.437500	-187500.015625	-187500.015625	-187500.015625	-187500.015625	-187500.015625	460.000000	434.000000	1019.000000	1606912768.498786
1320	56309.382812	27104.261719	-76636.890625	-187500.015625	-187500.015625	-187500.015625	-187500.015625	-187500.015625	461.000000	433.000000	1019.000000	1606912768.498795
1321	56344.296875	27139.912109	-87533.515625	-187500.015625	-187500.015625	-187500.015625	-187500.015625	-187500.015625	461.000000	433.000000	1019.000000	1606912768.498804
1322	56312.558594	27102.494141	-90791.460938	-187500.015625	-187500.015625	-187500.015625	-187500.015625	-187500.015625	460.000000	433.000000	1018.000000	1606912768.498813
1323	56251.382812	27035.841797	-82563.117188	-187500.015625	-187500.015625	-187500.015625	-187500.015625	-187500.015625	460.000000	433.000000	1018.000000	1606912768.975999
1324	56243.601562	27030.433594	-71643.351562	-187500.015625	-187500.015625	-187500.015625	-187500.015625	-187500.015625	460.000000	434.000000	1018.000000	1606912768.977093
1325	56298.812500	27090.984375	-72691.695312	-187500.015625	-187500.015625	-187500.015625	-187500.015625	-187500.015625	461.000000	433.000000	1019.000000	1606912768.977103
1326	56339.000000	27135.441406	-83791.234375	-187500.015625	-187500.015625	-187500.015625	-187500.015625	-187500.015625	460.000000	434.000000	1018.000000	1606912768.977112
1327	56308.914062	27102.226562	-89597.117188	-187500.015625	-187500.015625	-187500.015625	-187500.015625	-187500.015625	460.000000	433.000000	1019.000000	1606912768.977132
1328	56247.066406	27035.306641	-82476.171875	-187500.015625	-187500.015625	-187500.015625	-187500.015625	-187500.015625	460.000000	433.000000	1018.000000	1606912768.977141
1329	56250.644531	27040.222656	-72820.929688	-187500.015625	-187500.015625	-187500.015625	-187500.015625	-187500.015625	461.000000	434.000000	1019.000000	1606912768.977150
1330	56315.644531	27110.765625	-78102.960938	-187500.015625	-187500.015625	-187500.015625	-187500.015625	-187500.015625	461.000000	433.000000	1019.000000	1606912768.977160
1331	56343.226562	27137.675781	-88869.703125	-187500.015625	-187500.015625	-187500.015625	-187500.015625	-187500.015625	460.000000	433.000000	1018.000000	1606912768.977169
1332	56310.300781	27101.154297	-91282.195312	-187500.015625	-187500.015625	-187500.015625	-187500.015625	-187500.015625	460.000000	434.000000	1018.000000	1606912768.977178
1333	56250.753906	27036.177734	-82980.203125	-187500.015625	-187500.015625	-187500.015625	-187500.015625	-187500.015625	460.000000	433.000000	1018.000000	1606912768.977187
1334	56246.777344	27031.841797	-71714.609375	-187500.015625	-187500.015625	-187500.015625	-187500.015625	-187500.015625	461.000000	433.000000	1019.000000	1606912768.977197
1335	56303.906250	27092.660156	-72308.250000	-187500.015625	-187500.015625	-187500.015625	-187500.015625	-187500.015625	461.000000	433.000000	1019.000000	1606912768.977206
1336	56348.433594	27138.771484	-83306.218750	-187500.015625	-187500.015625	-187500.015625	-187500.015625	-187500.015625	460.000000	433.000000	1018.000000	1606912768.977215
1337	56317.074219	27103.277344	-89424.296875	-187500.015625	-187500.015625	-187500.015625	-187500.015625	-187500.015625	460.000000	433.000000	1019.000000	1606912768.977224
1338	56254.667969	27037.763672	-82633.367188	-187500.015625	-187500.015625	-187500.015625	-187500.015625	-187500.015625	460.000000	433.000000	1018.000000	1606912768.977233
1339	56246.351562	27030.880859	-71738.390625	-187500.015625	-187500.015625	-187500.015625	-187500.015625	-187500.015625	461.000000	433.000000	1020.000000	1606912768.977242
1340	56307.082031	27096.662109	-72285.937500	-187500.015625	-187500.015625	-187500.015625	-187500.015625	-187500.015625	461.000000	433.000000	1019.000000	1606912768.977251
1341	56353.195312	27145.701172	-83367.445312	-187500.015625	-187500.015625	-187500.015625	-187500.015625	-187500.015625	461.000000	433.000000	1018.000000	1606912768.977260
1342	56325.433594	27113.357422	-89746.406250	-187500.015625	-187500.015625	-187500.015625	-187500.015625	-187500.015625	460.000000	433.000000	1018.000000	1606912768.977270
1343	56260.992188	27043.955078	-83100.250000	-187500.015625	-187500.015625	-187500.015625	-187500.015625	-187500.015625	460.000000	433.000000	1019.000000	1606912768.977279
1344	56256.386719	27041.384766	-73095.187500	-187500.015625	-187500.015625	-187500.015625	-187500.015625	-187500.015625	461.000000	434.000000	1018.000000	1606912768.977288
1345	56314.457031	27105.691406	-77888.023438	-187500.015625	-187500.015625	-187500.015625	-187500.015625	-187500.015625	460.000000	433.000000	1018.000000	1606912768.977296
1346	56336.562500	27130.748047	-88743.890625	-187500.015625	-187500.015625	-187500.015625	-187500.015625	-187500.015625	460.000000	433.000000	1018.000000	1606912768.977306
1347	56307.417969	27097.755859	-91478.960938	-187500.015625	-187500.015625	-187500.015625	-187500.015625	-187500.015625	460.000000	433.000000	1017.000000	1606912768.977315
1348	56253.617188	27037.742188	-83644.562500	-187500.015625	-187500.015625	-187500.015625	-187500.015625	-187500.015625	460.000000	433.000000	1019.000000	1606912768.977324
1349	56251.804688	27036.937500	-72915.992188	-187500.015625	-187500.015625	-187500.015625	-187500.015625	-187500.015625	461.000000	434.000000	1019.000000	1606912768.977333
1350	56318.949219	27111.636719	-76817.039062	-187500.015625	-187500.015625	-187500.015625	-187500.015625	-187500.015625	461.000000	433.000000	1019.000000	1606912768.977347
1351	56345.640625	27138.794922	-87761.593750	-187500.015625	-187500.015625	-187500.015625	-187500.015625	-187500.015625	460.000000	433.000000	1018.000000	1606912768.977356
1352	56311.796875	27101.511719	-90970.343750	-187500.015625	-187500.015625	-187500.015625	-187500.015625	-187500.015625	460.000000	434.000000	1018.000000	1606912768.977365
1353	56254.464844	27039.373047	-83373.054688	-187500.015625	-187500.015625	-187500.015625	-187500.015625	-187500.015625	460.000000	433.000000	1019.000000	1606912768.977374
1354	56249.882812	27036.937500	-72384.734375	-187500.015625	-187500.015625	-187500.015625	-187500.015625	-187500.015625	461.000000	434.000000	1019.000000	1606912768.977383
1355	56306.656250	27101.220703	-74786.031250	-187500.015625	-187500.015625	-187500.015625	-187500.015625	-187500.015625	460.000000	433.000000	1019.000000	1606912768.977394
1356	56340.765625	27136.939453	-86021.179688	-187500.015625	-187500.015625	-187500.015625	-187500.015625	-187500.015625	461.000000	433.000000	1018.000000	1606912768.977403
1357	56311.441406	27104.328125	-90318.164062	-187500.015625	-187500.015625	-187500.015625	-187500.015625	-187500.015625	461.000000	433.000000	1019.000000	1606912768.977412
1358	56254.109375	27040.669922	-83214.226562	-187500.015625	-187500.015625	-187500.015625	-187500.015625	-187500.015625	461.000000	433.000000	1018.000000	1606912768.977422
1359	56242.082031	27027.638672	-71758.351562	-187500.015625	-187500.015625	-187500.015625	-187500.015625	-187500.015625	461.000000	433.000000	1018.000000	1606912768.977431
1360	56295.683594	27086.781250	-72189.539062	-187500.015625	-187500.015625	-187500.015625	-187500.015625	-187500.015625	461.000000	434.000000	1018.000000	1606912768.977440
1361	56334.464844	27128.199219	-83773.351562	-187500.015625	-187500.015625	-187500.015625	-187500.015625	-187500.015625	461.000000	433.000000	1019.000000	1606912768.977450
1362	56302.343750	27093.128906	-89734.023438	-187500.015625	-187500.015625	-187500.015625	-187500.015625	-187500.015625	461.000000	433.000000	1019.000000	1606912768.977459
1363	56243.984375	27029.830078	-83303.179688	-187500.015625	-187500.015625	-187500.015625	-187500.015625	-187500.015625	460.000000	433.000000	1018.000000	1606912768.977468
1364	56231.890625	27015.279297	-71860.679688	-187500.015625	-187500.015625	-187500.015625	-187500.015625	-187500.015625	461.000000	433.000000	1018.000000	1606912768.977477
1365	56284.214844	27072.566406	-71530.656250	-187500.015625	-187500.015625	-187500.015625	-187500.015625	-187500.015625	461.000000	433.000000	1019.000000	1606912768.977487
1366	56336.117188	27131.865234	-82408.015625	-187500.015625	-187500.015625	-187500.015625	-187500.015625	-187500.015625	461.000000	433.000000	1018.000000	1606912768.977496
1367	56309.539062	27103.970703	-89367.007812	-187500.015625	-187500.015625	-187500.015625	-187500.015625	-187500.015625	460.000000	433.000000	1019.000000	1606912768.977505
1368	56242.285156	27031.841797	-83572.679688	-187500.015625	-187500.015625	-187500.015625	-187500.015625	-187500.015625	460.000000	432.000000	1019.000000	1606912768.977514
1369	56226.214844	27015.234375	-72185.265625	-187500.015625	-187500.015625	-187500.015625	-187500.015625	-187500.015625	461.000000	433.000000	1018.000000	1606912768.977524
1370	56274.382812	27067.582031	-71485.953125	-187500.015625	-187500.015625	-187500.015625	-187500.015625	-187500.015625	461.000000	433.000000	1019.000000	1606912768.977533
1371	56320.648438	27118.611328	-82004.835938	-187500.015625	-187500.015625	-187500.015625	-187500.015625	-187500.015625	460.000000	433.000000	1018.000000	1606912768.977542
1372	56297.402344	27093.978516	-89389.609375	-187500.015625	-187500.015625	-187500.015625	-187500.015625	-187500.015625	461.000000	433.000000	1019.000000	1606912768.977551
1373	56234.394531	27025.404297	-83933.656250	-187500.015625	-187500.015625	-187500.015625	-187500.015625	-187500.015625	460.000000	433.000000	1018.000000	1606912768.977565
1374	56221.429688	27012.238281	-72537.265625	-187500.015625	-187500.015625	-187500.015625	-187500.015625	-187500.015625	460.000000	434.000000	1019.000000	1606912768.977574
1375	56277.757812	27073.974609	-71564.453125	-187500.015625	-187500.015625	-187500.015625	-187500.015625	-187500.015625	461.000000	432.000000	1018.000000	1606912768.977583
1376	56331.558594	27130.277344	-81994.890625	-187500.015625	-187500.015625	-187500.015625	-187500.015625	-187500.015625	460.000000	433.000000	1018.000000	1606912768.977592
1377	56312.402344	27108.171875	-89550.828125	-187500.015625	-187500.015625	-187500.015625	-187500.015625	-187500.015625	460.000000	434.000000	1018.000000	1606912768.977602
1378	56248.386719	27038.970703	-84306.843750	-187500.015625	-187500.015625	-187500.015625	-187500.015625	-187500.015625	460.000000	433.000000	1019.000000	1606912768.977611
1379	56231.289062	27020.978516	-73494.117188	-187500.015625	-187500.015625	-187500.015625	-187500.015625	-187500.015625	461.000000	433.000000	1018.000000	1606912768.977620
1380	56289.871094	27085.417969	-76204.718750	-187500.015625	-187500.015625	-187500.015625	-187500.015625	-187500.015625	460.000000	433.000000	1018.000000	1606912768.977629
1381	56326.773438	27123.974609	-87363.734375	-187500.015625	-187500.015625	-187500.015625	-187500.015625	-187500.015625	460.000000	434.000000	1018.000000	1606912768.977639
1382	56301.160156	27097.376953	-91449.296875	-187500.015625	-187500.015625	-187500.015625	-187500.015625	-187500.015625	460.000000	433.000000	1019.000000	1606912768.977648
1383	56242.507812	27034.343750	-84833.742188	-187500.015625	-187500.015625	-187500.015625	-187500.015625	-187500.015625	461.000000	433.000000	1019.000000	1606912768.977657
1384	56228.851562	27019.345703	-72798.554688	-187500.015625	-187500.015625	-187500.015625	-187500.015625	-187500.015625	461.000000	434.000000	1019.000000	1606912768.977666
1385	56284.285156	27079.785156	-71235.250000	-187500.015625	-187500.015625	-187500.015625	-187500.015625	-187500.015625	461.000000	433.000000	1019.000000	1606912768.977676
1386	56334.796875	27133.519531	-81378.023438	-187500.015625	-187500.015625	-187500.015625	-187500.015625	-187500.015625	460.000000	433.000000	1018.000000	1606912768.977685
1387	56316.000000	27111.458984	-89191.640625	-187500.015625	-187500.015625	-187500.015625	-187500.015625	-187500.015625	460.000000	433.000000	1019.000000	1606912768.977695
1388	56250.308594	27038.994141	-84321.664062	-187500.015625	-187500.015625	-187500.015625	-187500.015625	-187500.015625	460.000000	433.000000	1018.000000	1606912768.977703
1389	56233.812500	27021.603516	-72790.843750	-187500.015625	-187500.015625	-187500.015625	-187500.015625	-187500.015625	460.000000	434.000000	1018.000000	1606912768.977713
1390	56287.300781	27079.808594	-71234.023438	-187500.015625	-187500.015625	-187500.015625	-187500.015625	-187500.015625	460.000000	433.000000	1019.000000	1606912768.977722
1391	56336.718750	27133.876953	-81325.968750	-187500.015625	-187500.015625	-187500.015625	-187500.015625	-187500.015625	460.000000	433.000000	1018.000000	1606912768.977732
1392	56319.933594	27114.230469	-89341.078125	-187500.015625	-187500.015625	-187500.015625	-187500.015625	-187500.015625	461.000000	433.000000	1019.000000	1606912768.977740
1393	56255.179688	27045.117188	-84734.921875	-187500.015625	-187500.015625	-187500.015625	-187500.015625	-187500.015625	460.000000	433.000000	1018.000000	1606912768.977750
1394	56237.054688	27025.828125	-73774.523438	-187500.015625	-187500.015625	-187500.015625	-187500.015625	-187500.015625	460.000000	434.000000	1018.000000	1606912768.977760
1395	56300.824219	27094.984375	-75983.500000	-187500.015625	-187500.015625	-187500.015625	-187500.015625	-187500.015625	460.000000	434.000000	1019.000000	1606912768.977769
1396	56338.328125	27132.357422	-87158.656250	-187500.015625	-187500.015625	-187500.015625	-187500.015625	-187500.015625	461.000000	433.000000	1019.000000	1606912768.977777
1397	56314.839844	27104.015625	-91492.078125	-187500.015625	-187500.015625	-187500.015625	-187500.015625	-187500.015625	460.000000	433.000000	1017.000000	1606912768.977791
1398	56256.343750	27041.699219	-85365.687500	-187500.015625	-187500.015625	-187500.015625	-187500.015625	-187500.015625	461.000000	433.000000	1019.000000	1606912768.977801
1399	56231.199219	27016.798828	-73204.757812	-187500.015625	-187500.015625	-187500.015625	-187500.015625	-187500.015625	461.000000	433.000000	1018.000000	1606912768.977810
1400	56278.136719	27068.251953	-70952.328125	-187500.015625	-187500.015625	-187500.015625	-187500.015625	-187500.015625	460.000000	433.000000	1018.000000	1606912768.977820
1401	56332.406250	27127.595703	-80701.125000	-187500.015625	-187500.015625	-187500.015625	-187500.015625	-187500.015625	461.000000	433.000000	1019.000000	1606912768.977829
1402	56314.054688	27108.886719	-88992.062500	-187500.015625	-187500.015625	-187500.015625	-187500.015625	-187500.015625	460.000000	433.000000	1019.000000	1606912768.977838
1403	56247.851562	27038.345703	-84773.101562	-187500.015625	-187500.015625	-187500.015625	-187500.015625	-187500.015625	460.000000	433.000000	1018.000000	1606912768.977847
1404	56220.515625	27009.892578	-73142.773438	-187500.015625	-187500.015625	-187500.015625	-187500.015625	-187500.015625	461.000000	434.000000	1018.000000	1606912768.977856
1405	56269.351562	27063.492188	-70919.242188	-187500.015625	-187500.015625	-187500.015625	-187500.015625	-187500.015625	461.000000	433.000000	1018.000000	1606912768.977866
1406	56324.851562	27121.740234	-80665.789062	-187500.015625	-187500.015625	-187500.015625	-187500.015625	-187500.015625	461.000000	433.000000	1018.000000	1606912768.977875
1407	56306.859375	27100.259766	-89134.929688	-187500.015625	-187500.015625	-187500.015625	-187500.015625	-187500.015625	460.000000	433.000000	1019.000000	1606912768.977884
1408	56247.000000	27037.250000	-85138.148438	-187500.015625	-187500.015625	-187500.015625	-187500.015625	-187500.015625	460.000000	433.000000	1019.000000	1606912768.977894
1409	56224.113281	27013.154297	-73970.304688	-187500.015625	-187500.015625	-187500.015625	-187500.015625	-187500.015625	460.000000	433.000000	1019.000000	1606912768.977906
1410	56277.644531	27073.236328	-74394.492188	-187500.015625	-187500.015625	-187500.015625	-187500.015625	-187500.015625	461.000000	433.000000	1018.000000	1606912768.977915
1411	56319.351562	27119.058594	-85073.554688	-187500.015625	-187500.015625	-187500.015625	-187500.015625	-187500.015625	460.000000	433.000000	1019.000000	1606912768.977924
1412	56299.371094	27096.750000	-90903.960938	-187500.015625	-187500.015625	-187500.015625	-187500.015625	-187500.015625	460.000000	433.000000	1019.000000	1606912768.977934
1413	56244.363281	27036.871094	-85687.578125	-187500.015625	-187500.015625	-187500.015625	-187500.015625	-187500.015625	460.000000	433.000000	1018.000000	1606912768.977943
1414	56225.500000	27015.724609	-73561.734375	-187500.015625	-187500.015625	-187500.015625	-187500.015625	-187500.015625	460.000000	435.000000	1018.000000	1606912768.977952
1415	56280.148438	27074.265625	-70772.726562	-187500.015625	-187500.015625	-187500.015625	-187500.015625	-187500.015625	460.000000	433.000000	1018.000000	1606912768.977961
1416	56330.664062	27127.373047	-80177.093750	-187500.015625	-187500.015625	-187500.015625	-187500.015625	-187500.015625	460.000000	433.000000	1019.000000	1606912768.977971
1417	56317.140625	27109.513672	-88889.328125	-187500.015625	-187500.015625	-187500.015625	-187500.015625	-187500.015625	460.000000	433.000000	1019.000000	1606912768.977980
1418	56257.394531	27044.714844	-85283.460938	-187500.015625	-187500.015625	-187500.015625	-187500.015625	-187500.015625	460.000000	433.000000	1017.000000	1606912768.977990
1419	56229.589844	27016.328125	-73597.789062	-187500.015625	-187500.015625	-187500.015625	-187500.015625	-187500.015625	460.000000	434.000000	1018.000000	1606912768.977998
1420	56272.839844	27064.742188	-70694.898438	-187500.015625	-187500.015625	-187500.015625	-187500.015625	-187500.015625	460.000000	433.000000	1018.000000	1606912768.978013
1421	56331.578125	27129.562500	-80028.921875	-187500.015625	-187500.015625	-187500.015625	-187500.015625	-187500.015625	461.000000	433.000000	1019.000000	1606912768.978022
1422	56318.882812	27115.927734	-88976.234375	-187500.015625	-187500.015625	-187500.015625	-187500.015625	-187500.015625	460.000000	433.000000	1018.000000	1606912768.978031
1423	56253.816406	27043.955078	-85592.960938	-187500.015625	-187500.015625	-187500.015625	-187500.015625	-187500.015625	460.000000	433.000000	1019.000000	1606912768.978041
1424	56235.957031	27024.845703	-74342.148438	-187500.015625	-187500.015625	-187500.015625	-187500.015625	-187500.015625	460.000000	434.000000	1018.000000	1606912768.978050
1425	56291.593750	27085.283203	-74275.070312	-187500.015625	-187500.015625	-187500.015625	-187500.015625	-187500.015625	461.000000	433.000000	1019.000000	1606912768.978059
1426	56330.976562	27126.769531	-84932.851562	-187500.015625	-187500.015625	-187500.015625	-187500.015625	-187500.015625	461.000000	433.000000	1019.000000	1606912768.978068
1427	56311.171875	27105.222656	-90979.062500	-187500.015625	-187500.015625	-187500.015625	-187500.015625	-187500.015625	460.000000	434.000000	1018.000000	1606912768.978077
1428	56257.191406	27047.621094	-86173.906250	-187500.015625	-187500.015625	-187500.015625	-187500.015625	-187500.015625	460.000000	433.000000	1019.000000	1606912768.978086
1429	56229.789062	27019.144531	-73935.632812	-187500.015625	-187500.015625	-187500.015625	-187500.015625	-187500.015625	460.000000	434.000000	1018.000000	1606912768.978096
1430	56277.578125	27071.650391	-70451.890625	-187500.015625	-187500.015625	-187500.015625	-187500.015625	-187500.015625	461.000000	433.000000	1018.000000	1606912768.978105
1431	56335.289062	27133.876953	-79445.226562	-187500.015625	-187500.015625	-187500.015625	-187500.015625	-187500.015625	460.000000	433.000000	1018.000000	1606912768.978114
1432	56325.187500	27122.298828	-88606.023438	-187500.015625	-187500.015625	-187500.015625	-187500.015625	-187500.015625	460.000000	434.000000	1017.000000	1606912768.978124
1433	56260.925781	27053.232422	-85621.617188	-187500.015625	-187500.015625	-187500.015625	-187500.015625	-187500.015625	461.000000	432.000000	1019.000000	1606912768.978132
1434	56236.449219	27027.236328	-74351.804688	-187500.015625	-187500.015625	-187500.015625	-187500.015625	-187500.015625	461.000000	433.000000	1019.000000	1606912768.978142
1435	56294.968750	27091.789062	-74203.007812	-187500.015625	-187500.015625	-187500.015625	-187500.015625	-187500.015625	461.000000	433.000000	1018.000000	1606912768.978151
1436	56339.378906	27137.654297	-85211.906250	-187500.015625	-187500.015625	-187500.015625	-187500.015625	-187500.015625	460.000000	433.000000	1019.000000	1606912768.978160
1437	56317.164062	27112.687500	-90984.273438	-187500.015625	-187500.015625	-187500.015625	-187500.015625	-187500.015625	460.000000	434.000000	1019.000000	1606912768.978169
1438	56259.742188	27050.437500	-86335.531250	-187500.015625	-187500.015625	-187500.015625	-187500.015625	-187500.015625	460.000000	433.000000	1019.000000	1606912768.978179
1439	56227.667969	27016.708984	-74110.492188	-187500.015625	-187500.015625	-187500.015625	-187500.015625	-187500.015625	461.000000	434.000000	1018.000000	1606912768.978188
1440	56270.468750	27065.033203	-70181.593750	-187500.015625	-187500.015625	-187500.015625	-187500.015625	-187500.015625	461.000000	433.000000	1019.000000	1606912768.978197
1441	56328.562500	27125.941406	-78864.218750	-187500.015625	-187500.015625	-187500.015625	-187500.015625	-187500.015625	461.000000	433.000000	1018.000000	1606912768.978206
1442	56316.046875	27110.630859	-88268.781250	-187500.015625	-187500.015625	-187500.015625	-187500.015625	-187500.015625	460.000000	434.000000	1018.000000	1606912768.978215
1443	56251.671875	27041.363281	-85699.578125	-187500.015625	-187500.015625	-187500.015625	-187500.015625	-187500.015625	460.000000	433.000000	1018.000000	1606912769.456829
1444	56221.476562	27009.220703	-74042.539062	-187500.015625	-187500.015625	-187500.015625	-187500.015625	-187500.015625	461.000000	433.000000	1018.000000	1606912769.456967
1445	56266.582031	27056.853516	-70156.867188	-187500.015625	-187500.015625	-187500.015625	-187500.015625	-187500.015625	461.000000	433.000000	1018.000000	1606912769.457247
1446	56326.171875	27120.107422	-78802.796875	-187500.015625	-187500.015625	-187500.015625	-187500.015625	-187500.015625	460.000000	433.000000	1018.000000	1606912769.457516
1447	56318.214844	27111.525391	-88356.195312	-187500.015625	-187500.015625	-187500.015625	-187500.015625	-187500.015625	461.000000	433.000000	1019.000000	1606912769.457680
1448	56257.750000	27048.158203	-86000.257812	-187500.015625	-187500.015625	-187500.015625	-187500.015625	-187500.015625	460.000000	432.000000	1019.000000	1606912769.457690
1449	56226.058594	27014.742188	-74754.867188	-187500.015625	-187500.015625	-187500.015625	-187500.015625	-187500.015625	460.000000	434.000000	1018.000000	1606912769.457700
1450	56280.773438	27075.091797	-73820.585938	-187500.015625	-187500.015625	-187500.015625	-187500.015625	-187500.015625	460.000000	434.000000	1017.000000	1606912769.457709
1451	56326.281250	27122.097656	-84520.031250	-187500.015625	-187500.015625	-187500.015625	-187500.015625	-187500.015625	460.000000	433.000000	1018.000000	1606912769.457719
1452	56306.187500	27099.835938	-90845.218750	-187500.015625	-187500.015625	-187500.015625	-187500.015625	-187500.015625	460.000000	432.000000	1019.000000	1606912769.457728
1453	56248.074219	27037.474609	-86802.281250	-187500.015625	-187500.015625	-187500.015625	-187500.015625	-187500.015625	460.000000	433.000000	1018.000000	1606912769.457738
1454	56220.582031	27008.505859	-74635.804688	-187500.015625	-187500.015625	-187500.015625	-187500.015625	-187500.015625	460.000000	434.000000	1018.000000	1606912769.457747
1455	56261.640625	27053.634766	-70065.632812	-187500.015625	-187500.015625	-187500.015625	-187500.015625	-187500.015625	460.000000	433.000000	1018.000000	1606912769.457756
1456	56317.253906	27113.425781	-78287.273438	-187500.015625	-187500.015625	-187500.015625	-187500.015625	-187500.015625	460.000000	433.000000	1019.000000	1606912769.457765
1457	56314.300781	27110.474609	-88037.078125	-187500.015625	-187500.015625	-187500.015625	-187500.015625	-187500.015625	461.000000	433.000000	1019.000000	1606912769.457774
1458	56256.902344	27047.845703	-86120.953125	-187500.015625	-187500.015625	-187500.015625	-187500.015625	-187500.015625	460.000000	433.000000	1018.000000	1606912769.457783
1459	56225.230469	27011.970703	-74867.812500	-187500.015625	-187500.015625	-187500.015625	-187500.015625	-187500.015625	460.000000	434.000000	1019.000000	1606912769.457792
1460	56273.914062	27064.474609	-72676.601562	-187500.015625	-187500.015625	-187500.015625	-187500.015625	-187500.015625	461.000000	433.000000	1019.000000	1606912769.457802
1461	56323.800781	27117.671875	-82502.250000	-187500.015625	-187500.015625	-187500.015625	-187500.015625	-187500.015625	461.000000	433.000000	1018.000000	1606912769.457811
1462	56311.218750	27103.589844	-90113.867188	-187500.015625	-187500.015625	-187500.015625	-187500.015625	-187500.015625	461.000000	433.000000	1019.000000	1606912769.457820
1463	56255.179688	27043.732422	-86812.359375	-187500.015625	-187500.015625	-187500.015625	-187500.015625	-187500.015625	460.000000	433.000000	1018.000000	1606912769.457829
1464	56220.355469	27004.572266	-74789.539062	-187500.015625	-187500.015625	-187500.015625	-187500.015625	-187500.015625	460.000000	433.000000	1018.000000	1606912769.457838
1465	56265.015625	27052.875000	-69896.632812	-187500.015625	-187500.015625	-187500.015625	-187500.015625	-187500.015625	461.000000	433.000000	1019.000000	1606912769.457847
1466	56325.945312	27119.662109	-77865.742188	-187500.015625	-187500.015625	-187500.015625	-187500.015625	-187500.015625	461.000000	433.000000	1019.000000	1606912769.457870
1467	56320.335938	27113.000000	-87855.226562	-187500.015625	-187500.015625	-187500.015625	-187500.015625	-187500.015625	460.000000	434.000000	1017.000000	1606912769.457880
1468	56263.742188	27051.308594	-86338.054688	-187500.015625	-187500.015625	-187500.015625	-187500.015625	-187500.015625	460.000000	433.000000	1018.000000	1606912769.457889
1469	56227.621094	27012.953125	-75112.835938	-187500.015625	-187500.015625	-187500.015625	-187500.015625	-187500.015625	461.000000	433.000000	1019.000000	1606912769.457898
1470	56273.554688	27065.458984	-73072.765625	-187500.015625	-187500.015625	-187500.015625	-187500.015625	-187500.015625	461.000000	433.000000	1018.000000	1606912769.457906
1471	56316.917969	27112.083984	-83659.804688	-187500.015625	-187500.015625	-187500.015625	-187500.015625	-187500.015625	460.000000	433.000000	1019.000000	1606912769.457916
1472	56300.980469	27093.017578	-90589.851562	-187500.015625	-187500.015625	-187500.015625	-187500.015625	-187500.015625	460.000000	433.000000	1019.000000	1606912769.457925
1473	56254.531250	27043.105469	-87208.390625	-187500.015625	-187500.015625	-187500.015625	-187500.015625	-187500.015625	460.000000	432.000000	1019.000000	1606912769.457934
1474	56221.183594	27007.521484	-75122.289062	-187500.015625	-187500.015625	-187500.015625	-187500.015625	-187500.015625	460.000000	433.000000	1018.000000	1606912769.457943
1475	56255.808594	27046.660156	-69735.296875	-187500.015625	-187500.015625	-187500.015625	-187500.015625	-187500.015625	460.000000	434.000000	1018.000000	1606912769.457952
1476	56309.941406	27106.205078	-77401.250000	-187500.015625	-187500.015625	-187500.015625	-187500.015625	-187500.015625	460.000000	433.000000	1019.000000	1606912769.457962
1477	56310.277344	27105.736328	-87557.679688	-187500.015625	-187500.015625	-187500.015625	-187500.015625	-187500.015625	460.000000	433.000000	1019.000000	1606912769.457971
1478	56252.433594	27042.882812	-86459.539062	-187500.015625	-187500.015625	-187500.015625	-187500.015625	-187500.015625	461.000000	432.000000	1018.000000	1606912769.457980
1479	56208.199219	26996.279297	-75127.273438	-187500.015625	-187500.015625	-187500.015625	-187500.015625	-187500.015625	460.000000	434.000000	1018.000000	1606912769.457989
1480	56246.015625	27038.480469	-69852.750000	-187500.015625	-187500.015625	-187500.015625	-187500.015625	-187500.015625	460.000000	434.000000	1018.000000	1606912769.457999
1481	56313.273438	27109.447266	-77403.554688	-187500.015625	-187500.015625	-187500.015625	-187500.015625	-187500.015625	461.000000	433.000000	1019.000000	1606912769.458007
1482	56318.414062	27113.603516	-87696.351562	-187500.015625	-187500.015625	-187500.015625	-187500.015625	-187500.015625	461.000000	433.000000	1019.000000	1606912769.458016
1483	56261.371094	27052.740234	-86839.789062	-187500.015625	-187500.015625	-187500.015625	-187500.015625	-187500.015625	460.000000	433.000000	1018.000000	1606912769.458026
1484	56217.855469	27005.533203	-75584.570312	-187500.015625	-187500.015625	-187500.015625	-187500.015625	-187500.015625	460.000000	434.000000	1018.000000	1606912769.458035
1485	56254.175781	27046.236328	-70545.257812	-187500.015625	-187500.015625	-187500.015625	-187500.015625	-187500.015625	461.000000	433.000000	1018.000000	1606912769.458044
1486	56316.894531	27114.162109	-80223.132812	-187500.015625	-187500.015625	-187500.015625	-187500.015625	-187500.015625	461.000000	433.000000	1019.000000	1606912769.458053
1487	56310.054688	27105.958984	-89596.117188	-187500.015625	-187500.015625	-187500.015625	-187500.015625	-187500.015625	461.000000	433.000000	1019.000000	1606912769.458062
1488	56259.785156	27052.583984	-87395.203125	-187500.015625	-187500.015625	-187500.015625	-187500.015625	-187500.015625	460.000000	433.000000	1018.000000	1606912769.458071
1489	56221.230469	27009.824219	-75685.796875	-187500.015625	-187500.015625	-187500.015625	-187500.015625	-187500.015625	460.000000	433.000000	1018.000000	1606912769.458080
1490	56255.828125	27047.242188	-69802.710938	-187500.015625	-187500.015625	-187500.015625	-187500.015625	-187500.015625	461.000000	433.000000	1019.000000	1606912769.458094
1491	56317.093750	27113.044922	-76883.937500	-187500.015625	-187500.015625	-187500.015625	-187500.015625	-187500.015625	461.000000	433.000000	1018.000000	1606912769.458103
1492	56321.277344	27117.492188	-87220.617188	-187500.015625	-187500.015625	-187500.015625	-187500.015625	-187500.015625	460.000000	434.000000	1019.000000	1606912769.458112
1493	56266.671875	27057.523438	-86741.125000	-187500.015625	-187500.015625	-187500.015625	-187500.015625	-187500.015625	460.000000	433.000000	1018.000000	1606912769.458121
1494	56214.480469	27002.046875	-75575.179688	-187500.015625	-187500.015625	-187500.015625	-187500.015625	-187500.015625	460.000000	433.000000	1018.000000	1606912769.458130
1495	56241.589844	27034.433594	-69621.593750	-187500.015625	-187500.015625	-187500.015625	-187500.015625	-187500.015625	461.000000	433.000000	1019.000000	1606912769.458139
1496	56310.816406	27109.378906	-76543.929688	-187500.015625	-187500.015625	-187500.015625	-187500.015625	-187500.015625	461.000000	433.000000	1019.000000	1606912769.458149
1497	56324.808594	27122.388672	-87015.359375	-187500.015625	-187500.015625	-187500.015625	-187500.015625	-187500.015625	461.000000	433.000000	1019.000000	1606912769.458158
1498	56273.351562	27067.759766	-86758.492188	-187500.015625	-187500.015625	-187500.015625	-187500.015625	-187500.015625	460.000000	433.000000	1019.000000	1606912769.458167
1499	56223.957031	27015.724609	-75848.046875	-187500.015625	-187500.015625	-187500.015625	-187500.015625	-187500.015625	461.000000	433.000000	1018.000000	1606912769.458176
1500	56265.105469	27060.697266	-72428.765625	-187500.015625	-187500.015625	-187500.015625	-187500.015625	-187500.015625	461.000000	433.000000	1018.000000	1606912769.458185
1501	56315.464844	27111.636719	-82326.750000	-187500.015625	-187500.015625	-187500.015625	-187500.015625	-187500.015625	460.000000	433.000000	1018.000000	1606912769.458194
1502	56309.921875	27104.595703	-89872.804688	-187500.015625	-187500.015625	-187500.015625	-187500.015625	-187500.015625	460.000000	434.000000	1018.000000	1606912769.458204
1503	56265.128906	27056.830078	-87451.687500	-187500.015625	-187500.015625	-187500.015625	-187500.015625	-187500.015625	460.000000	433.000000	1019.000000	1606912769.458213
1504	56220.132812	27009.578125	-75716.351562	-187500.015625	-187500.015625	-187500.015625	-187500.015625	-187500.015625	460.000000	433.000000	1018.000000	1606912769.458222
1505	56252.031250	27045.117188	-69163.203125	-187500.015625	-187500.015625	-187500.015625	-187500.015625	-187500.015625	461.000000	433.000000	1019.000000	1606912769.458231
1506	56316.222656	27114.029297	-75685.171875	-187500.015625	-187500.015625	-187500.015625	-187500.015625	-187500.015625	461.000000	433.000000	1018.000000	1606912769.458241
1507	56323.242188	27121.025391	-86287.140625	-187500.015625	-187500.015625	-187500.015625	-187500.015625	-187500.015625	460.000000	434.000000	1018.000000	1606912769.458250
1508	56272.324219	27065.816406	-86361.976562	-187500.015625	-187500.015625	-187500.015625	-187500.015625	-187500.015625	460.000000	433.000000	1018.000000	1606912769.458259
1509	56228.804688	27017.580078	-75459.460938	-187500.015625	-187500.015625	-187500.015625	-187500.015625	-187500.015625	460.000000	433.000000	1019.000000	1606912769.458268
1510	56256.902344	27047.287109	-69008.390625	-187500.015625	-187500.015625	-187500.015625	-187500.015625	-187500.015625	460.000000	434.000000	1017.000000	1606912769.458277
1511	56324.203125	27119.392578	-75493.414062	-187500.015625	-187500.015625	-187500.015625	-187500.015625	-187500.015625	461.000000	433.000000	1019.000000	1606912769.458286
1512	56332.875000	27126.701172	-86237.632812	-187500.015625	-187500.015625	-187500.015625	-187500.015625	-187500.015625	460.000000	433.000000	1019.000000	1606912769.458296
1513	56277.398438	27066.597656	-86587.460938	-187500.015625	-187500.015625	-187500.015625	-187500.015625	-187500.015625	460.000000	433.000000	1018.000000	1606912769.458309
1514	56226.011719	27013.625000	-75889.492188	-187500.015625	-187500.015625	-187500.015625	-187500.015625	-187500.015625	461.000000	433.000000	1018.000000	1606912769.458319
1515	56263.050781	27056.136719	-71513.843750	-187500.015625	-187500.015625	-187500.015625	-187500.015625	-187500.015625	461.000000	433.000000	1019.000000	1606912769.458330
1516	56317.476562	27115.369141	-80609.257812	-187500.015625	-187500.015625	-187500.015625	-187500.015625	-187500.015625	460.000000	433.000000	1018.000000	1606912769.458339
1517	56316.582031	27112.933594	-88983.320312	-187500.015625	-187500.015625	-187500.015625	-187500.015625	-187500.015625	460.000000	434.000000	1018.000000	1606912769.458348
1518	56267.386719	27060.562500	-87325.445312	-187500.015625	-187500.015625	-187500.015625	-187500.015625	-187500.015625	460.000000	433.000000	1018.000000	1606912769.458358
1519	56218.835938	27009.421875	-75894.812500	-187500.015625	-187500.015625	-187500.015625	-187500.015625	-187500.015625	461.000000	433.000000	1019.000000	1606912769.458367
1520	56243.714844	27037.361328	-68827.031250	-187500.015625	-187500.015625	-187500.015625	-187500.015625	-187500.015625	461.000000	433.000000	1019.000000	1606912769.458376
1521	56310.277344	27107.613281	-74824.007812	-187500.015625	-187500.015625	-187500.015625	-187500.015625	-187500.015625	461.000000	433.000000	1018.000000	1606912769.458385
1522	56325.140625	27121.695312	-85652.242188	-187500.015625	-187500.015625	-187500.015625	-187500.015625	-187500.015625	460.000000	434.000000	1019.000000	1606912769.458395
1523	56270.468750	27062.888672	-86408.937500	-187500.015625	-187500.015625	-187500.015625	-187500.015625	-187500.015625	460.000000	433.000000	1018.000000	1606912769.458404
1524	56219.464844	27008.640625	-75884.015625	-187500.015625	-187500.015625	-187500.015625	-187500.015625	-187500.015625	461.000000	433.000000	1019.000000	1606912769.458412
1525	56253.281250	27047.822266	-71267.195312	-187500.015625	-187500.015625	-187500.015625	-187500.015625	-187500.015625	460.000000	434.000000	1018.000000	1606912769.458421
1526	56313.632812	27112.218750	-80819.343750	-187500.015625	-187500.015625	-187500.015625	-187500.015625	-187500.015625	461.000000	433.000000	1019.000000	1606912769.458433
1527	56311.597656	27108.775391	-89004.710938	-187500.015625	-187500.015625	-187500.015625	-187500.015625	-187500.015625	460.000000	433.000000	1018.000000	1606912769.458442
1528	56266.222656	27060.048828	-87359.867188	-187500.015625	-187500.015625	-187500.015625	-187500.015625	-187500.015625	460.000000	433.000000	1019.000000	1606912769.458451
1529	56217.429688	27008.617188	-76021.562500	-187500.015625	-187500.015625	-187500.015625	-187500.015625	-187500.015625	460.000000	433.000000	1018.000000	1606912769.458467
1530	56242.710938	27036.289062	-68565.070312	-187500.015625	-187500.015625	-187500.015625	-187500.015625	-187500.015625	461.000000	433.000000	1018.000000	1606912769.458476
1531	56310.078125	27107.679688	-74176.875000	-187500.015625	-187500.015625	-187500.015625	-187500.015625	-187500.015625	461.000000	433.000000	1019.000000	1606912769.458485
1532	56320.558594	27118.587891	-85135.492188	-187500.015625	-187500.015625	-187500.015625	-187500.015625	-187500.015625	460.000000	433.000000	1018.000000	1606912769.458494
1533	56264.210938	27058.931641	-86300.617188	-187500.015625	-187500.015625	-187500.015625	-187500.015625	-187500.015625	460.000000	433.000000	1017.000000	1606912769.458503
1534	56211.640625	27001.732422	-75886.203125	-187500.015625	-187500.015625	-187500.015625	-187500.015625	-187500.015625	460.000000	433.000000	1018.000000	1606912769.458513
1535	56235.847656	27027.505859	-68561.851562	-187500.015625	-187500.015625	-187500.015625	-187500.015625	-187500.015625	461.000000	433.000000	1019.000000	1606912769.458523
1536	56304.890625	27101.511719	-74137.601562	-187500.015625	-187500.015625	-187500.015625	-187500.015625	-187500.015625	460.000000	433.000000	1018.000000	1606912769.458537
1537	56325.031250	27122.007812	-85203.125000	-187500.015625	-187500.015625	-187500.015625	-187500.015625	-187500.015625	460.000000	434.000000	1018.000000	1606912769.458547
1538	56277.062500	27069.257812	-86579.164062	-187500.015625	-187500.015625	-187500.015625	-187500.015625	-187500.015625	460.000000	433.000000	1018.000000	1606912769.458556
1539	56237.636719	27027.259766	-76346.937500	-187500.015625	-187500.015625	-187500.015625	-187500.015625	-187500.015625	461.000000	433.000000	1018.000000	1606912769.458565
1540	56273.980469	27068.744141	-71127.093750	-187500.015625	-187500.015625	-187500.015625	-187500.015625	-187500.015625	460.000000	433.000000	1019.000000	1606912769.458574
1541	56328.136719	27127.976562	-80339.921875	-187500.015625	-187500.015625	-187500.015625	-187500.015625	-187500.015625	460.000000	433.000000	1018.000000	1606912769.458586
1542	56325.476562	27126.097656	-88752.109375	-187500.015625	-187500.015625	-187500.015625	-187500.015625	-187500.015625	460.000000	434.000000	1018.000000	1606912769.458596
1543	56280.863281	27078.130859	-87573.953125	-187500.015625	-187500.015625	-187500.015625	-187500.015625	-187500.015625	460.000000	433.000000	1019.000000	1606912769.458605
1544	56226.304688	27017.982422	-76482.906250	-187500.015625	-187500.015625	-187500.015625	-187500.015625	-187500.015625	461.000000	433.000000	1019.000000	1606912769.458615
1545	56245.792969	27040.111328	-68534.625000	-187500.015625	-187500.015625	-187500.015625	-187500.015625	-187500.015625	461.000000	433.000000	1019.000000	1606912769.458625
1546	56307.820312	27105.468750	-73631.132812	-187500.015625	-187500.015625	-187500.015625	-187500.015625	-187500.015625	460.000000	433.000000	1018.000000	1606912769.458634
1547	56326.304688	27125.271484	-84700.617188	-187500.015625	-187500.015625	-187500.015625	-187500.015625	-187500.015625	460.000000	434.000000	1018.000000	1606912769.458643
1548	56278.136719	27072.542969	-86489.335938	-187500.015625	-187500.015625	-187500.015625	-187500.015625	-187500.015625	460.000000	433.000000	1019.000000	1606912769.458652
1549	56223.441406	27012.417969	-76404.945312	-187500.015625	-187500.015625	-187500.015625	-187500.015625	-187500.015625	461.000000	433.000000	1019.000000	1606912769.458662
1550	56243.648438	27034.970703	-68543.500000	-187500.015625	-187500.015625	-187500.015625	-187500.015625	-187500.015625	460.000000	434.000000	1018.000000	1606912769.458672
1551	56307.910156	27103.388672	-73573.023438	-187500.015625	-187500.015625	-187500.015625	-187500.015625	-187500.015625	460.000000	433.000000	1019.000000	1606912769.458681
1552	56332.292969	27129.115234	-84748.695312	-187500.015625	-187500.015625	-187500.015625	-187500.015625	-187500.015625	460.000000	433.000000	1018.000000	1606912769.458691
1553	56292.441406	27086.312500	-86789.179688	-187500.015625	-187500.015625	-187500.015625	-187500.015625	-187500.015625	461.000000	433.000000	1019.000000	1606912769.458700
1554	56238.128906	27028.710938	-76918.250000	-187500.015625	-187500.015625	-187500.015625	-187500.015625	-187500.015625	461.000000	433.000000	1018.000000	1606912769.458709
1555	56269.015625	27063.246094	-71073.273438	-187500.015625	-187500.015625	-187500.015625	-187500.015625	-187500.015625	461.000000	433.000000	1019.000000	1606912769.458718
1556	56329.097656	27126.322266	-80068.953125	-187500.015625	-187500.015625	-187500.015625	-187500.015625	-187500.015625	460.000000	433.000000	1019.000000	1606912769.458727
1557	56325.968750	27119.437500	-88689.062500	-187500.015625	-187500.015625	-187500.015625	-187500.015625	-187500.015625	460.000000	433.000000	1019.000000	1606912769.458737
1558	56277.265625	27067.939453	-87876.531250	-187500.015625	-187500.015625	-187500.015625	-187500.015625	-187500.015625	460.000000	433.000000	1018.000000	1606912769.458746
1559	56230.011719	27020.621094	-77049.343750	-187500.015625	-187500.015625	-187500.015625	-187500.015625	-187500.015625	460.000000	433.000000	1018.000000	1606912769.458760
1560	56248.968750	27042.792969	-68550.382812	-187500.015625	-187500.015625	-187500.015625	-187500.015625	-187500.015625	461.000000	433.000000	1019.000000	1606912769.458769
1561	56311.867188	27109.916016	-73032.960938	-187500.015625	-187500.015625	-187500.015625	-187500.015625	-187500.015625	461.000000	432.000000	1019.000000	1606912769.458778
1562	56340.722656	27140.179688	-84176.445312	-187500.015625	-187500.015625	-187500.015625	-187500.015625	-187500.015625	460.000000	434.000000	1019.000000	1606912769.458788
1563	56294.722656	27091.230469	-86547.117188	-187500.015625	-187500.015625	-187500.015625	-187500.015625	-187500.015625	460.000000	433.000000	1019.000000	1606912769.458797
1564	56235.488281	27026.587891	-76831.726562	-187500.015625	-187500.015625	-187500.015625	-187500.015625	-187500.015625	461.000000	433.000000	1019.000000	1606912769.936461
1565	56253.035156	27044.960938	-68566.609375	-187500.015625	-187500.015625	-187500.015625	-187500.015625	-187500.015625	461.000000	433.000000	1018.000000	1606912769.936788
1566	56319.910156	27116.062500	-73756.929688	-187500.015625	-187500.015625	-187500.015625	-187500.015625	-187500.015625	460.000000	432.000000	1018.000000	1606912769.937391
1567	56338.218750	27136.267578	-85480.914062	-187500.015625	-187500.015625	-187500.015625	-187500.015625	-187500.015625	461.000000	433.000000	1018.000000	1606912769.937401
1568	56287.367188	27080.097656	-87247.703125	-187500.015625	-187500.015625	-187500.015625	-187500.015625	-187500.015625	460.000000	433.000000	1018.000000	1606912769.937410
1569	56228.359375	27016.730469	-77347.250000	-187500.015625	-187500.015625	-187500.015625	-187500.015625	-187500.015625	461.000000	433.000000	1018.000000	1606912769.937421
1570	56244.652344	27035.394531	-68821.625000	-187500.015625	-187500.015625	-187500.015625	-187500.015625	-187500.015625	460.000000	433.000000	1019.000000	1606912769.937430
1571	56305.605469	27099.589844	-73096.054688	-187500.015625	-187500.015625	-187500.015625	-187500.015625	-187500.015625	461.000000	432.000000	1019.000000	1606912769.937438
1572	56329.210938	27123.908203	-84344.593750	-187500.015625	-187500.015625	-187500.015625	-187500.015625	-187500.015625	460.000000	433.000000	1019.000000	1606912769.937448
1573	56283.320312	27074.466797	-87039.703125	-187500.015625	-187500.015625	-187500.015625	-187500.015625	-187500.015625	460.000000	433.000000	1018.000000	1606912769.937457
1574	56225.542969	27014.117188	-77553.085938	-187500.015625	-187500.015625	-187500.015625	-187500.015625	-187500.015625	461.000000	433.000000	1019.000000	1606912769.937467
1575	56240.875000	27034.388672	-68905.039062	-187500.015625	-187500.015625	-187500.015625	-187500.015625	-187500.015625	461.000000	433.000000	1019.000000	1606912769.937476
1576	56308.312500	27106.541016	-72953.765625	-187500.015625	-187500.015625	-187500.015625	-187500.015625	-187500.015625	460.000000	433.000000	1019.000000	1606912769.937485
1577	56331.937500	27131.171875	-84252.257812	-187500.015625	-187500.015625	-187500.015625	-187500.015625	-187500.015625	460.000000	433.000000	1018.000000	1606912769.937494
1578	56285.332031	27079.316406	-87215.140625	-187500.015625	-187500.015625	-187500.015625	-187500.015625	-187500.015625	460.000000	433.000000	1018.000000	1606912769.937504
1579	56235.312500	27023.771484	-77930.000000	-187500.015625	-187500.015625	-187500.015625	-187500.015625	-187500.015625	460.000000	433.000000	1018.000000	1606912769.937513
1580	56257.171875	27049.812500	-70710.765625	-187500.015625	-187500.015625	-187500.015625	-187500.015625	-187500.015625	460.000000	434.000000	1019.000000	1606912769.937522
1581	56316.648438	27113.828125	-78343.218750	-187500.015625	-187500.015625	-187500.015625	-187500.015625	-187500.015625	461.000000	432.000000	1019.000000	1606912769.937531
1582	56319.332031	27115.146484	-88058.515625	-187500.015625	-187500.015625	-187500.015625	-187500.015625	-187500.015625	461.000000	434.000000	1018.000000	1606912769.937540
1583	56278.425781	27070.173828	-88337.757812	-187500.015625	-187500.015625	-187500.015625	-187500.015625	-187500.015625	460.000000	433.000000	1018.000000	1606912769.937562
1584	56229.679688	27017.916016	-78181.171875	-187500.015625	-187500.015625	-187500.015625	-187500.015625	-187500.015625	460.000000	433.000000	1019.000000	1606912769.937571
1585	56239.132812	27028.912109	-68910.515625	-187500.015625	-187500.015625	-187500.015625	-187500.015625	-187500.015625	461.000000	433.000000	1019.000000	1606912769.937580
1586	56302.121094	27097.220703	-72422.195312	-187500.015625	-187500.015625	-187500.015625	-187500.015625	-187500.015625	461.000000	433.000000	1018.000000	1606912769.937589
1587	56329.859375	27125.205078	-83665.570312	-187500.015625	-187500.015625	-187500.015625	-187500.015625	-187500.015625	461.000000	433.000000	1019.000000	1606912769.937598
1588	56289.960938	27081.730469	-87048.437500	-187500.015625	-187500.015625	-187500.015625	-187500.015625	-187500.015625	461.000000	433.000000	1018.000000	1606912769.937607
1589	56226.214844	27012.775391	-77993.078125	-187500.015625	-187500.015625	-187500.015625	-187500.015625	-187500.015625	460.000000	433.000000	1018.000000	1606912769.937617
1590	56236.562500	27025.806641	-68906.875000	-187500.015625	-187500.015625	-187500.015625	-187500.015625	-187500.015625	460.000000	433.000000	1019.000000	1606912769.937626
1591	56296.843750	27090.984375	-72420.070312	-187500.015625	-187500.015625	-187500.015625	-187500.015625	-187500.015625	461.000000	433.000000	1019.000000	1606912769.937635
1592	56327.644531	27123.349609	-83843.000000	-187500.015625	-187500.015625	-187500.015625	-187500.015625	-187500.015625	460.000000	433.000000	1019.000000	1606912769.937644
1593	56287.480469	27080.054688	-87423.078125	-187500.015625	-187500.015625	-187500.015625	-187500.015625	-187500.015625	461.000000	433.000000	1018.000000	1606912769.937654
1594	56227.511719	27015.837891	-78512.867188	-187500.015625	-187500.015625	-187500.015625	-187500.015625	-187500.015625	461.000000	433.000000	1019.000000	1606912769.937663
1595	56240.785156	27031.707031	-70016.835938	-187500.015625	-187500.015625	-187500.015625	-187500.015625	-187500.015625	461.000000	433.000000	1018.000000	1606912769.937672
1596	56301.941406	27098.785156	-74614.679688	-187500.015625	-187500.015625	-187500.015625	-187500.015625	-187500.015625	460.000000	433.000000	1018.000000	1606912769.937681
1597	56322.125000	27119.773438	-85661.898438	-187500.015625	-187500.015625	-187500.015625	-187500.015625	-187500.015625	460.000000	433.000000	1019.000000	1606912769.937690
1598	56283.210938	27077.013672	-88304.070312	-187500.015625	-187500.015625	-187500.015625	-187500.015625	-187500.015625	460.000000	433.000000	1019.000000	1606912769.937700
1599	56224.179688	27012.775391	-79077.875000	-187500.015625	-187500.015625	-187500.015625	-187500.015625	-187500.015625	460.000000	433.000000	1018.000000	1606912769.937708
1600	56228.472656	27017.982422	-69506.992188	-187500.015625	-187500.015625	-187500.015625	-187500.015625	-187500.015625	461.000000	434.000000	1018.000000	1606912769.937718
1601	56288.910156	27084.636719	-72563.414062	-187500.015625	-187500.015625	-187500.015625	-187500.015625	-187500.015625	461.000000	433.000000	1019.000000	1606912769.937727
1602	56320.449219	27119.460938	-83920.804688	-187500.015625	-187500.015625	-187500.015625	-187500.015625	-187500.015625	460.000000	434.000000	1018.000000	1606912769.937737
1603	56278.093750	27073.929688	-87962.023438	-187500.015625	-187500.015625	-187500.015625	-187500.015625	-187500.015625	460.000000	433.000000	1019.000000	1606912769.937745
1604	56212.781250	27005.130859	-79346.210938	-187500.015625	-187500.015625	-187500.015625	-187500.015625	-187500.015625	461.000000	433.000000	1018.000000	1606912769.937755
1605	56221.117188	27015.457031	-70878.500000	-187500.015625	-187500.015625	-187500.015625	-187500.015625	-187500.015625	461.000000	433.000000	1018.000000	1606912769.937764
1606	56285.355469	27082.847656	-77518.890625	-187500.015625	-187500.015625	-187500.015625	-187500.015625	-187500.015625	461.000000	432.000000	1018.000000	1606912769.937777
1607	56305.652344	27102.583984	-88055.070312	-187500.015625	-187500.015625	-187500.015625	-187500.015625	-187500.015625	461.000000	433.000000	1019.000000	1606912769.937786
1608	56265.464844	27059.445312	-89331.109375	-187500.015625	-187500.015625	-187500.015625	-187500.015625	-187500.015625	460.000000	433.000000	1018.000000	1606912769.937796
1609	56211.015625	27001.398438	-79821.203125	-187500.015625	-187500.015625	-187500.015625	-187500.015625	-187500.015625	460.000000	433.000000	1019.000000	1606912769.937805
1610	56216.265625	27007.343750	-69780.000000	-187500.015625	-187500.015625	-187500.015625	-187500.015625	-187500.015625	461.000000	433.000000	1018.000000	1606912769.937814
1611	56280.148438	27076.722656	-72345.531250	-187500.015625	-187500.015625	-187500.015625	-187500.015625	-187500.015625	460.000000	433.000000	1018.000000	1606912769.937823
1612	56314.683594	27114.587891	-83647.312500	-187500.015625	-187500.015625	-187500.015625	-187500.015625	-187500.015625	460.000000	434.000000	1019.000000	1606912769.937833
1613	56275.343750	27071.783203	-88019.578125	-187500.015625	-187500.015625	-187500.015625	-187500.015625	-187500.015625	460.000000	433.000000	1018.000000	1606912769.937842
1614	56213.519531	27005.332031	-79687.585938	-187500.015625	-187500.015625	-187500.015625	-187500.015625	-187500.015625	460.000000	433.000000	1019.000000	1606912769.937851
1615	56216.937500	27009.355469	-69903.085938	-187500.015625	-187500.015625	-187500.015625	-187500.015625	-187500.015625	461.000000	433.000000	1018.000000	1606912769.937860
1616	56276.281250	27072.677734	-72640.531250	-187500.015625	-187500.015625	-187500.015625	-187500.015625	-187500.015625	460.000000	433.000000	1018.000000	1606912769.937870
1617	56308.199219	27106.898438	-84519.812500	-187500.015625	-187500.015625	-187500.015625	-187500.015625	-187500.015625	460.000000	433.000000	1018.000000	1606912769.937879
1618	56266.894531	27060.228516	-88665.945312	-187500.015625	-187500.015625	-187500.015625	-187500.015625	-187500.015625	460.000000	433.000000	1019.000000	1606912769.937888
1619	56210.007812	26999.654297	-80286.945312	-187500.015625	-187500.015625	-187500.015625	-187500.015625	-187500.015625	460.000000	433.000000	1018.000000	1606912769.937897
1620	56219.015625	27010.808594	-70501.890625	-187500.015625	-187500.015625	-187500.015625	-187500.015625	-187500.015625	460.000000	434.000000	1018.000000	1606912769.937907
1621	56284.441406	27080.902344	-73071.742188	-187500.015625	-187500.015625	-187500.015625	-187500.015625	-187500.015625	461.000000	432.000000	1019.000000	1606912769.937916
1622	56321.589844	27120.689453	-84275.351562	-187500.015625	-187500.015625	-187500.015625	-187500.015625	-187500.015625	460.000000	433.000000	1018.000000	1606912769.937925
1623	56283.792969	27079.115234	-88609.062500	-187500.015625	-187500.015625	-187500.015625	-187500.015625	-187500.015625	460.000000	433.000000	1018.000000	1606912769.937934
1624	56220.738281	27012.708984	-80368.421875	-187500.015625	-187500.015625	-187500.015625	-187500.015625	-187500.015625	460.000000	433.000000	1018.000000	1606912769.937943
1625	56224.539062	27018.699219	-70240.085938	-187500.015625	-187500.015625	-187500.015625	-187500.015625	-187500.015625	460.000000	433.000000	1019.000000	1606912769.937953
1626	56283.480469	27083.160156	-72249.640625	-187500.015625	-187500.015625	-187500.015625	-187500.015625	-187500.015625	461.000000	432.000000	1019.000000	1606912769.937962
1627	56315.328125	27117.335938	-83440.890625	-187500.015625	-187500.015625	-187500.015625	-187500.015625	-187500.015625	461.000000	433.000000	1019.000000	1606912769.937970
1628	56282.382812	27081.015625	-88318.687500	-187500.015625	-187500.015625	-187500.015625	-187500.015625	-187500.015625	460.000000	433.000000	1018.000000	1606912769.937980
1629	56227.441406	27019.726562	-80443.992188	-187500.015625	-187500.015625	-187500.015625	-187500.015625	-187500.015625	460.000000	433.000000	1018.000000	1606912769.937994
1630	56234.730469	27026.722656	-70531.617188	-187500.015625	-187500.015625	-187500.015625	-187500.015625	-187500.015625	461.000000	433.000000	1019.000000	1606912769.938002
1631	56302.187500	27100.640625	-75073.023438	-187500.015625	-187500.015625	-187500.015625	-187500.015625	-187500.015625	461.000000	433.000000	1018.000000	1606912769.938012
1632	56323.933594	27124.332031	-86794.570312	-187500.015625	-187500.015625	-187500.015625	-187500.015625	-187500.015625	461.000000	434.000000	1019.000000	1606912769.938021
1633	56284.773438	27082.021484	-89403.867188	-187500.015625	-187500.015625	-187500.015625	-187500.015625	-187500.015625	460.000000	433.000000	1018.000000	1606912769.938030
1634	56226.750000	27018.228516	-80785.484375	-187500.015625	-187500.015625	-187500.015625	-187500.015625	-187500.015625	460.000000	433.000000	1018.000000	1606912769.938039
1635	56225.339844	27016.910156	-70138.429688	-187500.015625	-187500.015625	-187500.015625	-187500.015625	-187500.015625	461.000000	433.000000	1019.000000	1606912769.938048
1636	56288.062500	27082.781250	-71646.882812	-187500.015625	-187500.015625	-187500.015625	-187500.015625	-187500.015625	461.000000	433.000000	1019.000000	1606912769.938058
1637	56330.664062	27128.087891	-82775.281250	-187500.015625	-187500.015625	-187500.015625	-187500.015625	-187500.015625	460.000000	433.000000	1019.000000	1606912769.938067
1638	56295.035156	27089.933594	-88075.125000	-187500.015625	-187500.015625	-187500.015625	-187500.015625	-187500.015625	460.000000	433.000000	1019.000000	1606912769.938076
1639	56235.781250	27027.013672	-80570.484375	-187500.015625	-187500.015625	-187500.015625	-187500.015625	-187500.015625	461.000000	433.000000	1019.000000	1606912769.938085
1640	56238.687500	27029.830078	-70182.820312	-187500.015625	-187500.015625	-187500.015625	-187500.015625	-187500.015625	461.000000	433.000000	1019.000000	1606912769.938095
1641	56298.789062	27094.470703	-71699.632812	-187500.015625	-187500.015625	-187500.015625	-187500.015625	-187500.015625	460.000000	433.000000	1018.000000	1606912769.938104
1642	56335.511719	27134.189453	-82878.414062	-187500.015625	-187500.015625	-187500.015625	-187500.015625	-187500.015625	461.000000	433.000000	1018.000000	1606912769.938112
1643	56302.054688	27097.755859	-88433.179688	-187500.015625	-187500.015625	-187500.015625	-187500.015625	-187500.015625	460.000000	433.000000	1019.000000	1606912769.938122
1644	56238.617188	27030.968750	-81172.054688	-187500.015625	-187500.015625	-187500.015625	-187500.015625	-187500.015625	461.000000	433.000000	1018.000000	1606912769.938131
1645	56237.433594	27031.998047	-71712.906250	-187500.015625	-187500.015625	-187500.015625	-187500.015625	-187500.015625	461.000000	433.000000	1018.000000	1606912769.938140
1646	56301.335938	27099.902344	-77045.093750	-187500.015625	-187500.015625	-187500.015625	-187500.015625	-187500.015625	460.000000	433.000000	1018.000000	1606912769.938149
1647	56323.554688	27121.873047	-87800.687500	-187500.015625	-187500.015625	-187500.015625	-187500.015625	-187500.015625	461.000000	433.000000	1018.000000	1606912769.938158
1648	56290.296875	27085.150391	-90107.031250	-187500.015625	-187500.015625	-187500.015625	-187500.015625	-187500.015625	460.000000	433.000000	1019.000000	1606912769.938168
1649	56231.601562	27021.246094	-81676.960938	-187500.015625	-187500.015625	-187500.015625	-187500.015625	-187500.015625	460.000000	433.000000	1018.000000	1606912769.938177
1650	56232.160156	27024.554688	-70624.109375	-187500.015625	-187500.015625	-187500.015625	-187500.015625	-187500.015625	460.000000	434.000000	1018.000000	1606912769.938186
1651	56286.808594	27084.925781	-71500.367188	-187500.015625	-187500.015625	-187500.015625	-187500.015625	-187500.015625	460.000000	434.000000	1018.000000	1606912769.938195
1652	56323.914062	27126.658203	-82515.687500	-187500.015625	-187500.015625	-187500.015625	-187500.015625	-187500.015625	461.000000	433.000000	1019.000000	1606912769.938204
1653	56289.199219	27088.615234	-88410.132812	-187500.015625	-187500.015625	-187500.015625	-187500.015625	-187500.015625	461.000000	433.000000	1018.000000	1606912769.938217
1654	56226.078125	27018.654297	-81458.921875	-187500.015625	-187500.015625	-187500.015625	-187500.015625	-187500.015625	460.000000	433.000000	1018.000000	1606912769.938227
1655	56216.871094	27008.484375	-70724.312500	-187500.015625	-187500.015625	-187500.015625	-187500.015625	-187500.015625	461.000000	434.000000	1019.000000	1606912769.938236
1656	56280.015625	27076.320312	-71559.148438	-187500.015625	-187500.015625	-187500.015625	-187500.015625	-187500.015625	461.000000	433.000000	1019.000000	1606912769.938246
1657	56324.160156	27124.376953	-82567.835938	-187500.015625	-187500.015625	-187500.015625	-187500.015625	-187500.015625	460.000000	433.000000	1018.000000	1606912769.938254
1658	56296.152344	27093.083984	-88656.828125	-187500.015625	-187500.015625	-187500.015625	-187500.015625	-187500.015625	461.000000	433.000000	1019.000000	1606912769.938263
1659	56232.046875	27023.548828	-81860.492188	-187500.015625	-187500.015625	-187500.015625	-187500.015625	-187500.015625	461.000000	433.000000	1019.000000	1606912769.938273
1660	56222.839844	27015.412109	-71265.609375	-187500.015625	-187500.015625	-187500.015625	-187500.015625	-187500.015625	460.000000	434.000000	1019.000000	1606912769.938282
1661	56289.757812	27088.882812	-74577.843750	-187500.015625	-187500.015625	-187500.015625	-187500.015625	-187500.015625	461.000000	433.000000	1019.000000	1606912769.938291
1662	56317.742188	27117.917969	-86520.289062	-187500.015625	-187500.015625	-187500.015625	-187500.015625	-187500.015625	461.000000	433.000000	1019.000000	1606912769.938300
1663	56281.667969	27078.199219	-90111.296875	-187500.015625	-187500.015625	-187500.015625	-187500.015625	-187500.015625	461.000000	433.000000	1019.000000	1606912769.938310
1664	56219.015625	27010.875000	-82450.578125	-187500.015625	-187500.015625	-187500.015625	-187500.015625	-187500.015625	460.000000	433.000000	1017.000000	1606912769.938319
1665	56212.937500	27006.740234	-71262.187500	-187500.015625	-187500.015625	-187500.015625	-187500.015625	-187500.015625	460.000000	434.000000	1019.000000	1606912769.938328
1666	56269.328125	27069.123047	-71606.093750	-187500.015625	-187500.015625	-187500.015625	-187500.015625	-187500.015625	461.000000	433.000000	1018.000000	1606912769.938340
1667	56312.601562	27115.437500	-82445.835938	-187500.015625	-187500.015625	-187500.015625	-187500.015625	-187500.015625	460.000000	434.000000	1018.000000	1606912769.938349
1668	56287.679688	27089.150391	-88778.687500	-187500.015625	-187500.015625	-187500.015625	-187500.015625	-187500.015625	460.000000	433.000000	1018.000000	1606912769.938358
1669	56222.101562	27017.871094	-82309.914062	-187500.015625	-187500.015625	-187500.015625	-187500.015625	-187500.015625	460.000000	433.000000	1018.000000	1606912769.938367
1670	56210.164062	27004.683594	-71348.109375	-187500.015625	-187500.015625	-187500.015625	-187500.015625	-187500.015625	460.000000	433.000000	1019.000000	1606912769.938377
1671	56263.832031	27064.720703	-71569.343750	-187500.015625	-187500.015625	-187500.015625	-187500.015625	-187500.015625	461.000000	433.000000	1018.000000	1606912769.938386
1672	56310.570312	27113.960938	-82367.070312	-187500.015625	-187500.015625	-187500.015625	-187500.015625	-187500.015625	460.000000	433.000000	1019.000000	1606912769.938396
1673	56283.367188	27082.222656	-88960.117188	-187500.015625	-187500.015625	-187500.015625	-187500.015625	-187500.015625	460.000000	433.000000	1018.000000	1606912769.938404
1674	56221.964844	27016.373047	-82733.570312	-187500.015625	-187500.015625	-187500.015625	-187500.015625	-187500.015625	460.000000	433.000000	1018.000000	1606912769.938414
1675	56213.832031	27008.527344	-71770.484375	-187500.015625	-187500.015625	-187500.015625	-187500.015625	-187500.015625	460.000000	434.000000	1018.000000	1606912769.938423
1676	56274.269531	27074.332031	-73489.585938	-187500.015625	-187500.015625	-187500.015625	-187500.015625	-187500.015625	460.000000	433.000000	1018.000000	1606912769.938437
1677	56314.300781	27114.341797	-85689.921875	-187500.015625	-187500.015625	-187500.015625	-187500.015625	-187500.015625	461.000000	433.000000	1019.000000	1606912769.938446
1678	56282.429688	27078.421875	-90280.125000	-187500.015625	-187500.015625	-187500.015625	-187500.015625	-187500.015625	460.000000	433.000000	1018.000000	1606912769.938455
1679	56221.832031	27013.892578	-83244.242188	-187500.015625	-187500.015625	-187500.015625	-187500.015625	-187500.015625	461.000000	433.000000	1018.000000	1606912769.938464
1680	56211.796875	27003.767578	-71827.148438	-187500.015625	-187500.015625	-187500.015625	-187500.015625	-187500.015625	460.000000	433.000000	1018.000000	1606912769.938473
1681	56267.250000	27064.966797	-71500.546875	-187500.015625	-187500.015625	-187500.015625	-187500.015625	-187500.015625	461.000000	433.000000	1019.000000	1606912769.938482
1682	56310.257812	27112.017578	-82046.140625	-187500.015625	-187500.015625	-187500.015625	-187500.015625	-187500.015625	461.000000	433.000000	1018.000000	1606912769.938492
1683	56288.328125	27086.468750	-88928.984375	-187500.015625	-187500.015625	-187500.015625	-187500.015625	-187500.015625	460.000000	434.000000	1018.000000	1606912769.938501
1684	56227.175781	27019.480469	-83062.250000	-187500.015625	-187500.015625	-187500.015625	-187500.015625	-187500.015625	461.000000	433.000000	1019.000000	1606912770.416167
1685	56211.820312	27003.923828	-71922.078125	-187500.015625	-187500.015625	-187500.015625	-187500.015625	-187500.015625	461.000000	433.000000	1019.000000	1606912770.416308
1686	56264.992188	27063.916016	-71484.718750	-187500.015625	-187500.015625	-187500.015625	-187500.015625	-187500.015625	461.000000	432.000000	1019.000000	1606912770.416309
1687	56309.875000	27113.111328	-81976.828125	-187500.015625	-187500.015625	-187500.015625	-187500.015625	-187500.015625	460.000000	433.000000	1018.000000	1606912770.416311
1688	56288.687500	27087.585938	-89078.406250	-187500.015625	-187500.015625	-187500.015625	-187500.015625	-187500.015625	460.000000	434.000000	1019.000000	1606912770.416313
1689	56225.164062	27019.101562	-83447.484375	-187500.015625	-187500.015625	-187500.015625	-187500.015625	-187500.015625	460.000000	433.000000	1018.000000	1606912770.416314
1690	56214.835938	27009.869141	-72974.039062	-187500.015625	-187500.015625	-187500.015625	-187500.015625	-187500.015625	461.000000	433.000000	1018.000000	1606912770.416316
1691	56277.667969	27079.382812	-76213.117188	-187500.015625	-187500.015625	-187500.015625	-187500.015625	-187500.015625	461.000000	433.000000	1019.000000	1606912770.416317
1692	56309.250000	27111.123047	-87241.468750	-187500.015625	-187500.015625	-187500.015625	-187500.015625	-187500.015625	461.000000	433.000000	1019.000000	1606912770.416319
1693	56283.367188	27081.619141	-90950.828125	-187500.015625	-187500.015625	-187500.015625	-187500.015625	-187500.015625	460.000000	433.000000	1018.000000	1606912770.416320
1694	56226.167969	27018.453125	-84002.101562	-187500.015625	-187500.015625	-187500.015625	-187500.015625	-187500.015625	460.000000	433.000000	1018.000000	1606912770.416322
1695	56209.984375	26999.923828	-72214.257812	-187500.015625	-187500.015625	-187500.015625	-187500.015625	-187500.015625	461.000000	433.000000	1019.000000	1606912770.416324
1696	56260.882812	27056.115234	-71163.750000	-187500.015625	-187500.015625	-187500.015625	-187500.015625	-187500.015625	461.000000	433.000000	1018.000000	1606912770.416325
1697	56312.468750	27112.621094	-81463.117188	-187500.015625	-187500.015625	-187500.015625	-187500.015625	-187500.015625	461.000000	432.000000	1019.000000	1606912770.416327
1698	56290.632812	27088.771484	-88818.250000	-187500.015625	-187500.015625	-187500.015625	-187500.015625	-187500.015625	460.000000	433.000000	1018.000000	1606912770.416328
1699	56225.632812	27019.101562	-83516.039062	-187500.015625	-187500.015625	-187500.015625	-187500.015625	-187500.015625	460.000000	433.000000	1018.000000	1606912770.416335
1700	56211.953125	27004.392578	-72673.031250	-187500.015625	-187500.015625	-187500.015625	-187500.015625	-187500.015625	461.000000	434.000000	1018.000000	1606912770.416337
1701	56272.882812	27070.509766	-73741.289062	-187500.015625	-187500.015625	-187500.015625	-187500.015625	-187500.015625	461.000000	433.000000	1019.000000	1606912770.416338
1702	56310.949219	27110.429688	-84491.851562	-187500.015625	-187500.015625	-187500.015625	-187500.015625	-187500.015625	460.000000	433.000000	1018.000000	1606912770.416340
1703	56281.511719	27077.037109	-90068.406250	-187500.015625	-187500.015625	-187500.015625	-187500.015625	-187500.015625	460.000000	433.000000	1018.000000	1606912770.416341
1704	56220.289062	27011.277344	-83985.046875	-187500.015625	-187500.015625	-187500.015625	-187500.015625	-187500.015625	461.000000	433.000000	1019.000000	1606912770.416343
1705	56208.847656	27000.861328	-72274.226562	-187500.015625	-187500.015625	-187500.015625	-187500.015625	-187500.015625	461.000000	433.000000	1019.000000	1606912770.416345
1706	56263.183594	27059.625000	-70900.085938	-187500.015625	-187500.015625	-187500.015625	-187500.015625	-187500.015625	460.000000	433.000000	1018.000000	1606912770.416346
1707	56314.300781	27115.257812	-81015.148438	-187500.015625	-187500.015625	-187500.015625	-187500.015625	-187500.015625	460.000000	433.000000	1018.000000	1606912770.416348
1708	56296.062500	27095.677734	-88757.835938	-187500.015625	-187500.015625	-187500.015625	-187500.015625	-187500.015625	460.000000	434.000000	1018.000000	1606912770.416349
1709	56232.695312	27027.103516	-83858.515625	-187500.015625	-187500.015625	-187500.015625	-187500.015625	-187500.015625	460.000000	433.000000	1019.000000	1606912770.416351
1710	56215.105469	27007.679688	-72446.515625	-187500.015625	-187500.015625	-187500.015625	-187500.015625	-187500.015625	461.000000	433.000000	1019.000000	1606912770.416353
1711	56265.796875	27062.240234	-71057.421875	-187500.015625	-187500.015625	-187500.015625	-187500.015625	-187500.015625	460.000000	433.000000	1018.000000	1606912770.416354
1712	56319.039062	27119.371094	-81516.296875	-187500.015625	-187500.015625	-187500.015625	-187500.015625	-187500.015625	461.000000	433.000000	1019.000000	1606912770.416355
1713	56298.296875	27096.773438	-89310.015625	-187500.015625	-187500.015625	-187500.015625	-187500.015625	-187500.015625	460.000000	434.000000	1018.000000	1606912770.416357
1714	56236.941406	27031.841797	-84355.460938	-187500.015625	-187500.015625	-187500.015625	-187500.015625	-187500.015625	461.000000	433.000000	1019.000000	1606912770.416358
1715	56222.839844	27017.357422	-73252.382812	-187500.015625	-187500.015625	-187500.015625	-187500.015625	-187500.015625	461.000000	433.000000	1019.000000	1606912770.416360
1716	56275.140625	27073.951172	-73481.757812	-187500.015625	-187500.015625	-187500.015625	-187500.015625	-187500.015625	461.000000	433.000000	1019.000000	1606912770.416362
1717	56316.691406	27117.650391	-84004.085938	-187500.015625	-187500.015625	-187500.015625	-187500.015625	-187500.015625	460.000000	433.000000	1017.000000	1606912770.416363
1718	56291.925781	27089.330078	-90194.093750	-187500.015625	-187500.015625	-187500.015625	-187500.015625	-187500.015625	460.000000	433.000000	1019.000000	1606912770.416365
1719	56233.140625	27027.013672	-84714.273438	-187500.015625	-187500.015625	-187500.015625	-187500.015625	-187500.015625	461.000000	433.000000	1018.000000	1606912770.416366
1720	56213.605469	27006.001953	-72906.898438	-187500.015625	-187500.015625	-187500.015625	-187500.015625	-187500.015625	460.000000	434.000000	1018.000000	1606912770.416368
1721	56265.464844	27061.636719	-70929.593750	-187500.015625	-187500.015625	-187500.015625	-187500.015625	-187500.015625	460.000000	433.000000	1018.000000	1606912770.416370
1722	56318.011719	27119.236328	-80742.390625	-187500.015625	-187500.015625	-187500.015625	-187500.015625	-187500.015625	461.000000	433.000000	1019.000000	1606912770.416372
1723	56299.886719	27099.320312	-88910.523438	-187500.015625	-187500.015625	-187500.015625	-187500.015625	-187500.015625	461.000000	433.000000	1018.000000	1606912770.416373
1724	56234.015625	27027.863281	-84571.062500	-187500.015625	-187500.015625	-187500.015625	-187500.015625	-187500.015625	460.000000	433.000000	1018.000000	1606912770.416375
1725	56209.941406	27003.632812	-72992.726562	-187500.015625	-187500.015625	-187500.015625	-187500.015625	-187500.015625	461.000000	433.000000	1019.000000	1606912770.416377
1726	56260.566406	27059.423828	-71380.382812	-187500.015625	-187500.015625	-187500.015625	-187500.015625	-187500.015625	461.000000	433.000000	1018.000000	1606912770.416378
1727	56309.585938	27111.660156	-82703.281250	-187500.015625	-187500.015625	-187500.015625	-187500.015625	-187500.015625	460.000000	434.000000	1018.000000	1606912770.416380
1728	56283.835938	27081.865234	-90051.148438	-187500.015625	-187500.015625	-187500.015625	-187500.015625	-187500.015625	460.000000	433.000000	1019.000000	1606912770.416381
1729	56225.722656	27018.541016	-85093.515625	-187500.015625	-187500.015625	-187500.015625	-187500.015625	-187500.015625	460.000000	433.000000	1018.000000	1606912770.416383
1730	56203.480469	26994.736328	-73255.671875	-187500.015625	-187500.015625	-187500.015625	-187500.015625	-187500.015625	461.000000	433.000000	1018.000000	1606912770.416384
1731	56248.230469	27042.570312	-70866.609375	-187500.015625	-187500.015625	-187500.015625	-187500.015625	-187500.015625	460.000000	433.000000	1018.000000	1606912770.416386
1732	56298.140625	27096.818359	-80434.132812	-187500.015625	-187500.015625	-187500.015625	-187500.015625	-187500.015625	460.000000	433.000000	1018.000000	1606912770.416388
1733	56287.343750	27085.642578	-88843.687500	-187500.015625	-187500.015625	-187500.015625	-187500.015625	-187500.015625	460.000000	433.000000	1019.000000	1606912770.416389
1734	56222.437500	27015.636719	-84893.132812	-187500.015625	-187500.015625	-187500.015625	-187500.015625	-187500.015625	460.000000	433.000000	1019.000000	1606912770.416391
1735	56197.804688	26990.646484	-73328.179688	-187500.015625	-187500.015625	-187500.015625	-187500.015625	-187500.015625	460.000000	434.000000	1018.000000	1606912770.416392
1736	56255.359375	27053.521484	-70838.507812	-187500.015625	-187500.015625	-187500.015625	-187500.015625	-187500.015625	461.000000	433.000000	1019.000000	1606912770.416394
1737	56308.355469	27111.078125	-80353.804688	-187500.015625	-187500.015625	-187500.015625	-187500.015625	-187500.015625	461.000000	433.000000	1019.000000	1606912770.416395
1738	56294.183594	27094.894531	-88974.156250	-187500.015625	-187500.015625	-187500.015625	-187500.015625	-187500.015625	460.000000	434.000000	1018.000000	1606912770.416397
1739	56228.292969	27022.632812	-85245.703125	-187500.015625	-187500.015625	-187500.015625	-187500.015625	-187500.015625	460.000000	433.000000	1018.000000	1606912770.416398
1740	56204.710938	26996.390625	-73748.039062	-187500.015625	-187500.015625	-187500.015625	-187500.015625	-187500.015625	461.000000	434.000000	1019.000000	1606912770.416400
1741	56265.574219	27064.072266	-73359.921875	-187500.015625	-187500.015625	-187500.015625	-187500.015625	-187500.015625	461.000000	433.000000	1018.000000	1606912770.416402
1742	56311.484375	27113.759766	-84864.007812	-187500.015625	-187500.015625	-187500.015625	-187500.015625	-187500.015625	460.000000	433.000000	1018.000000	1606912770.416403
1743	56285.691406	27086.246094	-90667.750000	-187500.015625	-187500.015625	-187500.015625	-187500.015625	-187500.015625	461.000000	433.000000	1019.000000	1606912770.416405
1744	56228.070312	27024.621094	-85548.328125	-187500.015625	-187500.015625	-187500.015625	-187500.015625	-187500.015625	460.000000	433.000000	1019.000000	1606912770.416406
1745	56206.121094	27001.419922	-73861.203125	-187500.015625	-187500.015625	-187500.015625	-187500.015625	-187500.015625	461.000000	433.000000	1019.000000	1606912770.416408
1746	56264.480469	27064.921875	-74575.296875	-187500.015625	-187500.015625	-187500.015625	-187500.015625	-187500.015625	461.000000	433.000000	1018.000000	1606912770.416410
1747	56301.515625	27104.640625	-85490.632812	-187500.015625	-187500.015625	-187500.015625	-187500.015625	-187500.015625	461.000000	434.000000	1018.000000	1606912770.416412
1748	56278.582031	27080.343750	-90321.562500	-187500.015625	-187500.015625	-187500.015625	-187500.015625	-187500.015625	460.000000	434.000000	1018.000000	1606912770.416413
1749	56224.000000	27021.714844	-84975.921875	-187500.015625	-187500.015625	-187500.015625	-187500.015625	-187500.015625	461.000000	433.000000	1019.000000	1606912770.416415
1750	56200.398438	26997.083984	-73127.820312	-187500.015625	-187500.015625	-187500.015625	-187500.015625	-187500.015625	461.000000	433.000000	1019.000000	1606912770.416416
1751	56257.929688	27060.541016	-73447.312500	-187500.015625	-187500.015625	-187500.015625	-187500.015625	-187500.015625	460.000000	433.000000	1018.000000	1606912770.416418
1752	56299.214844	27103.121094	-84327.335938	-187500.015625	-187500.015625	-187500.015625	-187500.015625	-187500.015625	460.000000	434.000000	1018.000000	1606912770.416420
1753	56276.953125	27077.439453	-89524.835938	-187500.015625	-187500.015625	-187500.015625	-187500.015625	-187500.015625	460.000000	434.000000	1018.000000	1606912770.416421
1754	56222.972656	27018.921875	-84532.375000	-187500.015625	-187500.015625	-187500.015625	-187500.015625	-187500.015625	461.000000	433.000000	1019.000000	1606912770.416422
1755	56199.347656	26995.408203	-72772.718750	-187500.015625	-187500.015625	-187500.015625	-187500.015625	-187500.015625	461.000000	434.000000	1019.000000	1606912770.416424
1756	56256.007812	27058.283203	-72869.609375	-187500.015625	-187500.015625	-187500.015625	-187500.015625	-187500.015625	461.000000	433.000000	1018.000000	1606912770.416426
1757	56299.503906	27102.070312	-83804.976562	-187500.015625	-187500.015625	-187500.015625	-187500.015625	-187500.015625	460.000000	433.000000	1018.000000	1606912770.416427
1758	56281.398438	27079.652344	-89292.132812	-187500.015625	-187500.015625	-187500.015625	-187500.015625	-187500.015625	460.000000	434.000000	1018.000000	1606912770.416429
1759	56226.414062	27018.519531	-84471.617188	-187500.015625	-187500.015625	-187500.015625	-187500.015625	-187500.015625	460.000000	433.000000	1019.000000	1606912770.416430
1760	56200.464844	26990.445312	-72704.609375	-187500.015625	-187500.015625	-187500.015625	-187500.015625	-187500.015625	461.000000	433.000000	1019.000000	1606912770.416432
1761	56252.765625	27048.134766	-72597.437500	-187500.015625	-187500.015625	-187500.015625	-187500.015625	-187500.015625	461.000000	433.000000	1018.000000	1606912770.416434
1762	56298.050781	27096.750000	-83576.882812	-187500.015625	-187500.015625	-187500.015625	-187500.015625	-187500.015625	460.000000	433.000000	1018.000000	1606912770.416435
1763	56281.289062	27079.785156	-89161.687500	-187500.015625	-187500.015625	-187500.015625	-187500.015625	-187500.015625	460.000000	433.000000	1018.000000	1606912770.416437
1764	56227.441406	27023.392578	-84541.578125	-187500.015625	-187500.015625	-187500.015625	-187500.015625	-187500.015625	460.000000	433.000000	1019.000000	1606912770.416439
1765	56197.378906	26992.144531	-72741.562500	-187500.015625	-187500.015625	-187500.015625	-187500.015625	-187500.015625	461.000000	433.000000	1019.000000	1606912770.416440
1766	56252.566406	27053.478516	-72333.843750	-187500.015625	-187500.015625	-187500.015625	-187500.015625	-187500.015625	461.000000	433.000000	1018.000000	1606912770.416442
1767	56300.128906	27104.126953	-83254.234375	-187500.015625	-187500.015625	-187500.015625	-187500.015625	-187500.015625	460.000000	433.000000	1017.000000	1606912770.416443
1768	56284.441406	27086.111328	-89052.898438	-187500.015625	-187500.015625	-187500.015625	-187500.015625	-187500.015625	460.000000	433.000000	1018.000000	1606912770.416445
1769	56229.476562	27026.744141	-84609.085938	-187500.015625	-187500.015625	-187500.015625	-187500.015625	-187500.015625	460.000000	433.000000	1019.000000	1606912770.416447
1770	56201.648438	26996.345703	-72765.523438	-187500.015625	-187500.015625	-187500.015625	-187500.015625	-187500.015625	461.000000	433.000000	1018.000000	1606912770.416449
1771	56256.121094	27055.869141	-72092.460938	-187500.015625	-187500.015625	-187500.015625	-187500.015625	-187500.015625	461.000000	433.000000	1018.000000	1606912770.416451
1772	56300.332031	27104.574219	-83014.156250	-187500.015625	-187500.015625	-187500.015625	-187500.015625	-187500.015625	460.000000	433.000000	1019.000000	1606912770.416452
1773	56284.953125	27088.861328	-88986.226562	-187500.015625	-187500.015625	-187500.015625	-187500.015625	-187500.015625	460.000000	433.000000	1018.000000	1606912770.416453
1774	56232.984375	27033.673828	-84709.062500	-187500.015625	-187500.015625	-187500.015625	-187500.015625	-187500.015625	460.000000	433.000000	1019.000000	1606912770.416455
1775	56203.882812	27000.525391	-72852.914062	-187500.015625	-187500.015625	-187500.015625	-187500.015625	-187500.015625	461.000000	433.000000	1019.000000	1606912770.416456
1776	56257.082031	27057.701172	-71899.476562	-187500.015625	-187500.015625	-187500.015625	-187500.015625	-187500.015625	461.000000	433.000000	1018.000000	1606912770.416458
1777	56305.160156	27108.351562	-82738.492188	-187500.015625	-187500.015625	-187500.015625	-187500.015625	-187500.015625	461.000000	433.000000	1019.000000	1606912770.416460
1778	56293.714844	27094.203125	-88859.382812	-187500.015625	-187500.015625	-187500.015625	-187500.015625	-187500.015625	460.000000	434.000000	1018.000000	1606912770.416461
1779	56242.218750	27037.630859	-84752.132812	-187500.015625	-187500.015625	-187500.015625	-187500.015625	-187500.015625	460.000000	433.000000	1018.000000	1606912770.416463
1780	56209.179688	27001.978516	-72884.968750	-187500.015625	-187500.015625	-187500.015625	-187500.015625	-187500.015625	461.000000	433.000000	1019.000000	1606912770.416464
1781	56258.800781	27056.763672	-71736.601562	-187500.015625	-187500.015625	-187500.015625	-187500.015625	-187500.015625	461.000000	433.000000	1019.000000	1606912770.416466
1782	56303.347656	27101.689453	-82579.570312	-187500.015625	-187500.015625	-187500.015625	-187500.015625	-187500.015625	461.000000	433.000000	1018.000000	1606912770.416468
1783	56283.566406	27081.462891	-88835.929688	-187500.015625	-187500.015625	-187500.015625	-187500.015625	-187500.015625	460.000000	434.000000	1019.000000	1606912770.416469
1784	56227.152344	27021.603516	-84852.851562	-187500.015625	-187500.015625	-187500.015625	-187500.015625	-187500.015625	460.000000	433.000000	1018.000000	1606912770.416471
1785	56198.320312	26989.820312	-73016.328125	-187500.015625	-187500.015625	-187500.015625	-187500.015625	-187500.015625	461.000000	433.000000	1019.000000	1606912770.416472
1786	56252.476562	27049.365234	-71619.929688	-187500.015625	-187500.015625	-187500.015625	-187500.015625	-187500.015625	461.000000	433.000000	1019.000000	1606912770.416474
1787	56297.761719	27096.705078	-82395.500000	-187500.015625	-187500.015625	-187500.015625	-187500.015625	-187500.015625	460.000000	433.000000	1018.000000	1606912770.416476
1788	56281.824219	27078.265625	-88843.242188	-187500.015625	-187500.015625	-187500.015625	-187500.015625	-187500.015625	460.000000	434.000000	1019.000000	1606912770.416477
1789	56234.664062	27029.091797	-85036.179688	-187500.015625	-187500.015625	-187500.015625	-187500.015625	-187500.015625	460.000000	433.000000	1018.000000	1606912770.416478
1790	56201.582031	26994.492188	-73178.960938	-187500.015625	-187500.015625	-187500.015625	-187500.015625	-187500.015625	461.000000	433.000000	1018.000000	1606912770.416480
1791	56249.058594	27045.966797	-70523.101562	-187500.015625	-187500.015625	-187500.015625	-187500.015625	-187500.015625	460.000000	433.000000	1018.000000	1606912770.416481
1792	56301.738281	27101.757812	-80725.132812	-187500.015625	-187500.015625	-187500.015625	-187500.015625	-187500.015625	461.000000	541.000000	1019.000000	1606912770.416484
1793	56291.792969	27089.708984	-88331.273438	-187500.015625	-187500.015625	-187500.015625	-187500.015625	-187500.015625	462.000000	654.000000	1019.000000	1606912770.416486
1794	56241.882812	27036.580078	-85120.492188	-187500.015625	-187500.015625	-187500.015625	-187500.015625	-187500.015625	461.000000	712.000000	1018.000000	1606912770.416487
1795	56207.035156	26998.759766	-73474.789062	-187500.015625	-187500.015625	-187500.015625	-187500.015625	-187500.015625	461.000000	743.000000	1018.000000	1606912770.416489
1796	56247.625000	27044.849609	-70881.000000	-187500.015625	-187500.015625	-187500.015625	-187500.015625	-187500.015625	462.000000	761.000000	1019.000000	1606912770.416490
1797	56300.265625	27101.244141	-81110.859375	-187500.015625	-187500.015625	-187500.015625	-187500.015625	-187500.015625	461.000000	774.000000	1018.000000	1606912770.416492
1798	56288.976562	27088.144531	-88564.226562	-187500.015625	-187500.015625	-187500.015625	-187500.015625	-187500.015625	461.000000	782.000000	1018.000000	1606912770.416493
1799	56234.550781	27029.091797	-85453.937500	-187500.015625	-187500.015625	-187500.015625	-187500.015625	-187500.015625	461.000000	787.000000	1018.000000	1606912770.416495
1800	56197.781250	26989.238281	-73741.953125	-187500.015625	-187500.015625	-187500.015625	-187500.015625	-187500.015625	461.000000	791.000000	1018.000000	1606912770.416497
1801	56246.015625	27043.888672	-71140.171875	-187500.015625	-187500.015625	-187500.015625	-187500.015625	-187500.015625	461.000000	794.000000	1018.000000	1606912770.416498
1802	56300.355469	27104.126953	-81386.523438	-187500.015625	-187500.015625	-187500.015625	-187500.015625	-187500.015625	461.000000	796.000000	1018.000000	1606912770.416500
1803	56291.101562	27092.279297	-88747.195312	-187500.015625	-187500.015625	-187500.015625	-187500.015625	-187500.015625	461.000000	798.000000	1019.000000	1606912770.416501
1804	56237.835938	27033.382812	-85678.460938	-187500.015625	-187500.015625	-187500.015625	-187500.015625	-187500.015625	461.000000	799.000000	1018.000000	1606912770.895514
1805	56197.558594	26989.886719	-73922.109375	-187500.015625	-187500.015625	-187500.015625	-187500.015625	-187500.015625	461.000000	801.000000	1017.000000	1606912770.895647
1806	56244.878906	27041.921875	-71136.148438	-187500.015625	-187500.015625	-187500.015625	-187500.015625	-187500.015625	460.000000	802.000000	1018.000000	1606912770.895649
1807	56296.351562	27096.281250	-81421.726562	-187500.015625	-187500.015625	-187500.015625	-187500.015625	-187500.015625	461.000000	801.000000	1019.000000	1606912770.895651
1808	56284.441406	27084.078125	-88806.250000	-187500.015625	-187500.015625	-187500.015625	-187500.015625	-187500.015625	460.000000	801.000000	1018.000000	1606912770.895652
1809	56235.914062	27032.757812	-85817.375000	-187500.015625	-187500.015625	-187500.015625	-187500.015625	-187500.015625	460.000000	765.000000	1018.000000	1606912770.895654
1810	56198.675781	26992.435547	-74071.937500	-187500.015625	-187500.015625	-187500.015625	-187500.015625	-187500.015625	460.000000	710.000000	1019.000000	1606912770.895655
1811	56242.261719	27042.591797	-71043.695312	-187500.015625	-187500.015625	-187500.015625	-187500.015625	-187500.015625	460.000000	654.000000	1019.000000	1606912770.895657
1812	56296.128906	27101.623047	-81241.476562	-187500.015625	-187500.015625	-187500.015625	-187500.015625	-187500.015625	460.000000	608.000000	1019.000000	1606912770.895658
1813	56290.742188	27094.515625	-88725.781250	-187500.015625	-187500.015625	-187500.015625	-187500.015625	-187500.015625	460.000000	573.000000	1018.000000	1606912770.895660
1814	56245.167969	27043.798828	-85847.820312	-187500.015625	-187500.015625	-187500.015625	-187500.015625	-187500.015625	460.000000	546.000000	1018.000000	1606912770.895662
1815	56210.210938	27006.583984	-74185.593750	-187500.015625	-187500.015625	-187500.015625	-187500.015625	-187500.015625	460.000000	526.000000	1019.000000	1606912770.895669
1816	56253.371094	27054.572266	-70896.085938	-187500.015625	-187500.015625	-187500.015625	-187500.015625	-187500.015625	460.000000	512.000000	1020.000000	1606912770.895671
1817	56303.437500	27108.082031	-80943.062500	-187500.015625	-187500.015625	-187500.015625	-187500.015625	-187500.015625	461.000000	501.000000	1018.000000	1606912770.895672
1818	56291.660156	27094.113281	-88608.367188	-187500.015625	-187500.015625	-187500.015625	-187500.015625	-187500.015625	460.000000	493.000000	1018.000000	1606912770.895674
1819	56244.988281	27041.498047	-85993.953125	-187500.015625	-187500.015625	-187500.015625	-187500.015625	-187500.015625	460.000000	486.000000	1019.000000	1606912770.895675
1820	56210.945312	27003.945312	-74406.742188	-187500.015625	-187500.015625	-187500.015625	-187500.015625	-187500.015625	460.000000	481.000000	1018.000000	1606912770.895677
1821	56254.085938	27052.673828	-70837.617188	-187500.015625	-187500.015625	-187500.015625	-187500.015625	-187500.015625	460.000000	476.000000	1018.000000	1606912770.895678
1822	56309.808594	27113.537109	-80681.656250	-187500.015625	-187500.015625	-187500.015625	-187500.015625	-187500.015625	460.000000	472.000000	1018.000000	1606912770.895680
1823	56306.078125	27107.210938	-88535.078125	-187500.015625	-187500.015625	-187500.015625	-187500.015625	-187500.015625	460.000000	469.000000	1019.000000	1606912770.895681
1824	56260.367188	27056.271484	-86143.734375	-187500.015625	-187500.015625	-187500.015625	-187500.015625	-187500.015625	460.000000	466.000000	1019.000000	1606912770.895683
1825	56221.652344	27013.289062	-74582.132812	-187500.015625	-187500.015625	-187500.015625	-187500.015625	-187500.015625	460.000000	464.000000	1019.000000	1606912770.895684
1826	56261.664062	27058.707031	-70727.820312	-187500.015625	-187500.015625	-187500.015625	-187500.015625	-187500.015625	460.000000	462.000000	1017.000000	1606912770.895686
1827	56316.203125	27117.001953	-80427.140625	-187500.015625	-187500.015625	-187500.015625	-187500.015625	-187500.015625	460.000000	460.000000	1018.000000	1606912770.895688
1828	56307.574219	27107.322266	-88507.632812	-187500.015625	-187500.015625	-187500.015625	-187500.015625	-187500.015625	460.000000	459.000000	1018.000000	1606912770.895689
1829	56251.000000	27047.755859	-86289.601562	-187500.015625	-187500.015625	-187500.015625	-187500.015625	-187500.015625	460.000000	457.000000	1017.000000	1606912770.895691
1830	56205.246094	26999.878906	-74805.789062	-187500.015625	-187500.015625	-187500.015625	-187500.015625	-187500.015625	460.000000	456.000000	1018.000000	1606912770.895692
1831	56244.273438	27043.798828	-70754.531250	-187500.015625	-187500.015625	-187500.015625	-187500.015625	-187500.015625	461.000000	455.000000	1019.000000	1606912770.895694
1832	56299.929688	27103.634766	-80474.750000	-187500.015625	-187500.015625	-187500.015625	-187500.015625	-187500.015625	460.000000	454.000000	1019.000000	1606912770.895695
1833	56297.113281	27100.326172	-88558.148438	-187500.015625	-187500.015625	-187500.015625	-187500.015625	-187500.015625	460.000000	453.000000	1019.000000	1606912770.895697
1834	56249.214844	27047.710938	-86430.976562	-187500.015625	-187500.015625	-187500.015625	-187500.015625	-187500.015625	460.000000	453.000000	1018.000000	1606912770.895698
1835	56206.746094	27000.369141	-74947.164062	-187500.015625	-187500.015625	-187500.015625	-187500.015625	-187500.015625	460.000000	452.000000	1018.000000	1606912770.895700
1836	56245.457031	27043.330078	-70767.742188	-187500.015625	-187500.015625	-187500.015625	-187500.015625	-187500.015625	460.000000	451.000000	1018.000000	1606912770.895701
1837	56302.613281	27104.126953	-80426.914062	-187500.015625	-187500.015625	-187500.015625	-187500.015625	-187500.015625	460.000000	450.000000	1018.000000	1606912770.895703
1838	56294.007812	27093.285156	-88555.460938	-187500.015625	-187500.015625	-187500.015625	-187500.015625	-187500.015625	460.000000	450.000000	1019.000000	1606912770.895705
1839	56243.335938	27037.876953	-86517.695312	-187500.015625	-187500.015625	-187500.015625	-187500.015625	-187500.015625	460.000000	448.000000	1018.000000	1606912770.895707
1840	56201.425781	26991.964844	-75133.460938	-187500.015625	-187500.015625	-187500.015625	-187500.015625	-187500.015625	460.000000	448.000000	1018.000000	1606912770.895708
1841	56237.031250	27031.148438	-70711.570312	-187500.015625	-187500.015625	-187500.015625	-187500.015625	-187500.015625	460.000000	448.000000	1018.000000	1606912770.895710
1842	56298.187500	27097.064453	-80168.242188	-187500.015625	-187500.015625	-187500.015625	-187500.015625	-187500.015625	460.000000	532.000000	1018.000000	1606912770.895712
1843	56297.000000	27095.410156	-88442.406250	-187500.015625	-187500.015625	-187500.015625	-187500.015625	-187500.015625	461.000000	652.000000	1019.000000	1606912770.895713
1844	56246.015625	27039.931641	-86649.148438	-187500.015625	-187500.015625	-187500.015625	-187500.015625	-187500.015625	461.000000	715.000000	1018.000000	1606912770.895715
1845	56200.976562	26991.808594	-75329.664062	-187500.015625	-187500.015625	-187500.015625	-187500.015625	-187500.015625	461.000000	748.000000	1018.000000	1606912770.895716
1846	56241.234375	27037.250000	-70599.929688	-187500.015625	-187500.015625	-187500.015625	-187500.015625	-187500.015625	461.000000	767.000000	1018.000000	1606912770.895718
1847	56296.351562	27096.371094	-79860.007812	-187500.015625	-187500.015625	-187500.015625	-187500.015625	-187500.015625	461.000000	779.000000	1018.000000	1606912770.895719
1848	56295.234375	27094.314453	-88335.656250	-187500.015625	-187500.015625	-187500.015625	-187500.015625	-187500.015625	461.000000	788.000000	1018.000000	1606912770.895721
1849	56253.101562	27047.912109	-86818.890625	-187500.015625	-187500.015625	-187500.015625	-187500.015625	-187500.015625	460.000000	792.000000	1019.000000	1606912770.895723
1850	56203.929688	26994.535156	-75621.000000	-187500.015625	-187500.015625	-187500.015625	-187500.015625	-187500.015625	461.000000	796.000000	1019.000000	1606912770.895724
1851	56236.292969	27033.070312	-70610.031250	-187500.015625	-187500.015625	-187500.015625	-187500.015625	-187500.015625	461.000000	799.000000	1019.000000	1606912770.895725
1852	56294.902344	27096.392578	-79747.062500	-187500.015625	-187500.015625	-187500.015625	-187500.015625	-187500.015625	461.000000	800.000000	1018.000000	1606912770.895727
1853	56294.273438	27093.755859	-88397.640625	-187500.015625	-187500.015625	-187500.015625	-187500.015625	-187500.015625	461.000000	802.000000	1019.000000	1606912770.895729
1854	56244.652344	27039.529297	-86972.265625	-187500.015625	-187500.015625	-187500.015625	-187500.015625	-187500.015625	461.000000	803.000000	1018.000000	1606912770.895730
1855	56201.359375	26992.435547	-75798.117188	-187500.015625	-187500.015625	-187500.015625	-187500.015625	-187500.015625	461.000000	804.000000	1018.000000	1606912770.895732
1856	56235.667969	27030.208984	-70547.687500	-187500.015625	-187500.015625	-187500.015625	-187500.015625	-187500.015625	461.000000	805.000000	1018.000000	1606912770.895737
1857	56291.480469	27090.246094	-79635.953125	-187500.015625	-187500.015625	-187500.015625	-187500.015625	-187500.015625	461.000000	805.000000	1019.000000	1606912770.895738
1858	56289.156250	27086.447266	-88367.437500	-187500.015625	-187500.015625	-187500.015625	-187500.015625	-187500.015625	461.000000	805.000000	1019.000000	1606912770.895740
1859	56240.406250	27031.974609	-87121.531250	-187500.015625	-187500.015625	-187500.015625	-187500.015625	-187500.015625	460.000000	775.000000	1018.000000	1606912770.895761
1860	56192.933594	26983.271484	-75959.695312	-187500.015625	-187500.015625	-187500.015625	-187500.015625	-187500.015625	460.000000	723.000000	1018.000000	1606912770.895763
1861	56230.058594	27024.777344	-70523.570312	-187500.015625	-187500.015625	-187500.015625	-187500.015625	-187500.015625	460.000000	666.000000	1018.000000	1606912770.895764
1862	56290.542969	27087.654297	-79551.195312	-187500.015625	-187500.015625	-187500.015625	-187500.015625	-187500.015625	460.000000	619.000000	1019.000000	1606912770.895767
1863	56289.132812	27082.892578	-88336.414062	-187500.015625	-187500.015625	-187500.015625	-187500.015625	-187500.015625	460.000000	582.000000	1019.000000	1606912770.895769
1864	56241.660156	27030.656250	-87157.875000	-187500.015625	-187500.015625	-187500.015625	-187500.015625	-187500.015625	460.000000	554.000000	1019.000000	1606912770.895790
1865	56194.945312	26981.683594	-76095.281250	-187500.015625	-187500.015625	-187500.015625	-187500.015625	-187500.015625	460.000000	534.000000	1018.000000	1606912770.895792
1866	56225.585938	27017.492188	-70536.445312	-187500.015625	-187500.015625	-187500.015625	-187500.015625	-187500.015625	460.000000	519.000000	1018.000000	1606912770.895794
1867	56287.031250	27084.658203	-79451.710938	-187500.015625	-187500.015625	-187500.015625	-187500.015625	-187500.015625	460.000000	507.000000	1018.000000	1606912770.895796
1868	56284.574219	27080.613281	-88311.625000	-187500.015625	-187500.015625	-187500.015625	-187500.015625	-187500.015625	460.000000	498.000000	1019.000000	1606912770.895797
1869	56234.015625	27025.896484	-87279.156250	-187500.015625	-187500.015625	-187500.015625	-187500.015625	-187500.015625	460.000000	490.000000	1018.000000	1606912770.895799
1870	56188.148438	26977.683594	-76305.679688	-187500.015625	-187500.015625	-187500.015625	-187500.015625	-187500.015625	460.000000	485.000000	1017.000000	1606912770.895800
1871	56223.644531	27018.138672	-70484.968750	-187500.015625	-187500.015625	-187500.015625	-187500.015625	-187500.015625	460.000000	481.000000	1018.000000	1606912770.895802
1872	56285.246094	27085.373047	-79155.078125	-187500.015625	-187500.015625	-187500.015625	-187500.015625	-187500.015625	460.000000	476.000000	1018.000000	1606912770.895804
1873	56286.296875	27085.865234	-88155.859375	-187500.015625	-187500.015625	-187500.015625	-187500.015625	-187500.015625	460.000000	473.000000	1019.000000	1606912770.895805
1874	56243.199219	27040.736328	-87370.062500	-187500.015625	-187500.015625	-187500.015625	-187500.015625	-187500.015625	460.000000	470.000000	1019.000000	1606912770.895807
1875	56196.867188	26991.384766	-76506.085938	-187500.015625	-187500.015625	-187500.015625	-187500.015625	-187500.015625	460.000000	468.000000	1018.000000	1606912770.895808
1876	56233.097656	27030.746094	-70372.718750	-187500.015625	-187500.015625	-187500.015625	-187500.015625	-187500.015625	460.000000	466.000000	1018.000000	1606912770.895810
1877	56297.179688	27098.986328	-78816.804688	-187500.015625	-187500.015625	-187500.015625	-187500.015625	-187500.015625	461.000000	463.000000	1019.000000	1606912770.895812
1878	56299.726562	27099.947266	-88066.742188	-187500.015625	-187500.015625	-187500.015625	-187500.015625	-187500.015625	460.000000	463.000000	1019.000000	1606912770.895813
1879	56253.503906	27049.878906	-87461.546875	-187500.015625	-187500.015625	-187500.015625	-187500.015625	-187500.015625	460.000000	461.000000	1018.000000	1606912770.895815
1880	56206.277344	26999.542969	-76695.445312	-187500.015625	-187500.015625	-187500.015625	-187500.015625	-187500.015625	460.000000	460.000000	1019.000000	1606912770.895816
1881	56234.394531	27032.646484	-70407.078125	-187500.015625	-187500.015625	-187500.015625	-187500.015625	-187500.015625	460.000000	459.000000	1018.000000	1606912770.895818
1882	56300.109375	27103.142578	-78782.164062	-187500.015625	-187500.015625	-187500.015625	-187500.015625	-187500.015625	460.000000	456.000000	1019.000000	1606912770.895820
1883	56312.960938	27114.564453	-88041.062500	-187500.015625	-187500.015625	-187500.015625	-187500.015625	-187500.015625	460.000000	456.000000	1019.000000	1606912770.895836
1884	56264.906250	27062.574219	-87548.492188	-187500.015625	-187500.015625	-187500.015625	-187500.015625	-187500.015625	460.000000	455.000000	1017.000000	1606912770.895837
1885	56216.000000	27010.093750	-76815.320312	-187500.015625	-187500.015625	-187500.015625	-187500.015625	-187500.015625	460.000000	455.000000	1018.000000	1606912770.895839
1886	56244.320312	27042.861328	-70334.632812	-187500.015625	-187500.015625	-187500.015625	-187500.015625	-187500.015625	461.000000	453.000000	1019.000000	1606912770.895841
1887	56302.164062	27104.373047	-78597.265625	-187500.015625	-187500.015625	-187500.015625	-187500.015625	-187500.015625	460.000000	452.000000	1018.000000	1606912770.895843
1888	56308.648438	27108.910156	-87848.585938	-187500.015625	-187500.015625	-187500.015625	-187500.015625	-187500.015625	460.000000	451.000000	1019.000000	1606912770.895844
1889	56264.011719	27060.675781	-87386.804688	-187500.015625	-187500.015625	-187500.015625	-187500.015625	-187500.015625	460.000000	451.000000	1018.000000	1606912770.895860
1890	56211.996094	27005.890625	-76763.085938	-187500.015625	-187500.015625	-187500.015625	-187500.015625	-187500.015625	460.000000	451.000000	1019.000000	1606912770.895862
1891	56235.378906	27033.562500	-70085.906250	-187500.015625	-187500.015625	-187500.015625	-187500.015625	-187500.015625	461.000000	450.000000	1019.000000	1606912770.895863
1892	56300.824219	27102.830078	-78147.640625	-187500.015625	-187500.015625	-187500.015625	-187500.015625	-187500.015625	461.000000	512.000000	1019.000000	1606912770.895865
1893	56302.878906	27103.367188	-87545.054688	-187500.015625	-187500.015625	-187500.015625	-187500.015625	-187500.015625	461.000000	642.000000	1018.000000	1606912770.895866
1894	56257.839844	27054.193359	-87314.781250	-187500.015625	-187500.015625	-187500.015625	-187500.015625	-187500.015625	461.000000	710.000000	1018.000000	1606912770.895868
1895	56205.894531	26997.441406	-76841.226562	-187500.015625	-187500.015625	-187500.015625	-187500.015625	-187500.015625	461.000000	746.000000	1019.000000	1606912770.895869
1896	56230.929688	27025.716797	-69920.570312	-187500.015625	-187500.015625	-187500.015625	-187500.015625	-187500.015625	462.000000	766.000000	1018.000000	1606912770.895871
1897	56294.207031	27093.464844	-77764.640625	-187500.015625	-187500.015625	-187500.015625	-187500.015625	-187500.015625	462.000000	779.000000	1018.000000	1606912770.895872
1898	56301.875000	27101.847656	-87274.328125	-187500.015625	-187500.015625	-187500.015625	-187500.015625	-187500.015625	461.000000	788.000000	1018.000000	1606912770.895874
1899	56262.378906	27059.066406	-87297.687500	-187500.015625	-187500.015625	-187500.015625	-187500.015625	-187500.015625	461.000000	794.000000	1017.000000	1606912770.895876
1900	56209.628906	27003.542969	-76985.304688	-187500.015625	-187500.015625	-187500.015625	-187500.015625	-187500.015625	461.000000	796.000000	1019.000000	1606912770.895877
1901	56230.550781	27027.146484	-69878.078125	-187500.015625	-187500.015625	-187500.015625	-187500.015625	-187500.015625	461.000000	799.000000	1019.000000	1606912770.895879
1902	56291.972656	27092.548828	-77553.265625	-187500.015625	-187500.015625	-187500.015625	-187500.015625	-187500.015625	461.000000	802.000000	1018.000000	1606912770.895880
1903	56302.566406	27102.785156	-87241.585938	-187500.015625	-187500.015625	-187500.015625	-187500.015625	-187500.015625	461.000000	804.000000	1018.000000	1606912770.895882
1904	56263.363281	27060.517578	-87450.328125	-187500.015625	-187500.015625	-187500.015625	-187500.015625	-187500.015625	461.000000	804.000000	1018.000000	1606912770.895883
1905	56212.625000	27006.181641	-77244.789062	-187500.015625	-187500.015625	-187500.015625	-187500.015625	-187500.015625	461.000000	805.000000	1019.000000	1606912770.895885
1906	56232.671875	27030.722656	-69941.179688	-187500.015625	-187500.015625	-187500.015625	-187500.015625	-187500.015625	461.000000	805.000000	1018.000000	1606912770.895886
1907	56294.097656	27097.220703	-77467.031250	-187500.015625	-187500.015625	-187500.015625	-187500.015625	-187500.015625	461.000000	806.000000	1018.000000	1606912770.895888
1908	56302.566406	27103.814453	-87178.351562	-187500.015625	-187500.015625	-187500.015625	-187500.015625	-187500.015625	460.000000	807.000000	1018.000000	1606912770.895890
1909	56261.125000	27057.433594	-87508.328125	-187500.015625	-187500.015625	-187500.015625	-187500.015625	-187500.015625	460.000000	783.000000	1019.000000	1606912770.895892
1910	56204.488281	26997.173828	-77376.687500	-187500.015625	-187500.015625	-187500.015625	-187500.015625	-187500.015625	461.000000	731.000000	1019.000000	1606912770.895894
1911	56223.957031	27021.783203	-69934.718750	-187500.015625	-187500.015625	-187500.015625	-187500.015625	-187500.015625	461.000000	676.000000	1019.000000	1606912770.895895
1912	56287.859375	27089.732422	-77457.507812	-187500.015625	-187500.015625	-187500.015625	-187500.015625	-187500.015625	460.000000	626.000000	1019.000000	1606912770.895897
1913	56294.855469	27094.894531	-87289.031250	-187500.015625	-187500.015625	-187500.015625	-187500.015625	-187500.015625	460.000000	589.000000	1018.000000	1606912770.895898
1914	56253.550781	27049.587891	-87728.289062	-187500.015625	-187500.015625	-187500.015625	-187500.015625	-187500.015625	460.000000	559.000000	1018.000000	1606912770.895900
1915	56199.125000	26990.757812	-77672.664062	-187500.015625	-187500.015625	-187500.015625	-187500.015625	-187500.015625	460.000000	538.000000	1019.000000	1606912770.895901
1916	56218.257812	27014.787109	-70087.062500	-187500.015625	-187500.015625	-187500.015625	-187500.015625	-187500.015625	460.000000	522.000000	1019.000000	1606912770.895903
1917	56280.437500	27082.826172	-77396.421875	-187500.015625	-187500.015625	-187500.015625	-187500.015625	-187500.015625	460.000000	509.000000	1018.000000	1606912770.895904
1918	56290.140625	27092.681641	-87269.789062	-187500.015625	-187500.015625	-187500.015625	-187500.015625	-187500.015625	460.000000	501.000000	1018.000000	1606912770.895906
1919	56249.011719	27047.308594	-87843.804688	-187500.015625	-187500.015625	-187500.015625	-187500.015625	-187500.015625	460.000000	494.000000	1018.000000	1606912770.895907
1920	56193.937500	26986.914062	-77961.851562	-187500.015625	-187500.015625	-187500.015625	-187500.015625	-187500.015625	460.000000	487.000000	1018.000000	1606912770.895909
1921	56212.222656	27008.527344	-70086.734375	-187500.015625	-187500.015625	-187500.015625	-187500.015625	-187500.015625	460.000000	483.000000	1019.000000	1606912770.895911
1922	56276.996094	27079.964844	-77203.679688	-187500.015625	-187500.015625	-187500.015625	-187500.015625	-187500.015625	460.000000	478.000000	1019.000000	1606912770.895912
1923	56288.976562	27089.910156	-87225.039062	-187500.015625	-187500.015625	-187500.015625	-187500.015625	-187500.015625	460.000000	475.000000	1019.000000	1606912770.895914
1924	56251.539062	27047.912109	-88043.851562	-187500.015625	-187500.015625	-187500.015625	-187500.015625	-187500.015625	460.000000	472.000000	1019.000000	1606912771.375920
1925	56197.402344	26988.343750	-78239.125000	-187500.015625	-187500.015625	-187500.015625	-187500.015625	-187500.015625	460.000000	470.000000	1019.000000	1606912771.376050
1926	56214.343750	27008.617188	-70150.585938	-187500.015625	-187500.015625	-187500.015625	-187500.015625	-187500.015625	461.000000	467.000000	1019.000000	1606912771.376283
1927	56276.839844	27078.511719	-77000.531250	-187500.015625	-187500.015625	-187500.015625	-187500.015625	-187500.015625	461.000000	465.000000	1019.000000	1606912771.376285
1928	56292.574219	27094.335938	-87122.492188	-187500.015625	-187500.015625	-187500.015625	-187500.015625	-187500.015625	460.000000	464.000000	1018.000000	1606912771.376286
1929	56252.164062	27049.386719	-88105.812500	-187500.015625	-187500.015625	-187500.015625	-187500.015625	-187500.015625	460.000000	462.000000	1018.000000	1606912771.376288
1930	56201.246094	26994.781250	-78409.781250	-187500.015625	-187500.015625	-187500.015625	-187500.015625	-187500.015625	461.000000	460.000000	1020.000000	1606912771.376289
1931	56216.804688	27011.859375	-70159.687500	-187500.015625	-187500.015625	-187500.015625	-187500.015625	-187500.015625	461.000000	460.000000	1018.000000	1606912771.376291
1932	56276.550781	27074.980469	-76934.343750	-187500.015625	-187500.015625	-187500.015625	-187500.015625	-187500.015625	461.000000	458.000000	1018.000000	1606912771.376298
1933	56290.386719	27089.597656	-87144.890625	-187500.015625	-187500.015625	-187500.015625	-187500.015625	-187500.015625	460.000000	458.000000	1018.000000	1606912771.376299
1934	56251.136719	27047.308594	-88240.593750	-187500.015625	-187500.015625	-187500.015625	-187500.015625	-187500.015625	460.000000	457.000000	1018.000000	1606912771.376301
1935	56197.132812	26988.925781	-78642.976562	-187500.015625	-187500.015625	-187500.015625	-187500.015625	-187500.015625	460.000000	456.000000	1018.000000	1606912771.376302
1936	56213.539062	27010.093750	-70226.851562	-187500.015625	-187500.015625	-187500.015625	-187500.015625	-187500.015625	460.000000	455.000000	1018.000000	1606912771.376304
1937	56272.503906	27075.427734	-76915.656250	-187500.015625	-187500.015625	-187500.015625	-187500.015625	-187500.015625	461.000000	453.000000	1019.000000	1606912771.376305
1938	56287.078125	27091.498047	-87187.265625	-187500.015625	-187500.015625	-187500.015625	-187500.015625	-187500.015625	461.000000	454.000000	1018.000000	1606912771.376307
1939	56244.742188	27044.201172	-88403.468750	-187500.015625	-187500.015625	-187500.015625	-187500.015625	-187500.015625	460.000000	453.000000	1019.000000	1606912771.376309
1940	56187.121094	26982.265625	-78924.367188	-187500.015625	-187500.015625	-187500.015625	-187500.015625	-187500.015625	460.000000	452.000000	1018.000000	1606912771.376311
1941	56198.003906	26997.419922	-70375.109375	-187500.015625	-187500.015625	-187500.015625	-187500.015625	-187500.015625	461.000000	452.000000	1019.000000	1606912771.376312
1942	56253.593750	27058.886719	-76775.312500	-187500.015625	-187500.015625	-187500.015625	-187500.015625	-187500.015625	460.000000	491.000000	1018.000000	1606912771.376314
1943	56266.246094	27068.453125	-87033.687500	-187500.015625	-187500.015625	-187500.015625	-187500.015625	-187500.015625	461.000000	628.000000	1018.000000	1606912771.376316
1944	56232.359375	27031.238281	-88397.835938	-187500.015625	-187500.015625	-187500.015625	-187500.015625	-187500.015625	461.000000	704.000000	1019.000000	1606912771.376318
1945	56182.425781	26977.347656	-79147.281250	-187500.015625	-187500.015625	-187500.015625	-187500.015625	-187500.015625	461.000000	742.000000	1019.000000	1606912771.376319
1946	56197.691406	26995.027344	-70403.343750	-187500.015625	-187500.015625	-187500.015625	-187500.015625	-187500.015625	461.000000	765.000000	1017.000000	1606912771.376321
1947	56262.089844	27064.564453	-76646.007812	-187500.015625	-187500.015625	-187500.015625	-187500.015625	-187500.015625	461.000000	779.000000	1018.000000	1606912771.376323
1948	56276.726562	27077.884766	-86981.695312	-187500.015625	-187500.015625	-187500.015625	-187500.015625	-187500.015625	461.000000	788.000000	1019.000000	1606912771.376324
1949	56240.429688	27037.742188	-88553.898438	-187500.015625	-187500.015625	-187500.015625	-187500.015625	-187500.015625	461.000000	793.000000	1019.000000	1606912771.376326
1950	56182.671875	26975.246094	-79355.640625	-187500.015625	-187500.015625	-187500.015625	-187500.015625	-187500.015625	461.000000	797.000000	1017.000000	1606912771.376328
1951	56195.480469	26990.378906	-70524.000000	-187500.015625	-187500.015625	-187500.015625	-187500.015625	-187500.015625	461.000000	801.000000	1019.000000	1606912771.376329
1952	56265.062500	27066.351562	-76803.585938	-187500.015625	-187500.015625	-187500.015625	-187500.015625	-187500.015625	461.000000	802.000000	1019.000000	1606912771.376331
1953	56282.449219	27084.054688	-87122.406250	-187500.015625	-187500.015625	-187500.015625	-187500.015625	-187500.015625	461.000000	803.000000	1019.000000	1606912771.376332
1954	56249.125000	27046.570312	-88710.312500	-187500.015625	-187500.015625	-187500.015625	-187500.015625	-187500.015625	460.000000	805.000000	1018.000000	1606912771.376334
1955	56193.468750	26986.154297	-79647.734375	-187500.015625	-187500.015625	-187500.015625	-187500.015625	-187500.015625	460.000000	806.000000	1018.000000	1606912771.376337
1956	56201.402344	26996.390625	-70529.343750	-187500.015625	-187500.015625	-187500.015625	-187500.015625	-187500.015625	461.000000	806.000000	1019.000000	1606912771.376339
1957	56268.613281	27070.152344	-76612.476562	-187500.015625	-187500.015625	-187500.015625	-187500.015625	-187500.015625	461.000000	806.000000	1018.000000	1606912771.376340
1958	56286.898438	27086.267578	-87077.117188	-187500.015625	-187500.015625	-187500.015625	-187500.015625	-187500.015625	461.000000	807.000000	1019.000000	1606912771.376342
1959	56253.394531	27047.777344	-88808.820312	-187500.015625	-187500.015625	-187500.015625	-187500.015625	-187500.015625	460.000000	790.000000	1017.000000	1606912771.376343
1960	56199.125000	26991.294922	-79818.656250	-187500.015625	-187500.015625	-187500.015625	-187500.015625	-187500.015625	460.000000	740.000000	1019.000000	1606912771.376345
1961	56208.734375	27004.818359	-70524.710938	-187500.015625	-187500.015625	-187500.015625	-187500.015625	-187500.015625	460.000000	685.000000	1019.000000	1606912771.376364
1962	56273.957031	27074.869141	-76396.781250	-187500.015625	-187500.015625	-187500.015625	-187500.015625	-187500.015625	460.000000	635.000000	1018.000000	1606912771.376366
1963	56290.117188	27089.285156	-86966.992188	-187500.015625	-187500.015625	-187500.015625	-187500.015625	-187500.015625	460.000000	595.000000	1018.000000	1606912771.376367
1964	56257.863281	27052.337891	-88900.796875	-187500.015625	-187500.015625	-187500.015625	-187500.015625	-187500.015625	460.000000	564.000000	1018.000000	1606912771.376369
1965	56198.898438	26989.775391	-80042.195312	-187500.015625	-187500.015625	-187500.015625	-187500.015625	-187500.015625	460.000000	541.000000	1018.000000	1606912771.376370
1966	56208.777344	27002.626953	-70583.742188	-187500.015625	-187500.015625	-187500.015625	-187500.015625	-187500.015625	460.000000	525.000000	1019.000000	1606912771.376372
1967	56275.609375	27074.578125	-76028.273438	-187500.015625	-187500.015625	-187500.015625	-187500.015625	-187500.015625	460.000000	512.000000	1018.000000	1606912771.376373
1968	56292.441406	27090.626953	-86771.796875	-187500.015625	-187500.015625	-187500.015625	-187500.015625	-187500.015625	460.000000	503.000000	1019.000000	1606912771.376375
1969	56255.785156	27050.281250	-88913.468750	-187500.015625	-187500.015625	-187500.015625	-187500.015625	-187500.015625	460.000000	495.000000	1019.000000	1606912771.376376
1970	56200.687500	26991.339844	-80247.992188	-187500.015625	-187500.015625	-187500.015625	-187500.015625	-187500.015625	460.000000	489.000000	1018.000000	1606912771.376378
1971	56205.335938	26998.804688	-70626.835938	-187500.015625	-187500.015625	-187500.015625	-187500.015625	-187500.015625	460.000000	484.000000	1018.000000	1606912771.376379
1972	56268.906250	27066.843750	-75750.820312	-187500.015625	-187500.015625	-187500.015625	-187500.015625	-187500.015625	460.000000	480.000000	1018.000000	1606912771.376381
1973	56288.867188	27087.474609	-86557.617188	-187500.015625	-187500.015625	-187500.015625	-187500.015625	-187500.015625	460.000000	477.000000	1019.000000	1606912771.376383
1974	56255.605469	27049.542969	-89003.546875	-187500.015625	-187500.015625	-187500.015625	-187500.015625	-187500.015625	460.000000	473.000000	1019.000000	1606912771.376384
1975	56201.871094	26990.378906	-80504.562500	-187500.015625	-187500.015625	-187500.015625	-187500.015625	-187500.015625	460.000000	471.000000	1018.000000	1606912771.376386
1976	56207.058594	26996.726562	-70705.960938	-187500.015625	-187500.015625	-187500.015625	-187500.015625	-187500.015625	461.000000	469.000000	1018.000000	1606912771.376388
1977	56268.972656	27064.855469	-75640.000000	-187500.015625	-187500.015625	-187500.015625	-187500.015625	-187500.015625	461.000000	466.000000	1019.000000	1606912771.376393
1978	56292.933594	27090.492188	-86531.398438	-187500.015625	-187500.015625	-187500.015625	-187500.015625	-187500.015625	460.000000	465.000000	1018.000000	1606912771.376396
1979	56259.449219	27053.119141	-89120.781250	-187500.015625	-187500.015625	-187500.015625	-187500.015625	-187500.015625	460.000000	463.000000	1018.000000	1606912771.376398
1980	56199.613281	26987.763672	-80742.679688	-187500.015625	-187500.015625	-187500.015625	-187500.015625	-187500.015625	460.000000	461.000000	1019.000000	1606912771.376399
1981	56207.996094	26999.923828	-70780.101562	-187500.015625	-187500.015625	-187500.015625	-187500.015625	-187500.015625	460.000000	461.000000	1018.000000	1606912771.376401
1982	56276.773438	27078.042969	-75648.671875	-187500.015625	-187500.015625	-187500.015625	-187500.015625	-187500.015625	460.000000	459.000000	1018.000000	1606912771.376402
1983	56298.855469	27098.673828	-86574.093750	-187500.015625	-187500.015625	-187500.015625	-187500.015625	-187500.015625	461.000000	458.000000	1019.000000	1606912771.376404
1984	56264.390625	27059.535156	-89187.593750	-187500.015625	-187500.015625	-187500.015625	-187500.015625	-187500.015625	460.000000	457.000000	1019.000000	1606912771.376406
1985	56210.031250	27000.638672	-80902.273438	-187500.015625	-187500.015625	-187500.015625	-187500.015625	-187500.015625	460.000000	456.000000	1018.000000	1606912771.376407
1986	56214.390625	27006.695312	-70854.335938	-187500.015625	-187500.015625	-187500.015625	-187500.015625	-187500.015625	461.000000	456.000000	1019.000000	1606912771.376409
1987	56273.218750	27072.611328	-75629.117188	-187500.015625	-187500.015625	-187500.015625	-187500.015625	-187500.015625	461.000000	454.000000	1019.000000	1606912771.376411
1988	56294.878906	27095.365234	-86508.203125	-187500.015625	-187500.015625	-187500.015625	-187500.015625	-187500.015625	460.000000	454.000000	1018.000000	1606912771.376413
1989	56267.003906	27064.966797	-89223.398438	-187500.015625	-187500.015625	-187500.015625	-187500.015625	-187500.015625	460.000000	454.000000	1018.000000	1606912771.376415
1990	56211.328125	27003.812500	-81079.968750	-187500.015625	-187500.015625	-187500.015625	-187500.015625	-187500.015625	461.000000	452.000000	1019.000000	1606912771.376416
1991	56215.039062	27008.908203	-70955.921875	-187500.015625	-187500.015625	-187500.015625	-187500.015625	-187500.015625	461.000000	452.000000	1018.000000	1606912771.376418
1992	56278.406250	27080.388672	-75468.960938	-187500.015625	-187500.015625	-187500.015625	-187500.015625	-187500.015625	460.000000	472.000000	1018.000000	1606912771.376420
1993	56301.406250	27102.628906	-86363.070312	-187500.015625	-187500.015625	-187500.015625	-187500.015625	-187500.015625	461.000000	613.000000	1018.000000	1606912771.376421
1994	56269.085938	27066.978516	-89221.546875	-187500.015625	-187500.015625	-187500.015625	-187500.015625	-187500.015625	461.000000	696.000000	1018.000000	1606912771.376423
1995	56208.152344	27001.666016	-81270.851562	-187500.015625	-187500.015625	-187500.015625	-187500.015625	-187500.015625	461.000000	739.000000	1018.000000	1606912771.376426
1996	56209.382812	27004.437500	-71020.742188	-187500.015625	-187500.015625	-187500.015625	-187500.015625	-187500.015625	461.000000	763.000000	1018.000000	1606912771.376427
1997	56272.281250	27074.755859	-75210.843750	-187500.015625	-187500.015625	-187500.015625	-187500.015625	-187500.015625	461.000000	777.000000	1018.000000	1606912771.376428
1998	56297.714844	27101.019531	-86140.242188	-187500.015625	-187500.015625	-187500.015625	-187500.015625	-187500.015625	461.000000	787.000000	1018.000000	1606912771.376430
[truncated: 26,860 more rows]
