# Supplementary material for: Proposals and Comparisons from One-Sensor EEG and EOG Human-Machine Interfaces
Source: Sensors (Basel). 2021 Mar 22;21(6):2220. doi: 10.3390/s21062220 (PMC8004835; doi:10.3390/s21062220)
Supplement: Supplementary file 1 [file sensors-21-02220-s001.zip › SupplementaryMaterial/Data/P1/P1-P300-1by1-R3/Raw-STIMS.csv]

NCount	Stim	Trial	Timestamp	Latency
0	10.000000		1606912763.311415	0.182468
1	13.000000	0.000000	1606912770.318311	7.189363
2	109.000000	0.000000	1606912770.318311	7.189363
3	107.000000	0.000000	1606912770.494804	7.365857
4	101.000000	0.000000	1606912770.695273	7.566326
5	103.000000	0.000000	1606912770.894735	7.765787
6	102.000000	0.000000	1606912771.095204	7.966256
7	106.000000	0.000000	1606912771.295662	8.166715
8	105.000000	0.000000	1606912771.496167	8.367220
9	108.000000	0.000000	1606912771.695633	8.566686
10	104.000000	0.000000	1606912771.896096	8.767148
11	13.000000	0.000000	1606912772.096573	8.967626
12	13.000000	1.000000	1606912772.096573	8.967626
13	106.000000	1.000000	1606912772.096573	8.967626
14	109.000000	1.000000	1606912772.296005	9.167058
15	108.000000	1.000000	1606912772.495455	9.366508
16	103.000000	1.000000	1606912772.695924	9.566977
17	104.000000	1.000000	1606912772.895388	9.766441
18	102.000000	1.000000	1606912773.095855	9.966908
19	105.000000	1.000000	1606912773.296313	10.167366
20	101.000000	1.000000	1606912773.495779	10.366832
21	107.000000	1.000000	1606912773.696249	10.567301
22	13.000000	1.000000	1606912773.896708	10.767760
23	13.000000	2.000000	1606912773.896708	10.767760
24	106.000000	2.000000	1606912773.896708	10.767760
25	103.000000	2.000000	1606912774.096174	10.967227
26	108.000000	2.000000	1606912774.296643	11.167696
27	109.000000	2.000000	1606912774.496105	11.367158
28	104.000000	2.000000	1606912774.696574	11.567627
29	107.000000	2.000000	1606912774.897033	11.768085
30	101.000000	2.000000	1606912775.096500	11.967552
31	102.000000	2.000000	1606912775.296969	12.168021
32	105.000000	2.000000	1606912775.496432	12.367484
33	13.000000	2.000000	1606912775.696900	12.567953
34	13.000000	3.000000	1606912775.696900	12.567953
35	102.000000	3.000000	1606912775.696900	12.567953
36	104.000000	3.000000	1606912775.897360	12.768413
37	106.000000	3.000000	1606912776.096825	12.967877
38	108.000000	3.000000	1606912776.297295	13.168347
39	109.000000	3.000000	1606912776.496757	13.367809
40	101.000000	3.000000	1606912776.697226	13.568278
41	103.000000	3.000000	1606912776.897689	13.768742
42	107.000000	3.000000	1606912777.098196	13.969249
43	105.000000	3.000000	1606912777.298617	14.169670
44	13.000000	3.000000	1606912777.498084	14.369136
45	13.000000	4.000000	1606912777.498084	14.369136
46	101.000000	4.000000	1606912777.499087	14.370140
47	107.000000	4.000000	1606912777.697544	14.568597
48	104.000000	4.000000	1606912777.898014	14.769066
49	102.000000	4.000000	1606912778.098472	14.969525
50	106.000000	4.000000	1606912778.297944	15.168997
51	105.000000	4.000000	1606912778.498403	15.369456
52	109.000000	4.000000	1606912778.697870	15.568923
53	108.000000	4.000000	1606912778.898339	15.769392
54	103.000000	4.000000	1606912779.097801	15.968853
55	13.000000	4.000000	1606912779.298270	16.169322
56	13.000000	5.000000	1606912779.298270	16.169322
57	105.000000	5.000000	1606912779.298270	16.169322
58	108.000000	5.000000	1606912779.498734	16.369787
59	107.000000	5.000000	1606912779.698195	16.569248
60	106.000000	5.000000	1606912779.898664	16.769717
61	101.000000	5.000000	1606912780.098125	16.969178
62	102.000000	5.000000	1606912780.298595	17.169648
63	103.000000	5.000000	1606912780.499059	17.370112
64	104.000000	5.000000	1606912780.698520	17.569573
65	109.000000	5.000000	1606912780.900042	17.771095
66	13.000000	5.000000	1606912781.098457	17.969510
67	13.000000	6.000000	1606912781.099448	17.970501
68	107.000000	6.000000	1606912781.099448	17.970501
69	109.000000	6.000000	1606912781.298915	18.169968
70	106.000000	6.000000	1606912781.499385	18.370437
71	103.000000	6.000000	1606912781.698851	18.569904
72	105.000000	6.000000	1606912781.899825	18.770877
73	108.000000	6.000000	1606912782.100334	18.971387
74	104.000000	6.000000	1606912782.299782	19.170835
75	101.000000	6.000000	1606912782.500258	19.371311
76	102.000000	6.000000	1606912782.700735	19.571787
77	13.000000	6.000000	1606912782.900156	19.771208
78	13.000000	7.000000	1606912782.900156	19.771208
79	104.000000	7.000000	1606912782.901197	19.772250
80	106.000000	7.000000	1606912783.099622	19.970675
81	109.000000	7.000000	1606912783.300086	20.171139
82	105.000000	7.000000	1606912783.499562	20.370614
83	103.000000	7.000000	1606912783.700017	20.571069
84	102.000000	7.000000	1606912783.899984	20.771037
85	107.000000	7.000000	1606912784.099483	20.970536
86	101.000000	7.000000	1606912784.299915	21.170968
87	108.000000	7.000000	1606912784.500384	21.371437
88	13.000000	7.000000	1606912784.700559	21.571612
89	13.000000	8.000000	1606912784.700559	21.571612
90	106.000000	8.000000	1606912784.700559	21.571612
91	104.000000	8.000000	1606912784.900020	21.771073
92	107.000000	8.000000	1606912785.100503	21.971555
93	101.000000	8.000000	1606912785.300948	22.172001
94	109.000000	8.000000	1606912785.500417	22.371469
95	108.000000	8.000000	1606912785.700884	22.571936
96	103.000000	8.000000	1606912785.901355	22.772408
97	105.000000	8.000000	1606912786.101859	22.972912
98	102.000000	8.000000	1606912786.301287	23.172339
99	13.000000	8.000000	1606912786.500741	23.371794
100	13.000000	9.000000	1606912786.500741	23.371794
101	103.000000	9.000000	1606912786.500741	23.371794
102	102.000000	9.000000	1606912786.701211	23.572264
103	109.000000	9.000000	1606912786.901668	23.772721
104	108.000000	9.000000	1606912787.101140	23.972193
105	104.000000	9.000000	1606912787.301604	24.172657
106	105.000000	9.000000	1606912787.501066	24.372118
107	106.000000	9.000000	1606912787.701535	24.572587
108	101.000000	9.000000	1606912787.901994	24.773047
109	107.000000	9.000000	1606912788.118421	24.989474
110	13.000000	9.000000	1606912788.317888	25.188941
111	13.000000	10.000000	1606912788.318889	25.189942
112	104.000000	10.000000	1606912788.318889	25.189942
113	108.000000	10.000000	1606912788.518346	25.389399
114	102.000000	10.000000	1606912788.718816	25.589869
115	106.000000	10.000000	1606912788.918276	25.789329
116	101.000000	10.000000	1606912789.119807	25.990860
117	109.000000	10.000000	1606912789.319204	26.190256
118	105.000000	10.000000	1606912789.518671	26.389724
119	103.000000	10.000000	1606912789.719141	26.590194
120	107.000000	10.000000	1606912789.918601	26.789654
121	13.000000	10.000000	1606912790.118588	26.989641
122	13.000000	11.000000	1606912790.118588	26.989641
123	103.000000	11.000000	1606912790.118588	26.989641
124	104.000000	11.000000	1606912790.319051	27.190104
125	105.000000	11.000000	1606912790.519516	27.390568
126	107.000000	11.000000	1606912790.718982	27.590035
127	108.000000	11.000000	1606912790.919450	27.790503
128	109.000000	11.000000	1606912791.119922	27.990975
129	101.000000	11.000000	1606912791.319376	28.190429
130	102.000000	11.000000	1606912791.519845	28.390898
131	106.000000	11.000000	1606912791.719306	28.590358
132	13.000000	11.000000	1606912791.919776	28.790828
133	13.000000	12.000000	1606912791.919776	28.790828
134	108.000000	12.000000	1606912791.919776	28.790828
135	109.000000	12.000000	1606912792.120234	28.991287
136	101.000000	12.000000	1606912792.319701	29.190754
137	105.000000	12.000000	1606912792.520170	29.391223
138	104.000000	12.000000	1606912792.719631	29.590684
139	103.000000	12.000000	1606912792.920101	29.791154
140	107.000000	12.000000	1606912793.120562	29.991615
141	106.000000	12.000000	1606912793.320026	30.191079
142	102.000000	12.000000	1606912793.520495	30.391548
143	13.000000	12.000000	1606912793.719965	30.591017
144	13.000000	13.000000	1606912793.720954	30.592007
145	104.000000	13.000000	1606912793.720954	30.592007
146	109.000000	13.000000	1606912793.920421	30.791474
147	101.000000	13.000000	1606912794.120925	30.991977
148	108.000000	13.000000	1606912794.321393	31.192446
149	107.000000	13.000000	1606912794.521822	31.392875
150	106.000000	13.000000	1606912794.721279	31.592332
151	105.000000	13.000000	1606912794.920747	31.791800
152	102.000000	13.000000	1606912795.122247	31.993300
153	103.000000	13.000000	1606912795.320677	32.191730
154	13.000000	13.000000	1606912795.521141	32.392194
155	13.000000	14.000000	1606912795.521141	32.392194
156	106.000000	14.000000	1606912795.521141	32.392194
157	108.000000	14.000000	1606912795.721608	32.592661
158	107.000000	14.000000	1606912795.921071	32.792124
159	103.000000	14.000000	1606912796.121541	32.992594
160	102.000000	14.000000	1606912796.321002	33.192054
161	105.000000	14.000000	1606912796.521472	33.392524
162	104.000000	14.000000	1606912796.721954	33.593007
163	101.000000	14.000000	1606912796.921397	33.792450
164	109.000000	14.000000	1606912797.121866	33.992918
165	13.000000	14.000000	1606912797.322340	34.193393
166	13.000000	15.000000	1606912797.322340	34.193393
167	101.000000	15.000000	1606912797.322340	34.193393
168	102.000000	15.000000	1606912797.522328	34.393381
169	107.000000	15.000000	1606912797.721790	34.592843
170	104.000000	15.000000	1606912797.922260	34.793312
171	108.000000	15.000000	1606912798.121720	34.992773
172	103.000000	15.000000	1606912798.322202	35.193255
173	109.000000	15.000000	1606912798.522649	35.393701
174	106.000000	15.000000	1606912798.722116	35.593168
175	105.000000	15.000000	1606912798.922580	35.793633
176	13.000000	15.000000	1606912799.123043	35.994096
177	13.000000	16.000000	1606912799.123043	35.994096
178	104.000000	16.000000	1606912799.123043	35.994096
179	106.000000	16.000000	1606912799.322510	36.193563
180	101.000000	16.000000	1606912799.522979	36.394032
181	109.000000	16.000000	1606912799.722440	36.593493
182	103.000000	16.000000	1606912799.923018	36.794071
183	102.000000	16.000000	1606912800.122403	36.993456
184	108.000000	16.000000	1606912800.322861	37.193914
185	107.000000	16.000000	1606912800.523332	37.394384
186	105.000000	16.000000	1606912800.722792	37.593845
187	13.000000	16.000000	1606912800.923262	37.794314
188	13.000000	17.000000	1606912800.923262	37.794314
189	103.000000	17.000000	1606912800.923262	37.794314
190	108.000000	17.000000	1606912801.122728	37.993781
191	106.000000	17.000000	1606912801.323187	38.194239
192	105.000000	17.000000	1606912801.523656	38.394709
193	107.000000	17.000000	1606912801.723117	38.594170
194	109.000000	17.000000	1606912801.923587	38.794640
195	102.000000	17.000000	1606912802.124045	38.995098
196	101.000000	17.000000	1606912802.323513	39.194565
197	104.000000	17.000000	1606912802.523982	39.395035
198	13.000000	17.000000	1606912802.723442	39.594495
199	13.000000	18.000000	1606912802.723442	39.594495
200	102.000000	18.000000	1606912802.723442	39.594495
201	101.000000	18.000000	1606912802.923907	39.794959
202	107.000000	18.000000	1606912803.124376	39.995429
203	103.000000	18.000000	1606912803.323837	40.194890
204	106.000000	18.000000	1606912803.524306	40.395359
205	104.000000	18.000000	1606912803.723773	40.594826
206	105.000000	18.000000	1606912803.924232	40.795285
207	109.000000	18.000000	1606912804.125695	40.996748
208	108.000000	18.000000	1606912804.325199	41.196251
209	13.000000	18.000000	1606912804.524632	41.395684
210	13.000000	19.000000	1606912804.524632	41.395684
211	103.000000	19.000000	1606912804.524632	41.395684
212	108.000000	19.000000	1606912804.725096	41.596149
213	106.000000	19.000000	1606912804.924557	41.795610
214	101.000000	19.000000	1606912805.125026	41.996079
215	102.000000	19.000000	1606912805.324997	42.196050
216	105.000000	19.000000	1606912805.524463	42.395516
217	109.000000	19.000000	1606912805.724922	42.595975
218	104.000000	19.000000	1606912805.925392	42.796445
219	107.000000	19.000000	1606912806.124853	42.995905
220	13.000000	19.000000	1606912806.325323	43.196376
221	13.000000	20.000000	1606912806.325323	43.196376
222	106.000000	20.000000	1606912806.325323	43.196376
223	101.000000	20.000000	1606912806.524790	43.395843
224	108.000000	20.000000	1606912806.725247	43.596300
225	102.000000	20.000000	1606912806.925717	43.796770
226	105.000000	20.000000	1606912807.125179	43.996231
227	104.000000	20.000000	1606912807.325648	44.196701
228	109.000000	20.000000	1606912807.526114	44.397166
229	103.000000	20.000000	1606912807.725573	44.596626
230	107.000000	20.000000	1606912807.926043	44.797095
231	13.000000	20.000000	1606912808.125506	44.996559
232	13.000000	21.000000	1606912808.125506	44.996559
233	102.000000	21.000000	1606912808.125506	44.996559
234	109.000000	21.000000	1606912808.325973	45.197025
235	105.000000	21.000000	1606912808.526432	45.397484
236	106.000000	21.000000	1606912808.725898	45.596951
237	104.000000	21.000000	1606912808.926367	45.797420
238	101.000000	21.000000	1606912809.125835	45.996887
239	108.000000	21.000000	1606912809.326292	46.197345
240	107.000000	21.000000	1606912809.526762	46.397814
241	103.000000	21.000000	1606912809.726223	46.597276
242	13.000000	21.000000	1606912809.926693	46.797745
243	13.000000	22.000000	1606912809.926693	46.797745
244	108.000000	22.000000	1606912809.926693	46.797745
245	103.000000	22.000000	1606912810.127151	46.998204
246	106.000000	22.000000	1606912810.326618	47.197671
247	105.000000	22.000000	1606912810.527087	47.398139
248	101.000000	22.000000	1606912810.726548	47.597601
249	104.000000	22.000000	1606912810.927018	47.798071
250	102.000000	22.000000	1606912811.127476	47.998529
251	107.000000	22.000000	1606912811.326943	48.197995
252	109.000000	22.000000	1606912811.527412	48.398465
253	13.000000	22.000000	1606912811.726879	48.597932
254	13.000000	23.000000	1606912811.727873	48.598926
255	103.000000	23.000000	1606912811.727873	48.598926
256	105.000000	23.000000	1606912811.927343	48.798396
257	106.000000	23.000000	1606912812.127807	48.998860
258	102.000000	23.000000	1606912812.327268	49.198321
259	108.000000	23.000000	1606912812.527738	49.398791
260	101.000000	23.000000	1606912812.727205	49.598258
261	104.000000	23.000000	1606912812.927663	49.798716
262	107.000000	23.000000	1606912813.128133	49.999186
263	109.000000	23.000000	1606912813.327593	50.198646
264	13.000000	23.000000	1606912813.528063	50.399116
265	13.000000	24.000000	1606912813.528063	50.399116
266	102.000000	24.000000	1606912813.528063	50.399116
267	104.000000	24.000000	1606912813.728521	50.599573
268	106.000000	24.000000	1606912813.927988	50.799041
269	101.000000	24.000000	1606912814.128572	50.999624
270	109.000000	24.000000	1606912814.328922	51.199975
271	105.000000	24.000000	1606912814.529089	51.400142
272	108.000000	24.000000	1606912814.728518	51.599571
273	107.000000	24.000000	1606912814.928975	51.800028
274	103.000000	24.000000	1606912815.128442	51.999494
275	13.000000	24.000000	1606912815.328910	52.199963
276	13.000000	25.000000	1606912815.328910	52.199963
277	101.000000	25.000000	1606912815.328910	52.199963
278	106.000000	25.000000	1606912815.528379	52.399432
279	105.000000	25.000000	1606912815.728837	52.599889
280	103.000000	25.000000	1606912815.929301	52.800353
281	102.000000	25.000000	1606912816.128767	52.999820
282	104.000000	25.000000	1606912816.329236	53.200289
283	109.000000	25.000000	1606912816.529699	53.400752
284	108.000000	25.000000	1606912816.729166	53.600219
285	107.000000	25.000000	1606912816.929631	53.800684
286	13.000000	25.000000	1606912817.129092	54.000145
287	13.000000	26.000000	1606912817.129092	54.000145
288	109.000000	26.000000	1606912817.129092	54.000145
289	102.000000	26.000000	1606912817.329596	54.200649
290	106.000000	26.000000	1606912817.529086	54.400139
291	104.000000	26.000000	1606912817.729526	54.600579
292	107.000000	26.000000	1606912817.929991	54.801044
293	108.000000	26.000000	1606912818.129453	55.000505
294	101.000000	26.000000	1606912818.329922	55.200975
295	103.000000	26.000000	1606912818.530380	55.401433
296	105.000000	26.000000	1606912818.729847	55.600900
297	13.000000	26.000000	1606912818.930316	55.801368
298	13.000000	27.000000	1606912818.930316	55.801368
299	101.000000	27.000000	1606912818.930316	55.801368
300	105.000000	27.000000	1606912819.129777	56.000830
301	108.000000	27.000000	1606912819.330248	56.201301
302	106.000000	27.000000	1606912819.529714	56.400766
303	102.000000	27.000000	1606912819.730172	56.601225
304	107.000000	27.000000	1606912819.930642	56.801695
305	109.000000	27.000000	1606912820.130102	57.001155
306	104.000000	27.000000	1606912820.330571	57.201624
307	103.000000	27.000000	1606912820.531030	57.402083
308	13.000000	27.000000	1606912820.730497	57.601550
309	13.000000	28.000000	1606912820.730497	57.601550
310	109.000000	28.000000	1606912820.730497	57.601550
311	107.000000	28.000000	1606912820.930966	57.802019
312	106.000000	28.000000	1606912821.131425	58.002477
313	102.000000	28.000000	1606912821.330892	58.201945
314	104.000000	28.000000	1606912821.531361	58.402414
315	105.000000	28.000000	1606912821.730822	58.601875
316	101.000000	28.000000	1606912821.931293	58.802345
317	103.000000	28.000000	1606912822.130758	59.001811
318	108.000000	28.000000	1606912822.331223	59.202275
319	13.000000	28.000000	1606912822.531687	59.402740
320	13.000000	29.000000	1606912822.531687	59.402740
321	105.000000	29.000000	1606912822.531687	59.402740
322	107.000000	29.000000	1606912822.731148	59.602200
323	108.000000	29.000000	1606912822.931617	59.802670
324	104.000000	29.000000	1606912823.132079	60.003131
325	103.000000	29.000000	1606912823.331542	60.202595
326	101.000000	29.000000	1606912823.532012	60.403065
327	106.000000	29.000000	1606912823.731473	60.602526
328	102.000000	29.000000	1606912823.931937	60.802990
329	109.000000	29.000000	1606912824.132412	61.003465
330	13.000000	29.000000	1606912824.331867	61.202920
331	13.000000	30.000000	1606912824.331867	61.202920
332	103.000000	30.000000	1606912824.331867	61.202920
333	101.000000	30.000000	1606912824.532331	61.403384
334	104.000000	30.000000	1606912824.731805	61.602858
335	109.000000	30.000000	1606912824.932262	61.803315
336	102.000000	30.000000	1606912825.132732	62.003785
337	105.000000	30.000000	1606912825.332192	62.203245
338	106.000000	30.000000	1606912825.532661	62.403714
339	107.000000	30.000000	1606912825.733142	62.604195
340	108.000000	30.000000	1606912825.932594	62.803647
341	13.000000	30.000000	1606912826.133057	63.004110
342	13.000000	31.000000	1606912826.133057	63.004110
343	107.000000	31.000000	1606912826.133057	63.004110
344	109.000000	31.000000	1606912826.332518	63.203571
345	103.000000	31.000000	1606912826.532988	63.404040
346	102.000000	31.000000	1606912826.733461	63.604513
347	105.000000	31.000000	1606912826.932912	63.803965
348	106.000000	31.000000	1606912827.133383	64.004435
349	104.000000	31.000000	1606912827.332844	64.203897
350	108.000000	31.000000	1606912827.533307	64.404360
351	101.000000	31.000000	1606912827.733778	64.604831
352	13.000000	31.000000	1606912827.933238	64.804290
353	13.000000	32.000000	1606912827.933238	64.804290
354	106.000000	32.000000	1606912827.933238	64.804290
355	109.000000	32.000000	1606912828.133708	65.004761
356	104.000000	32.000000	1606912828.333174	65.204227
357	102.000000	32.000000	1606912828.533632	65.404685
358	108.000000	32.000000	1606912828.734102	65.605155
359	107.000000	32.000000	1606912828.933563	65.804616
360	101.000000	32.000000	1606912829.134033	66.005086
361	103.000000	32.000000	1606912829.333500	66.204552
362	105.000000	32.000000	1606912829.534072	66.405125
363	13.000000	32.000000	1606912829.734427	66.605480
364	13.000000	33.000000	1606912829.734427	66.605480
365	106.000000	33.000000	1606912829.734427	66.605480
366	104.000000	33.000000	1606912829.933888	66.804941
367	108.000000	33.000000	1606912830.134356	67.005409
368	109.000000	33.000000	1606912830.334816	67.205869
369	107.000000	33.000000	1606912830.534283	67.405336
370	105.000000	33.000000	1606912830.734751	67.605804
371	103.000000	33.000000	1606912830.934239	67.805292
372	101.000000	33.000000	1606912831.134677	68.005730
373	102.000000	33.000000	1606912831.335147	68.206199
374	13.000000	33.000000	1606912831.534609	68.405662
375	13.000000	34.000000	1606912831.534609	68.405662
376	109.000000	34.000000	1606912831.534609	68.405662
377	106.000000	34.000000	1606912831.735077	68.606129
378	107.000000	34.000000	1606912831.934544	68.805596
379	108.000000	34.000000	1606912832.135003	69.006055
380	103.000000	34.000000	1606912832.335473	69.206525
381	102.000000	34.000000	1606912832.534933	69.405986
382	105.000000	34.000000	1606912832.735403	69.606455
383	104.000000	34.000000	1606912832.934869	69.805922
384	101.000000	34.000000	1606912833.135328	70.006381
385	13.000000	34.000000	1606912833.335797	70.206850
386	13.000000	35.000000	1606912833.335797	70.206850
387	106.000000	35.000000	1606912833.335797	70.206850
388	109.000000	35.000000	1606912833.535776	70.406828
389	105.000000	35.000000	1606912833.735250	70.606303
390	108.000000	35.000000	1606912833.935707	70.806760
391	103.000000	35.000000	1606912834.136176	71.007229
392	101.000000	35.000000	1606912834.335637	71.206690
393	104.000000	35.000000	1606912834.536106	71.407159
394	107.000000	35.000000	1606912834.736585	71.607638
395	102.000000	35.000000	1606912834.936032	71.807085
396	13.000000	35.000000	1606912835.136589	72.007641
397	13.000000	36.000000	1606912835.136589	72.007641
398	104.000000	36.000000	1606912835.136589	72.007641
399	103.000000	36.000000	1606912835.335963	72.207015
400	105.000000	36.000000	1606912835.536432	72.407485
401	109.000000	36.000000	1606912835.736903	72.607956
402	106.000000	36.000000	1606912835.936357	72.807410
403	108.000000	36.000000	1606912836.136828	73.007881
404	107.000000	36.000000	1606912836.336809	73.207862
405	101.000000	36.000000	1606912836.537267	73.408320
406	102.000000	36.000000	1606912836.736734	73.607787
407	13.000000	36.000000	1606912836.937203	73.808256
408	13.000000	37.000000	1606912836.937203	73.808256
409	106.000000	37.000000	1606912836.937203	73.808256
410	107.000000	37.000000	1606912837.136665	74.007718
411	101.000000	37.000000	1606912837.337135	74.208187
412	109.000000	37.000000	1606912837.537593	74.408646
413	102.000000	37.000000	1606912837.737060	74.608112
414	105.000000	37.000000	1606912837.937529	74.808582
415	104.000000	37.000000	1606912838.136996	75.008048
416	108.000000	37.000000	1606912838.337461	75.208513
417	103.000000	37.000000	1606912838.537924	75.408977
418	13.000000	37.000000	1606912838.737385	75.608437
419	13.000000	38.000000	1606912838.737385	75.608437
420	102.000000	38.000000	1606912838.737385	75.608437
421	105.000000	38.000000	1606912838.937854	75.808907
422	106.000000	38.000000	1606912839.137323	76.008376
423	103.000000	38.000000	1606912839.337780	76.208833
424	104.000000	38.000000	1606912839.538249	76.409302
425	108.000000	38.000000	1606912839.737710	76.608762
426	101.000000	38.000000	1606912839.938179	76.809232
427	109.000000	38.000000	1606912840.138638	77.009690
428	107.000000	38.000000	1606912840.338104	77.209157
429	13.000000	38.000000	1606912840.538573	77.409626
430	13.000000	39.000000	1606912840.538573	77.409626
431	101.000000	39.000000	1606912840.538573	77.409626
432	105.000000	39.000000	1606912840.738035	77.609087
433	104.000000	39.000000	1606912840.938504	77.809557
434	108.000000	39.000000	1606912841.138999	78.010051
435	103.000000	39.000000	1606912841.338430	78.209482
436	109.000000	39.000000	1606912841.538899	78.409952
437	102.000000	39.000000	1606912841.738883	78.609936
438	107.000000	39.000000	1606912841.938352	78.809405
439	106.000000	39.000000	1606912842.139853	79.010906
440	13.000000	39.000000	1606912842.339278	79.210331
441	13.000000	40.000000	1606912842.339278	79.210331
442	105.000000	40.000000	1606912842.339278	79.210331
443	107.000000	40.000000	1606912842.539782	79.410835
444	102.000000	40.000000	1606912842.739209	79.610261
445	109.000000	40.000000	1606912842.939667	79.810719
446	104.000000	40.000000	1606912843.139133	80.010186
447	106.000000	40.000000	1606912843.339597	80.210649
448	101.000000	40.000000	1606912843.539063	80.410116
449	103.000000	40.000000	1606912843.739534	80.610587
450	108.000000	40.000000	1606912843.940032	80.811085
451	13.000000	40.000000	1606912844.139459	81.010512
452	13.000000	41.000000	1606912844.139459	81.010512
453	106.000000	41.000000	1606912844.139459	81.010512
454	109.000000	41.000000	1606912844.339928	81.210981
455	107.000000	41.000000	1606912844.539395	81.410448
456	102.000000	41.000000	1606912844.739853	81.610906
457	101.000000	41.000000	1606912844.940323	81.811375
458	104.000000	41.000000	1606912845.139784	82.010836
459	108.000000	41.000000	1606912845.340253	82.211306
460	103.000000	41.000000	1606912845.540712	82.411764
461	105.000000	41.000000	1606912845.740185	82.611238
462	13.000000	41.000000	1606912845.940649	82.811701
463	13.000000	42.000000	1606912845.940649	82.811701
464	104.000000	42.000000	1606912845.940649	82.811701
465	108.000000	42.000000	1606912846.140109	83.011162
466	107.000000	42.000000	1606912846.340578	83.211631
467	106.000000	42.000000	1606912846.541056	83.412109
468	105.000000	42.000000	1606912846.740503	83.611556
469	102.000000	42.000000	1606912846.940973	83.812026
470	101.000000	42.000000	1606912847.140434	84.011486
471	103.000000	42.000000	1606912847.340904	84.211957
472	109.000000	42.000000	1606912847.541368	84.412421
473	13.000000	42.000000	1606912847.740829	84.611882
474	13.000000	43.000000	1606912847.740829	84.611882
475	105.000000	43.000000	1606912847.740829	84.611882
476	108.000000	43.000000	1606912847.942318	84.813370
477	109.000000	43.000000	1606912848.141762	85.012815
478	104.000000	43.000000	1606912848.342261	85.213313
479	103.000000	43.000000	1606912848.541728	85.412780
480	107.000000	43.000000	1606912848.742191	85.613243
481	106.000000	43.000000	1606912848.942686	85.813738
482	102.000000	43.000000	1606912849.142087	86.013140
483	101.000000	43.000000	1606912849.341549	86.212602
484	13.000000	43.000000	1606912849.542018	86.413071
485	13.000000	44.000000	1606912849.542018	86.413071
486	104.000000	44.000000	1606912849.542018	86.413071
487	102.000000	44.000000	1606912849.741479	86.612532
488	103.000000	44.000000	1606912849.941943	86.812996
489	101.000000	44.000000	1606912850.142413	87.013466
490	109.000000	44.000000	1606912850.341874	87.212927
491	105.000000	44.000000	1606912850.542344	87.413397
492	106.000000	44.000000	1606912850.741804	87.612857
493	107.000000	44.000000	1606912850.942289	87.813342
494	108.000000	44.000000	1606912851.142775	88.013828
495	13.000000	44.000000	1606912851.342199	88.213252
496	13.000000	45.000000	1606912851.342199	88.213252
497	106.000000	45.000000	1606912851.342199	88.213252
498	105.000000	45.000000	1606912851.542668	88.413721
499	101.000000	45.000000	1606912851.742135	88.613188
500	108.000000	45.000000	1606912851.942593	88.813646
501	107.000000	45.000000	1606912852.143098	89.014151
502	103.000000	45.000000	1606912852.342524	89.213577
503	102.000000	45.000000	1606912852.543129	89.414181
504	104.000000	45.000000	1606912852.743458	89.614511
505	109.000000	45.000000	1606912852.943957	89.815010
506	13.000000	45.000000	1606912853.144386	90.015439
507	13.000000	46.000000	1606912853.144386	90.015439
508	102.000000	46.000000	1606912853.144386	90.015439
509	101.000000	46.000000	1606912853.342849	90.213902
510	103.000000	46.000000	1606912853.543319	90.414371
511	106.000000	46.000000	1606912853.743801	90.614853
512	109.000000	46.000000	1606912853.943244	90.814296
513	107.000000	46.000000	1606912854.143713	91.014766
514	108.000000	46.000000	1606912854.343185	91.214237
515	104.000000	46.000000	1606912854.543644	91.414697
516	105.000000	46.000000	1606912854.744151	91.615204
517	13.000000	46.000000	1606912854.944611	91.815664
518	13.000000	47.000000	1606912854.944611	91.815664
519	101.000000	47.000000	1606912854.944611	91.815664
520	103.000000	47.000000	1606912855.145123	92.016176
521	107.000000	47.000000	1606912855.344863	92.215916
522	105.000000	47.000000	1606912855.545325	92.416378
523	104.000000	47.000000	1606912855.744785	92.615838
524	102.000000	47.000000	1606912855.945250	92.816303
525	108.000000	47.000000	1606912856.144699	93.015751
526	109.000000	47.000000	1606912856.344143	93.215196
527	106.000000	47.000000	1606912856.544612	93.415664
528	13.000000	47.000000	1606912856.745077	93.616130
529	13.000000	48.000000	1606912856.746074	93.617127
530	109.000000	48.000000	1606912856.746074	93.617127
531	102.000000	48.000000	1606912856.945575	93.816628
532	108.000000	48.000000	1606912857.145007	94.016060
533	107.000000	48.000000	1606912857.344469	94.215521
534	103.000000	48.000000	1606912857.544939	94.415991
535	104.000000	48.000000	1606912857.745396	94.616449
536	105.000000	48.000000	1606912857.944863	94.815916
537	101.000000	48.000000	1606912858.146331	95.017384
538	106.000000	48.000000	1606912858.345830	95.216882
539	13.000000	48.000000	1606912858.545264	95.416317
540	13.000000	49.000000	1606912858.545264	95.416317
541	102.000000	49.000000	1606912858.545264	95.416317
542	107.000000	49.000000	1606912858.745726	95.616779
543	101.000000	49.000000	1606912858.945188	95.816241
544	105.000000	49.000000	1606912859.145658	96.016711
545	109.000000	49.000000	1606912859.345120	96.216173
546	103.000000	49.000000	1606912859.545605	96.416658
547	106.000000	49.000000	1606912859.746069	96.617122
548	108.000000	49.000000	1606912859.945514	96.816566
549	104.000000	49.000000	1606912860.146024	97.017077
550	13.000000	49.000000	1606912860.345487	97.216539
551	13.000000	50.000000	1606912860.345487	97.216539
552	105.000000	50.000000	1606912860.345487	97.216539
553	102.000000	50.000000	1606912860.545956	97.417008
554	107.000000	50.000000	1606912860.746419	97.617471
555	108.000000	50.000000	1606912860.945971	97.817024
556	104.000000	50.000000	1606912861.146350	98.017403
557	109.000000	50.000000	1606912861.345854	98.216907
558	106.000000	50.000000	1606912861.546275	98.417328
559	101.000000	50.000000	1606912861.746745	98.617798
560	103.000000	50.000000	1606912861.947394	98.818447
561	13.000000	50.000000	1606912862.147864	99.018917
562	13.000000	51.000000	1606912862.147864	99.018917
563	106.000000	51.000000	1606912862.147864	99.018917
564	108.000000	51.000000	1606912862.346288	99.217340
565	102.000000	51.000000	1606912862.546757	99.417810
566	104.000000	51.000000	1606912862.747216	99.618268
567	105.000000	51.000000	1606912862.946682	99.817735
568	109.000000	51.000000	1606912863.147152	100.018204
569	103.000000	51.000000	1606912863.346619	100.217672
570	101.000000	51.000000	1606912863.548136	100.419189
571	107.000000	51.000000	1606912863.747585	100.618638
572	13.000000	51.000000	1606912863.947008	100.818060
573	13.000000	52.000000	1606912863.947008	100.818060
574	106.000000	52.000000	1606912863.947008	100.818060
575	107.000000	52.000000	1606912864.147477	101.018530
576	108.000000	52.000000	1606912864.346946	101.217999
577	109.000000	52.000000	1606912864.547407	101.418460
578	101.000000	52.000000	1606912864.747872	101.618925
579	104.000000	52.000000	1606912864.947333	101.818385
580	102.000000	52.000000	1606912865.147803	102.018856
581	105.000000	52.000000	1606912865.348265	102.219318
582	103.000000	52.000000	1606912865.547728	102.418780
583	13.000000	52.000000	1606912865.748197	102.619250
584	13.000000	53.000000	1606912865.748197	102.619250
585	104.000000	53.000000	1606912865.748197	102.619250
586	102.000000	53.000000	1606912865.947658	102.818711
587	105.000000	53.000000	1606912866.148651	103.019704
588	101.000000	53.000000	1606912866.348107	103.219160
589	103.000000	53.000000	1606912866.548576	103.419628
590	106.000000	53.000000	1606912866.748037	103.619090
591	108.000000	53.000000	1606912866.948506	103.819559
592	107.000000	53.000000	1606912867.147975	104.019028
593	109.000000	53.000000	1606912867.348432	104.219485
594	13.000000	53.000000	1606912867.548902	104.419955
595	13.000000	54.000000	1606912867.548902	104.419955
596	106.000000	54.000000	1606912867.548902	104.419955
597	105.000000	54.000000	1606912867.748362	104.619415
598	109.000000	54.000000	1606912867.948832	104.819885
599	107.000000	54.000000	1606912868.149290	105.020343
600	102.000000	54.000000	1606912868.348757	105.219810
601	108.000000	54.000000	1606912868.549227	105.420279
602	103.000000	54.000000	1606912868.748689	105.619741
603	101.000000	54.000000	1606912868.949177	105.820229
604	104.000000	54.000000	1606912869.149640	106.020692
605	13.000000	54.000000	1606912869.349082	106.220135
606	13.000000	55.000000	1606912869.349082	106.220135
607	101.000000	55.000000	1606912869.349082	106.220135
608	105.000000	55.000000	1606912869.549552	106.420604
609	102.000000	55.000000	1606912869.749019	106.620071
610	108.000000	55.000000	1606912869.949477	106.820530
611	103.000000	55.000000	1606912870.149947	107.021000
612	104.000000	55.000000	1606912870.349407	107.220460
613	106.000000	55.000000	1606912870.549877	107.420930
614	109.000000	55.000000	1606912870.750335	107.621388
615	107.000000	55.000000	1606912870.949802	107.820855
616	13.000000	55.000000	1606912871.151314	108.022367
617	13.000000	56.000000	1606912871.151314	108.022367
618	104.000000	56.000000	1606912871.151314	108.022367
619	103.000000	56.000000	1606912871.349733	108.220786
620	107.000000	56.000000	1606912871.550203	108.421256
621	101.000000	56.000000	1606912871.750661	108.621713
622	108.000000	56.000000	1606912871.950127	108.821180
623	109.000000	56.000000	1606912872.151633	109.022686
624	105.000000	56.000000	1606912872.351061	109.222114
625	102.000000	56.000000	1606912872.551568	109.422621
626	106.000000	56.000000	1606912872.751030	109.622083
627	13.000000	56.000000	1606912872.951489	109.822542
628	13.000000	57.000000	1606912872.951489	109.822542
629	109.000000	57.000000	1606912872.951489	109.822542
630	102.000000	57.000000	1606912873.150922	110.021975
631	107.000000	57.000000	1606912873.350389	110.221442
632	103.000000	57.000000	1606912873.550870	110.421923
633	105.000000	57.000000	1606912873.751317	110.622370
634	108.000000	57.000000	1606912873.950778	110.821830
635	101.000000	57.000000	1606912874.151248	111.022300
636	106.000000	57.000000	1606912874.351754	111.222807
637	104.000000	57.000000	1606912874.552220	111.423272
638	13.000000	57.000000	1606912874.752688	111.623741
639	13.000000	58.000000	1606912874.752688	111.623741
640	108.000000	58.000000	1606912874.752688	111.623741
641	102.000000	58.000000	1606912874.951103	111.822155
642	106.000000	58.000000	1606912875.151567	112.022619
643	101.000000	58.000000	1606912875.352031	112.223083
644	105.000000	58.000000	1606912875.551498	112.422550
645	109.000000	58.000000	1606912875.751967	112.623020
646	107.000000	58.000000	1606912875.951444	112.822497
647	104.000000	58.000000	1606912876.151897	113.022950
648	103.000000	58.000000	1606912876.352361	113.223414
649	13.000000	58.000000	1606912876.551823	113.422876
650	14.000000		1606912876.551823	113.422876
