# Supplementary material for: Proposals and Comparisons from One-Sensor EEG and EOG Human-Machine Interfaces
Source: Sensors (Basel). 2021 Mar 22;21(6):2220. doi: 10.3390/s21062220 (PMC8004835; doi:10.3390/s21062220)
Supplement: Supplementary file 1 [file sensors-21-02220-s001.zip › SupplementaryMaterial/Data/P1/P1-P300-1by1-R4/Raw-EEG.csv]

NSample	1	2	3	4	5	6	7	8	A5	A6	A7	Timestamp
0	0.000000	0.000000	0.000000	0.000000	0.000000	0.000000	0.000000	0.000000	460.000000	436.000000	656.000000	1606913233.160992
1	50562.281250	20926.439453	-104614.968750	-187500.015625	-187500.015625	-187500.015625	-187500.015625	-187500.015625	443.000000	437.000000	554.000000	1606913233.647781
2	50524.015625	20885.089844	-97807.343750	-187500.015625	-187500.015625	-187500.015625	-187500.015625	-187500.015625	419.000000	437.000000	481.000000	1606913233.647786
3	50520.773438	20883.144531	-89996.140625	-187500.015625	-187500.015625	-187500.015625	-187500.015625	-187500.015625	398.000000	437.000000	434.000000	1606913233.647788
4	50571.355469	20937.906250	-94128.398438	-187500.015625	-187500.015625	-187500.015625	-187500.015625	-187500.015625	377.000000	436.000000	403.000000	1606913233.647790
5	50587.539062	20955.162109	-102869.789062	-187500.015625	-187500.015625	-187500.015625	-187500.015625	-187500.015625	359.000000	437.000000	382.000000	1606913233.647792
6	50559.554688	20924.496094	-104661.054688	-187500.015625	-187500.015625	-187500.015625	-187500.015625	-187500.015625	344.000000	437.000000	367.000000	1606913233.647794
7	50515.187500	20877.958984	-97917.445312	-187500.015625	-187500.015625	-187500.015625	-187500.015625	-187500.015625	331.000000	437.000000	358.000000	1606913233.647797
8	50514.000000	20877.421875	-89984.343750	-187500.015625	-187500.015625	-187500.015625	-187500.015625	-187500.015625	320.000000	437.000000	352.000000	1606913233.647798
9	50566.863281	20932.050781	-94012.929688	-187500.015625	-187500.015625	-187500.015625	-187500.015625	-187500.015625	311.000000	436.000000	347.000000	1606913233.647800
10	50588.902344	20953.261719	-102771.257812	-187500.015625	-187500.015625	-187500.015625	-187500.015625	-187500.015625	302.000000	437.000000	344.000000	1606913233.647802
11	50560.402344	20922.529297	-104609.625000	-187500.015625	-187500.015625	-187500.015625	-187500.015625	-187500.015625	295.000000	438.000000	341.000000	1606913233.647804
12	50514.449219	20875.500000	-97986.132812	-187500.015625	-187500.015625	-187500.015625	-187500.015625	-187500.015625	289.000000	437.000000	340.000000	1606913233.647805
13	50511.902344	20874.785156	-89910.578125	-187500.015625	-187500.015625	-187500.015625	-187500.015625	-187500.015625	285.000000	437.000000	339.000000	1606913233.647807
14	50562.527344	20928.808594	-93737.710938	-187500.015625	-187500.015625	-187500.015625	-187500.015625	-187500.015625	281.000000	437.000000	338.000000	1606913233.647809
15	50580.320312	20947.205078	-102587.460938	-187500.015625	-187500.015625	-187500.015625	-187500.015625	-187500.015625	278.000000	437.000000	336.000000	1606913233.647811
16	50553.230469	20918.974609	-104646.195312	-187500.015625	-187500.015625	-187500.015625	-187500.015625	-187500.015625	275.000000	437.000000	335.000000	1606913233.647813
17	50508.949219	20872.505859	-98148.382812	-187500.015625	-187500.015625	-187500.015625	-187500.015625	-187500.015625	272.000000	436.000000	335.000000	1606913233.647815
18	50507.585938	20870.695312	-89921.039062	-187500.015625	-187500.015625	-187500.015625	-187500.015625	-187500.015625	271.000000	438.000000	335.000000	1606913233.647816
19	50563.019531	20928.519531	-93591.468750	-187500.015625	-187500.015625	-187500.015625	-187500.015625	-187500.015625	269.000000	437.000000	334.000000	1606913233.647818
20	50586.980469	20950.802734	-102485.671875	-187500.015625	-187500.015625	-187500.015625	-187500.015625	-187500.015625	268.000000	437.000000	333.000000	1606913233.647834
21	50561.523438	20922.394531	-104581.148438	-187500.015625	-187500.015625	-187500.015625	-187500.015625	-187500.015625	266.000000	437.000000	333.000000	1606913233.647835
22	50521.265625	20881.244141	-98213.093750	-187500.015625	-187500.015625	-187500.015625	-187500.015625	-187500.015625	265.000000	437.000000	333.000000	1606913233.647837
23	50514.292969	20876.126953	-89896.367188	-187500.015625	-187500.015625	-187500.015625	-187500.015625	-187500.015625	265.000000	438.000000	333.000000	1606913233.647842
24	50568.382812	20932.921875	-93485.140625	-187500.015625	-187500.015625	-187500.015625	-187500.015625	-187500.015625	264.000000	437.000000	333.000000	1606913233.647844
25	50587.761719	20953.642578	-102479.820312	-187500.015625	-187500.015625	-187500.015625	-187500.015625	-187500.015625	263.000000	438.000000	332.000000	1606913233.647845
26	50563.621094	20926.886719	-104775.632812	-187500.015625	-187500.015625	-187500.015625	-187500.015625	-187500.015625	263.000000	437.000000	332.000000	1606913233.647847
27	50521.937500	20882.652344	-98562.945312	-187500.015625	-187500.015625	-187500.015625	-187500.015625	-187500.015625	262.000000	437.000000	332.000000	1606913233.647848
28	50518.449219	20879.835938	-90110.140625	-187500.015625	-187500.015625	-187500.015625	-187500.015625	-187500.015625	262.000000	437.000000	332.000000	1606913233.647850
29	50569.234375	20932.832031	-92906.273438	-187500.015625	-187500.015625	-187500.015625	-187500.015625	-187500.015625	262.000000	436.000000	332.000000	1606913233.647852
30	50594.757812	20958.626953	-101787.539062	-187500.015625	-187500.015625	-187500.015625	-187500.015625	-187500.015625	262.000000	437.000000	331.000000	1606913233.647853
31	50570.863281	20934.978516	-104468.453125	-187500.015625	-187500.015625	-187500.015625	-187500.015625	-187500.015625	261.000000	438.000000	331.000000	1606913233.647855
32	50526.652344	20888.687500	-98432.585938	-187500.015625	-187500.015625	-187500.015625	-187500.015625	-187500.015625	261.000000	437.000000	331.000000	1606913233.647858
33	50517.132812	20880.708984	-90027.820312	-187500.015625	-187500.015625	-187500.015625	-187500.015625	-187500.015625	261.000000	438.000000	331.000000	1606913233.647859
34	50566.617188	20932.966797	-92921.335938	-187500.015625	-187500.015625	-187500.015625	-187500.015625	-187500.015625	261.000000	437.000000	331.000000	1606913233.647861
35	50590.578125	20957.150391	-101982.046875	-187500.015625	-187500.015625	-187500.015625	-187500.015625	-187500.015625	261.000000	437.000000	331.000000	1606913233.647862
36	50567.132812	20932.296875	-104741.031250	-187500.015625	-187500.015625	-187500.015625	-187500.015625	-187500.015625	260.000000	437.000000	331.000000	1606913233.647864
37	50524.285156	20887.681641	-98819.156250	-187500.015625	-187500.015625	-187500.015625	-187500.015625	-187500.015625	260.000000	437.000000	330.000000	1606913233.647866
38	50515.500000	20879.277344	-90133.179688	-187500.015625	-187500.015625	-187500.015625	-187500.015625	-187500.015625	260.000000	438.000000	331.000000	1606913233.647867
39	50565.632812	20931.201172	-92538.117188	-187500.015625	-187500.015625	-187500.015625	-187500.015625	-187500.015625	260.000000	437.000000	330.000000	1606913233.647869
40	50592.031250	20958.537109	-101640.125000	-187500.015625	-187500.015625	-187500.015625	-187500.015625	-187500.015625	260.000000	437.000000	330.000000	1606913233.647870
41	50568.539062	20934.419922	-104658.328125	-187500.015625	-187500.015625	-187500.015625	-187500.015625	-187500.015625	260.000000	437.000000	330.000000	1606913233.647872
42	50526.628906	20890.296875	-98895.335938	-187500.015625	-187500.015625	-187500.015625	-187500.015625	-187500.015625	260.000000	437.000000	330.000000	1606913233.647874
43	50515.632812	20879.054688	-90083.945312	-187500.015625	-187500.015625	-187500.015625	-187500.015625	-187500.015625	260.000000	438.000000	330.000000	1606913233.647875
44	50563.957031	20929.525391	-91748.406250	-187500.015625	-187500.015625	-187500.015625	-187500.015625	-187500.015625	260.000000	437.000000	330.000000	1606913233.647877
45	50593.484375	20960.302734	-100869.617188	-187500.015625	-187500.015625	-187500.015625	-187500.015625	-187500.015625	260.000000	437.000000	330.000000	1606913233.647878
46	50567.332031	20932.720703	-104460.289062	-187500.015625	-187500.015625	-187500.015625	-187500.015625	-187500.015625	259.000000	437.000000	330.000000	1606913233.647880
47	50521.175781	20883.859375	-98926.585938	-187500.015625	-187500.015625	-187500.015625	-187500.015625	-187500.015625	260.000000	437.000000	330.000000	1606913233.647882
48	50507.542969	20868.125000	-90024.640625	-187500.015625	-187500.015625	-187500.015625	-187500.015625	-187500.015625	260.000000	438.000000	330.000000	1606913233.647884
49	50559.621094	20921.968750	-91765.914062	-187500.015625	-187500.015625	-187500.015625	-187500.015625	-187500.015625	259.000000	437.000000	330.000000	1606913233.647886
50	50591.964844	20954.871094	-100956.414062	-187500.015625	-187500.015625	-187500.015625	-187500.015625	-187500.015625	259.000000	437.000000	329.000000	1606913233.647887
51	50569.078125	20931.335938	-104578.531250	-187500.015625	-187500.015625	-187500.015625	-187500.015625	-187500.015625	259.000000	438.000000	329.000000	1606913233.647889
52	50522.070312	20883.099609	-99174.554688	-187500.015625	-187500.015625	-187500.015625	-187500.015625	-187500.015625	259.000000	436.000000	330.000000	1606913233.647890
53	50511.097656	20872.035156	-90306.320312	-187500.015625	-187500.015625	-187500.015625	-187500.015625	-187500.015625	259.000000	438.000000	330.000000	1606913233.647892
54	50560.628906	20923.289062	-91653.484375	-187500.015625	-187500.015625	-187500.015625	-187500.015625	-187500.015625	259.000000	437.000000	330.000000	1606913233.647894
55	50598.378906	20961.308594	-100443.195312	-187500.015625	-187500.015625	-187500.015625	-187500.015625	-187500.015625	259.000000	437.000000	329.000000	1606913233.647896
56	50577.972656	20937.728516	-104369.882812	-187500.015625	-187500.015625	-187500.015625	-187500.015625	-187500.015625	259.000000	437.000000	329.000000	1606913233.647897
57	50528.976562	20885.781250	-99181.484375	-187500.015625	-187500.015625	-187500.015625	-187500.015625	-187500.015625	259.000000	437.000000	329.000000	1606913233.647899
58	50513.308594	20870.001953	-90324.445312	-187500.015625	-187500.015625	-187500.015625	-187500.015625	-187500.015625	259.000000	438.000000	330.000000	1606913233.647900
59	50564.515625	20924.070312	-92407.851562	-187500.015625	-187500.015625	-187500.015625	-187500.015625	-187500.015625	259.000000	437.000000	329.000000	1606913233.647902
60	50592.187500	20952.033203	-101495.445312	-187500.015625	-187500.015625	-187500.015625	-187500.015625	-187500.015625	259.000000	437.000000	329.000000	1606913233.647904
61	50570.531250	20929.814453	-104684.726562	-187500.015625	-187500.015625	-187500.015625	-187500.015625	-187500.015625	259.000000	437.000000	329.000000	1606913233.647905
62	50525.871094	20884.375000	-99314.875000	-187500.015625	-187500.015625	-187500.015625	-187500.015625	-187500.015625	259.000000	437.000000	329.000000	1606913233.647907
63	50510.984375	20869.734375	-90276.187500	-187500.015625	-187500.015625	-187500.015625	-187500.015625	-187500.015625	259.000000	438.000000	330.000000	1606913233.647908
64	50562.593750	20922.328125	-92184.421875	-187500.015625	-187500.015625	-187500.015625	-187500.015625	-187500.015625	259.000000	438.000000	329.000000	1606913233.647910
65	50593.417969	20952.904297	-101346.359375	-187500.015625	-187500.015625	-187500.015625	-187500.015625	-187500.015625	259.000000	438.000000	329.000000	1606913233.647912
66	50570.617188	20930.128906	-104602.226562	-187500.015625	-187500.015625	-187500.015625	-187500.015625	-187500.015625	258.000000	438.000000	329.000000	1606913233.647913
67	50527.054688	20884.664062	-99324.484375	-187500.015625	-187500.015625	-187500.015625	-187500.015625	-187500.015625	259.000000	437.000000	329.000000	1606913233.647915
68	50509.800781	20866.716797	-90246.570312	-187500.015625	-187500.015625	-187500.015625	-187500.015625	-187500.015625	259.000000	438.000000	329.000000	1606913233.647916
69	50556.335938	20915.689453	-91948.500000	-187500.015625	-187500.015625	-187500.015625	-187500.015625	-187500.015625	259.000000	437.000000	329.000000	1606913233.647918
70	50588.835938	20948.613281	-101175.484375	-187500.015625	-187500.015625	-187500.015625	-187500.015625	-187500.015625	259.000000	438.000000	329.000000	1606913233.647920
71	50570.574219	20928.832031	-104594.757812	-187500.015625	-187500.015625	-187500.015625	-187500.015625	-187500.015625	259.000000	437.000000	329.000000	1606913233.647922
72	50527.414062	20884.708984	-99377.375000	-187500.015625	-187500.015625	-187500.015625	-187500.015625	-187500.015625	259.000000	437.000000	329.000000	1606913233.647924
73	50509.933594	20868.236328	-90141.921875	-187500.015625	-187500.015625	-187500.015625	-187500.015625	-187500.015625	259.000000	438.000000	329.000000	1606913233.647925
74	50553.722656	20915.710938	-91336.757812	-187500.015625	-187500.015625	-187500.015625	-187500.015625	-187500.015625	259.000000	437.000000	329.000000	1606913233.647927
75	50584.632812	20947.138672	-100496.726562	-187500.015625	-187500.015625	-187500.015625	-187500.015625	-187500.015625	259.000000	437.000000	329.000000	1606913233.647928
76	50562.238281	20924.115234	-104453.921875	-187500.015625	-187500.015625	-187500.015625	-187500.015625	-187500.015625	259.000000	438.000000	329.000000	1606913233.647930
77	50516.707031	20877.445312	-99588.257812	-187500.015625	-187500.015625	-187500.015625	-187500.015625	-187500.015625	259.000000	437.000000	329.000000	1606913233.647932
78	50496.164062	20857.261719	-90334.570312	-187500.015625	-187500.015625	-187500.015625	-187500.015625	-187500.015625	259.000000	438.000000	329.000000	1606913233.647933
79	50544.468750	20909.072266	-91036.867188	-187500.015625	-187500.015625	-187500.015625	-187500.015625	-187500.015625	259.000000	437.000000	329.000000	1606913233.647935
80	50578.644531	20944.031250	-99968.421875	-187500.015625	-187500.015625	-187500.015625	-187500.015625	-187500.015625	259.000000	437.000000	329.000000	1606913233.647937
81	50556.804688	20920.740234	-104112.882812	-187500.015625	-187500.015625	-187500.015625	-187500.015625	-187500.015625	258.000000	438.000000	328.000000	1606913233.647938
82	50507.207031	20868.683594	-99422.546875	-187500.015625	-187500.015625	-187500.015625	-187500.015625	-187500.015625	259.000000	437.000000	328.000000	1606913233.647940
83	50484.921875	20846.242188	-90181.281250	-187500.015625	-187500.015625	-187500.015625	-187500.015625	-187500.015625	259.000000	438.000000	329.000000	1606913233.647942
84	50532.710938	20897.271484	-91082.687500	-187500.015625	-187500.015625	-187500.015625	-187500.015625	-187500.015625	259.000000	437.000000	329.000000	1606913233.647943
85	50564.136719	20929.792969	-100269.140625	-187500.015625	-187500.015625	-187500.015625	-187500.015625	-187500.015625	259.000000	437.000000	329.000000	1606913233.647945
86	50543.035156	20906.748047	-104398.828125	-187500.015625	-187500.015625	-187500.015625	-187500.015625	-187500.015625	258.000000	438.000000	328.000000	1606913233.647946
87	50495.003906	20855.830078	-99771.414062	-187500.015625	-187500.015625	-187500.015625	-187500.015625	-187500.015625	258.000000	437.000000	328.000000	1606913233.647948
88	50482.261719	20842.353516	-90438.867188	-187500.015625	-187500.015625	-187500.015625	-187500.015625	-187500.015625	258.000000	438.000000	328.000000	1606913233.647950
89	50537.539062	20899.013672	-90829.820312	-187500.015625	-187500.015625	-187500.015625	-187500.015625	-187500.015625	258.000000	438.000000	329.000000	1606913233.647951
90	50577.769531	20939.046875	-99809.187500	-187500.015625	-187500.015625	-187500.015625	-187500.015625	-187500.015625	259.000000	437.000000	329.000000	1606913233.647953
91	50561.363281	20920.875000	-104148.015625	-187500.015625	-187500.015625	-187500.015625	-187500.015625	-187500.015625	258.000000	437.000000	328.000000	1606913233.647954
92	50513.464844	20870.626953	-99779.953125	-187500.015625	-187500.015625	-187500.015625	-187500.015625	-187500.015625	258.000000	437.000000	328.000000	1606913233.647956
93	50493.503906	20851.449219	-90556.679688	-187500.015625	-187500.015625	-187500.015625	-187500.015625	-187500.015625	258.000000	438.000000	329.000000	1606913233.647959
94	50544.109375	20903.552734	-91044.039062	-187500.015625	-187500.015625	-187500.015625	-187500.015625	-187500.015625	258.000000	438.000000	329.000000	1606913233.647960
95	50586.691406	20945.169922	-100139.726562	-187500.015625	-187500.015625	-187500.015625	-187500.015625	-187500.015625	258.000000	437.000000	328.000000	1606913233.647962
96	50571.289062	20929.123047	-104422.476562	-187500.015625	-187500.015625	-187500.015625	-187500.015625	-187500.015625	258.000000	438.000000	328.000000	1606913233.647963
97	50523.007812	20879.634766	-99975.507812	-187500.015625	-187500.015625	-187500.015625	-187500.015625	-187500.015625	258.000000	437.000000	328.000000	1606913233.647965
98	50500.792969	20856.390625	-90454.421875	-187500.015625	-187500.015625	-187500.015625	-187500.015625	-187500.015625	258.000000	437.000000	329.000000	1606913233.647966
99	50548.421875	20905.541016	-90540.945312	-187500.015625	-187500.015625	-187500.015625	-187500.015625	-187500.015625	258.000000	437.000000	328.000000	1606913233.647968
100	50587.425781	20945.148438	-99613.250000	-187500.015625	-187500.015625	-187500.015625	-187500.015625	-187500.015625	258.000000	437.000000	328.000000	1606913233.647969
101	50568.382812	20925.769531	-104267.953125	-187500.015625	-187500.015625	-187500.015625	-187500.015625	-187500.015625	258.000000	437.000000	328.000000	1606913233.647971
102	50519.722656	20876.171875	-100096.695312	-187500.015625	-187500.015625	-187500.015625	-187500.015625	-187500.015625	258.000000	437.000000	328.000000	1606913233.647973
103	50495.718750	20852.455078	-90682.234375	-187500.015625	-187500.015625	-187500.015625	-187500.015625	-187500.015625	258.000000	438.000000	328.000000	1606913233.647974
104	50541.070312	20899.214844	-90464.882812	-187500.015625	-187500.015625	-187500.015625	-187500.015625	-187500.015625	258.000000	438.000000	329.000000	1606913233.647976
105	50578.597656	20938.599609	-99372.453125	-187500.015625	-187500.015625	-187500.015625	-187500.015625	-187500.015625	258.000000	437.000000	328.000000	1606913233.647978
106	50561.386719	20920.785156	-104113.484375	-187500.015625	-187500.015625	-187500.015625	-187500.015625	-187500.015625	258.000000	438.000000	328.000000	1606913233.647979
107	50518.113281	20874.562500	-100025.304688	-187500.015625	-187500.015625	-187500.015625	-187500.015625	-187500.015625	258.000000	437.000000	328.000000	1606913233.647981
108	50494.957031	20849.953125	-90559.789062	-187500.015625	-187500.015625	-187500.015625	-187500.015625	-187500.015625	258.000000	438.000000	329.000000	1606913233.647982
109	50536.687500	20894.500000	-89866.343750	-187500.015625	-187500.015625	-187500.015625	-187500.015625	-187500.015625	258.000000	438.000000	329.000000	1606913233.647984
110	50575.917969	20935.380859	-98621.812500	-187500.015625	-187500.015625	-187500.015625	-187500.015625	-187500.015625	258.000000	438.000000	328.000000	1606913233.647986
111	50562.394531	20919.599609	-103793.093750	-187500.015625	-187500.015625	-187500.015625	-187500.015625	-187500.015625	258.000000	438.000000	328.000000	1606913233.647987
112	50515.007812	20869.779297	-100019.937500	-187500.015625	-187500.015625	-187500.015625	-187500.015625	-187500.015625	258.000000	436.000000	328.000000	1606913233.647989
113	50489.527344	20845.660156	-90606.953125	-187500.015625	-187500.015625	-187500.015625	-187500.015625	-187500.015625	258.000000	438.000000	329.000000	1606913233.647991
114	50529.714844	20889.402344	-89000.421875	-187500.015625	-187500.015625	-187500.015625	-187500.015625	-187500.015625	258.000000	437.000000	329.000000	1606913233.647992
115	50578.664062	20940.455078	-96843.375000	-187500.015625	-187500.015625	-187500.015625	-187500.015625	-187500.015625	258.000000	438.000000	328.000000	1606913233.647994
116	50572.027344	20932.945312	-102998.937500	-187500.015625	-187500.015625	-187500.015625	-187500.015625	-187500.015625	258.000000	438.000000	328.000000	1606913233.647995
117	50523.746094	20883.099609	-99831.695312	-187500.015625	-187500.015625	-187500.015625	-187500.015625	-187500.015625	258.000000	438.000000	328.000000	1606913233.647999
118	50498.960938	20857.931641	-90646.000000	-187500.015625	-187500.015625	-187500.015625	-187500.015625	-187500.015625	258.000000	437.000000	329.000000	1606913233.648001
119	50538.902344	20898.746094	-89438.695312	-187500.015625	-187500.015625	-187500.015625	-187500.015625	-187500.015625	258.000000	437.000000	329.000000	1606913233.648002
120	50588.007812	20949.708984	-97959.132812	-187500.015625	-187500.015625	-187500.015625	-187500.015625	-187500.015625	258.000000	437.000000	328.000000	1606913233.648004
121	50580.363281	20942.443359	-103539.289062	-187500.015625	-187500.015625	-187500.015625	-187500.015625	-187500.015625	258.000000	438.000000	328.000000	1606913234.127284
122	50530.652344	20890.810547	-100108.453125	-187500.015625	-187500.015625	-187500.015625	-187500.015625	-187500.015625	258.000000	438.000000	328.000000	1606913234.127486
123	50501.597656	20861.195312	-90622.890625	-187500.015625	-187500.015625	-187500.015625	-187500.015625	-187500.015625	258.000000	438.000000	328.000000	1606913234.127487
124	50541.875000	20904.601562	-89027.976562	-187500.015625	-187500.015625	-187500.015625	-187500.015625	-187500.015625	258.000000	438.000000	329.000000	1606913234.127489
125	50588.613281	20952.591797	-97633.601562	-187500.015625	-187500.015625	-187500.015625	-187500.015625	-187500.015625	258.000000	437.000000	328.000000	1606913234.127490
126	50574.796875	20937.638672	-103324.648438	-187500.015625	-187500.015625	-187500.015625	-187500.015625	-187500.015625	258.000000	438.000000	328.000000	1606913234.127492
127	50527.570312	20888.396484	-100169.046875	-187500.015625	-187500.015625	-187500.015625	-187500.015625	-187500.015625	258.000000	437.000000	328.000000	1606913234.127494
128	50496.613281	20857.886719	-90924.968750	-187500.015625	-187500.015625	-187500.015625	-187500.015625	-187500.015625	258.000000	438.000000	328.000000	1606913234.127495
129	50543.281250	20907.060547	-89973.101562	-187500.015625	-187500.015625	-187500.015625	-187500.015625	-187500.015625	258.000000	438.000000	329.000000	1606913234.127497
130	50591.027344	20954.044922	-98738.578125	-187500.015625	-187500.015625	-187500.015625	-187500.015625	-187500.015625	258.000000	438.000000	328.000000	1606913234.127498
131	50578.375000	20939.984375	-103720.828125	-187500.015625	-187500.015625	-187500.015625	-187500.015625	-187500.015625	258.000000	438.000000	328.000000	1606913234.127500
132	50529.445312	20890.320312	-100153.562500	-187500.015625	-187500.015625	-187500.015625	-187500.015625	-187500.015625	258.000000	437.000000	328.000000	1606913234.127502
133	50501.105469	20863.318359	-90761.851562	-187500.015625	-187500.015625	-187500.015625	-187500.015625	-187500.015625	258.000000	438.000000	328.000000	1606913234.127504
134	50542.164062	20905.720703	-89519.445312	-187500.015625	-187500.015625	-187500.015625	-187500.015625	-187500.015625	258.000000	437.000000	328.000000	1606913234.127505
135	50586.757812	20950.423828	-98273.890625	-187500.015625	-187500.015625	-187500.015625	-187500.015625	-187500.015625	258.000000	437.000000	328.000000	1606913234.127506
136	50574.328125	20937.281250	-103586.273438	-187500.015625	-187500.015625	-187500.015625	-187500.015625	-187500.015625	258.000000	438.000000	328.000000	1606913234.127508
137	50528.640625	20890.341797	-100348.062500	-187500.015625	-187500.015625	-187500.015625	-187500.015625	-187500.015625	258.000000	437.000000	328.000000	1606913234.127510
138	50501.015625	20861.351562	-90949.398438	-187500.015625	-187500.015625	-187500.015625	-187500.015625	-187500.015625	258.000000	437.000000	328.000000	1606913234.127512
139	50543.238281	20903.775391	-89053.976562	-187500.015625	-187500.015625	-187500.015625	-187500.015625	-187500.015625	258.000000	437.000000	328.000000	1606913234.127513
140	50590.511719	20951.160156	-97338.468750	-187500.015625	-187500.015625	-187500.015625	-187500.015625	-187500.015625	258.000000	437.000000	328.000000	1606913234.127518
141	50581.863281	20942.019531	-103070.507812	-187500.015625	-187500.015625	-187500.015625	-187500.015625	-187500.015625	258.000000	438.000000	328.000000	1606913234.127520
142	50536.265625	20896.085938	-100202.328125	-187500.015625	-187500.015625	-187500.015625	-187500.015625	-187500.015625	258.000000	437.000000	328.000000	1606913234.127522
143	50506.535156	20866.492188	-91070.031250	-187500.015625	-187500.015625	-187500.015625	-187500.015625	-187500.015625	258.000000	438.000000	328.000000	1606913234.127523
144	50549.160156	20911.755859	-89447.742188	-187500.015625	-187500.015625	-187500.015625	-187500.015625	-187500.015625	258.000000	437.000000	328.000000	1606913234.127525
145	50592.523438	20955.630859	-98020.351562	-187500.015625	-187500.015625	-187500.015625	-187500.015625	-187500.015625	258.000000	437.000000	328.000000	1606913234.127526
146	50579.468750	20942.220703	-103446.617188	-187500.015625	-187500.015625	-187500.015625	-187500.015625	-187500.015625	258.000000	438.000000	328.000000	1606913234.127528
147	50536.687500	20897.941406	-100442.968750	-187500.015625	-187500.015625	-187500.015625	-187500.015625	-187500.015625	257.000000	438.000000	328.000000	1606913234.127530
148	50503.542969	20864.257812	-90966.429688	-187500.015625	-187500.015625	-187500.015625	-187500.015625	-187500.015625	258.000000	438.000000	328.000000	1606913234.127531
149	50541.093750	20903.328125	-88913.359375	-187500.015625	-187500.015625	-187500.015625	-187500.015625	-187500.015625	258.000000	437.000000	328.000000	1606913234.127533
150	50587.359375	20949.865234	-97324.343750	-187500.015625	-187500.015625	-187500.015625	-187500.015625	-187500.015625	258.000000	437.000000	328.000000	1606913234.127534
151	50574.933594	20936.029297	-103169.078125	-187500.015625	-187500.015625	-187500.015625	-187500.015625	-187500.015625	258.000000	437.000000	328.000000	1606913234.127536
152	50534.343750	20896.019531	-100488.476562	-187500.015625	-187500.015625	-187500.015625	-187500.015625	-187500.015625	258.000000	437.000000	328.000000	1606913234.127537
153	50503.562500	20864.994141	-91214.562500	-187500.015625	-187500.015625	-187500.015625	-187500.015625	-187500.015625	258.000000	438.000000	328.000000	1606913234.127539
154	50535.480469	20896.824219	-88969.460938	-187500.015625	-187500.015625	-187500.015625	-187500.015625	-187500.015625	258.000000	438.000000	328.000000	1606913234.127541
155	50583.738281	20944.433594	-97271.929688	-187500.015625	-187500.015625	-187500.015625	-187500.015625	-187500.015625	258.000000	437.000000	328.000000	1606913234.127542
156	50572.207031	20931.089844	-103188.031250	-187500.015625	-187500.015625	-187500.015625	-187500.015625	-187500.015625	258.000000	438.000000	328.000000	1606913234.127544
157	50524.753906	20883.099609	-100575.289062	-187500.015625	-187500.015625	-187500.015625	-187500.015625	-187500.015625	258.000000	437.000000	327.000000	1606913234.127546
158	50494.867188	20854.421875	-91287.562500	-187500.015625	-187500.015625	-187500.015625	-187500.015625	-187500.015625	258.000000	437.000000	328.000000	1606913234.127547
159	50529.312500	20891.212891	-88340.617188	-187500.015625	-187500.015625	-187500.015625	-187500.015625	-187500.015625	258.000000	437.000000	329.000000	1606913234.127549
160	50580.656250	20942.667969	-96040.460938	-187500.015625	-187500.015625	-187500.015625	-187500.015625	-187500.015625	258.000000	437.000000	328.000000	1606913234.127550
161	50578.417969	20938.800781	-102713.210938	-187500.015625	-187500.015625	-187500.015625	-187500.015625	-187500.015625	258.000000	438.000000	328.000000	1606913234.127552
162	50533.781250	20893.470703	-100594.875000	-187500.015625	-187500.015625	-187500.015625	-187500.015625	-187500.015625	258.000000	438.000000	328.000000	1606913234.127554
163	50496.277344	20856.568359	-91385.710938	-187500.015625	-187500.015625	-187500.015625	-187500.015625	-187500.015625	258.000000	438.000000	328.000000	1606913234.127556
164	50521.781250	20884.150391	-87385.531250	-187500.015625	-187500.015625	-187500.015625	-187500.015625	-187500.015625	258.000000	438.000000	328.000000	1606913234.127558
165	50575.960938	20938.576172	-94203.523438	-187500.015625	-187500.015625	-187500.015625	-187500.015625	-187500.015625	258.000000	437.000000	328.000000	1606913234.127560
166	50581.773438	20944.007812	-101917.648438	-187500.015625	-187500.015625	-187500.015625	-187500.015625	-187500.015625	258.000000	438.000000	328.000000	1606913234.127561
167	50535.636719	20895.818359	-100558.039062	-187500.015625	-187500.015625	-187500.015625	-187500.015625	-187500.015625	258.000000	438.000000	328.000000	1606913234.127563
168	50494.109375	20854.378906	-91625.765625	-187500.015625	-187500.015625	-187500.015625	-187500.015625	-187500.015625	258.000000	438.000000	328.000000	1606913234.127564
169	50519.031250	20881.513672	-87137.062500	-187500.015625	-187500.015625	-187500.015625	-187500.015625	-187500.015625	258.000000	438.000000	328.000000	1606913234.127566
170	50572.742188	20936.744141	-92832.757812	-187500.015625	-187500.015625	-187500.015625	-187500.015625	-187500.015625	258.000000	437.000000	328.000000	1606913234.127568
171	50581.570312	20945.328125	-101016.898438	-187500.015625	-187500.015625	-187500.015625	-187500.015625	-187500.015625	258.000000	437.000000	328.000000	1606913234.127569
172	50534.183594	20897.427734	-100562.101562	-187500.015625	-187500.015625	-187500.015625	-187500.015625	-187500.015625	257.000000	437.000000	328.000000	1606913234.127571
173	50496.367188	20860.078125	-91951.921875	-187500.015625	-187500.015625	-187500.015625	-187500.015625	-187500.015625	258.000000	438.000000	328.000000	1606913234.127572
174	50528.933594	20894.812500	-89300.828125	-187500.015625	-187500.015625	-187500.015625	-187500.015625	-187500.015625	258.000000	438.000000	328.000000	1606913234.127574
175	50581.058594	20946.400391	-97622.828125	-187500.015625	-187500.015625	-187500.015625	-187500.015625	-187500.015625	258.000000	437.000000	328.000000	1606913234.127576
176	50577.144531	20940.746094	-103737.367188	-187500.015625	-187500.015625	-187500.015625	-187500.015625	-187500.015625	258.000000	438.000000	328.000000	1606913234.127577
177	50533.695312	20897.001953	-101533.734375	-187500.015625	-187500.015625	-187500.015625	-187500.015625	-187500.015625	258.000000	437.000000	328.000000	1606913234.127579
178	50500.343750	20863.429688	-92372.250000	-187500.015625	-187500.015625	-187500.015625	-187500.015625	-187500.015625	258.000000	437.000000	328.000000	1606913234.127580
179	50535.234375	20899.169922	-89312.226562	-187500.015625	-187500.015625	-187500.015625	-187500.015625	-187500.015625	258.000000	437.000000	328.000000	1606913234.127582
180	50583.246094	20945.796875	-97461.335938	-187500.015625	-187500.015625	-187500.015625	-187500.015625	-187500.015625	258.000000	437.000000	328.000000	1606913234.127584
181	50578.531250	20941.683594	-103611.125000	-187500.015625	-187500.015625	-187500.015625	-187500.015625	-187500.015625	258.000000	438.000000	327.000000	1606913234.127585
182	50534.296875	20899.505859	-101484.601562	-187500.015625	-187500.015625	-187500.015625	-187500.015625	-187500.015625	257.000000	438.000000	328.000000	1606913234.127587
183	50493.796875	20858.289062	-92309.773438	-187500.015625	-187500.015625	-187500.015625	-187500.015625	-187500.015625	258.000000	438.000000	328.000000	1606913234.127589
184	50527.589844	20892.978516	-88867.671875	-187500.015625	-187500.015625	-187500.015625	-187500.015625	-187500.015625	258.000000	437.000000	328.000000	1606913234.127590
185	50577.750000	20943.382812	-96837.859375	-187500.015625	-187500.015625	-187500.015625	-187500.015625	-187500.015625	258.000000	437.000000	328.000000	1606913234.127592
186	50573.523438	20938.533203	-103381.171875	-187500.015625	-187500.015625	-187500.015625	-187500.015625	-187500.015625	258.000000	438.000000	328.000000	1606913234.127594
187	50533.515625	20897.785156	-101642.476562	-187500.015625	-187500.015625	-187500.015625	-187500.015625	-187500.015625	257.000000	438.000000	327.000000	1606913234.127596
188	50492.945312	20857.640625	-92622.765625	-187500.015625	-187500.015625	-187500.015625	-187500.015625	-187500.015625	257.000000	438.000000	328.000000	1606913234.127597
189	50518.875000	20885.044922	-88727.304688	-187500.015625	-187500.015625	-187500.015625	-187500.015625	-187500.015625	257.000000	438.000000	328.000000	1606913234.127599
190	50570.171875	20935.804688	-95969.937500	-187500.015625	-187500.015625	-187500.015625	-187500.015625	-187500.015625	258.000000	437.000000	328.000000	1606913234.127600
191	50575.023438	20939.515625	-102824.593750	-187500.015625	-187500.015625	-187500.015625	-187500.015625	-187500.015625	258.000000	437.000000	328.000000	1606913234.127602
192	50534.585938	20897.115234	-101405.789062	-187500.015625	-187500.015625	-187500.015625	-187500.015625	-187500.015625	258.000000	437.000000	327.000000	1606913234.127604
193	50496.144531	20857.015625	-92634.882812	-187500.015625	-187500.015625	-187500.015625	-187500.015625	-187500.015625	257.000000	437.000000	328.000000	1606913234.127605
194	50526.140625	20888.240234	-88766.398438	-187500.015625	-187500.015625	-187500.015625	-187500.015625	-187500.015625	258.000000	438.000000	328.000000	1606913234.127607
195	50579.000000	20941.482422	-96233.640625	-187500.015625	-187500.015625	-187500.015625	-187500.015625	-187500.015625	258.000000	437.000000	328.000000	1606913234.127609
196	50580.519531	20942.041016	-103141.648438	-187500.015625	-187500.015625	-187500.015625	-187500.015625	-187500.015625	258.000000	437.000000	328.000000	1606913234.127610
197	50538.656250	20900.019531	-101719.414062	-187500.015625	-187500.015625	-187500.015625	-187500.015625	-187500.015625	258.000000	437.000000	327.000000	1606913234.127612
198	50500.324219	20861.955078	-92787.007812	-187500.015625	-187500.015625	-187500.015625	-187500.015625	-187500.015625	257.000000	438.000000	328.000000	1606913234.127613
199	50517.355469	20880.082031	-87191.046875	-187500.015625	-187500.015625	-187500.015625	-187500.015625	-187500.015625	258.000000	438.000000	328.000000	1606913234.127615
200	50571.714844	20934.978516	-92302.796875	-187500.015625	-187500.015625	-187500.015625	-187500.015625	-187500.015625	258.000000	437.000000	328.000000	1606913234.127616
201	50584.523438	20947.138672	-101142.914062	-187500.015625	-187500.015625	-187500.015625	-187500.015625	-187500.015625	258.000000	438.000000	328.000000	1606913234.127618
202	50539.304688	20900.757812	-101368.375000	-187500.015625	-187500.015625	-187500.015625	-187500.015625	-187500.015625	257.000000	437.000000	327.000000	1606913234.127620
203	50497.417969	20857.394531	-92934.726562	-187500.015625	-187500.015625	-187500.015625	-187500.015625	-187500.015625	257.000000	438.000000	328.000000	1606913234.127621
204	50519.589844	20878.986328	-87411.632812	-187500.015625	-187500.015625	-187500.015625	-187500.015625	-187500.015625	258.000000	437.000000	328.000000	1606913234.127623
205	50572.117188	20931.267578	-92194.750000	-187500.015625	-187500.015625	-187500.015625	-187500.015625	-187500.015625	258.000000	437.000000	328.000000	1606913234.127625
206	50584.925781	20945.328125	-100879.390625	-187500.015625	-187500.015625	-187500.015625	-187500.015625	-187500.015625	257.000000	438.000000	327.000000	1606913234.127626
207	50540.777344	20901.406250	-101702.648438	-187500.015625	-187500.015625	-187500.015625	-187500.015625	-187500.015625	257.000000	438.000000	327.000000	1606913234.127628
208	50496.835938	20857.462891	-93496.203125	-187500.015625	-187500.015625	-187500.015625	-187500.015625	-187500.015625	258.000000	437.000000	328.000000	1606913234.127630
209	50518.628906	20882.318359	-88394.750000	-187500.015625	-187500.015625	-187500.015625	-187500.015625	-187500.015625	258.000000	438.000000	328.000000	1606913234.127632
210	50574.843750	20941.148438	-95153.585938	-187500.015625	-187500.015625	-187500.015625	-187500.015625	-187500.015625	258.000000	437.000000	328.000000	1606913234.127634
211	50581.167969	20946.623047	-103250.953125	-187500.015625	-187500.015625	-187500.015625	-187500.015625	-187500.015625	257.000000	438.000000	327.000000	1606913234.127636
212	50537.179688	20900.980469	-102659.304688	-187500.015625	-187500.015625	-187500.015625	-187500.015625	-187500.015625	257.000000	437.000000	327.000000	1606913234.127638
213	50493.371094	20855.628906	-94036.781250	-187500.015625	-187500.015625	-187500.015625	-187500.015625	-187500.015625	257.000000	437.000000	328.000000	1606913234.127639
214	50511.609375	20874.806641	-88023.398438	-187500.015625	-187500.015625	-187500.015625	-187500.015625	-187500.015625	258.000000	438.000000	328.000000	1606913234.127641
215	50565.789062	20929.636719	-92335.414062	-187500.015625	-187500.015625	-187500.015625	-187500.015625	-187500.015625	257.000000	437.000000	327.000000	1606913234.127642
216	50582.843750	20945.773438	-101134.171875	-187500.015625	-187500.015625	-187500.015625	-187500.015625	-187500.015625	258.000000	438.000000	328.000000	1606913234.127644
217	50541.339844	20903.664062	-102167.875000	-187500.015625	-187500.015625	-187500.015625	-187500.015625	-187500.015625	257.000000	437.000000	328.000000	1606913234.127645
218	50492.500000	20854.937500	-94127.195312	-187500.015625	-187500.015625	-187500.015625	-187500.015625	-187500.015625	258.000000	437.000000	328.000000	1606913234.127647
219	50514.359375	20876.550781	-89240.656250	-187500.015625	-187500.015625	-187500.015625	-187500.015625	-187500.015625	258.000000	438.000000	328.000000	1606913234.127649
220	50568.449219	20931.021484	-95479.453125	-187500.015625	-187500.015625	-187500.015625	-187500.015625	-187500.015625	258.000000	437.000000	328.000000	1606913234.127651
221	50574.531250	20936.632812	-103269.679688	-187500.015625	-187500.015625	-187500.015625	-187500.015625	-187500.015625	258.000000	438.000000	328.000000	1606913234.127652
222	50533.492188	20895.572266	-102991.000000	-187500.015625	-187500.015625	-187500.015625	-187500.015625	-187500.015625	258.000000	437.000000	328.000000	1606913234.127654
223	50487.222656	20848.566406	-94459.742188	-187500.015625	-187500.015625	-187500.015625	-187500.015625	-187500.015625	258.000000	437.000000	328.000000	1606913234.127656
224	50510.113281	20873.310547	-89245.484375	-187500.015625	-187500.015625	-187500.015625	-187500.015625	-187500.015625	258.000000	438.000000	328.000000	1606913234.127657
225	50558.953125	20924.830078	-96040.859375	-187500.015625	-187500.015625	-187500.015625	-187500.015625	-187500.015625	258.000000	436.000000	327.000000	1606913234.127659
226	50561.609375	20926.685547	-103483.992188	-187500.015625	-187500.015625	-187500.015625	-187500.015625	-187500.015625	257.000000	438.000000	327.000000	1606913234.127661
227	50527.480469	20892.041016	-102995.226562	-187500.015625	-187500.015625	-187500.015625	-187500.015625	-187500.015625	257.000000	438.000000	327.000000	1606913234.127662
228	50483.828125	20849.259766	-94591.820312	-187500.015625	-187500.015625	-187500.015625	-187500.015625	-187500.015625	258.000000	438.000000	328.000000	1606913234.127664
229	50497.929688	20864.927734	-89320.828125	-187500.015625	-187500.015625	-187500.015625	-187500.015625	-187500.015625	258.000000	437.000000	328.000000	1606913234.127665
230	50551.128906	20918.437500	-95687.476562	-187500.015625	-187500.015625	-187500.015625	-187500.015625	-187500.015625	258.000000	437.000000	328.000000	1606913234.127667
231	50561.746094	20926.574219	-103219.992188	-187500.015625	-187500.015625	-187500.015625	-187500.015625	-187500.015625	257.000000	438.000000	328.000000	1606913234.127669
232	50525.738281	20890.923828	-102899.625000	-187500.015625	-187500.015625	-187500.015625	-187500.015625	-187500.015625	257.000000	437.000000	327.000000	1606913234.127670
233	50476.226562	20841.750000	-94523.671875	-187500.015625	-187500.015625	-187500.015625	-187500.015625	-187500.015625	258.000000	438.000000	327.000000	1606913234.127673
234	50493.816406	20860.814453	-88910.343750	-187500.015625	-187500.015625	-187500.015625	-187500.015625	-187500.015625	258.000000	438.000000	328.000000	1606913234.127675
235	50550.949219	20919.175781	-95045.203125	-187500.015625	-187500.015625	-187500.015625	-187500.015625	-187500.015625	258.000000	437.000000	328.000000	1606913234.127676
236	50559.488281	20927.736328	-102952.179688	-187500.015625	-187500.015625	-187500.015625	-187500.015625	-187500.015625	258.000000	438.000000	328.000000	1606913234.127678
237	50522.496094	20889.873047	-102837.351562	-187500.015625	-187500.015625	-187500.015625	-187500.015625	-187500.015625	257.000000	438.000000	327.000000	1606913234.127679
238	50480.050781	20845.705078	-94580.460938	-187500.015625	-187500.015625	-187500.015625	-187500.015625	-187500.015625	257.000000	438.000000	328.000000	1606913234.127681
239	50501.730469	20865.419922	-88862.109375	-187500.015625	-187500.015625	-187500.015625	-187500.015625	-187500.015625	258.000000	438.000000	328.000000	1606913234.127683
240	50556.582031	20919.220703	-94916.140625	-187500.015625	-187500.015625	-187500.015625	-187500.015625	-187500.015625	258.000000	437.000000	328.000000	1606913234.127684
241	50568.761719	20932.498047	-102705.390625	-187500.015625	-187500.015625	-187500.015625	-187500.015625	-187500.015625	258.000000	438.000000	328.000000	1606913234.606694
242	50532.687500	20896.644531	-102699.492188	-187500.015625	-187500.015625	-187500.015625	-187500.015625	-187500.015625	257.000000	438.000000	328.000000	1606913234.606815
243	50483.960938	20847.382812	-94592.132812	-187500.015625	-187500.015625	-187500.015625	-187500.015625	-187500.015625	257.000000	438.000000	328.000000	1606913234.606817
244	50501.820312	20867.722656	-88408.812500	-187500.015625	-187500.015625	-187500.015625	-187500.015625	-187500.015625	258.000000	438.000000	328.000000	1606913234.606818
245	50559.218750	20925.769531	-93133.140625	-187500.015625	-187500.015625	-187500.015625	-187500.015625	-187500.015625	258.000000	438.000000	328.000000	1606913234.606820
246	50574.195312	20939.695312	-101587.203125	-187500.015625	-187500.015625	-187500.015625	-187500.015625	-187500.015625	258.000000	438.000000	328.000000	1606913234.606822
247	50536.195312	20901.339844	-102535.695312	-187500.015625	-187500.015625	-187500.015625	-187500.015625	-187500.015625	258.000000	437.000000	328.000000	1606913234.606824
248	50491.582031	20855.138672	-94624.500000	-187500.015625	-187500.015625	-187500.015625	-187500.015625	-187500.015625	258.000000	437.000000	328.000000	1606913234.606826
249	50504.726562	20868.816406	-87685.039062	-187500.015625	-187500.015625	-187500.015625	-187500.015625	-187500.015625	258.000000	438.000000	328.000000	1606913234.606828
250	50561.968750	20927.021484	-92086.789062	-187500.015625	-187500.015625	-187500.015625	-187500.015625	-187500.015625	257.000000	437.000000	328.000000	1606913234.606830
251	50578.777344	20942.667969	-101523.320312	-187500.015625	-187500.015625	-187500.015625	-187500.015625	-187500.015625	258.000000	438.000000	327.000000	1606913234.606831
252	50539.816406	20903.708984	-102743.187500	-187500.015625	-187500.015625	-187500.015625	-187500.015625	-187500.015625	257.000000	438.000000	327.000000	1606913234.606833
253	50494.914062	20859.564453	-95071.351562	-187500.015625	-187500.015625	-187500.015625	-187500.015625	-187500.015625	257.000000	437.000000	328.000000	1606913234.606835
254	50503.519531	20870.583984	-88275.398438	-187500.015625	-187500.015625	-187500.015625	-187500.015625	-187500.015625	258.000000	438.000000	328.000000	1606913234.606837
255	50557.050781	20925.568359	-91795.031250	-187500.015625	-187500.015625	-187500.015625	-187500.015625	-187500.015625	258.000000	437.000000	328.000000	1606913234.606838
256	50579.000000	20948.478516	-100594.179688	-187500.015625	-187500.015625	-187500.015625	-187500.015625	-187500.015625	257.000000	438.000000	328.000000	1606913234.606843
257	50541.316406	20909.675781	-102488.242188	-187500.015625	-187500.015625	-187500.015625	-187500.015625	-187500.015625	257.000000	438.000000	328.000000	1606913234.606844
258	50486.417969	20853.775391	-95104.125000	-187500.015625	-187500.015625	-187500.015625	-187500.015625	-187500.015625	258.000000	437.000000	328.000000	1606913234.606846
259	50499.964844	20867.900391	-89151.585938	-187500.015625	-187500.015625	-187500.015625	-187500.015625	-187500.015625	258.000000	438.000000	328.000000	1606913234.606847
260	50560.046875	20927.802734	-95405.828125	-187500.015625	-187500.015625	-187500.015625	-187500.015625	-187500.015625	258.000000	437.000000	328.000000	1606913234.606849
261	50571.445312	20939.001953	-103333.187500	-187500.015625	-187500.015625	-187500.015625	-187500.015625	-187500.015625	257.000000	438.000000	328.000000	1606913234.606851
262	50536.355469	20903.351562	-103614.796875	-187500.015625	-187500.015625	-187500.015625	-187500.015625	-187500.015625	257.000000	438.000000	327.000000	1606913234.606852
263	50486.664062	20852.880859	-95727.914062	-187500.015625	-187500.015625	-187500.015625	-187500.015625	-187500.015625	257.000000	438.000000	328.000000	1606913234.606854
264	50499.964844	20865.978516	-89272.593750	-187500.015625	-187500.015625	-187500.015625	-187500.015625	-187500.015625	258.000000	438.000000	328.000000	1606913234.606855
265	50557.812500	20924.607422	-94992.656250	-187500.015625	-187500.015625	-187500.015625	-187500.015625	-187500.015625	258.000000	437.000000	328.000000	1606913234.606857
266	50568.605469	20936.296875	-102868.625000	-187500.015625	-187500.015625	-187500.015625	-187500.015625	-187500.015625	258.000000	437.000000	328.000000	1606913234.606859
267	50532.105469	20900.265625	-103276.726562	-187500.015625	-187500.015625	-187500.015625	-187500.015625	-187500.015625	257.000000	438.000000	327.000000	1606913234.606860
268	50482.640625	20849.794922	-95551.000000	-187500.015625	-187500.015625	-187500.015625	-187500.015625	-187500.015625	257.000000	437.000000	328.000000	1606913234.606862
269	50492.007812	20860.636719	-88018.531250	-187500.015625	-187500.015625	-187500.015625	-187500.015625	-187500.015625	258.000000	438.000000	328.000000	1606913234.606863
270	50547.687500	20918.191406	-90584.351562	-187500.015625	-187500.015625	-187500.015625	-187500.015625	-187500.015625	257.000000	438.000000	328.000000	1606913234.606865
271	50572.542969	20942.890625	-99484.835938	-187500.015625	-187500.015625	-187500.015625	-187500.015625	-187500.015625	258.000000	438.000000	328.000000	1606913234.606867
272	50536.531250	20905.564453	-102413.812500	-187500.015625	-187500.015625	-187500.015625	-187500.015625	-187500.015625	257.000000	437.000000	328.000000	1606913234.606869
273	50481.546875	20848.791016	-95550.148438	-187500.015625	-187500.015625	-187500.015625	-187500.015625	-187500.015625	257.000000	437.000000	327.000000	1606913234.606870
274	50480.273438	20846.779297	-88085.695312	-187500.015625	-187500.015625	-187500.015625	-187500.015625	-187500.015625	258.000000	438.000000	328.000000	1606913234.606872
275	50539.171875	20908.916016	-91166.664062	-187500.015625	-187500.015625	-187500.015625	-187500.015625	-187500.015625	258.000000	438.000000	328.000000	1606913234.606873
276	50569.726562	20941.884766	-100806.968750	-187500.015625	-187500.015625	-187500.015625	-187500.015625	-187500.015625	258.000000	438.000000	328.000000	1606913234.606875
277	50532.578125	20903.708984	-103158.078125	-187500.015625	-187500.015625	-187500.015625	-187500.015625	-187500.015625	257.000000	438.000000	327.000000	1606913234.606876
278	50478.148438	20848.947266	-96097.367188	-187500.015625	-187500.015625	-187500.015625	-187500.015625	-187500.015625	257.000000	437.000000	327.000000	1606913234.606878
279	50483.402344	20854.019531	-88473.476562	-187500.015625	-187500.015625	-187500.015625	-187500.015625	-187500.015625	258.000000	437.000000	328.000000	1606913234.606880
280	50542.253906	20912.939453	-91477.726562	-187500.015625	-187500.015625	-187500.015625	-187500.015625	-187500.015625	258.000000	437.000000	328.000000	1606913234.606882
281	50567.535156	20937.794922	-101084.242188	-187500.015625	-187500.015625	-187500.015625	-187500.015625	-187500.015625	258.000000	437.000000	328.000000	1606913234.606884
282	50530.386719	20898.121094	-103401.203125	-187500.015625	-187500.015625	-187500.015625	-187500.015625	-187500.015625	257.000000	438.000000	327.000000	1606913234.606885
283	50477.972656	20844.005859	-96371.953125	-187500.015625	-187500.015625	-187500.015625	-187500.015625	-187500.015625	257.000000	438.000000	327.000000	1606913234.606887
284	50482.710938	20851.160156	-89467.390625	-187500.015625	-187500.015625	-187500.015625	-187500.015625	-187500.015625	258.000000	438.000000	328.000000	1606913234.606889
285	50532.734375	20905.339844	-94573.515625	-187500.015625	-187500.015625	-187500.015625	-187500.015625	-187500.015625	258.000000	437.000000	328.000000	1606913234.606890
286	50548.492188	20921.232422	-102957.632812	-187500.015625	-187500.015625	-187500.015625	-187500.015625	-187500.015625	258.000000	438.000000	328.000000	1606913234.606892
287	50519.835938	20892.644531	-104016.789062	-187500.015625	-187500.015625	-187500.015625	-187500.015625	-187500.015625	257.000000	437.000000	328.000000	1606913234.606894
288	50473.746094	20845.101562	-96690.023438	-187500.015625	-187500.015625	-187500.015625	-187500.015625	-187500.015625	257.000000	437.000000	328.000000	1606913234.606895
289	50480.718750	20851.001953	-89167.453125	-187500.015625	-187500.015625	-187500.015625	-187500.015625	-187500.015625	257.000000	438.000000	328.000000	1606913234.606897
290	50532.644531	20903.462891	-92195.289062	-187500.015625	-187500.015625	-187500.015625	-187500.015625	-187500.015625	257.000000	438.000000	328.000000	1606913234.606898
291	50555.398438	20927.289062	-100745.609375	-187500.015625	-187500.015625	-187500.015625	-187500.015625	-187500.015625	257.000000	437.000000	328.000000	1606913234.606900
292	50524.285156	20896.376953	-103141.585938	-187500.015625	-187500.015625	-187500.015625	-187500.015625	-187500.015625	257.000000	437.000000	327.000000	1606913234.606902
293	50477.480469	20848.431641	-96416.640625	-187500.015625	-187500.015625	-187500.015625	-187500.015625	-187500.015625	258.000000	437.000000	328.000000	1606913234.606903
294	50485.414062	20855.093750	-89328.367188	-187500.015625	-187500.015625	-187500.015625	-187500.015625	-187500.015625	258.000000	438.000000	328.000000	1606913234.606905
295	50542.230469	20911.464844	-94119.195312	-187500.015625	-187500.015625	-187500.015625	-187500.015625	-187500.015625	258.000000	437.000000	328.000000	1606913234.606906
296	50558.167969	20927.154297	-102513.703125	-187500.015625	-187500.015625	-187500.015625	-187500.015625	-187500.015625	257.000000	438.000000	328.000000	1606913234.606908
297	50527.546875	20895.416016	-103857.867188	-187500.015625	-187500.015625	-187500.015625	-187500.015625	-187500.015625	257.000000	437.000000	328.000000	1606913234.606910
298	50477.925781	20846.085938	-96787.562500	-187500.015625	-187500.015625	-187500.015625	-187500.015625	-187500.015625	257.000000	437.000000	327.000000	1606913234.606911
299	50479.738281	20850.287109	-88446.031250	-187500.015625	-187500.015625	-187500.015625	-187500.015625	-187500.015625	258.000000	438.000000	328.000000	1606913234.606913
300	50539.035156	20910.257812	-91186.976562	-187500.015625	-187500.015625	-187500.015625	-187500.015625	-187500.015625	257.000000	437.000000	327.000000	1606913234.606915
301	50569.636719	20941.035156	-100882.625000	-187500.015625	-187500.015625	-187500.015625	-187500.015625	-187500.015625	257.000000	438.000000	327.000000	1606913234.606916
302	50537.136719	20906.591797	-103471.898438	-187500.015625	-187500.015625	-187500.015625	-187500.015625	-187500.015625	257.000000	438.000000	327.000000	1606913234.606918
303	50487.539062	20854.958984	-96906.718750	-187500.015625	-187500.015625	-187500.015625	-187500.015625	-187500.015625	257.000000	437.000000	328.000000	1606913234.606920
304	50490.867188	20858.871094	-89388.554688	-187500.015625	-187500.015625	-187500.015625	-187500.015625	-187500.015625	258.000000	438.000000	328.000000	1606913234.606922
305	50547.441406	20915.935547	-93418.734375	-187500.015625	-187500.015625	-187500.015625	-187500.015625	-187500.015625	257.000000	437.000000	328.000000	1606913234.606924
306	50571.335938	20940.298828	-102018.968750	-187500.015625	-187500.015625	-187500.015625	-187500.015625	-187500.015625	257.000000	438.000000	328.000000	1606913234.606925
307	50543.910156	20912.402344	-103863.164062	-187500.015625	-187500.015625	-187500.015625	-187500.015625	-187500.015625	257.000000	438.000000	327.000000	1606913234.606927
308	50493.257812	20860.009766	-97134.687500	-187500.015625	-187500.015625	-187500.015625	-187500.015625	-187500.015625	257.000000	438.000000	327.000000	1606913234.606928
309	50490.867188	20857.394531	-89218.328125	-187500.015625	-187500.015625	-187500.015625	-187500.015625	-187500.015625	257.000000	438.000000	328.000000	1606913234.606930
310	50543.640625	20911.666016	-92436.507812	-187500.015625	-187500.015625	-187500.015625	-187500.015625	-187500.015625	258.000000	437.000000	328.000000	1606913234.606932
311	50569.097656	20938.464844	-101363.726562	-187500.015625	-187500.015625	-187500.015625	-187500.015625	-187500.015625	258.000000	437.000000	328.000000	1606913234.606933
312	50536.980469	20905.072266	-103665.039062	-187500.015625	-187500.015625	-187500.015625	-187500.015625	-187500.015625	257.000000	438.000000	328.000000	1606913234.606935
313	50483.113281	20848.656250	-97168.437500	-187500.015625	-187500.015625	-187500.015625	-187500.015625	-187500.015625	258.000000	438.000000	327.000000	1606913234.606937
314	50477.187500	20841.750000	-88720.039062	-187500.015625	-187500.015625	-187500.015625	-187500.015625	-187500.015625	258.000000	437.000000	328.000000	1606913234.606938
315	50534.363281	20900.757812	-89748.062500	-187500.015625	-187500.015625	-187500.015625	-187500.015625	-187500.015625	258.000000	437.000000	327.000000	1606913234.606940
316	50573.257812	20939.873047	-98399.351562	-187500.015625	-187500.015625	-187500.015625	-187500.015625	-187500.015625	258.000000	437.000000	328.000000	1606913234.606941
317	50548.402344	20913.632812	-102690.750000	-187500.015625	-187500.015625	-187500.015625	-187500.015625	-187500.015625	258.000000	438.000000	327.000000	1606913234.606943
318	50495.964844	20860.457031	-97136.585938	-187500.015625	-187500.015625	-187500.015625	-187500.015625	-187500.015625	258.000000	438.000000	327.000000	1606913234.606945
319	50496.878906	20862.357422	-89429.078125	-187500.015625	-187500.015625	-187500.015625	-187500.015625	-187500.015625	257.000000	438.000000	328.000000	1606913234.606946
320	50550.589844	20915.957031	-92228.320312	-187500.015625	-187500.015625	-187500.015625	-187500.015625	-187500.015625	257.000000	437.000000	327.000000	1606913234.606948
321	50576.542969	20941.929688	-100993.937500	-187500.015625	-187500.015625	-187500.015625	-187500.015625	-187500.015625	257.000000	438.000000	327.000000	1606913234.606950
322	50547.238281	20911.798828	-103880.445312	-187500.015625	-187500.015625	-187500.015625	-187500.015625	-187500.015625	257.000000	437.000000	327.000000	1606913234.606951
323	50496.164062	20861.642578	-97711.164062	-187500.015625	-187500.015625	-187500.015625	-187500.015625	-187500.015625	257.000000	437.000000	327.000000	1606913234.606953
324	50489.773438	20857.998047	-89109.695312	-187500.015625	-187500.015625	-187500.015625	-187500.015625	-187500.015625	257.000000	438.000000	328.000000	1606913234.606954
325	50535.503906	20905.808594	-89793.367188	-187500.015625	-187500.015625	-187500.015625	-187500.015625	-187500.015625	257.000000	437.000000	327.000000	1606913234.606956
326	50570.460938	20941.750000	-98316.445312	-187500.015625	-187500.015625	-187500.015625	-187500.015625	-187500.015625	257.000000	438.000000	327.000000	1606913234.606958
327	50548.378906	20918.794922	-102923.679688	-187500.015625	-187500.015625	-187500.015625	-187500.015625	-187500.015625	257.000000	438.000000	327.000000	1606913234.606960
328	50501.171875	20868.906250	-97580.023438	-187500.015625	-187500.015625	-187500.015625	-187500.015625	-187500.015625	257.000000	437.000000	327.000000	1606913234.606962
329	50501.441406	20868.974609	-89842.859375	-187500.015625	-187500.015625	-187500.015625	-187500.015625	-187500.015625	257.000000	438.000000	328.000000	1606913234.606963
330	50555.085938	20925.121094	-93717.039062	-187500.015625	-187500.015625	-187500.015625	-187500.015625	-187500.015625	258.000000	437.000000	328.000000	1606913234.606965
331	50576.585938	20945.841797	-102472.015625	-187500.015625	-187500.015625	-187500.015625	-187500.015625	-187500.015625	257.000000	438.000000	327.000000	1606913234.606967
332	50548.738281	20917.656250	-104421.109375	-187500.015625	-187500.015625	-187500.015625	-187500.015625	-187500.015625	257.000000	438.000000	327.000000	1606913234.606968
333	50498.132812	20866.939453	-98032.937500	-187500.015625	-187500.015625	-187500.015625	-187500.015625	-187500.015625	257.000000	437.000000	327.000000	1606913234.606970
334	50495.250000	20864.771484	-89711.945312	-187500.015625	-187500.015625	-187500.015625	-187500.015625	-187500.015625	257.000000	438.000000	328.000000	1606913234.606972
335	50550.906250	20921.902344	-93148.257812	-187500.015625	-187500.015625	-187500.015625	-187500.015625	-187500.015625	257.000000	437.000000	328.000000	1606913234.606973
336	50574.687500	20944.947266	-102009.421875	-187500.015625	-187500.015625	-187500.015625	-187500.015625	-187500.015625	257.000000	438.000000	327.000000	1606913234.606975
337	50547.773438	20915.644531	-104262.593750	-187500.015625	-187500.015625	-187500.015625	-187500.015625	-187500.015625	257.000000	438.000000	328.000000	1606913234.606977
338	50502.246094	20868.101562	-98124.445312	-187500.015625	-187500.015625	-187500.015625	-187500.015625	-187500.015625	257.000000	437.000000	328.000000	1606913234.606978
339	50497.527344	20862.357422	-89739.992188	-187500.015625	-187500.015625	-187500.015625	-187500.015625	-187500.015625	258.000000	437.000000	328.000000	1606913234.606980
340	50550.570312	20916.806641	-92703.429688	-187500.015625	-187500.015625	-187500.015625	-187500.015625	-187500.015625	257.000000	437.000000	327.000000	1606913234.606982
341	50581.972656	20947.718750	-101476.156250	-187500.015625	-187500.015625	-187500.015625	-187500.015625	-187500.015625	257.000000	438.000000	327.000000	1606913234.606983
342	50558.617188	20923.289062	-104012.765625	-187500.015625	-187500.015625	-187500.015625	-187500.015625	-187500.015625	257.000000	439.000000	327.000000	1606913234.606985
343	50508.390625	20872.035156	-98073.054688	-187500.015625	-187500.015625	-187500.015625	-187500.015625	-187500.015625	257.000000	437.000000	327.000000	1606913234.606986
344	50499.718750	20863.453125	-89394.476562	-187500.015625	-187500.015625	-187500.015625	-187500.015625	-187500.015625	257.000000	438.000000	328.000000	1606913234.606988
345	50551.507812	20916.962891	-91132.796875	-187500.015625	-187500.015625	-187500.015625	-187500.015625	-187500.015625	258.000000	437.000000	328.000000	1606913234.606990
346	50588.523438	20954.111328	-100115.671875	-187500.015625	-187500.015625	-187500.015625	-187500.015625	-187500.015625	257.000000	438.000000	328.000000	1606913234.606991
347	50562.570312	20927.445312	-103556.007812	-187500.015625	-187500.015625	-187500.015625	-187500.015625	-187500.015625	257.000000	438.000000	327.000000	1606913234.606993
348	50512.125000	20876.931641	-97980.476562	-187500.015625	-187500.015625	-187500.015625	-187500.015625	-187500.015625	257.000000	437.000000	327.000000	1606913234.606994
349	50499.429688	20865.195312	-88927.328125	-187500.015625	-187500.015625	-187500.015625	-187500.015625	-187500.015625	257.000000	438.000000	328.000000	1606913234.606997
350	50549.675781	20916.851562	-89324.140625	-187500.015625	-187500.015625	-187500.015625	-187500.015625	-187500.015625	258.000000	437.000000	328.000000	1606913234.606998
351	50586.777344	20954.044922	-98843.632812	-187500.015625	-187500.015625	-187500.015625	-187500.015625	-187500.015625	257.000000	438.000000	328.000000	1606913234.607000
352	50561.296875	20928.183594	-103296.234375	-187500.015625	-187500.015625	-187500.015625	-187500.015625	-187500.015625	257.000000	438.000000	328.000000	1606913234.607002
353	50509.261719	20875.925781	-98141.656250	-187500.015625	-187500.015625	-187500.015625	-187500.015625	-187500.015625	258.000000	437.000000	327.000000	1606913234.607003
354	50494.914062	20861.173828	-89691.468750	-187500.015625	-187500.015625	-187500.015625	-187500.015625	-187500.015625	257.000000	438.000000	328.000000	1606913234.607005
355	50545.250000	20913.341797	-92151.390625	-187500.015625	-187500.015625	-187500.015625	-187500.015625	-187500.015625	257.000000	438.000000	328.000000	1606913234.607007
356	50571.019531	20939.404297	-101111.531250	-187500.015625	-187500.015625	-187500.015625	-187500.015625	-187500.015625	257.000000	438.000000	328.000000	1606913234.607008
357	50547.640625	20915.308594	-104065.226562	-187500.015625	-187500.015625	-187500.015625	-187500.015625	-187500.015625	257.000000	438.000000	327.000000	1606913234.607010
358	50499.988281	20869.443359	-98407.929688	-187500.015625	-187500.015625	-187500.015625	-187500.015625	-187500.015625	257.000000	438.000000	328.000000	1606913234.607011
359	50490.375000	20861.576172	-89692.765625	-187500.015625	-187500.015625	-187500.015625	-187500.015625	-187500.015625	258.000000	438.000000	328.000000	1606913234.607013
360	50542.679688	20915.666016	-92049.507812	-187500.015625	-187500.015625	-187500.015625	-187500.015625	-187500.015625	258.000000	437.000000	328.000000	1606913234.607015
361	50574.261719	20946.220703	-101059.851562	-187500.015625	-187500.015625	-187500.015625	-187500.015625	-187500.015625	258.000000	437.000000	328.000000	1606913235.086043
362	50553.988281	20923.400391	-104105.656250	-187500.015625	-187500.015625	-187500.015625	-187500.015625	-187500.015625	257.000000	438.000000	327.000000	1606913235.086154
363	50508.437500	20876.058594	-98688.132812	-187500.015625	-187500.015625	-187500.015625	-187500.015625	-187500.015625	257.000000	437.000000	327.000000	1606913235.086156
364	50493.437500	20861.396484	-89502.953125	-187500.015625	-187500.015625	-187500.015625	-187500.015625	-187500.015625	257.000000	438.000000	328.000000	1606913235.086158
365	50536.734375	20905.564453	-88756.382812	-187500.015625	-187500.015625	-187500.015625	-187500.015625	-187500.015625	257.000000	437.000000	327.000000	1606913235.086160
366	50576.855469	20947.919922	-96830.187500	-187500.015625	-187500.015625	-187500.015625	-187500.015625	-187500.015625	257.000000	437.000000	328.000000	1606913235.086162
367	50553.699219	20924.673828	-102552.437500	-187500.015625	-187500.015625	-187500.015625	-187500.015625	-187500.015625	257.000000	438.000000	327.000000	1606913235.086163
368	50499.964844	20871.142578	-98419.445312	-187500.015625	-187500.015625	-187500.015625	-187500.015625	-187500.015625	257.000000	437.000000	327.000000	1606913235.086165
369	50486.554688	20857.931641	-90048.289062	-187500.015625	-187500.015625	-187500.015625	-187500.015625	-187500.015625	257.000000	438.000000	328.000000	1606913235.086166
370	50538.367188	20910.480469	-92117.031250	-187500.015625	-187500.015625	-187500.015625	-187500.015625	-187500.015625	258.000000	438.000000	328.000000	1606913235.086168
371	50566.953125	20939.560547	-101113.500000	-187500.015625	-187500.015625	-187500.015625	-187500.015625	-187500.015625	257.000000	438.000000	328.000000	1606913235.086169
372	50544.960938	20918.281250	-104390.289062	-187500.015625	-187500.015625	-187500.015625	-187500.015625	-187500.015625	257.000000	438.000000	327.000000	1606913235.086171
373	50495.339844	20867.990234	-99266.906250	-187500.015625	-187500.015625	-187500.015625	-187500.015625	-187500.015625	257.000000	437.000000	327.000000	1606913235.086176
374	50481.882812	20853.304688	-90289.625000	-187500.015625	-187500.015625	-187500.015625	-187500.015625	-187500.015625	257.000000	438.000000	328.000000	1606913235.086178
375	50533.269531	20904.378906	-91513.468750	-187500.015625	-187500.015625	-187500.015625	-187500.015625	-187500.015625	257.000000	438.000000	328.000000	1606913235.086179
376	50569.210938	20940.253906	-100402.710938	-187500.015625	-187500.015625	-187500.015625	-187500.015625	-187500.015625	257.000000	438.000000	327.000000	1606913235.086181
377	50550.613281	20922.037109	-104168.382812	-187500.015625	-187500.015625	-187500.015625	-187500.015625	-187500.015625	257.000000	438.000000	327.000000	1606913235.086182
378	50503.183594	20874.136719	-99263.867188	-187500.015625	-187500.015625	-187500.015625	-187500.015625	-187500.015625	257.000000	437.000000	327.000000	1606913235.086184
379	50487.468750	20859.496094	-90253.679688	-187500.015625	-187500.015625	-187500.015625	-187500.015625	-187500.015625	257.000000	437.000000	328.000000	1606913235.086186
380	50535.414062	20908.537109	-91002.554688	-187500.015625	-187500.015625	-187500.015625	-187500.015625	-187500.015625	258.000000	437.000000	328.000000	1606913235.086187
381	50570.687500	20944.433594	-99823.781250	-187500.015625	-187500.015625	-187500.015625	-187500.015625	-187500.015625	257.000000	437.000000	328.000000	1606913235.086189
382	50547.976562	20921.343750	-103941.421875	-187500.015625	-187500.015625	-187500.015625	-187500.015625	-187500.015625	257.000000	438.000000	327.000000	1606913235.086191
383	50498.019531	20869.332031	-99279.179688	-187500.015625	-187500.015625	-187500.015625	-187500.015625	-187500.015625	257.000000	438.000000	327.000000	1606913235.086192
384	50480.429688	20851.964844	-90166.195312	-187500.015625	-187500.015625	-187500.015625	-187500.015625	-187500.015625	257.000000	437.000000	327.000000	1606913235.086194
385	50526.609375	20898.746094	-89958.367188	-187500.015625	-187500.015625	-187500.015625	-187500.015625	-187500.015625	257.000000	438.000000	328.000000	1606913235.086196
386	50569.835938	20940.857422	-98657.531250	-187500.015625	-187500.015625	-187500.015625	-187500.015625	-187500.015625	257.000000	437.000000	328.000000	1606913235.086197
387	50552.132812	20921.835938	-103570.898438	-187500.015625	-187500.015625	-187500.015625	-187500.015625	-187500.015625	257.000000	438.000000	328.000000	1606913235.086199
388	50500.703125	20871.007812	-99211.921875	-187500.015625	-187500.015625	-187500.015625	-187500.015625	-187500.015625	257.000000	437.000000	328.000000	1606913235.086200
389	50479.265625	20849.863281	-90247.554688	-187500.015625	-187500.015625	-187500.015625	-187500.015625	-187500.015625	257.000000	438.000000	328.000000	1606913235.086202
390	50524.707031	20896.154297	-90778.296875	-187500.015625	-187500.015625	-187500.015625	-187500.015625	-187500.015625	257.000000	438.000000	328.000000	1606913235.086204
391	50561.765625	20933.458984	-99661.039062	-187500.015625	-187500.015625	-187500.015625	-187500.015625	-187500.015625	258.000000	437.000000	328.000000	1606913235.086205
392	50549.453125	20920.830078	-103940.859375	-187500.015625	-187500.015625	-187500.015625	-187500.015625	-187500.015625	257.000000	437.000000	327.000000	1606913235.086207
393	50507.027344	20878.181641	-99536.585938	-187500.015625	-187500.015625	-187500.015625	-187500.015625	-187500.015625	258.000000	437.000000	327.000000	1606913235.086209
394	50487.695312	20858.244141	-90526.328125	-187500.015625	-187500.015625	-187500.015625	-187500.015625	-187500.015625	258.000000	438.000000	328.000000	1606913235.086210
395	50533.292969	20904.535156	-91039.257812	-187500.015625	-187500.015625	-187500.015625	-187500.015625	-187500.015625	258.000000	438.000000	328.000000	1606913235.086212
396	50569.480469	20940.833984	-99850.203125	-187500.015625	-187500.015625	-187500.015625	-187500.015625	-187500.015625	257.000000	438.000000	328.000000	1606913235.086215
397	50553.093750	20923.400391	-104065.070312	-187500.015625	-187500.015625	-187500.015625	-187500.015625	-187500.015625	257.000000	438.000000	327.000000	1606913235.086217
398	50504.949219	20874.001953	-99721.656250	-187500.015625	-187500.015625	-187500.015625	-187500.015625	-187500.015625	257.000000	437.000000	327.000000	1606913235.086218
399	50484.164062	20852.031250	-90568.953125	-187500.015625	-187500.015625	-187500.015625	-187500.015625	-187500.015625	257.000000	438.000000	328.000000	1606913235.086220
400	50530.027344	20899.013672	-90702.796875	-187500.015625	-187500.015625	-187500.015625	-187500.015625	-187500.015625	257.000000	438.000000	328.000000	1606913235.086222
401	50570.441406	20938.978516	-99525.117188	-187500.015625	-187500.015625	-187500.015625	-187500.015625	-187500.015625	257.000000	437.000000	327.000000	1606913235.086223
402	50555.015625	20923.199219	-103999.578125	-187500.015625	-187500.015625	-187500.015625	-187500.015625	-187500.015625	257.000000	438.000000	327.000000	1606913235.086225
403	50505.015625	20872.839844	-99809.226562	-187500.015625	-187500.015625	-187500.015625	-187500.015625	-187500.015625	257.000000	437.000000	327.000000	1606913235.086226
404	50484.363281	20852.857422	-90669.984375	-187500.015625	-187500.015625	-187500.015625	-187500.015625	-187500.015625	257.000000	439.000000	328.000000	1606913235.086228
405	50529.601562	20900.400391	-90654.671875	-187500.015625	-187500.015625	-187500.015625	-187500.015625	-187500.015625	257.000000	437.000000	328.000000	1606913235.086230
406	50567.312500	20938.777344	-99421.718750	-187500.015625	-187500.015625	-187500.015625	-187500.015625	-187500.015625	257.000000	437.000000	327.000000	1606913235.086231
407	50547.640625	20917.857422	-103941.601562	-187500.015625	-187500.015625	-187500.015625	-187500.015625	-187500.015625	257.000000	438.000000	327.000000	1606913235.086233
408	50503.675781	20871.990234	-99771.570312	-187500.015625	-187500.015625	-187500.015625	-187500.015625	-187500.015625	257.000000	437.000000	327.000000	1606913235.086235
409	50486.398438	20853.976562	-90553.351562	-187500.015625	-187500.015625	-187500.015625	-187500.015625	-187500.015625	257.000000	438.000000	327.000000	1606913235.086236
410	50533.871094	20901.427734	-90323.265625	-187500.015625	-187500.015625	-187500.015625	-187500.015625	-187500.015625	257.000000	438.000000	328.000000	1606913235.086238
411	50579.425781	20944.566406	-99095.695312	-187500.015625	-187500.015625	-187500.015625	-187500.015625	-187500.015625	257.000000	437.000000	328.000000	1606913235.086240
412	50563.375000	20926.796875	-103889.203125	-187500.015625	-187500.015625	-187500.015625	-187500.015625	-187500.015625	257.000000	438.000000	327.000000	1606913235.086241
413	50512.839844	20876.998047	-99984.984375	-187500.015625	-187500.015625	-187500.015625	-187500.015625	-187500.015625	257.000000	437.000000	327.000000	1606913235.086243
414	50485.792969	20850.757812	-90728.632812	-187500.015625	-187500.015625	-187500.015625	-187500.015625	-187500.015625	257.000000	438.000000	328.000000	1606913235.086244
415	50533.378906	20900.132812	-90471.164062	-187500.015625	-187500.015625	-187500.015625	-187500.015625	-187500.015625	257.000000	438.000000	328.000000	1606913235.086246
416	50576.003906	20943.115234	-99219.992188	-187500.015625	-187500.015625	-187500.015625	-187500.015625	-187500.015625	257.000000	437.000000	328.000000	1606913235.086248
417	50561.074219	20928.250000	-103844.679688	-187500.015625	-187500.015625	-187500.015625	-187500.015625	-187500.015625	258.000000	438.000000	328.000000	1606913235.086249
418	50516.191406	20882.048828	-100094.328125	-187500.015625	-187500.015625	-187500.015625	-187500.015625	-187500.015625	257.000000	436.000000	328.000000	1606913235.086251
419	50492.031250	20857.841797	-90845.687500	-187500.015625	-187500.015625	-187500.015625	-187500.015625	-187500.015625	258.000000	438.000000	328.000000	1606913235.086253
420	50531.792969	20899.796875	-90356.406250	-187500.015625	-187500.015625	-187500.015625	-187500.015625	-187500.015625	258.000000	437.000000	328.000000	1606913235.086255
421	50567.468750	20935.738281	-99084.046875	-187500.015625	-187500.015625	-187500.015625	-187500.015625	-187500.015625	257.000000	438.000000	328.000000	1606913235.086257
422	50555.644531	20923.847656	-103880.781250	-187500.015625	-187500.015625	-187500.015625	-187500.015625	-187500.015625	257.000000	438.000000	327.000000	1606913235.086258
423	50508.078125	20876.886719	-100293.304688	-187500.015625	-187500.015625	-187500.015625	-187500.015625	-187500.015625	257.000000	437.000000	327.000000	1606913235.086260
424	50479.199219	20848.500000	-91047.679688	-187500.015625	-187500.015625	-187500.015625	-187500.015625	-187500.015625	257.000000	438.000000	328.000000	1606913235.086262
425	50520.574219	20890.990234	-90181.242188	-187500.015625	-187500.015625	-187500.015625	-187500.015625	-187500.015625	262.000000	437.000000	1019.000000	1606913235.086263
426	50561.074219	20930.664062	-98754.765625	-187500.015625	-187500.015625	-187500.015625	-187500.015625	-187500.015625	303.000000	437.000000	1019.000000	1606913235.086265
427	50544.824219	20913.140625	-103733.187500	-187500.015625	-187500.015625	-187500.015625	-187500.015625	-187500.015625	335.000000	438.000000	1019.000000	1606913235.086267
428	50491.359375	20858.691406	-100274.125000	-187500.015625	-187500.015625	-187500.015625	-187500.015625	-187500.015625	360.000000	437.000000	1018.000000	1606913235.086268
429	50464.582031	20833.031250	-91107.695312	-187500.015625	-187500.015625	-187500.015625	-187500.015625	-187500.015625	380.000000	438.000000	1018.000000	1606913235.086270
430	50510.449219	20883.480469	-90222.523438	-187500.015625	-187500.015625	-187500.015625	-187500.015625	-187500.015625	396.000000	438.000000	1018.000000	1606913235.086271
431	50554.683594	20928.519531	-98848.554688	-187500.015625	-187500.015625	-187500.015625	-187500.015625	-187500.015625	409.000000	437.000000	1019.000000	1606913235.086273
432	50542.164062	20915.644531	-103923.828125	-187500.015625	-187500.015625	-187500.015625	-187500.015625	-187500.015625	419.000000	438.000000	1018.000000	1606913235.086275
433	50494.152344	20865.218750	-100433.734375	-187500.015625	-187500.015625	-187500.015625	-187500.015625	-187500.015625	427.000000	437.000000	1019.000000	1606913235.086276
434	50469.632812	20839.111328	-91069.851562	-187500.015625	-187500.015625	-187500.015625	-187500.015625	-187500.015625	434.000000	438.000000	1018.000000	1606913235.086277
435	50517.085938	20890.029297	-89928.640625	-187500.015625	-187500.015625	-187500.015625	-187500.015625	-187500.015625	439.000000	437.000000	1018.000000	1606913235.086279
436	50563.957031	20937.056641	-98542.000000	-187500.015625	-187500.015625	-187500.015625	-187500.015625	-187500.015625	443.000000	437.000000	1018.000000	1606913235.086281
437	50550.503906	20920.851562	-103885.250000	-187500.015625	-187500.015625	-187500.015625	-187500.015625	-187500.015625	447.000000	438.000000	1018.000000	1606913235.086283
438	50504.906250	20873.533203	-100690.179688	-187500.015625	-187500.015625	-187500.015625	-187500.015625	-187500.015625	449.000000	437.000000	1018.000000	1606913235.086284
439	50474.574219	20843.359375	-91467.937500	-187500.015625	-187500.015625	-187500.015625	-187500.015625	-187500.015625	452.000000	438.000000	1018.000000	1606913235.086286
440	50514.070312	20884.843750	-89964.359375	-187500.015625	-187500.015625	-187500.015625	-187500.015625	-187500.015625	453.000000	437.000000	1019.000000	1606913235.086287
441	50559.152344	20930.865234	-98343.492188	-187500.015625	-187500.015625	-187500.015625	-187500.015625	-187500.015625	455.000000	437.000000	1019.000000	1606913235.086289
442	50549.117188	20920.271484	-103846.468750	-187500.015625	-187500.015625	-187500.015625	-187500.015625	-187500.015625	455.000000	438.000000	1018.000000	1606913235.086292
443	50504.191406	20874.695312	-100799.593750	-187500.015625	-187500.015625	-187500.015625	-187500.015625	-187500.015625	456.000000	437.000000	1019.000000	1606913235.086294
444	50474.238281	20843.693359	-91546.710938	-187500.015625	-187500.015625	-187500.015625	-187500.015625	-187500.015625	457.000000	438.000000	1019.000000	1606913235.086295
445	50512.371094	20883.412109	-89381.742188	-187500.015625	-187500.015625	-187500.015625	-187500.015625	-187500.015625	458.000000	438.000000	1018.000000	1606913235.086297
446	50562.281250	20933.503906	-97384.515625	-187500.015625	-187500.015625	-187500.015625	-187500.015625	-187500.015625	458.000000	437.000000	1018.000000	1606913235.086299
447	50556.671875	20926.910156	-103559.851562	-187500.015625	-187500.015625	-187500.015625	-187500.015625	-187500.015625	459.000000	438.000000	1019.000000	1606913235.086300
448	50508.703125	20877.378906	-100935.937500	-187500.015625	-187500.015625	-187500.015625	-187500.015625	-187500.015625	459.000000	437.000000	1019.000000	1606913235.086302
449	50474.664062	20842.755859	-91650.664062	-187500.015625	-187500.015625	-187500.015625	-187500.015625	-187500.015625	459.000000	438.000000	1019.000000	1606913235.086304
450	50505.195312	20873.578125	-87897.937500	-187500.015625	-187500.015625	-187500.015625	-187500.015625	-187500.015625	459.000000	438.000000	1017.000000	1606913235.086305
451	50557.566406	20926.261719	-94090.601562	-187500.015625	-187500.015625	-187500.015625	-187500.015625	-187500.015625	459.000000	437.000000	1018.000000	1606913235.086307
452	50559.195312	20926.820312	-101865.929688	-187500.015625	-187500.015625	-187500.015625	-187500.015625	-187500.015625	459.000000	438.000000	1019.000000	1606913235.086309
453	50510.695312	20876.394531	-100597.148438	-187500.015625	-187500.015625	-187500.015625	-187500.015625	-187500.015625	459.000000	437.000000	1019.000000	1606913235.086310
454	50476.742188	20842.128906	-91943.359375	-187500.015625	-187500.015625	-187500.015625	-187500.015625	-187500.015625	459.000000	438.000000	1018.000000	1606913235.086312
455	50509.820312	20876.349609	-89497.390625	-187500.015625	-187500.015625	-187500.015625	-187500.015625	-187500.015625	460.000000	438.000000	1019.000000	1606913235.086313
456	50556.359375	20924.718750	-96892.398438	-187500.015625	-187500.015625	-187500.015625	-187500.015625	-187500.015625	460.000000	437.000000	1018.000000	1606913235.086315
457	50555.843750	20925.322266	-103643.312500	-187500.015625	-187500.015625	-187500.015625	-187500.015625	-187500.015625	460.000000	438.000000	1019.000000	1606913235.086317
458	50508.054688	20877.623047	-101491.914062	-187500.015625	-187500.015625	-187500.015625	-187500.015625	-187500.015625	460.000000	437.000000	1018.000000	1606913235.086318
459	50474.417969	20843.291016	-92319.585938	-187500.015625	-187500.015625	-187500.015625	-187500.015625	-187500.015625	460.000000	438.000000	1019.000000	1606913235.086320
460	50512.437500	20880.820312	-90105.468750	-187500.015625	-187500.015625	-187500.015625	-187500.015625	-187500.015625	460.000000	437.000000	1019.000000	1606913235.086322
461	50562.683594	20930.216797	-98457.062500	-187500.015625	-187500.015625	-187500.015625	-187500.015625	-187500.015625	460.000000	437.000000	1019.000000	1606913235.086323
462	50558.882812	20924.986328	-104403.812500	-187500.015625	-187500.015625	-187500.015625	-187500.015625	-187500.015625	460.000000	438.000000	1018.000000	1606913235.086325
463	50515.121094	20879.769531	-101862.304688	-187500.015625	-187500.015625	-187500.015625	-187500.015625	-187500.015625	460.000000	438.000000	1018.000000	1606913235.086327
464	50481.324219	20846.218750	-92610.445312	-187500.015625	-187500.015625	-187500.015625	-187500.015625	-187500.015625	460.000000	438.000000	1018.000000	1606913235.086329
465	50508.703125	20875.947266	-88611.250000	-187500.015625	-187500.015625	-187500.015625	-187500.015625	-187500.015625	460.000000	438.000000	1019.000000	1606913235.086330
466	50557.386719	20926.394531	-94688.710938	-187500.015625	-187500.015625	-187500.015625	-187500.015625	-187500.015625	460.000000	438.000000	1019.000000	1606913235.086332
467	50553.789062	20922.550781	-102378.320312	-187500.015625	-187500.015625	-187500.015625	-187500.015625	-187500.015625	460.000000	438.000000	1018.000000	1606913235.086334
468	50510.292969	20878.697266	-101308.695312	-187500.015625	-187500.015625	-187500.015625	-187500.015625	-187500.015625	460.000000	437.000000	1019.000000	1606913235.086336
469	50477.367188	20845.884766	-92666.351562	-187500.015625	-187500.015625	-187500.015625	-187500.015625	-187500.015625	460.000000	437.000000	1019.000000	1606913235.086337
470	50511.878906	20881.468750	-90499.570312	-187500.015625	-187500.015625	-187500.015625	-187500.015625	-187500.015625	460.000000	438.000000	1018.000000	1606913235.086339
471	50560.359375	20929.636719	-98945.718750	-187500.015625	-187500.015625	-187500.015625	-187500.015625	-187500.015625	460.000000	437.000000	1017.000000	1606913235.086340
472	50555.933594	20924.048828	-104708.914062	-187500.015625	-187500.015625	-187500.015625	-187500.015625	-187500.015625	460.000000	438.000000	1018.000000	1606913235.086342
473	50511.074219	20878.562500	-102292.015625	-187500.015625	-187500.015625	-187500.015625	-187500.015625	-187500.015625	460.000000	438.000000	1018.000000	1606913235.086344
474	50473.343750	20840.990234	-93011.843750	-187500.015625	-187500.015625	-187500.015625	-187500.015625	-187500.015625	460.000000	437.000000	1019.000000	1606913235.086345
475	50501.375000	20870.716797	-88382.234375	-187500.015625	-187500.015625	-187500.015625	-187500.015625	-187500.015625	460.000000	438.000000	1019.000000	1606913235.086347
476	50553.808594	20923.757812	-93962.843750	-187500.015625	-187500.015625	-187500.015625	-187500.015625	-187500.015625	460.000000	438.000000	1019.000000	1606913235.086349
477	50560.449219	20930.351562	-102085.625000	-187500.015625	-187500.015625	-187500.015625	-187500.015625	-187500.015625	460.000000	438.000000	1018.000000	1606913235.086350
478	50512.058594	20881.513672	-101591.289062	-187500.015625	-187500.015625	-187500.015625	-187500.015625	-187500.015625	459.000000	438.000000	1018.000000	1606913235.086352
479	50474.437500	20844.005859	-93045.906250	-187500.015625	-187500.015625	-187500.015625	-187500.015625	-187500.015625	460.000000	438.000000	1019.000000	1606913235.086354
480	50506.402344	20878.919922	-90416.734375	-187500.015625	-187500.015625	-187500.015625	-187500.015625	-187500.015625	460.000000	437.000000	1018.000000	1606913235.086355
481	50555.351562	20930.574219	-98654.984375	-187500.015625	-187500.015625	-187500.015625	-187500.015625	-187500.015625	460.000000	437.000000	1019.000000	1606913235.566477
482	50549.921875	20923.847656	-104719.125000	-187500.015625	-187500.015625	-187500.015625	-187500.015625	-187500.015625	460.000000	438.000000	1019.000000	1606913235.566617
483	50505.195312	20876.416016	-102626.664062	-187500.015625	-187500.015625	-187500.015625	-187500.015625	-187500.015625	460.000000	438.000000	1018.000000	1606913235.566619
484	50466.527344	20837.658203	-93463.078125	-187500.015625	-187500.015625	-187500.015625	-187500.015625	-187500.015625	460.000000	438.000000	1018.000000	1606913235.566621
485	50504.972656	20879.679688	-90250.328125	-187500.015625	-187500.015625	-187500.015625	-187500.015625	-187500.015625	460.000000	438.000000	1018.000000	1606913235.566623
486	50553.675781	20927.892578	-98109.757812	-187500.015625	-187500.015625	-187500.015625	-187500.015625	-187500.015625	460.000000	437.000000	1018.000000	1606913235.566624
487	50551.082031	20922.439453	-104366.351562	-187500.015625	-187500.015625	-187500.015625	-187500.015625	-187500.015625	460.000000	437.000000	1018.000000	1606913235.566626
488	50513.531250	20883.480469	-102504.695312	-187500.015625	-187500.015625	-187500.015625	-187500.015625	-187500.015625	460.000000	437.000000	1019.000000	1606913235.566628
489	50476.070312	20846.689453	-93519.070312	-187500.015625	-187500.015625	-187500.015625	-187500.015625	-187500.015625	460.000000	438.000000	1019.000000	1606913235.566632
490	50506.335938	20880.283203	-89781.414062	-187500.015625	-187500.015625	-187500.015625	-187500.015625	-187500.015625	460.000000	438.000000	1018.000000	1606913235.566634
491	50560.179688	20934.753906	-97142.218750	-187500.015625	-187500.015625	-187500.015625	-187500.015625	-187500.015625	460.000000	437.000000	1018.000000	1606913235.566635
492	50558.996094	20932.609375	-103948.664062	-187500.015625	-187500.015625	-187500.015625	-187500.015625	-187500.015625	460.000000	438.000000	1019.000000	1606913235.566637
493	50511.117188	20884.976562	-102343.960938	-187500.015625	-187500.015625	-187500.015625	-187500.015625	-187500.015625	460.000000	437.000000	1017.000000	1606913235.566639
494	50470.347656	20845.101562	-93510.304688	-187500.015625	-187500.015625	-187500.015625	-187500.015625	-187500.015625	460.000000	438.000000	1018.000000	1606913235.566641
495	50502.265625	20878.562500	-89790.398438	-187500.015625	-187500.015625	-187500.015625	-187500.015625	-187500.015625	460.000000	438.000000	1019.000000	1606913235.566642
496	50557.789062	20933.279297	-97252.859375	-187500.015625	-187500.015625	-187500.015625	-187500.015625	-187500.015625	460.000000	437.000000	1019.000000	1606913235.566644
497	50557.632812	20930.798828	-103970.718750	-187500.015625	-187500.015625	-187500.015625	-187500.015625	-187500.015625	460.000000	438.000000	1018.000000	1606913235.566646
498	50516.863281	20888.642578	-102436.070312	-187500.015625	-187500.015625	-187500.015625	-187500.015625	-187500.015625	460.000000	438.000000	1018.000000	1606913235.566647
499	50482.441406	20852.857422	-93593.390625	-187500.015625	-187500.015625	-187500.015625	-187500.015625	-187500.015625	460.000000	438.000000	1019.000000	1606913235.566649
500	50513.421875	20886.140625	-89603.539062	-187500.015625	-187500.015625	-187500.015625	-187500.015625	-187500.015625	460.000000	438.000000	1018.000000	1606913235.566650
501	50564.406250	20938.197266	-96769.546875	-187500.015625	-187500.015625	-187500.015625	-187500.015625	-187500.015625	460.000000	437.000000	1017.000000	1606913235.566652
502	50563.042969	20935.759766	-103738.398438	-187500.015625	-187500.015625	-187500.015625	-187500.015625	-187500.015625	460.000000	438.000000	1018.000000	1606913235.566654
503	50520.261719	20892.890625	-102460.390625	-187500.015625	-187500.015625	-187500.015625	-187500.015625	-187500.015625	460.000000	437.000000	1019.000000	1606913235.566656
504	50476.539062	20848.791016	-93615.742188	-187500.015625	-187500.015625	-187500.015625	-187500.015625	-187500.015625	460.000000	437.000000	1019.000000	1606913235.566657
505	50505.531250	20878.115234	-89464.039062	-187500.015625	-187500.015625	-187500.015625	-187500.015625	-187500.015625	461.000000	438.000000	1018.000000	1606913235.566660
506	50558.792969	20930.798828	-96702.742188	-187500.015625	-187500.015625	-187500.015625	-187500.015625	-187500.015625	460.000000	437.000000	1019.000000	1606913235.566662
507	50560.449219	20930.486328	-103735.468750	-187500.015625	-187500.015625	-187500.015625	-187500.015625	-187500.015625	460.000000	438.000000	1018.000000	1606913235.566664
508	50516.484375	20885.513672	-102552.257812	-187500.015625	-187500.015625	-187500.015625	-187500.015625	-187500.015625	460.000000	438.000000	1019.000000	1606913235.566665
509	50474.753906	20842.554688	-93674.343750	-187500.015625	-187500.015625	-187500.015625	-187500.015625	-187500.015625	460.000000	438.000000	1019.000000	1606913235.566667
510	50502.156250	20869.755859	-88308.367188	-187500.015625	-187500.015625	-187500.015625	-187500.015625	-187500.015625	461.000000	438.000000	1019.000000	1606913235.566669
511	50561.050781	20930.330078	-94984.382812	-187500.015625	-187500.015625	-187500.015625	-187500.015625	-187500.015625	460.000000	438.000000	1018.000000	1606913235.566670
512	50566.484375	20936.498047	-103039.414062	-187500.015625	-187500.015625	-187500.015625	-187500.015625	-187500.015625	460.000000	438.000000	1018.000000	1606913235.566673
513	50522.832031	20892.017578	-102485.226562	-187500.015625	-187500.015625	-187500.015625	-187500.015625	-187500.015625	460.000000	437.000000	1017.000000	1606913235.566674
514	50477.589844	20846.578125	-93922.070312	-187500.015625	-187500.015625	-187500.015625	-187500.015625	-187500.015625	460.000000	437.000000	1020.000000	1606913235.566676
515	50500.187500	20870.181641	-88415.875000	-187500.015625	-187500.015625	-187500.015625	-187500.015625	-187500.015625	461.000000	437.000000	1019.000000	1606913235.566678
516	50558.660156	20929.636719	-94852.328125	-187500.015625	-187500.015625	-187500.015625	-187500.015625	-187500.015625	461.000000	437.000000	1019.000000	1606913235.566679
517	50561.050781	20932.183594	-103095.273438	-187500.015625	-187500.015625	-187500.015625	-187500.015625	-187500.015625	460.000000	438.000000	1018.000000	1606913235.566681
518	50519.367188	20889.873047	-102523.718750	-187500.015625	-187500.015625	-187500.015625	-187500.015625	-187500.015625	460.000000	437.000000	1018.000000	1606913235.566682
519	50473.769531	20843.425781	-94059.046875	-187500.015625	-187500.015625	-187500.015625	-187500.015625	-187500.015625	460.000000	437.000000	1019.000000	1606913235.566684
520	50497.929688	20868.683594	-89561.828125	-187500.015625	-187500.015625	-187500.015625	-187500.015625	-187500.015625	460.000000	438.000000	1018.000000	1606913235.566686
521	50548.601562	20920.025391	-96896.734375	-187500.015625	-187500.015625	-187500.015625	-187500.015625	-187500.015625	461.000000	437.000000	1019.000000	1606913235.566687
522	50547.933594	20918.728516	-103924.367188	-187500.015625	-187500.015625	-187500.015625	-187500.015625	-187500.015625	460.000000	438.000000	1018.000000	1606913235.566689
523	50510.605469	20881.156250	-102971.601562	-187500.015625	-187500.015625	-187500.015625	-187500.015625	-187500.015625	460.000000	438.000000	1018.000000	1606913235.566690
524	50468.023438	20839.894531	-94382.429688	-187500.015625	-187500.015625	-187500.015625	-187500.015625	-187500.015625	460.000000	438.000000	1018.000000	1606913235.566692
525	50485.300781	20858.087891	-88182.632812	-187500.015625	-187500.015625	-187500.015625	-187500.015625	-187500.015625	460.000000	438.000000	1018.000000	1606913235.566694
526	50539.171875	20914.101562	-92261.539062	-187500.015625	-187500.015625	-187500.015625	-187500.015625	-187500.015625	460.000000	437.000000	1018.000000	1606913235.566695
527	50554.613281	20931.291016	-100891.234375	-187500.015625	-187500.015625	-187500.015625	-187500.015625	-187500.015625	460.000000	438.000000	1018.000000	1606913235.566697
528	50512.792969	20890.074219	-102218.148438	-187500.015625	-187500.015625	-187500.015625	-187500.015625	-187500.015625	460.000000	438.000000	1019.000000	1606913235.566699
529	50466.035156	20841.525391	-94407.750000	-187500.015625	-187500.015625	-187500.015625	-187500.015625	-187500.015625	460.000000	437.000000	1018.000000	1606913235.566700
530	50490.218750	20865.218750	-89744.929688	-187500.015625	-187500.015625	-187500.015625	-187500.015625	-187500.015625	461.000000	437.000000	1019.000000	1606913235.566702
531	50546.769531	20920.226562	-97042.531250	-187500.015625	-187500.015625	-187500.015625	-187500.015625	-187500.015625	460.000000	437.000000	1018.000000	1606913235.566704
532	50546.457031	20917.833984	-104159.351562	-187500.015625	-187500.015625	-187500.015625	-187500.015625	-187500.015625	460.000000	438.000000	1019.000000	1606913235.566705
533	50506.066406	20878.181641	-103384.570312	-187500.015625	-187500.015625	-187500.015625	-187500.015625	-187500.015625	460.000000	437.000000	1018.000000	1606913235.566707
534	50462.660156	20834.328125	-94876.960938	-187500.015625	-187500.015625	-187500.015625	-187500.015625	-187500.015625	460.000000	438.000000	1018.000000	1606913235.566708
535	50479.109375	20851.248047	-88716.726562	-187500.015625	-187500.015625	-187500.015625	-187500.015625	-187500.015625	460.000000	438.000000	1018.000000	1606913235.566711
536	50534.117188	20908.177734	-94755.859375	-187500.015625	-187500.015625	-187500.015625	-187500.015625	-187500.015625	461.000000	438.000000	1019.000000	1606913235.566712
537	50548.714844	20923.400391	-103071.421875	-187500.015625	-187500.015625	-187500.015625	-187500.015625	-187500.015625	461.000000	438.000000	1019.000000	1606913235.566714
538	50517.445312	20890.632812	-103095.320312	-187500.015625	-187500.015625	-187500.015625	-187500.015625	-187500.015625	460.000000	438.000000	1019.000000	1606913235.566716
539	50475.132812	20846.779297	-94967.304688	-187500.015625	-187500.015625	-187500.015625	-187500.015625	-187500.015625	460.000000	438.000000	1018.000000	1606913235.566717
540	50493.214844	20864.994141	-89359.390625	-187500.015625	-187500.015625	-187500.015625	-187500.015625	-187500.015625	461.000000	438.000000	1018.000000	1606913235.566719
541	50547.664062	20918.751953	-94805.945312	-187500.015625	-187500.015625	-187500.015625	-187500.015625	-187500.015625	460.000000	437.000000	1018.000000	1606913235.566720
542	50561.855469	20931.066406	-102782.343750	-187500.015625	-187500.015625	-187500.015625	-187500.015625	-187500.015625	460.000000	438.000000	1018.000000	1606913235.566722
543	50524.617188	20893.023438	-102986.109375	-187500.015625	-187500.015625	-187500.015625	-187500.015625	-187500.015625	460.000000	437.000000	1018.000000	1606913235.566724
544	50475.019531	20843.224609	-94878.414062	-187500.015625	-187500.015625	-187500.015625	-187500.015625	-187500.015625	460.000000	437.000000	1019.000000	1606913235.566725
545	50491.449219	20861.843750	-89427.312500	-187500.015625	-187500.015625	-187500.015625	-187500.015625	-187500.015625	461.000000	438.000000	1019.000000	1606913235.566727
546	50542.121094	20914.056641	-96110.218750	-187500.015625	-187500.015625	-187500.015625	-187500.015625	-187500.015625	460.000000	437.000000	1018.000000	1606913235.566728
547	50547.730469	20919.376953	-103619.148438	-187500.015625	-187500.015625	-187500.015625	-187500.015625	-187500.015625	460.000000	438.000000	1018.000000	1606913235.566730
548	50510.648438	20880.507812	-103398.382812	-187500.015625	-187500.015625	-187500.015625	-187500.015625	-187500.015625	460.000000	438.000000	1018.000000	1606913235.566732
549	50466.796875	20836.585938	-95237.117188	-187500.015625	-187500.015625	-187500.015625	-187500.015625	-187500.015625	460.000000	438.000000	1018.000000	1606913235.566733
550	50486.062500	20858.960938	-89513.484375	-187500.015625	-187500.015625	-187500.015625	-187500.015625	-187500.015625	461.000000	438.000000	1018.000000	1606913235.566735
551	50540.355469	20913.408203	-95867.546875	-187500.015625	-187500.015625	-187500.015625	-187500.015625	-187500.015625	460.000000	437.000000	1018.000000	1606913235.566737
552	50550.367188	20921.634766	-103322.703125	-187500.015625	-187500.015625	-187500.015625	-187500.015625	-187500.015625	461.000000	438.000000	1019.000000	1606913235.566738
553	50519.210938	20889.470703	-103217.578125	-187500.015625	-187500.015625	-187500.015625	-187500.015625	-187500.015625	460.000000	437.000000	1019.000000	1606913235.566740
554	50475.937500	20844.587891	-95155.125000	-187500.015625	-187500.015625	-187500.015625	-187500.015625	-187500.015625	461.000000	437.000000	1019.000000	1606913235.566742
555	50495.851562	20864.435547	-89210.500000	-187500.015625	-187500.015625	-187500.015625	-187500.015625	-187500.015625	461.000000	438.000000	1017.000000	1606913235.566744
556	50549.562500	20919.712891	-95273.078125	-187500.015625	-187500.015625	-187500.015625	-187500.015625	-187500.015625	460.000000	437.000000	1019.000000	1606913235.566745
557	50556.203125	20927.289062	-103113.781250	-187500.015625	-187500.015625	-187500.015625	-187500.015625	-187500.015625	460.000000	438.000000	1018.000000	1606913235.566747
558	50516.214844	20888.912109	-103265.593750	-187500.015625	-187500.015625	-187500.015625	-187500.015625	-187500.015625	461.000000	438.000000	1018.000000	1606913235.566748
559	50469.542969	20842.732422	-95337.179688	-187500.015625	-187500.015625	-187500.015625	-187500.015625	-187500.015625	460.000000	438.000000	1018.000000	1606913235.566751
560	50483.714844	20859.832031	-89033.476562	-187500.015625	-187500.015625	-187500.015625	-187500.015625	-187500.015625	460.000000	438.000000	1019.000000	1606913235.566752
561	50540.085938	20917.029297	-94549.554688	-187500.015625	-187500.015625	-187500.015625	-187500.015625	-187500.015625	460.000000	437.000000	1018.000000	1606913235.566754
562	50551.394531	20927.781250	-102610.953125	-187500.015625	-187500.015625	-187500.015625	-187500.015625	-187500.015625	460.000000	438.000000	1018.000000	1606913235.566756
563	50521.175781	20896.332031	-103106.156250	-187500.015625	-187500.015625	-187500.015625	-187500.015625	-187500.015625	460.000000	438.000000	1019.000000	1606913235.566757
564	50476.921875	20850.355469	-95376.250000	-187500.015625	-187500.015625	-187500.015625	-187500.015625	-187500.015625	460.000000	437.000000	1019.000000	1606913235.566759
565	50490.265625	20863.207031	-88467.351562	-187500.015625	-187500.015625	-187500.015625	-187500.015625	-187500.015625	460.000000	438.000000	1019.000000	1606913235.566761
566	50548.042969	20920.472656	-91798.320312	-187500.015625	-187500.015625	-187500.015625	-187500.015625	-187500.015625	460.000000	438.000000	1019.000000	1606913235.566762
567	50569.546875	20941.304688	-100574.148438	-187500.015625	-187500.015625	-187500.015625	-187500.015625	-187500.015625	460.000000	438.000000	1019.000000	1606913235.566764
568	50529.535156	20898.947266	-102679.062500	-187500.015625	-187500.015625	-187500.015625	-187500.015625	-187500.015625	460.000000	438.000000	1017.000000	1606913235.566766
569	50475.222656	20844.185547	-95459.757812	-187500.015625	-187500.015625	-187500.015625	-187500.015625	-187500.015625	461.000000	437.000000	1019.000000	1606913235.566767
570	50485.906250	20857.552734	-89153.929688	-187500.015625	-187500.015625	-187500.015625	-187500.015625	-187500.015625	461.000000	438.000000	1019.000000	1606913235.566769
571	50538.789062	20912.470703	-94651.406250	-187500.015625	-187500.015625	-187500.015625	-187500.015625	-187500.015625	461.000000	437.000000	1019.000000	1606913235.566770
572	50551.796875	20925.658203	-102850.812500	-187500.015625	-187500.015625	-187500.015625	-187500.015625	-187500.015625	460.000000	437.000000	1019.000000	1606913235.566772
573	50522.292969	20896.332031	-103624.406250	-187500.015625	-187500.015625	-187500.015625	-187500.015625	-187500.015625	460.000000	437.000000	1019.000000	1606913235.566774
574	50473.812500	20846.308594	-96085.476562	-187500.015625	-187500.015625	-187500.015625	-187500.015625	-187500.015625	460.000000	437.000000	1019.000000	1606913235.566775
575	50476.941406	20848.722656	-88547.750000	-187500.015625	-187500.015625	-187500.015625	-187500.015625	-187500.015625	460.000000	438.000000	1018.000000	1606913235.566777
576	50530.898438	20902.433594	-90945.468750	-187500.015625	-187500.015625	-187500.015625	-187500.015625	-187500.015625	460.000000	438.000000	1019.000000	1606913235.566779
577	50557.343750	20929.123047	-99660.929688	-187500.015625	-187500.015625	-187500.015625	-187500.015625	-187500.015625	460.000000	438.000000	1018.000000	1606913235.566780
578	50525.132812	20894.587891	-102622.039062	-187500.015625	-187500.015625	-187500.015625	-187500.015625	-187500.015625	460.000000	437.000000	1019.000000	1606913235.566782
579	50471.109375	20840.228516	-95880.351562	-187500.015625	-187500.015625	-187500.015625	-187500.015625	-187500.015625	461.000000	437.000000	1018.000000	1606913235.566784
580	50481.144531	20851.248047	-89584.085938	-187500.015625	-187500.015625	-187500.015625	-187500.015625	-187500.015625	461.000000	438.000000	1018.000000	1606913235.566785
581	50534.812500	20905.988281	-95478.085938	-187500.015625	-187500.015625	-187500.015625	-187500.015625	-187500.015625	460.000000	437.000000	1019.000000	1606913235.566787
582	50543.527344	20913.789062	-103469.890625	-187500.015625	-187500.015625	-187500.015625	-187500.015625	-187500.015625	461.000000	437.000000	1019.000000	1606913235.566789
583	50510.492188	20881.535156	-104040.195312	-187500.015625	-187500.015625	-187500.015625	-187500.015625	-187500.015625	460.000000	438.000000	1019.000000	1606913235.566791
584	50461.117188	20833.031250	-96530.765625	-187500.015625	-187500.015625	-187500.015625	-187500.015625	-187500.015625	460.000000	437.000000	1019.000000	1606913235.566792
585	50468.425781	20841.615234	-89498.234375	-187500.015625	-187500.015625	-187500.015625	-187500.015625	-187500.015625	461.000000	438.000000	1018.000000	1606913235.566794
586	50525.179688	20899.169922	-94703.687500	-187500.015625	-187500.015625	-187500.015625	-187500.015625	-187500.015625	460.000000	437.000000	1019.000000	1606913235.566796
587	50543.082031	20916.425781	-102825.085938	-187500.015625	-187500.015625	-187500.015625	-187500.015625	-187500.015625	460.000000	438.000000	1018.000000	1606913235.566797
588	50514.718750	20886.630859	-103744.257812	-187500.015625	-187500.015625	-187500.015625	-187500.015625	-187500.015625	461.000000	437.000000	1019.000000	1606913235.566799
589	50466.906250	20838.060547	-96464.960938	-187500.015625	-187500.015625	-187500.015625	-187500.015625	-187500.015625	461.000000	437.000000	1018.000000	1606913235.566800
590	50473.277344	20845.750000	-89465.804688	-187500.015625	-187500.015625	-187500.015625	-187500.015625	-187500.015625	460.000000	438.000000	1018.000000	1606913235.566802
591	50528.218750	20901.427734	-94340.250000	-187500.015625	-187500.015625	-187500.015625	-187500.015625	-187500.015625	460.000000	437.000000	1018.000000	1606913235.566804
592	50545.519531	20918.638672	-102611.710938	-187500.015625	-187500.015625	-187500.015625	-187500.015625	-187500.015625	460.000000	438.000000	1018.000000	1606913235.566805
593	50516.171875	20889.224609	-103722.531250	-187500.015625	-187500.015625	-187500.015625	-187500.015625	-187500.015625	460.000000	438.000000	1018.000000	1606913235.566807
594	50466.191406	20839.000000	-96492.140625	-187500.015625	-187500.015625	-187500.015625	-187500.015625	-187500.015625	460.000000	437.000000	1018.000000	1606913235.566808
595	50470.953125	20844.320312	-89229.320312	-187500.015625	-187500.015625	-187500.015625	-187500.015625	-187500.015625	461.000000	438.000000	1018.000000	1606913235.566810
596	50525.980469	20899.416016	-93612.476562	-187500.015625	-187500.015625	-187500.015625	-187500.015625	-187500.015625	461.000000	437.000000	1019.000000	1606913235.566812
597	50545.562500	20917.857422	-102129.296875	-187500.015625	-187500.015625	-187500.015625	-187500.015625	-187500.015625	460.000000	438.000000	1018.000000	1606913235.566813
598	50522.628906	20893.984375	-103669.601562	-187500.015625	-187500.015625	-187500.015625	-187500.015625	-187500.015625	460.000000	437.000000	1019.000000	1606913235.566815
599	50478.730469	20848.119141	-96761.187500	-187500.015625	-187500.015625	-187500.015625	-187500.015625	-187500.015625	460.000000	437.000000	1019.000000	1606913235.566817
600	50481.300781	20851.136719	-89395.125000	-187500.015625	-187500.015625	-187500.015625	-187500.015625	-187500.015625	461.000000	438.000000	1019.000000	1606913235.566818
601	50534.363281	20905.318359	-93590.796875	-187500.015625	-187500.015625	-187500.015625	-187500.015625	-187500.015625	460.000000	437.000000	1018.000000	1606913235.566820
602	50553.140625	20924.138672	-101995.250000	-187500.015625	-187500.015625	-187500.015625	-187500.015625	-187500.015625	460.000000	438.000000	1018.000000	1606913236.045894
603	50522.226562	20893.359375	-103551.539062	-187500.015625	-187500.015625	-187500.015625	-187500.015625	-187500.015625	461.000000	438.000000	1018.000000	1606913236.045930
604	50472.562500	20843.246094	-96715.460938	-187500.015625	-187500.015625	-187500.015625	-187500.015625	-187500.015625	460.000000	437.000000	1018.000000	1606913236.046553
605	50474.773438	20846.867188	-89320.007812	-187500.015625	-187500.015625	-187500.015625	-187500.015625	-187500.015625	461.000000	438.000000	1019.000000	1606913236.046570
606	50529.535156	20902.232422	-93757.898438	-187500.015625	-187500.015625	-187500.015625	-187500.015625	-187500.015625	461.000000	437.000000	1019.000000	1606913236.046576
607	50548.847656	20919.466797	-102249.953125	-187500.015625	-187500.015625	-187500.015625	-187500.015625	-187500.015625	460.000000	438.000000	1019.000000	1606913236.046583
608	50519.386719	20889.783203	-103752.656250	-187500.015625	-187500.015625	-187500.015625	-187500.015625	-187500.015625	460.000000	437.000000	1018.000000	1606913236.046589
609	50474.507812	20846.443359	-96921.828125	-187500.015625	-187500.015625	-187500.015625	-187500.015625	-187500.015625	461.000000	437.000000	1019.000000	1606913236.046594
610	50479.535156	20852.142578	-88976.234375	-187500.015625	-187500.015625	-187500.015625	-187500.015625	-187500.015625	461.000000	438.000000	1018.000000	1606913236.046601
611	50535.191406	20907.060547	-92658.796875	-187500.015625	-187500.015625	-187500.015625	-187500.015625	-187500.015625	461.000000	437.000000	1019.000000	1606913236.046607
612	50557.230469	20927.802734	-101533.554688	-187500.015625	-187500.015625	-187500.015625	-187500.015625	-187500.015625	461.000000	438.000000	1019.000000	1606913236.046613
613	50524.531250	20894.275391	-103544.945312	-187500.015625	-187500.015625	-187500.015625	-187500.015625	-187500.015625	460.000000	438.000000	1018.000000	1606913236.046619
614	50473.613281	20842.732422	-96999.617188	-187500.015625	-187500.015625	-187500.015625	-187500.015625	-187500.015625	460.000000	438.000000	1017.000000	1606913236.046625
615	50472.988281	20843.314453	-89490.882812	-187500.015625	-187500.015625	-187500.015625	-187500.015625	-187500.015625	461.000000	438.000000	1018.000000	1606913236.046631
616	50524.886719	20897.382812	-93882.109375	-187500.015625	-187500.015625	-187500.015625	-187500.015625	-187500.015625	461.000000	437.000000	1019.000000	1606913236.046637
617	50542.007812	20915.218750	-102318.679688	-187500.015625	-187500.015625	-187500.015625	-187500.015625	-187500.015625	461.000000	437.000000	1019.000000	1606913236.046643
618	50517.535156	20890.968750	-103837.101562	-187500.015625	-187500.015625	-187500.015625	-187500.015625	-187500.015625	460.000000	438.000000	1018.000000	1606913236.046651
619	50472.136719	20844.789062	-97138.039062	-187500.015625	-187500.015625	-187500.015625	-187500.015625	-187500.015625	461.000000	438.000000	1018.000000	1606913236.046657
620	50472.988281	20845.572266	-89317.273438	-187500.015625	-187500.015625	-187500.015625	-187500.015625	-187500.015625	461.000000	438.000000	1019.000000	1606913236.046663
621	50526.652344	20901.607422	-93150.492188	-187500.015625	-187500.015625	-187500.015625	-187500.015625	-187500.015625	461.000000	437.000000	1018.000000	1606913236.046669
622	50544.847656	20921.656250	-101742.390625	-187500.015625	-187500.015625	-187500.015625	-187500.015625	-187500.015625	461.000000	438.000000	1019.000000	1606913236.046676
623	50513.800781	20890.945312	-103694.250000	-187500.015625	-187500.015625	-187500.015625	-187500.015625	-187500.015625	460.000000	438.000000	1018.000000	1606913236.046682
624	50467.308594	20842.822266	-97308.359375	-187500.015625	-187500.015625	-187500.015625	-187500.015625	-187500.015625	461.000000	438.000000	1017.000000	1606913236.046688
625	50465.500000	20838.173828	-88794.203125	-187500.015625	-187500.015625	-187500.015625	-187500.015625	-187500.015625	461.000000	438.000000	1018.000000	1606913236.046694
626	50515.343750	20887.726562	-89520.609375	-187500.015625	-187500.015625	-187500.015625	-187500.015625	-187500.015625	460.000000	438.000000	1018.000000	1606913236.046700
627	50551.777344	20925.769531	-98015.835938	-187500.015625	-187500.015625	-187500.015625	-187500.015625	-187500.015625	460.000000	438.000000	1018.000000	1606913236.046706
628	50524.863281	20898.410156	-102586.773438	-187500.015625	-187500.015625	-187500.015625	-187500.015625	-187500.015625	460.000000	438.000000	1018.000000	1606913236.046712
629	50472.406250	20846.554688	-97232.343750	-187500.015625	-187500.015625	-187500.015625	-187500.015625	-187500.015625	460.000000	437.000000	1018.000000	1606913236.046721
630	50469.210938	20845.660156	-89551.031250	-187500.015625	-187500.015625	-187500.015625	-187500.015625	-187500.015625	461.000000	438.000000	1019.000000	1606913236.046728
631	50521.757812	20900.892578	-93184.304688	-187500.015625	-187500.015625	-187500.015625	-187500.015625	-187500.015625	461.000000	437.000000	1019.000000	1606913236.046734
632	50546.324219	20925.255859	-101972.812500	-187500.015625	-187500.015625	-187500.015625	-187500.015625	-187500.015625	460.000000	438.000000	1018.000000	1606913236.046740
633	50521.066406	20897.337891	-104225.132812	-187500.015625	-187500.015625	-187500.015625	-187500.015625	-187500.015625	460.000000	438.000000	1018.000000	1606913236.046746
634	50470.886719	20845.371094	-98057.343750	-187500.015625	-187500.015625	-187500.015625	-187500.015625	-187500.015625	460.000000	437.000000	1018.000000	1606913236.046753
635	50465.566406	20839.291016	-89282.945312	-187500.015625	-187500.015625	-187500.015625	-187500.015625	-187500.015625	460.000000	438.000000	1019.000000	1606913236.046759
636	50521.890625	20897.070312	-90089.640625	-187500.015625	-187500.015625	-187500.015625	-187500.015625	-187500.015625	460.000000	437.000000	1019.000000	1606913236.046765
637	50560.046875	20935.113281	-99458.304688	-187500.015625	-187500.015625	-187500.015625	-187500.015625	-187500.015625	461.000000	437.000000	1019.000000	1606913236.046771
638	50536.195312	20908.849609	-103473.757812	-187500.015625	-187500.015625	-187500.015625	-187500.015625	-187500.015625	460.000000	438.000000	1019.000000	1606913236.046777
639	50484.898438	20857.171875	-98007.859375	-187500.015625	-187500.015625	-187500.015625	-187500.015625	-187500.015625	460.000000	438.000000	1018.000000	1606913236.046784
640	50475.085938	20850.242188	-90030.250000	-187500.015625	-187500.015625	-187500.015625	-187500.015625	-187500.015625	460.000000	438.000000	1018.000000	1606913236.046790
641	50524.777344	20903.015625	-93288.023438	-187500.015625	-187500.015625	-187500.015625	-187500.015625	-187500.015625	461.000000	437.000000	1019.000000	1606913236.046795
642	50547.953125	20927.781250	-102025.359375	-187500.015625	-187500.015625	-187500.015625	-187500.015625	-187500.015625	461.000000	437.000000	1019.000000	1606913236.046802
643	50521.781250	20901.138672	-104388.968750	-187500.015625	-187500.015625	-187500.015625	-187500.015625	-187500.015625	460.000000	438.000000	1019.000000	1606913236.046808
644	50470.214844	20848.544922	-98324.023438	-187500.015625	-187500.015625	-187500.015625	-187500.015625	-187500.015625	460.000000	437.000000	1018.000000	1606913236.046814
645	50465.609375	20844.095703	-89869.679688	-187500.015625	-187500.015625	-187500.015625	-187500.015625	-187500.015625	461.000000	438.000000	1018.000000	1606913236.046820
646	50518.023438	20897.136719	-92595.070312	-187500.015625	-187500.015625	-187500.015625	-187500.015625	-187500.015625	460.000000	438.000000	1018.000000	1606913236.046827
647	50542.878906	20922.394531	-101477.562500	-187500.015625	-187500.015625	-187500.015625	-187500.015625	-187500.015625	460.000000	438.000000	1019.000000	1606913236.046834
648	50517.109375	20896.019531	-104237.203125	-187500.015625	-187500.015625	-187500.015625	-187500.015625	-187500.015625	460.000000	438.000000	1018.000000	1606913236.046840
649	50469.453125	20847.449219	-98497.812500	-187500.015625	-187500.015625	-187500.015625	-187500.015625	-187500.015625	460.000000	437.000000	1018.000000	1606913236.046846
650	50460.828125	20837.324219	-89571.234375	-187500.015625	-187500.015625	-187500.015625	-187500.015625	-187500.015625	461.000000	438.000000	1018.000000	1606913236.046852
651	50504.636719	20881.601562	-89392.289062	-187500.015625	-187500.015625	-187500.015625	-187500.015625	-187500.015625	461.000000	438.000000	1018.000000	1606913236.046858
652	50544.847656	20922.640625	-97617.304688	-187500.015625	-187500.015625	-187500.015625	-187500.015625	-187500.015625	461.000000	438.000000	1019.000000	1606913236.046867
653	50523.234375	20900.646484	-102890.906250	-187500.015625	-187500.015625	-187500.015625	-187500.015625	-187500.015625	460.000000	438.000000	1018.000000	1606913236.046873
654	50471.511719	20849.550781	-98284.710938	-187500.015625	-187500.015625	-187500.015625	-187500.015625	-187500.015625	460.000000	438.000000	1019.000000	1606913236.046879
655	50464.804688	20843.648438	-90119.500000	-187500.015625	-187500.015625	-187500.015625	-187500.015625	-187500.015625	461.000000	438.000000	1018.000000	1606913236.046885
656	50520.730469	20901.048828	-92883.273438	-187500.015625	-187500.015625	-187500.015625	-187500.015625	-187500.015625	460.000000	438.000000	1018.000000	1606913236.046891
657	50548.445312	20928.273438	-101789.507812	-187500.015625	-187500.015625	-187500.015625	-187500.015625	-187500.015625	460.000000	438.000000	1018.000000	1606913236.046898
658	50525.914062	20905.363281	-104582.671875	-187500.015625	-187500.015625	-187500.015625	-187500.015625	-187500.015625	460.000000	438.000000	1018.000000	1606913236.046904
659	50480.789062	20858.916016	-99031.500000	-187500.015625	-187500.015625	-187500.015625	-187500.015625	-187500.015625	461.000000	437.000000	1019.000000	1606913236.046910
660	50469.902344	20847.671875	-89956.984375	-187500.015625	-187500.015625	-187500.015625	-187500.015625	-187500.015625	461.000000	438.000000	1019.000000	1606913236.046916
661	50518.785156	20896.824219	-89591.289062	-187500.015625	-187500.015625	-187500.015625	-187500.015625	-187500.015625	461.000000	437.000000	1019.000000	1606913236.046922
662	50560.648438	20937.884766	-98585.515625	-187500.015625	-187500.015625	-187500.015625	-187500.015625	-187500.015625	460.000000	438.000000	1018.000000	1606913236.046928
663	50536.441406	20913.029297	-103612.046875	-187500.015625	-187500.015625	-187500.015625	-187500.015625	-187500.015625	460.000000	438.000000	1018.000000	1606913236.046934
664	50481.546875	20859.162109	-98870.500000	-187500.015625	-187500.015625	-187500.015625	-187500.015625	-187500.015625	460.000000	438.000000	1018.000000	1606913236.046940
665	50466.503906	20844.498047	-90430.437500	-187500.015625	-187500.015625	-187500.015625	-187500.015625	-187500.015625	461.000000	438.000000	1018.000000	1606913236.046946
666	50513.218750	20892.867188	-91687.812500	-187500.015625	-187500.015625	-187500.015625	-187500.015625	-187500.015625	461.000000	437.000000	1019.000000	1606913236.046952
667	50546.859375	20926.015625	-100263.484375	-187500.015625	-187500.015625	-187500.015625	-187500.015625	-187500.015625	460.000000	438.000000	1018.000000	1606913236.046959
668	50526.406250	20903.328125	-104252.015625	-187500.015625	-187500.015625	-187500.015625	-187500.015625	-187500.015625	460.000000	438.000000	1019.000000	1606913236.046966
669	50477.433594	20852.277344	-99226.812500	-187500.015625	-187500.015625	-187500.015625	-187500.015625	-187500.015625	460.000000	438.000000	1018.000000	1606913236.046973
670	50465.500000	20838.888672	-90503.570312	-187500.015625	-187500.015625	-187500.015625	-187500.015625	-187500.015625	461.000000	438.000000	1019.000000	1606913236.046979
671	50519.835938	20894.052734	-92200.250000	-187500.015625	-187500.015625	-187500.015625	-187500.015625	-187500.015625	461.000000	437.000000	1018.000000	1606913236.046985
672	50553.585938	20927.556641	-101043.648438	-187500.015625	-187500.015625	-187500.015625	-187500.015625	-187500.015625	461.000000	437.000000	1018.000000	1606913236.046990
673	50531.457031	20905.697266	-104469.437500	-187500.015625	-187500.015625	-187500.015625	-187500.015625	-187500.015625	460.000000	438.000000	1019.000000	1606913236.046997
674	50480.140625	20854.466797	-99494.671875	-187500.015625	-187500.015625	-187500.015625	-187500.015625	-187500.015625	460.000000	437.000000	1019.000000	1606913236.047003
675	50459.062500	20835.132812	-90313.273438	-187500.015625	-187500.015625	-187500.015625	-187500.015625	-187500.015625	460.000000	438.000000	1018.000000	1606913236.047012
676	50501.214844	20879.501953	-89265.843750	-187500.015625	-187500.015625	-187500.015625	-187500.015625	-187500.015625	460.000000	438.000000	1018.000000	1606913236.047019
677	50543.015625	20922.773438	-97090.992188	-187500.015625	-187500.015625	-187500.015625	-187500.015625	-187500.015625	461.000000	437.000000	1018.000000	1606913236.047025
678	50528.976562	20908.335938	-102981.210938	-187500.015625	-187500.015625	-187500.015625	-187500.015625	-187500.015625	461.000000	438.000000	1019.000000	1606913236.047031
679	50475.960938	20854.601562	-99169.476562	-187500.015625	-187500.015625	-187500.015625	-187500.015625	-187500.015625	461.000000	437.000000	1019.000000	1606913236.047037
680	50457.585938	20835.312500	-90682.968750	-187500.015625	-187500.015625	-187500.015625	-187500.015625	-187500.015625	461.000000	438.000000	1019.000000	1606913236.047043
681	50509.507812	20886.876953	-92597.414062	-187500.015625	-187500.015625	-187500.015625	-187500.015625	-187500.015625	461.000000	437.000000	1018.000000	1606913236.047049
682	50542.566406	20919.689453	-101642.453125	-187500.015625	-187500.015625	-187500.015625	-187500.015625	-187500.015625	461.000000	437.000000	1018.000000	1606913236.047055
683	50519.007812	20896.824219	-104946.601562	-187500.015625	-187500.015625	-187500.015625	-187500.015625	-187500.015625	460.000000	438.000000	1018.000000	1606913236.047061
684	50465.832031	20843.179688	-100006.640625	-187500.015625	-187500.015625	-187500.015625	-187500.015625	-187500.015625	460.000000	437.000000	1018.000000	1606913236.047067
685	50451.460938	20830.550781	-91004.992188	-187500.015625	-187500.015625	-187500.015625	-187500.015625	-187500.015625	461.000000	438.000000	1019.000000	1606913236.047073
686	50501.777344	20882.406250	-92071.328125	-187500.015625	-187500.015625	-187500.015625	-187500.015625	-187500.015625	461.000000	437.000000	1018.000000	1606913236.047079
687	50531.929688	20911.039062	-100809.539062	-187500.015625	-187500.015625	-187500.015625	-187500.015625	-187500.015625	460.000000	438.000000	1019.000000	1606913236.047085
688	50511.968750	20890.140625	-104439.218750	-187500.015625	-187500.015625	-187500.015625	-187500.015625	-187500.015625	460.000000	438.000000	1018.000000	1606913236.047091
689	50464.222656	20842.687500	-99770.898438	-187500.015625	-187500.015625	-187500.015625	-187500.015625	-187500.015625	460.000000	437.000000	1018.000000	1606913236.047098
690	50448.554688	20828.160156	-90868.734375	-187500.015625	-187500.015625	-187500.015625	-187500.015625	-187500.015625	461.000000	438.000000	1018.000000	1606913236.047104
691	50499.363281	20880.015625	-91769.304688	-187500.015625	-187500.015625	-187500.015625	-187500.015625	-187500.015625	460.000000	437.000000	1019.000000	1606913236.047110
692	50536.980469	20916.470703	-100544.937500	-187500.015625	-187500.015625	-187500.015625	-187500.015625	-187500.015625	461.000000	438.000000	1019.000000	1606913236.047116
693	50517.800781	20897.115234	-104403.679688	-187500.015625	-187500.015625	-187500.015625	-187500.015625	-187500.015625	460.000000	438.000000	1019.000000	1606913236.047122
694	50470.660156	20849.416016	-99770.765625	-187500.015625	-187500.015625	-187500.015625	-187500.015625	-187500.015625	460.000000	437.000000	1018.000000	1606913236.047128
695	50449.359375	20827.400391	-90654.828125	-187500.015625	-187500.015625	-187500.015625	-187500.015625	-187500.015625	461.000000	438.000000	1018.000000	1606913236.047134
696	50493.617188	20871.587891	-90962.390625	-187500.015625	-187500.015625	-187500.015625	-187500.015625	-187500.015625	461.000000	438.000000	1018.000000	1606913236.047140
697	50532.175781	20909.453125	-99722.054688	-187500.015625	-187500.015625	-187500.015625	-187500.015625	-187500.015625	461.000000	437.000000	1019.000000	1606913236.047147
698	50513.265625	20891.302734	-104157.156250	-187500.015625	-187500.015625	-187500.015625	-187500.015625	-187500.015625	461.000000	438.000000	1020.000000	1606913236.047156
699	50460.359375	20838.843750	-99907.171875	-187500.015625	-187500.015625	-187500.015625	-187500.015625	-187500.015625	460.000000	438.000000	1018.000000	1606913236.047162
700	50442.273438	20821.498047	-90854.921875	-187500.015625	-187500.015625	-187500.015625	-187500.015625	-187500.015625	460.000000	438.000000	1019.000000	1606913236.047168
701	50494.085938	20875.253906	-91007.226562	-187500.015625	-187500.015625	-187500.015625	-187500.015625	-187500.015625	461.000000	437.000000	1019.000000	1606913236.047174
702	50533.695312	20915.576172	-99660.882812	-187500.015625	-187500.015625	-187500.015625	-187500.015625	-187500.015625	461.000000	437.000000	1019.000000	1606913236.047180
703	50513.644531	20894.701172	-104006.460938	-187500.015625	-187500.015625	-187500.015625	-187500.015625	-187500.015625	461.000000	437.000000	1019.000000	1606913236.047186
704	50466.125000	20846.376953	-99818.390625	-187500.015625	-187500.015625	-187500.015625	-187500.015625	-187500.015625	460.000000	437.000000	1018.000000	1606913236.047192
705	50447.906250	20827.265625	-90776.171875	-187500.015625	-187500.015625	-187500.015625	-187500.015625	-187500.015625	461.000000	438.000000	1019.000000	1606913236.047199
706	50500.390625	20879.187500	-91025.843750	-187500.015625	-187500.015625	-187500.015625	-187500.015625	-187500.015625	461.000000	437.000000	1018.000000	1606913236.047205
707	50540.085938	20918.482422	-99861.578125	-187500.015625	-187500.015625	-187500.015625	-187500.015625	-187500.015625	460.000000	438.000000	1018.000000	1606913236.047211
708	50522.046875	20899.974609	-104154.367188	-187500.015625	-187500.015625	-187500.015625	-187500.015625	-187500.015625	460.000000	438.000000	1018.000000	1606913236.047217
709	50471.781250	20849.617188	-100051.968750	-187500.015625	-187500.015625	-187500.015625	-187500.015625	-187500.015625	460.000000	437.000000	1018.000000	1606913236.047223
710	50448.242188	20827.199219	-90889.562500	-187500.015625	-187500.015625	-187500.015625	-187500.015625	-187500.015625	461.000000	438.000000	1019.000000	1606913236.047229
711	50494.085938	20875.433594	-90363.156250	-187500.015625	-187500.015625	-187500.015625	-187500.015625	-187500.015625	461.000000	437.000000	1019.000000	1606913236.047235
712	50535.996094	20917.746094	-98917.867188	-187500.015625	-187500.015625	-187500.015625	-187500.015625	-187500.015625	460.000000	438.000000	1017.000000	1606913236.047241
713	50521.890625	20903.976562	-103775.320312	-187500.015625	-187500.015625	-187500.015625	-187500.015625	-187500.015625	460.000000	438.000000	1018.000000	1606913236.047248
714	50473.054688	20854.556641	-99990.812500	-187500.015625	-187500.015625	-187500.015625	-187500.015625	-187500.015625	460.000000	437.000000	1018.000000	1606913236.047254
715	50448.914062	20828.562500	-90982.031250	-187500.015625	-187500.015625	-187500.015625	-187500.015625	-187500.015625	461.000000	438.000000	1019.000000	1606913236.047260
716	50494.109375	20873.355469	-91016.101562	-187500.015625	-187500.015625	-187500.015625	-187500.015625	-187500.015625	461.000000	437.000000	1018.000000	1606913236.047266
717	50533.714844	20912.492188	-99820.296875	-187500.015625	-187500.015625	-187500.015625	-187500.015625	-187500.015625	461.000000	437.000000	1019.000000	1606913236.047272
718	50520.996094	20899.460938	-104210.132812	-187500.015625	-187500.015625	-187500.015625	-187500.015625	-187500.015625	460.000000	438.000000	1018.000000	1606913236.047278
719	50471.085938	20849.394531	-100332.218750	-187500.015625	-187500.015625	-187500.015625	-187500.015625	-187500.015625	461.000000	437.000000	1019.000000	1606913236.047284
720	50443.906250	20821.833984	-91132.507812	-187500.015625	-187500.015625	-187500.015625	-187500.015625	-187500.015625	461.000000	438.000000	1019.000000	1606913236.047290
721	50486.621094	20866.224609	-90442.617188	-187500.015625	-187500.015625	-187500.015625	-187500.015625	-187500.015625	461.000000	437.000000	1017.000000	1606913236.047296
722	50528.933594	20909.585938	-98986.437500	-187500.015625	-187500.015625	-187500.015625	-187500.015625	-187500.015625	460.000000	437.000000	1018.000000	1606913236.526124
723	50514.738281	20894.923828	-103916.523438	-187500.015625	-187500.015625	-187500.015625	-187500.015625	-187500.015625	460.000000	438.000000	1019.000000	1606913236.526161
724	50470.414062	20850.220703	-100327.343750	-187500.015625	-187500.015625	-187500.015625	-187500.015625	-187500.015625	460.000000	437.000000	1018.000000	1606913236.526237
725	50445.894531	20823.332031	-91146.812500	-187500.015625	-187500.015625	-187500.015625	-187500.015625	-187500.015625	461.000000	438.000000	1019.000000	1606913236.526239
726	50486.957031	20864.146484	-89427.359375	-187500.015625	-187500.015625	-187500.015625	-187500.015625	-187500.015625	461.000000	437.000000	1019.000000	1606913236.526241
727	50536.441406	20914.884766	-97451.320312	-187500.015625	-187500.015625	-187500.015625	-187500.015625	-187500.015625	461.000000	437.000000	1019.000000	1606913236.526243
728	50523.167969	20900.802734	-103477.484375	-187500.015625	-187500.015625	-187500.015625	-187500.015625	-187500.015625	460.000000	438.000000	1019.000000	1606913236.526244
729	50473.343750	20851.718750	-100437.429688	-187500.015625	-187500.015625	-187500.015625	-187500.015625	-187500.015625	460.000000	437.000000	1019.000000	1606913236.526246
730	50445.136719	20823.376953	-91317.984375	-187500.015625	-187500.015625	-187500.015625	-187500.015625	-187500.015625	461.000000	438.000000	1018.000000	1606913236.526248
731	50482.753906	20862.179688	-88990.671875	-187500.015625	-187500.015625	-187500.015625	-187500.015625	-187500.015625	461.000000	438.000000	1018.000000	1606913236.526249
732	50533.359375	20914.414062	-96971.164062	-187500.015625	-187500.015625	-187500.015625	-187500.015625	-187500.015625	460.000000	437.000000	1019.000000	1606913236.526251
733	50522.027344	20903.640625	-103498.476562	-187500.015625	-187500.015625	-187500.015625	-187500.015625	-187500.015625	460.000000	438.000000	1018.000000	1606913236.526253
734	50472.046875	20852.410156	-100704.242188	-187500.015625	-187500.015625	-187500.015625	-187500.015625	-187500.015625	460.000000	437.000000	1019.000000	1606913236.526254
735	50442.410156	20823.130859	-91551.359375	-187500.015625	-187500.015625	-187500.015625	-187500.015625	-187500.015625	461.000000	438.000000	1019.000000	1606913236.526256
736	50473.656250	20855.160156	-88425.625000	-187500.015625	-187500.015625	-187500.015625	-187500.015625	-187500.015625	460.000000	437.000000	1019.000000	1606913236.526257
737	50522.832031	20903.283203	-95013.398438	-187500.015625	-187500.015625	-187500.015625	-187500.015625	-187500.015625	461.000000	437.000000	1019.000000	1606913236.526259
738	50523.949219	20903.507812	-102441.390625	-187500.015625	-187500.015625	-187500.015625	-187500.015625	-187500.015625	461.000000	437.000000	1019.000000	1606913236.526261
739	50473.792969	20852.343750	-100609.195312	-187500.015625	-187500.015625	-187500.015625	-187500.015625	-187500.015625	460.000000	438.000000	1018.000000	1606913236.526262
740	50444.355469	20822.906250	-91892.335938	-187500.015625	-187500.015625	-187500.015625	-187500.015625	-187500.015625	460.000000	438.000000	1018.000000	1606913236.526264
741	50477.410156	20856.658203	-89203.414062	-187500.015625	-187500.015625	-187500.015625	-187500.015625	-187500.015625	460.000000	438.000000	1019.000000	1606913236.526265
742	50527.347656	20906.033203	-96115.648438	-187500.015625	-187500.015625	-187500.015625	-187500.015625	-187500.015625	460.000000	437.000000	1018.000000	1606913236.526267
743	50524.484375	20900.802734	-103273.460938	-187500.015625	-187500.015625	-187500.015625	-187500.015625	-187500.015625	460.000000	438.000000	1018.000000	1606913236.526268
744	50476.292969	20853.238281	-101247.765625	-187500.015625	-187500.015625	-187500.015625	-187500.015625	-187500.015625	460.000000	437.000000	1018.000000	1606913236.526270
745	50444.265625	20822.169922	-92288.718750	-187500.015625	-187500.015625	-187500.015625	-187500.015625	-187500.015625	461.000000	437.000000	1019.000000	1606913236.526275
746	50484.230469	20863.921875	-90857.226562	-187500.015625	-187500.015625	-187500.015625	-187500.015625	-187500.015625	461.000000	437.000000	1019.000000	1606913236.526277
747	50531.035156	20908.960938	-99378.398438	-187500.015625	-187500.015625	-187500.015625	-187500.015625	-187500.015625	461.000000	437.000000	1019.000000	1606913236.526278
748	50522.898438	20897.875000	-104735.375000	-187500.015625	-187500.015625	-187500.015625	-187500.015625	-187500.015625	460.000000	438.000000	1018.000000	1606913236.526280
749	50483.535156	20856.166016	-101841.804688	-187500.015625	-187500.015625	-187500.015625	-187500.015625	-187500.015625	460.000000	437.000000	1018.000000	1606913236.526281
750	50450.746094	20822.794922	-92654.257812	-187500.015625	-187500.015625	-187500.015625	-187500.015625	-187500.015625	460.000000	438.000000	1018.000000	1606913236.526283
751	50489.101562	20863.207031	-91099.921875	-187500.015625	-187500.015625	-187500.015625	-187500.015625	-187500.015625	460.000000	438.000000	1018.000000	1606913236.526285
752	50534.296875	20909.564453	-99554.421875	-187500.015625	-187500.015625	-187500.015625	-187500.015625	-187500.015625	460.000000	438.000000	1018.000000	1606913236.526286
753	50521.914062	20897.181641	-104580.546875	-187500.015625	-187500.015625	-187500.015625	-187500.015625	-187500.015625	460.000000	438.000000	1019.000000	1606913236.526288
754	50472.742188	20849.728516	-101546.187500	-187500.015625	-187500.015625	-187500.015625	-187500.015625	-187500.015625	460.000000	438.000000	1018.000000	1606913236.526289
755	50438.832031	20816.582031	-92365.765625	-187500.015625	-187500.015625	-187500.015625	-187500.015625	-187500.015625	461.000000	438.000000	1019.000000	1606913236.526291
756	50481.949219	20861.865234	-90564.437500	-187500.015625	-187500.015625	-187500.015625	-187500.015625	-187500.015625	461.000000	438.000000	1019.000000	1606913236.526292
757	50528.843750	20908.960938	-99023.742188	-187500.015625	-187500.015625	-187500.015625	-187500.015625	-187500.015625	461.000000	437.000000	1019.000000	1606913236.526294
758	50519.925781	20899.169922	-104484.273438	-187500.015625	-187500.015625	-187500.015625	-187500.015625	-187500.015625	460.000000	438.000000	1019.000000	1606913236.526296
759	50476.363281	20853.617188	-101720.390625	-187500.015625	-187500.015625	-187500.015625	-187500.015625	-187500.015625	460.000000	437.000000	1018.000000	1606913236.526298
760	50443.683594	20819.441406	-92558.953125	-187500.015625	-187500.015625	-187500.015625	-187500.015625	-187500.015625	460.000000	438.000000	1018.000000	1606913236.526299
761	50480.453125	20857.595703	-90109.625000	-187500.015625	-187500.015625	-187500.015625	-187500.015625	-187500.015625	460.000000	438.000000	1018.000000	1606913236.526301
762	50526.363281	20904.222656	-97904.078125	-187500.015625	-187500.015625	-187500.015625	-187500.015625	-187500.015625	461.000000	437.000000	1019.000000	1606913236.526302
763	50520.574219	20898.724609	-103832.898438	-187500.015625	-187500.015625	-187500.015625	-187500.015625	-187500.015625	461.000000	438.000000	1019.000000	1606913236.526304
764	50478.195312	20856.992188	-101454.140625	-187500.015625	-187500.015625	-187500.015625	-187500.015625	-187500.015625	460.000000	437.000000	1018.000000	1606913236.526306
765	50444.332031	20823.287109	-92505.421875	-187500.015625	-187500.015625	-187500.015625	-187500.015625	-187500.015625	460.000000	438.000000	1018.000000	1606913236.526307
766	50481.433594	20860.859375	-90134.054688	-187500.015625	-187500.015625	-187500.015625	-187500.015625	-187500.015625	461.000000	438.000000	1018.000000	1606913236.526309
767	50529.156250	20908.066406	-98202.992188	-187500.015625	-187500.015625	-187500.015625	-187500.015625	-187500.015625	461.000000	438.000000	1018.000000	1606913236.526310
768	50519.835938	20898.097656	-104044.726562	-187500.015625	-187500.015625	-187500.015625	-187500.015625	-187500.015625	460.000000	438.000000	1018.000000	1606913236.526313
769	50475.804688	20853.238281	-101646.632812	-187500.015625	-187500.015625	-187500.015625	-187500.015625	-187500.015625	460.000000	438.000000	1018.000000	1606913236.526314
770	50442.117188	20818.435547	-92433.000000	-187500.015625	-187500.015625	-187500.015625	-187500.015625	-187500.015625	461.000000	438.000000	1018.000000	1606913236.526316
771	50472.851562	20849.169922	-88575.023438	-187500.015625	-187500.015625	-187500.015625	-187500.015625	-187500.015625	461.000000	438.000000	1019.000000	1606913236.526318
772	50524.304688	20900.578125	-96355.929688	-187500.015625	-187500.015625	-187500.015625	-187500.015625	-187500.015625	461.000000	437.000000	1019.000000	1606913236.526319
773	50513.957031	20889.447266	-103480.187500	-187500.015625	-187500.015625	-187500.015625	-187500.015625	-187500.015625	460.000000	438.000000	1018.000000	1606913236.526322
774	50471.289062	20848.902344	-101704.054688	-187500.015625	-187500.015625	-187500.015625	-187500.015625	-187500.015625	460.000000	438.000000	1018.000000	1606913236.526323
775	50445.292969	20824.449219	-92846.976562	-187500.015625	-187500.015625	-187500.015625	-187500.015625	-187500.015625	461.000000	437.000000	1019.000000	1606913236.526325
776	50480.296875	20860.613281	-90176.343750	-187500.015625	-187500.015625	-187500.015625	-187500.015625	-187500.015625	461.000000	438.000000	1019.000000	1606913236.526326
777	50523.972656	20904.535156	-98242.890625	-187500.015625	-187500.015625	-187500.015625	-187500.015625	-187500.015625	461.000000	437.000000	1019.000000	1606913236.526328
778	50512.683594	20892.308594	-104072.531250	-187500.015625	-187500.015625	-187500.015625	-187500.015625	-187500.015625	461.000000	438.000000	1017.000000	1606913236.526330
779	50473.031250	20851.673828	-101786.937500	-187500.015625	-187500.015625	-187500.015625	-187500.015625	-187500.015625	460.000000	437.000000	1018.000000	1606913236.526331
780	50438.363281	20815.978516	-92796.664062	-187500.015625	-187500.015625	-187500.015625	-187500.015625	-187500.015625	461.000000	438.000000	1019.000000	1606913236.526333
781	50474.082031	20853.349609	-89914.898438	-187500.015625	-187500.015625	-187500.015625	-187500.015625	-187500.015625	461.000000	438.000000	1019.000000	1606913236.526334
782	50527.054688	20905.853516	-97980.898438	-187500.015625	-187500.015625	-187500.015625	-187500.015625	-187500.015625	461.000000	437.000000	1018.000000	1606913236.526336
783	50524.015625	20901.205078	-104059.054688	-187500.015625	-187500.015625	-187500.015625	-187500.015625	-187500.015625	460.000000	438.000000	1018.000000	1606913236.526338
784	50486.531250	20864.435547	-102041.789062	-187500.015625	-187500.015625	-187500.015625	-187500.015625	-187500.015625	461.000000	437.000000	1019.000000	1606913236.526340
785	50446.433594	20824.560547	-92971.765625	-187500.015625	-187500.015625	-187500.015625	-187500.015625	-187500.015625	461.000000	438.000000	1019.000000	1606913236.526341
786	50466.863281	20846.218750	-88135.320312	-187500.015625	-187500.015625	-187500.015625	-187500.015625	-187500.015625	461.000000	438.000000	1018.000000	1606913236.526343
787	50519.054688	20900.132812	-94714.265625	-187500.015625	-187500.015625	-187500.015625	-187500.015625	-187500.015625	461.000000	437.000000	1018.000000	1606913236.526344
788	50523.167969	20904.021484	-102778.992188	-187500.015625	-187500.015625	-187500.015625	-187500.015625	-187500.015625	460.000000	438.000000	1018.000000	1606913236.526346
789	50479.757812	20859.294922	-101763.734375	-187500.015625	-187500.015625	-187500.015625	-187500.015625	-187500.015625	461.000000	437.000000	1019.000000	1606913236.526348
790	50438.027344	20815.015625	-93195.687500	-187500.015625	-187500.015625	-187500.015625	-187500.015625	-187500.015625	461.000000	437.000000	1019.000000	1606913236.526349
791	50470.148438	20849.550781	-90042.343750	-187500.015625	-187500.015625	-187500.015625	-187500.015625	-187500.015625	461.000000	438.000000	1018.000000	1606913236.526352
792	50518.339844	20898.791016	-97969.437500	-187500.015625	-187500.015625	-187500.015625	-187500.015625	-187500.015625	460.000000	438.000000	1018.000000	1606913236.526353
793	50516.238281	20893.425781	-104181.140625	-187500.015625	-187500.015625	-187500.015625	-187500.015625	-187500.015625	460.000000	438.000000	1018.000000	1606913236.526355
794	50477.390625	20852.880859	-102413.921875	-187500.015625	-187500.015625	-187500.015625	-187500.015625	-187500.015625	461.000000	437.000000	1018.000000	1606913236.526356
795	50436.640625	20812.646484	-93502.640625	-187500.015625	-187500.015625	-187500.015625	-187500.015625	-187500.015625	461.000000	438.000000	1018.000000	1606913236.526358
796	50468.023438	20845.011719	-89768.828125	-187500.015625	-187500.015625	-187500.015625	-187500.015625	-187500.015625	461.000000	438.000000	1019.000000	1606913236.526360
797	50519.410156	20895.953125	-97324.921875	-187500.015625	-187500.015625	-187500.015625	-187500.015625	-187500.015625	461.000000	437.000000	1019.000000	1606913236.526361
798	50518.585938	20893.404297	-103829.414062	-187500.015625	-187500.015625	-187500.015625	-187500.015625	-187500.015625	460.000000	438.000000	1019.000000	1606913236.526363
799	50479.199219	20854.199219	-102352.281250	-187500.015625	-187500.015625	-187500.015625	-187500.015625	-187500.015625	460.000000	438.000000	1018.000000	1606913236.526364
800	50438.789062	20813.005859	-93544.078125	-187500.015625	-187500.015625	-187500.015625	-187500.015625	-187500.015625	461.000000	438.000000	1018.000000	1606913236.526366
801	50469.031250	20844.431641	-89585.523438	-187500.015625	-187500.015625	-187500.015625	-187500.015625	-187500.015625	461.000000	438.000000	1019.000000	1606913236.526368
802	50524.531250	20901.427734	-96817.562500	-187500.015625	-187500.015625	-187500.015625	-187500.015625	-187500.015625	461.000000	437.000000	1018.000000	1606913236.526369
803	50525.914062	20903.171875	-103646.171875	-187500.015625	-187500.015625	-187500.015625	-187500.015625	-187500.015625	460.000000	438.000000	1019.000000	1606913236.526371
804	50482.730469	20862.201172	-102257.375000	-187500.015625	-187500.015625	-187500.015625	-187500.015625	-187500.015625	460.000000	437.000000	1018.000000	1606913236.526372
805	50443.101562	20822.996094	-93475.867188	-187500.015625	-187500.015625	-187500.015625	-187500.015625	-187500.015625	461.000000	438.000000	1018.000000	1606913236.526374
806	50471.667969	20852.455078	-89272.664062	-187500.015625	-187500.015625	-187500.015625	-187500.015625	-187500.015625	461.000000	438.000000	1019.000000	1606913236.526376
807	50526.628906	20909.900391	-96458.234375	-187500.015625	-187500.015625	-187500.015625	-187500.015625	-187500.015625	461.000000	437.000000	1018.000000	1606913236.526377
808	50529.535156	20913.029297	-103518.390625	-187500.015625	-187500.015625	-187500.015625	-187500.015625	-187500.015625	460.000000	438.000000	1018.000000	1606913236.526379
809	50490.085938	20872.013672	-102416.671875	-187500.015625	-187500.015625	-187500.015625	-187500.015625	-187500.015625	460.000000	438.000000	1018.000000	1606913236.526380
810	50448.644531	20828.226562	-93796.343750	-187500.015625	-187500.015625	-187500.015625	-187500.015625	-187500.015625	461.000000	437.000000	1019.000000	1606913236.526382
811	50472.761719	20851.472656	-89408.851562	-187500.015625	-187500.015625	-187500.015625	-187500.015625	-187500.015625	461.000000	438.000000	1019.000000	1606913236.526384
812	50527.300781	20905.898438	-96304.250000	-187500.015625	-187500.015625	-187500.015625	-187500.015625	-187500.015625	461.000000	437.000000	1018.000000	1606913236.526385
813	50527.660156	20904.960938	-103233.921875	-187500.015625	-187500.015625	-187500.015625	-187500.015625	-187500.015625	461.000000	438.000000	1019.000000	1606913236.526387
814	50482.664062	20858.580078	-102248.054688	-187500.015625	-187500.015625	-187500.015625	-187500.015625	-187500.015625	460.000000	438.000000	1018.000000	1606913236.526388
815	50436.777344	20812.000000	-93807.898438	-187500.015625	-187500.015625	-187500.015625	-187500.015625	-187500.015625	460.000000	437.000000	1018.000000	1606913236.526391
816	50460.089844	20837.189453	-89515.757812	-187500.015625	-187500.015625	-187500.015625	-187500.015625	-187500.015625	461.000000	438.000000	1018.000000	1606913236.526392
817	50514.875000	20893.470703	-96766.375000	-187500.015625	-187500.015625	-187500.015625	-187500.015625	-187500.015625	461.000000	437.000000	1019.000000	1606913236.526394
818	50517.421875	20893.359375	-103670.609375	-187500.015625	-187500.015625	-187500.015625	-187500.015625	-187500.015625	460.000000	438.000000	1018.000000	1606913236.526396
819	50479.355469	20854.490234	-102655.679688	-187500.015625	-187500.015625	-187500.015625	-187500.015625	-187500.015625	460.000000	438.000000	1018.000000	1606913236.526397
820	50436.957031	20811.955078	-94085.039062	-187500.015625	-187500.015625	-187500.015625	-187500.015625	-187500.015625	460.000000	437.000000	1019.000000	1606913236.526399
821	50451.261719	20828.382812	-88053.914062	-187500.015625	-187500.015625	-187500.015625	-187500.015625	-187500.015625	461.000000	438.000000	1018.000000	1606913236.526400
822	50502.445312	20881.468750	-92428.062500	-187500.015625	-187500.015625	-187500.015625	-187500.015625	-187500.015625	460.000000	437.000000	1018.000000	1606913236.526402
823	50516.011719	20894.074219	-101284.289062	-187500.015625	-187500.015625	-187500.015625	-187500.015625	-187500.015625	460.000000	438.000000	1018.000000	1606913236.526404
824	50470.976562	20848.074219	-102258.757812	-187500.015625	-187500.015625	-187500.015625	-187500.015625	-187500.015625	460.000000	438.000000	1018.000000	1606913236.526405
825	50426.160156	20804.085938	-94338.101562	-187500.015625	-187500.015625	-187500.015625	-187500.015625	-187500.015625	460.000000	438.000000	1018.000000	1606913236.526407
826	50446.968750	20827.578125	-88364.625000	-187500.015625	-187500.015625	-187500.015625	-187500.015625	-187500.015625	460.000000	438.000000	1018.000000	1606913236.526408
827	50501.777344	20883.972656	-92486.617188	-187500.015625	-187500.015625	-187500.015625	-187500.015625	-187500.015625	460.000000	437.000000	1019.000000	1606913236.526410
828	50520.371094	20901.763672	-101198.953125	-187500.015625	-187500.015625	-187500.015625	-187500.015625	-187500.015625	460.000000	438.000000	1018.000000	1606913236.526412
829	50478.640625	20859.853516	-102590.679688	-187500.015625	-187500.015625	-187500.015625	-187500.015625	-187500.015625	461.000000	437.000000	1019.000000	1606913236.526413
830	50427.476562	20807.484375	-94884.046875	-187500.015625	-187500.015625	-187500.015625	-187500.015625	-187500.015625	460.000000	438.000000	1018.000000	1606913236.526415
831	50446.007812	20827.845703	-89666.117188	-187500.015625	-187500.015625	-187500.015625	-187500.015625	-187500.015625	460.000000	438.000000	1017.000000	1606913236.526417
832	50506.246094	20890.542969	-95781.960938	-187500.015625	-187500.015625	-187500.015625	-187500.015625	-187500.015625	460.000000	437.000000	1019.000000	1606913236.526418
833	50513.621094	20896.332031	-103659.031250	-187500.015625	-187500.015625	-187500.015625	-187500.015625	-187500.015625	460.000000	438.000000	1018.000000	1606913236.526420
834	50478.082031	20858.625000	-103490.765625	-187500.015625	-187500.015625	-187500.015625	-187500.015625	-187500.015625	461.000000	437.000000	1019.000000	1606913236.526421
835	50436.777344	20814.972656	-95301.460938	-187500.015625	-187500.015625	-187500.015625	-187500.015625	-187500.015625	461.000000	437.000000	1019.000000	1606913236.526423
836	50452.757812	20830.908203	-88865.078125	-187500.015625	-187500.015625	-187500.015625	-187500.015625	-187500.015625	461.000000	437.000000	1019.000000	1606913236.526425
837	50505.867188	20885.335938	-92591.335938	-187500.015625	-187500.015625	-187500.015625	-187500.015625	-187500.015625	461.000000	437.000000	1018.000000	1606913236.526426
838	50526.429688	20906.658203	-101211.265625	-187500.015625	-187500.015625	-187500.015625	-187500.015625	-187500.015625	461.000000	438.000000	1019.000000	1606913236.526429
839	50488.140625	20869.308594	-102835.945312	-187500.015625	-187500.015625	-187500.015625	-187500.015625	-187500.015625	460.000000	438.000000	1018.000000	1606913236.526431
840	50439.972656	20820.984375	-95321.203125	-187500.015625	-187500.015625	-187500.015625	-187500.015625	-187500.015625	460.000000	437.000000	1018.000000	1606913236.526433
841	50457.875000	20839.066406	-90146.570312	-187500.015625	-187500.015625	-187500.015625	-187500.015625	-187500.015625	461.000000	438.000000	1018.000000	1606913236.526434
842	50514.804688	20895.953125	-96901.562500	-187500.015625	-187500.015625	-187500.015625	-187500.015625	-187500.015625	461.000000	437.000000	1018.000000	1606913237.005766
843	50519.878906	20900.511719	-104287.156250	-187500.015625	-187500.015625	-187500.015625	-187500.015625	-187500.015625	461.000000	438.000000	1019.000000	1606913237.006356
844	50482.285156	20861.417969	-103915.359375	-187500.015625	-187500.015625	-187500.015625	-187500.015625	-187500.015625	461.000000	437.000000	1019.000000	1606913237.006361
845	50435.792969	20812.558594	-95750.085938	-187500.015625	-187500.015625	-187500.015625	-187500.015625	-187500.015625	461.000000	438.000000	1018.000000	1606913237.006366
846	50453.675781	20830.058594	-90044.359375	-187500.015625	-187500.015625	-187500.015625	-187500.015625	-187500.015625	461.000000	438.000000	1018.000000	1606913237.006371
847	50509.800781	20886.675781	-96324.171875	-187500.015625	-187500.015625	-187500.015625	-187500.015625	-187500.015625	461.000000	437.000000	1019.000000	1606913237.006375
848	50516.707031	20892.867188	-103781.468750	-187500.015625	-187500.015625	-187500.015625	-187500.015625	-187500.015625	461.000000	439.000000	1019.000000	1606913237.006380
849	50482.398438	20856.546875	-103681.890625	-187500.015625	-187500.015625	-187500.015625	-187500.015625	-187500.015625	461.000000	437.000000	1018.000000	1606913237.006384
850	50436.464844	20809.205078	-95743.539062	-187500.015625	-187500.015625	-187500.015625	-187500.015625	-187500.015625	461.000000	437.000000	1019.000000	1606913237.006389
851	50456.289062	20831.646484	-90053.187500	-187500.015625	-187500.015625	-187500.015625	-187500.015625	-187500.015625	461.000000	438.000000	1018.000000	1606913237.006394
852	50508.773438	20885.291016	-96389.484375	-187500.015625	-187500.015625	-187500.015625	-187500.015625	-187500.015625	461.000000	437.000000	1019.000000	1606913237.006398
853	50520.328125	20896.667969	-103815.195312	-187500.015625	-187500.015625	-187500.015625	-187500.015625	-187500.015625	461.000000	438.000000	1018.000000	1606913237.006403
854	50490.980469	20867.341797	-103601.539062	-187500.015625	-187500.015625	-187500.015625	-187500.015625	-187500.015625	460.000000	438.000000	1018.000000	1606913237.006407
855	50448.421875	20824.515625	-95498.179688	-187500.015625	-187500.015625	-187500.015625	-187500.015625	-187500.015625	461.000000	437.000000	1019.000000	1606913237.006412
856	50462.257812	20840.519531	-89513.234375	-187500.015625	-187500.015625	-187500.015625	-187500.015625	-187500.015625	461.000000	437.000000	1019.000000	1606913237.006416
857	50517.464844	20896.914062	-95566.375000	-187500.015625	-187500.015625	-187500.015625	-187500.015625	-187500.015625	461.000000	437.000000	1019.000000	1606913237.006421
858	50527.503906	20906.009766	-103385.820312	-187500.015625	-187500.015625	-187500.015625	-187500.015625	-187500.015625	460.000000	438.000000	1018.000000	1606913237.006426
859	50488.921875	20867.005859	-103605.742188	-187500.015625	-187500.015625	-187500.015625	-187500.015625	-187500.015625	460.000000	438.000000	1018.000000	1606913237.006430
860	50439.816406	20818.234375	-95787.796875	-187500.015625	-187500.015625	-187500.015625	-187500.015625	-187500.015625	460.000000	438.000000	1018.000000	1606913237.006434
861	50450.632812	20830.707031	-88702.093750	-187500.015625	-187500.015625	-187500.015625	-187500.015625	-187500.015625	461.000000	438.000000	1019.000000	1606913237.006445
862	50503.609375	20884.105469	-91970.875000	-187500.015625	-187500.015625	-187500.015625	-187500.015625	-187500.015625	461.000000	437.000000	1019.000000	1606913237.006450
863	50528.441406	20908.558594	-100965.125000	-187500.015625	-187500.015625	-187500.015625	-187500.015625	-187500.015625	460.000000	438.000000	1018.000000	1606913237.006454
864	50493.773438	20871.857422	-103071.843750	-187500.015625	-187500.015625	-187500.015625	-187500.015625	-187500.015625	460.000000	438.000000	1018.000000	1606913237.006459
865	50444.511719	20820.849609	-95947.789062	-187500.015625	-187500.015625	-187500.015625	-187500.015625	-187500.015625	460.000000	438.000000	1019.000000	1606913237.006464
866	50452.222656	20827.533203	-89433.015625	-187500.015625	-187500.015625	-187500.015625	-187500.015625	-187500.015625	461.000000	438.000000	1018.000000	1606913237.006468
867	50505.238281	20881.289062	-93557.828125	-187500.015625	-187500.015625	-187500.015625	-187500.015625	-187500.015625	461.000000	437.000000	1019.000000	1606913237.006473
868	50522.382812	20898.298828	-102103.414062	-187500.015625	-187500.015625	-187500.015625	-187500.015625	-187500.015625	461.000000	437.000000	1019.000000	1606913237.006477
869	50487.714844	20863.765625	-103658.335938	-187500.015625	-187500.015625	-187500.015625	-187500.015625	-187500.015625	460.000000	438.000000	1018.000000	1606913237.006482
870	50441.425781	20817.386719	-96354.921875	-187500.015625	-187500.015625	-187500.015625	-187500.015625	-187500.015625	461.000000	437.000000	1018.000000	1606913237.006486
871	50450.769531	20827.154297	-89022.257812	-187500.015625	-187500.015625	-187500.015625	-187500.015625	-187500.015625	461.000000	438.000000	1018.000000	1606913237.006491
872	50503.855469	20880.841797	-91633.585938	-187500.015625	-187500.015625	-187500.015625	-187500.015625	-187500.015625	460.000000	438.000000	1018.000000	1606913237.006496
873	50530.566406	20910.056641	-100500.281250	-187500.015625	-187500.015625	-187500.015625	-187500.015625	-187500.015625	461.000000	438.000000	1018.000000	1606913237.006500
874	50495.917969	20875.433594	-103339.039062	-187500.015625	-187500.015625	-187500.015625	-187500.015625	-187500.015625	460.000000	437.000000	1019.000000	1606913237.006505
875	50445.785156	20824.671875	-96599.140625	-187500.015625	-187500.015625	-187500.015625	-187500.015625	-187500.015625	461.000000	437.000000	1019.000000	1606913237.006509
876	50452.824219	20833.144531	-90169.101562	-187500.015625	-187500.015625	-187500.015625	-187500.015625	-187500.015625	461.000000	438.000000	1019.000000	1606913237.006514
877	50505.531250	20888.554688	-95096.765625	-187500.015625	-187500.015625	-187500.015625	-187500.015625	-187500.015625	461.000000	437.000000	1018.000000	1606913237.006519
878	50516.527344	20899.238281	-103308.171875	-187500.015625	-187500.015625	-187500.015625	-187500.015625	-187500.015625	460.000000	438.000000	1017.000000	1606913237.006524
879	50480.988281	20862.267578	-104352.109375	-187500.015625	-187500.015625	-187500.015625	-187500.015625	-187500.015625	460.000000	437.000000	1019.000000	1606913237.006529
880	50435.570312	20815.552734	-96954.960938	-187500.015625	-187500.015625	-187500.015625	-187500.015625	-187500.015625	460.000000	437.000000	1018.000000	1606913237.006534
881	50447.617188	20827.109375	-89436.703125	-187500.015625	-187500.015625	-187500.015625	-187500.015625	-187500.015625	461.000000	438.000000	1018.000000	1606913237.006538
882	50506.289062	20887.101562	-93640.375000	-187500.015625	-187500.015625	-187500.015625	-187500.015625	-187500.015625	461.000000	437.000000	1019.000000	1606913237.006543
883	50524.304688	20903.955078	-102661.851562	-187500.015625	-187500.015625	-187500.015625	-187500.015625	-187500.015625	461.000000	438.000000	1019.000000	1606913237.006548
884	50487.402344	20866.894531	-104168.468750	-187500.015625	-187500.015625	-187500.015625	-187500.015625	-187500.015625	460.000000	438.000000	1018.000000	1606913237.006553
885	50433.066406	20814.078125	-97079.414062	-187500.015625	-187500.015625	-187500.015625	-187500.015625	-187500.015625	460.000000	438.000000	1017.000000	1606913237.006560
886	50439.167969	20822.011719	-90263.851562	-187500.015625	-187500.015625	-187500.015625	-187500.015625	-187500.015625	460.000000	438.000000	1018.000000	1606913237.006565
887	50498.355469	20881.199219	-95514.679688	-187500.015625	-187500.015625	-187500.015625	-187500.015625	-187500.015625	461.000000	437.000000	1018.000000	1606913237.006570
888	50516.304688	20896.511719	-103401.781250	-187500.015625	-187500.015625	-187500.015625	-187500.015625	-187500.015625	460.000000	438.000000	1018.000000	1606913237.006575
889	50484.632812	20862.738281	-104158.140625	-187500.015625	-187500.015625	-187500.015625	-187500.015625	-187500.015625	460.000000	438.000000	1018.000000	1606913237.006579
890	50435.011719	20812.111328	-96934.328125	-187500.015625	-187500.015625	-187500.015625	-187500.015625	-187500.015625	461.000000	437.000000	1018.000000	1606913237.006584
891	50440.644531	20818.771484	-89969.054688	-187500.015625	-187500.015625	-187500.015625	-187500.015625	-187500.015625	461.000000	438.000000	1019.000000	1606913237.006588
892	50496.410156	20873.667969	-95114.781250	-187500.015625	-187500.015625	-187500.015625	-187500.015625	-187500.015625	461.000000	437.000000	1018.000000	1606913237.006593
893	50506.937500	20882.429688	-103209.179688	-187500.015625	-187500.015625	-187500.015625	-187500.015625	-187500.015625	460.000000	438.000000	1018.000000	1606913237.006598
894	50479.312500	20855.427734	-104197.187500	-187500.015625	-187500.015625	-187500.015625	-187500.015625	-187500.015625	460.000000	438.000000	1018.000000	1606913237.006602
895	50434.472656	20810.904297	-97122.062500	-187500.015625	-187500.015625	-187500.015625	-187500.015625	-187500.015625	460.000000	438.000000	1019.000000	1606913237.006606
896	50440.062500	20818.458984	-89779.156250	-187500.015625	-187500.015625	-187500.015625	-187500.015625	-187500.015625	461.000000	438.000000	1018.000000	1606913237.006611
897	50497.195312	20877.580078	-93973.593750	-187500.015625	-187500.015625	-187500.015625	-187500.015625	-187500.015625	461.000000	438.000000	1018.000000	1606913237.006616
898	50514.582031	20894.230469	-102345.195312	-187500.015625	-187500.015625	-187500.015625	-187500.015625	-187500.015625	461.000000	438.000000	1019.000000	1606913237.006620
899	50486.105469	20864.435547	-103843.273438	-187500.015625	-187500.015625	-187500.015625	-187500.015625	-187500.015625	461.000000	437.000000	1019.000000	1606913237.006625
900	50436.867188	20813.541016	-97062.828125	-187500.015625	-187500.015625	-187500.015625	-187500.015625	-187500.015625	461.000000	437.000000	1019.000000	1606913237.006630
901	50439.214844	20817.140625	-89663.101562	-187500.015625	-187500.015625	-187500.015625	-187500.015625	-187500.015625	461.000000	438.000000	1018.000000	1606913237.006634
902	50491.160156	20871.007812	-93073.171875	-187500.015625	-187500.015625	-187500.015625	-187500.015625	-187500.015625	460.000000	437.000000	1018.000000	1606913237.006639
903	50513.242188	20893.582031	-101547.679688	-187500.015625	-187500.015625	-187500.015625	-187500.015625	-187500.015625	460.000000	438.000000	1018.000000	1606913237.006644
904	50480.406250	20860.591797	-103720.898438	-187500.015625	-187500.015625	-187500.015625	-187500.015625	-187500.015625	460.000000	438.000000	1019.000000	1606913237.006649
905	50426.359375	20805.919922	-97022.976562	-187500.015625	-187500.015625	-187500.015625	-187500.015625	-187500.015625	461.000000	437.000000	1019.000000	1606913237.006653
906	50425.710938	20804.845703	-89600.226562	-187500.015625	-187500.015625	-187500.015625	-187500.015625	-187500.015625	461.000000	438.000000	1018.000000	1606913237.006658
907	50480.316406	20859.496094	-93784.921875	-187500.015625	-187500.015625	-187500.015625	-187500.015625	-187500.015625	461.000000	437.000000	1019.000000	1606913237.006662
908	50502.937500	20880.417969	-102352.414062	-187500.015625	-187500.015625	-187500.015625	-187500.015625	-187500.015625	461.000000	438.000000	1018.000000	1606913237.006669
909	50475.558594	20852.277344	-104132.507812	-187500.015625	-187500.015625	-187500.015625	-187500.015625	-187500.015625	461.000000	438.000000	1019.000000	1606913237.006674
910	50428.417969	20804.533203	-97520.750000	-187500.015625	-187500.015625	-187500.015625	-187500.015625	-187500.015625	461.000000	437.000000	1019.000000	1606913237.006678
911	50431.097656	20808.265625	-89849.960938	-187500.015625	-187500.015625	-187500.015625	-187500.015625	-187500.015625	461.000000	438.000000	1019.000000	1606913237.006683
912	50484.566406	20863.251953	-93284.468750	-187500.015625	-187500.015625	-187500.015625	-187500.015625	-187500.015625	461.000000	437.000000	1019.000000	1606913237.006688
913	50508.281250	20886.207031	-101699.453125	-187500.015625	-187500.015625	-187500.015625	-187500.015625	-187500.015625	461.000000	438.000000	1018.000000	1606913237.006692
914	50480.027344	20856.345703	-103847.875000	-187500.015625	-187500.015625	-187500.015625	-187500.015625	-187500.015625	460.000000	438.000000	1018.000000	1606913237.006697
915	50430.207031	20806.166016	-97447.765625	-187500.015625	-187500.015625	-187500.015625	-187500.015625	-187500.015625	461.000000	437.000000	1019.000000	1606913237.006702
916	50427.121094	20803.638672	-89785.882812	-187500.015625	-187500.015625	-187500.015625	-187500.015625	-187500.015625	461.000000	438.000000	1019.000000	1606913237.006706
917	50482.152344	20861.105469	-93828.976562	-187500.015625	-187500.015625	-187500.015625	-187500.015625	-187500.015625	461.000000	438.000000	1019.000000	1606913237.006711
918	50503.742188	20882.921875	-102322.460938	-187500.015625	-187500.015625	-187500.015625	-187500.015625	-187500.015625	461.000000	438.000000	1018.000000	1606913237.006715
919	50477.792969	20856.613281	-104178.976562	-187500.015625	-187500.015625	-187500.015625	-187500.015625	-187500.015625	461.000000	437.000000	1019.000000	1606913237.006720
920	50431.925781	20809.183594	-97766.101562	-187500.015625	-187500.015625	-187500.015625	-187500.015625	-187500.015625	461.000000	437.000000	1019.000000	1606913237.006725
921	50430.875000	20807.863281	-89896.609375	-187500.015625	-187500.015625	-187500.015625	-187500.015625	-187500.015625	461.000000	438.000000	1018.000000	1606913237.006729
922	50485.191406	20863.542969	-93549.398438	-187500.015625	-187500.015625	-187500.015625	-187500.015625	-187500.015625	461.000000	438.000000	1019.000000	1606913237.006734
923	50505.867188	20883.546875	-102040.359375	-187500.015625	-187500.015625	-187500.015625	-187500.015625	-187500.015625	461.000000	438.000000	1018.000000	1606913237.006738
924	50478.148438	20855.607422	-104020.390625	-187500.015625	-187500.015625	-187500.015625	-187500.015625	-187500.015625	461.000000	437.000000	1018.000000	1606913237.006743
925	50428.527344	20805.248047	-97761.632812	-187500.015625	-187500.015625	-187500.015625	-187500.015625	-187500.015625	461.000000	437.000000	1018.000000	1606913237.006747
926	50427.902344	20806.814453	-89879.578125	-187500.015625	-187500.015625	-187500.015625	-187500.015625	-187500.015625	461.000000	438.000000	1018.000000	1606913237.006752
927	50482.640625	20863.609375	-93400.601562	-187500.015625	-187500.015625	-187500.015625	-187500.015625	-187500.015625	460.000000	438.000000	1018.000000	1606913237.006757
928	50505.015625	20887.011719	-101988.234375	-187500.015625	-187500.015625	-187500.015625	-187500.015625	-187500.015625	461.000000	438.000000	1018.000000	1606913237.006761
929	50476.070312	20858.357422	-104097.968750	-187500.015625	-187500.015625	-187500.015625	-187500.015625	-187500.015625	461.000000	437.000000	1019.000000	1606913237.006766
930	50423.769531	20805.115234	-97793.859375	-187500.015625	-187500.015625	-187500.015625	-187500.015625	-187500.015625	461.000000	437.000000	1019.000000	1606913237.006770
931	50418.539062	20799.056641	-89645.687500	-187500.015625	-187500.015625	-187500.015625	-187500.015625	-187500.015625	461.000000	438.000000	1018.000000	1606913237.006777
932	50475.667969	20856.210938	-92841.546875	-187500.015625	-187500.015625	-187500.015625	-187500.015625	-187500.015625	461.000000	438.000000	1017.000000	1606913237.006782
933	50506.179688	20885.267578	-101622.914062	-187500.015625	-187500.015625	-187500.015625	-187500.015625	-187500.015625	460.000000	438.000000	1018.000000	1606913237.006786
934	50481.546875	20858.513672	-104071.750000	-187500.015625	-187500.015625	-187500.015625	-187500.015625	-187500.015625	460.000000	438.000000	1018.000000	1606913237.006791
935	50431.414062	20807.908203	-98075.093750	-187500.015625	-187500.015625	-187500.015625	-187500.015625	-187500.015625	461.000000	437.000000	1018.000000	1606913237.006796
936	50426.515625	20803.550781	-89940.242188	-187500.015625	-187500.015625	-187500.015625	-187500.015625	-187500.015625	461.000000	438.000000	1019.000000	1606913237.006800
937	50482.015625	20862.021484	-92882.539062	-187500.015625	-187500.015625	-187500.015625	-187500.015625	-187500.015625	460.000000	438.000000	1019.000000	1606913237.006805
938	50508.996094	20890.341797	-101570.210938	-187500.015625	-187500.015625	-187500.015625	-187500.015625	-187500.015625	461.000000	438.000000	1018.000000	1606913237.006809
939	50479.824219	20860.435547	-104003.890625	-187500.015625	-187500.015625	-187500.015625	-187500.015625	-187500.015625	460.000000	438.000000	1018.000000	1606913237.006814
940	50429.332031	20809.003906	-98088.546875	-187500.015625	-187500.015625	-187500.015625	-187500.015625	-187500.015625	461.000000	437.000000	1019.000000	1606913237.006819
941	50424.394531	20803.169922	-89981.500000	-187500.015625	-187500.015625	-187500.015625	-187500.015625	-187500.015625	461.000000	438.000000	1019.000000	1606913237.006823
942	50479.648438	20859.048828	-92701.976562	-187500.015625	-187500.015625	-187500.015625	-187500.015625	-187500.015625	461.000000	438.000000	1019.000000	1606913237.006828
943	50507.320312	20884.976562	-101381.382812	-187500.015625	-187500.015625	-187500.015625	-187500.015625	-187500.015625	461.000000	438.000000	1018.000000	1606913237.006832
944	50483.738281	20859.183594	-104075.617188	-187500.015625	-187500.015625	-187500.015625	-187500.015625	-187500.015625	460.000000	438.000000	1018.000000	1606913237.006837
945	50433.265625	20807.998047	-98369.218750	-187500.015625	-187500.015625	-187500.015625	-187500.015625	-187500.015625	460.000000	437.000000	1019.000000	1606913237.006842
946	50428.730469	20804.824219	-90033.468750	-187500.015625	-187500.015625	-187500.015625	-187500.015625	-187500.015625	461.000000	438.000000	1019.000000	1606913237.006847
947	50484.429688	20864.906250	-92299.226562	-187500.015625	-187500.015625	-187500.015625	-187500.015625	-187500.015625	461.000000	437.000000	1019.000000	1606913237.006852
948	50517.421875	20899.238281	-101024.742188	-187500.015625	-187500.015625	-187500.015625	-187500.015625	-187500.015625	461.000000	438.000000	1019.000000	1606913237.006910
949	50496.746094	20876.908203	-103979.460938	-187500.015625	-187500.015625	-187500.015625	-187500.015625	-187500.015625	460.000000	438.000000	1018.000000	1606913237.006915
950	50449.136719	20827.109375	-98513.656250	-187500.015625	-187500.015625	-187500.015625	-187500.015625	-187500.015625	460.000000	437.000000	1018.000000	1606913237.006920
951	50439.527344	20816.714844	-90220.015625	-187500.015625	-187500.015625	-187500.015625	-187500.015625	-187500.015625	461.000000	438.000000	1018.000000	1606913237.006925
952	50495.113281	20874.136719	-92861.031250	-187500.015625	-187500.015625	-187500.015625	-187500.015625	-187500.015625	461.000000	438.000000	1019.000000	1606913237.006929
953	50523.144531	20903.439453	-101584.789062	-187500.015625	-187500.015625	-187500.015625	-187500.015625	-187500.015625	461.000000	438.000000	1019.000000	1606913237.006934
954	50498.085938	20878.181641	-104286.617188	-187500.015625	-187500.015625	-187500.015625	-187500.015625	-187500.015625	460.000000	438.000000	1018.000000	1606913237.006944
955	50448.242188	20828.160156	-98745.664062	-187500.015625	-187500.015625	-187500.015625	-187500.015625	-187500.015625	460.000000	438.000000	1019.000000	1606913237.006949
956	50434.316406	20815.375000	-90098.250000	-187500.015625	-187500.015625	-187500.015625	-187500.015625	-187500.015625	461.000000	438.000000	1018.000000	1606913237.006954
957	50482.867188	20865.642578	-91356.695312	-187500.015625	-187500.015625	-187500.015625	-187500.015625	-187500.015625	461.000000	437.000000	1019.000000	1606913237.006958
958	50518.046875	20901.003906	-100242.515625	-187500.015625	-187500.015625	-187500.015625	-187500.015625	-187500.015625	461.000000	438.000000	1019.000000	1606913237.006963
959	50495.785156	20877.265625	-103961.828125	-187500.015625	-187500.015625	-187500.015625	-187500.015625	-187500.015625	461.000000	437.000000	1018.000000	1606913237.006968
960	50446.855469	20827.287109	-98849.804688	-187500.015625	-187500.015625	-187500.015625	-187500.015625	-187500.015625	461.000000	437.000000	1019.000000	1606913237.006972
961	50432.375000	20811.775391	-90301.515625	-187500.015625	-187500.015625	-187500.015625	-187500.015625	-187500.015625	461.000000	437.000000	1018.000000	1606913237.006977
962	50482.128906	20862.134766	-91753.617188	-187500.015625	-187500.015625	-187500.015625	-187500.015625	-187500.015625	461.000000	437.000000	1018.000000	1606913237.485372
963	50513.957031	20894.052734	-100554.617188	-187500.015625	-187500.015625	-187500.015625	-187500.015625	-187500.015625	460.000000	438.000000	1018.000000	1606913237.485503
964	50490.175781	20869.509766	-104158.320312	-187500.015625	-187500.015625	-187500.015625	-187500.015625	-187500.015625	460.000000	438.000000	1018.000000	1606913237.485504
965	50438.453125	20817.474609	-99066.906250	-187500.015625	-187500.015625	-187500.015625	-187500.015625	-187500.015625	460.000000	437.000000	1019.000000	1606913237.485506
966	50419.410156	20799.617188	-90431.664062	-187500.015625	-187500.015625	-187500.015625	-187500.015625	-187500.015625	461.000000	438.000000	1019.000000	1606913237.485508
967	50464.066406	20847.046875	-91761.843750	-187500.015625	-187500.015625	-187500.015625	-187500.015625	-187500.015625	461.000000	437.000000	1019.000000	1606913237.485510
968	50503.652344	20887.681641	-100511.523438	-187500.015625	-187500.015625	-187500.015625	-187500.015625	-187500.015625	461.000000	438.000000	1018.000000	1606913237.485511
969	50488.542969	20871.701172	-104197.593750	-187500.015625	-187500.015625	-187500.015625	-187500.015625	-187500.015625	460.000000	438.000000	1018.000000	1606913237.485513
970	50437.937500	20821.789062	-99259.445312	-187500.015625	-187500.015625	-187500.015625	-187500.015625	-187500.015625	460.000000	437.000000	1018.000000	1606913237.485514
971	50422.269531	20807.214844	-90609.789062	-187500.015625	-187500.015625	-187500.015625	-187500.015625	-187500.015625	461.000000	438.000000	1018.000000	1606913237.485516
972	50469.523438	20854.914062	-92157.335938	-187500.015625	-187500.015625	-187500.015625	-187500.015625	-187500.015625	461.000000	437.000000	1018.000000	1606913237.485518
973	50500.234375	20884.976562	-100915.328125	-187500.015625	-187500.015625	-187500.015625	-187500.015625	-187500.015625	461.000000	438.000000	1019.000000	1606913237.485520
974	50479.804688	20862.423828	-104298.109375	-187500.015625	-187500.015625	-187500.015625	-187500.015625	-187500.015625	461.000000	438.000000	1019.000000	1606913237.485521
975	50435.996094	20818.279297	-99374.710938	-187500.015625	-187500.015625	-187500.015625	-187500.015625	-187500.015625	461.000000	437.000000	1019.000000	1606913237.485523
976	50425.152344	20810.457031	-90629.187500	-187500.015625	-187500.015625	-187500.015625	-187500.015625	-187500.015625	461.000000	438.000000	1018.000000	1606913237.485524
977	50479.265625	20866.671875	-92273.382812	-187500.015625	-187500.015625	-187500.015625	-187500.015625	-187500.015625	461.000000	437.000000	1017.000000	1606913237.485526
978	50514.160156	20902.076172	-101089.312500	-187500.015625	-187500.015625	-187500.015625	-187500.015625	-187500.015625	460.000000	438.000000	1018.000000	1606913237.485530
979	50494.957031	20883.435547	-104500.859375	-187500.015625	-187500.015625	-187500.015625	-187500.015625	-187500.015625	461.000000	438.000000	1019.000000	1606913237.485531
980	50443.683594	20833.277344	-99565.554688	-187500.015625	-187500.015625	-187500.015625	-187500.015625	-187500.015625	461.000000	437.000000	1018.000000	1606913237.485533
981	50422.113281	20814.412109	-90595.218750	-187500.015625	-187500.015625	-187500.015625	-187500.015625	-187500.015625	461.000000	438.000000	1019.000000	1606913237.485535
982	50469.386719	20862.380859	-91842.937500	-187500.015625	-187500.015625	-187500.015625	-187500.015625	-187500.015625	461.000000	438.000000	1018.000000	1606913237.485536
983	50504.121094	20895.773438	-100653.992188	-187500.015625	-187500.015625	-187500.015625	-187500.015625	-187500.015625	460.000000	438.000000	1018.000000	1606913237.485538
984	50486.175781	20876.707031	-104281.593750	-187500.015625	-187500.015625	-187500.015625	-187500.015625	-187500.015625	461.000000	437.000000	1019.000000	1606913237.485539
985	50435.750000	20827.488281	-99621.585938	-187500.015625	-187500.015625	-187500.015625	-187500.015625	-187500.015625	461.000000	437.000000	1019.000000	1606913237.485541
986	50418.449219	20810.433594	-90747.968750	-187500.015625	-187500.015625	-187500.015625	-187500.015625	-187500.015625	461.000000	438.000000	1017.000000	1606913237.485542
987	50469.878906	20861.285156	-91872.593750	-187500.015625	-187500.015625	-187500.015625	-187500.015625	-187500.015625	461.000000	438.000000	1019.000000	1606913237.485544
988	50507.855469	20897.718750	-100571.132812	-187500.015625	-187500.015625	-187500.015625	-187500.015625	-187500.015625	460.000000	438.000000	1018.000000	1606913237.485546
989	50489.371094	20879.345703	-104179.265625	-187500.015625	-187500.015625	-187500.015625	-187500.015625	-187500.015625	460.000000	438.000000	1018.000000	1606913237.485547
990	50443.148438	20833.814453	-99594.851562	-187500.015625	-187500.015625	-187500.015625	-187500.015625	-187500.015625	460.000000	437.000000	1018.000000	1606913237.485549
991	50425.332031	20816.201172	-90678.812500	-187500.015625	-187500.015625	-187500.015625	-187500.015625	-187500.015625	461.000000	438.000000	1018.000000	1606913237.485550
992	50472.828125	20864.146484	-91610.632812	-187500.015625	-187500.015625	-187500.015625	-187500.015625	-187500.015625	461.000000	438.000000	1018.000000	1606913237.485552
993	50506.425781	20896.533203	-100403.671875	-187500.015625	-187500.015625	-187500.015625	-187500.015625	-187500.015625	461.000000	437.000000	1019.000000	1606913237.485554
994	50488.363281	20876.953125	-104247.664062	-187500.015625	-187500.015625	-187500.015625	-187500.015625	-187500.015625	460.000000	438.000000	1018.000000	1606913237.485555
995	50440.910156	20830.259766	-99934.085938	-187500.015625	-187500.015625	-187500.015625	-187500.015625	-187500.015625	460.000000	438.000000	1018.000000	1606913237.485557
996	50420.035156	20810.568359	-90979.820312	-187500.015625	-187500.015625	-187500.015625	-187500.015625	-187500.015625	460.000000	438.000000	1018.000000	1606913237.485559
997	50469.453125	20861.462891	-91381.773438	-187500.015625	-187500.015625	-187500.015625	-187500.015625	-187500.015625	461.000000	438.000000	1018.000000	1606913237.485560
998	50505.910156	20896.220703	-99981.250000	-187500.015625	-187500.015625	-187500.015625	-187500.015625	-187500.015625	460.000000	438.000000	1018.000000	1606913237.485562
999	50488.007812	20876.373047	-104141.398438	-187500.015625	-187500.015625	-187500.015625	-187500.015625	-187500.015625	461.000000	438.000000	1019.000000	1606913237.485563
1000	50441.625000	20829.568359	-99964.195312	-187500.015625	-187500.015625	-187500.015625	-187500.015625	-187500.015625	461.000000	437.000000	1019.000000	1606913237.485565
1001	50424.730469	20810.814453	-90974.281250	-187500.015625	-187500.015625	-187500.015625	-187500.015625	-187500.015625	461.000000	438.000000	1019.000000	1606913237.485567
1002	50474.550781	20861.150391	-91112.835938	-187500.015625	-187500.015625	-187500.015625	-187500.015625	-187500.015625	461.000000	438.000000	1018.000000	1606913237.485569
1003	50515.253906	20902.613281	-99821.773438	-187500.015625	-187500.015625	-187500.015625	-187500.015625	-187500.015625	461.000000	438.000000	1018.000000	1606913237.485570
1004	50498.691406	20885.916016	-104283.671875	-187500.015625	-187500.015625	-187500.015625	-187500.015625	-187500.015625	461.000000	438.000000	1018.000000	1606913237.485573
1005	50447.394531	20834.283203	-100270.906250	-187500.015625	-187500.015625	-187500.015625	-187500.015625	-187500.015625	460.000000	437.000000	1018.000000	1606913237.485575
1006	50423.410156	20812.177734	-91222.312500	-187500.015625	-187500.015625	-187500.015625	-187500.015625	-187500.015625	461.000000	438.000000	1018.000000	1606913237.485576
1007	50470.148438	20861.507812	-90929.171875	-187500.015625	-187500.015625	-187500.015625	-187500.015625	-187500.015625	461.000000	437.000000	1018.000000	1606913237.485578
1008	50514.070312	20905.093750	-99470.085938	-187500.015625	-187500.015625	-187500.015625	-187500.015625	-187500.015625	460.000000	437.000000	1019.000000	1606913237.485580
1009	50498.378906	20885.826172	-104127.296875	-187500.015625	-187500.015625	-187500.015625	-187500.015625	-187500.015625	461.000000	438.000000	1018.000000	1606913237.485582
1010	50449.851562	20834.820312	-100295.937500	-187500.015625	-187500.015625	-187500.015625	-187500.015625	-187500.015625	461.000000	437.000000	1018.000000	1606913237.485583
1011	50427.074219	20810.009766	-91280.632812	-187500.015625	-187500.015625	-187500.015625	-187500.015625	-187500.015625	461.000000	438.000000	1018.000000	1606913237.485585
1012	50475.332031	20858.400391	-91147.484375	-187500.015625	-187500.015625	-187500.015625	-187500.015625	-187500.015625	461.000000	438.000000	1019.000000	1606913237.485586
1013	50518.269531	20900.400391	-99814.531250	-187500.015625	-187500.015625	-187500.015625	-187500.015625	-187500.015625	461.000000	438.000000	1018.000000	1606913237.485588
1014	50500.570312	20880.976562	-104381.992188	-187500.015625	-187500.015625	-187500.015625	-187500.015625	-187500.015625	460.000000	438.000000	1019.000000	1606913237.485590
1015	50449.250000	20830.214844	-100603.320312	-187500.015625	-187500.015625	-187500.015625	-187500.015625	-187500.015625	461.000000	437.000000	1018.000000	1606913237.485592
1016	50422.648438	20804.980469	-91528.671875	-187500.015625	-187500.015625	-187500.015625	-187500.015625	-187500.015625	461.000000	438.000000	1019.000000	1606913237.485593
1017	50462.906250	20848.476562	-90935.343750	-187500.015625	-187500.015625	-187500.015625	-187500.015625	-187500.015625	461.000000	438.000000	1018.000000	1606913237.485596
1018	50507.789062	20894.947266	-99375.562500	-187500.015625	-187500.015625	-187500.015625	-187500.015625	-187500.015625	461.000000	437.000000	1018.000000	1606913237.485598
1019	50496.410156	20882.541016	-104113.703125	-187500.015625	-187500.015625	-187500.015625	-187500.015625	-187500.015625	461.000000	438.000000	1018.000000	1606913237.485600
1020	50451.976562	20835.714844	-100511.703125	-187500.015625	-187500.015625	-187500.015625	-187500.015625	-187500.015625	460.000000	437.000000	1019.000000	1606913237.485601
1021	50430.851562	20813.496094	-91558.757812	-187500.015625	-187500.015625	-187500.015625	-187500.015625	-187500.015625	461.000000	438.000000	1018.000000	1606913237.485603
1022	50474.730469	20857.082031	-90888.265625	-187500.015625	-187500.015625	-187500.015625	-187500.015625	-187500.015625	461.000000	437.000000	1019.000000	1606913237.485604
1023	50518.316406	20899.751953	-99256.000000	-187500.015625	-187500.015625	-187500.015625	-187500.015625	-187500.015625	461.000000	437.000000	1018.000000	1606913237.485606
1024	50504.636719	20885.625000	-104098.687500	-187500.015625	-187500.015625	-187500.015625	-187500.015625	-187500.015625	461.000000	438.000000	1019.000000	1606913237.485608
1025	50458.906250	20840.855469	-100614.453125	-187500.015625	-187500.015625	-187500.015625	-187500.015625	-187500.015625	460.000000	438.000000	1018.000000	1606913237.485610
1026	50432.375000	20814.255859	-91583.296875	-187500.015625	-187500.015625	-187500.015625	-187500.015625	-187500.015625	461.000000	438.000000	1019.000000	1606913237.485612
1027	50475.355469	20858.802734	-91006.601562	-187500.015625	-187500.015625	-187500.015625	-187500.015625	-187500.015625	461.000000	438.000000	1018.000000	1606913237.485613
1028	50515.679688	20900.132812	-99678.765625	-187500.015625	-187500.015625	-187500.015625	-187500.015625	-187500.015625	460.000000	438.000000	1018.000000	1606913237.485615
1029	50502.222656	20886.162109	-104430.210938	-187500.015625	-187500.015625	-187500.015625	-187500.015625	-187500.015625	461.000000	438.000000	1018.000000	1606913237.485616
1030	50454.054688	20836.048828	-100954.710938	-187500.015625	-187500.015625	-187500.015625	-187500.015625	-187500.015625	460.000000	437.000000	1019.000000	1606913237.485618
1031	50426.515625	20807.640625	-91699.500000	-187500.015625	-187500.015625	-187500.015625	-187500.015625	-187500.015625	461.000000	438.000000	1018.000000	1606913237.485620
1032	50466.570312	20849.281250	-90478.648438	-187500.015625	-187500.015625	-187500.015625	-187500.015625	-187500.015625	460.000000	438.000000	1018.000000	1606913237.485621
1033	50513.957031	20896.958984	-98903.492188	-187500.015625	-187500.015625	-187500.015625	-187500.015625	-187500.015625	461.000000	437.000000	1019.000000	1606913237.485623
1034	50507.898438	20888.867188	-104115.851562	-187500.015625	-187500.015625	-187500.015625	-187500.015625	-187500.015625	460.000000	438.000000	1018.000000	1606913237.485625
1035	50461.585938	20840.789062	-100951.984375	-187500.015625	-187500.015625	-187500.015625	-187500.015625	-187500.015625	460.000000	437.000000	1018.000000	1606913237.485626
1036	50431.636719	20807.953125	-91847.898438	-187500.015625	-187500.015625	-187500.015625	-187500.015625	-187500.015625	461.000000	438.000000	1018.000000	1606913237.485628
1037	50470.550781	20847.962891	-90843.992188	-187500.015625	-187500.015625	-187500.015625	-187500.015625	-187500.015625	461.000000	437.000000	1019.000000	1606913237.485629
1038	50516.257812	20895.148438	-99452.164062	-187500.015625	-187500.015625	-187500.015625	-187500.015625	-187500.015625	461.000000	437.000000	1019.000000	1606913237.485631
1039	50503.316406	20883.927734	-104307.140625	-187500.015625	-187500.015625	-187500.015625	-187500.015625	-187500.015625	460.000000	438.000000	1018.000000	1606913237.485633
1040	50457.964844	20839.044922	-101019.445312	-187500.015625	-187500.015625	-187500.015625	-187500.015625	-187500.015625	460.000000	438.000000	1018.000000	1606913237.485634
1041	50422.562500	20804.601562	-91882.250000	-187500.015625	-187500.015625	-187500.015625	-187500.015625	-187500.015625	460.000000	438.000000	1018.000000	1606913237.485636
1042	50458.972656	20842.396484	-90575.906250	-187500.015625	-187500.015625	-187500.015625	-187500.015625	-187500.015625	461.000000	438.000000	1018.000000	1606913237.485638
1043	50503.789062	20888.039062	-99011.164062	-187500.015625	-187500.015625	-187500.015625	-187500.015625	-187500.015625	461.000000	437.000000	1020.000000	1606913237.485639
1044	50496.390625	20880.640625	-104174.210938	-187500.015625	-187500.015625	-187500.015625	-187500.015625	-187500.015625	461.000000	437.000000	1019.000000	1606913237.485641
1045	50448.691406	20832.787109	-101241.531250	-187500.015625	-187500.015625	-187500.015625	-187500.015625	-187500.015625	461.000000	438.000000	1019.000000	1606913237.485642
1046	50421.824219	20804.890625	-92179.617188	-187500.015625	-187500.015625	-187500.015625	-187500.015625	-187500.015625	461.000000	438.000000	1019.000000	1606913237.485644
1047	50463.820312	20847.449219	-90428.851562	-187500.015625	-187500.015625	-187500.015625	-187500.015625	-187500.015625	461.000000	438.000000	1019.000000	1606913237.485646
1048	50509.867188	20894.431641	-98541.593750	-187500.015625	-187500.015625	-187500.015625	-187500.015625	-187500.015625	461.000000	437.000000	1018.000000	1606913237.485648
1049	50497.640625	20882.048828	-103995.648438	-187500.015625	-187500.015625	-187500.015625	-187500.015625	-187500.015625	460.000000	438.000000	1018.000000	1606913237.485650
1050	50449.160156	20832.250000	-101286.437500	-187500.015625	-187500.015625	-187500.015625	-187500.015625	-187500.015625	461.000000	437.000000	1019.000000	1606913237.485651
1051	50419.765625	20804.845703	-92257.109375	-187500.015625	-187500.015625	-187500.015625	-187500.015625	-187500.015625	461.000000	438.000000	1018.000000	1606913237.485653
1052	50458.031250	20844.945312	-90291.476562	-187500.015625	-187500.015625	-187500.015625	-187500.015625	-187500.015625	460.000000	438.000000	1018.000000	1606913237.485654
1053	50504.457031	20890.632812	-98490.679688	-187500.015625	-187500.015625	-187500.015625	-187500.015625	-187500.015625	460.000000	438.000000	1018.000000	1606913237.485656
1054	50492.835938	20877.623047	-104172.851562	-187500.015625	-187500.015625	-187500.015625	-187500.015625	-187500.015625	460.000000	438.000000	1019.000000	1606913237.485658
1055	50444.175781	20828.271484	-101536.257812	-187500.015625	-187500.015625	-187500.015625	-187500.015625	-187500.015625	461.000000	437.000000	1019.000000	1606913237.485659
1056	50417.085938	20801.962891	-92437.960938	-187500.015625	-187500.015625	-187500.015625	-187500.015625	-187500.015625	461.000000	438.000000	1019.000000	1606913237.485661
1057	50458.570312	20844.453125	-90136.710938	-187500.015625	-187500.015625	-187500.015625	-187500.015625	-187500.015625	461.000000	438.000000	1017.000000	1606913237.485663
1058	50506.445312	20891.191406	-98187.343750	-187500.015625	-187500.015625	-187500.015625	-187500.015625	-187500.015625	461.000000	437.000000	1019.000000	1606913237.485664
1059	50499.160156	20881.646484	-104009.367188	-187500.015625	-187500.015625	-187500.015625	-187500.015625	-187500.015625	461.000000	437.000000	1018.000000	1606913237.485666
1060	50454.343750	20834.306641	-101584.453125	-187500.015625	-187500.015625	-187500.015625	-187500.015625	-187500.015625	461.000000	437.000000	1019.000000	1606913237.485667
1061	50421.152344	20801.650391	-92631.593750	-187500.015625	-187500.015625	-187500.015625	-187500.015625	-187500.015625	460.000000	438.000000	1018.000000	1606913237.485669
1062	50458.167969	20840.810547	-90364.882812	-187500.015625	-187500.015625	-187500.015625	-187500.015625	-187500.015625	460.000000	438.000000	1018.000000	1606913237.485671
1063	50505.308594	20887.480469	-98458.179688	-187500.015625	-187500.015625	-187500.015625	-187500.015625	-187500.015625	460.000000	438.000000	1018.000000	1606913237.485672
1064	50498.355469	20879.970703	-104203.250000	-187500.015625	-187500.015625	-187500.015625	-187500.015625	-187500.015625	461.000000	438.000000	1019.000000	1606913237.485674
1065	50457.070312	20837.546875	-101721.468750	-187500.015625	-187500.015625	-187500.015625	-187500.015625	-187500.015625	461.000000	437.000000	1019.000000	1606913237.485675
1066	50425.667969	20806.835938	-92751.937500	-187500.015625	-187500.015625	-187500.015625	-187500.015625	-187500.015625	461.000000	437.000000	1019.000000	1606913237.485677
1067	50458.769531	20842.285156	-90094.828125	-187500.015625	-187500.015625	-187500.015625	-187500.015625	-187500.015625	461.000000	438.000000	1018.000000	1606913237.485679
1068	50506.582031	20892.130859	-97900.054688	-187500.015625	-187500.015625	-187500.015625	-187500.015625	-187500.015625	460.000000	437.000000	1018.000000	1606913237.485680
1069	50502.156250	20887.994141	-103928.101562	-187500.015625	-187500.015625	-187500.015625	-187500.015625	-187500.015625	461.000000	438.000000	1019.000000	1606913237.485682
1070	50461.878906	20846.488281	-101845.320312	-187500.015625	-187500.015625	-187500.015625	-187500.015625	-187500.015625	460.000000	437.000000	1019.000000	1606913237.485683
1071	50426.628906	20809.964844	-92840.781250	-187500.015625	-187500.015625	-187500.015625	-187500.015625	-187500.015625	461.000000	438.000000	1017.000000	1606913237.485686
1072	50453.539062	20837.078125	-88295.578125	-187500.015625	-187500.015625	-187500.015625	-187500.015625	-187500.015625	461.000000	438.000000	1019.000000	1606913237.485687
1073	50504.457031	20888.263672	-93767.664062	-187500.015625	-187500.015625	-187500.015625	-187500.015625	-187500.015625	460.000000	438.000000	1018.000000	1606913237.485689
1074	50510.894531	20895.259766	-101777.257812	-187500.015625	-187500.015625	-187500.015625	-187500.015625	-187500.015625	460.000000	438.000000	1018.000000	1606913237.485690
1075	50465.164062	20849.013672	-101396.382812	-187500.015625	-187500.015625	-187500.015625	-187500.015625	-187500.015625	460.000000	437.000000	1018.000000	1606913237.485692
1076	50428.328125	20810.925781	-93039.312500	-187500.015625	-187500.015625	-187500.015625	-187500.015625	-187500.015625	461.000000	438.000000	1019.000000	1606913237.485694
1077	50460.558594	20844.677734	-90535.960938	-187500.015625	-187500.015625	-187500.015625	-187500.015625	-187500.015625	461.000000	438.000000	1018.000000	1606913237.485695
1078	50508.882812	20893.695312	-98766.031250	-187500.015625	-187500.015625	-187500.015625	-187500.015625	-187500.015625	461.000000	437.000000	1019.000000	1606913237.485697
1079	50503.250000	20887.167969	-104654.101562	-187500.015625	-187500.015625	-187500.015625	-187500.015625	-187500.015625	460.000000	438.000000	1019.000000	1606913237.485698
1080	50461.832031	20844.476562	-102593.296875	-187500.015625	-187500.015625	-187500.015625	-187500.015625	-187500.015625	460.000000	437.000000	1018.000000	1606913237.485700
1081	50423.656250	20806.298828	-93595.828125	-187500.015625	-187500.015625	-187500.015625	-187500.015625	-187500.015625	460.000000	438.000000	1018.000000	1606913237.485702
1082	50456.667969	20839.625000	-90333.078125	-187500.015625	-187500.015625	-187500.015625	-187500.015625	-187500.015625	460.000000	438.000000	1018.000000	1606913237.485704
1083	50507.027344	20889.783203	-98115.210938	-187500.015625	-187500.015625	-187500.015625	-187500.015625	-187500.015625	461.000000	437.000000	1018.000000	1606913237.965573
1084	50503.609375	20885.066406	-104246.210938	-187500.015625	-187500.015625	-187500.015625	-187500.015625	-187500.015625	461.000000	438.000000	1019.000000	1606913237.965681
1085	50459.710938	20840.609375	-102441.460938	-187500.015625	-187500.015625	-187500.015625	-187500.015625	-187500.015625	460.000000	438.000000	1019.000000	1606913237.965683
1086	50420.906250	20804.064453	-93593.609375	-187500.015625	-187500.015625	-187500.015625	-187500.015625	-187500.015625	461.000000	438.000000	1019.000000	1606913237.965685
1087	50453.941406	20838.486328	-90294.382812	-187500.015625	-187500.015625	-187500.015625	-187500.015625	-187500.015625	461.000000	438.000000	1019.000000	1606913237.965686
1088	50502.042969	20887.212891	-97949.164062	-187500.015625	-187500.015625	-187500.015625	-187500.015625	-187500.015625	460.000000	437.000000	1018.000000	1606913237.965688
1089	50497.640625	20882.406250	-104261.875000	-187500.015625	-187500.015625	-187500.015625	-187500.015625	-187500.015625	460.000000	438.000000	1018.000000	1606913237.965690
1090	50458.144531	20843.537109	-102479.234375	-187500.015625	-187500.015625	-187500.015625	-187500.015625	-187500.015625	460.000000	438.000000	1018.000000	1606913237.965691
1091	50423.210938	20807.214844	-93670.281250	-187500.015625	-187500.015625	-187500.015625	-187500.015625	-187500.015625	461.000000	437.000000	1018.000000	1606913237.965693
1092	50453.093750	20836.451172	-89942.164062	-187500.015625	-187500.015625	-187500.015625	-187500.015625	-187500.015625	461.000000	437.000000	1019.000000	1606913237.965695
1093	50507.476562	20890.810547	-97240.414062	-187500.015625	-187500.015625	-187500.015625	-187500.015625	-187500.015625	461.000000	437.000000	1019.000000	1606913237.965696
1094	50507.808594	20890.878906	-103910.257812	-187500.015625	-187500.015625	-187500.015625	-187500.015625	-187500.015625	460.000000	438.000000	1019.000000	1606913237.965702
1095	50467.398438	20850.757812	-102529.570312	-187500.015625	-187500.015625	-187500.015625	-187500.015625	-187500.015625	460.000000	438.000000	1018.000000	1606913237.965703
1096	50427.792969	20810.166016	-93879.242188	-187500.015625	-187500.015625	-187500.015625	-187500.015625	-187500.015625	461.000000	438.000000	1018.000000	1606913237.965705
1097	50456.179688	20838.664062	-89991.156250	-187500.015625	-187500.015625	-187500.015625	-187500.015625	-187500.015625	461.000000	438.000000	1018.000000	1606913237.965707
1098	50508.929688	20891.101562	-97143.046875	-187500.015625	-187500.015625	-187500.015625	-187500.015625	-187500.015625	461.000000	438.000000	1018.000000	1606913237.965708
1099	50511.542969	20892.755859	-103842.625000	-187500.015625	-187500.015625	-187500.015625	-187500.015625	-187500.015625	460.000000	438.000000	1019.000000	1606913237.965710
1100	50470.304688	20852.679688	-102569.718750	-187500.015625	-187500.015625	-187500.015625	-187500.015625	-187500.015625	461.000000	438.000000	1019.000000	1606913237.965712
1101	50429.042969	20810.501953	-93987.718750	-187500.015625	-187500.015625	-187500.015625	-187500.015625	-187500.015625	461.000000	437.000000	1019.000000	1606913237.965713
1102	50454.144531	20837.279297	-90024.578125	-187500.015625	-187500.015625	-187500.015625	-187500.015625	-187500.015625	461.000000	438.000000	1018.000000	1606913237.965715
1103	50503.808594	20887.951172	-97359.367188	-187500.015625	-187500.015625	-187500.015625	-187500.015625	-187500.015625	461.000000	438.000000	1018.000000	1606913237.965716
1104	50506.984375	20890.341797	-104112.453125	-187500.015625	-187500.015625	-187500.015625	-187500.015625	-187500.015625	461.000000	438.000000	1018.000000	1606913237.965718
1105	50465.117188	20848.343750	-102874.257812	-187500.015625	-187500.015625	-187500.015625	-187500.015625	-187500.015625	461.000000	437.000000	1018.000000	1606913237.965720
1106	50424.503906	20807.193359	-94163.718750	-187500.015625	-187500.015625	-187500.015625	-187500.015625	-187500.015625	461.000000	437.000000	1019.000000	1606913237.965721
1107	50451.550781	20836.183594	-89459.523438	-187500.015625	-187500.015625	-187500.015625	-187500.015625	-187500.015625	461.000000	438.000000	1019.000000	1606913237.965723
1108	50506.601562	20891.683594	-96262.343750	-187500.015625	-187500.015625	-187500.015625	-187500.015625	-187500.015625	461.000000	437.000000	1019.000000	1606913237.965724
1109	50507.250000	20891.660156	-103530.523438	-187500.015625	-187500.015625	-187500.015625	-187500.015625	-187500.015625	461.000000	438.000000	1019.000000	1606913237.965726
1110	50466.503906	20849.884766	-102693.320312	-187500.015625	-187500.015625	-187500.015625	-187500.015625	-187500.015625	461.000000	438.000000	1019.000000	1606913237.965728
1111	50423.476562	20806.857422	-94279.226562	-187500.015625	-187500.015625	-187500.015625	-187500.015625	-187500.015625	461.000000	438.000000	1019.000000	1606913237.965729
1112	50452.085938	20837.324219	-90097.820312	-187500.015625	-187500.015625	-187500.015625	-187500.015625	-187500.015625	461.000000	438.000000	1019.000000	1606913237.965731
1113	50505.597656	20889.962891	-97486.992188	-187500.015625	-187500.015625	-187500.015625	-187500.015625	-187500.015625	461.000000	437.000000	1019.000000	1606913237.965732
1114	50505.464844	20887.726562	-104137.468750	-187500.015625	-187500.015625	-187500.015625	-187500.015625	-187500.015625	460.000000	438.000000	1018.000000	1606913237.965734
1115	50467.867188	20848.767578	-102936.664062	-187500.015625	-187500.015625	-187500.015625	-187500.015625	-187500.015625	460.000000	437.000000	1018.000000	1606913237.965736
1116	50427.187500	20806.992188	-94410.390625	-187500.015625	-187500.015625	-187500.015625	-187500.015625	-187500.015625	461.000000	438.000000	1019.000000	1606913237.965737
1117	50452.511719	20833.703125	-89882.867188	-187500.015625	-187500.015625	-187500.015625	-187500.015625	-187500.015625	461.000000	438.000000	1019.000000	1606913237.965740
1118	50504.367188	20887.882812	-96933.945312	-187500.015625	-187500.015625	-187500.015625	-187500.015625	-187500.015625	460.000000	437.000000	1018.000000	1606913237.965742
1119	50505.285156	20889.849609	-103841.125000	-187500.015625	-187500.015625	-187500.015625	-187500.015625	-187500.015625	461.000000	438.000000	1018.000000	1606913237.965743
1120	50465.007812	20850.466797	-103019.898438	-187500.015625	-187500.015625	-187500.015625	-187500.015625	-187500.015625	460.000000	438.000000	1019.000000	1606913237.965745
1121	50422.246094	20806.634766	-94664.953125	-187500.015625	-187500.015625	-187500.015625	-187500.015625	-187500.015625	461.000000	438.000000	1018.000000	1606913237.965746
1122	50443.816406	20827.890625	-89937.203125	-187500.015625	-187500.015625	-187500.015625	-187500.015625	-187500.015625	461.000000	437.000000	1019.000000	1606913237.965748
1123	50501.351562	20885.648438	-96853.593750	-187500.015625	-187500.015625	-187500.015625	-187500.015625	-187500.015625	461.000000	438.000000	1018.000000	1606913237.965750
1124	50506.132812	20891.371094	-103749.328125	-187500.015625	-187500.015625	-187500.015625	-187500.015625	-187500.015625	461.000000	438.000000	1018.000000	1606913237.965751
1125	50469.476562	20855.138672	-103018.093750	-187500.015625	-187500.015625	-187500.015625	-187500.015625	-187500.015625	461.000000	438.000000	1019.000000	1606913237.965753
1126	50425.625000	20810.792969	-94700.585938	-187500.015625	-187500.015625	-187500.015625	-187500.015625	-187500.015625	461.000000	437.000000	1018.000000	1606913237.965755
1127	50449.742188	20835.378906	-89732.843750	-187500.015625	-187500.015625	-187500.015625	-187500.015625	-187500.015625	461.000000	438.000000	1019.000000	1606913237.965756
1128	50504.859375	20890.968750	-96441.781250	-187500.015625	-187500.015625	-187500.015625	-187500.015625	-187500.015625	461.000000	437.000000	1019.000000	1606913237.965758
1129	50510.402344	20894.097656	-103702.789062	-187500.015625	-187500.015625	-187500.015625	-187500.015625	-187500.015625	461.000000	438.000000	1019.000000	1606913237.965759
1130	50474.328125	20856.814453	-103183.179688	-187500.015625	-187500.015625	-187500.015625	-187500.015625	-187500.015625	460.000000	437.000000	1019.000000	1606913237.965761
1131	50431.324219	20812.402344	-94897.523438	-187500.015625	-187500.015625	-187500.015625	-187500.015625	-187500.015625	461.000000	438.000000	1019.000000	1606913237.965762
1132	50449.695312	20831.667969	-88690.289062	-187500.015625	-187500.015625	-187500.015625	-187500.015625	-187500.015625	460.000000	438.000000	1017.000000	1606913237.965764
1133	50508.167969	20890.341797	-94174.867188	-187500.015625	-187500.015625	-187500.015625	-187500.015625	-187500.015625	460.000000	437.000000	1018.000000	1606913237.965766
1134	50516.796875	20896.734375	-102687.289062	-187500.015625	-187500.015625	-187500.015625	-187500.015625	-187500.015625	460.000000	438.000000	1018.000000	1606913237.965767
1135	50476.046875	20853.662109	-102934.296875	-187500.015625	-187500.015625	-187500.015625	-187500.015625	-187500.015625	460.000000	438.000000	1018.000000	1606913237.965769
1136	50432.328125	20808.757812	-95064.445312	-187500.015625	-187500.015625	-187500.015625	-187500.015625	-187500.015625	460.000000	437.000000	1018.000000	1606913237.965770
1137	50451.839844	20830.394531	-89959.890625	-187500.015625	-187500.015625	-187500.015625	-187500.015625	-187500.015625	461.000000	438.000000	1019.000000	1606913237.965772
1138	50504.277344	20884.531250	-96468.828125	-187500.015625	-187500.015625	-187500.015625	-187500.015625	-187500.015625	461.000000	437.000000	1018.000000	1606913237.965774
1139	50508.011719	20888.396484	-103761.687500	-187500.015625	-187500.015625	-187500.015625	-187500.015625	-187500.015625	461.000000	438.000000	1019.000000	1606913237.965775
1140	50471.578125	20850.935547	-103350.078125	-187500.015625	-187500.015625	-187500.015625	-187500.015625	-187500.015625	460.000000	438.000000	1018.000000	1606913237.965777
1141	50429.511719	20808.869141	-95268.273438	-187500.015625	-187500.015625	-187500.015625	-187500.015625	-187500.015625	461.000000	437.000000	1019.000000	1606913237.965779
1142	50451.015625	20833.189453	-89820.078125	-187500.015625	-187500.015625	-187500.015625	-187500.015625	-187500.015625	461.000000	438.000000	1019.000000	1606913237.965781
1143	50502.402344	20886.810547	-96315.476562	-187500.015625	-187500.015625	-187500.015625	-187500.015625	-187500.015625	461.000000	437.000000	1018.000000	1606913237.965783
1144	50505.597656	20889.291016	-103663.296875	-187500.015625	-187500.015625	-187500.015625	-187500.015625	-187500.015625	461.000000	438.000000	1018.000000	1606913237.965784
1145	50469.722656	20851.851562	-103485.710938	-187500.015625	-187500.015625	-187500.015625	-187500.015625	-187500.015625	461.000000	437.000000	1019.000000	1606913237.965786
1146	50423.835938	20806.455078	-95585.351562	-187500.015625	-187500.015625	-187500.015625	-187500.015625	-187500.015625	461.000000	438.000000	1019.000000	1606913237.965787
1147	50440.152344	20824.314453	-89993.687500	-187500.015625	-187500.015625	-187500.015625	-187500.015625	-187500.015625	461.000000	438.000000	1019.000000	1606913237.965789
1148	50493.437500	20878.742188	-96287.757812	-187500.015625	-187500.015625	-187500.015625	-187500.015625	-187500.015625	461.000000	437.000000	1019.000000	1606913237.965791
1149	50505.062500	20890.365234	-103686.632812	-187500.015625	-187500.015625	-187500.015625	-187500.015625	-187500.015625	460.000000	439.000000	1018.000000	1606913237.965792
1150	50471.535156	20856.613281	-103582.718750	-187500.015625	-187500.015625	-187500.015625	-187500.015625	-187500.015625	460.000000	438.000000	1019.000000	1606913237.965794
1151	50425.355469	20811.373047	-95705.335938	-187500.015625	-187500.015625	-187500.015625	-187500.015625	-187500.015625	461.000000	438.000000	1017.000000	1606913237.965795
1152	50435.835938	20823.152344	-89604.093750	-187500.015625	-187500.015625	-187500.015625	-187500.015625	-187500.015625	461.000000	438.000000	1018.000000	1606913237.965797
1153	50491.226562	20877.937500	-95054.054688	-187500.015625	-187500.015625	-187500.015625	-187500.015625	-187500.015625	461.000000	438.000000	1019.000000	1606913237.965798
1154	50505.753906	20890.632812	-103066.796875	-187500.015625	-187500.015625	-187500.015625	-187500.015625	-187500.015625	461.000000	438.000000	1019.000000	1606913237.965800
1155	50471.464844	20855.115234	-103501.445312	-187500.015625	-187500.015625	-187500.015625	-187500.015625	-187500.015625	461.000000	438.000000	1018.000000	1606913237.965802
1156	50421.039062	20802.632812	-95787.882812	-187500.015625	-187500.015625	-187500.015625	-187500.015625	-187500.015625	461.000000	437.000000	1019.000000	1606913237.965803
1157	50432.417969	20815.128906	-89199.257812	-187500.015625	-187500.015625	-187500.015625	-187500.015625	-187500.015625	461.000000	438.000000	1019.000000	1606913237.965805
1158	50494.511719	20879.345703	-94031.820312	-187500.015625	-187500.015625	-187500.015625	-187500.015625	-187500.015625	461.000000	438.000000	1018.000000	1606913237.965806
1159	50510.828125	20896.890625	-102550.289062	-187500.015625	-187500.015625	-187500.015625	-187500.015625	-187500.015625	460.000000	438.000000	1018.000000	1606913237.965808
1160	50473.054688	20858.736328	-103444.179688	-187500.015625	-187500.015625	-187500.015625	-187500.015625	-187500.015625	460.000000	438.000000	1018.000000	1606913237.965810
1161	50422.515625	20805.740234	-96006.015625	-187500.015625	-187500.015625	-187500.015625	-187500.015625	-187500.015625	461.000000	437.000000	1019.000000	1606913237.965811
1162	50433.667969	20816.693359	-89961.117188	-187500.015625	-187500.015625	-187500.015625	-187500.015625	-187500.015625	461.000000	438.000000	1019.000000	1606913237.965813
1163	50493.214844	20877.466797	-95723.687500	-187500.015625	-187500.015625	-187500.015625	-187500.015625	-187500.015625	461.000000	437.000000	1018.000000	1606913237.965814
1164	50508.414062	20892.800781	-103482.289062	-187500.015625	-187500.015625	-187500.015625	-187500.015625	-187500.015625	461.000000	438.000000	1019.000000	1606913237.965816
1165	50474.015625	20857.931641	-103796.218750	-187500.015625	-187500.015625	-187500.015625	-187500.015625	-187500.015625	460.000000	437.000000	1019.000000	1606913237.965818
1166	50428.437500	20811.171875	-96151.437500	-187500.015625	-187500.015625	-187500.015625	-187500.015625	-187500.015625	460.000000	438.000000	1018.000000	1606913237.965820
1167	50443.078125	20826.595703	-89851.171875	-187500.015625	-187500.015625	-187500.015625	-187500.015625	-187500.015625	461.000000	438.000000	1018.000000	1606913237.965822
1168	50498.535156	20883.525391	-95455.937500	-187500.015625	-187500.015625	-187500.015625	-187500.015625	-187500.015625	460.000000	437.000000	1018.000000	1606913237.965823
1169	50510.558594	20895.035156	-103275.429688	-187500.015625	-187500.015625	-187500.015625	-187500.015625	-187500.015625	461.000000	438.000000	1019.000000	1606913237.965825
1170	50477.812500	20861.351562	-103829.906250	-187500.015625	-187500.015625	-187500.015625	-187500.015625	-187500.015625	461.000000	437.000000	1018.000000	1606913237.965826
1171	50432.261719	20814.681641	-96438.031250	-187500.015625	-187500.015625	-187500.015625	-187500.015625	-187500.015625	461.000000	437.000000	1018.000000	1606913237.965828
1172	50437.625000	20820.447266	-88972.367188	-187500.015625	-187500.015625	-187500.015625	-187500.015625	-187500.015625	461.000000	438.000000	1019.000000	1606913237.965829
1173	50489.214844	20871.857422	-91362.257812	-187500.015625	-187500.015625	-187500.015625	-187500.015625	-187500.015625	460.000000	437.000000	1019.000000	1606913237.965831
1174	50519.746094	20902.835938	-100179.781250	-187500.015625	-187500.015625	-187500.015625	-187500.015625	-187500.015625	460.000000	438.000000	1018.000000	1606913237.965832
1175	50490.109375	20871.812500	-103078.796875	-187500.015625	-187500.015625	-187500.015625	-187500.015625	-187500.015625	460.000000	438.000000	1018.000000	1606913237.965834
1176	50441.828125	20824.695312	-96494.242188	-187500.015625	-187500.015625	-187500.015625	-187500.015625	-187500.015625	460.000000	438.000000	1018.000000	1606913237.965836
1177	50453.675781	20837.435547	-90161.570312	-187500.015625	-187500.015625	-187500.015625	-187500.015625	-187500.015625	461.000000	437.000000	1018.000000	1606913237.965837
1178	50508.503906	20892.263672	-95829.953125	-187500.015625	-187500.015625	-187500.015625	-187500.015625	-187500.015625	461.000000	437.000000	1019.000000	1606913237.965839
1179	50520.664062	20902.076172	-103792.648438	-187500.015625	-187500.015625	-187500.015625	-187500.015625	-187500.015625	461.000000	438.000000	1019.000000	1606913237.965840
1180	50488.410156	20867.855469	-104486.664062	-187500.015625	-187500.015625	-187500.015625	-187500.015625	-187500.015625	460.000000	437.000000	1018.000000	1606913237.965842
1181	50439.683594	20818.726562	-97182.296875	-187500.015625	-187500.015625	-187500.015625	-187500.015625	-187500.015625	460.000000	437.000000	1018.000000	1606913237.965844
1182	50449.292969	20830.259766	-90241.250000	-187500.015625	-187500.015625	-187500.015625	-187500.015625	-187500.015625	461.000000	438.000000	1018.000000	1606913237.965845
1183	50507.164062	20890.185547	-95242.273438	-187500.015625	-187500.015625	-187500.015625	-187500.015625	-187500.015625	461.000000	437.000000	1019.000000	1606913237.965847
1184	50523.234375	20905.429688	-103302.875000	-187500.015625	-187500.015625	-187500.015625	-187500.015625	-187500.015625	460.000000	438.000000	1018.000000	1606913237.965848
1185	50490.621094	20872.236328	-104247.929688	-187500.015625	-187500.015625	-187500.015625	-187500.015625	-187500.015625	460.000000	438.000000	1019.000000	1606913237.965850
1186	50439.683594	20820.873047	-97102.234375	-187500.015625	-187500.015625	-187500.015625	-187500.015625	-187500.015625	461.000000	437.000000	1018.000000	1606913237.965852
1187	50446.925781	20828.337891	-90160.765625	-187500.015625	-187500.015625	-187500.015625	-187500.015625	-187500.015625	461.000000	438.000000	1018.000000	1606913237.965854
1188	50500.523438	20883.167969	-94848.078125	-187500.015625	-187500.015625	-187500.015625	-187500.015625	-187500.015625	461.000000	437.000000	1018.000000	1606913237.965856
1189	50518.183594	20900.958984	-103042.031250	-187500.015625	-187500.015625	-187500.015625	-187500.015625	-187500.015625	460.000000	438.000000	1018.000000	1606913237.965857
1190	50491.628906	20872.662109	-104181.007812	-187500.015625	-187500.015625	-187500.015625	-187500.015625	-187500.015625	461.000000	438.000000	1019.000000	1606913237.965859
1191	50445.023438	20824.539062	-97150.625000	-187500.015625	-187500.015625	-187500.015625	-187500.015625	-187500.015625	461.000000	437.000000	1018.000000	1606913237.965860
1192	50446.296875	20828.427734	-89961.429688	-187500.015625	-187500.015625	-187500.015625	-187500.015625	-187500.015625	461.000000	438.000000	1018.000000	1606913237.965862
1193	50497.753906	20883.033203	-94249.164062	-187500.015625	-187500.015625	-187500.015625	-187500.015625	-187500.015625	461.000000	438.000000	1018.000000	1606913237.965864
1194	50517.601562	20904.042969	-102661.359375	-187500.015625	-187500.015625	-187500.015625	-187500.015625	-187500.015625	460.000000	438.000000	1018.000000	1606913237.965865
1195	50484.765625	20870.626953	-104165.273438	-187500.015625	-187500.015625	-187500.015625	-187500.015625	-187500.015625	461.000000	438.000000	1019.000000	1606913237.965867
1196	50435.906250	20819.554688	-97398.328125	-187500.015625	-187500.015625	-187500.015625	-187500.015625	-187500.015625	461.000000	437.000000	1019.000000	1606913237.965868
1197	50434.742188	20816.380859	-89374.656250	-187500.015625	-187500.015625	-187500.015625	-187500.015625	-187500.015625	460.000000	438.000000	1019.000000	1606913237.965870
1198	50489.257812	20869.621094	-90877.875000	-187500.015625	-187500.015625	-187500.015625	-187500.015625	-187500.015625	461.000000	437.000000	1019.000000	1606913237.965872
1199	50520.261719	20900.802734	-99423.281250	-187500.015625	-187500.015625	-187500.015625	-187500.015625	-187500.015625	460.000000	438.000000	1018.000000	1606913237.965873
1200	50491.851562	20872.908203	-103295.656250	-187500.015625	-187500.015625	-187500.015625	-187500.015625	-187500.015625	460.000000	438.000000	1018.000000	1606913237.965875
1201	50437.023438	20818.750000	-97384.695312	-187500.015625	-187500.015625	-187500.015625	-187500.015625	-187500.015625	461.000000	437.000000	1019.000000	1606913237.965876
1202	50438.921875	20821.789062	-90380.820312	-187500.015625	-187500.015625	-187500.015625	-187500.015625	-187500.015625	461.000000	438.000000	1019.000000	1606913237.965878
1203	50495.160156	20878.070312	-95167.890625	-187500.015625	-187500.015625	-187500.015625	-187500.015625	-187500.015625	460.000000	438.000000	1018.000000	1606913238.444251
1204	50511.097656	20893.404297	-103486.359375	-187500.015625	-187500.015625	-187500.015625	-187500.015625	-187500.015625	460.000000	438.000000	1018.000000	1606913238.444391
1205	50478.707031	20860.591797	-104830.195312	-187500.015625	-187500.015625	-187500.015625	-187500.015625	-187500.015625	460.000000	438.000000	1018.000000	1606913238.444393
1206	50426.226562	20805.763672	-98069.148438	-187500.015625	-187500.015625	-187500.015625	-187500.015625	-187500.015625	460.000000	438.000000	1018.000000	1606913238.444395
1207	50429.175781	20808.087891	-89852.890625	-187500.015625	-187500.015625	-187500.015625	-187500.015625	-187500.015625	461.000000	438.000000	1019.000000	1606913238.444396
1208	50488.410156	20868.794922	-92903.546875	-187500.015625	-187500.015625	-187500.015625	-187500.015625	-187500.015625	461.000000	438.000000	1018.000000	1606913238.444398
1209	50510.046875	20891.011719	-102116.085938	-187500.015625	-187500.015625	-187500.015625	-187500.015625	-187500.015625	461.000000	437.000000	1019.000000	1606913238.444400
1210	50481.835938	20863.363281	-104382.687500	-187500.015625	-187500.015625	-187500.015625	-187500.015625	-187500.015625	460.000000	438.000000	1018.000000	1606913238.444406
1211	50431.636719	20813.519531	-98057.257812	-187500.015625	-187500.015625	-187500.015625	-187500.015625	-187500.015625	460.000000	438.000000	1017.000000	1606913238.444407
1212	50430.718750	20813.787109	-90556.460938	-187500.015625	-187500.015625	-187500.015625	-187500.015625	-187500.015625	461.000000	438.000000	1018.000000	1606913238.444409
1213	50488.140625	20872.416016	-94899.828125	-187500.015625	-187500.015625	-187500.015625	-187500.015625	-187500.015625	461.000000	437.000000	1019.000000	1606913238.444411
1214	50508.234375	20890.365234	-103228.757812	-187500.015625	-187500.015625	-187500.015625	-187500.015625	-187500.015625	460.000000	438.000000	1018.000000	1606913238.444412
1215	50481.300781	20862.357422	-104631.664062	-187500.015625	-187500.015625	-187500.015625	-187500.015625	-187500.015625	460.000000	438.000000	1018.000000	1606913238.444414
1216	50432.910156	20813.832031	-98090.742188	-187500.015625	-187500.015625	-187500.015625	-187500.015625	-187500.015625	460.000000	438.000000	1019.000000	1606913238.444416
1217	50432.531250	20814.636719	-90358.421875	-187500.015625	-187500.015625	-187500.015625	-187500.015625	-187500.015625	461.000000	438.000000	1018.000000	1606913238.444417
1218	50485.613281	20868.839844	-94259.718750	-187500.015625	-187500.015625	-187500.015625	-187500.015625	-187500.015625	460.000000	437.000000	1019.000000	1606913238.444419
1219	50506.535156	20888.128906	-102689.523438	-187500.015625	-187500.015625	-187500.015625	-187500.015625	-187500.015625	460.000000	438.000000	1019.000000	1606913238.444421
1220	50479.894531	20861.351562	-104565.546875	-187500.015625	-187500.015625	-187500.015625	-187500.015625	-187500.015625	460.000000	438.000000	1018.000000	1606913238.444422
1221	50434.003906	20815.015625	-98393.875000	-187500.015625	-187500.015625	-187500.015625	-187500.015625	-187500.015625	461.000000	437.000000	1018.000000	1606913238.444424
1222	50431.433594	20811.507812	-90526.234375	-187500.015625	-187500.015625	-187500.015625	-187500.015625	-187500.015625	461.000000	437.000000	1018.000000	1606913238.444426
1223	50485.414062	20866.470703	-93800.500000	-187500.015625	-187500.015625	-187500.015625	-187500.015625	-187500.015625	461.000000	438.000000	1018.000000	1606913238.444427
1224	50509.105469	20889.849609	-102283.679688	-187500.015625	-187500.015625	-187500.015625	-187500.015625	-187500.015625	460.000000	438.000000	1018.000000	1606913238.444429
1225	50479.019531	20858.156250	-104442.031250	-187500.015625	-187500.015625	-187500.015625	-187500.015625	-187500.015625	461.000000	438.000000	1018.000000	1606913238.444431
1226	50433.156250	20810.591797	-98331.179688	-187500.015625	-187500.015625	-187500.015625	-187500.015625	-187500.015625	461.000000	437.000000	1019.000000	1606913238.444432
1227	50429.804688	20808.378906	-90284.992188	-187500.015625	-187500.015625	-187500.015625	-187500.015625	-187500.015625	461.000000	438.000000	1018.000000	1606913238.444434
1228	50482.820312	20862.871094	-93207.601562	-187500.015625	-187500.015625	-187500.015625	-187500.015625	-187500.015625	461.000000	438.000000	1019.000000	1606913238.444436
1229	50506.335938	20885.871094	-101889.906250	-187500.015625	-187500.015625	-187500.015625	-187500.015625	-187500.015625	461.000000	437.000000	1019.000000	1606913238.444437
1230	50480.585938	20858.156250	-104362.210938	-187500.015625	-187500.015625	-187500.015625	-187500.015625	-187500.015625	460.000000	438.000000	1019.000000	1606913238.444439
1231	50430.808594	20806.880859	-98403.460938	-187500.015625	-187500.015625	-187500.015625	-187500.015625	-187500.015625	460.000000	437.000000	1018.000000	1606913238.444440
1232	50427.546875	20805.025391	-90300.640625	-187500.015625	-187500.015625	-187500.015625	-187500.015625	-187500.015625	461.000000	438.000000	1019.000000	1606913238.444442
1233	50482.171875	20862.111328	-93624.187500	-187500.015625	-187500.015625	-187500.015625	-187500.015625	-187500.015625	461.000000	437.000000	1019.000000	1606913238.444444
1234	50504.636719	20885.378906	-102224.289062	-187500.015625	-187500.015625	-187500.015625	-187500.015625	-187500.015625	461.000000	438.000000	1019.000000	1606913238.444447
1235	50478.015625	20859.273438	-104462.101562	-187500.015625	-187500.015625	-187500.015625	-187500.015625	-187500.015625	461.000000	438.000000	1019.000000	1606913238.444448
1236	50430.070312	20810.457031	-98568.328125	-187500.015625	-187500.015625	-187500.015625	-187500.015625	-187500.015625	460.000000	438.000000	1018.000000	1606913238.444450
1237	50426.785156	20807.148438	-90444.031250	-187500.015625	-187500.015625	-187500.015625	-187500.015625	-187500.015625	461.000000	438.000000	1018.000000	1606913238.444452
1238	50480.832031	20863.251953	-93717.773438	-187500.015625	-187500.015625	-187500.015625	-187500.015625	-187500.015625	461.000000	438.000000	1018.000000	1606913238.444453
1239	50506.113281	20888.843750	-102302.835938	-187500.015625	-187500.015625	-187500.015625	-187500.015625	-187500.015625	461.000000	438.000000	1018.000000	1606913238.444455
1240	50482.777344	20865.822266	-104510.453125	-187500.015625	-187500.015625	-187500.015625	-187500.015625	-187500.015625	461.000000	438.000000	1018.000000	1606913238.444456
1241	50432.843750	20815.195312	-98610.882812	-187500.015625	-187500.015625	-187500.015625	-187500.015625	-187500.015625	461.000000	437.000000	1019.000000	1606913238.444458
1242	50425.578125	20807.484375	-90333.968750	-187500.015625	-187500.015625	-187500.015625	-187500.015625	-187500.015625	461.000000	438.000000	1019.000000	1606913238.444460
1243	50483.714844	20867.185547	-93401.500000	-187500.015625	-187500.015625	-187500.015625	-187500.015625	-187500.015625	461.000000	438.000000	1018.000000	1606913238.444461
1244	50510.917969	20894.833984	-102054.640625	-187500.015625	-187500.015625	-187500.015625	-187500.015625	-187500.015625	460.000000	438.000000	1018.000000	1606913238.444463
1245	50488.320312	20870.583984	-104459.578125	-187500.015625	-187500.015625	-187500.015625	-187500.015625	-187500.015625	461.000000	437.000000	1018.000000	1606913238.444465
1246	50441.539062	20822.503906	-98827.695312	-187500.015625	-187500.015625	-187500.015625	-187500.015625	-187500.015625	461.000000	437.000000	1019.000000	1606913238.444466
1247	50431.078125	20812.244141	-90480.617188	-187500.015625	-187500.015625	-187500.015625	-187500.015625	-187500.015625	460.000000	438.000000	1019.000000	1606913238.444468
1248	50481.503906	20863.699219	-93225.945312	-187500.015625	-187500.015625	-187500.015625	-187500.015625	-187500.015625	461.000000	438.000000	1018.000000	1606913238.444470
1249	50505.640625	20887.570312	-101823.257812	-187500.015625	-187500.015625	-187500.015625	-187500.015625	-187500.015625	460.000000	438.000000	1019.000000	1606913238.444471
1250	50483.222656	20863.787109	-104423.750000	-187500.015625	-187500.015625	-187500.015625	-187500.015625	-187500.015625	461.000000	438.000000	1018.000000	1606913238.444473
1251	50437.738281	20817.720703	-98896.851562	-187500.015625	-187500.015625	-187500.015625	-187500.015625	-187500.015625	461.000000	437.000000	1018.000000	1606913238.444474
1252	50428.082031	20809.115234	-90475.031250	-187500.015625	-187500.015625	-187500.015625	-187500.015625	-187500.015625	461.000000	438.000000	1019.000000	1606913238.444476
1253	50477.480469	20859.921875	-92933.835938	-187500.015625	-187500.015625	-187500.015625	-187500.015625	-187500.015625	461.000000	437.000000	1019.000000	1606913238.444478
1254	50506.535156	20888.240234	-101654.546875	-187500.015625	-187500.015625	-187500.015625	-187500.015625	-187500.015625	461.000000	437.000000	1019.000000	1606913238.444480
1255	50482.398438	20862.648438	-104454.414062	-187500.015625	-187500.015625	-187500.015625	-187500.015625	-187500.015625	460.000000	438.000000	1018.000000	1606913238.444481
1256	50431.769531	20812.066406	-99067.484375	-187500.015625	-187500.015625	-187500.015625	-187500.015625	-187500.015625	460.000000	437.000000	1017.000000	1606913238.444483
1257	50417.398438	20799.660156	-90534.617188	-187500.015625	-187500.015625	-187500.015625	-187500.015625	-187500.015625	461.000000	438.000000	1018.000000	1606913238.444485
1258	50469.320312	20853.013672	-92709.671875	-187500.015625	-187500.015625	-187500.015625	-187500.015625	-187500.015625	461.000000	437.000000	1019.000000	1606913238.444487
1259	50502.667969	20885.423828	-101405.859375	-187500.015625	-187500.015625	-187500.015625	-187500.015625	-187500.015625	461.000000	437.000000	1019.000000	1606913238.444488
1260	50483.960938	20864.480469	-104379.554688	-187500.015625	-187500.015625	-187500.015625	-187500.015625	-187500.015625	461.000000	438.000000	1019.000000	1606913238.444490
1261	50437.691406	20816.783203	-99136.781250	-187500.015625	-187500.015625	-187500.015625	-187500.015625	-187500.015625	460.000000	437.000000	1018.000000	1606913238.444492
1262	50426.851562	20806.210938	-90583.414062	-187500.015625	-187500.015625	-187500.015625	-187500.015625	-187500.015625	461.000000	438.000000	1018.000000	1606913238.444493
1263	50480.945312	20860.300781	-92735.125000	-187500.015625	-187500.015625	-187500.015625	-187500.015625	-187500.015625	461.000000	437.000000	1018.000000	1606913238.444495
1264	50512.953125	20891.503906	-101426.554688	-187500.015625	-187500.015625	-187500.015625	-187500.015625	-187500.015625	460.000000	438.000000	1018.000000	1606913238.444497
1265	50492.140625	20870.783203	-104464.984375	-187500.015625	-187500.015625	-187500.015625	-187500.015625	-187500.015625	460.000000	438.000000	1019.000000	1606913238.444498
1266	50441.804688	20820.849609	-99309.625000	-187500.015625	-187500.015625	-187500.015625	-187500.015625	-187500.015625	461.000000	437.000000	1019.000000	1606913238.444500
1267	50427.367188	20809.226562	-90597.000000	-187500.015625	-187500.015625	-187500.015625	-187500.015625	-187500.015625	461.000000	438.000000	1019.000000	1606913238.444502
1268	50477.167969	20861.753906	-92471.000000	-187500.015625	-187500.015625	-187500.015625	-187500.015625	-187500.015625	461.000000	437.000000	1019.000000	1606913238.444503
1269	50510.468750	20894.386719	-101256.953125	-187500.015625	-187500.015625	-187500.015625	-187500.015625	-187500.015625	461.000000	437.000000	1018.000000	1606913238.444505
1270	50494.242188	20877.623047	-104482.195312	-187500.015625	-187500.015625	-187500.015625	-187500.015625	-187500.015625	460.000000	438.000000	1019.000000	1606913238.444507
1271	50450.164062	20832.541016	-99559.937500	-187500.015625	-187500.015625	-187500.015625	-187500.015625	-187500.015625	460.000000	438.000000	1018.000000	1606913238.444508
1272	50436.082031	20817.117188	-90832.367188	-187500.015625	-187500.015625	-187500.015625	-187500.015625	-187500.015625	461.000000	438.000000	1018.000000	1606913238.444510
1273	50486.531250	20867.587891	-92470.148438	-187500.015625	-187500.015625	-187500.015625	-187500.015625	-187500.015625	461.000000	438.000000	1019.000000	1606913238.444512
1274	50516.816406	20897.001953	-101160.726562	-187500.015625	-187500.015625	-187500.015625	-187500.015625	-187500.015625	461.000000	437.000000	1019.000000	1606913238.444513
1275	50498.042969	20879.166016	-104363.890625	-187500.015625	-187500.015625	-187500.015625	-187500.015625	-187500.015625	461.000000	438.000000	1019.000000	1606913238.444515
1276	50451.195312	20832.742188	-99535.648438	-187500.015625	-187500.015625	-187500.015625	-187500.015625	-187500.015625	460.000000	438.000000	1018.000000	1606913238.444517
1277	50430.273438	20813.005859	-90809.929688	-187500.015625	-187500.015625	-187500.015625	-187500.015625	-187500.015625	461.000000	438.000000	1018.000000	1606913238.444518
1278	50478.351562	20863.699219	-92406.937500	-187500.015625	-187500.015625	-187500.015625	-187500.015625	-187500.015625	460.000000	438.000000	1018.000000	1606913238.444520
1279	50507.968750	20893.605469	-101225.054688	-187500.015625	-187500.015625	-187500.015625	-187500.015625	-187500.015625	461.000000	437.000000	1018.000000	1606913238.444522
1280	50491.046875	20875.433594	-104677.085938	-187500.015625	-187500.015625	-187500.015625	-187500.015625	-187500.015625	461.000000	437.000000	1018.000000	1606913238.444524
1281	50444.375000	20829.097656	-99996.757812	-187500.015625	-187500.015625	-187500.015625	-187500.015625	-187500.015625	460.000000	437.000000	1019.000000	1606913238.444526
1282	50424.394531	20809.541016	-91102.265625	-187500.015625	-187500.015625	-187500.015625	-187500.015625	-187500.015625	461.000000	438.000000	1018.000000	1606913238.444528
1283	50474.238281	20860.748047	-91819.757812	-187500.015625	-187500.015625	-187500.015625	-187500.015625	-187500.015625	461.000000	438.000000	1018.000000	1606913238.444529
1284	50512.996094	20898.343750	-100460.781250	-187500.015625	-187500.015625	-187500.015625	-187500.015625	-187500.015625	461.000000	437.000000	1019.000000	1606913238.444531
1285	50495.585938	20879.835938	-104380.656250	-187500.015625	-187500.015625	-187500.015625	-187500.015625	-187500.015625	461.000000	438.000000	1018.000000	1606913238.444532
1286	50448.289062	20831.958984	-99932.906250	-187500.015625	-187500.015625	-187500.015625	-187500.015625	-187500.015625	461.000000	437.000000	1019.000000	1606913238.444534
1287	50429.289062	20813.810547	-91093.414062	-187500.015625	-187500.015625	-187500.015625	-187500.015625	-187500.015625	461.000000	438.000000	1019.000000	1606913238.444535
1288	50477.277344	20863.117188	-91702.585938	-187500.015625	-187500.015625	-187500.015625	-187500.015625	-187500.015625	460.000000	438.000000	1018.000000	1606913238.444537
1289	50516.238281	20901.361328	-100387.539062	-187500.015625	-187500.015625	-187500.015625	-187500.015625	-187500.015625	460.000000	438.000000	1019.000000	1606913238.444539
1290	50495.964844	20879.904297	-104515.570312	-187500.015625	-187500.015625	-187500.015625	-187500.015625	-187500.015625	460.000000	438.000000	1018.000000	1606913238.444541
1291	50448.265625	20830.818359	-100111.585938	-187500.015625	-187500.015625	-187500.015625	-187500.015625	-187500.015625	461.000000	437.000000	1019.000000	1606913238.444542
1292	50433.847656	20815.865234	-91192.835938	-187500.015625	-187500.015625	-187500.015625	-187500.015625	-187500.015625	461.000000	437.000000	1019.000000	1606913238.444544
1293	50480.988281	20864.234375	-91504.398438	-187500.015625	-187500.015625	-187500.015625	-187500.015625	-187500.015625	461.000000	438.000000	1018.000000	1606913238.444546
1294	50520.261719	20903.619141	-100145.914062	-187500.015625	-187500.015625	-187500.015625	-187500.015625	-187500.015625	460.000000	438.000000	1018.000000	1606913238.444547
1295	50504.457031	20886.251953	-104463.757812	-187500.015625	-187500.015625	-187500.015625	-187500.015625	-187500.015625	460.000000	438.000000	1018.000000	1606913238.444549
1296	50452.781250	20834.150391	-100416.390625	-187500.015625	-187500.015625	-187500.015625	-187500.015625	-187500.015625	461.000000	437.000000	1018.000000	1606913238.444551
1297	50423.386719	20806.210938	-91248.179688	-187500.015625	-187500.015625	-187500.015625	-187500.015625	-187500.015625	460.000000	438.000000	1019.000000	1606913238.444552
1298	50461.542969	20846.533203	-89205.632812	-187500.015625	-187500.015625	-187500.015625	-187500.015625	-187500.015625	461.000000	437.000000	1019.000000	1606913238.444554
1299	50513.667969	20900.646484	-96385.773438	-187500.015625	-187500.015625	-187500.015625	-187500.015625	-187500.015625	461.000000	437.000000	1019.000000	1606913238.444555
1300	50508.125000	20894.253906	-102993.125000	-187500.015625	-187500.015625	-187500.015625	-187500.015625	-187500.015625	461.000000	438.000000	1019.000000	1606913238.444557
1301	50457.363281	20841.167969	-100258.789062	-187500.015625	-187500.015625	-187500.015625	-187500.015625	-187500.015625	460.000000	437.000000	1018.000000	1606913238.444559
1302	50434.003906	20816.669922	-91739.062500	-187500.015625	-187500.015625	-187500.015625	-187500.015625	-187500.015625	461.000000	438.000000	1018.000000	1606913238.444560
1303	50476.765625	20860.591797	-92186.187500	-187500.015625	-187500.015625	-187500.015625	-187500.015625	-187500.015625	460.000000	438.000000	1018.000000	1606913238.444563
1304	50512.617188	20896.599609	-100948.789062	-187500.015625	-187500.015625	-187500.015625	-187500.015625	-187500.015625	461.000000	438.000000	1018.000000	1606913238.444564
1305	50497.976562	20882.183594	-105204.781250	-187500.015625	-187500.015625	-187500.015625	-187500.015625	-187500.015625	461.000000	438.000000	1018.000000	1606913238.444566
1306	50450.878906	20837.167969	-101227.312500	-187500.015625	-187500.015625	-187500.015625	-187500.015625	-187500.015625	460.000000	437.000000	1019.000000	1606913238.444568
1307	50425.601562	20811.396484	-91888.867188	-187500.015625	-187500.015625	-187500.015625	-187500.015625	-187500.015625	461.000000	438.000000	1019.000000	1606913238.444569
1308	50467.511719	20854.378906	-89777.390625	-187500.015625	-187500.015625	-187500.015625	-187500.015625	-187500.015625	461.000000	437.000000	1018.000000	1606913238.444571
1309	50516.863281	20904.222656	-98338.867188	-187500.015625	-187500.015625	-187500.015625	-187500.015625	-187500.015625	461.000000	437.000000	1019.000000	1606913238.444572
1310	50502.847656	20888.843750	-104270.390625	-187500.015625	-187500.015625	-187500.015625	-187500.015625	-187500.015625	461.000000	438.000000	1019.000000	1606913238.444574
1311	50458.078125	20841.167969	-101020.539062	-187500.015625	-187500.015625	-187500.015625	-187500.015625	-187500.015625	461.000000	437.000000	1018.000000	1606913238.444576
1312	50434.898438	20817.429688	-92209.882812	-187500.015625	-187500.015625	-187500.015625	-187500.015625	-187500.015625	461.000000	438.000000	1018.000000	1606913238.444578
1313	50473.812500	20856.992188	-91659.937500	-187500.015625	-187500.015625	-187500.015625	-187500.015625	-187500.015625	461.000000	437.000000	1018.000000	1606913238.444579
1314	50515.878906	20899.617188	-99873.109375	-187500.015625	-187500.015625	-187500.015625	-187500.015625	-187500.015625	461.000000	437.000000	1019.000000	1606913238.444581
1315	50504.101562	20888.597656	-104889.914062	-187500.015625	-187500.015625	-187500.015625	-187500.015625	-187500.015625	461.000000	438.000000	1019.000000	1606913238.444582
1316	50455.261719	20840.630859	-101280.156250	-187500.015625	-187500.015625	-187500.015625	-187500.015625	-187500.015625	460.000000	438.000000	1019.000000	1606913238.444584
1317	50429.085938	20814.904297	-92223.023438	-187500.015625	-187500.015625	-187500.015625	-187500.015625	-187500.015625	461.000000	438.000000	1018.000000	1606913238.444586
1318	50474.214844	20861.753906	-91790.835938	-187500.015625	-187500.015625	-187500.015625	-187500.015625	-187500.015625	461.000000	437.000000	1018.000000	1606913238.444587
1319	50517.289062	20904.087891	-100436.820312	-187500.015625	-187500.015625	-187500.015625	-187500.015625	-187500.015625	461.000000	437.000000	1018.000000	1606913238.444589
1320	50503.250000	20888.285156	-105043.359375	-187500.015625	-187500.015625	-187500.015625	-187500.015625	-187500.015625	460.000000	438.000000	1018.000000	1606913238.444591
1321	50457.339844	20840.185547	-101539.750000	-187500.015625	-187500.015625	-187500.015625	-187500.015625	-187500.015625	460.000000	437.000000	1019.000000	1606913238.444592
1322	50426.988281	20810.300781	-92302.460938	-187500.015625	-187500.015625	-187500.015625	-187500.015625	-187500.015625	460.000000	438.000000	1017.000000	1606913238.444594
1323	50458.011719	20842.957031	-89319.671875	-187500.015625	-187500.015625	-187500.015625	-187500.015625	-187500.015625	461.000000	437.000000	1018.000000	1606913238.923875
1324	50505.351562	20891.056641	-95927.289062	-187500.015625	-187500.015625	-187500.015625	-187500.015625	-187500.015625	461.000000	437.000000	1019.000000	1606913238.924013
1325	50499.363281	20885.625000	-103045.406250	-187500.015625	-187500.015625	-187500.015625	-187500.015625	-187500.015625	461.000000	438.000000	1018.000000	1606913238.924015
1326	50448.644531	20835.423828	-101084.398438	-187500.015625	-187500.015625	-187500.015625	-187500.015625	-187500.015625	461.000000	436.000000	1019.000000	1606913238.924017
1327	50417.687500	20805.046875	-92497.929688	-187500.015625	-187500.015625	-187500.015625	-187500.015625	-187500.015625	461.000000	437.000000	1019.000000	1606913238.924024
1328	50460.445312	20849.080078	-91960.820312	-187500.015625	-187500.015625	-187500.015625	-187500.015625	-187500.015625	461.000000	438.000000	1018.000000	1606913238.924025
1329	50502.199219	20891.750000	-100708.265625	-187500.015625	-187500.015625	-187500.015625	-187500.015625	-187500.015625	460.000000	437.000000	1019.000000	1606913238.924027
1330	50484.050781	20873.130859	-105397.523438	-187500.015625	-187500.015625	-187500.015625	-187500.015625	-187500.015625	460.000000	438.000000	1018.000000	1606913238.924029
1331	50435.234375	20823.644531	-102008.015625	-187500.015625	-187500.015625	-187500.015625	-187500.015625	-187500.015625	461.000000	437.000000	1019.000000	1606913238.924030
1332	50404.164062	20793.089844	-92673.210938	-187500.015625	-187500.015625	-187500.015625	-187500.015625	-187500.015625	461.000000	438.000000	1019.000000	1606913238.924032
1333	50441.984375	20833.031250	-89298.992188	-187500.015625	-187500.015625	-187500.015625	-187500.015625	-187500.015625	461.000000	438.000000	1019.000000	1606913238.924034
1334	50494.824219	20886.832031	-96185.343750	-187500.015625	-187500.015625	-187500.015625	-187500.015625	-187500.015625	460.000000	438.000000	1018.000000	1606913238.924036
1335	50491.070312	20881.400391	-103579.703125	-187500.015625	-187500.015625	-187500.015625	-187500.015625	-187500.015625	460.000000	438.000000	1018.000000	1606913238.924037
1336	50443.750000	20833.546875	-101641.265625	-187500.015625	-187500.015625	-187500.015625	-187500.015625	-187500.015625	460.000000	437.000000	1018.000000	1606913238.924040
1337	50412.437500	20801.337891	-92981.062500	-187500.015625	-187500.015625	-187500.015625	-187500.015625	-187500.015625	461.000000	437.000000	1019.000000	1606913238.924042
1338	50450.878906	20841.123047	-91655.914062	-187500.015625	-187500.015625	-187500.015625	-187500.015625	-187500.015625	461.000000	437.000000	1018.000000	1606913238.924043
1339	50499.003906	20889.626953	-99785.804688	-187500.015625	-187500.015625	-187500.015625	-187500.015625	-187500.015625	461.000000	437.000000	1019.000000	1606913238.924045
1340	50492.500000	20881.312500	-105189.406250	-187500.015625	-187500.015625	-187500.015625	-187500.015625	-187500.015625	460.000000	438.000000	1018.000000	1606913238.924047
1341	50444.914062	20832.652344	-102235.335938	-187500.015625	-187500.015625	-187500.015625	-187500.015625	-187500.015625	460.000000	437.000000	1019.000000	1606913238.924048
1342	50411.875000	20799.750000	-93077.062500	-187500.015625	-187500.015625	-187500.015625	-187500.015625	-187500.015625	460.000000	438.000000	1019.000000	1606913238.924050
1343	50452.000000	20842.017578	-91527.820312	-187500.015625	-187500.015625	-187500.015625	-187500.015625	-187500.015625	461.000000	438.000000	1018.000000	1606913238.924052
1344	50495.023438	20886.072266	-99898.812500	-187500.015625	-187500.015625	-187500.015625	-187500.015625	-187500.015625	461.000000	437.000000	1019.000000	1606913238.924054
1345	50483.648438	20873.041016	-105152.125000	-187500.015625	-187500.015625	-187500.015625	-187500.015625	-187500.015625	461.000000	438.000000	1019.000000	1606913238.924055
1346	50437.378906	20826.505859	-102327.687500	-187500.015625	-187500.015625	-187500.015625	-187500.015625	-187500.015625	461.000000	437.000000	1019.000000	1606913238.924057
1347	50409.015625	20797.939453	-93254.250000	-187500.015625	-187500.015625	-187500.015625	-187500.015625	-187500.015625	461.000000	438.000000	1019.000000	1606913238.924059
1348	50451.976562	20840.900391	-91571.960938	-187500.015625	-187500.015625	-187500.015625	-187500.015625	-187500.015625	461.000000	438.000000	1019.000000	1606913238.924061
1349	50502.066406	20889.894531	-99876.890625	-187500.015625	-187500.015625	-187500.015625	-187500.015625	-187500.015625	460.000000	438.000000	1018.000000	1606913238.924062
1350	50496.054688	20883.412109	-104895.859375	-187500.015625	-187500.015625	-187500.015625	-187500.015625	-187500.015625	461.000000	437.000000	1019.000000	1606913238.924065
1351	50451.664062	20838.375000	-102055.867188	-187500.015625	-187500.015625	-187500.015625	-187500.015625	-187500.015625	461.000000	437.000000	1019.000000	1606913238.924067
1352	50415.832031	20802.119141	-93014.570312	-187500.015625	-187500.015625	-187500.015625	-187500.015625	-187500.015625	461.000000	437.000000	1019.000000	1606913238.924068
1353	50450.546875	20837.591797	-91077.500000	-187500.015625	-187500.015625	-187500.015625	-187500.015625	-187500.015625	461.000000	438.000000	1019.000000	1606913238.924070
1354	50495.003906	20881.871094	-99353.859375	-187500.015625	-187500.015625	-187500.015625	-187500.015625	-187500.015625	461.000000	437.000000	1019.000000	1606913238.924072
1355	50486.441406	20872.728516	-104835.023438	-187500.015625	-187500.015625	-187500.015625	-187500.015625	-187500.015625	461.000000	438.000000	1018.000000	1606913238.924074
1356	50443.593750	20829.322266	-102265.015625	-187500.015625	-187500.015625	-187500.015625	-187500.015625	-187500.015625	460.000000	437.000000	1018.000000	1606913238.924075
1357	50409.796875	20794.765625	-93237.929688	-187500.015625	-187500.015625	-187500.015625	-187500.015625	-187500.015625	461.000000	437.000000	1019.000000	1606913238.924077
1358	50445.738281	20830.193359	-90656.593750	-187500.015625	-187500.015625	-187500.015625	-187500.015625	-187500.015625	461.000000	437.000000	1019.000000	1606913238.924079
1359	50493.347656	20876.460938	-98444.812500	-187500.015625	-187500.015625	-187500.015625	-187500.015625	-187500.015625	461.000000	437.000000	1019.000000	1606913238.924080
1360	50484.273438	20867.320312	-104411.812500	-187500.015625	-187500.015625	-187500.015625	-187500.015625	-187500.015625	461.000000	438.000000	1018.000000	1606913238.924082
1361	50440.734375	20823.398438	-102145.546875	-187500.015625	-187500.015625	-187500.015625	-187500.015625	-187500.015625	461.000000	438.000000	1018.000000	1606913238.924084
1362	50405.238281	20786.697266	-93252.078125	-187500.015625	-187500.015625	-187500.015625	-187500.015625	-187500.015625	461.000000	438.000000	1019.000000	1606913238.924085
1363	50436.554688	20818.882812	-90700.851562	-187500.015625	-187500.015625	-187500.015625	-187500.015625	-187500.015625	461.000000	438.000000	1018.000000	1606913238.924087
1364	50484.675781	20867.632812	-98527.406250	-187500.015625	-187500.015625	-187500.015625	-187500.015625	-187500.015625	461.000000	437.000000	1019.000000	1606913238.924088
1365	50478.976562	20861.396484	-104503.765625	-187500.015625	-187500.015625	-187500.015625	-187500.015625	-187500.015625	460.000000	438.000000	1018.000000	1606913238.924090
1366	50435.679688	20818.324219	-102279.164062	-187500.015625	-187500.015625	-187500.015625	-187500.015625	-187500.015625	460.000000	437.000000	1018.000000	1606913238.924092
1367	50403.160156	20787.412109	-93334.375000	-187500.015625	-187500.015625	-187500.015625	-187500.015625	-187500.015625	461.000000	437.000000	1019.000000	1606913238.924093
1368	50440.710938	20826.863281	-90534.281250	-187500.015625	-187500.015625	-187500.015625	-187500.015625	-187500.015625	461.000000	437.000000	1018.000000	1606913238.924095
1369	50494.289062	20881.199219	-98349.328125	-187500.015625	-187500.015625	-187500.015625	-187500.015625	-187500.015625	461.000000	437.000000	1018.000000	1606913238.924097
1370	50491.671875	20878.742188	-104363.531250	-187500.015625	-187500.015625	-187500.015625	-187500.015625	-187500.015625	460.000000	438.000000	1019.000000	1606913238.924098
1371	50450.300781	20837.009766	-102284.976562	-187500.015625	-187500.015625	-187500.015625	-187500.015625	-187500.015625	460.000000	437.000000	1018.000000	1606913238.924100
1372	50418.226562	20804.845703	-93474.031250	-187500.015625	-187500.015625	-187500.015625	-187500.015625	-187500.015625	461.000000	437.000000	1018.000000	1606913238.924102
1373	50457.945312	20845.884766	-90835.046875	-187500.015625	-187500.015625	-187500.015625	-187500.015625	-187500.015625	460.000000	437.000000	1018.000000	1606913238.924104
1374	50507.250000	20894.142578	-98860.554688	-187500.015625	-187500.015625	-187500.015625	-187500.015625	-187500.015625	460.000000	437.000000	1018.000000	1606913238.924106
1375	50501.886719	20887.951172	-104574.375000	-187500.015625	-187500.015625	-187500.015625	-187500.015625	-187500.015625	461.000000	438.000000	1019.000000	1606913238.924108
1376	50460.847656	20845.458984	-102367.546875	-187500.015625	-187500.015625	-187500.015625	-187500.015625	-187500.015625	461.000000	437.000000	1019.000000	1606913238.924109
1377	50428.574219	20813.005859	-93516.250000	-187500.015625	-187500.015625	-187500.015625	-187500.015625	-187500.015625	461.000000	438.000000	1019.000000	1606913238.924111
1378	50460.378906	20846.779297	-90531.289062	-187500.015625	-187500.015625	-187500.015625	-187500.015625	-187500.015625	461.000000	438.000000	1019.000000	1606913238.924112
1379	50508.257812	20893.539062	-98529.976562	-187500.015625	-187500.015625	-187500.015625	-187500.015625	-187500.015625	461.000000	437.000000	1019.000000	1606913238.924114
1380	50506.535156	20890.431641	-104549.898438	-187500.015625	-187500.015625	-187500.015625	-187500.015625	-187500.015625	461.000000	438.000000	1018.000000	1606913238.924116
1381	50465.343750	20848.677734	-102653.648438	-187500.015625	-187500.015625	-187500.015625	-187500.015625	-187500.015625	460.000000	438.000000	1018.000000	1606913238.924117
1382	50427.769531	20809.384766	-93850.320312	-187500.015625	-187500.015625	-187500.015625	-187500.015625	-187500.015625	461.000000	437.000000	1018.000000	1606913238.924119
1383	50458.792969	20841.861328	-90538.867188	-187500.015625	-187500.015625	-187500.015625	-187500.015625	-187500.015625	461.000000	438.000000	1018.000000	1606913238.924121
1384	50506.023438	20889.224609	-98151.398438	-187500.015625	-187500.015625	-187500.015625	-187500.015625	-187500.015625	461.000000	437.000000	1018.000000	1606913238.924122
1385	50504.121094	20887.591797	-104292.992188	-187500.015625	-187500.015625	-187500.015625	-187500.015625	-187500.015625	460.000000	438.000000	1018.000000	1606913238.924124
1386	50464.046875	20848.500000	-102513.500000	-187500.015625	-187500.015625	-187500.015625	-187500.015625	-187500.015625	460.000000	437.000000	1018.000000	1606913238.924126
1387	50422.582031	20805.695312	-93787.359375	-187500.015625	-187500.015625	-187500.015625	-187500.015625	-187500.015625	460.000000	438.000000	1018.000000	1606913238.924127
1388	50455.777344	20840.408203	-90268.726562	-187500.015625	-187500.015625	-187500.015625	-187500.015625	-187500.015625	461.000000	437.000000	1019.000000	1606913238.924129
1389	50505.957031	20891.548828	-97643.320312	-187500.015625	-187500.015625	-187500.015625	-187500.015625	-187500.015625	461.000000	437.000000	1019.000000	1606913238.924131
1390	50499.964844	20885.939453	-104216.523438	-187500.015625	-187500.015625	-187500.015625	-187500.015625	-187500.015625	461.000000	438.000000	1019.000000	1606913238.924132
1391	50456.625000	20843.984375	-102767.703125	-187500.015625	-187500.015625	-187500.015625	-187500.015625	-187500.015625	460.000000	438.000000	1018.000000	1606913238.924134
1392	50418.941406	20806.769531	-94088.570312	-187500.015625	-187500.015625	-187500.015625	-187500.015625	-187500.015625	461.000000	437.000000	1018.000000	1606913238.924136
1393	50449.093750	20838.216797	-89886.773438	-187500.015625	-187500.015625	-187500.015625	-187500.015625	-187500.015625	461.000000	437.000000	1019.000000	1606913238.924137
1394	50503.945312	20894.164062	-96596.304688	-187500.015625	-187500.015625	-187500.015625	-187500.015625	-187500.015625	461.000000	437.000000	1019.000000	1606913238.924139
1395	50506.132812	20896.355469	-103806.679688	-187500.015625	-187500.015625	-187500.015625	-187500.015625	-187500.015625	461.000000	438.000000	1018.000000	1606913238.924141
1396	50464.382812	20853.259766	-102794.351562	-187500.015625	-187500.015625	-187500.015625	-187500.015625	-187500.015625	460.000000	438.000000	1019.000000	1606913238.924142
1397	50424.886719	20812.558594	-94250.125000	-187500.015625	-187500.015625	-187500.015625	-187500.015625	-187500.015625	461.000000	438.000000	1018.000000	1606913238.924145
1398	50450.410156	20840.876953	-89667.078125	-187500.015625	-187500.015625	-187500.015625	-187500.015625	-187500.015625	461.000000	438.000000	1018.000000	1606913238.924147
1399	50500.882812	20893.068359	-95991.242188	-187500.015625	-187500.015625	-187500.015625	-187500.015625	-187500.015625	461.000000	437.000000	1018.000000	1606913238.924148
1400	50504.503906	20895.035156	-103569.867188	-187500.015625	-187500.015625	-187500.015625	-187500.015625	-187500.015625	461.000000	438.000000	1018.000000	1606913238.924150
1401	50462.949219	20851.986328	-102809.460938	-187500.015625	-187500.015625	-187500.015625	-187500.015625	-187500.015625	460.000000	437.000000	1019.000000	1606913238.924152
1402	50421.531250	20807.259766	-94311.304688	-187500.015625	-187500.015625	-187500.015625	-187500.015625	-187500.015625	461.000000	437.000000	1018.000000	1606913238.924153
1403	50449.628906	20835.177734	-90128.015625	-187500.015625	-187500.015625	-187500.015625	-187500.015625	-187500.015625	460.000000	438.000000	1018.000000	1606913238.924155
1404	50499.183594	20884.753906	-97269.000000	-187500.015625	-187500.015625	-187500.015625	-187500.015625	-187500.015625	461.000000	437.000000	1016.000000	1606913238.924157
1405	50502.402344	20888.218750	-104253.671875	-187500.015625	-187500.015625	-187500.015625	-187500.015625	-187500.015625	460.000000	438.000000	1018.000000	1606913238.924159
1406	50465.632812	20850.712891	-103252.000000	-187500.015625	-187500.015625	-187500.015625	-187500.015625	-187500.015625	460.000000	437.000000	1019.000000	1606913238.924160
1407	50424.839844	20808.289062	-94800.898438	-187500.015625	-187500.015625	-187500.015625	-187500.015625	-187500.015625	461.000000	437.000000	1019.000000	1606913238.924162
1408	50449.292969	20833.345703	-90472.773438	-187500.015625	-187500.015625	-187500.015625	-187500.015625	-187500.015625	461.000000	438.000000	1018.000000	1606913238.924164
1409	50503.519531	20887.458984	-97510.039062	-187500.015625	-187500.015625	-187500.015625	-187500.015625	-187500.015625	461.000000	437.000000	1018.000000	1606913238.924165
1410	50507.808594	20889.873047	-104297.414062	-187500.015625	-187500.015625	-187500.015625	-187500.015625	-187500.015625	461.000000	438.000000	1019.000000	1606913238.924167
1411	50471.445312	20851.248047	-103351.085938	-187500.015625	-187500.015625	-187500.015625	-187500.015625	-187500.015625	460.000000	438.000000	1019.000000	1606913238.924168
1412	50431.992188	20811.351562	-94960.218750	-187500.015625	-187500.015625	-187500.015625	-187500.015625	-187500.015625	461.000000	438.000000	1018.000000	1606913238.924170
1413	50452.085938	20832.003906	-90149.140625	-187500.015625	-187500.015625	-187500.015625	-187500.015625	-187500.015625	461.000000	438.000000	1018.000000	1606913238.924172
1414	50503.808594	20884.417969	-96584.210938	-187500.015625	-187500.015625	-187500.015625	-187500.015625	-187500.015625	461.000000	437.000000	1018.000000	1606913238.924173
1415	50505.417969	20887.615234	-103792.468750	-187500.015625	-187500.015625	-187500.015625	-187500.015625	-187500.015625	461.000000	437.000000	1019.000000	1606913238.924175
1416	50468.246094	20851.875000	-103211.187500	-187500.015625	-187500.015625	-187500.015625	-187500.015625	-187500.015625	461.000000	437.000000	1019.000000	1606913238.924177
1417	50424.125000	20807.886719	-94877.203125	-187500.015625	-187500.015625	-187500.015625	-187500.015625	-187500.015625	461.000000	438.000000	1019.000000	1606913238.924178
1418	50441.046875	20826.638672	-88821.000000	-187500.015625	-187500.015625	-187500.015625	-187500.015625	-187500.015625	461.000000	438.000000	1018.000000	1606913238.924180
1419	50501.375000	20888.509766	-94153.257812	-187500.015625	-187500.015625	-187500.015625	-187500.015625	-187500.015625	461.000000	437.000000	1018.000000	1606913238.924182
1420	50510.761719	20897.964844	-102821.578125	-187500.015625	-187500.015625	-187500.015625	-187500.015625	-187500.015625	461.000000	438.000000	1019.000000	1606913238.924184
1421	50470.035156	20856.390625	-103069.726562	-187500.015625	-187500.015625	-187500.015625	-187500.015625	-187500.015625	460.000000	438.000000	1017.000000	1606913238.924186
1422	50425.042969	20811.171875	-95146.476562	-187500.015625	-187500.015625	-187500.015625	-187500.015625	-187500.015625	460.000000	438.000000	1018.000000	1606913238.924187
1423	50444.914062	20832.025391	-90426.593750	-187500.015625	-187500.015625	-187500.015625	-187500.015625	-187500.015625	461.000000	438.000000	1019.000000	1606913238.924189
1424	50498.488281	20885.423828	-97305.320312	-187500.015625	-187500.015625	-187500.015625	-187500.015625	-187500.015625	461.000000	436.000000	1019.000000	1606913238.924190
1425	50502.222656	20889.134766	-104299.179688	-187500.015625	-187500.015625	-187500.015625	-187500.015625	-187500.015625	460.000000	438.000000	1018.000000	1606913238.924192
1426	50463.621094	20850.890625	-103599.078125	-187500.015625	-187500.015625	-187500.015625	-187500.015625	-187500.015625	460.000000	438.000000	1018.000000	1606913238.924194
1427	50415.363281	20802.566406	-95379.960938	-187500.015625	-187500.015625	-187500.015625	-187500.015625	-187500.015625	461.000000	438.000000	1018.000000	1606913238.924195
1428	50436.218750	20825.431641	-90276.546875	-187500.015625	-187500.015625	-187500.015625	-187500.015625	-187500.015625	461.000000	438.000000	1018.000000	1606913238.924197
1429	50492.320312	20883.949219	-97118.281250	-187500.015625	-187500.015625	-187500.015625	-187500.015625	-187500.015625	461.000000	437.000000	1019.000000	1606913238.924199
1430	50499.988281	20889.023438	-104292.093750	-187500.015625	-187500.015625	-187500.015625	-187500.015625	-187500.015625	461.000000	438.000000	1018.000000	1606913238.924200
1431	50464.605469	20853.013672	-103768.125000	-187500.015625	-187500.015625	-187500.015625	-187500.015625	-187500.015625	461.000000	437.000000	1020.000000	1606913238.924202
1432	50418.515625	20807.238281	-95615.554688	-187500.015625	-187500.015625	-187500.015625	-187500.015625	-187500.015625	461.000000	438.000000	1019.000000	1606913238.924203
1433	50431.480469	20820.515625	-89038.531250	-187500.015625	-187500.015625	-187500.015625	-187500.015625	-187500.015625	461.000000	437.000000	1019.000000	1606913238.924205
1434	50484.722656	20874.091797	-92479.601562	-187500.015625	-187500.015625	-187500.015625	-187500.015625	-187500.015625	460.000000	437.000000	1018.000000	1606913238.924207
1435	50506.871094	20897.740234	-101142.914062	-187500.015625	-187500.015625	-187500.015625	-187500.015625	-187500.015625	460.000000	438.000000	1018.000000	1606913238.924209
1436	50466.726562	20857.037109	-102986.687500	-187500.015625	-187500.015625	-187500.015625	-187500.015625	-187500.015625	461.000000	437.000000	1018.000000	1606913238.924210
1437	50420.125000	20808.580078	-95696.265625	-187500.015625	-187500.015625	-187500.015625	-187500.015625	-187500.015625	461.000000	437.000000	1019.000000	1606913238.924212
1438	50440.554688	20828.740234	-90619.312500	-187500.015625	-187500.015625	-187500.015625	-187500.015625	-187500.015625	461.000000	438.000000	1019.000000	1606913238.924214
1439	50493.640625	20881.781250	-97344.500000	-187500.015625	-187500.015625	-187500.015625	-187500.015625	-187500.015625	461.000000	437.000000	1019.000000	1606913238.924215
1440	50496.812500	20884.216797	-104577.843750	-187500.015625	-187500.015625	-187500.015625	-187500.015625	-187500.015625	461.000000	437.000000	1018.000000	1606913238.924217
1441	50459.082031	20846.800781	-104288.921875	-187500.015625	-187500.015625	-187500.015625	-187500.015625	-187500.015625	460.000000	438.000000	1019.000000	1606913238.924219
1442	50413.753906	20802.142578	-96278.992188	-187500.015625	-187500.015625	-187500.015625	-187500.015625	-187500.015625	461.000000	438.000000	1019.000000	1606913238.924220
1443	50430.027344	20821.074219	-90262.085938	-187500.015625	-187500.015625	-187500.015625	-187500.015625	-187500.015625	461.000000	438.000000	1018.000000	1606913239.404606
1444	50484.968750	20877.869141	-95935.023438	-187500.015625	-187500.015625	-187500.015625	-187500.015625	-187500.015625	461.000000	437.000000	1019.000000	1606913239.404681
1445	50497.617188	20889.113281	-103783.125000	-187500.015625	-187500.015625	-187500.015625	-187500.015625	-187500.015625	461.000000	437.000000	1019.000000	1606913239.404720
1446	50464.851562	20854.712891	-104106.148438	-187500.015625	-187500.015625	-187500.015625	-187500.015625	-187500.015625	460.000000	438.000000	1018.000000	1606913239.404721
1447	50416.324219	20805.406250	-96370.054688	-187500.015625	-187500.015625	-187500.015625	-187500.015625	-187500.015625	461.000000	437.000000	1019.000000	1606913239.404723
1448	50427.632812	20817.945312	-89417.148438	-187500.015625	-187500.015625	-187500.015625	-187500.015625	-187500.015625	461.000000	438.000000	1018.000000	1606913239.404725
1449	50485.167969	20874.830078	-92449.429688	-187500.015625	-187500.015625	-187500.015625	-187500.015625	-187500.015625	461.000000	437.000000	1018.000000	1606913239.404727
1450	50512.726562	20901.964844	-101097.851562	-187500.015625	-187500.015625	-187500.015625	-187500.015625	-187500.015625	461.000000	438.000000	1019.000000	1606913239.404728
1451	50477.925781	20867.119141	-103408.601562	-187500.015625	-187500.015625	-187500.015625	-187500.015625	-187500.015625	461.000000	438.000000	1018.000000	1606913239.404730
1452	50423.050781	20811.552734	-96424.593750	-187500.015625	-187500.015625	-187500.015625	-187500.015625	-187500.015625	461.000000	437.000000	1019.000000	1606913239.404732
1453	50434.832031	20825.052734	-90692.000000	-187500.015625	-187500.015625	-187500.015625	-187500.015625	-187500.015625	461.000000	438.000000	1018.000000	1606913239.404734
1454	50493.437500	20884.375000	-96839.375000	-187500.015625	-187500.015625	-187500.015625	-187500.015625	-187500.015625	461.000000	437.000000	1019.000000	1606913239.404736
1455	50502.582031	20891.615234	-104473.007812	-187500.015625	-187500.015625	-187500.015625	-187500.015625	-187500.015625	460.000000	438.000000	1018.000000	1606913239.404738
1456	50468.695312	20855.517578	-104670.218750	-187500.015625	-187500.015625	-187500.015625	-187500.015625	-187500.015625	460.000000	438.000000	1018.000000	1606913239.404740
1457	50422.113281	20808.244141	-97012.046875	-187500.015625	-187500.015625	-187500.015625	-187500.015625	-187500.015625	461.000000	437.000000	1018.000000	1606913239.404741
1458	50426.718750	20813.363281	-89703.429688	-187500.015625	-187500.015625	-187500.015625	-187500.015625	-187500.015625	461.000000	438.000000	1018.000000	1606913239.404743
1459	50477.121094	20865.642578	-92265.406250	-187500.015625	-187500.015625	-187500.015625	-187500.015625	-187500.015625	461.000000	437.000000	1018.000000	1606913239.404744
1460	50502.847656	20893.761719	-101028.000000	-187500.015625	-187500.015625	-187500.015625	-187500.015625	-187500.015625	461.000000	438.000000	1019.000000	1606913239.404746
1461	50470.863281	20861.375000	-103706.476562	-187500.015625	-187500.015625	-187500.015625	-187500.015625	-187500.015625	460.000000	438.000000	1018.000000	1606913239.404747
1462	50418.269531	20806.634766	-96920.671875	-187500.015625	-187500.015625	-187500.015625	-187500.015625	-187500.015625	460.000000	438.000000	1019.000000	1606913239.404749
1463	50428.507812	20817.273438	-90852.710938	-187500.015625	-187500.015625	-187500.015625	-187500.015625	-187500.015625	461.000000	438.000000	1019.000000	1606913239.404751
1464	50485.527344	20876.662109	-96765.390625	-187500.015625	-187500.015625	-187500.015625	-187500.015625	-187500.015625	461.000000	437.000000	1019.000000	1606913239.404753
1465	50494.937500	20885.960938	-104532.937500	-187500.015625	-187500.015625	-187500.015625	-187500.015625	-187500.015625	460.000000	438.000000	1019.000000	1606913239.404755
1466	50459.308594	20848.566406	-104907.617188	-187500.015625	-187500.015625	-187500.015625	-187500.015625	-187500.015625	461.000000	437.000000	1018.000000	1606913239.404760
1467	50413.507812	20802.164062	-97309.007812	-187500.015625	-187500.015625	-187500.015625	-187500.015625	-187500.015625	461.000000	437.000000	1018.000000	1606913239.404761
1468	50427.300781	20817.609375	-90626.351562	-187500.015625	-187500.015625	-187500.015625	-187500.015625	-187500.015625	461.000000	438.000000	1018.000000	1606913239.404763
1469	50480.875000	20871.476562	-95933.843750	-187500.015625	-187500.015625	-187500.015625	-187500.015625	-187500.015625	461.000000	437.000000	1018.000000	1606913239.404765
1470	50492.789062	20882.519531	-103828.703125	-187500.015625	-187500.015625	-187500.015625	-187500.015625	-187500.015625	461.000000	438.000000	1019.000000	1606913239.404766
1471	50461.988281	20850.869141	-104599.726562	-187500.015625	-187500.015625	-187500.015625	-187500.015625	-187500.015625	460.000000	437.000000	1019.000000	1606913239.404768
1472	50417.351562	20804.734375	-97406.750000	-187500.015625	-187500.015625	-187500.015625	-187500.015625	-187500.015625	461.000000	438.000000	1018.000000	1606913239.404770
1473	50426.742188	20814.904297	-90741.085938	-187500.015625	-187500.015625	-187500.015625	-187500.015625	-187500.015625	461.000000	438.000000	1019.000000	1606913239.404771
1474	50481.234375	20871.029297	-96101.273438	-187500.015625	-187500.015625	-187500.015625	-187500.015625	-187500.015625	460.000000	437.000000	1017.000000	1606913239.404773
1475	50495.046875	20884.619141	-103897.007812	-187500.015625	-187500.015625	-187500.015625	-187500.015625	-187500.015625	461.000000	438.000000	1019.000000	1606913239.404775
1476	50466.414062	20855.875000	-104472.164062	-187500.015625	-187500.015625	-187500.015625	-187500.015625	-187500.015625	461.000000	438.000000	1019.000000	1606913239.404776
1477	50419.632812	20808.556641	-97213.234375	-187500.015625	-187500.015625	-187500.015625	-187500.015625	-187500.015625	461.000000	437.000000	1019.000000	1606913239.404778
1478	50430.250000	20819.486328	-90352.054688	-187500.015625	-187500.015625	-187500.015625	-187500.015625	-187500.015625	461.000000	437.000000	1019.000000	1606913239.404780
1479	50490.218750	20880.462891	-95460.742188	-187500.015625	-187500.015625	-187500.015625	-187500.015625	-187500.015625	461.000000	437.000000	1019.000000	1606913239.404781
1480	50507.296875	20896.511719	-103570.421875	-187500.015625	-187500.015625	-187500.015625	-187500.015625	-187500.015625	460.000000	438.000000	1019.000000	1606913239.404783
1481	50470.371094	20860.099609	-104546.054688	-187500.015625	-187500.015625	-187500.015625	-187500.015625	-187500.015625	461.000000	438.000000	1018.000000	1606913239.404785
1482	50418.851562	20808.220703	-97504.031250	-187500.015625	-187500.015625	-187500.015625	-187500.015625	-187500.015625	461.000000	437.000000	1018.000000	1606913239.404786
1483	50425.289062	20816.738281	-90412.890625	-187500.015625	-187500.015625	-187500.015625	-187500.015625	-187500.015625	461.000000	438.000000	1019.000000	1606913239.404788
1484	50478.285156	20871.320312	-94734.648438	-187500.015625	-187500.015625	-187500.015625	-187500.015625	-187500.015625	461.000000	437.000000	1019.000000	1606913239.404790
1485	50497.753906	20891.011719	-102880.984375	-187500.015625	-187500.015625	-187500.015625	-187500.015625	-187500.015625	461.000000	438.000000	1018.000000	1606913239.404791
1486	50470.082031	20862.492188	-104228.953125	-187500.015625	-187500.015625	-187500.015625	-187500.015625	-187500.015625	460.000000	438.000000	1018.000000	1606913239.404794
1487	50425.199219	20816.267578	-97443.789062	-187500.015625	-187500.015625	-187500.015625	-187500.015625	-187500.015625	461.000000	437.000000	1019.000000	1606913239.404795
1488	50426.539062	20818.212891	-90317.765625	-187500.015625	-187500.015625	-187500.015625	-187500.015625	-187500.015625	461.000000	438.000000	1018.000000	1606913239.404797
1489	50477.121094	20868.773438	-94214.546875	-187500.015625	-187500.015625	-187500.015625	-187500.015625	-187500.015625	461.000000	437.000000	1019.000000	1606913239.404799
1490	50496.433594	20887.548828	-102551.562500	-187500.015625	-187500.015625	-187500.015625	-187500.015625	-187500.015625	461.000000	438.000000	1018.000000	1606913239.404801
1491	50466.707031	20857.574219	-104391.742188	-187500.015625	-187500.015625	-187500.015625	-187500.015625	-187500.015625	460.000000	438.000000	1017.000000	1606913239.404803
1492	50419.476562	20811.753906	-97685.453125	-187500.015625	-187500.015625	-187500.015625	-187500.015625	-187500.015625	461.000000	438.000000	1018.000000	1606913239.404805
1493	50419.968750	20814.972656	-89862.773438	-187500.015625	-187500.015625	-187500.015625	-187500.015625	-187500.015625	461.000000	438.000000	1019.000000	1606913239.404806
1494	50478.238281	20874.316406	-93264.328125	-187500.015625	-187500.015625	-187500.015625	-187500.015625	-187500.015625	461.000000	436.000000	1019.000000	1606913239.404808
1495	50507.339844	20902.769531	-102307.976562	-187500.015625	-187500.015625	-187500.015625	-187500.015625	-187500.015625	460.000000	438.000000	1017.000000	1606913239.404810
1496	50481.996094	20875.166016	-104498.468750	-187500.015625	-187500.015625	-187500.015625	-187500.015625	-187500.015625	460.000000	438.000000	1018.000000	1606913239.404812
1497	50429.265625	20820.068359	-98105.203125	-187500.015625	-187500.015625	-187500.015625	-187500.015625	-187500.015625	460.000000	437.000000	1018.000000	1606913239.404813
1498	50431.636719	20822.705078	-90800.625000	-187500.015625	-187500.015625	-187500.015625	-187500.015625	-187500.015625	461.000000	438.000000	1018.000000	1606913239.404815
1499	50488.832031	20881.199219	-95226.671875	-187500.015625	-187500.015625	-187500.015625	-187500.015625	-187500.015625	461.000000	437.000000	1019.000000	1606913239.404817
1500	50507.003906	20897.673828	-103370.265625	-187500.015625	-187500.015625	-187500.015625	-187500.015625	-187500.015625	461.000000	437.000000	1019.000000	1606913239.404818
1501	50474.863281	20866.158203	-104687.742188	-187500.015625	-187500.015625	-187500.015625	-187500.015625	-187500.015625	460.000000	438.000000	1018.000000	1606913239.404820
1502	50423.253906	20815.619141	-98062.015625	-187500.015625	-187500.015625	-187500.015625	-187500.015625	-187500.015625	461.000000	437.000000	1018.000000	1606913239.404822
1503	50426.382812	20819.666016	-90488.304688	-187500.015625	-187500.015625	-187500.015625	-187500.015625	-187500.015625	461.000000	438.000000	1018.000000	1606913239.404823
1504	50481.949219	20877.310547	-94814.843750	-187500.015625	-187500.015625	-187500.015625	-187500.015625	-187500.015625	461.000000	437.000000	1018.000000	1606913239.404825
1505	50499.070312	20893.248047	-103211.679688	-187500.015625	-187500.015625	-187500.015625	-187500.015625	-187500.015625	461.000000	438.000000	1019.000000	1606913239.404826
1506	50471.152344	20863.855469	-104804.578125	-187500.015625	-187500.015625	-187500.015625	-187500.015625	-187500.015625	461.000000	437.000000	1019.000000	1606913239.404828
1507	50422.160156	20813.810547	-98341.281250	-187500.015625	-187500.015625	-187500.015625	-187500.015625	-187500.015625	461.000000	437.000000	1019.000000	1606913239.404830
1508	50422.851562	20814.591797	-90667.234375	-187500.015625	-187500.015625	-187500.015625	-187500.015625	-187500.015625	461.000000	437.000000	1019.000000	1606913239.404831
1509	50478.707031	20870.962891	-94448.500000	-187500.015625	-187500.015625	-187500.015625	-187500.015625	-187500.015625	461.000000	437.000000	1018.000000	1606913239.404834
1510	50502.156250	20893.828125	-102710.757812	-187500.015625	-187500.015625	-187500.015625	-187500.015625	-187500.015625	461.000000	438.000000	1018.000000	1606913239.404835
1511	50474.953125	20866.044922	-104511.765625	-187500.015625	-187500.015625	-187500.015625	-187500.015625	-187500.015625	461.000000	437.000000	1018.000000	1606913239.404837
1512	50424.171875	20815.015625	-98238.234375	-187500.015625	-187500.015625	-187500.015625	-187500.015625	-187500.015625	461.000000	437.000000	1019.000000	1606913239.404839
1513	50422.136719	20812.714844	-90603.796875	-187500.015625	-187500.015625	-187500.015625	-187500.015625	-187500.015625	461.000000	438.000000	1018.000000	1606913239.404841
1514	50476.585938	20867.855469	-94356.054688	-187500.015625	-187500.015625	-187500.015625	-187500.015625	-187500.015625	461.000000	437.000000	1018.000000	1606913239.404843
1515	50498.914062	20892.062500	-102772.023438	-187500.015625	-187500.015625	-187500.015625	-187500.015625	-187500.015625	461.000000	437.000000	1019.000000	1606913239.404845
1516	50472.671875	20866.603516	-104724.531250	-187500.015625	-187500.015625	-187500.015625	-187500.015625	-187500.015625	460.000000	438.000000	1018.000000	1606913239.404847
1517	50422.605469	20815.285156	-98466.453125	-187500.015625	-187500.015625	-187500.015625	-187500.015625	-187500.015625	461.000000	437.000000	1019.000000	1606913239.404849
1518	50419.632812	20812.982422	-90413.140625	-187500.015625	-187500.015625	-187500.015625	-187500.015625	-187500.015625	461.000000	438.000000	1019.000000	1606913239.404850
1519	50475.847656	20870.828125	-93630.203125	-187500.015625	-187500.015625	-187500.015625	-187500.015625	-187500.015625	461.000000	437.000000	1019.000000	1606913239.404852
1520	50499.921875	20894.902344	-102227.960938	-187500.015625	-187500.015625	-187500.015625	-187500.015625	-187500.015625	461.000000	437.000000	1019.000000	1606913239.404854
1521	50475.289062	20867.789062	-104571.562500	-187500.015625	-187500.015625	-187500.015625	-187500.015625	-187500.015625	461.000000	437.000000	1018.000000	1606913239.404856
1522	50429.042969	20819.486328	-98683.796875	-187500.015625	-187500.015625	-187500.015625	-187500.015625	-187500.015625	461.000000	437.000000	1018.000000	1606913239.404858
1523	50426.269531	20817.654297	-90705.320312	-187500.015625	-187500.015625	-187500.015625	-187500.015625	-187500.015625	461.000000	437.000000	1019.000000	1606913239.404860
1524	50483.468750	20876.283203	-93820.257812	-187500.015625	-187500.015625	-187500.015625	-187500.015625	-187500.015625	461.000000	437.000000	1019.000000	1606913239.404862
1525	50509.820312	20900.779297	-102355.046875	-187500.015625	-187500.015625	-187500.015625	-187500.015625	-187500.015625	460.000000	438.000000	1018.000000	1606913239.404863
1526	50483.648438	20871.968750	-104637.609375	-187500.015625	-187500.015625	-187500.015625	-187500.015625	-187500.015625	461.000000	438.000000	1018.000000	1606913239.404866
1527	50435.679688	20824.449219	-98736.343750	-187500.015625	-187500.015625	-187500.015625	-187500.015625	-187500.015625	460.000000	437.000000	1018.000000	1606913239.404868
1528	50428.261719	20818.167969	-90671.031250	-187500.015625	-187500.015625	-187500.015625	-187500.015625	-187500.015625	461.000000	438.000000	1018.000000	1606913239.404870
1529	50485.011719	20876.685547	-93627.367188	-187500.015625	-187500.015625	-187500.015625	-187500.015625	-187500.015625	461.000000	437.000000	1018.000000	1606913239.404875
1530	50514.515625	20905.048828	-102279.210938	-187500.015625	-187500.015625	-187500.015625	-187500.015625	-187500.015625	461.000000	437.000000	1019.000000	1606913239.404877
1531	50490.757812	20878.898438	-104778.914062	-187500.015625	-187500.015625	-187500.015625	-187500.015625	-187500.015625	460.000000	438.000000	1018.000000	1606913239.404879
1532	50441.492188	20827.601562	-99086.820312	-187500.015625	-187500.015625	-187500.015625	-187500.015625	-187500.015625	460.000000	437.000000	1019.000000	1606913239.404880
1533	50431.324219	20817.699219	-90856.195312	-187500.015625	-187500.015625	-187500.015625	-187500.015625	-187500.015625	461.000000	438.000000	1018.000000	1606913239.404882
1534	50482.800781	20870.046875	-93338.312500	-187500.015625	-187500.015625	-187500.015625	-187500.015625	-187500.015625	461.000000	437.000000	1019.000000	1606913239.404904
1535	50510.539062	20897.628906	-101826.812500	-187500.015625	-187500.015625	-187500.015625	-187500.015625	-187500.015625	461.000000	437.000000	1019.000000	1606913239.404907
1536	50485.300781	20873.511719	-104580.789062	-187500.015625	-187500.015625	-187500.015625	-187500.015625	-187500.015625	460.000000	438.000000	1018.000000	1606913239.404911
1537	50436.886719	20825.187500	-99045.765625	-187500.015625	-187500.015625	-187500.015625	-187500.015625	-187500.015625	460.000000	437.000000	1018.000000	1606913239.404913
1538	50431.769531	20819.732422	-90836.812500	-187500.015625	-187500.015625	-187500.015625	-187500.015625	-187500.015625	461.000000	438.000000	1018.000000	1606913239.404914
1539	50485.949219	20875.367188	-93584.875000	-187500.015625	-187500.015625	-187500.015625	-187500.015625	-187500.015625	461.000000	437.000000	1019.000000	1606913239.404916
1540	50512.660156	20901.919922	-102226.953125	-187500.015625	-187500.015625	-187500.015625	-187500.015625	-187500.015625	461.000000	437.000000	1019.000000	1606913239.404918
1541	50486.308594	20875.478516	-104880.773438	-187500.015625	-187500.015625	-187500.015625	-187500.015625	-187500.015625	461.000000	438.000000	1019.000000	1606913239.404919
1542	50436.976562	20824.314453	-99383.742188	-187500.015625	-187500.015625	-187500.015625	-187500.015625	-187500.015625	461.000000	437.000000	1019.000000	1606913239.404921
1543	50427.097656	20814.167969	-90911.625000	-187500.015625	-187500.015625	-187500.015625	-187500.015625	-187500.015625	461.000000	438.000000	1019.000000	1606913239.404923
1544	50479.558594	20869.398438	-93120.648438	-187500.015625	-187500.015625	-187500.015625	-187500.015625	-187500.015625	461.000000	437.000000	1018.000000	1606913239.404924
1545	50508.191406	20899.037109	-101795.179688	-187500.015625	-187500.015625	-187500.015625	-187500.015625	-187500.015625	460.000000	438.000000	1017.000000	1606913239.404926
1546	50482.152344	20873.443359	-104798.695312	-187500.015625	-187500.015625	-187500.015625	-187500.015625	-187500.015625	461.000000	438.000000	1019.000000	1606913239.404928
1547	50428.281250	20819.843750	-99543.179688	-187500.015625	-187500.015625	-187500.015625	-187500.015625	-187500.015625	461.000000	437.000000	1019.000000	1606913239.404947
1548	50417.261719	20809.384766	-91080.718750	-187500.015625	-187500.015625	-187500.015625	-187500.015625	-187500.015625	461.000000	438.000000	1019.000000	1606913239.404948
1549	50468.671875	20860.904297	-92836.578125	-187500.015625	-187500.015625	-187500.015625	-187500.015625	-187500.015625	460.000000	438.000000	1017.000000	1606913239.404950
1550	50503.945312	20895.035156	-101354.515625	-187500.015625	-187500.015625	-187500.015625	-187500.015625	-187500.015625	460.000000	437.000000	1017.000000	1606913239.404952
1551	50484.742188	20873.130859	-104679.007812	-187500.015625	-187500.015625	-187500.015625	-187500.015625	-187500.015625	460.000000	438.000000	1018.000000	1606913239.404954
1552	50434.652344	20820.873047	-99564.703125	-187500.015625	-187500.015625	-187500.015625	-187500.015625	-187500.015625	460.000000	436.000000	1019.000000	1606913239.404955
1553	50417.687500	20805.136719	-91082.328125	-187500.015625	-187500.015625	-187500.015625	-187500.015625	-187500.015625	461.000000	438.000000	1019.000000	1606913239.404957
1554	50468.695312	20856.791016	-92788.679688	-187500.015625	-187500.015625	-187500.015625	-187500.015625	-187500.015625	460.000000	438.000000	1018.000000	1606913239.404959
1555	50502.558594	20888.843750	-101567.820312	-187500.015625	-187500.015625	-187500.015625	-187500.015625	-187500.015625	461.000000	437.000000	1019.000000	1606913239.404960
1556	50481.859375	20868.101562	-104901.445312	-187500.015625	-187500.015625	-187500.015625	-187500.015625	-187500.015625	461.000000	437.000000	1018.000000	1606913239.404962
1557	50433.984375	20821.296875	-99903.664062	-187500.015625	-187500.015625	-187500.015625	-187500.015625	-187500.015625	460.000000	437.000000	1018.000000	1606913239.404963
1558	50420.011719	20808.490234	-90915.921875	-187500.015625	-187500.015625	-187500.015625	-187500.015625	-187500.015625	461.000000	438.000000	1019.000000	1606913239.404965
1559	50465.320312	20854.333984	-89970.437500	-187500.015625	-187500.015625	-187500.015625	-187500.015625	-187500.015625	461.000000	437.000000	1018.000000	1606913239.404969
1560	50511.050781	20901.138672	-97715.656250	-187500.015625	-187500.015625	-187500.015625	-187500.015625	-187500.015625	461.000000	437.000000	1018.000000	1606913239.404970
1561	50498.175781	20885.537109	-103589.382812	-187500.015625	-187500.015625	-187500.015625	-187500.015625	-187500.015625	460.000000	437.000000	1019.000000	1606913239.404972
1562	50441.714844	20826.437500	-99744.945312	-187500.015625	-187500.015625	-187500.015625	-187500.015625	-187500.015625	461.000000	437.000000	1018.000000	1606913239.404973
1563	50422.648438	20806.857422	-91520.687500	-187500.015625	-187500.015625	-187500.015625	-187500.015625	-187500.015625	461.000000	438.000000	1019.000000	1606913239.404975
1564	50475.781250	20863.429688	-93175.609375	-187500.015625	-187500.015625	-187500.015625	-187500.015625	-187500.015625	461.000000	437.000000	1019.000000	1606913239.883739
1565	50510.960938	20900.087891	-101812.328125	-187500.015625	-187500.015625	-187500.015625	-187500.015625	-187500.015625	461.000000	437.000000	1019.000000	1606913239.883850
1566	50491.671875	20880.910156	-105336.992188	-187500.015625	-187500.015625	-187500.015625	-187500.015625	-187500.015625	461.000000	438.000000	1018.000000	1606913239.883851
1567	50445.023438	20833.904297	-100547.507812	-187500.015625	-187500.015625	-187500.015625	-187500.015625	-187500.015625	461.000000	437.000000	1019.000000	1606913239.883853
1568	50424.996094	20814.591797	-91693.242188	-187500.015625	-187500.015625	-187500.015625	-187500.015625	-187500.015625	461.000000	438.000000	1017.000000	1606913239.883855
1569	50474.304688	20865.642578	-92981.218750	-187500.015625	-187500.015625	-187500.015625	-187500.015625	-187500.015625	461.000000	437.000000	1018.000000	1606913239.883856
1570	50509.398438	20900.712891	-101718.250000	-187500.015625	-187500.015625	-187500.015625	-187500.015625	-187500.015625	460.000000	437.000000	1018.000000	1606913239.883858
1571	50490.933594	20880.998047	-105270.609375	-187500.015625	-187500.015625	-187500.015625	-187500.015625	-187500.015625	460.000000	438.000000	1018.000000	1606913239.883860
1572	50441.425781	20831.400391	-100668.210938	-187500.015625	-187500.015625	-187500.015625	-187500.015625	-187500.015625	461.000000	437.000000	1018.000000	1606913239.883862
1573	50421.109375	20810.457031	-91571.453125	-187500.015625	-187500.015625	-187500.015625	-187500.015625	-187500.015625	461.000000	437.000000	1019.000000	1606913239.883864
1574	50464.695312	20853.796875	-90086.734375	-187500.015625	-187500.015625	-187500.015625	-187500.015625	-187500.015625	461.000000	437.000000	1019.000000	1606913239.883866
1575	50510.046875	20899.126953	-97611.492188	-187500.015625	-187500.015625	-187500.015625	-187500.015625	-187500.015625	461.000000	437.000000	1019.000000	1606913239.883867
1576	50494.800781	20884.330078	-103881.898438	-187500.015625	-187500.015625	-187500.015625	-187500.015625	-187500.015625	460.000000	438.000000	1019.000000	1606913239.883869
1577	50437.222656	20828.226562	-100522.070312	-187500.015625	-187500.015625	-187500.015625	-187500.015625	-187500.015625	460.000000	437.000000	1017.000000	1606913239.883870
1578	50419.343750	20810.501953	-91988.265625	-187500.015625	-187500.015625	-187500.015625	-187500.015625	-187500.015625	461.000000	438.000000	1018.000000	1606913239.883872
1579	50471.601562	20863.429688	-93148.367188	-187500.015625	-187500.015625	-187500.015625	-187500.015625	-187500.015625	461.000000	437.000000	1019.000000	1606913239.883874
1580	50507.832031	20897.851562	-101959.359375	-187500.015625	-187500.015625	-187500.015625	-187500.015625	-187500.015625	461.000000	437.000000	1019.000000	1606913239.883875
1581	50491.269531	20879.457031	-105640.289062	-187500.015625	-187500.015625	-187500.015625	-187500.015625	-187500.015625	461.000000	438.000000	1019.000000	1606913239.883877
1582	50444.554688	20831.556641	-101222.265625	-187500.015625	-187500.015625	-187500.015625	-187500.015625	-187500.015625	461.000000	437.000000	1019.000000	1606913239.883879
1583	50426.136719	20813.853516	-92018.820312	-187500.015625	-187500.015625	-187500.015625	-187500.015625	-187500.015625	461.000000	438.000000	1018.000000	1606913239.883885
1584	50465.878906	20855.718750	-90170.554688	-187500.015625	-187500.015625	-187500.015625	-187500.015625	-187500.015625	461.000000	438.000000	1018.000000	1606913239.883886
1585	50511.097656	20902.835938	-97443.585938	-187500.015625	-187500.015625	-187500.015625	-187500.015625	-187500.015625	461.000000	437.000000	1019.000000	1606913239.883888
1586	50500.882812	20892.689453	-103872.820312	-187500.015625	-187500.015625	-187500.015625	-187500.015625	-187500.015625	461.000000	438.000000	1019.000000	1606913239.883890
1587	50446.945312	20838.486328	-100918.414062	-187500.015625	-187500.015625	-187500.015625	-187500.015625	-187500.015625	461.000000	437.000000	1018.000000	1606913239.883891
1588	50425.109375	20818.146484	-92415.671875	-187500.015625	-187500.015625	-187500.015625	-187500.015625	-187500.015625	461.000000	438.000000	1018.000000	1606913239.883893
1589	50472.113281	20866.648438	-92737.250000	-187500.015625	-187500.015625	-187500.015625	-187500.015625	-187500.015625	461.000000	438.000000	1019.000000	1606913239.883895
1590	50510.917969	20905.318359	-101136.320312	-187500.015625	-187500.015625	-187500.015625	-187500.015625	-187500.015625	461.000000	437.000000	1018.000000	1606913239.883896
1591	50495.003906	20888.621094	-105586.328125	-187500.015625	-187500.015625	-187500.015625	-187500.015625	-187500.015625	460.000000	438.000000	1018.000000	1606913239.883898
1592	50448.265625	20839.222656	-101617.484375	-187500.015625	-187500.015625	-187500.015625	-187500.015625	-187500.015625	461.000000	437.000000	1018.000000	1606913239.883899
1593	50426.851562	20815.687500	-92554.343750	-187500.015625	-187500.015625	-187500.015625	-187500.015625	-187500.015625	461.000000	438.000000	1018.000000	1606913239.883901
1594	50474.328125	20864.861328	-92506.382812	-187500.015625	-187500.015625	-187500.015625	-187500.015625	-187500.015625	461.000000	438.000000	1019.000000	1606913239.883903
1595	50510.539062	20902.255859	-101184.757812	-187500.015625	-187500.015625	-187500.015625	-187500.015625	-187500.015625	461.000000	438.000000	1018.000000	1606913239.883904
1596	50492.835938	20883.054688	-105499.250000	-187500.015625	-187500.015625	-187500.015625	-187500.015625	-187500.015625	460.000000	438.000000	1018.000000	1606913239.883906
1597	50446.296875	20838.216797	-101607.203125	-187500.015625	-187500.015625	-187500.015625	-187500.015625	-187500.015625	460.000000	437.000000	1018.000000	1606913239.883908
1598	50419.992188	20812.402344	-92585.367188	-187500.015625	-187500.015625	-187500.015625	-187500.015625	-187500.015625	461.000000	437.000000	1019.000000	1606913239.883909
1599	50458.679688	20851.583984	-90863.859375	-187500.015625	-187500.015625	-187500.015625	-187500.015625	-187500.015625	461.000000	437.000000	1019.000000	1606913239.883911
1600	50502.378906	20894.990234	-98241.257812	-187500.015625	-187500.015625	-187500.015625	-187500.015625	-187500.015625	461.000000	437.000000	1018.000000	1606913239.883912
1601	50493.101562	20883.636719	-104350.812500	-187500.015625	-187500.015625	-187500.015625	-187500.015625	-187500.015625	460.000000	438.000000	1018.000000	1606913239.883914
1602	50446.253906	20835.111328	-101357.359375	-187500.015625	-187500.015625	-187500.015625	-187500.015625	-187500.015625	460.000000	437.000000	1018.000000	1606913239.883916
1603	50424.371094	20811.037109	-92647.687500	-187500.015625	-187500.015625	-187500.015625	-187500.015625	-187500.015625	461.000000	438.000000	1019.000000	1606913239.883917
1604	50469.589844	20856.949219	-92711.929688	-187500.015625	-187500.015625	-187500.015625	-187500.015625	-187500.015625	461.000000	437.000000	1019.000000	1606913239.883919
1605	50507.496094	20894.386719	-101448.843750	-187500.015625	-187500.015625	-187500.015625	-187500.015625	-187500.015625	461.000000	437.000000	1019.000000	1606913239.883921
1606	50490.933594	20877.847656	-105753.992188	-187500.015625	-187500.015625	-187500.015625	-187500.015625	-187500.015625	461.000000	437.000000	1018.000000	1606913239.883923
1607	50440.753906	20828.292969	-102029.718750	-187500.015625	-187500.015625	-187500.015625	-187500.015625	-187500.015625	460.000000	437.000000	1018.000000	1606913239.883925
1608	50412.593750	20800.062500	-92741.539062	-187500.015625	-187500.015625	-187500.015625	-187500.015625	-187500.015625	460.000000	438.000000	1018.000000	1606913239.883926
1609	50454.636719	20843.582031	-89980.500000	-187500.015625	-187500.015625	-187500.015625	-187500.015625	-187500.015625	460.000000	438.000000	1018.000000	1606913239.883928
1610	50507.652344	20897.986328	-97664.398438	-187500.015625	-187500.015625	-187500.015625	-187500.015625	-187500.015625	460.000000	437.000000	1018.000000	1606913239.883929
1611	50491.917969	20881.736328	-104393.750000	-187500.015625	-187500.015625	-187500.015625	-187500.015625	-187500.015625	461.000000	438.000000	1018.000000	1606913239.883931
1612	50445.671875	20834.685547	-101723.500000	-187500.015625	-187500.015625	-187500.015625	-187500.015625	-187500.015625	460.000000	437.000000	1019.000000	1606913239.883933
1613	50420.371094	20807.931641	-93066.984375	-187500.015625	-187500.015625	-187500.015625	-187500.015625	-187500.015625	461.000000	438.000000	1018.000000	1606913239.883935
1614	50464.714844	20853.283203	-92733.765625	-187500.015625	-187500.015625	-187500.015625	-187500.015625	-187500.015625	461.000000	437.000000	1019.000000	1606913239.883936
1615	50508.144531	20896.935547	-101360.953125	-187500.015625	-187500.015625	-187500.015625	-187500.015625	-187500.015625	460.000000	438.000000	1018.000000	1606913239.883938
1616	50494.265625	20881.289062	-105843.421875	-187500.015625	-187500.015625	-187500.015625	-187500.015625	-187500.015625	461.000000	437.000000	1019.000000	1606913239.883940
1617	50445.628906	20832.115234	-102365.132812	-187500.015625	-187500.015625	-187500.015625	-187500.015625	-187500.015625	461.000000	437.000000	1018.000000	1606913239.883941
1618	50418.246094	20804.466797	-93209.273438	-187500.015625	-187500.015625	-187500.015625	-187500.015625	-187500.015625	460.000000	438.000000	1018.000000	1606913239.883943
1619	50459.195312	20848.208984	-92115.359375	-187500.015625	-187500.015625	-187500.015625	-187500.015625	-187500.015625	461.000000	437.000000	1019.000000	1606913239.883944
1620	50506.984375	20896.599609	-100465.523438	-187500.015625	-187500.015625	-187500.015625	-187500.015625	-187500.015625	460.000000	438.000000	1018.000000	1606913239.883946
1621	50496.367188	20884.798828	-105390.437500	-187500.015625	-187500.015625	-187500.015625	-187500.015625	-187500.015625	460.000000	438.000000	1017.000000	1606913239.883948
1622	50451.238281	20839.044922	-102217.070312	-187500.015625	-187500.015625	-187500.015625	-187500.015625	-187500.015625	460.000000	437.000000	1018.000000	1606913239.883949
1623	50422.003906	20809.183594	-93056.257812	-187500.015625	-187500.015625	-187500.015625	-187500.015625	-187500.015625	460.000000	438.000000	1018.000000	1606913239.883951
1624	50453.875000	20841.996094	-89732.507812	-187500.015625	-187500.015625	-187500.015625	-187500.015625	-187500.015625	461.000000	438.000000	1018.000000	1606913239.883952
1625	50502.937500	20891.302734	-96115.601562	-187500.015625	-187500.015625	-187500.015625	-187500.015625	-187500.015625	461.000000	437.000000	1018.000000	1606913239.883954
1626	50496.589844	20885.759766	-103443.000000	-187500.015625	-187500.015625	-187500.015625	-187500.015625	-187500.015625	461.000000	438.000000	1018.000000	1606913239.883956
1627	50449.515625	20838.486328	-101784.500000	-187500.015625	-187500.015625	-187500.015625	-187500.015625	-187500.015625	461.000000	437.000000	1019.000000	1606913239.883957
1628	50420.863281	20807.976562	-93214.953125	-187500.015625	-187500.015625	-187500.015625	-187500.015625	-187500.015625	461.000000	438.000000	1019.000000	1606913239.883959
1629	50460.761719	20848.701172	-91989.359375	-187500.015625	-187500.015625	-187500.015625	-187500.015625	-187500.015625	461.000000	438.000000	1019.000000	1606913239.883961
1630	50505.910156	20893.470703	-100375.179688	-187500.015625	-187500.015625	-187500.015625	-187500.015625	-187500.015625	460.000000	437.000000	1019.000000	1606913239.883963
1631	50498.156250	20884.195312	-105633.398438	-187500.015625	-187500.015625	-187500.015625	-187500.015625	-187500.015625	461.000000	438.000000	1019.000000	1606913239.883964
1632	50451.863281	20838.396484	-102743.117188	-187500.015625	-187500.015625	-187500.015625	-187500.015625	-187500.015625	461.000000	437.000000	1018.000000	1606913239.883966
1633	50414.312500	20800.443359	-93617.242188	-187500.015625	-187500.015625	-187500.015625	-187500.015625	-187500.015625	461.000000	437.000000	1019.000000	1606913239.883968
1634	50443.101562	20831.847656	-89855.773438	-187500.015625	-187500.015625	-187500.015625	-187500.015625	-187500.015625	461.000000	438.000000	1019.000000	1606913239.883969
1635	50500.277344	20890.251953	-96440.781250	-187500.015625	-187500.015625	-187500.015625	-187500.015625	-187500.015625	461.000000	437.000000	1018.000000	1606913239.883971
1636	50498.824219	20889.402344	-104011.046875	-187500.015625	-187500.015625	-187500.015625	-187500.015625	-187500.015625	460.000000	438.000000	1018.000000	1606913239.883972
1637	50448.464844	20837.279297	-102342.687500	-187500.015625	-187500.015625	-187500.015625	-187500.015625	-187500.015625	460.000000	437.000000	1017.000000	1606913239.883974
1638	50415.609375	20803.193359	-93793.328125	-187500.015625	-187500.015625	-187500.015625	-187500.015625	-187500.015625	461.000000	437.000000	1019.000000	1606913239.883976
1639	50458.031250	20846.041016	-92341.289062	-187500.015625	-187500.015625	-187500.015625	-187500.015625	-187500.015625	461.000000	438.000000	1018.000000	1606913239.883977
1640	50504.613281	20892.689453	-100748.000000	-187500.015625	-187500.015625	-187500.015625	-187500.015625	-187500.015625	461.000000	437.000000	1019.000000	1606913239.883979
1641	50492.722656	20881.871094	-105864.140625	-187500.015625	-187500.015625	-187500.015625	-187500.015625	-187500.015625	460.000000	438.000000	1018.000000	1606913239.883981
1642	50444.039062	20833.835938	-103061.320312	-187500.015625	-187500.015625	-187500.015625	-187500.015625	-187500.015625	460.000000	437.000000	1017.000000	1606913239.883982
1643	50410.535156	20802.410156	-93911.500000	-187500.015625	-187500.015625	-187500.015625	-187500.015625	-187500.015625	461.000000	437.000000	1019.000000	1606913239.883984
1644	50447.906250	20841.972656	-91634.976562	-187500.015625	-187500.015625	-187500.015625	-187500.015625	-187500.015625	461.000000	438.000000	1019.000000	1606913239.883986
1645	50493.996094	20887.906250	-99668.640625	-187500.015625	-187500.015625	-187500.015625	-187500.015625	-187500.015625	461.000000	437.000000	1019.000000	1606913239.883987
1646	50491.582031	20884.531250	-105322.398438	-187500.015625	-187500.015625	-187500.015625	-187500.015625	-187500.015625	461.000000	438.000000	1018.000000	1606913239.883989
1647	50450.007812	20840.945312	-102896.812500	-187500.015625	-187500.015625	-187500.015625	-187500.015625	-187500.015625	460.000000	437.000000	1017.000000	1606913239.883990
1648	50416.570312	20805.271484	-93825.445312	-187500.015625	-187500.015625	-187500.015625	-187500.015625	-187500.015625	461.000000	437.000000	1019.000000	1606913239.883992
1649	50443.324219	20833.031250	-89639.765625	-187500.015625	-187500.015625	-187500.015625	-187500.015625	-187500.015625	461.000000	437.000000	1019.000000	1606913239.883994
1650	50493.347656	20884.083984	-95375.585938	-187500.015625	-187500.015625	-187500.015625	-187500.015625	-187500.015625	461.000000	437.000000	1019.000000	1606913239.883995
1651	50495.917969	20886.855469	-103178.710938	-187500.015625	-187500.015625	-187500.015625	-187500.015625	-187500.015625	460.000000	438.000000	1018.000000	1606913239.883996
1652	50453.539062	20843.201172	-102418.640625	-187500.015625	-187500.015625	-187500.015625	-187500.015625	-187500.015625	461.000000	437.000000	1019.000000	1606913239.883998
1653	50421.019531	20810.792969	-94045.656250	-187500.015625	-187500.015625	-187500.015625	-187500.015625	-187500.015625	461.000000	438.000000	1019.000000	1606913239.884000
1654	50459.152344	20851.361328	-91917.789062	-187500.015625	-187500.015625	-187500.015625	-187500.015625	-187500.015625	461.000000	437.000000	1019.000000	1606913239.884002
1655	50507.074219	20899.126953	-100202.843750	-187500.015625	-187500.015625	-187500.015625	-187500.015625	-187500.015625	460.000000	437.000000	1018.000000	1606913239.884004
1656	50500.167969	20891.527344	-105767.312500	-187500.015625	-187500.015625	-187500.015625	-187500.015625	-187500.015625	461.000000	437.000000	1018.000000	1606913239.884006
1657	50461.050781	20851.896484	-103427.460938	-187500.015625	-187500.015625	-187500.015625	-187500.015625	-187500.015625	461.000000	437.000000	1018.000000	1606913239.884007
1658	50424.820312	20815.150391	-94401.492188	-187500.015625	-187500.015625	-187500.015625	-187500.015625	-187500.015625	461.000000	438.000000	1019.000000	1606913239.884009
1659	50450.144531	20840.900391	-89779.554688	-187500.015625	-187500.015625	-187500.015625	-187500.015625	-187500.015625	461.000000	438.000000	1018.000000	1606913239.884010
1660	50503.386719	20894.701172	-95108.812500	-187500.015625	-187500.015625	-187500.015625	-187500.015625	-187500.015625	461.000000	437.000000	1018.000000	1606913239.884012
1661	50513.667969	20905.250000	-103173.257812	-187500.015625	-187500.015625	-187500.015625	-187500.015625	-187500.015625	461.000000	437.000000	1018.000000	1606913239.884014
1662	50466.953125	20856.322266	-102838.226562	-187500.015625	-187500.015625	-187500.015625	-187500.015625	-187500.015625	461.000000	437.000000	1018.000000	1606913239.884015
1663	50429.000000	20818.257812	-94470.382812	-187500.015625	-187500.015625	-187500.015625	-187500.015625	-187500.015625	461.000000	438.000000	1018.000000	1606913239.884017
1664	50462.101562	20853.685547	-91910.703125	-187500.015625	-187500.015625	-187500.015625	-187500.015625	-187500.015625	460.000000	438.000000	1018.000000	1606913239.884018
1665	50509.417969	20900.847656	-100011.781250	-187500.015625	-187500.015625	-187500.015625	-187500.015625	-187500.015625	461.000000	437.000000	1018.000000	1606913239.884020
1666	50502.066406	20892.689453	-105759.664062	-187500.015625	-187500.015625	-187500.015625	-187500.015625	-187500.015625	461.000000	437.000000	1018.000000	1606913239.884021
1667	50462.144531	20853.082031	-103685.671875	-187500.015625	-187500.015625	-187500.015625	-187500.015625	-187500.015625	461.000000	437.000000	1019.000000	1606913239.884023
1668	50422.605469	20812.177734	-94664.531250	-187500.015625	-187500.015625	-187500.015625	-187500.015625	-187500.015625	461.000000	438.000000	1019.000000	1606913239.884025
1669	50458.011719	20848.992188	-91198.289062	-187500.015625	-187500.015625	-187500.015625	-187500.015625	-187500.015625	461.000000	438.000000	1018.000000	1606913239.884026
1670	50510.558594	20901.339844	-98862.859375	-187500.015625	-187500.015625	-187500.015625	-187500.015625	-187500.015625	461.000000	437.000000	1018.000000	1606913239.884028
1671	50508.636719	20897.001953	-105191.820312	-187500.015625	-187500.015625	-187500.015625	-187500.015625	-187500.015625	460.000000	438.000000	1018.000000	1606913239.884030
1672	50467.800781	20855.607422	-103538.929688	-187500.015625	-187500.015625	-187500.015625	-187500.015625	-187500.015625	461.000000	437.000000	1019.000000	1606913239.884031
1673	50429.378906	20816.582031	-94857.539062	-187500.015625	-187500.015625	-187500.015625	-187500.015625	-187500.015625	461.000000	437.000000	1019.000000	1606913239.884033
1674	50455.910156	20844.566406	-90891.710938	-187500.015625	-187500.015625	-187500.015625	-187500.015625	-187500.015625	461.000000	438.000000	1019.000000	1606913239.884034
1675	50509.777344	20900.132812	-97152.500000	-187500.015625	-187500.015625	-187500.015625	-187500.015625	-187500.015625	460.000000	437.000000	1019.000000	1606913239.884036
1676	50515.296875	20906.546875	-104370.703125	-187500.015625	-187500.015625	-187500.015625	-187500.015625	-187500.015625	461.000000	438.000000	1019.000000	1606913239.884038
1677	50470.371094	20860.009766	-103414.789062	-187500.015625	-187500.015625	-187500.015625	-187500.015625	-187500.015625	460.000000	437.000000	1018.000000	1606913239.884040
1678	50432.394531	20820.984375	-94909.859375	-187500.015625	-187500.015625	-187500.015625	-187500.015625	-187500.015625	461.000000	437.000000	1019.000000	1606913239.884042
1679	50461.093750	20851.785156	-91150.257812	-187500.015625	-187500.015625	-187500.015625	-187500.015625	-187500.015625	461.000000	437.000000	1019.000000	1606913239.884043
1680	50515.074219	20907.105469	-98336.742188	-187500.015625	-187500.015625	-187500.015625	-187500.015625	-187500.015625	461.000000	437.000000	1018.000000	1606913239.884045
1681	50516.484375	20908.939453	-104985.070312	-187500.015625	-187500.015625	-187500.015625	-187500.015625	-187500.015625	461.000000	438.000000	1019.000000	1606913239.884046
1682	50474.058594	20865.128906	-103635.085938	-187500.015625	-187500.015625	-187500.015625	-187500.015625	-187500.015625	460.000000	437.000000	1018.000000	1606913239.884048
1683	50430.765625	20822.236328	-95014.671875	-187500.015625	-187500.015625	-187500.015625	-187500.015625	-187500.015625	460.000000	438.000000	1018.000000	1606913239.884049
1684	50454.589844	20848.410156	-90914.507812	-187500.015625	-187500.015625	-187500.015625	-187500.015625	-187500.015625	461.000000	438.000000	1018.000000	1606913240.363180
1685	50504.906250	20900.400391	-97823.367188	-187500.015625	-187500.015625	-187500.015625	-187500.015625	-187500.015625	461.000000	437.000000	1019.000000	1606913240.363292
1686	50509.910156	20905.093750	-104652.804688	-187500.015625	-187500.015625	-187500.015625	-187500.015625	-187500.015625	461.000000	438.000000	1019.000000	1606913240.363293
1687	50471.511719	20864.792969	-103496.976562	-187500.015625	-187500.015625	-187500.015625	-187500.015625	-187500.015625	461.000000	436.000000	1019.000000	1606913240.363295
1688	50433.222656	20826.193359	-95045.406250	-187500.015625	-187500.015625	-187500.015625	-187500.015625	-187500.015625	460.000000	438.000000	1018.000000	1606913240.363297
1689	50462.281250	20856.523438	-90978.773438	-187500.015625	-187500.015625	-187500.015625	-187500.015625	-187500.015625	461.000000	438.000000	1018.000000	1606913240.363298
1690	50510.089844	20903.931641	-97747.125000	-187500.015625	-187500.015625	-187500.015625	-187500.015625	-187500.015625	461.000000	437.000000	1018.000000	1606913240.363300
1691	50513.019531	20905.607422	-104637.203125	-187500.015625	-187500.015625	-187500.015625	-187500.015625	-187500.015625	461.000000	438.000000	1019.000000	1606913240.363302
1692	50470.328125	20861.462891	-103675.140625	-187500.015625	-187500.015625	-187500.015625	-187500.015625	-187500.015625	460.000000	437.000000	1018.000000	1606913240.363303
1693	50427.792969	20816.849609	-95105.328125	-187500.015625	-187500.015625	-187500.015625	-187500.015625	-187500.015625	461.000000	437.000000	1018.000000	1606913240.363305
1694	50452.445312	20842.396484	-90002.289062	-187500.015625	-187500.015625	-187500.015625	-187500.015625	-187500.015625	461.000000	438.000000	1019.000000	1606913240.363307
1695	50507.296875	20898.746094	-96582.914062	-187500.015625	-187500.015625	-187500.015625	-187500.015625	-187500.015625	461.000000	437.000000	1018.000000	1606913240.363308
1696	50509.664062	20900.757812	-104260.289062	-187500.015625	-187500.015625	-187500.015625	-187500.015625	-187500.015625	461.000000	438.000000	1019.000000	1606913240.363310
1697	50471.445312	20861.888672	-103696.351562	-187500.015625	-187500.015625	-187500.015625	-187500.015625	-187500.015625	460.000000	437.000000	1018.000000	1606913240.363312
1698	50433.871094	20822.861328	-95376.656250	-187500.015625	-187500.015625	-187500.015625	-187500.015625	-187500.015625	460.000000	438.000000	1018.000000	1606913240.363313
1699	50451.082031	20842.240234	-89539.273438	-187500.015625	-187500.015625	-187500.015625	-187500.015625	-187500.015625	461.000000	438.000000	1018.000000	1606913240.363318
1700	50505.796875	20898.968750	-93753.070312	-187500.015625	-187500.015625	-187500.015625	-187500.015625	-187500.015625	461.000000	437.000000	1018.000000	1606913240.363320
1701	50518.023438	20912.537109	-102153.773438	-187500.015625	-187500.015625	-187500.015625	-187500.015625	-187500.015625	461.000000	437.000000	1019.000000	1606913240.363321
1702	50476.207031	20870.181641	-103172.359375	-187500.015625	-187500.015625	-187500.015625	-187500.015625	-187500.015625	460.000000	437.000000	1018.000000	1606913240.363323
1703	50430.898438	20823.621094	-95450.039062	-187500.015625	-187500.015625	-187500.015625	-187500.015625	-187500.015625	460.000000	438.000000	1019.000000	1606913240.363324
1704	50453.898438	20847.515625	-91210.515625	-187500.015625	-187500.015625	-187500.015625	-187500.015625	-187500.015625	461.000000	438.000000	1019.000000	1606913240.363326
1705	50509.554688	20902.925781	-98582.031250	-187500.015625	-187500.015625	-187500.015625	-187500.015625	-187500.015625	461.000000	437.000000	1018.000000	1606913240.363328
1706	50510.515625	20903.552734	-105309.281250	-187500.015625	-187500.015625	-187500.015625	-187500.015625	-187500.015625	461.000000	438.000000	1019.000000	1606913240.363329
1707	50471.308594	20864.882812	-104411.007812	-187500.015625	-187500.015625	-187500.015625	-187500.015625	-187500.015625	460.000000	437.000000	1018.000000	1606913240.363331
1708	50426.539062	20819.800781	-96072.804688	-187500.015625	-187500.015625	-187500.015625	-187500.015625	-187500.015625	461.000000	437.000000	1018.000000	1606913240.363333
1709	50451.550781	20846.263672	-91212.773438	-187500.015625	-187500.015625	-187500.015625	-187500.015625	-187500.015625	461.000000	438.000000	1019.000000	1606913240.363334
1710	50504.949219	20900.400391	-97890.289062	-187500.015625	-187500.015625	-187500.015625	-187500.015625	-187500.015625	461.000000	437.000000	1019.000000	1606913240.363336
1711	50508.859375	20903.529297	-104879.031250	-187500.015625	-187500.015625	-187500.015625	-187500.015625	-187500.015625	461.000000	438.000000	1018.000000	1606913240.363338
1712	50469.253906	20862.603516	-104257.179688	-187500.015625	-187500.015625	-187500.015625	-187500.015625	-187500.015625	461.000000	438.000000	1019.000000	1606913240.363339
1713	50426.183594	20817.363281	-96070.054688	-187500.015625	-187500.015625	-187500.015625	-187500.015625	-187500.015625	460.000000	438.000000	1019.000000	1606913240.363341
1714	50443.058594	20835.267578	-90446.289062	-187500.015625	-187500.015625	-187500.015625	-187500.015625	-187500.015625	461.000000	438.000000	1019.000000	1606913240.363342
1715	50495.628906	20888.732422	-95705.453125	-187500.015625	-187500.015625	-187500.015625	-187500.015625	-187500.015625	461.000000	438.000000	1018.000000	1606913240.363344
1716	50505.308594	20897.605469	-103713.656250	-187500.015625	-187500.015625	-187500.015625	-187500.015625	-187500.015625	461.000000	438.000000	1019.000000	1606913240.363346
1717	50467.488281	20859.162109	-103977.117188	-187500.015625	-187500.015625	-187500.015625	-187500.015625	-187500.015625	460.000000	437.000000	1018.000000	1606913240.363347
1718	50423.253906	20814.234375	-96042.226562	-187500.015625	-187500.015625	-187500.015625	-187500.015625	-187500.015625	461.000000	437.000000	1019.000000	1606913240.363349
1719	50435.792969	20826.326172	-89545.375000	-187500.015625	-187500.015625	-187500.015625	-187500.015625	-187500.015625	461.000000	438.000000	1019.000000	1606913240.363351
1720	50493.171875	20884.865234	-93175.296875	-187500.015625	-187500.015625	-187500.015625	-187500.015625	-187500.015625	461.000000	437.000000	1019.000000	1606913240.363352
1721	50515.769531	20909.654297	-101883.250000	-187500.015625	-187500.015625	-187500.015625	-187500.015625	-187500.015625	461.000000	438.000000	1019.000000	1606913240.363354
1722	50478.484375	20871.923828	-103683.078125	-187500.015625	-187500.015625	-187500.015625	-187500.015625	-187500.015625	461.000000	437.000000	1019.000000	1606913240.363356
1723	50430.207031	20822.906250	-96364.671875	-187500.015625	-187500.015625	-187500.015625	-187500.015625	-187500.015625	461.000000	438.000000	1018.000000	1606913240.363358
1724	50446.722656	20838.150391	-90817.054688	-187500.015625	-187500.015625	-187500.015625	-187500.015625	-187500.015625	461.000000	438.000000	1018.000000	1606913240.363360
1725	50497.753906	20888.798828	-95911.109375	-187500.015625	-187500.015625	-187500.015625	-187500.015625	-187500.015625	461.000000	437.000000	1018.000000	1606913240.363361
1726	50511.273438	20901.830078	-103813.789062	-187500.015625	-187500.015625	-187500.015625	-187500.015625	-187500.015625	460.000000	438.000000	1018.000000	1606913240.363363
1727	50475.175781	20863.699219	-104309.734375	-187500.015625	-187500.015625	-187500.015625	-187500.015625	-187500.015625	461.000000	438.000000	1018.000000	1606913240.363364
1728	50430.921875	20819.263672	-96609.687500	-187500.015625	-187500.015625	-187500.015625	-187500.015625	-187500.015625	461.000000	438.000000	1019.000000	1606913240.363366
1729	50448.355469	20838.798828	-90997.523438	-187500.015625	-187500.015625	-187500.015625	-187500.015625	-187500.015625	461.000000	438.000000	1018.000000	1606913240.363368
1730	50499.652344	20891.347656	-97179.546875	-187500.015625	-187500.015625	-187500.015625	-187500.015625	-187500.015625	460.000000	437.000000	1018.000000	1606913240.363369
1731	50507.183594	20898.724609	-104630.546875	-187500.015625	-187500.015625	-187500.015625	-187500.015625	-187500.015625	460.000000	438.000000	1018.000000	1606913240.363371
1732	50472.406250	20864.792969	-104566.460938	-187500.015625	-187500.015625	-187500.015625	-187500.015625	-187500.015625	461.000000	437.000000	1018.000000	1606913240.363373
1733	50427.054688	20818.705078	-96737.695312	-187500.015625	-187500.015625	-187500.015625	-187500.015625	-187500.015625	461.000000	437.000000	1019.000000	1606913240.363374
1734	50445.406250	20837.324219	-91019.789062	-187500.015625	-187500.015625	-187500.015625	-187500.015625	-187500.015625	461.000000	438.000000	1019.000000	1606913240.363376
1735	50499.941406	20892.173828	-97255.390625	-187500.015625	-187500.015625	-187500.015625	-187500.015625	-187500.015625	461.000000	437.000000	1018.000000	1606913240.363377
1736	50509.417969	20901.048828	-104438.546875	-187500.015625	-187500.015625	-187500.015625	-187500.015625	-187500.015625	461.000000	438.000000	1018.000000	1606913240.363379
1737	50478.375000	20869.062500	-104376.945312	-187500.015625	-187500.015625	-187500.015625	-187500.015625	-187500.015625	460.000000	438.000000	1018.000000	1606913240.363381
1738	50430.472656	20820.224609	-96660.382812	-187500.015625	-187500.015625	-187500.015625	-187500.015625	-187500.015625	461.000000	437.000000	1019.000000	1606913240.363382
1739	50444.441406	20836.474609	-90800.765625	-187500.015625	-187500.015625	-187500.015625	-187500.015625	-187500.015625	461.000000	438.000000	1019.000000	1606913240.363384
1740	50497.105469	20891.236328	-96968.906250	-187500.015625	-187500.015625	-187500.015625	-187500.015625	-187500.015625	461.000000	437.000000	1019.000000	1606913240.363386
1741	50508.101562	20902.412109	-104367.531250	-187500.015625	-187500.015625	-187500.015625	-187500.015625	-187500.015625	461.000000	438.000000	1019.000000	1606913240.363387
1742	50477.882812	20872.683594	-104439.218750	-187500.015625	-187500.015625	-187500.015625	-187500.015625	-187500.015625	461.000000	438.000000	1019.000000	1606913240.363389
1743	50434.339844	20827.757812	-96707.187500	-187500.015625	-187500.015625	-187500.015625	-187500.015625	-187500.015625	461.000000	438.000000	1019.000000	1606913240.363390
1744	50453.851562	20846.218750	-90519.421875	-187500.015625	-187500.015625	-187500.015625	-187500.015625	-187500.015625	461.000000	438.000000	1018.000000	1606913240.363392
1745	50510.558594	20902.076172	-96359.976562	-187500.015625	-187500.015625	-187500.015625	-187500.015625	-187500.015625	461.000000	437.000000	1018.000000	1606913240.363394
1746	50520.437500	20911.798828	-103978.921875	-187500.015625	-187500.015625	-187500.015625	-187500.015625	-187500.015625	461.000000	438.000000	1018.000000	1606913240.363396
1747	50486.464844	20878.048828	-104347.664062	-187500.015625	-187500.015625	-187500.015625	-187500.015625	-187500.015625	461.000000	437.000000	1019.000000	1606913240.363398
1748	50438.050781	20829.544922	-96847.914062	-187500.015625	-187500.015625	-187500.015625	-187500.015625	-187500.015625	461.000000	438.000000	1018.000000	1606913240.363399
1749	50446.769531	20841.392578	-90554.671875	-187500.015625	-187500.015625	-187500.015625	-187500.015625	-187500.015625	461.000000	438.000000	1019.000000	1606913240.363401
1750	50502.625000	20899.082031	-96250.679688	-187500.015625	-187500.015625	-187500.015625	-187500.015625	-187500.015625	461.000000	437.000000	1018.000000	1606913240.363402
1751	50516.527344	20911.375000	-103938.421875	-187500.015625	-187500.015625	-187500.015625	-187500.015625	-187500.015625	461.000000	437.000000	1018.000000	1606913240.363404
1752	50488.476562	20881.802734	-104320.929688	-187500.015625	-187500.015625	-187500.015625	-187500.015625	-187500.015625	461.000000	437.000000	1018.000000	1606913240.363406
1753	50440.753906	20832.628906	-96867.898438	-187500.015625	-187500.015625	-187500.015625	-187500.015625	-187500.015625	461.000000	437.000000	1019.000000	1606913240.363407
1754	50450.074219	20842.419922	-90429.210938	-187500.015625	-187500.015625	-187500.015625	-187500.015625	-187500.015625	461.000000	438.000000	1019.000000	1606913240.363409
1755	50505.195312	20897.628906	-95923.875000	-187500.015625	-187500.015625	-187500.015625	-187500.015625	-187500.015625	460.000000	438.000000	1018.000000	1606913240.363411
1756	50519.835938	20910.480469	-103739.921875	-187500.015625	-187500.015625	-187500.015625	-187500.015625	-187500.015625	461.000000	438.000000	1019.000000	1606913240.363412
1757	50485.613281	20876.283203	-104324.390625	-187500.015625	-187500.015625	-187500.015625	-187500.015625	-187500.015625	461.000000	438.000000	1019.000000	1606913240.363414
1758	50437.804688	20828.740234	-97026.906250	-187500.015625	-187500.015625	-187500.015625	-187500.015625	-187500.015625	461.000000	437.000000	1019.000000	1606913240.363416
1759	50445.089844	20837.123047	-90414.546875	-187500.015625	-187500.015625	-187500.015625	-187500.015625	-187500.015625	461.000000	438.000000	1019.000000	1606913240.363417
1760	50499.585938	20892.755859	-95649.484375	-187500.015625	-187500.015625	-187500.015625	-187500.015625	-187500.015625	461.000000	437.000000	1018.000000	1606913240.363419
1761	50516.257812	20908.513672	-103440.156250	-187500.015625	-187500.015625	-187500.015625	-187500.015625	-187500.015625	460.000000	438.000000	1017.000000	1606913240.363420
1762	50485.949219	20877.958984	-104238.296875	-187500.015625	-187500.015625	-187500.015625	-187500.015625	-187500.015625	460.000000	437.000000	1018.000000	1606913240.363422
1763	50432.148438	20824.761719	-97095.726562	-187500.015625	-187500.015625	-187500.015625	-187500.015625	-187500.015625	461.000000	437.000000	1019.000000	1606913240.363424
1764	50436.687500	20830.304688	-90380.414062	-187500.015625	-187500.015625	-187500.015625	-187500.015625	-187500.015625	461.000000	438.000000	1018.000000	1606913240.363425
1765	50489.816406	20884.597656	-95647.359375	-187500.015625	-187500.015625	-187500.015625	-187500.015625	-187500.015625	460.000000	437.000000	1018.000000	1606913240.363427
1766	50504.101562	20898.992188	-103565.125000	-187500.015625	-187500.015625	-187500.015625	-187500.015625	-187500.015625	461.000000	437.000000	1018.000000	1606913240.363428
1767	50476.406250	20871.007812	-104391.898438	-187500.015625	-187500.015625	-187500.015625	-187500.015625	-187500.015625	461.000000	437.000000	1019.000000	1606913240.363430
1768	50429.960938	20822.728516	-97291.398438	-187500.015625	-187500.015625	-187500.015625	-187500.015625	-187500.015625	460.000000	437.000000	1018.000000	1606913240.363432
1769	50435.210938	20828.003906	-90293.445312	-187500.015625	-187500.015625	-187500.015625	-187500.015625	-187500.015625	461.000000	438.000000	1018.000000	1606913240.363435
1770	50492.656250	20884.753906	-95235.796875	-187500.015625	-187500.015625	-187500.015625	-187500.015625	-187500.015625	461.000000	437.000000	1018.000000	1606913240.363437
1771	50507.117188	20898.410156	-103229.335938	-187500.015625	-187500.015625	-187500.015625	-187500.015625	-187500.015625	460.000000	438.000000	1017.000000	1606913240.363439
1772	50475.421875	20866.447266	-104288.742188	-187500.015625	-187500.015625	-187500.015625	-187500.015625	-187500.015625	461.000000	437.000000	1019.000000	1606913240.363441
1773	50428.058594	20820.626953	-97386.632812	-187500.015625	-187500.015625	-187500.015625	-187500.015625	-187500.015625	461.000000	437.000000	1019.000000	1606913240.363442
1774	50434.875000	20828.650391	-90402.992188	-187500.015625	-187500.015625	-187500.015625	-187500.015625	-187500.015625	461.000000	438.000000	1019.000000	1606913240.363444
1775	50489.414062	20884.642578	-95313.179688	-187500.015625	-187500.015625	-187500.015625	-187500.015625	-187500.015625	460.000000	437.000000	1018.000000	1606913240.363445
1776	50504.414062	20898.746094	-103322.742188	-187500.015625	-187500.015625	-187500.015625	-187500.015625	-187500.015625	461.000000	438.000000	1019.000000	1606913240.363447
1777	50477.078125	20869.263672	-104402.781250	-187500.015625	-187500.015625	-187500.015625	-187500.015625	-187500.015625	461.000000	437.000000	1019.000000	1606913240.363449
1778	50426.671875	20818.056641	-97483.132812	-187500.015625	-187500.015625	-187500.015625	-187500.015625	-187500.015625	461.000000	437.000000	1018.000000	1606913240.363450
1779	50431.746094	20822.191406	-90285.039062	-187500.015625	-187500.015625	-187500.015625	-187500.015625	-187500.015625	461.000000	438.000000	1019.000000	1606913240.363452
1780	50486.664062	20877.132812	-94958.679688	-187500.015625	-187500.015625	-187500.015625	-187500.015625	-187500.015625	461.000000	438.000000	1018.000000	1606913240.363454
1781	50502.937500	20893.941406	-103181.390625	-187500.015625	-187500.015625	-187500.015625	-187500.015625	-187500.015625	460.000000	438.000000	1018.000000	1606913240.363455
1782	50473.410156	20866.179688	-104529.250000	-187500.015625	-187500.015625	-187500.015625	-187500.015625	-187500.015625	461.000000	437.000000	1019.000000	1606913240.363457
1783	50420.636719	20814.994141	-97833.226562	-187500.015625	-187500.015625	-187500.015625	-187500.015625	-187500.015625	461.000000	437.000000	1019.000000	1606913240.363459
1784	50424.550781	20820.560547	-90451.335938	-187500.015625	-187500.015625	-187500.015625	-187500.015625	-187500.015625	461.000000	438.000000	1018.000000	1606913240.363460
1785	50481.660156	20879.031250	-94421.679688	-187500.015625	-187500.015625	-187500.015625	-187500.015625	-187500.015625	461.000000	437.000000	1018.000000	1606913240.363462
1786	50503.117188	20899.863281	-102762.789062	-187500.015625	-187500.015625	-187500.015625	-187500.015625	-187500.015625	460.000000	438.000000	1018.000000	1606913240.363464
1787	50471.691406	20867.275391	-104468.898438	-187500.015625	-187500.015625	-187500.015625	-187500.015625	-187500.015625	461.000000	477.000000	1018.000000	1606913240.363466
1788	50420.437500	20813.810547	-97939.125000	-187500.015625	-187500.015625	-187500.015625	-187500.015625	-187500.015625	461.000000	616.000000	1019.000000	1606913240.363467
1789	50419.433594	20811.015625	-90185.734375	-187500.015625	-187500.015625	-187500.015625	-187500.015625	-187500.015625	462.000000	693.000000	1019.000000	1606913240.363469
1790	50471.445312	20864.525391	-92910.585938	-187500.015625	-187500.015625	-187500.015625	-187500.015625	-187500.015625	461.000000	733.000000	1018.000000	1606913240.363470
1791	50497.996094	20892.488281	-101718.179688	-187500.015625	-187500.015625	-187500.015625	-187500.015625	-187500.015625	461.000000	756.000000	1018.000000	1606913240.363472
1792	50470.527344	20864.705078	-104325.601562	-187500.015625	-187500.015625	-187500.015625	-187500.015625	-187500.015625	461.000000	771.000000	1018.000000	1606913240.363474
1793	50421.914062	20815.039062	-98143.601562	-187500.015625	-187500.015625	-187500.015625	-187500.015625	-187500.015625	461.000000	780.000000	1019.000000	1606913240.363476
1794	50420.125000	20814.300781	-90047.445312	-187500.015625	-187500.015625	-187500.015625	-187500.015625	-187500.015625	462.000000	786.000000	1018.000000	1606913240.363478
1795	50474.664062	20870.136719	-91649.773438	-187500.015625	-187500.015625	-187500.015625	-187500.015625	-187500.015625	461.000000	790.000000	1019.000000	1606913240.363479
1796	50510.894531	20904.714844	-100884.281250	-187500.015625	-187500.015625	-187500.015625	-187500.015625	-187500.015625	461.000000	794.000000	1018.000000	1606913240.363481
1797	50486.195312	20878.830078	-104212.500000	-187500.015625	-187500.015625	-187500.015625	-187500.015625	-187500.015625	461.000000	796.000000	1019.000000	1606913240.363482
1798	50431.636719	20823.734375	-98488.507812	-187500.015625	-187500.015625	-187500.015625	-187500.015625	-187500.015625	461.000000	797.000000	1019.000000	1606913240.363484
1799	50431.636719	20825.208984	-91026.312500	-187500.015625	-187500.015625	-187500.015625	-187500.015625	-187500.015625	461.000000	799.000000	1019.000000	1606913240.363486
1800	50487.203125	20881.580078	-94733.460938	-187500.015625	-187500.015625	-187500.015625	-187500.015625	-187500.015625	461.000000	800.000000	1019.000000	1606913240.363487
1801	50511.273438	20905.406250	-103102.359375	-187500.015625	-187500.015625	-187500.015625	-187500.015625	-187500.015625	461.000000	802.000000	1018.000000	1606913240.363489
1802	50484.789062	20878.697266	-105042.843750	-187500.015625	-187500.015625	-187500.015625	-187500.015625	-187500.015625	461.000000	802.000000	1018.000000	1606913240.363491
1803	50434.789062	20829.121094	-98776.671875	-187500.015625	-187500.015625	-187500.015625	-187500.015625	-187500.015625	461.000000	803.000000	1018.000000	1606913240.363492
1804	50435.390625	20832.673828	-90912.273438	-187500.015625	-187500.015625	-187500.015625	-187500.015625	-187500.015625	461.000000	785.000000	1018.000000	1606913240.843117
1805	50482.507812	20881.982422	-94552.078125	-187500.015625	-187500.015625	-187500.015625	-187500.015625	-187500.015625	461.000000	736.000000	1018.000000	1606913240.843301
1806	50500.210938	20899.707031	-102953.179688	-187500.015625	-187500.015625	-187500.015625	-187500.015625	-187500.015625	460.000000	680.000000	1019.000000	1606913240.843303
1807	50479.312500	20877.378906	-105014.234375	-187500.015625	-187500.015625	-187500.015625	-187500.015625	-187500.015625	460.000000	629.000000	1019.000000	1606913240.843305
1808	50431.570312	20829.433594	-98981.343750	-187500.015625	-187500.015625	-187500.015625	-187500.015625	-187500.015625	460.000000	588.000000	1018.000000	1606913240.843306
1809	50427.746094	20825.187500	-90983.820312	-187500.015625	-187500.015625	-187500.015625	-187500.015625	-187500.015625	460.000000	559.000000	1018.000000	1606913240.843308
1810	50483.804688	20881.400391	-94355.273438	-187500.015625	-187500.015625	-187500.015625	-187500.015625	-187500.015625	460.000000	537.000000	1018.000000	1606913240.843310
1811	50509.621094	20905.853516	-102807.359375	-187500.015625	-187500.015625	-187500.015625	-187500.015625	-187500.015625	460.000000	520.000000	1018.000000	1606913240.843311
1812	50481.347656	20876.148438	-104797.539062	-187500.015625	-187500.015625	-187500.015625	-187500.015625	-187500.015625	460.000000	509.000000	1017.000000	1606913240.843313
1813	50431.097656	20824.806641	-98807.828125	-187500.015625	-187500.015625	-187500.015625	-187500.015625	-187500.015625	460.000000	499.000000	1018.000000	1606913240.843314
1814	50426.718750	20819.621094	-90757.312500	-187500.015625	-187500.015625	-187500.015625	-187500.015625	-187500.015625	460.000000	492.000000	1019.000000	1606913240.843316
1815	50477.234375	20870.626953	-93969.859375	-187500.015625	-187500.015625	-187500.015625	-187500.015625	-187500.015625	460.000000	485.000000	1019.000000	1606913240.843321
1816	50502.222656	20895.550781	-102570.187500	-187500.015625	-187500.015625	-187500.015625	-187500.015625	-187500.015625	460.000000	481.000000	1018.000000	1606913240.843323
1817	50477.992188	20870.023438	-104887.992188	-187500.015625	-187500.015625	-187500.015625	-187500.015625	-187500.015625	460.000000	478.000000	1019.000000	1606913240.843324
1818	50431.324219	20823.218750	-99053.179688	-187500.015625	-187500.015625	-187500.015625	-187500.015625	-187500.015625	460.000000	474.000000	1018.000000	1606913240.843326
1819	50426.851562	20819.710938	-90917.953125	-187500.015625	-187500.015625	-187500.015625	-187500.015625	-187500.015625	461.000000	471.000000	1018.000000	1606913240.843328
1820	50477.656250	20872.572266	-93527.515625	-187500.015625	-187500.015625	-187500.015625	-187500.015625	-187500.015625	461.000000	468.000000	1019.000000	1606913240.843329
1821	50504.390625	20900.310547	-101997.195312	-187500.015625	-187500.015625	-187500.015625	-187500.015625	-187500.015625	461.000000	467.000000	1018.000000	1606913240.843331
1822	50482.062500	20876.886719	-104600.546875	-187500.015625	-187500.015625	-187500.015625	-187500.015625	-187500.015625	460.000000	465.000000	1019.000000	1606913240.843333
1823	50435.703125	20828.517578	-99038.718750	-187500.015625	-187500.015625	-187500.015625	-187500.015625	-187500.015625	460.000000	463.000000	1018.000000	1606913240.843334
1824	50426.671875	20820.425781	-90943.921875	-187500.015625	-187500.015625	-187500.015625	-187500.015625	-187500.015625	460.000000	462.000000	1018.000000	1606913240.843336
1825	50479.355469	20874.650391	-93799.515625	-187500.015625	-187500.015625	-187500.015625	-187500.015625	-187500.015625	461.000000	460.000000	1018.000000	1606913240.843337
1826	50502.156250	20897.494141	-102291.679688	-187500.015625	-187500.015625	-187500.015625	-187500.015625	-187500.015625	461.000000	459.000000	1018.000000	1606913240.843339
1827	50476.695312	20871.476562	-104865.578125	-187500.015625	-187500.015625	-187500.015625	-187500.015625	-187500.015625	460.000000	458.000000	1019.000000	1606913240.843341
1828	50426.761719	20822.302734	-99278.085938	-187500.015625	-187500.015625	-187500.015625	-187500.015625	-187500.015625	460.000000	457.000000	1018.000000	1606913240.843422
1829	50416.457031	20812.714844	-90875.843750	-187500.015625	-187500.015625	-187500.015625	-187500.015625	-187500.015625	461.000000	457.000000	1018.000000	1606913240.843424
1830	50468.136719	20866.044922	-93310.460938	-187500.015625	-187500.015625	-187500.015625	-187500.015625	-187500.015625	461.000000	455.000000	1019.000000	1606913240.843425
1831	50497.371094	20895.371094	-101923.859375	-187500.015625	-187500.015625	-187500.015625	-187500.015625	-187500.015625	461.000000	455.000000	1018.000000	1606913240.843427
1832	50475.175781	20871.677734	-104799.593750	-187500.015625	-187500.015625	-187500.015625	-187500.015625	-187500.015625	460.000000	454.000000	1019.000000	1606913240.843428
1833	50431.144531	20826.371094	-99486.289062	-187500.015625	-187500.015625	-187500.015625	-187500.015625	-187500.015625	460.000000	453.000000	1018.000000	1606913240.843430
1834	50420.035156	20814.613281	-91064.046875	-187500.015625	-187500.015625	-187500.015625	-187500.015625	-187500.015625	461.000000	454.000000	1018.000000	1606913240.843432
1835	50471.601562	20866.492188	-93236.031250	-187500.015625	-187500.015625	-187500.015625	-187500.015625	-187500.015625	461.000000	452.000000	1019.000000	1606913240.843433
1836	50505.417969	20899.259766	-101872.296875	-187500.015625	-187500.015625	-187500.015625	-187500.015625	-187500.015625	460.000000	452.000000	1019.000000	1606913240.843435
1837	50485.457031	20878.628906	-104725.359375	-187500.015625	-187500.015625	-187500.015625	-187500.015625	-187500.015625	460.000000	470.000000	1018.000000	1606913240.843436
1838	50437.089844	20829.992188	-99477.976562	-187500.015625	-187500.015625	-187500.015625	-187500.015625	-187500.015625	461.000000	611.000000	1018.000000	1606913240.843438
1839	50428.125000	20821.789062	-90988.828125	-187500.015625	-187500.015625	-187500.015625	-187500.015625	-187500.015625	462.000000	695.000000	1018.000000	1606913240.843440
1840	50480.429688	20874.919922	-93035.085938	-187500.015625	-187500.015625	-187500.015625	-187500.015625	-187500.015625	462.000000	737.000000	1019.000000	1606913240.843442
1841	50506.515625	20899.283203	-101710.539062	-187500.015625	-187500.015625	-187500.015625	-187500.015625	-187500.015625	461.000000	761.000000	1019.000000	1606913240.843444
1842	50485.726562	20878.003906	-104852.054688	-187500.015625	-187500.015625	-187500.015625	-187500.015625	-187500.015625	461.000000	776.000000	1018.000000	1606913240.843445
1843	50436.640625	20829.343750	-99731.960938	-187500.015625	-187500.015625	-187500.015625	-187500.015625	-187500.015625	461.000000	785.000000	1018.000000	1606913240.843447
1844	50421.800781	20814.078125	-91183.156250	-187500.015625	-187500.015625	-187500.015625	-187500.015625	-187500.015625	461.000000	791.000000	1018.000000	1606913240.843448
1845	50469.855469	20863.519531	-92690.242188	-187500.015625	-187500.015625	-187500.015625	-187500.015625	-187500.015625	461.000000	795.000000	1019.000000	1606913240.843450
1846	50502.042969	20896.197266	-101242.695312	-187500.015625	-187500.015625	-187500.015625	-187500.015625	-187500.015625	461.000000	798.000000	1019.000000	1606913240.843451
1847	50481.347656	20875.052734	-104640.960938	-187500.015625	-187500.015625	-187500.015625	-187500.015625	-187500.015625	461.000000	800.000000	1019.000000	1606913240.843453
1848	50436.261719	20830.662109	-99846.062500	-187500.015625	-187500.015625	-187500.015625	-187500.015625	-187500.015625	461.000000	801.000000	1019.000000	1606913240.843455
1849	50422.605469	20818.011719	-91325.335938	-187500.015625	-187500.015625	-187500.015625	-187500.015625	-187500.015625	461.000000	803.000000	1018.000000	1606913240.843457
1850	50471.847656	20869.464844	-92773.304688	-187500.015625	-187500.015625	-187500.015625	-187500.015625	-187500.015625	461.000000	804.000000	1019.000000	1606913240.843458
1851	50507.027344	20905.384766	-101355.125000	-187500.015625	-187500.015625	-187500.015625	-187500.015625	-187500.015625	461.000000	805.000000	1019.000000	1606913240.843461
1852	50488.207031	20885.378906	-104801.250000	-187500.015625	-187500.015625	-187500.015625	-187500.015625	-187500.015625	461.000000	805.000000	1019.000000	1606913240.843463
1853	50437.402344	20832.541016	-99999.781250	-187500.015625	-187500.015625	-187500.015625	-187500.015625	-187500.015625	461.000000	805.000000	1019.000000	1606913240.843464
1854	50424.593750	20818.257812	-91232.085938	-187500.015625	-187500.015625	-187500.015625	-187500.015625	-187500.015625	461.000000	795.000000	1018.000000	1606913240.843466
1855	50477.589844	20872.191406	-92489.031250	-187500.015625	-187500.015625	-187500.015625	-187500.015625	-187500.015625	460.000000	748.000000	1017.000000	1606913240.843467
1856	50512.863281	20907.351562	-101167.859375	-187500.015625	-187500.015625	-187500.015625	-187500.015625	-187500.015625	460.000000	692.000000	1018.000000	1606913240.843490
1857	50494.667969	20888.353516	-104808.687500	-187500.015625	-187500.015625	-187500.015625	-187500.015625	-187500.015625	460.000000	640.000000	1018.000000	1606913240.843492
1858	50443.660156	20836.228516	-100144.375000	-187500.015625	-187500.015625	-187500.015625	-187500.015625	-187500.015625	460.000000	598.000000	1019.000000	1606913240.843494
1859	50424.839844	20818.771484	-91377.523438	-187500.015625	-187500.015625	-187500.015625	-187500.015625	-187500.015625	460.000000	568.000000	1018.000000	1606913240.843495
1860	50473.031250	20868.414062	-92369.046875	-187500.015625	-187500.015625	-187500.015625	-187500.015625	-187500.015625	460.000000	544.000000	1018.000000	1606913240.843497
1861	50505.195312	20901.093750	-101034.554688	-187500.015625	-187500.015625	-187500.015625	-187500.015625	-187500.015625	460.000000	527.000000	1019.000000	1606913240.843522
1862	50485.101562	20880.484375	-104714.726562	-187500.015625	-187500.015625	-187500.015625	-187500.015625	-187500.015625	460.000000	514.000000	1018.000000	1606913240.843524
1863	50435.703125	20830.058594	-100152.039062	-187500.015625	-187500.015625	-187500.015625	-187500.015625	-187500.015625	460.000000	504.000000	1018.000000	1606913240.843526
1864	50416.191406	20809.898438	-91386.039062	-187500.015625	-187500.015625	-187500.015625	-187500.015625	-187500.015625	460.000000	497.000000	1019.000000	1606913240.843528
1865	50463.664062	20857.507812	-92400.078125	-187500.015625	-187500.015625	-187500.015625	-187500.015625	-187500.015625	460.000000	491.000000	1018.000000	1606913240.843530
1866	50502.335938	20895.371094	-101018.617188	-187500.015625	-187500.015625	-187500.015625	-187500.015625	-187500.015625	460.000000	485.000000	1018.000000	1606913240.843531
1867	50487.785156	20879.388672	-104695.765625	-187500.015625	-187500.015625	-187500.015625	-187500.015625	-187500.015625	461.000000	481.000000	1018.000000	1606913240.843533
1868	50439.882812	20830.058594	-100268.601562	-187500.015625	-187500.015625	-187500.015625	-187500.015625	-187500.015625	460.000000	478.000000	1019.000000	1606913240.843535
1869	50420.660156	20811.574219	-91525.273438	-187500.015625	-187500.015625	-187500.015625	-187500.015625	-187500.015625	460.000000	476.000000	1019.000000	1606913240.843536
1870	50463.464844	20856.144531	-92391.539062	-187500.015625	-187500.015625	-187500.015625	-187500.015625	-187500.015625	460.000000	473.000000	1018.000000	1606913240.843538
1871	50493.773438	20886.765625	-100865.257812	-187500.015625	-187500.015625	-187500.015625	-187500.015625	-187500.015625	460.000000	470.000000	1017.000000	1606913240.843540
1872	50476.808594	20869.957031	-104604.617188	-187500.015625	-187500.015625	-187500.015625	-187500.015625	-187500.015625	460.000000	469.000000	1019.000000	1606913240.843542
1873	50428.527344	20821.185547	-100340.757812	-187500.015625	-187500.015625	-187500.015625	-187500.015625	-187500.015625	460.000000	466.000000	1018.000000	1606913240.843543
1874	50407.160156	20800.710938	-91519.953125	-187500.015625	-187500.015625	-187500.015625	-187500.015625	-187500.015625	461.000000	465.000000	1018.000000	1606913240.843545
1875	50455.843750	20849.214844	-92262.835938	-187500.015625	-187500.015625	-187500.015625	-187500.015625	-187500.015625	460.000000	463.000000	1018.000000	1606913240.843547
1876	50494.042969	20885.759766	-100953.039062	-187500.015625	-187500.015625	-187500.015625	-187500.015625	-187500.015625	460.000000	463.000000	1018.000000	1606913240.843549
1877	50477.121094	20867.320312	-104793.179688	-187500.015625	-187500.015625	-187500.015625	-187500.015625	-187500.015625	460.000000	461.000000	1018.000000	1606913240.843567
1878	50427.992188	20818.593750	-100664.406250	-187500.015625	-187500.015625	-187500.015625	-187500.015625	-187500.015625	460.000000	460.000000	1019.000000	1606913240.843569
1879	50406.066406	20795.705078	-91694.070312	-187500.015625	-187500.015625	-187500.015625	-187500.015625	-187500.015625	461.000000	459.000000	1018.000000	1606913240.843570
1880	50454.546875	20845.437500	-91801.945312	-187500.015625	-187500.015625	-187500.015625	-187500.015625	-187500.015625	460.000000	459.000000	1018.000000	1606913240.843572
1881	50495.449219	20887.570312	-100379.757812	-187500.015625	-187500.015625	-187500.015625	-187500.015625	-187500.015625	460.000000	458.000000	1019.000000	1606913240.843574
1882	50482.285156	20874.203125	-104609.890625	-187500.015625	-187500.015625	-187500.015625	-187500.015625	-187500.015625	460.000000	458.000000	1018.000000	1606913240.843592
1883	50437.671875	20829.322266	-100715.882812	-187500.015625	-187500.015625	-187500.015625	-187500.015625	-187500.015625	460.000000	456.000000	1018.000000	1606913240.843594
1884	50413.597656	20804.376953	-91881.226562	-187500.015625	-187500.015625	-187500.015625	-187500.015625	-187500.015625	461.000000	456.000000	1018.000000	1606913240.843596
1885	50457.183594	20849.349609	-92015.398438	-187500.015625	-187500.015625	-187500.015625	-187500.015625	-187500.015625	461.000000	455.000000	1019.000000	1606913240.843598
1886	50493.503906	20885.960938	-100629.515625	-187500.015625	-187500.015625	-187500.015625	-187500.015625	-187500.015625	461.000000	454.000000	1019.000000	1606913240.843600
1887	50476.449219	20867.386719	-104788.148438	-187500.015625	-187500.015625	-187500.015625	-187500.015625	-187500.015625	460.000000	459.000000	1018.000000	1606913240.843601
1888	50427.613281	20818.146484	-100743.375000	-187500.015625	-187500.015625	-187500.015625	-187500.015625	-187500.015625	461.000000	595.000000	1018.000000	1606913240.843603
1889	50402.578125	20793.513672	-91749.906250	-187500.015625	-187500.015625	-187500.015625	-187500.015625	-187500.015625	461.000000	688.000000	1018.000000	1606913240.843604
1890	50448.980469	20841.816406	-91744.789062	-187500.015625	-187500.015625	-187500.015625	-187500.015625	-187500.015625	462.000000	734.000000	1019.000000	1606913240.843606
1891	50490.039062	20882.205078	-100404.656250	-187500.015625	-187500.015625	-187500.015625	-187500.015625	-187500.015625	462.000000	759.000000	1019.000000	1606913240.843608
1892	50478.843750	20869.845703	-104853.460938	-187500.015625	-187500.015625	-187500.015625	-187500.015625	-187500.015625	461.000000	775.000000	1019.000000	1606913240.843609
1893	50430.363281	20821.945312	-101135.359375	-187500.015625	-187500.015625	-187500.015625	-187500.015625	-187500.015625	461.000000	785.000000	1019.000000	1606913240.843611
1894	50404.410156	20796.441406	-92164.375000	-187500.015625	-187500.015625	-187500.015625	-187500.015625	-187500.015625	461.000000	792.000000	1018.000000	1606913240.843612
1895	50450.589844	20845.101562	-91870.468750	-187500.015625	-187500.015625	-187500.015625	-187500.015625	-187500.015625	461.000000	796.000000	1019.000000	1606913240.843614
1896	50495.917969	20891.080078	-100376.804688	-187500.015625	-187500.015625	-187500.015625	-187500.015625	-187500.015625	461.000000	799.000000	1019.000000	1606913240.843616
1897	50483.761719	20879.300781	-104818.390625	-187500.015625	-187500.015625	-187500.015625	-187500.015625	-187500.015625	461.000000	801.000000	1019.000000	1606913240.843617
1898	50437.335938	20831.601562	-101201.070312	-187500.015625	-187500.015625	-187500.015625	-187500.015625	-187500.015625	461.000000	803.000000	1018.000000	1606913240.843619
1899	50414.714844	20806.925781	-92204.406250	-187500.015625	-187500.015625	-187500.015625	-187500.015625	-187500.015625	461.000000	805.000000	1018.000000	1606913240.843620
1900	50458.859375	20852.253906	-91347.687500	-187500.015625	-187500.015625	-187500.015625	-187500.015625	-187500.015625	461.000000	805.000000	1019.000000	1606913240.843622
1901	50504.011719	20897.292969	-99632.984375	-187500.015625	-187500.015625	-187500.015625	-187500.015625	-187500.015625	461.000000	806.000000	1019.000000	1606913240.843624
1902	50494.062500	20886.095703	-104622.609375	-187500.015625	-187500.015625	-187500.015625	-187500.015625	-187500.015625	461.000000	806.000000	1019.000000	1606913240.843625
1903	50449.023438	20838.955078	-101331.515625	-187500.015625	-187500.015625	-187500.015625	-187500.015625	-187500.015625	461.000000	807.000000	1018.000000	1606913240.843627
1904	50426.429688	20816.357422	-92366.523438	-187500.015625	-187500.015625	-187500.015625	-187500.015625	-187500.015625	461.000000	800.000000	1018.000000	1606913240.843628
1905	50465.675781	20856.970703	-91277.882812	-187500.015625	-187500.015625	-187500.015625	-187500.015625	-187500.015625	461.000000	756.000000	1018.000000	1606913240.843630
1906	50505.171875	20895.550781	-99554.148438	-187500.015625	-187500.015625	-187500.015625	-187500.015625	-187500.015625	460.000000	701.000000	1018.000000	1606913240.843632
1907	50490.980469	20880.619141	-104681.218750	-187500.015625	-187500.015625	-187500.015625	-187500.015625	-187500.015625	460.000000	648.000000	1018.000000	1606913240.843633
1908	50443.058594	20832.339844	-101505.101562	-187500.015625	-187500.015625	-187500.015625	-187500.015625	-187500.015625	460.000000	605.000000	1019.000000	1606913240.843635
1909	50414.828125	20804.355469	-92516.750000	-187500.015625	-187500.015625	-187500.015625	-187500.015625	-187500.015625	460.000000	573.000000	1019.000000	1606913240.843637
1910	50453.316406	20845.326172	-91338.546875	-187500.015625	-187500.015625	-187500.015625	-187500.015625	-187500.015625	460.000000	549.000000	1018.000000	1606913240.843639
1911	50496.925781	20888.912109	-99639.578125	-187500.015625	-187500.015625	-187500.015625	-187500.015625	-187500.015625	460.000000	531.000000	1018.000000	1606913240.843641
1912	50485.457031	20876.953125	-104769.890625	-187500.015625	-187500.015625	-187500.015625	-187500.015625	-187500.015625	460.000000	518.000000	1018.000000	1606913240.843642
1913	50439.011719	20829.410156	-101568.226562	-187500.015625	-187500.015625	-187500.015625	-187500.015625	-187500.015625	460.000000	507.000000	1019.000000	1606913240.843644
1914	50409.886719	20800.443359	-92484.718750	-187500.015625	-187500.015625	-187500.015625	-187500.015625	-187500.015625	460.000000	500.000000	1018.000000	1606913240.843645
1915	50448.781250	20840.966797	-91264.718750	-187500.015625	-187500.015625	-187500.015625	-187500.015625	-187500.015625	460.000000	493.000000	1019.000000	1606913240.843647
1916	50489.882812	20881.960938	-99567.671875	-187500.015625	-187500.015625	-187500.015625	-187500.015625	-187500.015625	461.000000	487.000000	1019.000000	1606913240.843648
1917	50479.000000	20870.626953	-104687.007812	-187500.015625	-187500.015625	-187500.015625	-187500.015625	-187500.015625	460.000000	484.000000	1019.000000	1606913240.843650
1918	50436.062500	20825.878906	-101587.757812	-187500.015625	-187500.015625	-187500.015625	-187500.015625	-187500.015625	460.000000	480.000000	1018.000000	1606913240.843652
1919	50409.238281	20798.587891	-92642.140625	-187500.015625	-187500.015625	-187500.015625	-187500.015625	-187500.015625	460.000000	478.000000	1018.000000	1606913240.843653
1920	50452.445312	20842.710938	-91185.593750	-187500.015625	-187500.015625	-187500.015625	-187500.015625	-187500.015625	460.000000	475.000000	1018.000000	1606913240.843655
1921	50498.714844	20888.957031	-99370.578125	-187500.015625	-187500.015625	-187500.015625	-187500.015625	-187500.015625	461.000000	472.000000	1019.000000	1606913240.843656
1922	50493.617188	20882.072266	-104556.851562	-187500.015625	-187500.015625	-187500.015625	-187500.015625	-187500.015625	461.000000	471.000000	1019.000000	1606913240.843658
1923	50449.183594	20837.972656	-101783.601562	-187500.015625	-187500.015625	-187500.015625	-187500.015625	-187500.015625	460.000000	468.000000	1018.000000	1606913240.843660
1924	50416.214844	20806.523438	-92864.210938	-187500.015625	-187500.015625	-187500.015625	-187500.015625	-187500.015625	460.000000	467.000000	1018.000000	1606913241.323894
1925	50452.824219	20845.750000	-91077.234375	-187500.015625	-187500.015625	-187500.015625	-187500.015625	-187500.015625	461.000000	465.000000	1018.000000	1606913241.323990
1926	50496.632812	20887.792969	-99174.867188	-187500.015625	-187500.015625	-187500.015625	-187500.015625	-187500.015625	461.000000	464.000000	1019.000000	1606913241.323992
1927	50490.511719	20878.607422	-104503.609375	-187500.015625	-187500.015625	-187500.015625	-187500.015625	-187500.015625	461.000000	463.000000	1019.000000	1606913241.323995
1928	50446.296875	20833.814453	-101888.320312	-187500.015625	-187500.015625	-187500.015625	-187500.015625	-187500.015625	461.000000	462.000000	1018.000000	1606913241.323997
1929	50408.949219	20795.681641	-93031.687500	-187500.015625	-187500.015625	-187500.015625	-187500.015625	-187500.015625	460.000000	461.000000	1018.000000	1606913241.324000
1930	50446.121094	20834.015625	-91088.695312	-187500.015625	-187500.015625	-187500.015625	-187500.015625	-187500.015625	460.000000	460.000000	1018.000000	1606913241.324003
1931	50500.480469	20889.693359	-99148.601562	-187500.015625	-187500.015625	-187500.015625	-187500.015625	-187500.015625	461.000000	458.000000	1018.000000	1606913241.324004
1932	50490.554688	20880.037109	-104533.179688	-187500.015625	-187500.015625	-187500.015625	-187500.015625	-187500.015625	460.000000	459.000000	1019.000000	1606913241.324029
1933	50441.402344	20831.064453	-101942.640625	-187500.015625	-187500.015625	-187500.015625	-187500.015625	-187500.015625	461.000000	458.000000	1019.000000	1606913241.324031
1934	50412.523438	20801.626953	-93039.375000	-187500.015625	-187500.015625	-187500.015625	-187500.015625	-187500.015625	460.000000	457.000000	1018.000000	1606913241.324033
1935	50454.613281	20845.191406	-91082.437500	-187500.015625	-187500.015625	-187500.015625	-187500.015625	-187500.015625	461.000000	457.000000	1018.000000	1606913241.324034
1936	50504.167969	20893.001953	-99304.593750	-187500.015625	-187500.015625	-187500.015625	-187500.015625	-187500.015625	460.000000	456.000000	1018.000000	1606913241.324036
1937	50499.898438	20887.279297	-104716.171875	-187500.015625	-187500.015625	-187500.015625	-187500.015625	-187500.015625	460.000000	456.000000	1018.000000	1606913241.324038
1938	50457.542969	20845.169922	-102159.562500	-187500.015625	-187500.015625	-187500.015625	-187500.015625	-187500.015625	461.000000	578.000000	1018.000000	1606913241.324039
1939	50423.296875	20810.925781	-93094.367188	-187500.015625	-187500.015625	-187500.015625	-187500.015625	-187500.015625	462.000000	679.000000	1018.000000	1606913241.324041
1940	50454.414062	20844.767578	-90756.929688	-187500.015625	-187500.015625	-187500.015625	-187500.015625	-187500.015625	462.000000	730.000000	1019.000000	1606913241.324043
1941	50501.039062	20891.929688	-98799.601562	-187500.015625	-187500.015625	-187500.015625	-187500.015625	-187500.015625	461.000000	758.000000	1018.000000	1606913241.324045
1942	50495.093750	20884.507812	-104550.507812	-187500.015625	-187500.015625	-187500.015625	-187500.015625	-187500.015625	461.000000	775.000000	1018.000000	1606913241.324046
1943	50452.109375	20841.525391	-102245.007812	-187500.015625	-187500.015625	-187500.015625	-187500.015625	-187500.015625	461.000000	785.000000	1019.000000	1606913241.324048
1944	50423.746094	20811.820312	-93393.320312	-187500.015625	-187500.015625	-187500.015625	-187500.015625	-187500.015625	461.000000	792.000000	1019.000000	1606913241.324050
1945	50458.347656	20845.929688	-90880.000000	-187500.015625	-187500.015625	-187500.015625	-187500.015625	-187500.015625	461.000000	796.000000	1018.000000	1606913241.324051
1946	50501.953125	20889.582031	-98749.179688	-187500.015625	-187500.015625	-187500.015625	-187500.015625	-187500.015625	461.000000	799.000000	1018.000000	1606913241.324054
1947	50494.062500	20882.742188	-104479.265625	-187500.015625	-187500.015625	-187500.015625	-187500.015625	-187500.015625	461.000000	802.000000	1018.000000	1606913241.324055
1948	50450.367188	20838.843750	-102260.750000	-187500.015625	-187500.015625	-187500.015625	-187500.015625	-187500.015625	461.000000	804.000000	1018.000000	1606913241.324057
1949	50414.871094	20803.416016	-93453.625000	-187500.015625	-187500.015625	-187500.015625	-187500.015625	-187500.015625	461.000000	805.000000	1017.000000	1606913241.324059
1950	50446.945312	20837.792969	-90619.023438	-187500.015625	-187500.015625	-187500.015625	-187500.015625	-187500.015625	461.000000	806.000000	1018.000000	1606913241.324060
1951	50493.394531	20884.216797	-98381.132812	-187500.015625	-187500.015625	-187500.015625	-187500.015625	-187500.015625	461.000000	806.000000	1019.000000	1606913241.324062
1952	50488.363281	20877.937500	-104400.125000	-187500.015625	-187500.015625	-187500.015625	-187500.015625	-187500.015625	461.000000	806.000000	1019.000000	1606913241.324063
1953	50448.421875	20837.927734	-102467.906250	-187500.015625	-187500.015625	-187500.015625	-187500.015625	-187500.015625	460.000000	808.000000	1017.000000	1606913241.324065
1954	50412.480469	20802.142578	-93722.562500	-187500.015625	-187500.015625	-187500.015625	-187500.015625	-187500.015625	461.000000	804.000000	1018.000000	1606913241.324067
1955	50443.839844	20835.267578	-90637.125000	-187500.015625	-187500.015625	-187500.015625	-187500.015625	-187500.015625	461.000000	765.000000	1018.000000	1606913241.324071
1956	50492.835938	20884.664062	-98059.867188	-187500.015625	-187500.015625	-187500.015625	-187500.015625	-187500.015625	461.000000	709.000000	1019.000000	1606913241.324073
1957	50490.152344	20882.720703	-104165.492188	-187500.015625	-187500.015625	-187500.015625	-187500.015625	-187500.015625	460.000000	657.000000	1018.000000	1606913241.324075
1958	50446.296875	20838.597656	-102362.898438	-187500.015625	-187500.015625	-187500.015625	-187500.015625	-187500.015625	460.000000	612.000000	1019.000000	1606913241.324077
1959	50411.140625	20803.974609	-93634.562500	-187500.015625	-187500.015625	-187500.015625	-187500.015625	-187500.015625	460.000000	578.000000	1018.000000	1606913241.324079
1960	50446.097656	20838.933594	-90596.132812	-187500.015625	-187500.015625	-187500.015625	-187500.015625	-187500.015625	460.000000	553.000000	1019.000000	1606913241.324080
1961	50498.019531	20888.798828	-98482.093750	-187500.015625	-187500.015625	-187500.015625	-187500.015625	-187500.015625	460.000000	534.000000	1017.000000	1606913241.324082
1962	50496.859375	20886.117188	-104537.921875	-187500.015625	-187500.015625	-187500.015625	-187500.015625	-187500.015625	460.000000	520.000000	1019.000000	1606913241.324084
1963	50453.851562	20843.068359	-102723.250000	-187500.015625	-187500.015625	-187500.015625	-187500.015625	-187500.015625	460.000000	510.000000	1019.000000	1606913241.324086
1964	50411.832031	20801.046875	-93870.484375	-187500.015625	-187500.015625	-187500.015625	-187500.015625	-187500.015625	460.000000	501.000000	1019.000000	1606913241.324088
1965	50438.386719	20831.511719	-90329.226562	-187500.015625	-187500.015625	-187500.015625	-187500.015625	-187500.015625	461.000000	495.000000	1019.000000	1606913241.324090
1966	50489.011719	20882.853516	-97869.546875	-187500.015625	-187500.015625	-187500.015625	-187500.015625	-187500.015625	460.000000	489.000000	1018.000000	1606913241.324093
1967	50487.246094	20880.753906	-104145.203125	-187500.015625	-187500.015625	-187500.015625	-187500.015625	-187500.015625	460.000000	486.000000	1019.000000	1606913241.324095
1968	50449.203125	20842.822266	-102609.906250	-187500.015625	-187500.015625	-187500.015625	-187500.015625	-187500.015625	460.000000	481.000000	1017.000000	1606913241.324098
1969	50412.660156	20805.070312	-94034.835938	-187500.015625	-187500.015625	-187500.015625	-187500.015625	-187500.015625	460.000000	478.000000	1018.000000	1606913241.324100
1970	50448.691406	20841.392578	-90573.710938	-187500.015625	-187500.015625	-187500.015625	-187500.015625	-187500.015625	460.000000	476.000000	1019.000000	1606913241.324102
1971	50498.421875	20891.861328	-98086.648438	-187500.015625	-187500.015625	-187500.015625	-187500.015625	-187500.015625	460.000000	473.000000	1019.000000	1606913241.324104
1972	50490.375000	20883.099609	-104241.515625	-187500.015625	-187500.015625	-187500.015625	-187500.015625	-187500.015625	460.000000	472.000000	1018.000000	1606913241.324105
1973	50445.246094	20838.708984	-102603.531250	-187500.015625	-187500.015625	-187500.015625	-187500.015625	-187500.015625	461.000000	469.000000	1019.000000	1606913241.324107
1974	50406.488281	20799.951172	-94008.195312	-187500.015625	-187500.015625	-187500.015625	-187500.015625	-187500.015625	461.000000	467.000000	1018.000000	1606913241.324109
1975	50440.507812	20835.066406	-90281.085938	-187500.015625	-187500.015625	-187500.015625	-187500.015625	-187500.015625	461.000000	466.000000	1019.000000	1606913241.324111
1976	50495.828125	20891.527344	-97730.406250	-187500.015625	-187500.015625	-187500.015625	-187500.015625	-187500.015625	461.000000	464.000000	1018.000000	1606913241.324112
1977	50497.105469	20891.996094	-104187.890625	-187500.015625	-187500.015625	-187500.015625	-187500.015625	-187500.015625	460.000000	464.000000	1018.000000	1606913241.324114
1978	50458.031250	20851.986328	-102932.460938	-187500.015625	-187500.015625	-187500.015625	-187500.015625	-187500.015625	460.000000	463.000000	1018.000000	1606913241.324116
1979	50421.175781	20814.279297	-94418.031250	-187500.015625	-187500.015625	-187500.015625	-187500.015625	-187500.015625	461.000000	461.000000	1019.000000	1606913241.324118
1980	50449.449219	20844.005859	-90374.734375	-187500.015625	-187500.015625	-187500.015625	-187500.015625	-187500.015625	461.000000	461.000000	1018.000000	1606913241.324120
1981	50501.328125	20896.890625	-97369.898438	-187500.015625	-187500.015625	-187500.015625	-187500.015625	-187500.015625	461.000000	460.000000	1019.000000	1606913241.324122
1982	50501.617188	20897.361328	-103940.835938	-187500.015625	-187500.015625	-187500.015625	-187500.015625	-187500.015625	461.000000	459.000000	1019.000000	1606913241.324124
1983	50462.144531	20858.892578	-102873.117188	-187500.015625	-187500.015625	-187500.015625	-187500.015625	-187500.015625	460.000000	458.000000	1019.000000	1606913241.324125
1984	50421.621094	20817.363281	-94445.281250	-187500.015625	-187500.015625	-187500.015625	-187500.015625	-187500.015625	460.000000	458.000000	1018.000000	1606913241.324127
1985	50447.417969	20842.957031	-90283.585938	-187500.015625	-187500.015625	-187500.015625	-187500.015625	-187500.015625	460.000000	457.000000	1019.000000	1606913241.324129
1986	50494.535156	20890.119141	-97482.234375	-187500.015625	-187500.015625	-187500.015625	-187500.015625	-187500.015625	460.000000	456.000000	1018.000000	1606913241.324130
1987	50497.664062	20892.197266	-104174.796875	-187500.015625	-187500.015625	-187500.015625	-187500.015625	-187500.015625	460.000000	456.000000	1017.000000	1606913241.324132
1988	50460.269531	20854.154297	-103139.687500	-187500.015625	-187500.015625	-187500.015625	-187500.015625	-187500.015625	461.000000	558.000000	1018.000000	1606913241.324134
1989	50418.246094	20811.664062	-94604.781250	-187500.015625	-187500.015625	-187500.015625	-187500.015625	-187500.015625	461.000000	668.000000	1019.000000	1606913241.324136
1990	50442.230469	20837.255859	-89754.117188	-187500.015625	-187500.015625	-187500.015625	-187500.015625	-187500.015625	462.000000	725.000000	1019.000000	1606913241.324138
1991	50495.652344	20890.968750	-96334.695312	-187500.015625	-187500.015625	-187500.015625	-187500.015625	-187500.015625	461.000000	755.000000	1018.000000	1606913241.324140
1992	50502.804688	20895.818359	-103620.757812	-187500.015625	-187500.015625	-187500.015625	-187500.015625	-187500.015625	461.000000	774.000000	1019.000000	1606913241.324142
1993	50464.449219	20857.015625	-103003.851562	-187500.015625	-187500.015625	-187500.015625	-187500.015625	-187500.015625	461.000000	784.000000	1018.000000	1606913241.324143
1994	50418.894531	20811.171875	-94832.414062	-187500.015625	-187500.015625	-187500.015625	-187500.015625	-187500.015625	462.000000	791.000000	1018.000000	1606913241.324146
1995	50444.667969	20839.267578	-90456.703125	-187500.015625	-187500.015625	-187500.015625	-187500.015625	-187500.015625	461.000000	796.000000	1018.000000	1606913241.324147
1996	50497.460938	20891.839844	-97554.273438	-187500.015625	-187500.015625	-187500.015625	-187500.015625	-187500.015625	461.000000	799.000000	1019.000000	1606913241.324149
1997	50497.574219	20891.080078	-104244.351562	-187500.015625	-187500.015625	-187500.015625	-187500.015625	-187500.015625	461.000000	801.000000	1019.000000	1606913241.324151
1998	50459.105469	20852.455078	-103227.039062	-187500.015625	-187500.015625	-187500.015625	-187500.015625	-187500.015625	461.000000	803.000000	1018.000000	1606913241.324152
[truncated: 23,733 more rows]
