# Supplementary material for: Proposals and Comparisons from One-Sensor EEG and EOG Human-Machine Interfaces
Source: Sensors (Basel). 2021 Mar 22;21(6):2220. doi: 10.3390/s21062220 (PMC8004835; doi:10.3390/s21062220)
Supplement: Supplementary file 1 [file sensors-21-02220-s001.zip › SupplementaryMaterial/Data/P1/P1-P300-1by1-R4/Raw-STIMS.csv]

NCount	Stim	Trial	Timestamp	Latency
0	10.000000		1606913233.240416	0.164560
1	13.000000	0.000000	1606913240.249213	7.173357
2	106.000000	0.000000	1606913240.249213	7.173357
3	109.000000	0.000000	1606913240.425709	7.349853
4	108.000000	0.000000	1606913240.627171	7.551315
5	104.000000	0.000000	1606913240.825640	7.749784
6	107.000000	0.000000	1606913241.024628	7.948772
7	102.000000	0.000000	1606913241.225091	8.149235
8	105.000000	0.000000	1606913241.424721	8.348865
9	103.000000	0.000000	1606913241.625027	8.549171
10	101.000000	0.000000	1606913241.824495	8.748639
11	13.000000	0.000000	1606913242.024953	8.949097
12	13.000000	1.000000	1606913242.024953	8.949097
13	106.000000	1.000000	1606913242.024953	8.949097
14	102.000000	1.000000	1606913242.225416	9.149560
15	108.000000	1.000000	1606913242.425881	9.350025
16	105.000000	1.000000	1606913242.626374	9.550519
17	109.000000	1.000000	1606913242.825812	9.749956
18	103.000000	1.000000	1606913243.028273	9.952417
19	107.000000	1.000000	1606913243.225760	10.149904
20	101.000000	1.000000	1606913243.426219	10.350363
21	104.000000	1.000000	1606913243.626203	10.550347
22	13.000000	1.000000	1606913243.825717	10.749861
23	13.000000	2.000000	1606913243.825717	10.749861
24	101.000000	2.000000	1606913243.825717	10.749861
25	104.000000	2.000000	1606913244.026204	10.950348
26	105.000000	2.000000	1606913244.225672	11.149816
27	103.000000	2.000000	1606913244.426064	11.350209
28	107.000000	2.000000	1606913244.627526	11.551670
29	106.000000	2.000000	1606913244.825995	11.750139
30	109.000000	2.000000	1606913245.026459	11.950603
31	102.000000	2.000000	1606913245.225932	12.150076
32	108.000000	2.000000	1606913245.426427	12.350571
33	13.000000	2.000000	1606913245.626853	12.550997
34	13.000000	3.000000	1606913245.626853	12.550997
35	103.000000	3.000000	1606913245.626853	12.550997
36	109.000000	3.000000	1606913245.827317	12.751461
37	107.000000	3.000000	1606913246.026789	12.950933
38	104.000000	3.000000	1606913246.227249	13.151393
39	106.000000	3.000000	1606913246.426757	13.350901
40	108.000000	3.000000	1606913246.627255	13.551399
41	105.000000	3.000000	1606913246.827714	13.751858
42	102.000000	3.000000	1606913247.027182	13.951326
43	101.000000	3.000000	1606913247.227644	14.151788
44	13.000000	3.000000	1606913247.427116	14.351260
45	13.000000	4.000000	1606913247.427116	14.351260
46	107.000000	4.000000	1606913247.427116	14.351260
47	108.000000	4.000000	1606913247.627575	14.551719
48	104.000000	4.000000	1606913247.827042	14.751186
49	103.000000	4.000000	1606913248.027506	14.951650
50	109.000000	4.000000	1606913248.227975	15.152119
51	102.000000	4.000000	1606913248.428434	15.352578
52	106.000000	4.000000	1606913248.627902	15.552046
53	105.000000	4.000000	1606913248.828371	15.752515
54	101.000000	4.000000	1606913249.027343	15.951487
55	13.000000	4.000000	1606913249.227803	16.151947
56	13.000000	5.000000	1606913249.227803	16.151947
57	103.000000	5.000000	1606913249.227803	16.151947
58	107.000000	5.000000	1606913249.429264	16.353408
59	105.000000	5.000000	1606913249.627733	16.551877
60	104.000000	5.000000	1606913249.828202	16.752347
61	102.000000	5.000000	1606913250.028661	16.952805
62	108.000000	5.000000	1606913250.229125	17.153269
63	109.000000	5.000000	1606913250.428597	17.352741
64	101.000000	5.000000	1606913250.629062	17.553206
65	106.000000	5.000000	1606913250.828522	17.752666
66	13.000000	5.000000	1606913251.029984	17.954128
67	13.000000	6.000000	1606913251.029984	17.954128
68	105.000000	6.000000	1606913251.029984	17.954128
69	109.000000	6.000000	1606913251.228453	18.152597
70	102.000000	6.000000	1606913251.429919	18.354064
71	107.000000	6.000000	1606913251.628383	18.552527
72	106.000000	6.000000	1606913251.828851	18.752995
73	103.000000	6.000000	1606913252.029311	18.953455
74	108.000000	6.000000	1606913252.228780	19.152924
75	104.000000	6.000000	1606913252.431236	19.355380
76	101.000000	6.000000	1606913252.629711	19.553855
77	13.000000	6.000000	1606913252.829172	19.753316
78	13.000000	7.000000	1606913252.829172	19.753316
79	103.000000	7.000000	1606913252.829172	19.753316
80	107.000000	7.000000	1606913253.029636	19.953780
81	105.000000	7.000000	1606913253.229103	20.153247
82	108.000000	7.000000	1606913253.429572	20.353716
83	109.000000	7.000000	1606913253.630031	20.554175
84	102.000000	7.000000	1606913253.829502	20.753646
85	106.000000	7.000000	1606913254.029967	20.954111
86	104.000000	7.000000	1606913254.232421	21.156565
87	101.000000	7.000000	1606913254.430889	21.355033
88	13.000000	7.000000	1606913254.629876	21.554020
89	13.000000	8.000000	1606913254.629876	21.554020
90	105.000000	8.000000	1606913254.629876	21.554020
91	106.000000	8.000000	1606913254.830345	21.754489
92	107.000000	8.000000	1606913255.030812	21.954956
93	108.000000	8.000000	1606913255.230276	22.154420
94	104.000000	8.000000	1606913255.430735	22.354879
95	103.000000	8.000000	1606913255.630201	22.554345
96	102.000000	8.000000	1606913255.830672	22.754816
97	101.000000	8.000000	1606913256.030131	22.954275
98	109.000000	8.000000	1606913256.232590	23.156734
99	13.000000	8.000000	1606913256.431059	23.355203
100	13.000000	9.000000	1606913256.431059	23.355203
101	105.000000	9.000000	1606913256.431059	23.355203
102	109.000000	9.000000	1606913256.631524	23.555668
103	104.000000	9.000000	1606913256.830990	23.755134
104	103.000000	9.000000	1606913257.030457	23.954601
105	101.000000	9.000000	1606913257.230926	24.155070
106	107.000000	9.000000	1606913257.431385	24.355529
107	102.000000	9.000000	1606913257.630851	24.554995
108	108.000000	9.000000	1606913257.831320	24.755464
109	106.000000	9.000000	1606913258.047737	24.971881
110	13.000000	9.000000	1606913258.248312	25.172457
111	13.000000	10.000000	1606913258.248312	25.172457
112	108.000000	10.000000	1606913258.248312	25.172457
113	102.000000	10.000000	1606913258.447667	25.371811
114	109.000000	10.000000	1606913258.648132	25.572276
115	104.000000	10.000000	1606913258.848594	25.772738
116	101.000000	10.000000	1606913259.049106	25.973250
117	105.000000	10.000000	1606913259.248531	26.172675
118	107.000000	10.000000	1606913259.449989	26.374133
119	103.000000	10.000000	1606913259.648461	26.572605
120	106.000000	10.000000	1606913259.848926	26.773070
121	13.000000	10.000000	1606913260.048397	26.972541
122	13.000000	11.000000	1606913260.048397	26.972541
123	107.000000	11.000000	1606913260.048397	26.972541
124	109.000000	11.000000	1606913260.249063	27.173207
125	102.000000	11.000000	1606913260.448524	27.372668
126	104.000000	11.000000	1606913260.648993	27.573137
127	103.000000	11.000000	1606913260.849457	27.773601
128	101.000000	11.000000	1606913261.049917	27.974061
129	106.000000	11.000000	1606913261.249388	28.173532
130	108.000000	11.000000	1606913261.450844	28.374988
131	105.000000	11.000000	1606913261.649313	28.573457
132	13.000000	11.000000	1606913261.849777	28.773921
133	13.000000	12.000000	1606913261.849777	28.773921
134	102.000000	12.000000	1606913261.849777	28.773921
135	107.000000	12.000000	1606913262.049243	28.973387
136	105.000000	12.000000	1606913262.249708	29.173852
137	101.000000	12.000000	1606913262.450171	29.374315
138	103.000000	12.000000	1606913262.649690	29.573834
139	104.000000	12.000000	1606913262.850154	29.774298
140	109.000000	12.000000	1606913263.050613	29.974757
141	106.000000	12.000000	1606913263.250084	30.174228
142	108.000000	12.000000	1606913263.450548	30.374692
143	13.000000	12.000000	1606913263.650011	30.574155
144	13.000000	13.000000	1606913263.650011	30.574155
145	103.000000	13.000000	1606913263.650011	30.574155
146	106.000000	13.000000	1606913263.850479	30.774623
147	108.000000	13.000000	1606913264.049959	30.974103
148	102.000000	13.000000	1606913264.250411	31.174555
149	107.000000	13.000000	1606913264.449882	31.374026
150	105.000000	13.000000	1606913264.652330	31.576474
151	104.000000	13.000000	1606913264.850804	31.774948
152	101.000000	13.000000	1606913265.051263	31.975407
153	109.000000	13.000000	1606913265.251727	32.175871
154	13.000000	13.000000	1606913265.450219	32.374363
155	13.000000	14.000000	1606913265.451208	32.375352
156	102.000000	14.000000	1606913265.451208	32.375352
157	109.000000	14.000000	1606913265.650680	32.574824
158	104.000000	14.000000	1606913265.851139	32.775283
159	105.000000	14.000000	1606913266.050612	32.974756
160	107.000000	14.000000	1606913266.251075	33.175219
161	106.000000	14.000000	1606913266.451212	33.375356
162	101.000000	14.000000	1606913266.652503	33.576647
163	108.000000	14.000000	1606913266.853965	33.778109
164	103.000000	14.000000	1606913267.052469	33.976613
165	13.000000	14.000000	1606913267.251900	34.176044
166	13.000000	15.000000	1606913267.251900	34.176044
167	106.000000	15.000000	1606913267.251900	34.176044
168	104.000000	15.000000	1606913267.451367	34.375511
169	109.000000	15.000000	1606913267.651830	34.575974
170	102.000000	15.000000	1606913267.851808	34.775952
171	108.000000	15.000000	1606913268.052173	34.976317
172	107.000000	15.000000	1606913268.252188	35.176332
173	101.000000	15.000000	1606913268.451654	35.375798
174	105.000000	15.000000	1606913268.652119	35.576263
175	103.000000	15.000000	1606913268.853611	35.777755
176	13.000000	15.000000	1606913269.053047	35.977191
177	13.000000	16.000000	1606913269.053047	35.977191
178	107.000000	16.000000	1606913269.053047	35.977191
179	103.000000	16.000000	1606913269.252518	36.176662
180	106.000000	16.000000	1606913269.453009	36.377153
181	104.000000	16.000000	1606913269.653443	36.577587
182	108.000000	16.000000	1606913269.851916	36.776060
183	105.000000	16.000000	1606913270.052380	36.976524
184	102.000000	16.000000	1606913270.252844	37.176988
185	101.000000	16.000000	1606913270.452305	37.376449
186	109.000000	16.000000	1606913270.652920	37.577065
187	13.000000	16.000000	1606913270.853233	37.777377
188	13.000000	17.000000	1606913270.853233	37.777377
189	104.000000	17.000000	1606913270.853233	37.777377
190	109.000000	17.000000	1606913271.052700	37.976844
191	105.000000	17.000000	1606913271.254160	38.178304
192	107.000000	17.000000	1606913271.453632	38.377776
193	103.000000	17.000000	1606913271.653100	38.577244
194	102.000000	17.000000	1606913271.854555	38.778699
195	108.000000	17.000000	1606913272.052762	38.976906
196	101.000000	17.000000	1606913272.253096	39.177240
197	106.000000	17.000000	1606913272.453560	39.377704
198	13.000000	17.000000	1606913272.653064	39.577208
199	13.000000	18.000000	1606913272.653064	39.577208
200	108.000000	18.000000	1606913272.653064	39.577208
201	104.000000	18.000000	1606913272.855485	39.779629
202	107.000000	18.000000	1606913273.053961	39.978105
203	106.000000	18.000000	1606913273.254419	40.178563
204	109.000000	18.000000	1606913273.453887	40.378031
205	103.000000	18.000000	1606913273.654354	40.578498
206	101.000000	18.000000	1606913273.853816	40.777960
207	105.000000	18.000000	1606913274.054281	40.978425
208	102.000000	18.000000	1606913274.254744	41.178888
209	13.000000	18.000000	1606913274.455211	41.379355
210	13.000000	19.000000	1606913274.456205	41.380349
211	104.000000	19.000000	1606913274.456205	41.380349
212	101.000000	19.000000	1606913274.654680	41.578824
213	102.000000	19.000000	1606913274.857134	41.781278
214	103.000000	19.000000	1606913275.054610	41.978754
215	106.000000	19.000000	1606913275.255069	42.179214
216	109.000000	19.000000	1606913275.455538	42.379682
217	105.000000	19.000000	1606913275.655006	42.579150
218	108.000000	19.000000	1606913275.854467	42.778611
219	107.000000	19.000000	1606913276.055929	42.980073
220	13.000000	19.000000	1606913276.255020	43.179164
221	13.000000	20.000000	1606913276.255020	43.179164
222	104.000000	20.000000	1606913276.255020	43.179164
223	101.000000	20.000000	1606913276.454505	43.378649
224	107.000000	20.000000	1606913276.654950	43.579094
225	106.000000	20.000000	1606913276.856407	43.780551
226	105.000000	20.000000	1606913277.055879	43.980023
227	103.000000	20.000000	1606913277.256337	44.180481
228	108.000000	20.000000	1606913277.455804	44.379948
229	109.000000	20.000000	1606913277.655272	44.579416
230	102.000000	20.000000	1606913277.855749	44.779893
231	13.000000	20.000000	1606913278.055207	44.979352
232	13.000000	21.000000	1606913278.056199	44.980343
233	108.000000	21.000000	1606913278.056199	44.980343
234	105.000000	21.000000	1606913278.255670	45.179814
235	107.000000	21.000000	1606913278.456138	45.380282
236	109.000000	21.000000	1606913278.655596	45.579740
237	102.000000	21.000000	1606913278.857057	45.781201
238	103.000000	21.000000	1606913279.057028	45.981172
239	101.000000	21.000000	1606913279.256494	46.180638
240	106.000000	21.000000	1606913279.456961	46.381105
241	104.000000	21.000000	1606913279.656430	46.580575
242	13.000000	21.000000	1606913279.855892	46.780036
243	13.000000	22.000000	1606913279.855892	46.780036
244	101.000000	22.000000	1606913279.855892	46.780036
245	106.000000	22.000000	1606913280.056431	46.980575
246	104.000000	22.000000	1606913280.256889	47.181033
247	107.000000	22.000000	1606913280.456408	47.380552
248	109.000000	22.000000	1606913280.656820	47.580964
249	102.000000	22.000000	1606913280.857284	47.781428
250	105.000000	22.000000	1606913281.058746	47.982890
251	108.000000	22.000000	1606913281.257215	48.181360
252	103.000000	22.000000	1606913281.456686	48.380830
253	13.000000	22.000000	1606913281.657048	48.581192
254	13.000000	23.000000	1606913281.657048	48.581192
255	102.000000	23.000000	1606913281.657048	48.581192
256	105.000000	23.000000	1606913281.856979	48.781123
257	103.000000	23.000000	1606913282.057504	48.981648
258	106.000000	23.000000	1606913282.256910	49.181054
259	109.000000	23.000000	1606913282.457378	49.381522
260	101.000000	23.000000	1606913282.657837	49.581981
261	104.000000	23.000000	1606913282.857304	49.781448
262	107.000000	23.000000	1606913283.057768	49.981912
263	108.000000	23.000000	1606913283.259229	50.183373
264	13.000000	23.000000	1606913283.458707	50.382851
265	13.000000	24.000000	1606913283.458707	50.382851
266	103.000000	24.000000	1606913283.458707	50.382851
267	105.000000	24.000000	1606913283.658162	50.582306
268	109.000000	24.000000	1606913283.857629	50.781773
269	101.000000	24.000000	1606913284.058098	50.982242
270	102.000000	24.000000	1606913284.257564	51.181708
271	107.000000	24.000000	1606913284.458024	51.382168
272	106.000000	24.000000	1606913284.658511	51.582655
273	104.000000	24.000000	1606913284.857954	51.782098
274	108.000000	24.000000	1606913285.058458	51.982602
275	13.000000	24.000000	1606913285.258441	52.182585
276	13.000000	25.000000	1606913285.258441	52.182585
277	104.000000	25.000000	1606913285.258441	52.182585
278	109.000000	25.000000	1606913285.459860	52.384004
279	105.000000	25.000000	1606913285.659328	52.583472
280	101.000000	25.000000	1606913285.858794	52.782938
281	103.000000	25.000000	1606913286.058259	52.982404
282	106.000000	25.000000	1606913286.258729	53.182873
283	107.000000	25.000000	1606913286.459231	53.383375
284	108.000000	25.000000	1606913286.658659	53.582803
285	102.000000	25.000000	1606913286.859123	53.783267
286	13.000000	25.000000	1606913287.059608	53.983752
287	13.000000	26.000000	1606913287.059608	53.983752
288	101.000000	26.000000	1606913287.059608	53.983752
289	107.000000	26.000000	1606913287.259542	54.183686
290	103.000000	26.000000	1606913287.460001	54.384145
291	102.000000	26.000000	1606913287.659472	54.583616
292	106.000000	26.000000	1606913287.858939	54.783083
293	109.000000	26.000000	1606913288.059398	54.983542
294	104.000000	26.000000	1606913288.259862	55.184006
295	105.000000	26.000000	1606913288.460371	55.384515
296	108.000000	26.000000	1606913288.659825	55.583969
297	13.000000	26.000000	1606913288.859280	55.783424
298	13.000000	27.000000	1606913288.859280	55.783424
299	105.000000	27.000000	1606913288.859280	55.783424
300	109.000000	27.000000	1606913289.059862	55.984006
301	103.000000	27.000000	1606913289.259194	56.183338
302	102.000000	27.000000	1606913289.460667	56.384811
303	108.000000	27.000000	1606913289.662112	56.586256
304	107.000000	27.000000	1606913289.860588	56.784732
305	104.000000	27.000000	1606913290.061052	56.985196
306	106.000000	27.000000	1606913290.260512	57.184656
307	101.000000	27.000000	1606913290.459984	57.384128
308	13.000000	27.000000	1606913290.660601	57.584745
309	13.000000	28.000000	1606913290.660601	57.584745
310	105.000000	28.000000	1606913290.660601	57.584745
311	108.000000	28.000000	1606913290.859915	57.784059
312	109.000000	28.000000	1606913291.060374	57.984518
313	106.000000	28.000000	1606913291.260837	58.184981
314	104.000000	28.000000	1606913291.460309	58.384453
315	107.000000	28.000000	1606913291.661765	58.585909
316	102.000000	28.000000	1606913291.861232	58.785376
317	103.000000	28.000000	1606913292.062693	58.986837
318	101.000000	28.000000	1606913292.263157	59.187301
319	13.000000	28.000000	1606913292.461627	59.385771
320	13.000000	29.000000	1606913292.461627	59.385771
321	106.000000	29.000000	1606913292.461627	59.385771
322	103.000000	29.000000	1606913292.661113	59.585257
323	105.000000	29.000000	1606913292.861577	59.785721
324	108.000000	29.000000	1606913293.061038	59.985182
325	102.000000	29.000000	1606913293.261508	60.185652
326	107.000000	29.000000	1606913293.460974	60.385118
327	101.000000	29.000000	1606913293.661438	60.585582
328	104.000000	29.000000	1606913293.861902	60.786046
329	109.000000	29.000000	1606913294.062362	60.986506
330	13.000000	29.000000	1606913294.262831	61.186975
331	13.000000	30.000000	1606913294.262831	61.186975
332	101.000000	30.000000	1606913294.262831	61.186975
333	104.000000	30.000000	1606913294.461300	61.385444
334	109.000000	30.000000	1606913294.661763	61.585907
335	108.000000	30.000000	1606913294.862228	61.786372
336	102.000000	30.000000	1606913295.061689	61.985833
337	107.000000	30.000000	1606913295.261933	62.186077
338	103.000000	30.000000	1606913295.462401	62.386545
339	105.000000	30.000000	1606913295.662892	62.587036
340	106.000000	30.000000	1606913295.863324	62.787468
341	13.000000	30.000000	1606913296.062834	62.986978
342	13.000000	31.000000	1606913296.062834	62.986978
343	109.000000	31.000000	1606913296.062834	62.986978
344	108.000000	31.000000	1606913296.263254	63.187398
345	107.000000	31.000000	1606913296.462727	63.386871
346	105.000000	31.000000	1606913296.663222	63.587366
347	102.000000	31.000000	1606913296.862656	63.786800
348	106.000000	31.000000	1606913297.063121	63.987265
349	103.000000	31.000000	1606913297.262587	64.186731
350	104.000000	31.000000	1606913297.463052	64.387196
351	101.000000	31.000000	1606913297.663516	64.587660
352	13.000000	31.000000	1606913297.863483	64.787627
353	13.000000	32.000000	1606913297.863483	64.787627
354	106.000000	32.000000	1606913297.863483	64.787627
355	107.000000	32.000000	1606913298.062954	64.987098
356	105.000000	32.000000	1606913298.263415	65.187559
357	104.000000	32.000000	1606913298.463912	65.388056
358	108.000000	32.000000	1606913298.664380	65.588524
359	103.000000	32.000000	1606913298.863825	65.787969
360	101.000000	32.000000	1606913299.064278	65.988422
361	109.000000	32.000000	1606913299.263743	66.187887
362	102.000000	32.000000	1606913299.464202	66.388346
363	13.000000	32.000000	1606913299.663688	66.587832
364	13.000000	33.000000	1606913299.663688	66.587832
365	101.000000	33.000000	1606913299.663688	66.587832
366	103.000000	33.000000	1606913299.865130	66.789274
367	104.000000	33.000000	1606913300.064596	66.988740
368	108.000000	33.000000	1606913300.265061	67.189205
369	106.000000	33.000000	1606913300.465524	67.389668
370	109.000000	33.000000	1606913300.663994	67.588138
371	102.000000	33.000000	1606913300.864732	67.788876
372	105.000000	33.000000	1606913301.064099	67.988243
373	107.000000	33.000000	1606913301.264569	68.188713
374	13.000000	33.000000	1606913301.464036	68.388180
375	13.000000	34.000000	1606913301.465029	68.389173
376	102.000000	34.000000	1606913301.465029	68.389173
377	106.000000	34.000000	1606913301.664499	68.588643
378	104.000000	34.000000	1606913301.863966	68.788110
379	107.000000	34.000000	1606913302.065422	68.989566
380	103.000000	34.000000	1606913302.265918	69.190062
381	109.000000	34.000000	1606913302.465358	69.389502
382	101.000000	34.000000	1606913302.664819	69.588963
383	108.000000	34.000000	1606913302.865289	69.789433
384	105.000000	34.000000	1606913303.064755	69.988899
385	13.000000	34.000000	1606913303.265219	70.189363
386	13.000000	35.000000	1606913303.265219	70.189363
387	104.000000	35.000000	1606913303.265219	70.189363
388	103.000000	35.000000	1606913303.465678	70.389822
389	105.000000	35.000000	1606913303.665145	70.589289
390	102.000000	35.000000	1606913303.865761	70.789905
391	108.000000	35.000000	1606913304.066072	70.990216
392	101.000000	35.000000	1606913304.265539	71.189683
393	106.000000	35.000000	1606913304.466008	71.390152
394	107.000000	35.000000	1606913304.665471	71.589615
395	109.000000	35.000000	1606913304.865460	71.789604
396	13.000000	35.000000	1606913305.065929	71.990073
397	13.000000	36.000000	1606913305.065929	71.990073
398	108.000000	36.000000	1606913305.065929	71.990073
399	101.000000	36.000000	1606913305.265396	72.189540
400	103.000000	36.000000	1606913305.465855	72.389999
401	107.000000	36.000000	1606913305.666324	72.590468
402	109.000000	36.000000	1606913305.866786	72.790930
403	104.000000	36.000000	1606913306.067247	72.991391
404	105.000000	36.000000	1606913306.267224	73.191368
405	102.000000	36.000000	1606913306.466691	73.390836
406	106.000000	36.000000	1606913306.666158	73.590302
407	13.000000	36.000000	1606913306.866773	73.790917
408	13.000000	37.000000	1606913306.866773	73.790917
409	109.000000	37.000000	1606913306.866773	73.790917
410	101.000000	37.000000	1606913307.067087	73.991231
411	102.000000	37.000000	1606913307.267550	74.191694
412	104.000000	37.000000	1606913307.467332	74.391476
413	103.000000	37.000000	1606913307.666784	74.590928
414	105.000000	37.000000	1606913307.867248	74.791392
415	107.000000	37.000000	1606913308.068710	74.992854
416	108.000000	37.000000	1606913308.268176	75.192320
417	106.000000	37.000000	1606913308.466651	75.390795
418	13.000000	37.000000	1606913308.667109	75.591254
419	13.000000	38.000000	1606913308.667109	75.591254
420	105.000000	38.000000	1606913308.667109	75.591254
421	101.000000	38.000000	1606913308.867578	75.791722
422	108.000000	38.000000	1606913309.067039	75.991184
423	103.000000	38.000000	1606913309.267503	76.191648
424	102.000000	38.000000	1606913309.467968	76.392112
425	106.000000	38.000000	1606913309.668432	76.592576
426	107.000000	38.000000	1606913309.869893	76.794037
427	104.000000	38.000000	1606913310.070357	76.994501
428	109.000000	38.000000	1606913310.267840	77.191984
429	13.000000	38.000000	1606913310.468293	77.392437
430	13.000000	39.000000	1606913310.468293	77.392437
431	101.000000	39.000000	1606913310.468293	77.392437
432	109.000000	39.000000	1606913310.668757	77.592901
433	107.000000	39.000000	1606913310.868228	77.792372
434	105.000000	39.000000	1606913311.067695	77.991839
435	106.000000	39.000000	1606913311.268159	78.192303
436	103.000000	39.000000	1606913311.469615	78.393759
437	108.000000	39.000000	1606913311.669594	78.593738
438	102.000000	39.000000	1606913311.869066	78.793210
439	104.000000	39.000000	1606913312.068527	78.992671
440	13.000000	39.000000	1606913312.268991	79.193135
441	13.000000	40.000000	1606913312.268991	79.193135
442	105.000000	40.000000	1606913312.268991	79.193135
443	106.000000	40.000000	1606913312.468968	79.393112
444	101.000000	40.000000	1606913312.669427	79.593571
445	103.000000	40.000000	1606913312.868898	79.793042
446	102.000000	40.000000	1606913313.069358	79.993502
447	108.000000	40.000000	1606913313.268824	80.192968
448	109.000000	40.000000	1606913313.469293	80.393437
449	104.000000	40.000000	1606913313.668755	80.592899
450	107.000000	40.000000	1606913313.870216	80.794360
451	13.000000	40.000000	1606913314.069688	80.993832
452	13.000000	41.000000	1606913314.069688	80.993832
453	103.000000	41.000000	1606913314.069688	80.993832
454	104.000000	41.000000	1606913314.269672	81.193816
455	102.000000	41.000000	1606913314.470137	81.394281
456	105.000000	41.000000	1606913314.669597	81.593741
457	107.000000	41.000000	1606913314.871062	81.795206
458	109.000000	41.000000	1606913315.069529	81.993673
459	106.000000	41.000000	1606913315.271060	82.195204
460	108.000000	41.000000	1606913315.469459	82.393603
461	101.000000	41.000000	1606913315.669940	82.594084
462	13.000000	41.000000	1606913315.870387	82.794531
463	13.000000	42.000000	1606913315.870387	82.794531
464	106.000000	42.000000	1606913315.870387	82.794531
465	101.000000	42.000000	1606913316.069854	82.993998
466	109.000000	42.000000	1606913316.270322	83.194466
467	108.000000	42.000000	1606913316.470873	83.395017
468	102.000000	42.000000	1606913316.671288	83.595432
469	105.000000	42.000000	1606913316.871710	83.795854
470	103.000000	42.000000	1606913317.071177	83.995321
471	104.000000	42.000000	1606913317.270649	84.194793
472	107.000000	42.000000	1606913317.470621	84.394765
473	13.000000	42.000000	1606913317.672118	84.596262
474	13.000000	43.000000	1606913317.672118	84.596262
475	102.000000	43.000000	1606913317.672118	84.596262
476	109.000000	43.000000	1606913317.870547	84.794691
477	103.000000	43.000000	1606913318.073005	84.997149
478	106.000000	43.000000	1606913318.271507	85.195651
479	105.000000	43.000000	1606913318.472936	85.397080
480	101.000000	43.000000	1606913318.673401	85.597545
481	107.000000	43.000000	1606913318.873863	85.798007
482	108.000000	43.000000	1606913319.071338	85.995482
483	104.000000	43.000000	1606913319.271816	86.195960
484	13.000000	43.000000	1606913319.471267	86.395411
485	13.000000	44.000000	1606913319.471267	86.395411
486	108.000000	44.000000	1606913319.471267	86.395411
487	101.000000	44.000000	1606913319.671736	86.595881
488	104.000000	44.000000	1606913319.871716	86.795860
489	107.000000	44.000000	1606913320.071181	86.995325
490	106.000000	44.000000	1606913320.271640	87.195784
491	109.000000	44.000000	1606913320.472105	87.396249
492	103.000000	44.000000	1606913320.671571	87.595715
493	102.000000	44.000000	1606913320.873033	87.797177
494	105.000000	44.000000	1606913321.073499	87.997643
495	13.000000	44.000000	1606913321.271966	88.196110
496	13.000000	45.000000	1606913321.271966	88.196110
497	101.000000	45.000000	1606913321.271966	88.196110
498	107.000000	45.000000	1606913321.471942	88.396086
499	105.000000	45.000000	1606913321.673458	88.597602
500	108.000000	45.000000	1606913321.871878	88.796022
501	104.000000	45.000000	1606913322.073379	88.997523
502	109.000000	45.000000	1606913322.272804	89.196949
503	102.000000	45.000000	1606913322.472266	89.396410
504	106.000000	45.000000	1606913322.672886	89.597030
505	103.000000	45.000000	1606913322.872259	89.796403
506	13.000000	45.000000	1606913323.073659	89.997803
507	13.000000	46.000000	1606913323.073659	89.997803
508	105.000000	46.000000	1606913323.073659	89.997803
509	106.000000	46.000000	1606913323.273130	90.197274
510	108.000000	46.000000	1606913323.475584	90.399728
511	104.000000	46.000000	1606913323.673090	90.597234
512	102.000000	46.000000	1606913323.872528	90.796672
513	103.000000	46.000000	1606913324.072986	90.997130
514	109.000000	46.000000	1606913324.273451	91.197595
515	101.000000	46.000000	1606913324.472917	91.397061
516	107.000000	46.000000	1606913324.673417	91.597561
517	13.000000	46.000000	1606913324.873850	91.797994
518	13.000000	47.000000	1606913324.873850	91.797994
519	101.000000	47.000000	1606913324.873850	91.797994
520	103.000000	47.000000	1606913325.073320	91.997464
521	108.000000	47.000000	1606913325.275290	92.199434
522	107.000000	47.000000	1606913325.474762	92.398906
523	105.000000	47.000000	1606913325.674223	92.598367
524	109.000000	47.000000	1606913325.873690	92.797834
525	102.000000	47.000000	1606913326.074159	92.998303
526	104.000000	47.000000	1606913326.273620	93.197764
527	106.000000	47.000000	1606913326.474089	93.398233
528	13.000000	47.000000	1606913326.674548	93.598692
529	13.000000	48.000000	1606913326.674548	93.598692
530	101.000000	48.000000	1606913326.674548	93.598692
531	102.000000	48.000000	1606913326.874525	93.798669
532	105.000000	48.000000	1606913327.074068	93.998212
533	107.000000	48.000000	1606913327.274451	94.198595
534	104.000000	48.000000	1606913327.474948	94.399092
535	109.000000	48.000000	1606913327.674381	94.598525
536	103.000000	48.000000	1606913327.874845	94.798989
537	108.000000	48.000000	1606913328.075310	94.999454
538	106.000000	48.000000	1606913328.274781	95.198925
539	13.000000	48.000000	1606913328.475245	95.399389
540	13.000000	49.000000	1606913328.475245	95.399389
541	104.000000	49.000000	1606913328.475245	95.399389
542	106.000000	49.000000	1606913328.674711	95.598855
543	101.000000	49.000000	1606913328.875176	95.799320
544	107.000000	49.000000	1606913329.075661	95.999805
545	102.000000	49.000000	1606913329.275101	96.199245
546	103.000000	49.000000	1606913329.475570	96.399714
547	108.000000	49.000000	1606913329.675037	96.599181
548	105.000000	49.000000	1606913329.875496	96.799640
549	109.000000	49.000000	1606913330.075960	97.000104
550	13.000000	49.000000	1606913330.276424	97.200568
551	13.000000	50.000000	1606913330.276424	97.200568
552	107.000000	50.000000	1606913330.276424	97.200568
553	109.000000	50.000000	1606913330.475890	97.400034
554	104.000000	50.000000	1606913330.676360	97.600504
555	105.000000	50.000000	1606913330.875826	97.799970
556	103.000000	50.000000	1606913331.076388	98.000532
557	101.000000	50.000000	1606913331.275756	98.199900
558	106.000000	50.000000	1606913331.476220	98.400364
559	102.000000	50.000000	1606913331.676680	98.600824
560	108.000000	50.000000	1606913331.876146	98.800290
561	13.000000	50.000000	1606913332.076610	99.000754
562	13.000000	51.000000	1606913332.076610	99.000754
563	106.000000	51.000000	1606913332.076610	99.000754
564	103.000000	51.000000	1606913332.276078	99.200222
565	102.000000	51.000000	1606913332.476543	99.400687
566	101.000000	51.000000	1606913332.676008	99.600152
567	105.000000	51.000000	1606913332.876471	99.800615
568	109.000000	51.000000	1606913333.076945	100.001089
569	104.000000	51.000000	1606913333.276407	100.200551
570	108.000000	51.000000	1606913333.476872	100.401016
571	107.000000	51.000000	1606913333.677341	100.601485
572	13.000000	51.000000	1606913333.876796	100.800941
573	14.000000		1606913333.876796	100.800941
