# Supplementary material for: Proposals and Comparisons from One-Sensor EEG and EOG Human-Machine Interfaces
Source: Sensors (Basel). 2021 Mar 22;21(6):2220. doi: 10.3390/s21062220 (PMC8004835; doi:10.3390/s21062220)
Supplement: Supplementary file 1 [file sensors-21-02220-s001.zip › SupplementaryMaterial/Data/P1/P1-P300-1by1-R5/Raw-EEG.csv]

NSample	1	2	3	4	5	6	7	8	A5	A6	A7	Timestamp
0	6572.798340	26866.884766	-37889.691406	-187500.015625	-187500.015625	-187500.015625	-187500.015625	-187500.015625	471.000000	425.000000	560.000000	1607948616.715656
1	6878.324219	27144.605469	-43890.710938	-187500.015625	-187500.015625	-187500.015625	-187500.015625	-187500.015625	445.000000	425.000000	484.000000	1607948616.715952
2	7248.514160	27505.273438	-63505.347656	-187500.015625	-187500.015625	-187500.015625	-187500.015625	-187500.015625	421.000000	425.000000	434.000000	1607948616.715956
3	7151.395508	27428.740234	-69189.734375	-187500.015625	-187500.015625	-187500.015625	-187500.015625	-187500.015625	397.000000	425.000000	400.000000	1607948616.715960
4	6746.493652	27043.687500	-53726.796875	-187500.015625	-187500.015625	-187500.015625	-187500.015625	-187500.015625	378.000000	425.000000	378.000000	1607948616.715963
5	6554.939453	26850.277344	-37776.726562	-187500.015625	-187500.015625	-187500.015625	-187500.015625	-187500.015625	363.000000	425.000000	365.000000	1607948616.715967
6	6863.840332	27132.333984	-43531.785156	-187500.015625	-187500.015625	-187500.015625	-187500.015625	-187500.015625	349.000000	425.000000	355.000000	1607948616.715971
7	7241.249512	27497.896484	-63057.753906	-187500.015625	-187500.015625	-187500.015625	-187500.015625	-187500.015625	336.000000	425.000000	348.000000	1607948616.715975
8	7154.770996	27430.976562	-68955.242188	-187500.015625	-187500.015625	-187500.015625	-187500.015625	-187500.015625	324.000000	425.000000	342.000000	1607948616.715978
9	6754.875977	27050.460938	-53787.882812	-187500.015625	-187500.015625	-187500.015625	-187500.015625	-187500.015625	315.000000	425.000000	339.000000	1607948616.715982
10	6551.385254	26844.578125	-37874.449219	-187500.015625	-187500.015625	-187500.015625	-187500.015625	-187500.015625	307.000000	425.000000	337.000000	1607948616.715986
11	6854.676270	27118.968750	-43325.347656	-187500.015625	-187500.015625	-187500.015625	-187500.015625	-187500.015625	301.000000	425.000000	336.000000	1607948616.715990
12	7231.996094	27485.916016	-62607.210938	-187500.015625	-187500.015625	-187500.015625	-187500.015625	-187500.015625	295.000000	426.000000	334.000000	1607948616.715993
13	7156.737793	27430.751953	-68608.546875	-187500.015625	-187500.015625	-187500.015625	-187500.015625	-187500.015625	290.000000	425.000000	332.000000	1607948616.715997
14	6767.549316	27062.083984	-53735.089844	-187500.015625	-187500.015625	-187500.015625	-187500.015625	-187500.015625	286.000000	425.000000	331.000000	1607948616.716001
15	6573.357422	26866.884766	-37971.187500	-187500.015625	-187500.015625	-187500.015625	-187500.015625	-187500.015625	283.000000	426.000000	331.000000	1607948616.716005
16	6865.248535	27132.826172	-43170.761719	-187500.015625	-187500.015625	-187500.015625	-187500.015625	-187500.015625	281.000000	425.000000	331.000000	1607948616.716008
17	7229.961914	27486.296875	-62210.246094	-187500.015625	-187500.015625	-187500.015625	-187500.015625	-187500.015625	278.000000	426.000000	330.000000	1607948616.716012
18	7150.590820	27425.097656	-68411.937500	-187500.015625	-187500.015625	-187500.015625	-187500.015625	-187500.015625	275.000000	426.000000	328.000000	1607948616.716016
19	6764.554199	27057.433594	-53885.964844	-187500.015625	-187500.015625	-187500.015625	-187500.015625	-187500.015625	273.000000	426.000000	328.000000	1607948616.716020
20	6573.111328	26863.845703	-38167.636719	-187500.015625	-187500.015625	-187500.015625	-187500.015625	-187500.015625	273.000000	426.000000	329.000000	1607948616.716024
21	6864.421875	27128.601562	-43083.523438	-187500.015625	-187500.015625	-187500.015625	-187500.015625	-187500.015625	272.000000	426.000000	329.000000	1607948616.716028
22	7232.532715	27483.345703	-61975.886719	-187500.015625	-187500.015625	-187500.015625	-187500.015625	-187500.015625	271.000000	426.000000	328.000000	1607948616.716032
23	7159.419922	27428.472656	-68422.015625	-187500.015625	-187500.015625	-187500.015625	-187500.015625	-187500.015625	269.000000	425.000000	327.000000	1607948616.716043
24	6783.172852	27071.537109	-54139.050781	-187500.015625	-187500.015625	-187500.015625	-187500.015625	-187500.015625	268.000000	426.000000	327.000000	1607948616.716047
25	6581.895508	26872.919922	-38363.304688	-187500.015625	-187500.015625	-187500.015625	-187500.015625	-187500.015625	268.000000	426.000000	328.000000	1607948616.716051
26	6866.634277	27131.171875	-42990.023438	-187500.015625	-187500.015625	-187500.015625	-187500.015625	-187500.015625	268.000000	426.000000	328.000000	1607948616.716055
27	7245.519043	27497.226562	-61815.894531	-187500.015625	-187500.015625	-187500.015625	-187500.015625	-187500.015625	267.000000	426.000000	327.000000	1607948616.716058
28	7176.027344	27446.957031	-68437.554688	-187500.015625	-187500.015625	-187500.015625	-187500.015625	-187500.015625	266.000000	425.000000	326.000000	1607948616.716062
29	6791.979492	27080.791016	-54306.957031	-187500.015625	-187500.015625	-187500.015625	-187500.015625	-187500.015625	265.000000	426.000000	326.000000	1607948616.716066
30	6583.013184	26871.892578	-38424.750000	-187500.015625	-187500.015625	-187500.015625	-187500.015625	-187500.015625	265.000000	426.000000	327.000000	1607948616.716070
31	6853.111816	27117.716797	-42790.289062	-187500.015625	-187500.015625	-187500.015625	-187500.015625	-187500.015625	266.000000	425.000000	328.000000	1607948616.716073
32	7226.385742	27476.103516	-61497.781250	-187500.015625	-187500.015625	-187500.015625	-187500.015625	-187500.015625	265.000000	426.000000	327.000000	1607948616.716077
33	7178.955566	27446.152344	-68360.375000	-187500.015625	-187500.015625	-187500.015625	-187500.015625	-187500.015625	264.000000	426.000000	326.000000	1607948616.716081
34	6802.373047	27089.396484	-54437.382812	-187500.015625	-187500.015625	-187500.015625	-187500.015625	-187500.015625	264.000000	426.000000	326.000000	1607948616.716085
35	6592.758789	26878.732422	-38517.730469	-187500.015625	-187500.015625	-187500.015625	-187500.015625	-187500.015625	264.000000	427.000000	326.000000	1607948616.716088
36	6862.901855	27123.550781	-42601.460938	-187500.015625	-187500.015625	-187500.015625	-187500.015625	-187500.015625	264.000000	426.000000	327.000000	1607948616.716092
37	7237.517090	27484.888672	-61075.000000	-187500.015625	-187500.015625	-187500.015625	-187500.015625	-187500.015625	264.000000	426.000000	327.000000	1607948616.716096
38	7190.533691	27455.919922	-68185.914062	-187500.015625	-187500.015625	-187500.015625	-187500.015625	-187500.015625	263.000000	426.000000	325.000000	1607948616.716100
39	6810.934082	27095.320312	-54512.839844	-187500.015625	-187500.015625	-187500.015625	-187500.015625	-187500.015625	263.000000	427.000000	325.000000	1607948616.716103
40	6599.330078	26881.458984	-38626.742188	-187500.015625	-187500.015625	-187500.015625	-187500.015625	-187500.015625	263.000000	426.000000	326.000000	1607948616.716107
41	6864.354492	27121.986328	-42435.097656	-187500.015625	-187500.015625	-187500.015625	-187500.015625	-187500.015625	263.000000	426.000000	326.000000	1607948616.716111
42	7239.751953	27485.626953	-60669.828125	-187500.015625	-187500.015625	-187500.015625	-187500.015625	-187500.015625	263.000000	427.000000	326.000000	1607948616.716115
43	7203.318848	27466.693359	-67945.812500	-187500.015625	-187500.015625	-187500.015625	-187500.015625	-187500.015625	262.000000	426.000000	325.000000	1607948616.716118
44	6827.630859	27109.648438	-54491.562500	-187500.015625	-187500.015625	-187500.015625	-187500.015625	-187500.015625	261.000000	426.000000	325.000000	1607948616.716122
45	6609.231934	26891.673828	-38563.171875	-187500.015625	-187500.015625	-187500.015625	-187500.015625	-187500.015625	262.000000	427.000000	326.000000	1607948616.716126
46	6867.148438	27125.427734	-42169.539062	-187500.015625	-187500.015625	-187500.015625	-187500.015625	-187500.015625	263.000000	426.000000	326.000000	1607948616.716130
47	7248.625977	27493.427734	-60354.492188	-187500.015625	-187500.015625	-187500.015625	-187500.015625	-187500.015625	262.000000	427.000000	325.000000	1607948616.716135
48	7216.394531	27479.658203	-67781.171875	-187500.015625	-187500.015625	-187500.015625	-187500.015625	-187500.015625	261.000000	426.000000	324.000000	1607948616.716139
49	6846.696777	27129.070312	-54600.750000	-187500.015625	-187500.015625	-187500.015625	-187500.015625	-187500.015625	261.000000	426.000000	324.000000	1607948616.716143
50	6626.576660	26909.621094	-38718.070312	-187500.015625	-187500.015625	-187500.015625	-187500.015625	-187500.015625	261.000000	427.000000	325.000000	1607948616.716147
51	6872.736328	27132.132812	-42126.914062	-187500.015625	-187500.015625	-187500.015625	-187500.015625	-187500.015625	262.000000	426.000000	326.000000	1607948616.716150
52	7240.288574	27485.357422	-60197.515625	-187500.015625	-187500.015625	-187500.015625	-187500.015625	-187500.015625	262.000000	427.000000	326.000000	1607948616.716154
53	7206.000977	27468.750000	-67714.539062	-187500.015625	-187500.015625	-187500.015625	-187500.015625	-187500.015625	260.000000	426.000000	324.000000	1607948616.716158
54	6838.829102	27118.275391	-54731.843750	-187500.015625	-187500.015625	-187500.015625	-187500.015625	-187500.015625	260.000000	426.000000	324.000000	1607948616.716161
55	6617.792480	26900.882812	-38877.101562	-187500.015625	-187500.015625	-187500.015625	-187500.015625	-187500.015625	261.000000	426.000000	325.000000	1607948616.716165
56	6872.445801	27135.396484	-42092.824219	-187500.015625	-187500.015625	-187500.015625	-187500.015625	-187500.015625	261.000000	426.000000	326.000000	1607948616.716169
57	7243.283691	27493.962891	-60047.757812	-187500.015625	-187500.015625	-187500.015625	-187500.015625	-187500.015625	261.000000	427.000000	325.000000	1607948616.716173
58	7210.739746	27477.625000	-67654.500000	-187500.015625	-187500.015625	-187500.015625	-187500.015625	-187500.015625	260.000000	426.000000	324.000000	1607948616.716177
59	6851.435059	27137.005859	-54830.078125	-187500.015625	-187500.015625	-187500.015625	-187500.015625	-187500.015625	260.000000	426.000000	324.000000	1607948616.716180
60	6624.766113	26912.013672	-39036.136719	-187500.015625	-187500.015625	-187500.015625	-187500.015625	-187500.015625	260.000000	427.000000	325.000000	1607948616.716184
61	6866.544922	27127.505859	-42122.261719	-187500.015625	-187500.015625	-187500.015625	-187500.015625	-187500.015625	261.000000	426.000000	326.000000	1607948616.716188
62	7237.919434	27483.011719	-59957.054688	-187500.015625	-187500.015625	-187500.015625	-187500.015625	-187500.015625	261.000000	427.000000	325.000000	1607948616.716192
63	7211.298340	27473.287109	-67580.406250	-187500.015625	-187500.015625	-187500.015625	-187500.015625	-187500.015625	260.000000	426.000000	324.000000	1607948616.716195
64	6845.176758	27128.021484	-54912.691406	-187500.015625	-187500.015625	-187500.015625	-187500.015625	-187500.015625	260.000000	426.000000	324.000000	1607948616.716199
65	6617.188965	26901.105469	-39225.140625	-187500.015625	-187500.015625	-187500.015625	-187500.015625	-187500.015625	260.000000	427.000000	325.000000	1607948616.716203
66	6855.324707	27114.519531	-42218.332031	-187500.015625	-187500.015625	-187500.015625	-187500.015625	-187500.015625	260.000000	426.000000	326.000000	1607948616.716207
67	7223.368164	27468.527344	-59853.277344	-187500.015625	-187500.015625	-187500.015625	-187500.015625	-187500.015625	261.000000	426.000000	325.000000	1607948616.716210
68	7204.950684	27465.666016	-67485.164062	-187500.015625	-187500.015625	-187500.015625	-187500.015625	-187500.015625	260.000000	426.000000	324.000000	1607948616.716214
69	6852.217773	27131.126953	-55087.460938	-187500.015625	-187500.015625	-187500.015625	-187500.015625	-187500.015625	259.000000	426.000000	324.000000	1607948616.716218
70	6634.444336	26916.304688	-39685.609375	-187500.015625	-187500.015625	-187500.015625	-187500.015625	-187500.015625	260.000000	427.000000	324.000000	1607948616.716223
71	6858.945312	27121.896484	-42320.031250	-187500.015625	-187500.015625	-187500.015625	-187500.015625	-187500.015625	260.000000	426.000000	325.000000	1607948616.716227
72	7213.980469	27462.759766	-59129.058594	-187500.015625	-187500.015625	-187500.015625	-187500.015625	-187500.015625	260.000000	427.000000	325.000000	1607948616.716231
73	7207.006836	27471.365234	-66788.617188	-187500.015625	-187500.015625	-187500.015625	-187500.015625	-187500.015625	259.000000	426.000000	324.000000	1607948616.716235
74	6858.453613	27141.296875	-54850.820312	-187500.015625	-187500.015625	-187500.015625	-187500.015625	-187500.015625	259.000000	427.000000	323.000000	1607948616.716238
75	6649.621582	26931.951172	-39660.128906	-187500.015625	-187500.015625	-187500.015625	-187500.015625	-187500.015625	259.000000	427.000000	324.000000	1607948616.716242
76	6877.095215	27135.419922	-42376.847656	-187500.015625	-187500.015625	-187500.015625	-187500.015625	-187500.015625	260.000000	426.000000	325.000000	1607948616.716246
77	7238.299316	27481.558594	-59400.050781	-187500.015625	-187500.015625	-187500.015625	-187500.015625	-187500.015625	260.000000	427.000000	325.000000	1607948616.716250
78	7221.937988	27483.501953	-67047.320312	-187500.015625	-187500.015625	-187500.015625	-187500.015625	-187500.015625	259.000000	427.000000	324.000000	1607948616.716254
79	6877.720703	27158.441406	-55200.089844	-187500.015625	-187500.015625	-187500.015625	-187500.015625	-187500.015625	259.000000	427.000000	323.000000	1607948616.716257
80	6662.898438	26944.871094	-40117.175781	-187500.015625	-187500.015625	-187500.015625	-187500.015625	-187500.015625	259.000000	426.000000	324.000000	1607948616.716261
81	6872.580078	27135.777344	-42352.777344	-187500.015625	-187500.015625	-187500.015625	-187500.015625	-187500.015625	260.000000	426.000000	325.000000	1607948616.716264
82	7208.951660	27462.023438	-58383.804688	-187500.015625	-187500.015625	-187500.015625	-187500.015625	-187500.015625	259.000000	427.000000	324.000000	1607948616.716268
83	7216.461426	27481.759766	-66110.601562	-187500.015625	-187500.015625	-187500.015625	-187500.015625	-187500.015625	259.000000	426.000000	324.000000	1607948616.716272
84	6887.332031	27170.400391	-54726.882812	-187500.015625	-187500.015625	-187500.015625	-187500.015625	-187500.015625	259.000000	426.000000	323.000000	1607948616.716276
85	6667.279297	26954.615234	-39739.007812	-187500.015625	-187500.015625	-187500.015625	-187500.015625	-187500.015625	259.000000	427.000000	324.000000	1607948616.716280
86	6881.610352	27146.617188	-42135.675781	-187500.015625	-187500.015625	-187500.015625	-187500.015625	-187500.015625	259.000000	427.000000	325.000000	1607948616.716283
87	7236.108887	27484.910156	-58971.679688	-187500.015625	-187500.015625	-187500.015625	-187500.015625	-187500.015625	259.000000	427.000000	324.000000	1607948616.716287
88	7230.855957	27495.304688	-66940.726562	-187500.015625	-187500.015625	-187500.015625	-187500.015625	-187500.015625	259.000000	426.000000	324.000000	1607948616.716291
89	6884.649902	27166.353516	-55441.308594	-187500.015625	-187500.015625	-187500.015625	-187500.015625	-187500.015625	259.000000	426.000000	323.000000	1607948616.716295
90	6663.166504	26946.613281	-40230.589844	-187500.015625	-187500.015625	-187500.015625	-187500.015625	-187500.015625	259.000000	427.000000	324.000000	1607948616.716298
91	6870.456543	27132.625000	-42169.582031	-187500.015625	-187500.015625	-187500.015625	-187500.015625	-187500.015625	259.000000	426.000000	325.000000	1607948616.716302
92	7223.479980	27471.076172	-58713.539062	-187500.015625	-187500.015625	-187500.015625	-187500.015625	-187500.015625	259.000000	427.000000	325.000000	1607948616.716306
93	7229.202148	27492.710938	-66936.367188	-187500.015625	-187500.015625	-187500.015625	-187500.015625	-187500.015625	258.000000	427.000000	323.000000	1607948616.716312
94	6885.432129	27167.851562	-55684.609375	-187500.015625	-187500.015625	-187500.015625	-187500.015625	-187500.015625	258.000000	426.000000	323.000000	1607948616.716315
95	6647.520508	26934.812500	-40375.562500	-187500.015625	-187500.015625	-187500.015625	-187500.015625	-187500.015625	259.000000	427.000000	324.000000	1607948616.716319
96	6852.217773	27117.046875	-42172.332031	-187500.015625	-187500.015625	-187500.015625	-187500.015625	-187500.015625	259.000000	427.000000	325.000000	1607948616.716323
97	7211.454590	27463.029297	-58776.347656	-187500.015625	-187500.015625	-187500.015625	-187500.015625	-187500.015625	259.000000	427.000000	324.000000	1607948616.716326
98	7215.835938	27480.396484	-67064.257812	-187500.015625	-187500.015625	-187500.015625	-187500.015625	-187500.015625	258.000000	427.000000	323.000000	1607948616.716330
99	6880.939453	27163.648438	-55942.257812	-187500.015625	-187500.015625	-187500.015625	-187500.015625	-187500.015625	258.000000	426.000000	323.000000	1607948616.716334
100	6649.822754	26938.298828	-40678.406250	-187500.015625	-187500.015625	-187500.015625	-187500.015625	-187500.015625	259.000000	427.000000	324.000000	1607948616.716338
101	6845.757812	27114.876953	-42291.800781	-187500.015625	-187500.015625	-187500.015625	-187500.015625	-187500.015625	259.000000	426.000000	325.000000	1607948616.716341
102	7202.111816	27456.748047	-58685.777344	-187500.015625	-187500.015625	-187500.015625	-187500.015625	-187500.015625	259.000000	427.000000	324.000000	1607948616.716345
103	7211.253418	27480.619141	-67060.507812	-187500.015625	-187500.015625	-187500.015625	-187500.015625	-187500.015625	258.000000	427.000000	323.000000	1607948616.716349
104	6870.881348	27157.369141	-56085.128906	-187500.015625	-187500.015625	-187500.015625	-187500.015625	-187500.015625	258.000000	426.000000	323.000000	1607948616.716353
105	6636.657227	26926.027344	-40737.527344	-187500.015625	-187500.015625	-187500.015625	-187500.015625	-187500.015625	258.000000	427.000000	324.000000	1607948616.716357
106	6828.815430	27097.710938	-42077.179688	-187500.015625	-187500.015625	-187500.015625	-187500.015625	-187500.015625	259.000000	426.000000	325.000000	1607948616.716360
107	7182.621094	27435.156250	-58279.734375	-187500.015625	-187500.015625	-187500.015625	-187500.015625	-187500.015625	259.000000	428.000000	324.000000	1607948616.716364
108	7207.096191	27471.656250	-66897.023438	-187500.015625	-187500.015625	-187500.015625	-187500.015625	-187500.015625	258.000000	427.000000	323.000000	1607948616.716367
109	6877.564453	27156.496094	-56181.734375	-187500.015625	-187500.015625	-187500.015625	-187500.015625	-187500.015625	258.000000	426.000000	323.000000	1607948616.716371
110	6645.240234	26927.414062	-40841.800781	-187500.015625	-187500.015625	-187500.015625	-187500.015625	-187500.015625	258.000000	427.000000	324.000000	1607948616.716375
111	6831.765625	27096.371094	-41848.789062	-187500.015625	-187500.015625	-187500.015625	-187500.015625	-187500.015625	259.000000	426.000000	325.000000	1607948616.716379
112	7182.531738	27432.607422	-57637.570312	-187500.015625	-187500.015625	-187500.015625	-187500.015625	-187500.015625	259.000000	427.000000	324.000000	1607948616.716383
113	7211.253418	27472.349609	-66424.734375	-187500.015625	-187500.015625	-187500.015625	-187500.015625	-187500.015625	258.000000	426.000000	323.000000	1607948616.716387
114	6892.674316	27170.466797	-56008.574219	-187500.015625	-187500.015625	-187500.015625	-187500.015625	-187500.015625	258.000000	427.000000	323.000000	1607948616.716390
115	6656.103516	26938.277344	-40780.554688	-187500.015625	-187500.015625	-187500.015625	-187500.015625	-187500.015625	258.000000	427.000000	324.000000	1607948616.716394
116	6833.151367	27098.091797	-41625.292969	-187500.015625	-187500.015625	-187500.015625	-187500.015625	-187500.015625	259.000000	426.000000	324.000000	1607948616.716398
117	7165.812500	27417.095703	-57090.621094	-187500.015625	-187500.015625	-187500.015625	-187500.015625	-187500.015625	259.000000	427.000000	324.000000	1607948616.716403
118	7199.206055	27459.966797	-65915.406250	-187500.015625	-187500.015625	-187500.015625	-187500.015625	-187500.015625	258.000000	427.000000	323.000000	1607948616.716407
119	6885.879395	27165.548828	-55832.734375	-187500.015625	-187500.015625	-187500.015625	-187500.015625	-187500.015625	258.000000	427.000000	323.000000	1607948616.716411
120	6649.732910	26933.248047	-40733.347656	-187500.015625	-187500.015625	-187500.015625	-187500.015625	-187500.015625	258.000000	427.000000	324.000000	1607948617.194980
121	6827.519043	27091.453125	-41578.914062	-187500.015625	-187500.015625	-187500.015625	-187500.015625	-187500.015625	259.000000	427.000000	324.000000	1607948617.195117
122	7174.820312	27422.683594	-57242.882812	-187500.015625	-187500.015625	-187500.015625	-187500.015625	-187500.015625	259.000000	428.000000	324.000000	1607948617.195119
123	7213.332520	27475.412109	-66223.343750	-187500.015625	-187500.015625	-187500.015625	-187500.015625	-187500.015625	258.000000	427.000000	323.000000	1607948617.195121
124	6895.512695	27175.853516	-56292.554688	-187500.015625	-187500.015625	-187500.015625	-187500.015625	-187500.015625	257.000000	427.000000	323.000000	1607948617.195123
125	6658.405762	26943.150391	-41271.957031	-187500.015625	-187500.015625	-187500.015625	-187500.015625	-187500.015625	258.000000	427.000000	324.000000	1607948617.195125
126	6832.793945	27098.650391	-41979.300781	-187500.015625	-187500.015625	-187500.015625	-187500.015625	-187500.015625	258.000000	427.000000	324.000000	1607948617.195127
127	7177.167480	27427.199219	-57557.617188	-187500.015625	-187500.015625	-187500.015625	-187500.015625	-187500.015625	258.000000	427.000000	324.000000	1607948617.195129
128	7217.445312	27480.642578	-66492.171875	-187500.015625	-187500.015625	-187500.015625	-187500.015625	-187500.015625	258.000000	427.000000	323.000000	1607948617.195132
129	6905.370117	27185.642578	-56730.671875	-187500.015625	-187500.015625	-187500.015625	-187500.015625	-187500.015625	257.000000	427.000000	323.000000	1607948617.195134
130	6669.179199	26953.699219	-41778.628906	-187500.015625	-187500.015625	-187500.015625	-187500.015625	-187500.015625	258.000000	427.000000	324.000000	1607948617.195137
131	6835.923340	27100.884766	-42263.593750	-187500.015625	-187500.015625	-187500.015625	-187500.015625	-187500.015625	259.000000	426.000000	325.000000	1607948617.195140
132	7178.061523	27428.136719	-57571.183594	-187500.015625	-187500.015625	-187500.015625	-187500.015625	-187500.015625	258.000000	427.000000	324.000000	1607948617.195144
133	7215.098145	27477.511719	-66502.273438	-187500.015625	-187500.015625	-187500.015625	-187500.015625	-187500.015625	258.000000	427.000000	323.000000	1607948617.195146
134	6899.201172	27180.123047	-56945.425781	-187500.015625	-187500.015625	-187500.015625	-187500.015625	-187500.015625	257.000000	426.000000	323.000000	1607948617.195148
135	6657.377441	26944.199219	-42047.699219	-187500.015625	-187500.015625	-187500.015625	-187500.015625	-187500.015625	258.000000	427.000000	323.000000	1607948617.195150
136	6823.070801	27089.955078	-42326.023438	-187500.015625	-187500.015625	-187500.015625	-187500.015625	-187500.015625	258.000000	427.000000	324.000000	1607948617.195151
137	7173.188477	27423.398438	-57465.281250	-187500.015625	-187500.015625	-187500.015625	-187500.015625	-187500.015625	258.000000	427.000000	324.000000	1607948617.195154
138	7215.701660	27479.210938	-66493.554688	-187500.015625	-187500.015625	-187500.015625	-187500.015625	-187500.015625	257.000000	427.000000	323.000000	1607948617.195156
139	6910.711914	27192.460938	-57136.242188	-187500.015625	-187500.015625	-187500.015625	-187500.015625	-187500.015625	257.000000	425.000000	323.000000	1607948617.195159
140	6667.860352	26955.599609	-42243.566406	-187500.015625	-187500.015625	-187500.015625	-187500.015625	-187500.015625	258.000000	427.000000	323.000000	1607948617.195191
141	6826.312012	27096.482422	-42264.085938	-187500.015625	-187500.015625	-187500.015625	-187500.015625	-187500.015625	258.000000	427.000000	324.000000	1607948617.195194
142	7171.176758	27424.830078	-57192.882812	-187500.015625	-187500.015625	-187500.015625	-187500.015625	-187500.015625	258.000000	427.000000	324.000000	1607948617.195196
143	7220.239258	27483.615234	-66365.210938	-187500.015625	-187500.015625	-187500.015625	-187500.015625	-187500.015625	257.000000	427.000000	323.000000	1607948617.195199
144	6914.511719	27195.791016	-57290.781250	-187500.015625	-187500.015625	-187500.015625	-187500.015625	-187500.015625	257.000000	427.000000	323.000000	1607948617.195201
145	6664.932129	26952.873047	-42414.085938	-187500.015625	-187500.015625	-187500.015625	-187500.015625	-187500.015625	258.000000	426.000000	324.000000	1607948617.195204
146	6818.131348	27088.212891	-42183.238281	-187500.015625	-187500.015625	-187500.015625	-187500.015625	-187500.015625	258.000000	427.000000	324.000000	1607948617.195206
147	7154.033203	27409.048828	-56827.519531	-187500.015625	-187500.015625	-187500.015625	-187500.015625	-187500.015625	258.000000	427.000000	324.000000	1607948617.195208
148	7209.622070	27474.941406	-66013.687500	-187500.015625	-187500.015625	-187500.015625	-187500.015625	-187500.015625	258.000000	427.000000	323.000000	1607948617.195210
149	6912.880371	27195.412109	-57209.644531	-187500.015625	-187500.015625	-187500.015625	-187500.015625	-187500.015625	257.000000	427.000000	323.000000	1607948617.195212
150	6667.704102	26955.689453	-42546.746094	-187500.015625	-187500.015625	-187500.015625	-187500.015625	-187500.015625	258.000000	427.000000	323.000000	1607948617.195215
151	6815.739746	27087.027344	-42212.878906	-187500.015625	-187500.015625	-187500.015625	-187500.015625	-187500.015625	258.000000	426.000000	324.000000	1607948617.195217
152	7147.729980	27401.560547	-56655.433594	-187500.015625	-187500.015625	-187500.015625	-187500.015625	-187500.015625	258.000000	427.000000	324.000000	1607948617.195219
153	7208.236328	27473.869141	-65992.023438	-187500.015625	-187500.015625	-187500.015625	-187500.015625	-187500.015625	258.000000	427.000000	323.000000	1607948617.195221
154	6921.955078	27205.603516	-57534.593750	-187500.015625	-187500.015625	-187500.015625	-187500.015625	-187500.015625	257.000000	427.000000	323.000000	1607948617.195242
155	6680.533691	26968.853516	-43034.617188	-187500.015625	-187500.015625	-187500.015625	-187500.015625	-187500.015625	257.000000	428.000000	323.000000	1607948617.195243
156	6811.604492	27085.039062	-42404.589844	-187500.015625	-187500.015625	-187500.015625	-187500.015625	-187500.015625	258.000000	427.000000	324.000000	1607948617.195246
157	7139.281250	27394.765625	-56549.039062	-187500.015625	-187500.015625	-187500.015625	-187500.015625	-187500.015625	258.000000	427.000000	324.000000	1607948617.195247
158	7207.118652	27471.947266	-65926.648438	-187500.015625	-187500.015625	-187500.015625	-187500.015625	-187500.015625	257.000000	427.000000	323.000000	1607948617.195249
159	6921.664551	27203.033203	-57738.375000	-187500.015625	-187500.015625	-187500.015625	-187500.015625	-187500.015625	257.000000	426.000000	323.000000	1607948617.195252
160	6676.108398	26964.808594	-43339.875000	-187500.015625	-187500.015625	-187500.015625	-187500.015625	-187500.015625	257.000000	427.000000	323.000000	1607948617.195254
161	6810.486816	27080.544922	-42683.539062	-187500.015625	-187500.015625	-187500.015625	-187500.015625	-187500.015625	258.000000	427.000000	324.000000	1607948617.195255
162	7154.435547	27407.820312	-56827.273438	-187500.015625	-187500.015625	-187500.015625	-187500.015625	-187500.015625	258.000000	427.000000	324.000000	1607948617.195257
163	7215.992188	27478.718750	-66249.875000	-187500.015625	-187500.015625	-187500.015625	-187500.015625	-187500.015625	257.000000	427.000000	323.000000	1607948617.195262
164	6924.436035	27202.876953	-58120.613281	-187500.015625	-187500.015625	-187500.015625	-187500.015625	-187500.015625	257.000000	426.000000	323.000000	1607948617.195264
165	6680.220703	26966.015625	-43598.015625	-187500.015625	-187500.015625	-187500.015625	-187500.015625	-187500.015625	257.000000	428.000000	323.000000	1607948617.195268
166	6808.743652	27078.847656	-42616.707031	-187500.015625	-187500.015625	-187500.015625	-187500.015625	-187500.015625	258.000000	427.000000	324.000000	1607948617.195270
167	7146.880859	27400.488281	-56575.972656	-187500.015625	-187500.015625	-187500.015625	-187500.015625	-187500.015625	258.000000	427.000000	324.000000	1607948617.195274
168	7211.588867	27473.556641	-66149.601562	-187500.015625	-187500.015625	-187500.015625	-187500.015625	-187500.015625	257.000000	427.000000	323.000000	1607948617.195276
169	6923.273926	27200.238281	-58224.972656	-187500.015625	-187500.015625	-187500.015625	-187500.015625	-187500.015625	257.000000	427.000000	323.000000	1607948617.195278
170	6679.662109	26965.478516	-43700.164062	-187500.015625	-187500.015625	-187500.015625	-187500.015625	-187500.015625	258.000000	427.000000	323.000000	1607948617.195281
171	6802.082520	27071.179688	-42557.585938	-187500.015625	-187500.015625	-187500.015625	-187500.015625	-187500.015625	258.000000	427.000000	324.000000	1607948617.195283
172	7138.498535	27391.591797	-56394.210938	-187500.015625	-187500.015625	-187500.015625	-187500.015625	-187500.015625	258.000000	427.000000	324.000000	1607948617.195285
173	7213.444336	27474.853516	-66036.039062	-187500.015625	-187500.015625	-187500.015625	-187500.015625	-187500.015625	257.000000	427.000000	323.000000	1607948617.195287
174	6938.338867	27216.421875	-58281.320312	-187500.015625	-187500.015625	-187500.015625	-187500.015625	-187500.015625	257.000000	427.000000	323.000000	1607948617.195289
175	6685.920410	26971.648438	-43753.023438	-187500.015625	-187500.015625	-187500.015625	-187500.015625	-187500.015625	257.000000	427.000000	323.000000	1607948617.195291
176	6804.027344	27074.175781	-42389.210938	-187500.015625	-187500.015625	-187500.015625	-187500.015625	-187500.015625	258.000000	427.000000	324.000000	1607948617.195295
177	7133.402344	27384.261719	-56026.144531	-187500.015625	-187500.015625	-187500.015625	-187500.015625	-187500.015625	258.000000	427.000000	324.000000	1607948617.195296
178	7207.185547	27464.503906	-65796.468750	-187500.015625	-187500.015625	-187500.015625	-187500.015625	-187500.015625	257.000000	427.000000	323.000000	1607948617.195298
179	6934.717773	27209.246094	-58310.445312	-187500.015625	-187500.015625	-187500.015625	-187500.015625	-187500.015625	257.000000	427.000000	323.000000	1607948617.195301
180	6685.205566	26965.121094	-43854.835938	-187500.015625	-187500.015625	-187500.015625	-187500.015625	-187500.015625	257.000000	428.000000	323.000000	1607948617.195303
181	6808.005859	27074.578125	-42174.050781	-187500.015625	-187500.015625	-187500.015625	-187500.015625	-187500.015625	258.000000	427.000000	324.000000	1607948617.195306
182	7125.870117	27378.449219	-55276.488281	-187500.015625	-187500.015625	-187500.015625	-187500.015625	-187500.015625	258.000000	427.000000	324.000000	1607948617.195310
183	7206.448242	27463.855469	-64999.675781	-187500.015625	-187500.015625	-187500.015625	-187500.015625	-187500.015625	257.000000	427.000000	323.000000	1607948617.195312
184	6935.857910	27209.246094	-57866.250000	-187500.015625	-187500.015625	-187500.015625	-187500.015625	-187500.015625	257.000000	427.000000	323.000000	1607948617.195313
185	6680.176270	26961.253906	-43664.242188	-187500.015625	-187500.015625	-187500.015625	-187500.015625	-187500.015625	257.000000	427.000000	323.000000	1607948617.195315
186	6789.744629	27054.685547	-42151.121094	-187500.015625	-187500.015625	-187500.015625	-187500.015625	-187500.015625	258.000000	427.000000	324.000000	1607948617.195318
187	7118.561035	27366.849609	-55658.234375	-187500.015625	-187500.015625	-187500.015625	-187500.015625	-187500.015625	258.000000	427.000000	324.000000	1607948617.195320
188	7203.140137	27461.822266	-65604.398438	-187500.015625	-187500.015625	-187500.015625	-187500.015625	-187500.015625	257.000000	427.000000	323.000000	1607948617.195322
189	6936.997559	27212.578125	-58508.460938	-187500.015625	-187500.015625	-187500.015625	-187500.015625	-187500.015625	257.000000	427.000000	322.000000	1607948617.195324
190	6681.115234	26963.154297	-44140.179688	-187500.015625	-187500.015625	-187500.015625	-187500.015625	-187500.015625	257.000000	428.000000	323.000000	1607948617.195325
191	6794.460449	27063.714844	-42117.503906	-187500.015625	-187500.015625	-187500.015625	-187500.015625	-187500.015625	258.000000	427.000000	324.000000	1607948617.195328
192	7112.548340	27367.720703	-55022.281250	-187500.015625	-187500.015625	-187500.015625	-187500.015625	-187500.015625	258.000000	427.000000	324.000000	1607948617.195331
193	7202.379883	27461.888672	-65057.031250	-187500.015625	-187500.015625	-187500.015625	-187500.015625	-187500.015625	257.000000	427.000000	323.000000	1607948617.195333
194	6938.405762	27215.169922	-58257.382812	-187500.015625	-187500.015625	-187500.015625	-187500.015625	-187500.015625	257.000000	427.000000	322.000000	1607948617.195337
195	6681.226562	26967.535156	-43980.339844	-187500.015625	-187500.015625	-187500.015625	-187500.015625	-187500.015625	257.000000	427.000000	323.000000	1607948617.195339
196	6785.855469	27057.322266	-42110.507812	-187500.015625	-187500.015625	-187500.015625	-187500.015625	-187500.015625	258.000000	427.000000	324.000000	1607948617.195340
197	7118.695312	27371.609375	-55578.929688	-187500.015625	-187500.015625	-187500.015625	-187500.015625	-187500.015625	258.000000	427.000000	324.000000	1607948617.195342
198	7205.397461	27465.287109	-65904.382812	-187500.015625	-187500.015625	-187500.015625	-187500.015625	-187500.015625	257.000000	427.000000	323.000000	1607948617.195343
199	6933.063965	27210.677734	-59051.273438	-187500.015625	-187500.015625	-187500.015625	-187500.015625	-187500.015625	257.000000	427.000000	322.000000	1607948617.195346
200	6676.488281	26964.919922	-44442.128906	-187500.015625	-187500.015625	-187500.015625	-187500.015625	-187500.015625	257.000000	427.000000	323.000000	1607948617.195348
201	6776.646484	27052.046875	-42225.261719	-187500.015625	-187500.015625	-187500.015625	-187500.015625	-187500.015625	257.000000	427.000000	324.000000	1607948617.195349
202	7109.955566	27368.056641	-55590.531250	-187500.015625	-187500.015625	-187500.015625	-187500.015625	-187500.015625	258.000000	427.000000	324.000000	1607948617.195351
203	7207.118652	27471.052734	-66054.250000	-187500.015625	-187500.015625	-187500.015625	-187500.015625	-187500.015625	257.000000	427.000000	323.000000	1607948617.195353
204	6943.837402	27222.925781	-59343.789062	-187500.015625	-187500.015625	-187500.015625	-187500.015625	-187500.015625	257.000000	427.000000	322.000000	1607948617.195354
205	6679.952637	26968.183594	-44695.304688	-187500.015625	-187500.015625	-187500.015625	-187500.015625	-187500.015625	257.000000	427.000000	323.000000	1607948617.195356
206	6776.467773	27051.509766	-42231.875000	-187500.015625	-187500.015625	-187500.015625	-187500.015625	-187500.015625	258.000000	427.000000	324.000000	1607948617.195358
207	7108.458008	27364.546875	-55377.316406	-187500.015625	-187500.015625	-187500.015625	-187500.015625	-187500.015625	258.000000	427.000000	324.000000	1607948617.195360
208	7215.992188	27478.294922	-65944.796875	-187500.015625	-187500.015625	-187500.015625	-187500.015625	-187500.015625	257.000000	427.000000	323.000000	1607948617.195362
209	6951.571289	27229.966797	-59467.953125	-187500.015625	-187500.015625	-187500.015625	-187500.015625	-187500.015625	257.000000	427.000000	322.000000	1607948617.195364
210	6687.954590	26974.150391	-44898.773438	-187500.015625	-187500.015625	-187500.015625	-187500.015625	-187500.015625	257.000000	427.000000	323.000000	1607948617.195371
211	6778.791992	27049.611328	-42285.968750	-187500.015625	-187500.015625	-187500.015625	-187500.015625	-187500.015625	258.000000	427.000000	324.000000	1607948617.195372
212	7100.209961	27355.271484	-55259.703125	-187500.015625	-187500.015625	-187500.015625	-187500.015625	-187500.015625	258.000000	427.000000	324.000000	1607948617.195374
213	7208.973633	27469.845703	-65845.820312	-187500.015625	-187500.015625	-187500.015625	-187500.015625	-187500.015625	257.000000	427.000000	323.000000	1607948617.195376
214	6954.901367	27231.554688	-59561.695312	-187500.015625	-187500.015625	-187500.015625	-187500.015625	-187500.015625	257.000000	427.000000	322.000000	1607948617.195380
215	6691.620117	26976.810547	-45055.058594	-187500.015625	-187500.015625	-187500.015625	-187500.015625	-187500.015625	257.000000	427.000000	323.000000	1607948617.195382
216	6780.781250	27053.388672	-42036.500000	-187500.015625	-187500.015625	-187500.015625	-187500.015625	-187500.015625	258.000000	427.000000	324.000000	1607948617.195384
217	7098.936035	27355.382812	-54416.929688	-187500.015625	-187500.015625	-187500.015625	-187500.015625	-187500.015625	258.000000	427.000000	324.000000	1607948617.195386
218	7205.106934	27463.095703	-65080.453125	-187500.015625	-187500.015625	-187500.015625	-187500.015625	-187500.015625	257.000000	427.000000	323.000000	1607948617.195388
219	6959.282227	27234.503906	-59227.808594	-187500.015625	-187500.015625	-187500.015625	-187500.015625	-187500.015625	257.000000	427.000000	322.000000	1607948617.195390
220	6693.699219	26980.410156	-44879.910156	-187500.015625	-187500.015625	-187500.015625	-187500.015625	-187500.015625	257.000000	427.000000	323.000000	1607948617.195392
221	6777.920410	27052.404297	-42060.148438	-187500.015625	-187500.015625	-187500.015625	-187500.015625	-187500.015625	257.000000	427.000000	324.000000	1607948617.195394
222	7107.161621	27361.976562	-54994.832031	-187500.015625	-187500.015625	-187500.015625	-187500.015625	-187500.015625	258.000000	427.000000	324.000000	1607948617.195396
223	7220.686035	27479.078125	-65941.312500	-187500.015625	-187500.015625	-187500.015625	-187500.015625	-187500.015625	257.000000	427.000000	323.000000	1607948617.195398
224	6972.604004	27248.564453	-60047.332031	-187500.015625	-187500.015625	-187500.015625	-187500.015625	-187500.015625	257.000000	427.000000	322.000000	1607948617.195399
225	6702.237305	26989.574219	-45440.960938	-187500.015625	-187500.015625	-187500.015625	-187500.015625	-187500.015625	257.000000	427.000000	323.000000	1607948617.195402
226	6784.894043	27057.679688	-42314.128906	-187500.015625	-187500.015625	-187500.015625	-187500.015625	-187500.015625	257.000000	426.000000	324.000000	1607948617.195404
227	7119.857422	27374.605469	-55073.578125	-187500.015625	-187500.015625	-187500.015625	-187500.015625	-187500.015625	258.000000	427.000000	324.000000	1607948617.195405
228	7235.818359	27496.064453	-66068.179688	-187500.015625	-187500.015625	-187500.015625	-187500.015625	-187500.015625	257.000000	427.000000	323.000000	1607948617.195407
229	6982.640137	27260.476562	-60338.062500	-187500.015625	-187500.015625	-187500.015625	-187500.015625	-187500.015625	257.000000	427.000000	322.000000	1607948617.195408
230	6704.830078	26993.619141	-45783.433594	-187500.015625	-187500.015625	-187500.015625	-187500.015625	-187500.015625	257.000000	427.000000	323.000000	1607948617.195410
231	6789.655273	27065.369141	-42457.828125	-187500.015625	-187500.015625	-187500.015625	-187500.015625	-187500.015625	257.000000	427.000000	324.000000	1607948617.195412
232	7116.996582	27373.689453	-55008.960938	-187500.015625	-187500.015625	-187500.015625	-187500.015625	-187500.015625	258.000000	426.000000	324.000000	1607948617.195415
233	7231.794922	27492.734375	-65998.750000	-187500.015625	-187500.015625	-187500.015625	-187500.015625	-187500.015625	257.000000	427.000000	323.000000	1607948617.195418
234	6987.132812	27266.535156	-60399.351562	-187500.015625	-187500.015625	-187500.015625	-187500.015625	-187500.015625	257.000000	427.000000	323.000000	1607948617.195420
235	6716.073242	27006.919922	-45954.781250	-187500.015625	-187500.015625	-187500.015625	-187500.015625	-187500.015625	257.000000	427.000000	323.000000	1607948617.195422
236	6778.255859	27055.064453	-42490.082031	-187500.015625	-187500.015625	-187500.015625	-187500.015625	-187500.015625	257.000000	427.000000	324.000000	1607948617.195424
237	7097.103516	27355.136719	-54841.097656	-187500.015625	-187500.015625	-187500.015625	-187500.015625	-187500.015625	258.000000	427.000000	324.000000	1607948617.195427
238	7222.720215	27483.726562	-65887.640625	-187500.015625	-187500.015625	-187500.015625	-187500.015625	-187500.015625	257.000000	427.000000	323.000000	1607948617.195430
239	6981.298828	27258.130859	-60511.242188	-187500.015625	-187500.015625	-187500.015625	-187500.015625	-187500.015625	256.000000	427.000000	323.000000	1607948617.195432
240	6708.965332	26996.927734	-46108.382812	-187500.015625	-187500.015625	-187500.015625	-187500.015625	-187500.015625	257.000000	426.000000	323.000000	1607948617.674992
241	6771.773438	27047.287109	-42514.156250	-187500.015625	-187500.015625	-187500.015625	-187500.015625	-187500.015625	257.000000	427.000000	323.000000	1607948617.675134
242	7094.912598	27351.136719	-54762.777344	-187500.015625	-187500.015625	-187500.015625	-187500.015625	-187500.015625	257.000000	427.000000	324.000000	1607948617.675136
243	7215.701660	27477.066406	-65875.125000	-187500.015625	-187500.015625	-187500.015625	-187500.015625	-187500.015625	257.000000	427.000000	323.000000	1607948617.675138
244	6975.666504	27255.335938	-60673.449219	-187500.015625	-187500.015625	-187500.015625	-187500.015625	-187500.015625	257.000000	427.000000	322.000000	1607948617.675139
245	6709.390137	26998.089844	-46299.378906	-187500.015625	-187500.015625	-187500.015625	-187500.015625	-187500.015625	257.000000	427.000000	323.000000	1607948617.675141
246	6769.739746	27044.291016	-42559.417969	-187500.015625	-187500.015625	-187500.015625	-187500.015625	-187500.015625	257.000000	427.000000	324.000000	1607948617.675142
247	7090.241211	27347.044922	-54679.160156	-187500.015625	-187500.015625	-187500.015625	-187500.015625	-187500.015625	258.000000	427.000000	324.000000	1607948617.675144
248	7222.384766	27485.425781	-65843.789062	-187500.015625	-187500.015625	-187500.015625	-187500.015625	-187500.015625	257.000000	427.000000	323.000000	1607948617.675146
249	6980.807129	27262.175781	-60811.406250	-187500.015625	-187500.015625	-187500.015625	-187500.015625	-187500.015625	257.000000	426.000000	322.000000	1607948617.675147
250	6706.484375	26997.955078	-46502.601562	-187500.015625	-187500.015625	-187500.015625	-187500.015625	-187500.015625	257.000000	428.000000	323.000000	1607948617.675149
251	6762.251953	27040.111328	-42598.421875	-187500.015625	-187500.015625	-187500.015625	-187500.015625	-187500.015625	257.000000	427.000000	324.000000	1607948617.675150
252	7083.133301	27341.748047	-54524.640625	-187500.015625	-187500.015625	-187500.015625	-187500.015625	-187500.015625	257.000000	428.000000	324.000000	1607948617.675152
253	7213.980469	27475.835938	-65666.562500	-187500.015625	-187500.015625	-187500.015625	-187500.015625	-187500.015625	257.000000	427.000000	323.000000	1607948617.675153
254	6984.115234	27262.712891	-60843.972656	-187500.015625	-187500.015625	-187500.015625	-187500.015625	-187500.015625	256.000000	427.000000	323.000000	1607948617.675155
255	6712.094727	27003.275391	-46637.628906	-187500.015625	-187500.015625	-187500.015625	-187500.015625	-187500.015625	257.000000	428.000000	323.000000	1607948617.675157
256	6764.867188	27043.486328	-42588.050781	-187500.015625	-187500.015625	-187500.015625	-187500.015625	-187500.015625	257.000000	426.000000	324.000000	1607948617.675164
257	7080.719238	27341.501953	-54277.164062	-187500.015625	-187500.015625	-187500.015625	-187500.015625	-187500.015625	257.000000	427.000000	324.000000	1607948617.675165
258	7223.145020	27488.687500	-65427.914062	-187500.015625	-187500.015625	-187500.015625	-187500.015625	-187500.015625	257.000000	428.000000	323.000000	1607948617.675167
259	6992.318359	27274.179688	-60753.179688	-187500.015625	-187500.015625	-187500.015625	-187500.015625	-187500.015625	257.000000	427.000000	323.000000	1607948617.675169
260	6718.867188	27011.589844	-46711.703125	-187500.015625	-187500.015625	-187500.015625	-187500.015625	-187500.015625	257.000000	428.000000	323.000000	1607948617.675170
261	6767.012695	27049.275391	-42655.328125	-187500.015625	-187500.015625	-187500.015625	-187500.015625	-187500.015625	258.000000	427.000000	324.000000	1607948617.675172
262	7064.291016	27327.443359	-54170.992188	-187500.015625	-187500.015625	-187500.015625	-187500.015625	-187500.015625	258.000000	427.000000	324.000000	1607948617.675173
263	7206.358398	27472.326172	-65247.042969	-187500.015625	-187500.015625	-187500.015625	-187500.015625	-187500.015625	257.000000	428.000000	323.000000	1607948617.675175
264	6990.418457	27270.937500	-60726.714844	-187500.015625	-187500.015625	-187500.015625	-187500.015625	-187500.015625	257.000000	427.000000	322.000000	1607948617.675176
265	6720.811523	27011.166016	-46805.042969	-187500.015625	-187500.015625	-187500.015625	-187500.015625	-187500.015625	257.000000	427.000000	323.000000	1607948617.675178
266	6770.119629	27049.923828	-42699.207031	-187500.015625	-187500.015625	-187500.015625	-187500.015625	-187500.015625	257.000000	427.000000	323.000000	1607948617.675179
267	7079.445312	27341.345703	-54064.957031	-187500.015625	-187500.015625	-187500.015625	-187500.015625	-187500.015625	257.000000	427.000000	324.000000	1607948617.675181
268	7211.030273	27475.589844	-65043.195312	-187500.015625	-187500.015625	-187500.015625	-187500.015625	-187500.015625	257.000000	427.000000	323.000000	1607948617.675183
269	6992.094727	27271.541016	-60641.441406	-187500.015625	-187500.015625	-187500.015625	-187500.015625	-187500.015625	256.000000	427.000000	322.000000	1607948617.675184
270	6727.673828	27017.736328	-46869.839844	-187500.015625	-187500.015625	-187500.015625	-187500.015625	-187500.015625	257.000000	428.000000	323.000000	1607948617.675186
271	6773.785156	27053.253906	-42729.269531	-187500.015625	-187500.015625	-187500.015625	-187500.015625	-187500.015625	257.000000	427.000000	324.000000	1607948617.675188
272	7082.910156	27344.207031	-54018.753906	-187500.015625	-187500.015625	-187500.015625	-187500.015625	-187500.015625	257.000000	428.000000	324.000000	1607948617.675189
273	7215.656738	27478.964844	-65006.558594	-187500.015625	-187500.015625	-187500.015625	-187500.015625	-187500.015625	257.000000	427.000000	323.000000	1607948617.675191
274	6997.302734	27276.011719	-60719.675781	-187500.015625	-187500.015625	-187500.015625	-187500.015625	-187500.015625	257.000000	427.000000	322.000000	1607948617.675192
275	6726.846680	27015.703125	-46929.585938	-187500.015625	-187500.015625	-187500.015625	-187500.015625	-187500.015625	257.000000	428.000000	323.000000	1607948617.675194
276	6767.079590	27044.828125	-42397.367188	-187500.015625	-187500.015625	-187500.015625	-187500.015625	-187500.015625	257.000000	427.000000	324.000000	1607948617.675196
277	7052.041992	27314.457031	-53226.476562	-187500.015625	-187500.015625	-187500.015625	-187500.015625	-187500.015625	257.000000	427.000000	323.000000	1607948617.675197
278	7199.519043	27464.660156	-64302.011719	-187500.015625	-187500.015625	-187500.015625	-187500.015625	-187500.015625	257.000000	427.000000	323.000000	1607948617.675199
279	7005.572754	27286.203125	-60310.859375	-187500.015625	-187500.015625	-187500.015625	-187500.015625	-187500.015625	256.000000	427.000000	322.000000	1607948617.675201
280	6742.090332	27033.115234	-46800.304688	-187500.015625	-187500.015625	-187500.015625	-187500.015625	-187500.015625	257.000000	427.000000	323.000000	1607948617.675203
281	6774.724121	27055.958984	-42684.117188	-187500.015625	-187500.015625	-187500.015625	-187500.015625	-187500.015625	257.000000	427.000000	324.000000	1607948617.675205
282	7074.460938	27337.232422	-53819.398438	-187500.015625	-187500.015625	-187500.015625	-187500.015625	-187500.015625	257.000000	427.000000	324.000000	1607948617.675206
283	7211.231445	27476.417969	-64731.140625	-187500.015625	-187500.015625	-187500.015625	-187500.015625	-187500.015625	257.000000	427.000000	323.000000	1607948617.675208
284	6993.994629	27274.468750	-60563.480469	-187500.015625	-187500.015625	-187500.015625	-187500.015625	-187500.015625	256.000000	428.000000	322.000000	1607948617.675209
285	6730.690918	27021.984375	-47105.003906	-187500.015625	-187500.015625	-187500.015625	-187500.015625	-187500.015625	257.000000	428.000000	323.000000	1607948617.675211
286	6765.738770	27046.236328	-43029.566406	-187500.015625	-187500.015625	-187500.015625	-187500.015625	-187500.015625	257.000000	427.000000	324.000000	1607948617.675213
287	7060.982910	27322.458984	-53990.660156	-187500.015625	-187500.015625	-187500.015625	-187500.015625	-187500.015625	257.000000	427.000000	323.000000	1607948617.675214
288	7201.977539	27465.576172	-64732.660156	-187500.015625	-187500.015625	-187500.015625	-187500.015625	-187500.015625	257.000000	427.000000	323.000000	1607948617.675216
289	6998.375488	27276.390625	-60715.582031	-187500.015625	-187500.015625	-187500.015625	-187500.015625	-187500.015625	257.000000	426.000000	323.000000	1607948617.675218
290	6738.849609	27026.298828	-47418.332031	-187500.015625	-187500.015625	-187500.015625	-187500.015625	-187500.015625	257.000000	428.000000	323.000000	1607948617.675220
291	6769.091309	27047.644531	-43260.726562	-187500.015625	-187500.015625	-187500.015625	-187500.015625	-187500.015625	257.000000	427.000000	324.000000	1607948617.675221
292	7063.329590	27324.761719	-53979.082031	-187500.015625	-187500.015625	-187500.015625	-187500.015625	-187500.015625	257.000000	427.000000	324.000000	1607948617.675223
293	7201.195312	27463.587891	-64543.675781	-187500.015625	-187500.015625	-187500.015625	-187500.015625	-187500.015625	257.000000	427.000000	323.000000	1607948617.675225
294	6998.241699	27275.318359	-60592.269531	-187500.015625	-187500.015625	-187500.015625	-187500.015625	-187500.015625	257.000000	427.000000	323.000000	1607948617.675226
295	6735.608398	27022.789062	-47458.832031	-187500.015625	-187500.015625	-187500.015625	-187500.015625	-187500.015625	257.000000	428.000000	323.000000	1607948617.675228
296	6770.164551	27046.951172	-43315.914062	-187500.015625	-187500.015625	-187500.015625	-187500.015625	-187500.015625	257.000000	427.000000	323.000000	1607948617.675230
297	7049.091797	27309.605469	-53781.671875	-187500.015625	-187500.015625	-187500.015625	-187500.015625	-187500.015625	257.000000	427.000000	324.000000	1607948617.675231
298	7183.492676	27444.878906	-64205.203125	-187500.015625	-187500.015625	-187500.015625	-187500.015625	-187500.015625	257.000000	427.000000	323.000000	1607948617.675233
299	6988.854004	27265.082031	-60407.957031	-187500.015625	-187500.015625	-187500.015625	-187500.015625	-187500.015625	257.000000	427.000000	322.000000	1607948617.675235
300	6730.579590	27017.246094	-47480.648438	-187500.015625	-187500.015625	-187500.015625	-187500.015625	-187500.015625	257.000000	427.000000	323.000000	1607948617.675236
301	6760.128418	27036.847656	-43260.054688	-187500.015625	-187500.015625	-187500.015625	-187500.015625	-187500.015625	257.000000	427.000000	324.000000	1607948617.675238
302	7039.592285	27301.470703	-53543.085938	-187500.015625	-187500.015625	-187500.015625	-187500.015625	-187500.015625	257.000000	427.000000	323.000000	1607948617.675239
303	7188.119629	27454.400391	-63930.925781	-187500.015625	-187500.015625	-187500.015625	-187500.015625	-187500.015625	257.000000	427.000000	323.000000	1607948617.675242
304	7004.656250	27285.980469	-60308.828125	-187500.015625	-187500.015625	-187500.015625	-187500.015625	-187500.015625	257.000000	426.000000	323.000000	1607948617.675243
305	6748.751465	27038.703125	-47605.390625	-187500.015625	-187500.015625	-187500.015625	-187500.015625	-187500.015625	257.000000	428.000000	323.000000	1607948617.675245
306	6782.189453	27062.976562	-43538.714844	-187500.015625	-187500.015625	-187500.015625	-187500.015625	-187500.015625	257.000000	427.000000	324.000000	1607948617.675247
307	7065.229492	27330.058594	-53789.875000	-187500.015625	-187500.015625	-187500.015625	-187500.015625	-187500.015625	257.000000	427.000000	324.000000	1607948617.675248
308	7196.836914	27463.207031	-63995.410156	-187500.015625	-187500.015625	-187500.015625	-187500.015625	-187500.015625	257.000000	427.000000	323.000000	1607948617.675250
309	7004.723633	27284.728516	-60378.964844	-187500.015625	-187500.015625	-187500.015625	-187500.015625	-187500.015625	257.000000	427.000000	322.000000	1607948617.675251
310	6754.026367	27042.771484	-47799.828125	-187500.015625	-187500.015625	-187500.015625	-187500.015625	-187500.015625	257.000000	427.000000	323.000000	1607948617.675253
311	6777.920410	27057.433594	-43789.324219	-187500.015625	-187500.015625	-187500.015625	-187500.015625	-187500.015625	257.000000	427.000000	324.000000	1607948617.675255
312	7061.273438	27325.074219	-53879.234375	-187500.015625	-187500.015625	-187500.015625	-187500.015625	-187500.015625	257.000000	427.000000	324.000000	1607948617.675257
313	7196.434570	27460.501953	-63990.406250	-187500.015625	-187500.015625	-187500.015625	-187500.015625	-187500.015625	257.000000	428.000000	323.000000	1607948617.675258
314	7005.327148	27284.169922	-60487.195312	-187500.015625	-187500.015625	-187500.015625	-187500.015625	-187500.015625	257.000000	427.000000	322.000000	1607948617.675260
315	6757.334473	27045.945312	-48022.296875	-187500.015625	-187500.015625	-187500.015625	-187500.015625	-187500.015625	257.000000	428.000000	323.000000	1607948617.675261
316	6783.418945	27060.451172	-43987.406250	-187500.015625	-187500.015625	-187500.015625	-187500.015625	-187500.015625	257.000000	427.000000	323.000000	1607948617.675263
317	7051.170410	27308.644531	-53935.785156	-187500.015625	-187500.015625	-187500.015625	-187500.015625	-187500.015625	257.000000	427.000000	324.000000	1607948617.675265
318	7185.884277	27445.503906	-63910.832031	-187500.015625	-187500.015625	-187500.015625	-187500.015625	-187500.015625	257.000000	427.000000	323.000000	1607948617.675267
319	7000.387207	27275.699219	-60515.781250	-187500.015625	-187500.015625	-187500.015625	-187500.015625	-187500.015625	256.000000	427.000000	322.000000	1607948617.675268
320	6749.421875	27035.976562	-48139.375000	-187500.015625	-187500.015625	-187500.015625	-187500.015625	-187500.015625	257.000000	427.000000	323.000000	1607948617.675270
321	6771.326660	27051.376953	-44034.992188	-187500.015625	-187500.015625	-187500.015625	-187500.015625	-187500.015625	257.000000	427.000000	323.000000	1607948617.675271
322	7041.559082	27306.431641	-53898.906250	-187500.015625	-187500.015625	-187500.015625	-187500.015625	-187500.015625	257.000000	427.000000	323.000000	1607948617.675273
323	7174.306152	27440.587891	-63902.003906	-187500.015625	-187500.015625	-187500.015625	-187500.015625	-187500.015625	257.000000	428.000000	323.000000	1607948617.675275
324	6996.520508	27275.474609	-60635.003906	-187500.015625	-187500.015625	-187500.015625	-187500.015625	-187500.015625	256.000000	427.000000	322.000000	1607948617.675276
325	6752.774902	27042.660156	-48308.152344	-187500.015625	-187500.015625	-187500.015625	-187500.015625	-187500.015625	257.000000	428.000000	323.000000	1607948617.675278
326	6770.946777	27054.974609	-44023.300781	-187500.015625	-187500.015625	-187500.015625	-187500.015625	-187500.015625	257.000000	427.000000	324.000000	1607948617.675280
327	7043.325195	27309.806641	-53709.652344	-187500.015625	-187500.015625	-187500.015625	-187500.015625	-187500.015625	257.000000	427.000000	324.000000	1607948617.675282
328	7181.592773	27446.175781	-63760.003906	-187500.015625	-187500.015625	-187500.015625	-187500.015625	-187500.015625	257.000000	428.000000	323.000000	1607948617.675283
329	7004.187012	27282.515625	-60652.484375	-187500.015625	-187500.015625	-187500.015625	-187500.015625	-187500.015625	257.000000	427.000000	322.000000	1607948617.675285
330	6752.886230	27041.900391	-48443.359375	-187500.015625	-187500.015625	-187500.015625	-187500.015625	-187500.015625	257.000000	427.000000	323.000000	1607948617.675287
331	6768.130371	27051.935547	-44147.980469	-187500.015625	-187500.015625	-187500.015625	-187500.015625	-187500.015625	257.000000	427.000000	323.000000	1607948617.675288
332	7039.770996	27308.310547	-53755.628906	-187500.015625	-187500.015625	-187500.015625	-187500.015625	-187500.015625	257.000000	427.000000	324.000000	1607948617.675290
333	7177.390625	27444.990234	-63768.273438	-187500.015625	-187500.015625	-187500.015625	-187500.015625	-187500.015625	257.000000	427.000000	323.000000	1607948617.675292
334	7006.399902	27285.355469	-60752.464844	-187500.015625	-187500.015625	-187500.015625	-187500.015625	-187500.015625	256.000000	427.000000	322.000000	1607948617.675293
335	6758.407227	27047.041016	-48540.632812	-187500.015625	-187500.015625	-187500.015625	-187500.015625	-187500.015625	257.000000	428.000000	323.000000	1607948617.675295
336	6776.221680	27058.417969	-44124.085938	-187500.015625	-187500.015625	-187500.015625	-187500.015625	-187500.015625	257.000000	427.000000	324.000000	1607948617.675296
337	7048.108398	27316.021484	-53642.933594	-187500.015625	-187500.015625	-187500.015625	-187500.015625	-187500.015625	257.000000	427.000000	323.000000	1607948617.675298
338	7183.023438	27447.359375	-63734.968750	-187500.015625	-187500.015625	-187500.015625	-187500.015625	-187500.015625	257.000000	427.000000	323.000000	1607948617.675300
339	7006.802246	27279.498047	-60863.730469	-187500.015625	-187500.015625	-187500.015625	-187500.015625	-187500.015625	257.000000	427.000000	323.000000	1607948617.675301
340	6767.728027	27054.058594	-48730.644531	-187500.015625	-187500.015625	-187500.015625	-187500.015625	-187500.015625	257.000000	428.000000	323.000000	1607948617.675303
341	6781.027344	27066.285156	-44205.246094	-187500.015625	-187500.015625	-187500.015625	-187500.015625	-187500.015625	257.000000	427.000000	324.000000	1607948617.675304
342	7036.105469	27304.912109	-53563.027344	-187500.015625	-187500.015625	-187500.015625	-187500.015625	-187500.015625	257.000000	427.000000	324.000000	1607948617.675306
343	7176.608398	27443.806641	-63667.554688	-187500.015625	-187500.015625	-187500.015625	-187500.015625	-187500.015625	257.000000	428.000000	323.000000	1607948617.675308
344	7009.283203	27288.082031	-60976.160156	-187500.015625	-187500.015625	-187500.015625	-187500.015625	-187500.015625	257.000000	427.000000	323.000000	1607948617.675309
345	6757.200195	27042.615234	-48949.402344	-187500.015625	-187500.015625	-187500.015625	-187500.015625	-187500.015625	257.000000	428.000000	323.000000	1607948617.675311
346	6763.480957	27041.005859	-44369.328125	-187500.015625	-187500.015625	-187500.015625	-187500.015625	-187500.015625	257.000000	427.000000	323.000000	1607948617.675313
347	7026.539062	27289.220703	-53674.515625	-187500.015625	-187500.015625	-187500.015625	-187500.015625	-187500.015625	257.000000	427.000000	324.000000	1607948617.675314
348	7173.747559	27435.089844	-63791.609375	-187500.015625	-187500.015625	-187500.015625	-187500.015625	-187500.015625	257.000000	428.000000	323.000000	1607948617.675316
349	7018.357910	27292.998047	-61226.253906	-187500.015625	-187500.015625	-187500.015625	-187500.015625	-187500.015625	256.000000	427.000000	322.000000	1607948617.675318
350	6770.768066	27055.958984	-49214.828125	-187500.015625	-187500.015625	-187500.015625	-187500.015625	-187500.015625	257.000000	428.000000	323.000000	1607948617.675320
351	6776.221680	27053.968750	-44468.480469	-187500.015625	-187500.015625	-187500.015625	-187500.015625	-187500.015625	257.000000	428.000000	324.000000	1607948617.675321
352	7032.148926	27293.445312	-53583.296875	-187500.015625	-187500.015625	-187500.015625	-187500.015625	-187500.015625	257.000000	427.000000	324.000000	1607948617.675323
353	7175.982422	27437.591797	-63737.761719	-187500.015625	-187500.015625	-187500.015625	-187500.015625	-187500.015625	257.000000	427.000000	323.000000	1607948617.675324
354	7019.967285	27296.933594	-61331.933594	-187500.015625	-187500.015625	-187500.015625	-187500.015625	-187500.015625	257.000000	427.000000	322.000000	1607948617.675326
355	6768.420898	27055.779297	-49374.242188	-187500.015625	-187500.015625	-187500.015625	-187500.015625	-187500.015625	257.000000	428.000000	323.000000	1607948617.675328
356	6764.643555	27044.492188	-44571.410156	-187500.015625	-187500.015625	-187500.015625	-187500.015625	-187500.015625	257.000000	427.000000	323.000000	1607948617.675329
357	7019.251953	27283.968750	-53640.519531	-187500.015625	-187500.015625	-187500.015625	-187500.015625	-187500.015625	257.000000	428.000000	323.000000	1607948617.675331
358	7175.110840	27440.542969	-63793.597656	-187500.015625	-187500.015625	-187500.015625	-187500.015625	-187500.015625	257.000000	428.000000	323.000000	1607948617.675333
359	7021.867188	27302.185547	-61458.062500	-187500.015625	-187500.015625	-187500.015625	-187500.015625	-187500.015625	256.000000	427.000000	323.000000	1607948617.675334
360	6772.734863	27063.736328	-49537.187500	-187500.015625	-187500.015625	-187500.015625	-187500.015625	-187500.015625	256.000000	428.000000	323.000000	1607948618.155368
361	6767.236328	27049.275391	-44602.414062	-187500.015625	-187500.015625	-187500.015625	-187500.015625	-187500.015625	257.000000	427.000000	324.000000	1607948618.155422
362	7023.297852	27289.757812	-53525.316406	-187500.015625	-187500.015625	-187500.015625	-187500.015625	-187500.015625	257.000000	427.000000	323.000000	1607948618.155506
363	7177.278809	27444.275391	-63729.871094	-187500.015625	-187500.015625	-187500.015625	-187500.015625	-187500.015625	257.000000	427.000000	323.000000	1607948618.155508
364	7026.315430	27304.867188	-61569.152344	-187500.015625	-187500.015625	-187500.015625	-187500.015625	-187500.015625	256.000000	427.000000	322.000000	1607948618.155510
365	6777.831055	27066.666016	-49768.929688	-187500.015625	-187500.015625	-187500.015625	-187500.015625	-187500.015625	257.000000	428.000000	323.000000	1607948618.155512
366	6769.314941	27054.841797	-44790.925781	-187500.015625	-187500.015625	-187500.015625	-187500.015625	-187500.015625	257.000000	427.000000	324.000000	1607948618.155513
367	7032.283203	27301.560547	-53619.171875	-187500.015625	-187500.015625	-187500.015625	-187500.015625	-187500.015625	257.000000	427.000000	323.000000	1607948618.155515
368	7182.978516	27450.042969	-63767.199219	-187500.015625	-187500.015625	-187500.015625	-187500.015625	-187500.015625	257.000000	427.000000	323.000000	1607948618.155516
369	7032.104492	27311.908203	-61668.640625	-187500.015625	-187500.015625	-187500.015625	-187500.015625	-187500.015625	257.000000	427.000000	322.000000	1607948618.155519
370	6785.833008	27075.203125	-49940.433594	-187500.015625	-187500.015625	-187500.015625	-187500.015625	-187500.015625	256.000000	428.000000	323.000000	1607948618.155520
371	6781.720215	27065.458984	-44870.945312	-187500.015625	-187500.015625	-187500.015625	-187500.015625	-187500.015625	257.000000	427.000000	323.000000	1607948618.155522
372	7035.636230	27302.320312	-53591.121094	-187500.015625	-187500.015625	-187500.015625	-187500.015625	-187500.015625	257.000000	427.000000	324.000000	1607948618.155524
373	7186.823242	27453.126953	-63796.191406	-187500.015625	-187500.015625	-187500.015625	-187500.015625	-187500.015625	257.000000	428.000000	323.000000	1607948618.155529
374	7034.116211	27314.814453	-61872.777344	-187500.015625	-187500.015625	-187500.015625	-187500.015625	-187500.015625	256.000000	427.000000	322.000000	1607948618.155531
375	6786.480957	27077.371094	-50112.003906	-187500.015625	-187500.015625	-187500.015625	-187500.015625	-187500.015625	256.000000	428.000000	323.000000	1607948618.155533
376	6765.492676	27051.533203	-44452.121094	-187500.015625	-187500.015625	-187500.015625	-187500.015625	-187500.015625	257.000000	428.000000	323.000000	1607948618.155535
377	7002.063477	27275.945312	-52392.085938	-187500.015625	-187500.015625	-187500.015625	-187500.015625	-187500.015625	257.000000	427.000000	324.000000	1607948618.155536
378	7166.147949	27435.000000	-62817.027344	-187500.015625	-187500.015625	-187500.015625	-187500.015625	-187500.015625	257.000000	428.000000	323.000000	1607948618.155538
379	7027.433105	27307.818359	-61322.656250	-187500.015625	-187500.015625	-187500.015625	-187500.015625	-187500.015625	256.000000	427.000000	323.000000	1607948618.155540
380	6782.614258	27072.566406	-49925.457031	-187500.015625	-187500.015625	-187500.015625	-187500.015625	-187500.015625	257.000000	427.000000	323.000000	1607948618.155541
381	6774.232422	27063.177734	-44896.070312	-187500.015625	-187500.015625	-187500.015625	-187500.015625	-187500.015625	257.000000	427.000000	323.000000	1607948618.155543
382	7024.013184	27298.654297	-53555.804688	-187500.015625	-187500.015625	-187500.015625	-187500.015625	-187500.015625	257.000000	427.000000	323.000000	1607948618.155544
383	7176.206055	27449.304688	-63782.242188	-187500.015625	-187500.015625	-187500.015625	-187500.015625	-187500.015625	257.000000	428.000000	323.000000	1607948618.155546
384	7029.109375	27312.445312	-62072.492188	-187500.015625	-187500.015625	-187500.015625	-187500.015625	-187500.015625	256.000000	427.000000	323.000000	1607948618.155548
385	6782.166992	27075.806641	-50432.507812	-187500.015625	-187500.015625	-187500.015625	-187500.015625	-187500.015625	257.000000	428.000000	323.000000	1607948618.155549
386	6761.894043	27052.605469	-45041.265625	-187500.015625	-187500.015625	-187500.015625	-187500.015625	-187500.015625	257.000000	427.000000	323.000000	1607948618.155551
387	7010.915039	27285.757812	-53456.230469	-187500.015625	-187500.015625	-187500.015625	-187500.015625	-187500.015625	257.000000	428.000000	324.000000	1607948618.155553
388	7176.362793	27448.410156	-63742.746094	-187500.015625	-187500.015625	-187500.015625	-187500.015625	-187500.015625	257.000000	428.000000	323.000000	1607948618.155554
389	7032.596191	27318.658203	-62209.863281	-187500.015625	-187500.015625	-187500.015625	-187500.015625	-187500.015625	256.000000	427.000000	323.000000	1607948618.155556
390	6779.484863	27076.320312	-50635.550781	-187500.015625	-187500.015625	-187500.015625	-187500.015625	-187500.015625	257.000000	428.000000	323.000000	1607948618.155558
391	6759.458008	27052.271484	-45160.402344	-187500.015625	-187500.015625	-187500.015625	-187500.015625	-187500.015625	257.000000	427.000000	323.000000	1607948618.155559
392	7010.423340	27286.248047	-53530.101562	-187500.015625	-187500.015625	-187500.015625	-187500.015625	-187500.015625	257.000000	427.000000	323.000000	1607948618.155561
393	7169.791016	27442.041016	-63874.109375	-187500.015625	-187500.015625	-187500.015625	-187500.015625	-187500.015625	257.000000	427.000000	323.000000	1607948618.155562
394	7026.851562	27311.572266	-62430.207031	-187500.015625	-187500.015625	-187500.015625	-187500.015625	-187500.015625	256.000000	427.000000	322.000000	1607948618.155564
395	6771.304199	27066.351562	-50833.878906	-187500.015625	-187500.015625	-187500.015625	-187500.015625	-187500.015625	257.000000	428.000000	323.000000	1607948618.155566
396	6750.092285	27039.976562	-45175.847656	-187500.015625	-187500.015625	-187500.015625	-187500.015625	-187500.015625	257.000000	427.000000	323.000000	1607948618.155568
397	7000.923828	27272.234375	-53403.078125	-187500.015625	-187500.015625	-187500.015625	-187500.015625	-187500.015625	257.000000	427.000000	323.000000	1607948618.155570
398	7164.583008	27429.634766	-63815.726562	-187500.015625	-187500.015625	-187500.015625	-187500.015625	-187500.015625	257.000000	428.000000	323.000000	1607948618.155572
399	7031.947754	27309.472656	-62606.406250	-187500.015625	-187500.015625	-187500.015625	-187500.015625	-187500.015625	256.000000	427.000000	322.000000	1607948618.155573
400	6786.347168	27077.371094	-51113.453125	-187500.015625	-187500.015625	-187500.015625	-187500.015625	-187500.015625	256.000000	428.000000	323.000000	1607948618.155575
401	6754.316895	27041.900391	-45244.734375	-187500.015625	-187500.015625	-187500.015625	-187500.015625	-187500.015625	257.000000	428.000000	323.000000	1607948618.155577
402	6997.057129	27270.244141	-53216.437500	-187500.015625	-187500.015625	-187500.015625	-187500.015625	-187500.015625	257.000000	427.000000	324.000000	1607948618.155578
403	7164.180664	27434.552734	-63655.398438	-187500.015625	-187500.015625	-187500.015625	-187500.015625	-187500.015625	257.000000	428.000000	323.000000	1607948618.155580
404	7030.696289	27312.556641	-62590.558594	-187500.015625	-187500.015625	-187500.015625	-187500.015625	-187500.015625	256.000000	427.000000	322.000000	1607948618.155582
405	6780.155762	27072.140625	-51204.203125	-187500.015625	-187500.015625	-187500.015625	-187500.015625	-187500.015625	257.000000	428.000000	323.000000	1607948618.155583
406	6744.236328	27032.175781	-45342.007812	-187500.015625	-187500.015625	-187500.015625	-187500.015625	-187500.015625	257.000000	427.000000	324.000000	1607948618.155585
407	6986.395020	27257.750000	-53251.644531	-187500.015625	-187500.015625	-187500.015625	-187500.015625	-187500.015625	257.000000	428.000000	324.000000	1607948618.155586
408	7155.329590	27423.488281	-63618.851562	-187500.015625	-187500.015625	-187500.015625	-187500.015625	-187500.015625	257.000000	427.000000	323.000000	1607948618.155588
409	7021.710938	27302.453125	-62601.132812	-187500.015625	-187500.015625	-187500.015625	-187500.015625	-187500.015625	256.000000	428.000000	322.000000	1607948618.155590
410	6777.048828	27068.408203	-51356.839844	-187500.015625	-187500.015625	-187500.015625	-187500.015625	-187500.015625	256.000000	428.000000	323.000000	1607948618.155591
411	6746.069336	27034.859375	-45524.289062	-187500.015625	-187500.015625	-187500.015625	-187500.015625	-187500.015625	257.000000	427.000000	324.000000	1607948618.155593
412	6982.751953	27257.257812	-53206.023438	-187500.015625	-187500.015625	-187500.015625	-187500.015625	-187500.015625	257.000000	428.000000	323.000000	1607948618.155595
413	7150.054688	27422.437500	-63450.855469	-187500.015625	-187500.015625	-187500.015625	-187500.015625	-187500.015625	257.000000	427.000000	323.000000	1607948618.155596
414	7021.845215	27306.386719	-62544.222656	-187500.015625	-187500.015625	-187500.015625	-187500.015625	-187500.015625	256.000000	427.000000	322.000000	1607948618.155598
415	6775.260742	27069.503906	-51489.746094	-187500.015625	-187500.015625	-187500.015625	-187500.015625	-187500.015625	256.000000	428.000000	323.000000	1607948618.155600
416	6741.196289	27030.433594	-45781.714844	-187500.015625	-187500.015625	-187500.015625	-187500.015625	-187500.015625	257.000000	428.000000	323.000000	1607948618.155602
417	6979.130859	27252.921875	-53487.566406	-187500.015625	-187500.015625	-187500.015625	-187500.015625	-187500.015625	257.000000	427.000000	324.000000	1607948618.155603
418	7139.571777	27408.736328	-63566.929688	-187500.015625	-187500.015625	-187500.015625	-187500.015625	-187500.015625	257.000000	427.000000	323.000000	1607948618.155605
419	7018.537109	27299.548828	-62641.386719	-187500.015625	-187500.015625	-187500.015625	-187500.015625	-187500.015625	256.000000	427.000000	322.000000	1607948618.155607
420	6782.145020	27075.449219	-51606.421875	-187500.015625	-187500.015625	-187500.015625	-187500.015625	-187500.015625	256.000000	428.000000	323.000000	1607948618.155609
421	6746.270508	27036.669922	-45791.144531	-187500.015625	-187500.015625	-187500.015625	-187500.015625	-187500.015625	257.000000	427.000000	323.000000	1607948618.155610
422	6980.382324	27255.246094	-53425.449219	-187500.015625	-187500.015625	-187500.015625	-187500.015625	-187500.015625	261.000000	427.000000	1019.000000	1607948618.155612
423	7150.032227	27422.103516	-63574.328125	-187500.015625	-187500.015625	-187500.015625	-187500.015625	-187500.015625	303.000000	428.000000	1019.000000	1607948618.155614
424	7023.744629	27307.080078	-62776.929688	-187500.015625	-187500.015625	-187500.015625	-187500.015625	-187500.015625	335.000000	428.000000	1019.000000	1607948618.155615
425	6775.416992	27067.023438	-51791.558594	-187500.015625	-187500.015625	-187500.015625	-187500.015625	-187500.015625	360.000000	428.000000	1018.000000	1607948618.155617
426	6735.161621	27023.167969	-45855.050781	-187500.015625	-187500.015625	-187500.015625	-187500.015625	-187500.015625	381.000000	427.000000	1019.000000	1607948618.155619
427	6968.804199	27241.343750	-53307.320312	-187500.015625	-187500.015625	-187500.015625	-187500.015625	-187500.015625	397.000000	427.000000	1018.000000	1607948618.155620
428	7139.974121	27409.474609	-63466.234375	-187500.015625	-187500.015625	-187500.015625	-187500.015625	-187500.015625	409.000000	428.000000	1018.000000	1607948618.155622
429	7025.600098	27307.371094	-62784.683594	-187500.015625	-187500.015625	-187500.015625	-187500.015625	-187500.015625	419.000000	427.000000	1018.000000	1607948618.155624
430	6780.937988	27071.693359	-51896.703125	-187500.015625	-187500.015625	-187500.015625	-187500.015625	-187500.015625	428.000000	426.000000	1019.000000	1607948618.155625
431	6742.693848	27029.761719	-45954.269531	-187500.015625	-187500.015625	-187500.015625	-187500.015625	-187500.015625	435.000000	427.000000	1018.000000	1607948618.155627
432	6967.619629	27238.193359	-53341.273438	-187500.015625	-187500.015625	-187500.015625	-187500.015625	-187500.015625	440.000000	427.000000	1018.000000	1607948618.155629
433	7137.917480	27403.550781	-63526.335938	-187500.015625	-187500.015625	-187500.015625	-187500.015625	-187500.015625	444.000000	428.000000	1018.000000	1607948618.155630
434	7027.790527	27304.308594	-62993.269531	-187500.015625	-187500.015625	-187500.015625	-187500.015625	-187500.015625	447.000000	427.000000	1017.000000	1607948618.155632
435	6780.870605	27068.966797	-52116.019531	-187500.015625	-187500.015625	-187500.015625	-187500.015625	-187500.015625	450.000000	428.000000	1018.000000	1607948618.155634
436	6726.265625	27012.865234	-45864.257812	-187500.015625	-187500.015625	-187500.015625	-187500.015625	-187500.015625	452.000000	427.000000	1018.000000	1607948618.155635
437	6963.484375	27236.404297	-53143.371094	-187500.015625	-187500.015625	-187500.015625	-187500.015625	-187500.015625	454.000000	427.000000	1018.000000	1607948618.155637
438	7143.773926	27412.625000	-63533.734375	-187500.015625	-187500.015625	-187500.015625	-187500.015625	-187500.015625	455.000000	428.000000	1018.000000	1607948618.155639
439	7034.071289	27315.015625	-63232.324219	-187500.015625	-187500.015625	-187500.015625	-187500.015625	-187500.015625	456.000000	427.000000	1019.000000	1607948618.155640
440	6793.164062	27084.970703	-52414.972656	-187500.015625	-187500.015625	-187500.015625	-187500.015625	-187500.015625	457.000000	427.000000	1019.000000	1607948618.155642
441	6748.281738	27035.505859	-46117.996094	-187500.015625	-187500.015625	-187500.015625	-187500.015625	-187500.015625	458.000000	427.000000	1018.000000	1607948618.155644
442	6981.500000	27251.804688	-53286.468750	-187500.015625	-187500.015625	-187500.015625	-187500.015625	-187500.015625	459.000000	427.000000	1019.000000	1607948618.155646
443	7156.000000	27421.902344	-63554.746094	-187500.015625	-187500.015625	-187500.015625	-187500.015625	-187500.015625	459.000000	428.000000	1019.000000	1607948618.155648
444	7042.944824	27318.658203	-63260.285156	-187500.015625	-187500.015625	-187500.015625	-187500.015625	-187500.015625	459.000000	427.000000	1019.000000	1607948618.155649
445	6805.413086	27090.916016	-52550.714844	-187500.015625	-187500.015625	-187500.015625	-187500.015625	-187500.015625	459.000000	428.000000	1019.000000	1607948618.155651
446	6756.216797	27041.363281	-46291.222656	-187500.015625	-187500.015625	-187500.015625	-187500.015625	-187500.015625	460.000000	428.000000	1018.000000	1607948618.155653
447	6977.096680	27248.519531	-53351.691406	-187500.015625	-187500.015625	-187500.015625	-187500.015625	-187500.015625	460.000000	427.000000	1018.000000	1607948618.155654
448	7151.082520	27421.878906	-63523.855469	-187500.015625	-187500.015625	-187500.015625	-187500.015625	-187500.015625	460.000000	428.000000	1019.000000	1607948618.155656
449	7044.331055	27326.257812	-63349.066406	-187500.015625	-187500.015625	-187500.015625	-187500.015625	-187500.015625	459.000000	427.000000	1018.000000	1607948618.155658
450	6807.268066	27098.785156	-52776.511719	-187500.015625	-187500.015625	-187500.015625	-187500.015625	-187500.015625	460.000000	427.000000	1019.000000	1607948618.155659
451	6760.485840	27049.208984	-46542.164062	-187500.015625	-187500.015625	-187500.015625	-187500.015625	-187500.015625	460.000000	428.000000	1018.000000	1607948618.155661
452	6980.471680	27254.128906	-53423.437500	-187500.015625	-187500.015625	-187500.015625	-187500.015625	-187500.015625	461.000000	427.000000	1018.000000	1607948618.155662
453	7155.083496	27423.623047	-63447.972656	-187500.015625	-187500.015625	-187500.015625	-187500.015625	-187500.015625	460.000000	428.000000	1018.000000	1607948618.155664
454	7060.960449	27339.646484	-63299.601562	-187500.015625	-187500.015625	-187500.015625	-187500.015625	-187500.015625	460.000000	427.000000	1018.000000	1607948618.155666
455	6824.233398	27112.867188	-52850.296875	-187500.015625	-187500.015625	-187500.015625	-187500.015625	-187500.015625	460.000000	427.000000	1019.000000	1607948618.155667
456	6767.862305	27057.031250	-46663.554688	-187500.015625	-187500.015625	-187500.015625	-187500.015625	-187500.015625	460.000000	428.000000	1018.000000	1607948618.155669
457	6982.773926	27258.644531	-53612.871094	-187500.015625	-187500.015625	-187500.015625	-187500.015625	-187500.015625	461.000000	427.000000	1019.000000	1607948618.155671
458	7152.356934	27424.449219	-63653.386719	-187500.015625	-187500.015625	-187500.015625	-187500.015625	-187500.015625	460.000000	428.000000	1018.000000	1607948618.155672
459	7051.125977	27332.136719	-63526.113281	-187500.015625	-187500.015625	-187500.015625	-187500.015625	-187500.015625	460.000000	427.000000	1018.000000	1607948618.155674
460	6808.743652	27097.869141	-53060.089844	-187500.015625	-187500.015625	-187500.015625	-187500.015625	-187500.015625	460.000000	427.000000	1019.000000	1607948618.155676
461	6749.623047	27036.757812	-46287.734375	-187500.015625	-187500.015625	-187500.015625	-187500.015625	-187500.015625	461.000000	428.000000	1017.000000	1607948618.155677
462	6957.829590	27236.113281	-52458.781250	-187500.015625	-187500.015625	-187500.015625	-187500.015625	-187500.015625	461.000000	427.000000	1018.000000	1607948618.155679
463	7143.975098	27417.677734	-62822.437500	-187500.015625	-187500.015625	-187500.015625	-187500.015625	-187500.015625	460.000000	428.000000	1018.000000	1607948618.155681
464	7051.572754	27335.400391	-63110.171875	-187500.015625	-187500.015625	-187500.015625	-187500.015625	-187500.015625	460.000000	427.000000	1018.000000	1607948618.155682
465	6814.353516	27107.546875	-52938.832031	-187500.015625	-187500.015625	-187500.015625	-187500.015625	-187500.015625	461.000000	427.000000	1018.000000	1607948618.155684
466	6762.944824	27052.359375	-46609.578125	-187500.015625	-187500.015625	-187500.015625	-187500.015625	-187500.015625	461.000000	428.000000	1019.000000	1607948618.155686
467	6968.334961	27242.775391	-53216.863281	-187500.015625	-187500.015625	-187500.015625	-187500.015625	-187500.015625	461.000000	427.000000	1019.000000	1607948618.155688
468	7144.869141	27413.900391	-63380.292969	-187500.015625	-187500.015625	-187500.015625	-187500.015625	-187500.015625	461.000000	428.000000	1019.000000	1607948618.155690
469	7057.361816	27337.992188	-63511.117188	-187500.015625	-187500.015625	-187500.015625	-187500.015625	-187500.015625	460.000000	427.000000	1018.000000	1607948618.155692
470	6816.611328	27108.910156	-53199.140625	-187500.015625	-187500.015625	-187500.015625	-187500.015625	-187500.015625	460.000000	427.000000	1018.000000	1607948618.155693
471	6751.947754	27043.285156	-46758.460938	-187500.015625	-187500.015625	-187500.015625	-187500.015625	-187500.015625	461.000000	428.000000	1018.000000	1607948618.155694
472	6964.378418	27244.115234	-53367.402344	-187500.015625	-187500.015625	-187500.015625	-187500.015625	-187500.015625	461.000000	427.000000	1018.000000	1607948618.155696
473	7139.281250	27414.414062	-63509.105469	-187500.015625	-187500.015625	-187500.015625	-187500.015625	-187500.015625	461.000000	427.000000	1019.000000	1607948618.155698
474	7044.487305	27329.476562	-63737.425781	-187500.015625	-187500.015625	-187500.015625	-187500.015625	-187500.015625	460.000000	427.000000	1018.000000	1607948618.155699
475	6809.972656	27105.468750	-53548.160156	-187500.015625	-187500.015625	-187500.015625	-187500.015625	-187500.015625	460.000000	428.000000	1018.000000	1607948618.155701
476	6748.304199	27041.095703	-47089.289062	-187500.015625	-187500.015625	-187500.015625	-187500.015625	-187500.015625	461.000000	428.000000	1018.000000	1607948618.155703
477	6959.595215	27236.917969	-53595.414062	-187500.015625	-187500.015625	-187500.015625	-187500.015625	-187500.015625	461.000000	427.000000	1019.000000	1607948618.155705
478	7142.745605	27413.855469	-63595.089844	-187500.015625	-187500.015625	-187500.015625	-187500.015625	-187500.015625	461.000000	428.000000	1019.000000	1607948618.155706
479	7050.432617	27330.371094	-63817.781250	-187500.015625	-187500.015625	-187500.015625	-187500.015625	-187500.015625	461.000000	427.000000	1018.000000	1607948618.155708
480	6817.348633	27105.937500	-53687.750000	-187500.015625	-187500.015625	-187500.015625	-187500.015625	-187500.015625	460.000000	428.000000	1017.000000	1607948618.635170
481	6750.517090	27039.306641	-47239.203125	-187500.015625	-187500.015625	-187500.015625	-187500.015625	-187500.015625	461.000000	427.000000	1018.000000	1607948618.635283
482	6957.695312	27232.425781	-53768.257812	-187500.015625	-187500.015625	-187500.015625	-187500.015625	-187500.015625	461.000000	427.000000	1018.000000	1607948618.635285
483	7134.386230	27403.773438	-63778.285156	-187500.015625	-187500.015625	-187500.015625	-187500.015625	-187500.015625	461.000000	428.000000	1017.000000	1607948618.635287
484	7044.643555	27325.074219	-64083.367188	-187500.015625	-187500.015625	-187500.015625	-187500.015625	-187500.015625	461.000000	427.000000	1018.000000	1607948618.635288
485	6807.759766	27098.941406	-53911.691406	-187500.015625	-187500.015625	-187500.015625	-187500.015625	-187500.015625	461.000000	427.000000	1019.000000	1607948618.635290
486	6744.169434	27033.718750	-47188.644531	-187500.015625	-187500.015625	-187500.015625	-187500.015625	-187500.015625	461.000000	428.000000	1018.000000	1607948618.635292
487	6957.002441	27233.140625	-53541.277344	-187500.015625	-187500.015625	-187500.015625	-187500.015625	-187500.015625	461.000000	427.000000	1018.000000	1607948618.635293
488	7133.804688	27404.869141	-63659.980469	-187500.015625	-187500.015625	-187500.015625	-187500.015625	-187500.015625	461.000000	427.000000	1018.000000	1607948618.635295
489	7046.119141	27326.125000	-64090.585938	-187500.015625	-187500.015625	-187500.015625	-187500.015625	-187500.015625	461.000000	427.000000	1019.000000	1607948618.635299
490	6820.254395	27108.552734	-53966.093750	-187500.015625	-187500.015625	-187500.015625	-187500.015625	-187500.015625	461.000000	427.000000	1018.000000	1607948618.635301
491	6755.702637	27044.224609	-47149.750000	-187500.015625	-187500.015625	-187500.015625	-187500.015625	-187500.015625	461.000000	428.000000	1018.000000	1607948618.635302
492	6965.429199	27242.103516	-53412.375000	-187500.015625	-187500.015625	-187500.015625	-187500.015625	-187500.015625	461.000000	427.000000	1019.000000	1607948618.635304
493	7146.433594	27416.828125	-63697.375000	-187500.015625	-187500.015625	-187500.015625	-187500.015625	-187500.015625	461.000000	428.000000	1018.000000	1607948618.635306
494	7051.707031	27334.371094	-64279.792969	-187500.015625	-187500.015625	-187500.015625	-187500.015625	-187500.015625	461.000000	427.000000	1019.000000	1607948618.635307
495	6811.783203	27104.595703	-54198.015625	-187500.015625	-187500.015625	-187500.015625	-187500.015625	-187500.015625	461.000000	427.000000	1019.000000	1607948618.635309
496	6737.597656	27030.365234	-47250.265625	-187500.015625	-187500.015625	-187500.015625	-187500.015625	-187500.015625	461.000000	428.000000	1018.000000	1607948618.635311
497	6939.948242	27220.310547	-53333.292969	-187500.015625	-187500.015625	-187500.015625	-187500.015625	-187500.015625	461.000000	427.000000	1018.000000	1607948618.635312
498	7130.295410	27403.416016	-63583.246094	-187500.015625	-187500.015625	-187500.015625	-187500.015625	-187500.015625	461.000000	427.000000	1019.000000	1607948618.635314
499	7047.169434	27328.337891	-64325.054688	-187500.015625	-187500.015625	-187500.015625	-187500.015625	-187500.015625	460.000000	427.000000	1018.000000	1607948618.635316
500	6821.751953	27113.089844	-54389.570312	-187500.015625	-187500.015625	-187500.015625	-187500.015625	-187500.015625	461.000000	427.000000	1018.000000	1607948618.635318
501	6751.388672	27042.994141	-47446.515625	-187500.015625	-187500.015625	-187500.015625	-187500.015625	-187500.015625	461.000000	428.000000	1018.000000	1607948618.635319
502	6954.342773	27234.101562	-53428.066406	-187500.015625	-187500.015625	-187500.015625	-187500.015625	-187500.015625	461.000000	427.000000	1019.000000	1607948618.635321
503	7142.075195	27416.873047	-63548.464844	-187500.015625	-187500.015625	-187500.015625	-187500.015625	-187500.015625	461.000000	427.000000	1018.000000	1607948618.635322
504	7065.676758	27350.242188	-64328.476562	-187500.015625	-187500.015625	-187500.015625	-187500.015625	-187500.015625	460.000000	428.000000	1018.000000	1607948618.635324
505	6827.317871	27120.220703	-54517.109375	-187500.015625	-187500.015625	-187500.015625	-187500.015625	-187500.015625	461.000000	427.000000	1018.000000	1607948618.635327
506	6744.281250	27038.300781	-47733.421875	-187500.015625	-187500.015625	-187500.015625	-187500.015625	-187500.015625	461.000000	428.000000	1017.000000	1607948618.635329
507	6931.029785	27211.482422	-53690.250000	-187500.015625	-187500.015625	-187500.015625	-187500.015625	-187500.015625	462.000000	427.000000	1019.000000	1607948618.635330
508	7122.114746	27397.158203	-63653.964844	-187500.015625	-187500.015625	-187500.015625	-187500.015625	-187500.015625	461.000000	428.000000	1019.000000	1607948618.635332
509	7055.126953	27341.279297	-64433.503906	-187500.015625	-187500.015625	-187500.015625	-187500.015625	-187500.015625	460.000000	428.000000	1018.000000	1607948618.635334
510	6826.758789	27120.443359	-54752.027344	-187500.015625	-187500.015625	-187500.015625	-187500.015625	-187500.015625	461.000000	427.000000	1018.000000	1607948618.635335
511	6745.510254	27036.871094	-47840.375000	-187500.015625	-187500.015625	-187500.015625	-187500.015625	-187500.015625	461.000000	427.000000	1019.000000	1607948618.635337
512	6944.977539	27226.033203	-53621.183594	-187500.015625	-187500.015625	-187500.015625	-187500.015625	-187500.015625	461.000000	427.000000	1018.000000	1607948618.635339
513	7134.587402	27410.367188	-63619.343750	-187500.015625	-187500.015625	-187500.015625	-187500.015625	-187500.015625	461.000000	427.000000	1018.000000	1607948618.635341
514	7058.591309	27344.251953	-64504.023438	-187500.015625	-187500.015625	-187500.015625	-187500.015625	-187500.015625	461.000000	427.000000	1019.000000	1607948618.635343
515	6831.497559	27125.091797	-54975.878906	-187500.015625	-187500.015625	-187500.015625	-187500.015625	-187500.015625	461.000000	428.000000	1018.000000	1607948618.635345
516	6743.699707	27037.652344	-48129.003906	-187500.015625	-187500.015625	-187500.015625	-187500.015625	-187500.015625	461.000000	427.000000	1018.000000	1607948618.635346
517	6935.165039	27216.130859	-53882.812500	-187500.015625	-187500.015625	-187500.015625	-187500.015625	-187500.015625	461.000000	427.000000	1018.000000	1607948618.635348
518	7119.097168	27392.933594	-63796.816406	-187500.015625	-187500.015625	-187500.015625	-187500.015625	-187500.015625	461.000000	427.000000	1018.000000	1607948618.635350
519	7048.823730	27330.728516	-64770.390625	-187500.015625	-187500.015625	-187500.015625	-187500.015625	-187500.015625	461.000000	427.000000	1019.000000	1607948618.635351
520	6823.205078	27114.966797	-55280.464844	-187500.015625	-187500.015625	-187500.015625	-187500.015625	-187500.015625	461.000000	428.000000	1018.000000	1607948618.635353
521	6742.716309	27033.427734	-48254.644531	-187500.015625	-187500.015625	-187500.015625	-187500.015625	-187500.015625	461.000000	428.000000	1018.000000	1607948618.635355
522	6942.250488	27220.869141	-53784.597656	-187500.015625	-187500.015625	-187500.015625	-187500.015625	-187500.015625	461.000000	427.000000	1019.000000	1607948618.635356
523	7125.691406	27398.410156	-63691.316406	-187500.015625	-187500.015625	-187500.015625	-187500.015625	-187500.015625	461.000000	428.000000	1018.000000	1607948618.635358
524	7054.545410	27335.779297	-64779.554688	-187500.015625	-187500.015625	-187500.015625	-187500.015625	-187500.015625	461.000000	427.000000	1019.000000	1607948618.635359
525	6825.909668	27115.794922	-55368.488281	-187500.015625	-187500.015625	-187500.015625	-187500.015625	-187500.015625	461.000000	428.000000	1018.000000	1607948618.635361
526	6739.788086	27028.980469	-48144.562500	-187500.015625	-187500.015625	-187500.015625	-187500.015625	-187500.015625	461.000000	428.000000	1018.000000	1607948618.635362
527	6926.470215	27203.167969	-53501.625000	-187500.015625	-187500.015625	-187500.015625	-187500.015625	-187500.015625	461.000000	427.000000	1019.000000	1607948618.635364
528	7114.000977	27384.373047	-63711.769531	-187500.015625	-187500.015625	-187500.015625	-187500.015625	-187500.015625	461.000000	428.000000	1019.000000	1607948618.635366
529	7050.790527	27330.013672	-65132.265625	-187500.015625	-187500.015625	-187500.015625	-187500.015625	-187500.015625	461.000000	427.000000	1018.000000	1607948618.635367
530	6824.680176	27113.201172	-55651.683594	-187500.015625	-187500.015625	-187500.015625	-187500.015625	-187500.015625	461.000000	427.000000	1019.000000	1607948618.635369
531	6729.260742	27018.183594	-48232.359375	-187500.015625	-187500.015625	-187500.015625	-187500.015625	-187500.015625	461.000000	428.000000	1018.000000	1607948618.635371
532	6922.647949	27198.339844	-53615.261719	-187500.015625	-187500.015625	-187500.015625	-187500.015625	-187500.015625	461.000000	427.000000	1019.000000	1607948618.635372
533	7123.970215	27392.017578	-63916.957031	-187500.015625	-187500.015625	-187500.015625	-187500.015625	-187500.015625	461.000000	428.000000	1019.000000	1607948618.635374
534	7056.624512	27332.605469	-65368.457031	-187500.015625	-187500.015625	-187500.015625	-187500.015625	-187500.015625	461.000000	427.000000	1018.000000	1607948618.635375
535	6829.955078	27114.519531	-55848.828125	-187500.015625	-187500.015625	-187500.015625	-187500.015625	-187500.015625	461.000000	427.000000	1018.000000	1607948618.635378
536	6733.775879	27019.056641	-47878.394531	-187500.015625	-187500.015625	-187500.015625	-187500.015625	-187500.015625	461.000000	428.000000	1019.000000	1607948618.635380
537	6909.348633	27183.474609	-52444.925781	-187500.015625	-187500.015625	-187500.015625	-187500.015625	-187500.015625	461.000000	427.000000	1018.000000	1607948618.635381
538	7115.096680	27383.544922	-63084.464844	-187500.015625	-187500.015625	-187500.015625	-187500.015625	-187500.015625	461.000000	428.000000	1019.000000	1607948618.635383
539	7062.614746	27341.099609	-65072.542969	-187500.015625	-187500.015625	-187500.015625	-187500.015625	-187500.015625	461.000000	427.000000	1019.000000	1607948618.635385
540	6829.865723	27118.632812	-55758.257812	-187500.015625	-187500.015625	-187500.015625	-187500.015625	-187500.015625	461.000000	428.000000	1018.000000	1607948618.635386
541	6738.782715	27029.158203	-48107.210938	-187500.015625	-187500.015625	-187500.015625	-187500.015625	-187500.015625	461.000000	428.000000	1018.000000	1607948618.635388
542	6936.327148	27214.500000	-53384.277344	-187500.015625	-187500.015625	-187500.015625	-187500.015625	-187500.015625	462.000000	427.000000	1019.000000	1607948618.635390
543	7143.684570	27417.029297	-63967.382812	-187500.015625	-187500.015625	-187500.015625	-187500.015625	-187500.015625	461.000000	428.000000	1018.000000	1607948618.635391
544	7080.585449	27362.177734	-65803.132812	-187500.015625	-187500.015625	-187500.015625	-187500.015625	-187500.015625	461.000000	427.000000	1019.000000	1607948618.635393
545	6842.830078	27132.447266	-56296.933594	-187500.015625	-187500.015625	-187500.015625	-187500.015625	-187500.015625	461.000000	427.000000	1018.000000	1607948618.635396
546	6748.237305	27039.664062	-48385.019531	-187500.015625	-187500.015625	-187500.015625	-187500.015625	-187500.015625	461.000000	428.000000	1019.000000	1607948618.635398
547	6933.913086	27213.158203	-53403.121094	-187500.015625	-187500.015625	-187500.015625	-187500.015625	-187500.015625	461.000000	428.000000	1018.000000	1607948618.635399
548	7138.587891	27412.513672	-63959.113281	-187500.015625	-187500.015625	-187500.015625	-187500.015625	-187500.015625	461.000000	428.000000	1019.000000	1607948618.635401
549	7085.301758	27367.498047	-66005.148438	-187500.015625	-187500.015625	-187500.015625	-187500.015625	-187500.015625	461.000000	427.000000	1019.000000	1607948618.635402
550	6848.306152	27140.783203	-56661.671875	-187500.015625	-187500.015625	-187500.015625	-187500.015625	-187500.015625	461.000000	427.000000	1019.000000	1607948618.635404
551	6739.721191	27034.523438	-48610.058594	-187500.015625	-187500.015625	-187500.015625	-187500.015625	-187500.015625	461.000000	428.000000	1018.000000	1607948618.635406
552	6923.743164	27205.558594	-53393.218750	-187500.015625	-187500.015625	-187500.015625	-187500.015625	-187500.015625	462.000000	427.000000	1019.000000	1607948618.635407
553	7131.010742	27404.511719	-63826.343750	-187500.015625	-187500.015625	-187500.015625	-187500.015625	-187500.015625	461.000000	428.000000	1019.000000	1607948618.635409
554	7080.250000	27360.970703	-65923.609375	-187500.015625	-187500.015625	-187500.015625	-187500.015625	-187500.015625	461.000000	428.000000	1018.000000	1607948618.635411
555	6852.217773	27142.527344	-56753.960938	-187500.015625	-187500.015625	-187500.015625	-187500.015625	-187500.015625	461.000000	427.000000	1018.000000	1607948618.635413
556	6736.368652	27029.650391	-48733.843750	-187500.015625	-187500.015625	-187500.015625	-187500.015625	-187500.015625	461.000000	428.000000	1018.000000	1607948618.635415
557	6922.200684	27200.753906	-53473.328125	-187500.015625	-187500.015625	-187500.015625	-187500.015625	-187500.015625	461.000000	427.000000	1018.000000	1607948618.635417
558	7129.736816	27399.058594	-63880.835938	-187500.015625	-187500.015625	-187500.015625	-187500.015625	-187500.015625	461.000000	428.000000	1019.000000	1607948618.635419
559	7077.880859	27355.896484	-66069.562500	-187500.015625	-187500.015625	-187500.015625	-187500.015625	-187500.015625	461.000000	427.000000	1019.000000	1607948618.635422
560	6847.590820	27136.714844	-57005.707031	-187500.015625	-187500.015625	-187500.015625	-187500.015625	-187500.015625	461.000000	427.000000	1018.000000	1607948618.635423
561	6731.808594	27023.839844	-48917.996094	-187500.015625	-187500.015625	-187500.015625	-187500.015625	-187500.015625	461.000000	428.000000	1019.000000	1607948618.635425
562	6914.020020	27193.935547	-53354.976562	-187500.015625	-187500.015625	-187500.015625	-187500.015625	-187500.015625	461.000000	427.000000	1019.000000	1607948618.635460
563	7118.806641	27390.474609	-63641.875000	-187500.015625	-187500.015625	-187500.015625	-187500.015625	-187500.015625	461.000000	428.000000	1018.000000	1607948618.635462
564	7073.723145	27353.527344	-65865.109375	-187500.015625	-187500.015625	-187500.015625	-187500.015625	-187500.015625	461.000000	427.000000	1018.000000	1607948618.635464
565	6847.344727	27137.207031	-56960.980469	-187500.015625	-187500.015625	-187500.015625	-187500.015625	-187500.015625	461.000000	428.000000	1018.000000	1607948618.635465
566	6739.564941	27031.326172	-49098.109375	-187500.015625	-187500.015625	-187500.015625	-187500.015625	-187500.015625	462.000000	427.000000	1019.000000	1607948618.635468
567	6914.422363	27192.169922	-53605.941406	-187500.015625	-187500.015625	-187500.015625	-187500.015625	-187500.015625	461.000000	427.000000	1019.000000	1607948618.635470
568	7124.595703	27393.603516	-63799.878906	-187500.015625	-187500.015625	-187500.015625	-187500.015625	-187500.015625	461.000000	427.000000	1018.000000	1607948618.635472
569	7079.915039	27358.646484	-66009.484375	-187500.015625	-187500.015625	-187500.015625	-187500.015625	-187500.015625	461.000000	427.000000	1019.000000	1607948618.635474
570	6852.821289	27142.371094	-57133.628906	-187500.015625	-187500.015625	-187500.015625	-187500.015625	-187500.015625	461.000000	427.000000	1018.000000	1607948618.635476
571	6736.100098	27029.181641	-49114.066406	-187500.015625	-187500.015625	-187500.015625	-187500.015625	-187500.015625	461.000000	428.000000	1018.000000	1607948618.635478
572	6907.583008	27188.861328	-53471.785156	-187500.015625	-187500.015625	-187500.015625	-187500.015625	-187500.015625	461.000000	427.000000	1019.000000	1607948618.635481
573	7115.744629	27389.669922	-63658.035156	-187500.015625	-187500.015625	-187500.015625	-187500.015625	-187500.015625	461.000000	428.000000	1017.000000	1607948618.635483
574	7077.522949	27361.595703	-66029.554688	-187500.015625	-187500.015625	-187500.015625	-187500.015625	-187500.015625	461.000000	427.000000	1018.000000	1607948618.635485
575	6849.423828	27142.996094	-57310.898438	-187500.015625	-187500.015625	-187500.015625	-187500.015625	-187500.015625	461.000000	428.000000	1018.000000	1607948618.635487
576	6733.865234	27029.716797	-49286.355469	-187500.015625	-187500.015625	-187500.015625	-187500.015625	-187500.015625	461.000000	428.000000	1018.000000	1607948618.635489
577	6914.579102	27198.853516	-53656.746094	-187500.015625	-187500.015625	-187500.015625	-187500.015625	-187500.015625	462.000000	427.000000	1019.000000	1607948618.635491
578	7124.372559	27400.019531	-63828.710938	-187500.015625	-187500.015625	-187500.015625	-187500.015625	-187500.015625	461.000000	428.000000	1019.000000	1607948618.635493
579	7086.374512	27371.632812	-66181.007812	-187500.015625	-187500.015625	-187500.015625	-187500.015625	-187500.015625	461.000000	427.000000	1019.000000	1607948618.635495
580	6868.668457	27163.134766	-57512.914062	-187500.015625	-187500.015625	-187500.015625	-187500.015625	-187500.015625	461.000000	427.000000	1018.000000	1607948618.635511
581	6753.087402	27049.611328	-49435.664062	-187500.015625	-187500.015625	-187500.015625	-187500.015625	-187500.015625	461.000000	428.000000	1018.000000	1607948618.635513
582	6920.859863	27204.173828	-53668.347656	-187500.015625	-187500.015625	-187500.015625	-187500.015625	-187500.015625	462.000000	427.000000	1019.000000	1607948618.635517
583	7126.875977	27402.031250	-63842.882812	-187500.015625	-187500.015625	-187500.015625	-187500.015625	-187500.015625	461.000000	428.000000	1019.000000	1607948618.635519
584	7087.000488	27371.833984	-66341.335938	-187500.015625	-187500.015625	-187500.015625	-187500.015625	-187500.015625	461.000000	428.000000	1018.000000	1607948618.635521
585	6865.628418	27158.888672	-57775.433594	-187500.015625	-187500.015625	-187500.015625	-187500.015625	-187500.015625	461.000000	427.000000	1019.000000	1607948618.635523
586	6741.799805	27036.355469	-49646.308594	-187500.015625	-187500.015625	-187500.015625	-187500.015625	-187500.015625	461.000000	428.000000	1018.000000	1607948618.635525
587	6903.626465	27187.164062	-53619.128906	-187500.015625	-187500.015625	-187500.015625	-187500.015625	-187500.015625	462.000000	426.000000	1019.000000	1607948618.635527
588	7110.492188	27386.652344	-63693.238281	-187500.015625	-187500.015625	-187500.015625	-187500.015625	-187500.015625	461.000000	428.000000	1019.000000	1607948618.635529
589	7078.752441	27361.060547	-66303.898438	-187500.015625	-187500.015625	-187500.015625	-187500.015625	-187500.015625	461.000000	427.000000	1018.000000	1607948618.635531
590	6867.327148	27157.681641	-57916.742188	-187500.015625	-187500.015625	-187500.015625	-187500.015625	-187500.015625	461.000000	427.000000	1018.000000	1607948618.635533
591	6753.422852	27043.351562	-49833.191406	-187500.015625	-187500.015625	-187500.015625	-187500.015625	-187500.015625	461.000000	428.000000	1018.000000	1607948618.635534
592	6922.536133	27200.351562	-53825.503906	-187500.015625	-187500.015625	-187500.015625	-187500.015625	-187500.015625	461.000000	427.000000	1019.000000	1607948618.635536
593	7129.960449	27400.265625	-63891.296875	-187500.015625	-187500.015625	-187500.015625	-187500.015625	-187500.015625	462.000000	427.000000	1018.000000	1607948618.635538
594	7101.283203	27379.925781	-66536.203125	-187500.015625	-187500.015625	-187500.015625	-187500.015625	-187500.015625	461.000000	427.000000	1019.000000	1607948618.635540
595	6885.298340	27173.931641	-58184.941406	-187500.015625	-187500.015625	-187500.015625	-187500.015625	-187500.015625	461.000000	428.000000	1018.000000	1607948618.635542
596	6760.083496	27052.875000	-49934.375000	-187500.015625	-187500.015625	-187500.015625	-187500.015625	-187500.015625	461.000000	428.000000	1019.000000	1607948618.635544
597	6919.049316	27200.462891	-53737.300781	-187500.015625	-187500.015625	-187500.015625	-187500.015625	-187500.015625	461.000000	427.000000	1018.000000	1607948618.635546
598	7123.813477	27398.185547	-63743.664062	-187500.015625	-187500.015625	-187500.015625	-187500.015625	-187500.015625	461.000000	428.000000	1018.000000	1607948618.635548
599	7093.281250	27376.169922	-66474.734375	-187500.015625	-187500.015625	-187500.015625	-187500.015625	-187500.015625	461.000000	427.000000	1018.000000	1607948618.635550
600	6872.781250	27166.041016	-58250.679688	-187500.015625	-187500.015625	-187500.015625	-187500.015625	-187500.015625	461.000000	427.000000	1019.000000	1607948618.635552
601	6749.153809	27045.029297	-50028.253906	-187500.015625	-187500.015625	-187500.015625	-187500.015625	-187500.015625	461.000000	428.000000	1017.000000	1607948619.114493
602	6909.661621	27194.003906	-53733.882812	-187500.015625	-187500.015625	-187500.015625	-187500.015625	-187500.015625	461.000000	427.000000	1018.000000	1607948619.114737
603	7118.784668	27393.626953	-63662.503906	-187500.015625	-187500.015625	-187500.015625	-187500.015625	-187500.015625	461.000000	428.000000	1019.000000	1607948619.114739
604	7094.354004	27377.130859	-66380.968750	-187500.015625	-187500.015625	-187500.015625	-187500.015625	-187500.015625	461.000000	427.000000	1018.000000	1607948619.114741
605	6878.570312	27171.091797	-58144.238281	-187500.015625	-187500.015625	-187500.015625	-187500.015625	-187500.015625	461.000000	427.000000	1018.000000	1607948619.114748
606	6750.875000	27047.398438	-49836.722656	-187500.015625	-187500.015625	-187500.015625	-187500.015625	-187500.015625	461.000000	428.000000	1019.000000	1607948619.114750
607	6909.929688	27194.449219	-53424.714844	-187500.015625	-187500.015625	-187500.015625	-187500.015625	-187500.015625	461.000000	427.000000	1018.000000	1607948619.114773
608	7115.811523	27391.458984	-63393.031250	-187500.015625	-187500.015625	-187500.015625	-187500.015625	-187500.015625	461.000000	428.000000	1019.000000	1607948619.114774
609	7089.257812	27373.375000	-66241.601562	-187500.015625	-187500.015625	-187500.015625	-187500.015625	-187500.015625	461.000000	427.000000	1019.000000	1607948619.114776
610	6874.233887	27168.164062	-58134.292969	-187500.015625	-187500.015625	-187500.015625	-187500.015625	-187500.015625	461.000000	428.000000	1017.000000	1607948619.114778
611	6744.057617	27043.128906	-49759.718750	-187500.015625	-187500.015625	-187500.015625	-187500.015625	-187500.015625	461.000000	428.000000	1018.000000	1607948619.114780
612	6893.076660	27181.865234	-53143.886719	-187500.015625	-187500.015625	-187500.015625	-187500.015625	-187500.015625	462.000000	427.000000	1019.000000	1607948619.114781
613	7104.792480	27385.042969	-62952.546875	-187500.015625	-187500.015625	-187500.015625	-187500.015625	-187500.015625	461.000000	428.000000	1018.000000	1607948619.114783
614	7087.894531	27373.419922	-65877.226562	-187500.015625	-187500.015625	-187500.015625	-187500.015625	-187500.015625	461.000000	427.000000	1019.000000	1607948619.114785
615	6877.586914	27169.953125	-57917.414062	-187500.015625	-187500.015625	-187500.015625	-187500.015625	-187500.015625	461.000000	427.000000	1018.000000	1607948619.114787
616	6752.551270	27046.816406	-49642.777344	-187500.015625	-187500.015625	-187500.015625	-187500.015625	-187500.015625	461.000000	428.000000	1018.000000	1607948619.114788
617	6908.052246	27193.085938	-53095.917969	-187500.015625	-187500.015625	-187500.015625	-187500.015625	-187500.015625	462.000000	427.000000	1018.000000	1607948619.114790
618	7113.308105	27391.369141	-62919.757812	-187500.015625	-187500.015625	-187500.015625	-187500.015625	-187500.015625	461.000000	428.000000	1019.000000	1607948619.114792
619	7092.319824	27376.773438	-65886.859375	-187500.015625	-187500.015625	-187500.015625	-187500.015625	-187500.015625	461.000000	428.000000	1018.000000	1607948619.114794
620	6872.937500	27167.269531	-57979.527344	-187500.015625	-187500.015625	-187500.015625	-187500.015625	-187500.015625	461.000000	427.000000	1018.000000	1607948619.114795
621	6738.402344	27036.310547	-49536.246094	-187500.015625	-187500.015625	-187500.015625	-187500.015625	-187500.015625	461.000000	428.000000	1018.000000	1607948619.114797
622	6886.304199	27172.187500	-52657.265625	-187500.015625	-187500.015625	-187500.015625	-187500.015625	-187500.015625	462.000000	427.000000	1018.000000	1607948619.114799
623	7105.798340	27380.328125	-62513.738281	-187500.015625	-187500.015625	-187500.015625	-187500.015625	-187500.015625	461.000000	428.000000	1019.000000	1607948619.114800
624	7091.604980	27373.777344	-65659.007812	-187500.015625	-187500.015625	-187500.015625	-187500.015625	-187500.015625	461.000000	428.000000	1018.000000	1607948619.114802
625	6884.985352	27177.462891	-57892.000000	-187500.015625	-187500.015625	-187500.015625	-187500.015625	-187500.015625	461.000000	427.000000	1018.000000	1607948619.114805
626	6752.976074	27048.695312	-49185.726562	-187500.015625	-187500.015625	-187500.015625	-187500.015625	-187500.015625	461.000000	428.000000	1018.000000	1607948619.114807
627	6882.079590	27167.873047	-51275.929688	-187500.015625	-187500.015625	-187500.015625	-187500.015625	-187500.015625	461.000000	427.000000	1019.000000	1607948619.114809
628	7096.611328	27376.617188	-61067.242188	-187500.015625	-187500.015625	-187500.015625	-187500.015625	-187500.015625	461.000000	428.000000	1018.000000	1607948619.114810
629	7095.471680	27379.968750	-64885.750000	-187500.015625	-187500.015625	-187500.015625	-187500.015625	-187500.015625	461.000000	427.000000	1018.000000	1607948619.114813
630	6885.923828	27177.283203	-57403.187500	-187500.015625	-187500.015625	-187500.015625	-187500.015625	-187500.015625	461.000000	428.000000	1018.000000	1607948619.114815
631	6751.277344	27045.341797	-49023.410156	-187500.015625	-187500.015625	-187500.015625	-187500.015625	-187500.015625	461.000000	428.000000	1019.000000	1607948619.114816
632	6892.853027	27178.580078	-52017.089844	-187500.015625	-187500.015625	-187500.015625	-187500.015625	-187500.015625	462.000000	427.000000	1018.000000	1607948619.114818
633	7111.185059	27387.904297	-61866.386719	-187500.015625	-187500.015625	-187500.015625	-187500.015625	-187500.015625	461.000000	428.000000	1019.000000	1607948619.114820
634	7104.457031	27387.435547	-65146.570312	-187500.015625	-187500.015625	-187500.015625	-187500.015625	-187500.015625	461.000000	427.000000	1019.000000	1607948619.114838
635	6890.305176	27182.871094	-57526.167969	-187500.015625	-187500.015625	-187500.015625	-187500.015625	-187500.015625	461.000000	428.000000	1019.000000	1607948619.114839
636	6746.404297	27042.570312	-48712.875000	-187500.015625	-187500.015625	-187500.015625	-187500.015625	-187500.015625	461.000000	428.000000	1019.000000	1607948619.114841
637	6874.837402	27162.554688	-50538.542969	-187500.015625	-187500.015625	-187500.015625	-187500.015625	-187500.015625	462.000000	427.000000	1019.000000	1607948619.114843
638	7090.419922	27370.582031	-60164.234375	-187500.015625	-187500.015625	-187500.015625	-187500.015625	-187500.015625	461.000000	428.000000	1019.000000	1607948619.114844
639	7099.450195	27382.919922	-64162.289062	-187500.015625	-187500.015625	-187500.015625	-187500.015625	-187500.015625	461.000000	427.000000	1019.000000	1607948619.114846
640	6889.544922	27181.687500	-56940.351562	-187500.015625	-187500.015625	-187500.015625	-187500.015625	-187500.015625	461.000000	427.000000	1018.000000	1607948619.114848
641	6744.035156	27041.183594	-48525.835938	-187500.015625	-187500.015625	-187500.015625	-187500.015625	-187500.015625	461.000000	428.000000	1018.000000	1607948619.114850
642	6885.454590	27173.103516	-51465.382812	-187500.015625	-187500.015625	-187500.015625	-187500.015625	-187500.015625	462.000000	427.000000	1019.000000	1607948619.114851
643	7099.830078	27377.712891	-61201.667969	-187500.015625	-187500.015625	-187500.015625	-187500.015625	-187500.015625	461.000000	428.000000	1018.000000	1607948619.114853
644	7091.180176	27373.867188	-64552.707031	-187500.015625	-187500.015625	-187500.015625	-187500.015625	-187500.015625	461.000000	428.000000	1019.000000	1607948619.114854
645	6875.575195	27165.482422	-57051.910156	-187500.015625	-187500.015625	-187500.015625	-187500.015625	-187500.015625	461.000000	428.000000	1018.000000	1607948619.114856
646	6724.656250	27019.257812	-48103.679688	-187500.015625	-187500.015625	-187500.015625	-187500.015625	-187500.015625	461.000000	428.000000	1017.000000	1607948619.114858
647	6858.587891	27147.220703	-50051.656250	-187500.015625	-187500.015625	-187500.015625	-187500.015625	-187500.015625	461.000000	427.000000	1019.000000	1607948619.114874
648	7091.001465	27369.351562	-59978.871094	-187500.015625	-187500.015625	-187500.015625	-187500.015625	-187500.015625	461.000000	428.000000	1017.000000	1607948619.114876
649	7096.991699	27379.791016	-63800.617188	-187500.015625	-187500.015625	-187500.015625	-187500.015625	-187500.015625	461.000000	427.000000	1019.000000	1607948619.114877
650	6890.059082	27180.480469	-56586.144531	-187500.015625	-187500.015625	-187500.015625	-187500.015625	-187500.015625	461.000000	427.000000	1019.000000	1607948619.114879
651	6742.939941	27036.646484	-47958.707031	-187500.015625	-187500.015625	-187500.015625	-187500.015625	-187500.015625	461.000000	428.000000	1017.000000	1607948619.114880
652	6872.445801	27157.345703	-50432.105469	-187500.015625	-187500.015625	-187500.015625	-187500.015625	-187500.015625	461.000000	427.000000	1018.000000	1607948619.114883
653	7090.554199	27367.541016	-60078.402344	-187500.015625	-187500.015625	-187500.015625	-187500.015625	-187500.015625	461.000000	427.000000	1019.000000	1607948619.114884
654	7099.427734	27382.472656	-63696.835938	-187500.015625	-187500.015625	-187500.015625	-187500.015625	-187500.015625	461.000000	428.000000	1018.000000	1607948619.114886
655	6891.780273	27182.312500	-56436.230469	-187500.015625	-187500.015625	-187500.015625	-187500.015625	-187500.015625	461.000000	427.000000	1019.000000	1607948619.114888
656	6747.119629	27041.876953	-47676.917969	-187500.015625	-187500.015625	-187500.015625	-187500.015625	-187500.015625	461.000000	428.000000	1018.000000	1607948619.114890
657	6877.027832	27162.041016	-49934.152344	-187500.015625	-187500.015625	-187500.015625	-187500.015625	-187500.015625	461.000000	427.000000	1018.000000	1607948619.114892
658	7098.131348	27374.449219	-59596.031250	-187500.015625	-187500.015625	-187500.015625	-187500.015625	-187500.015625	461.000000	427.000000	1019.000000	1607948619.114893
659	7100.903320	27384.261719	-63316.878906	-187500.015625	-187500.015625	-187500.015625	-187500.015625	-187500.015625	461.000000	428.000000	1019.000000	1607948619.114895
660	6893.054199	27184.324219	-56135.175781	-187500.015625	-187500.015625	-187500.015625	-187500.015625	-187500.015625	461.000000	427.000000	1018.000000	1607948619.114896
661	6747.343262	27040.111328	-47133.613281	-187500.015625	-187500.015625	-187500.015625	-187500.015625	-187500.015625	461.000000	428.000000	1019.000000	1607948619.114898
662	6861.158203	27146.550781	-48391.613281	-187500.015625	-187500.015625	-187500.015625	-187500.015625	-187500.015625	462.000000	427.000000	1018.000000	1607948619.114900
663	7082.306641	27360.613281	-57856.460938	-187500.015625	-187500.015625	-187500.015625	-187500.015625	-187500.015625	461.000000	428.000000	1018.000000	1607948619.114901
664	7104.009766	27386.384766	-62322.898438	-187500.015625	-187500.015625	-187500.015625	-187500.015625	-187500.015625	461.000000	428.000000	1018.000000	1607948619.114903
665	6898.351562	27190.650391	-55580.984375	-187500.015625	-187500.015625	-187500.015625	-187500.015625	-187500.015625	461.000000	427.000000	1019.000000	1607948619.114905
666	6750.271484	27046.593750	-46922.031250	-187500.015625	-187500.015625	-187500.015625	-187500.015625	-187500.015625	461.000000	428.000000	1018.000000	1607948619.114906
667	6879.732422	27168.187500	-49176.273438	-187500.015625	-187500.015625	-187500.015625	-187500.015625	-187500.015625	462.000000	427.000000	1018.000000	1607948619.114908
668	7098.108887	27378.115234	-58855.449219	-187500.015625	-187500.015625	-187500.015625	-187500.015625	-187500.015625	461.000000	428.000000	1018.000000	1607948619.114910
669	7110.492188	27395.750000	-62776.460938	-187500.015625	-187500.015625	-187500.015625	-187500.015625	-187500.015625	461.000000	427.000000	1018.000000	1607948619.114911
670	6903.403320	27196.103516	-55839.617188	-187500.015625	-187500.015625	-187500.015625	-187500.015625	-187500.015625	461.000000	427.000000	1018.000000	1607948619.114913
671	6747.700684	27043.642578	-46776.054688	-187500.015625	-187500.015625	-187500.015625	-187500.015625	-187500.015625	461.000000	427.000000	1018.000000	1607948619.114914
672	6858.252441	27146.326172	-48002.156250	-187500.015625	-187500.015625	-187500.015625	-187500.015625	-187500.015625	462.000000	427.000000	1019.000000	1607948619.114916
673	7079.445312	27358.691406	-57782.007812	-187500.015625	-187500.015625	-187500.015625	-187500.015625	-187500.015625	461.000000	428.000000	1018.000000	1607948619.114918
674	7103.115723	27384.976562	-62227.925781	-187500.015625	-187500.015625	-187500.015625	-187500.015625	-187500.015625	461.000000	428.000000	1018.000000	1607948619.114919
675	6899.089355	27188.683594	-55594.218750	-187500.015625	-187500.015625	-187500.015625	-187500.015625	-187500.015625	461.000000	427.000000	1019.000000	1607948619.114922
676	6750.226562	27045.476562	-46872.746094	-187500.015625	-187500.015625	-187500.015625	-187500.015625	-187500.015625	461.000000	428.000000	1019.000000	1607948619.114924
677	6884.180664	27170.667969	-48991.089844	-187500.015625	-187500.015625	-187500.015625	-187500.015625	-187500.015625	462.000000	427.000000	1019.000000	1607948619.114926
678	7102.199707	27379.388672	-58562.507812	-187500.015625	-187500.015625	-187500.015625	-187500.015625	-187500.015625	461.000000	428.000000	1018.000000	1607948619.114927
679	7117.175293	27398.500000	-62559.937500	-187500.015625	-187500.015625	-187500.015625	-187500.015625	-187500.015625	461.000000	428.000000	1018.000000	1607948619.114929
680	6911.293457	27200.238281	-55705.910156	-187500.015625	-187500.015625	-187500.015625	-187500.015625	-187500.015625	461.000000	427.000000	1019.000000	1607948619.114931
681	6751.478516	27046.324219	-46770.664062	-187500.015625	-187500.015625	-187500.015625	-187500.015625	-187500.015625	461.000000	428.000000	1019.000000	1607948619.114932
682	6875.597656	27163.158203	-48671.703125	-187500.015625	-187500.015625	-187500.015625	-187500.015625	-187500.015625	462.000000	427.000000	1019.000000	1607948619.114934
683	7097.081055	27375.789062	-58263.933594	-187500.015625	-187500.015625	-187500.015625	-187500.015625	-187500.015625	461.000000	427.000000	1019.000000	1607948619.114936
684	7116.884766	27400.914062	-62366.750000	-187500.015625	-187500.015625	-187500.015625	-187500.015625	-187500.015625	461.000000	428.000000	1018.000000	1607948619.114937
685	6918.557617	27212.443359	-55640.417969	-187500.015625	-187500.015625	-187500.015625	-187500.015625	-187500.015625	461.000000	427.000000	1018.000000	1607948619.114939
686	6766.163574	27066.039062	-46672.878906	-187500.015625	-187500.015625	-187500.015625	-187500.015625	-187500.015625	461.000000	428.000000	1019.000000	1607948619.114942
687	6880.626465	27171.583984	-48363.250000	-187500.015625	-187500.015625	-187500.015625	-187500.015625	-187500.015625	462.000000	427.000000	1018.000000	1607948619.114944
688	7093.974121	27373.242188	-57830.644531	-187500.015625	-187500.015625	-187500.015625	-187500.015625	-187500.015625	461.000000	428.000000	1019.000000	1607948619.114945
689	7109.486328	27393.357422	-62019.808594	-187500.015625	-187500.015625	-187500.015625	-187500.015625	-187500.015625	461.000000	428.000000	1018.000000	1607948619.114947
690	6913.081543	27206.072266	-55413.750000	-187500.015625	-187500.015625	-187500.015625	-187500.015625	-187500.015625	461.000000	427.000000	1019.000000	1607948619.114949
691	6758.585938	27056.853516	-46419.855469	-187500.015625	-187500.015625	-187500.015625	-187500.015625	-187500.015625	461.000000	428.000000	1019.000000	1607948619.114951
692	6869.450684	27162.687500	-47958.953125	-187500.015625	-187500.015625	-187500.015625	-187500.015625	-187500.015625	461.000000	428.000000	1018.000000	1607948619.114953
693	7088.877930	27371.542969	-57488.371094	-187500.015625	-187500.015625	-187500.015625	-187500.015625	-187500.015625	461.000000	427.000000	1019.000000	1607948619.114954
694	7112.235352	27398.521484	-61858.808594	-187500.015625	-187500.015625	-187500.015625	-187500.015625	-187500.015625	461.000000	428.000000	1017.000000	1607948619.114956
695	6913.036621	27208.755859	-55327.203125	-187500.015625	-187500.015625	-187500.015625	-187500.015625	-187500.015625	461.000000	427.000000	1018.000000	1607948619.114958
696	6753.601562	27054.863281	-46218.511719	-187500.015625	-187500.015625	-187500.015625	-187500.015625	-187500.015625	461.000000	428.000000	1019.000000	1607948619.114959
697	6859.235840	27151.556641	-47499.757812	-187500.015625	-187500.015625	-187500.015625	-187500.015625	-187500.015625	462.000000	428.000000	1018.000000	1607948619.114961
698	7086.039062	27366.378906	-57019.542969	-187500.015625	-187500.015625	-187500.015625	-187500.015625	-187500.015625	462.000000	427.000000	1019.000000	1607948619.114963
699	7119.298340	27403.751953	-61616.402344	-187500.015625	-187500.015625	-187500.015625	-187500.015625	-187500.015625	461.000000	428.000000	1018.000000	1607948619.114965
700	6917.842285	27209.380859	-55233.929688	-187500.015625	-187500.015625	-187500.015625	-187500.015625	-187500.015625	461.000000	427.000000	1019.000000	1607948619.114967
701	6745.733887	27041.117188	-45928.117188	-187500.015625	-187500.015625	-187500.015625	-187500.015625	-187500.015625	462.000000	428.000000	1018.000000	1607948619.114968
702	6839.924316	27125.562500	-46380.515625	-187500.015625	-187500.015625	-187500.015625	-187500.015625	-187500.015625	461.000000	428.000000	1018.000000	1607948619.114970
703	7071.756348	27349.302734	-55697.460938	-187500.015625	-187500.015625	-187500.015625	-187500.015625	-187500.015625	462.000000	428.000000	1018.000000	1607948619.114972
704	7123.456055	27405.427734	-60868.960938	-187500.015625	-187500.015625	-187500.015625	-187500.015625	-187500.015625	461.000000	428.000000	1019.000000	1607948619.114973
705	6928.168945	27222.166016	-54788.480469	-187500.015625	-187500.015625	-187500.015625	-187500.015625	-187500.015625	461.000000	427.000000	1018.000000	1607948619.115004
706	6761.648438	27061.882812	-45713.183594	-187500.015625	-187500.015625	-187500.015625	-187500.015625	-187500.015625	461.000000	428.000000	1019.000000	1607948619.115006
707	6860.845215	27152.763672	-47020.828125	-187500.015625	-187500.015625	-187500.015625	-187500.015625	-187500.015625	461.000000	427.000000	1018.000000	1607948619.115008
708	7092.499023	27373.263672	-56622.621094	-187500.015625	-187500.015625	-187500.015625	-187500.015625	-187500.015625	461.000000	427.000000	1019.000000	1607948619.115009
709	7126.696777	27410.814453	-61330.054688	-187500.015625	-187500.015625	-187500.015625	-187500.015625	-187500.015625	461.000000	428.000000	1018.000000	1607948619.115011
710	6929.174805	27222.634766	-55092.464844	-187500.015625	-187500.015625	-187500.015625	-187500.015625	-187500.015625	461.000000	428.000000	1018.000000	1607948619.115012
711	6759.860352	27057.925781	-45829.636719	-187500.015625	-187500.015625	-187500.015625	-187500.015625	-187500.015625	461.000000	427.000000	1020.000000	1607948619.115014
712	6862.856934	27153.880859	-47036.875000	-187500.015625	-187500.015625	-187500.015625	-187500.015625	-187500.015625	461.000000	428.000000	1018.000000	1607948619.115016
713	7089.101562	27370.849609	-56559.769531	-187500.015625	-187500.015625	-187500.015625	-187500.015625	-187500.015625	462.000000	427.000000	1019.000000	1607948619.115017
714	7119.388184	27406.121094	-61193.933594	-187500.015625	-187500.015625	-187500.015625	-187500.015625	-187500.015625	461.000000	427.000000	1018.000000	1607948619.115019
715	6920.703125	27216.220703	-54975.609375	-187500.015625	-187500.015625	-187500.015625	-187500.015625	-187500.015625	461.000000	427.000000	1018.000000	1607948619.115021
716	6749.913574	27052.025391	-45672.144531	-187500.015625	-187500.015625	-187500.015625	-187500.015625	-187500.015625	462.000000	428.000000	1019.000000	1607948619.115022
717	6858.811523	27154.753906	-46725.449219	-187500.015625	-187500.015625	-187500.015625	-187500.015625	-187500.015625	461.000000	428.000000	1018.000000	1607948619.115024
718	7092.364746	27376.146484	-56258.085938	-187500.015625	-187500.015625	-187500.015625	-187500.015625	-187500.015625	461.000000	428.000000	1018.000000	1607948619.115026
719	7123.366699	27408.132812	-61076.988281	-187500.015625	-187500.015625	-187500.015625	-187500.015625	-187500.015625	461.000000	427.000000	1019.000000	1607948619.115028
720	6926.626465	27218.523438	-54984.531250	-187500.015625	-187500.015625	-187500.015625	-187500.015625	-187500.015625	461.000000	428.000000	1018.000000	1607948619.115029
721	6756.954590	27051.779297	-45526.300781	-187500.015625	-187500.015625	-187500.015625	-187500.015625	-187500.015625	461.000000	428.000000	1018.000000	1607948619.594436
722	6848.775391	27135.777344	-45733.320312	-187500.015625	-187500.015625	-187500.015625	-187500.015625	-187500.015625	462.000000	427.000000	1019.000000	1607948619.594576
723	7074.014160	27352.878906	-55007.148438	-187500.015625	-187500.015625	-187500.015625	-187500.015625	-187500.015625	461.000000	428.000000	1018.000000	1607948619.594578
724	7129.401367	27410.814453	-60407.285156	-187500.015625	-187500.015625	-187500.015625	-187500.015625	-187500.015625	461.000000	428.000000	1018.000000	1607948619.594580
725	6942.675293	27231.531250	-54676.812500	-187500.015625	-187500.015625	-187500.015625	-187500.015625	-187500.015625	461.000000	427.000000	1019.000000	1607948619.594582
726	6770.030273	27063.826172	-45414.808594	-187500.015625	-187500.015625	-187500.015625	-187500.015625	-187500.015625	461.000000	429.000000	1018.000000	1607948619.594584
727	6861.359375	27149.857422	-46289.992188	-187500.015625	-187500.015625	-187500.015625	-187500.015625	-187500.015625	462.000000	427.000000	1018.000000	1607948619.594585
728	7088.162598	27365.531250	-55739.125000	-187500.015625	-187500.015625	-187500.015625	-187500.015625	-187500.015625	461.000000	427.000000	1019.000000	1607948619.594587
729	7126.495605	27407.574219	-60743.679688	-187500.015625	-187500.015625	-187500.015625	-187500.015625	-187500.015625	461.000000	427.000000	1019.000000	1607948619.594589
730	6930.471191	27221.652344	-54857.394531	-187500.015625	-187500.015625	-187500.015625	-187500.015625	-187500.015625	461.000000	427.000000	1018.000000	1607948619.594590
731	6755.054688	27050.929688	-45348.269531	-187500.015625	-187500.015625	-187500.015625	-187500.015625	-187500.015625	462.000000	428.000000	1019.000000	1607948619.594592
732	6857.246582	27145.878906	-45875.859375	-187500.015625	-187500.015625	-187500.015625	-187500.015625	-187500.015625	461.000000	427.000000	1019.000000	1607948619.594593
733	7094.063477	27371.699219	-55330.199219	-187500.015625	-187500.015625	-187500.015625	-187500.015625	-187500.015625	461.000000	428.000000	1018.000000	1607948619.594595
734	7136.934082	27417.966797	-60504.402344	-187500.015625	-187500.015625	-187500.015625	-187500.015625	-187500.015625	461.000000	428.000000	1018.000000	1607948619.594596
735	6946.899414	27237.298828	-54772.925781	-187500.015625	-187500.015625	-187500.015625	-187500.015625	-187500.015625	461.000000	427.000000	1019.000000	1607948619.594598
736	6768.778320	27066.306641	-45171.175781	-187500.015625	-187500.015625	-187500.015625	-187500.015625	-187500.015625	461.000000	428.000000	1019.000000	1607948619.594600
737	6839.879395	27131.351562	-44658.472656	-187500.015625	-187500.015625	-187500.015625	-187500.015625	-187500.015625	461.000000	428.000000	1018.000000	1607948619.594601
738	7071.644531	27355.248047	-53687.792969	-187500.015625	-187500.015625	-187500.015625	-187500.015625	-187500.015625	461.000000	427.000000	1019.000000	1607948619.594603
739	7133.134277	27417.050781	-59626.003906	-187500.015625	-187500.015625	-187500.015625	-187500.015625	-187500.015625	461.000000	428.000000	1019.000000	1607948619.594604
740	6947.994629	27237.611328	-54308.410156	-187500.015625	-187500.015625	-187500.015625	-187500.015625	-187500.015625	461.000000	427.000000	1018.000000	1607948619.594606
741	6774.880371	27069.660156	-45005.414062	-187500.015625	-187500.015625	-187500.015625	-187500.015625	-187500.015625	461.000000	428.000000	1018.000000	1607948619.594608
742	6869.696777	27157.279297	-45596.773438	-187500.015625	-187500.015625	-187500.015625	-187500.015625	-187500.015625	461.000000	427.000000	1018.000000	1607948619.594609
743	7099.427734	27375.119141	-55110.371094	-187500.015625	-187500.015625	-187500.015625	-187500.015625	-187500.015625	461.000000	428.000000	1019.000000	1607948619.594611
744	7138.565918	27419.419922	-60425.660156	-187500.015625	-187500.015625	-187500.015625	-187500.015625	-187500.015625	461.000000	428.000000	1019.000000	1607948619.594613
745	6948.285156	27237.029297	-54837.097656	-187500.015625	-187500.015625	-187500.015625	-187500.015625	-187500.015625	461.000000	427.000000	1018.000000	1607948619.594615
746	6764.353027	27060.093750	-45289.011719	-187500.015625	-187500.015625	-187500.015625	-187500.015625	-187500.015625	461.000000	428.000000	1019.000000	1607948619.594617
747	6845.690918	27133.408203	-45522.699219	-187500.015625	-187500.015625	-187500.015625	-187500.015625	-187500.015625	461.000000	427.000000	1019.000000	1607948619.594619
748	7073.812988	27350.935547	-54833.656250	-187500.015625	-187500.015625	-187500.015625	-187500.015625	-187500.015625	461.000000	428.000000	1018.000000	1607948619.594620
749	7130.787598	27411.126953	-60323.667969	-187500.015625	-187500.015625	-187500.015625	-187500.015625	-187500.015625	461.000000	427.000000	1019.000000	1607948619.594622
750	6945.044434	27233.923828	-54884.953125	-187500.015625	-187500.015625	-187500.015625	-187500.015625	-187500.015625	461.000000	427.000000	1019.000000	1607948619.594624
751	6763.838867	27059.937500	-45237.382812	-187500.015625	-187500.015625	-187500.015625	-187500.015625	-187500.015625	461.000000	428.000000	1018.000000	1607948619.594625
752	6846.428711	27136.179688	-45167.644531	-187500.015625	-187500.015625	-187500.015625	-187500.015625	-187500.015625	462.000000	427.000000	1019.000000	1607948619.594627
753	7070.370605	27349.458984	-54433.535156	-187500.015625	-187500.015625	-187500.015625	-187500.015625	-187500.015625	461.000000	428.000000	1018.000000	1607948619.594629
754	7129.401367	27409.585938	-60080.167969	-187500.015625	-187500.015625	-187500.015625	-187500.015625	-187500.015625	461.000000	428.000000	1018.000000	1607948619.594630
755	6940.417480	27229.675781	-54719.570312	-187500.015625	-187500.015625	-187500.015625	-187500.015625	-187500.015625	461.000000	427.000000	1019.000000	1607948619.594632
756	6757.356934	27053.455078	-45056.578125	-187500.015625	-187500.015625	-187500.015625	-187500.015625	-187500.015625	461.000000	428.000000	1018.000000	1607948619.594634
757	6832.011719	27121.068359	-44613.230469	-187500.015625	-187500.015625	-187500.015625	-187500.015625	-187500.015625	461.000000	427.000000	1018.000000	1607948619.594635
758	7066.950684	27346.351562	-53883.484375	-187500.015625	-187500.015625	-187500.015625	-187500.015625	-187500.015625	461.000000	428.000000	1019.000000	1607948619.594637
759	7131.748535	27414.949219	-59750.031250	-187500.015625	-187500.015625	-187500.015625	-187500.015625	-187500.015625	461.000000	428.000000	1018.000000	1607948619.594638
760	6947.346680	27238.707031	-54571.359375	-187500.015625	-187500.015625	-187500.015625	-187500.015625	-187500.015625	461.000000	427.000000	1019.000000	1607948619.594640
761	6763.727051	27061.837891	-44977.003906	-187500.015625	-187500.015625	-187500.015625	-187500.015625	-187500.015625	461.000000	428.000000	1019.000000	1607948619.594642
762	6837.599609	27128.087891	-44816.632812	-187500.015625	-187500.015625	-187500.015625	-187500.015625	-187500.015625	462.000000	428.000000	1018.000000	1607948619.594643
763	7070.415527	27349.972656	-54109.125000	-187500.015625	-187500.015625	-187500.015625	-187500.015625	-187500.015625	461.000000	427.000000	1019.000000	1607948619.594645
764	7125.914551	27408.066406	-59843.484375	-187500.015625	-187500.015625	-187500.015625	-187500.015625	-187500.015625	461.000000	428.000000	1019.000000	1607948619.594647
765	6935.500000	27225.451172	-54641.386719	-187500.015625	-187500.015625	-187500.015625	-187500.015625	-187500.015625	461.000000	427.000000	1018.000000	1607948619.594648
766	6755.568848	27050.259766	-44981.230469	-187500.015625	-187500.015625	-187500.015625	-187500.015625	-187500.015625	461.000000	428.000000	1019.000000	1607948619.594650
767	6838.136230	27129.003906	-44803.378906	-187500.015625	-187500.015625	-187500.015625	-187500.015625	-187500.015625	462.000000	428.000000	1018.000000	1607948619.594652
768	7067.084961	27346.173828	-54016.363281	-187500.015625	-187500.015625	-187500.015625	-187500.015625	-187500.015625	462.000000	427.000000	1019.000000	1607948619.594654
769	7131.703613	27413.541016	-59806.718750	-187500.015625	-187500.015625	-187500.015625	-187500.015625	-187500.015625	461.000000	428.000000	1018.000000	1607948619.594656
770	6947.324219	27239.220703	-54764.476562	-187500.015625	-187500.015625	-187500.015625	-187500.015625	-187500.015625	461.000000	427.000000	1019.000000	1607948619.594657
771	6757.088379	27056.181641	-45086.214844	-187500.015625	-187500.015625	-187500.015625	-187500.015625	-187500.015625	461.000000	428.000000	1019.000000	1607948619.594659
772	6827.854004	27121.785156	-44681.851562	-187500.015625	-187500.015625	-187500.015625	-187500.015625	-187500.015625	461.000000	427.000000	1017.000000	1607948619.594661
773	7059.217285	27342.083984	-53816.226562	-187500.015625	-187500.015625	-187500.015625	-187500.015625	-187500.015625	462.000000	427.000000	1018.000000	1607948619.594662
774	7132.329590	27415.843750	-59599.089844	-187500.015625	-187500.015625	-187500.015625	-187500.015625	-187500.015625	461.000000	428.000000	1018.000000	1607948619.594664
775	6956.085938	27246.529297	-54635.929688	-187500.015625	-187500.015625	-187500.015625	-187500.015625	-187500.015625	461.000000	427.000000	1018.000000	1607948619.594666
776	6764.509277	27061.322266	-44960.265625	-187500.015625	-187500.015625	-187500.015625	-187500.015625	-187500.015625	461.000000	428.000000	1019.000000	1607948619.594667
777	6829.061035	27119.839844	-44392.507812	-187500.015625	-187500.015625	-187500.015625	-187500.015625	-187500.015625	461.000000	428.000000	1017.000000	1607948619.594669
778	7062.659180	27342.306641	-53556.921875	-187500.015625	-187500.015625	-187500.015625	-187500.015625	-187500.015625	461.000000	427.000000	1018.000000	1607948619.594670
779	7138.610352	27419.330078	-59594.824219	-187500.015625	-187500.015625	-187500.015625	-187500.015625	-187500.015625	461.000000	428.000000	1018.000000	1607948619.594672
780	6966.166992	27256.074219	-54798.562500	-187500.015625	-187500.015625	-187500.015625	-187500.015625	-187500.015625	461.000000	427.000000	1019.000000	1607948619.594674
781	6771.617188	27068.833984	-45066.679688	-187500.015625	-187500.015625	-187500.015625	-187500.015625	-187500.015625	461.000000	428.000000	1019.000000	1607948619.594675
782	6829.307129	27122.388672	-44267.875000	-187500.015625	-187500.015625	-187500.015625	-187500.015625	-187500.015625	461.000000	428.000000	1018.000000	1607948619.594677
783	7062.659180	27345.033203	-53338.011719	-187500.015625	-187500.015625	-187500.015625	-187500.015625	-187500.015625	461.000000	427.000000	1018.000000	1607948619.594679
784	7135.548340	27419.308594	-59457.718750	-187500.015625	-187500.015625	-187500.015625	-187500.015625	-187500.015625	461.000000	428.000000	1018.000000	1607948619.594680
785	6965.116211	27257.794922	-54763.382812	-187500.015625	-187500.015625	-187500.015625	-187500.015625	-187500.015625	461.000000	427.000000	1019.000000	1607948619.594682
786	6775.014648	27072.275391	-45022.246094	-187500.015625	-187500.015625	-187500.015625	-187500.015625	-187500.015625	461.000000	428.000000	1019.000000	1607948619.594683
787	6837.130371	27128.222656	-44257.011719	-187500.015625	-187500.015625	-187500.015625	-187500.015625	-187500.015625	461.000000	428.000000	1018.000000	1607948619.594685
788	7064.424805	27344.810547	-53315.906250	-187500.015625	-187500.015625	-187500.015625	-187500.015625	-187500.015625	462.000000	427.000000	1019.000000	1607948619.594687
789	7135.995117	27418.816406	-59480.136719	-187500.015625	-187500.015625	-187500.015625	-187500.015625	-187500.015625	461.000000	428.000000	1018.000000	1607948619.594688
790	6964.132812	27255.023438	-54805.046875	-187500.015625	-187500.015625	-187500.015625	-187500.015625	-187500.015625	461.000000	427.000000	1018.000000	1607948619.594690
791	6770.924316	27067.402344	-45003.023438	-187500.015625	-187500.015625	-187500.015625	-187500.015625	-187500.015625	461.000000	428.000000	1019.000000	1607948619.594692
792	6827.429688	27118.566406	-44061.746094	-187500.015625	-187500.015625	-187500.015625	-187500.015625	-187500.015625	461.000000	428.000000	1018.000000	1607948619.594694
793	7056.780762	27336.697266	-53099.628906	-187500.015625	-187500.015625	-187500.015625	-187500.015625	-187500.015625	462.000000	427.000000	1019.000000	1607948619.594696
794	7133.402344	27416.134766	-59352.597656	-187500.015625	-187500.015625	-187500.015625	-187500.015625	-187500.015625	461.000000	428.000000	1018.000000	1607948619.594697
795	6964.713867	27256.632812	-54870.378906	-187500.015625	-187500.015625	-187500.015625	-187500.015625	-187500.015625	461.000000	427.000000	1019.000000	1607948619.594699
796	6768.487793	27066.263672	-45054.609375	-187500.015625	-187500.015625	-187500.015625	-187500.015625	-187500.015625	461.000000	428.000000	1019.000000	1607948619.594701
797	6815.203125	27106.718750	-43264.281250	-187500.015625	-187500.015625	-187500.015625	-187500.015625	-187500.015625	461.000000	428.000000	1018.000000	1607948619.594702
798	7038.586426	27322.302734	-51690.398438	-187500.015625	-187500.015625	-187500.015625	-187500.015625	-187500.015625	462.000000	427.000000	1018.000000	1607948619.594704
799	7125.624023	27408.757812	-58561.343750	-187500.015625	-187500.015625	-187500.015625	-187500.015625	-187500.015625	461.000000	428.000000	1018.000000	1607948619.594706
800	6964.713867	27256.341797	-54540.691406	-187500.015625	-187500.015625	-187500.015625	-187500.015625	-187500.015625	461.000000	427.000000	1018.000000	1607948619.594707
801	6770.521973	27070.822266	-44926.511719	-187500.015625	-187500.015625	-187500.015625	-187500.015625	-187500.015625	461.000000	428.000000	1019.000000	1607948619.594709
802	6827.139160	27124.935547	-43950.433594	-187500.015625	-187500.015625	-187500.015625	-187500.015625	-187500.015625	461.000000	428.000000	1018.000000	1607948619.594710
803	7057.809082	27343.603516	-53010.222656	-187500.015625	-187500.015625	-187500.015625	-187500.015625	-187500.015625	462.000000	427.000000	1018.000000	1607948619.594712
804	7132.418945	27419.107422	-59396.226562	-187500.015625	-187500.015625	-187500.015625	-187500.015625	-187500.015625	462.000000	428.000000	1019.000000	1607948619.594714
805	6963.305664	27257.839844	-55077.312500	-187500.015625	-187500.015625	-187500.015625	-187500.015625	-187500.015625	461.000000	428.000000	1018.000000	1607948619.594715
806	6765.492676	27067.582031	-45196.476562	-187500.015625	-187500.015625	-187500.015625	-187500.015625	-187500.015625	461.000000	428.000000	1019.000000	1607948619.594717
807	6814.890137	27113.201172	-43857.742188	-187500.015625	-187500.015625	-187500.015625	-187500.015625	-187500.015625	461.000000	427.000000	1018.000000	1607948619.594719
808	7055.417480	27341.345703	-52791.199219	-187500.015625	-187500.015625	-187500.015625	-187500.015625	-187500.015625	462.000000	428.000000	1018.000000	1607948619.594720
809	7135.079102	27421.253906	-59259.277344	-187500.015625	-187500.015625	-187500.015625	-187500.015625	-187500.015625	461.000000	428.000000	1019.000000	1607948619.594722
810	6966.993652	27261.617188	-55075.433594	-187500.015625	-187500.015625	-187500.015625	-187500.015625	-187500.015625	461.000000	427.000000	1018.000000	1607948619.594724
811	6767.280762	27069.638672	-45224.597656	-187500.015625	-187500.015625	-187500.015625	-187500.015625	-187500.015625	461.000000	428.000000	1019.000000	1607948619.594725
812	6810.352539	27106.585938	-43780.023438	-187500.015625	-187500.015625	-187500.015625	-187500.015625	-187500.015625	462.000000	427.000000	1019.000000	1607948619.594727
813	7050.812988	27336.496094	-52682.300781	-187500.015625	-187500.015625	-187500.015625	-187500.015625	-187500.015625	461.000000	427.000000	1018.000000	1607948619.594728
814	7139.348145	27426.505859	-59252.101562	-187500.015625	-187500.015625	-187500.015625	-187500.015625	-187500.015625	461.000000	428.000000	1019.000000	1607948619.594730
815	6967.217285	27263.046875	-55049.976562	-187500.015625	-187500.015625	-187500.015625	-187500.015625	-187500.015625	461.000000	428.000000	1018.000000	1607948619.594733
816	6762.028320	27062.105469	-45145.648438	-187500.015625	-187500.015625	-187500.015625	-187500.015625	-187500.015625	461.000000	428.000000	1018.000000	1607948619.594734
817	6804.742676	27099.544922	-43550.832031	-187500.015625	-187500.015625	-187500.015625	-187500.015625	-187500.015625	462.000000	427.000000	1019.000000	1607948619.594736
818	7038.921875	27322.056641	-52377.757812	-187500.015625	-187500.015625	-187500.015625	-187500.015625	-187500.015625	461.000000	428.000000	1019.000000	1607948619.594738
819	7134.162598	27415.285156	-59098.167969	-187500.015625	-187500.015625	-187500.015625	-187500.015625	-187500.015625	461.000000	428.000000	1019.000000	1607948619.594739
820	6975.576660	27266.847656	-55139.671875	-187500.015625	-187500.015625	-187500.015625	-187500.015625	-187500.015625	461.000000	427.000000	1017.000000	1607948619.594741
821	6772.265625	27071.939453	-45292.769531	-187500.015625	-187500.015625	-187500.015625	-187500.015625	-187500.015625	461.000000	428.000000	1019.000000	1607948619.594742
822	6808.854980	27104.082031	-43545.777344	-187500.015625	-187500.015625	-187500.015625	-187500.015625	-187500.015625	462.000000	427.000000	1019.000000	1607948619.594744
823	7039.547363	27324.359375	-52271.878906	-187500.015625	-187500.015625	-187500.015625	-187500.015625	-187500.015625	462.000000	427.000000	1018.000000	1607948619.594746
824	7127.814453	27411.865234	-58988.890625	-187500.015625	-187500.015625	-187500.015625	-187500.015625	-187500.015625	462.000000	428.000000	1019.000000	1607948619.594747
825	6957.315430	27249.726562	-55128.363281	-187500.015625	-187500.015625	-187500.015625	-187500.015625	-187500.015625	461.000000	427.000000	1018.000000	1607948619.594749
826	6746.583008	27047.419922	-45217.285156	-187500.015625	-187500.015625	-187500.015625	-187500.015625	-187500.015625	461.000000	428.000000	1019.000000	1607948619.594751
827	6791.309082	27088.994141	-43401.429688	-187500.015625	-187500.015625	-187500.015625	-187500.015625	-187500.015625	461.000000	427.000000	1019.000000	1607948619.594752
828	7032.819824	27318.457031	-52165.660156	-187500.015625	-187500.015625	-187500.015625	-187500.015625	-187500.015625	461.000000	428.000000	1018.000000	1607948619.594754
829	7124.350098	27409.964844	-59030.148438	-187500.015625	-187500.015625	-187500.015625	-187500.015625	-187500.015625	461.000000	428.000000	1019.000000	1607948619.594756
830	6964.468262	27257.974609	-55267.906250	-187500.015625	-187500.015625	-187500.015625	-187500.015625	-187500.015625	461.000000	427.000000	1018.000000	1607948619.594757
831	6760.083496	27057.679688	-45285.125000	-187500.015625	-187500.015625	-187500.015625	-187500.015625	-187500.015625	461.000000	428.000000	1018.000000	1607948619.594759
832	6789.766602	27082.580078	-42837.273438	-187500.015625	-187500.015625	-187500.015625	-187500.015625	-187500.015625	462.000000	427.000000	1019.000000	1607948619.594760
833	7031.746582	27314.322266	-51420.855469	-187500.015625	-187500.015625	-187500.015625	-187500.015625	-187500.015625	461.000000	428.000000	1018.000000	1607948619.594762
834	7134.251953	27416.291016	-58649.230469	-187500.015625	-187500.015625	-187500.015625	-187500.015625	-187500.015625	461.000000	428.000000	1017.000000	1607948619.594764
835	6978.191895	27269.685547	-55148.167969	-187500.015625	-187500.015625	-187500.015625	-187500.015625	-187500.015625	461.000000	427.000000	1018.000000	1607948619.594765
836	6767.415039	27068.498047	-45285.570312	-187500.015625	-187500.015625	-187500.015625	-187500.015625	-187500.015625	461.000000	428.000000	1018.000000	1607948619.594767
837	6796.606445	27095.029297	-43244.902344	-187500.015625	-187500.015625	-187500.015625	-187500.015625	-187500.015625	462.000000	427.000000	1019.000000	1607948619.594769
838	7037.603027	27322.189453	-51952.335938	-187500.015625	-187500.015625	-187500.015625	-187500.015625	-187500.015625	461.000000	427.000000	1018.000000	1607948619.594771
839	7137.783691	27419.621094	-58938.531250	-187500.015625	-187500.015625	-187500.015625	-187500.015625	-187500.015625	461.000000	428.000000	1018.000000	1607948619.594773
840	6980.539062	27272.726562	-55354.562500	-187500.015625	-187500.015625	-187500.015625	-187500.015625	-187500.015625	461.000000	427.000000	1019.000000	1607948619.594774
841	6770.477051	27071.046875	-45370.152344	-187500.015625	-187500.015625	-187500.015625	-187500.015625	-187500.015625	461.000000	428.000000	1018.000000	1607948620.074331
842	6797.500488	27093.308594	-43116.781250	-187500.015625	-187500.015625	-187500.015625	-187500.015625	-187500.015625	462.000000	427.000000	1019.000000	1607948620.074443
843	7035.568848	27320.378906	-51680.093750	-187500.015625	-187500.015625	-187500.015625	-187500.015625	-187500.015625	462.000000	428.000000	1018.000000	1607948620.074445
844	7133.804688	27419.308594	-58784.929688	-187500.015625	-187500.015625	-187500.015625	-187500.015625	-187500.015625	461.000000	428.000000	1018.000000	1607948620.074447
845	6979.801270	27273.732422	-55338.691406	-187500.015625	-187500.015625	-187500.015625	-187500.015625	-187500.015625	461.000000	427.000000	1019.000000	1607948620.074449
846	6777.719238	27080.880859	-45447.265625	-187500.015625	-187500.015625	-187500.015625	-187500.015625	-187500.015625	461.000000	428.000000	1018.000000	1607948620.074450
847	6798.685059	27098.806641	-42991.476562	-187500.015625	-187500.015625	-187500.015625	-187500.015625	-187500.015625	462.000000	427.000000	1019.000000	1607948620.074452
848	7031.992676	27319.775391	-51462.902344	-187500.015625	-187500.015625	-187500.015625	-187500.015625	-187500.015625	462.000000	427.000000	1019.000000	1607948620.074454
849	7139.124512	27426.058594	-58679.003906	-187500.015625	-187500.015625	-187500.015625	-187500.015625	-187500.015625	461.000000	428.000000	1018.000000	1607948620.074455
850	6989.457520	27284.884766	-55398.417969	-187500.015625	-187500.015625	-187500.015625	-187500.015625	-187500.015625	461.000000	427.000000	1018.000000	1607948620.074457
851	6774.545410	27077.125000	-45461.011719	-187500.015625	-187500.015625	-187500.015625	-187500.015625	-187500.015625	461.000000	428.000000	1019.000000	1607948620.074459
852	6795.265137	27092.414062	-42878.378906	-187500.015625	-187500.015625	-187500.015625	-187500.015625	-187500.015625	461.000000	428.000000	1019.000000	1607948620.074461
853	7037.625488	27322.726562	-51323.492188	-187500.015625	-187500.015625	-187500.015625	-187500.015625	-187500.015625	462.000000	427.000000	1020.000000	1607948620.074462
854	7148.780762	27432.585938	-58732.648438	-187500.015625	-187500.015625	-187500.015625	-187500.015625	-187500.015625	461.000000	428.000000	1018.000000	1607948620.074464
855	6993.100586	27286.292969	-55565.382812	-187500.015625	-187500.015625	-187500.015625	-187500.015625	-187500.015625	461.000000	428.000000	1018.000000	1607948620.074466
856	6779.909668	27079.451172	-45595.636719	-187500.015625	-187500.015625	-187500.015625	-187500.015625	-187500.015625	461.000000	428.000000	1019.000000	1607948620.074467
857	6800.562500	27095.744141	-42818.050781	-187500.015625	-187500.015625	-187500.015625	-187500.015625	-187500.015625	462.000000	427.000000	1019.000000	1607948620.074469
858	7031.590332	27312.847656	-51177.558594	-187500.015625	-187500.015625	-187500.015625	-187500.015625	-187500.015625	462.000000	427.000000	1019.000000	1607948620.074470
859	7137.112793	27416.224609	-58621.941406	-187500.015625	-187500.015625	-187500.015625	-187500.015625	-187500.015625	461.000000	428.000000	1019.000000	1607948620.074472
860	6990.462891	27279.341797	-55551.035156	-187500.015625	-187500.015625	-187500.015625	-187500.015625	-187500.015625	461.000000	427.000000	1019.000000	1607948620.074474
861	6774.589844	27071.984375	-45609.515625	-187500.015625	-187500.015625	-187500.015625	-187500.015625	-187500.015625	461.000000	428.000000	1017.000000	1607948620.074480
862	6794.550293	27088.123047	-42887.093750	-187500.015625	-187500.015625	-187500.015625	-187500.015625	-187500.015625	462.000000	427.000000	1019.000000	1607948620.074481
863	7026.516602	27308.443359	-51267.726562	-187500.015625	-187500.015625	-187500.015625	-187500.015625	-187500.015625	462.000000	427.000000	1018.000000	1607948620.074483
864	7135.950684	27417.050781	-58692.816406	-187500.015625	-187500.015625	-187500.015625	-187500.015625	-187500.015625	462.000000	428.000000	1019.000000	1607948620.074484
865	6990.038574	27280.169922	-55692.722656	-187500.015625	-187500.015625	-187500.015625	-187500.015625	-187500.015625	461.000000	427.000000	1019.000000	1607948620.074486
866	6778.725098	27077.527344	-45645.546875	-187500.015625	-187500.015625	-187500.015625	-187500.015625	-187500.015625	461.000000	428.000000	1018.000000	1607948620.074488
867	6796.830078	27093.197266	-42738.636719	-187500.015625	-187500.015625	-187500.015625	-187500.015625	-187500.015625	462.000000	428.000000	1019.000000	1607948620.074489
868	7024.326172	27307.884766	-51007.035156	-187500.015625	-187500.015625	-187500.015625	-187500.015625	-187500.015625	461.000000	428.000000	1018.000000	1607948620.074491
869	7144.667969	27425.902344	-58556.292969	-187500.015625	-187500.015625	-187500.015625	-187500.015625	-187500.015625	461.000000	428.000000	1017.000000	1607948620.074493
870	7000.923828	27291.992188	-55747.773438	-187500.015625	-187500.015625	-187500.015625	-187500.015625	-187500.015625	461.000000	427.000000	1018.000000	1607948620.074494
871	6784.625977	27084.033203	-45837.660156	-187500.015625	-187500.015625	-187500.015625	-187500.015625	-187500.015625	461.000000	428.000000	1018.000000	1607948620.074496
872	6792.180664	27088.904297	-42799.609375	-187500.015625	-187500.015625	-187500.015625	-187500.015625	-187500.015625	462.000000	428.000000	1019.000000	1607948620.074498
873	7025.935547	27310.791016	-50984.214844	-187500.015625	-187500.015625	-187500.015625	-187500.015625	-187500.015625	461.000000	427.000000	1019.000000	1607948620.074499
874	7142.343262	27425.253906	-58527.414062	-187500.015625	-187500.015625	-187500.015625	-187500.015625	-187500.015625	461.000000	428.000000	1018.000000	1607948620.074501
875	6998.241699	27288.707031	-55744.289062	-187500.015625	-187500.015625	-187500.015625	-187500.015625	-187500.015625	461.000000	427.000000	1019.000000	1607948620.074503
876	6781.854492	27081.283203	-45827.132812	-187500.015625	-187500.015625	-187500.015625	-187500.015625	-187500.015625	461.000000	428.000000	1017.000000	1607948620.074504
877	6786.436523	27081.394531	-42640.445312	-187500.015625	-187500.015625	-187500.015625	-187500.015625	-187500.015625	462.000000	428.000000	1019.000000	1607948620.074506
878	7021.644043	27305.359375	-50815.214844	-187500.015625	-187500.015625	-187500.015625	-187500.015625	-187500.015625	461.000000	428.000000	1019.000000	1607948620.074508
879	7140.354004	27422.773438	-58560.472656	-187500.015625	-187500.015625	-187500.015625	-187500.015625	-187500.015625	461.000000	429.000000	1018.000000	1607948620.074509
880	7003.427246	27295.255859	-55987.339844	-187500.015625	-187500.015625	-187500.015625	-187500.015625	-187500.015625	461.000000	427.000000	1019.000000	1607948620.074511
881	6782.681152	27082.914062	-46030.621094	-187500.015625	-187500.015625	-187500.015625	-187500.015625	-187500.015625	461.000000	428.000000	1018.000000	1607948620.074513
882	6780.065918	27077.884766	-42665.410156	-187500.015625	-187500.015625	-187500.015625	-187500.015625	-187500.015625	462.000000	427.000000	1019.000000	1607948620.074514
883	7009.708008	27296.753906	-50704.125000	-187500.015625	-187500.015625	-187500.015625	-187500.015625	-187500.015625	462.000000	427.000000	1019.000000	1607948620.074516
884	7130.720215	27417.476562	-58564.117188	-187500.015625	-187500.015625	-187500.015625	-187500.015625	-187500.015625	461.000000	428.000000	1018.000000	1607948620.074518
885	6987.087891	27284.349609	-56105.917969	-187500.015625	-187500.015625	-187500.015625	-187500.015625	-187500.015625	461.000000	427.000000	1018.000000	1607948620.074520
886	6768.957520	27072.611328	-46111.222656	-187500.015625	-187500.015625	-187500.015625	-187500.015625	-187500.015625	461.000000	428.000000	1018.000000	1607948620.074522
887	6771.036133	27070.912109	-42677.167969	-187500.015625	-187500.015625	-187500.015625	-187500.015625	-187500.015625	462.000000	427.000000	1018.000000	1607948620.074524
888	7010.087891	27298.027344	-50771.003906	-187500.015625	-187500.015625	-187500.015625	-187500.015625	-187500.015625	461.000000	428.000000	1018.000000	1607948620.074525
889	7138.990234	27425.388672	-58688.011719	-187500.015625	-187500.015625	-187500.015625	-187500.015625	-187500.015625	461.000000	428.000000	1019.000000	1607948620.074527
890	7003.494141	27299.750000	-56351.136719	-187500.015625	-187500.015625	-187500.015625	-187500.015625	-187500.015625	461.000000	427.000000	1017.000000	1607948620.074528
891	6780.423828	27085.015625	-46264.308594	-187500.015625	-187500.015625	-187500.015625	-187500.015625	-187500.015625	461.000000	428.000000	1019.000000	1607948620.074530
892	6774.813477	27076.679688	-42538.027344	-187500.015625	-187500.015625	-187500.015625	-187500.015625	-187500.015625	461.000000	427.000000	1018.000000	1607948620.074532
893	7001.817871	27289.802734	-50457.964844	-187500.015625	-187500.015625	-187500.015625	-187500.015625	-187500.015625	461.000000	428.000000	1017.000000	1607948620.074534
894	7133.156738	27416.380859	-58524.753906	-187500.015625	-187500.015625	-187500.015625	-187500.015625	-187500.015625	461.000000	428.000000	1019.000000	1607948620.074535
895	7005.885742	27299.503906	-56350.289062	-187500.015625	-187500.015625	-187500.015625	-187500.015625	-187500.015625	461.000000	427.000000	1019.000000	1607948620.074537
896	6783.910645	27085.082031	-46415.562500	-187500.015625	-187500.015625	-187500.015625	-187500.015625	-187500.015625	461.000000	428.000000	1019.000000	1607948620.074538
897	6775.014648	27072.923828	-42604.414062	-187500.015625	-187500.015625	-187500.015625	-187500.015625	-187500.015625	461.000000	428.000000	1019.000000	1607948620.074540
898	7000.722656	27285.890625	-50411.207031	-187500.015625	-187500.015625	-187500.015625	-187500.015625	-187500.015625	461.000000	427.000000	1018.000000	1607948620.074542
899	7127.278320	27410.681641	-58458.660156	-187500.015625	-187500.015625	-187500.015625	-187500.015625	-187500.015625	461.000000	428.000000	1018.000000	1607948620.074543
900	6997.526367	27289.757812	-56356.187500	-187500.015625	-187500.015625	-187500.015625	-187500.015625	-187500.015625	461.000000	427.000000	1019.000000	1607948620.074545
901	6780.133301	27078.556641	-46428.191406	-187500.015625	-187500.015625	-187500.015625	-187500.015625	-187500.015625	461.000000	428.000000	1018.000000	1607948620.074547
902	6768.979492	27064.474609	-42454.699219	-187500.015625	-187500.015625	-187500.015625	-187500.015625	-187500.015625	461.000000	428.000000	1017.000000	1607948620.074548
903	7003.672852	27288.193359	-50163.660156	-187500.015625	-187500.015625	-187500.015625	-187500.015625	-187500.015625	461.000000	427.000000	1019.000000	1607948620.074550
904	7143.751465	27426.572266	-58420.820312	-187500.015625	-187500.015625	-187500.015625	-187500.015625	-187500.015625	461.000000	428.000000	1018.000000	1607948620.074552
905	7013.485352	27305.046875	-56524.164062	-187500.015625	-187500.015625	-187500.015625	-187500.015625	-187500.015625	461.000000	427.000000	1019.000000	1607948620.074553
906	6791.935059	27089.822266	-46658.484375	-187500.015625	-187500.015625	-187500.015625	-187500.015625	-187500.015625	461.000000	428.000000	1019.000000	1607948620.074555
907	6773.226562	27070.287109	-42558.972656	-187500.015625	-187500.015625	-187500.015625	-187500.015625	-187500.015625	462.000000	428.000000	1019.000000	1607948620.074557
908	6995.738281	27282.851562	-50052.750000	-187500.015625	-187500.015625	-187500.015625	-187500.015625	-187500.015625	462.000000	427.000000	1019.000000	1607948620.074559
909	7140.577637	27424.560547	-58333.511719	-187500.015625	-187500.015625	-187500.015625	-187500.015625	-187500.015625	461.000000	428.000000	1018.000000	1607948620.074561
910	7018.291016	27310.455078	-56577.718750	-187500.015625	-187500.015625	-187500.015625	-187500.015625	-187500.015625	461.000000	428.000000	1018.000000	1607948620.074562
911	6795.511230	27095.857422	-46751.554688	-187500.015625	-187500.015625	-187500.015625	-187500.015625	-187500.015625	461.000000	428.000000	1019.000000	1607948620.074564
912	6775.238281	27074.599609	-42596.523438	-187500.015625	-187500.015625	-187500.015625	-187500.015625	-187500.015625	462.000000	428.000000	1018.000000	1607948620.074566
913	6991.379395	27277.710938	-50177.050781	-187500.015625	-187500.015625	-187500.015625	-187500.015625	-187500.015625	462.000000	427.000000	1019.000000	1607948620.074567
914	7132.061523	27414.458984	-58520.261719	-187500.015625	-187500.015625	-187500.015625	-187500.015625	-187500.015625	461.000000	428.000000	1018.000000	1607948620.074569
915	7016.279297	27309.763672	-56855.234375	-187500.015625	-187500.015625	-187500.015625	-187500.015625	-187500.015625	461.000000	427.000000	1018.000000	1607948620.074571
916	6791.778320	27095.699219	-46871.046875	-187500.015625	-187500.015625	-187500.015625	-187500.015625	-187500.015625	461.000000	428.000000	1019.000000	1607948620.074572
917	6771.662109	27074.019531	-42481.210938	-187500.015625	-187500.015625	-187500.015625	-187500.015625	-187500.015625	461.000000	428.000000	1018.000000	1607948620.074574
918	7001.459961	27291.099609	-49938.824219	-187500.015625	-187500.015625	-187500.015625	-187500.015625	-187500.015625	462.000000	427.000000	1019.000000	1607948620.074576
919	7154.547363	27440.431641	-58420.597656	-187500.015625	-187500.015625	-187500.015625	-187500.015625	-187500.015625	461.000000	428.000000	1019.000000	1607948620.074577
920	7032.148926	27326.458984	-56941.761719	-187500.015625	-187500.015625	-187500.015625	-187500.015625	-187500.015625	461.000000	427.000000	1018.000000	1607948620.074579
921	6798.819336	27099.521484	-47115.062500	-187500.015625	-187500.015625	-187500.015625	-187500.015625	-187500.015625	461.000000	428.000000	1018.000000	1607948620.074581
922	6780.423828	27082.021484	-42757.320312	-187500.015625	-187500.015625	-187500.015625	-187500.015625	-187500.015625	461.000000	428.000000	1018.000000	1607948620.074582
923	7005.572754	27296.462891	-50214.800781	-187500.015625	-187500.015625	-187500.015625	-187500.015625	-187500.015625	462.000000	427.000000	1018.000000	1607948620.074584
924	7152.021484	27440.699219	-58509.289062	-187500.015625	-187500.015625	-187500.015625	-187500.015625	-187500.015625	461.000000	428.000000	1019.000000	1607948620.074586
925	7033.289062	27330.236328	-56937.511719	-187500.015625	-187500.015625	-187500.015625	-187500.015625	-187500.015625	461.000000	427.000000	1018.000000	1607948620.074587
926	6805.479980	27108.216797	-47140.339844	-187500.015625	-187500.015625	-187500.015625	-187500.015625	-187500.015625	461.000000	428.000000	1018.000000	1607948620.074589
927	6777.003906	27078.667969	-42660.851562	-187500.015625	-187500.015625	-187500.015625	-187500.015625	-187500.015625	462.000000	428.000000	1019.000000	1607948620.074590
928	7001.370605	27290.697266	-50030.152344	-187500.015625	-187500.015625	-187500.015625	-187500.015625	-187500.015625	461.000000	427.000000	1018.000000	1607948620.074592
929	7152.625000	27437.212891	-58507.855469	-187500.015625	-187500.015625	-187500.015625	-187500.015625	-187500.015625	462.000000	428.000000	1018.000000	1607948620.074594
930	7034.540527	27328.671875	-57157.031250	-187500.015625	-187500.015625	-187500.015625	-187500.015625	-187500.015625	461.000000	427.000000	1018.000000	1607948620.074595
931	6804.943848	27109.402344	-47411.980469	-187500.015625	-187500.015625	-187500.015625	-187500.015625	-187500.015625	461.000000	428.000000	1018.000000	1607948620.074598
932	6773.562012	27076.791016	-42776.050781	-187500.015625	-187500.015625	-187500.015625	-187500.015625	-187500.015625	461.000000	428.000000	1018.000000	1607948620.074600
933	6991.737305	27284.349609	-49878.117188	-187500.015625	-187500.015625	-187500.015625	-187500.015625	-187500.015625	461.000000	428.000000	1018.000000	1607948620.074601
934	7141.851562	27430.550781	-58332.664062	-187500.015625	-187500.015625	-187500.015625	-187500.015625	-187500.015625	461.000000	427.000000	1019.000000	1607948620.074603
935	7028.640137	27325.275391	-57132.777344	-187500.015625	-187500.015625	-187500.015625	-187500.015625	-187500.015625	461.000000	427.000000	1019.000000	1607948620.074605
936	6797.679199	27099.835938	-47436.503906	-187500.015625	-187500.015625	-187500.015625	-187500.015625	-187500.015625	461.000000	428.000000	1018.000000	1607948620.074606
937	6763.369629	27063.492188	-42772.765625	-187500.015625	-187500.015625	-187500.015625	-187500.015625	-187500.015625	462.000000	428.000000	1018.000000	1607948620.074608
938	6986.842285	27275.832031	-49969.558594	-187500.015625	-187500.015625	-187500.015625	-187500.015625	-187500.015625	462.000000	427.000000	1018.000000	1607948620.074610
939	7143.036133	27428.808594	-58495.542969	-187500.015625	-187500.015625	-187500.015625	-187500.015625	-187500.015625	461.000000	428.000000	1018.000000	1607948620.074611
940	7028.438965	27323.062500	-57352.695312	-187500.015625	-187500.015625	-187500.015625	-187500.015625	-187500.015625	461.000000	427.000000	1019.000000	1607948620.074613
941	6795.399414	27098.673828	-47594.617188	-187500.015625	-187500.015625	-187500.015625	-187500.015625	-187500.015625	461.000000	428.000000	1018.000000	1607948620.074614
942	6755.457031	27058.550781	-42670.507812	-187500.015625	-187500.015625	-187500.015625	-187500.015625	-187500.015625	461.000000	428.000000	1017.000000	1607948620.074616
943	6970.189941	27260.767578	-49700.242188	-187500.015625	-187500.015625	-187500.015625	-187500.015625	-187500.015625	461.000000	427.000000	1019.000000	1607948620.074618
944	7131.614258	27418.503906	-58374.597656	-187500.015625	-187500.015625	-187500.015625	-187500.015625	-187500.015625	461.000000	428.000000	1018.000000	1607948620.074620
945	7027.857422	27323.396484	-57426.679688	-187500.015625	-187500.015625	-187500.015625	-187500.015625	-187500.015625	461.000000	427.000000	1018.000000	1607948620.074621
946	6795.824219	27097.107422	-47782.015625	-187500.015625	-187500.015625	-187500.015625	-187500.015625	-187500.015625	461.000000	428.000000	1018.000000	1607948620.074623
947	6759.256836	27058.707031	-42804.082031	-187500.015625	-187500.015625	-187500.015625	-187500.015625	-187500.015625	461.000000	428.000000	1018.000000	1607948620.074624
948	6986.283203	27274.291016	-49811.574219	-187500.015625	-187500.015625	-187500.015625	-187500.015625	-187500.015625	462.000000	427.000000	1019.000000	1607948620.074626
949	7143.192383	27429.791016	-58466.839844	-187500.015625	-187500.015625	-187500.015625	-187500.015625	-187500.015625	461.000000	428.000000	1017.000000	1607948620.074628
950	7039.770996	27335.847656	-57553.593750	-187500.015625	-187500.015625	-187500.015625	-187500.015625	-187500.015625	461.000000	427.000000	1018.000000	1607948620.074629
951	6808.385742	27111.591797	-47886.507812	-187500.015625	-187500.015625	-187500.015625	-187500.015625	-187500.015625	461.000000	428.000000	1018.000000	1607948620.074631
952	6769.136230	27072.164062	-42752.671875	-187500.015625	-187500.015625	-187500.015625	-187500.015625	-187500.015625	461.000000	428.000000	1018.000000	1607948620.074633
953	6984.361328	27276.234375	-49583.902344	-187500.015625	-187500.015625	-187500.015625	-187500.015625	-187500.015625	462.000000	427.000000	1019.000000	1607948620.074634
954	7143.036133	27432.138672	-58350.925781	-187500.015625	-187500.015625	-187500.015625	-187500.015625	-187500.015625	461.000000	428.000000	1018.000000	1607948620.074637
955	7039.078125	27336.025391	-57645.078125	-187500.015625	-187500.015625	-187500.015625	-187500.015625	-187500.015625	461.000000	428.000000	1020.000000	1607948620.074638
956	6806.552734	27110.898438	-48035.976562	-187500.015625	-187500.015625	-187500.015625	-187500.015625	-187500.015625	461.000000	428.000000	1019.000000	1607948620.074640
957	6761.134277	27063.849609	-42770.574219	-187500.015625	-187500.015625	-187500.015625	-187500.015625	-187500.015625	461.000000	428.000000	1018.000000	1607948620.074642
958	6975.957031	27267.763672	-49299.140625	-187500.015625	-187500.015625	-187500.015625	-187500.015625	-187500.015625	461.000000	427.000000	1019.000000	1607948620.074644
959	7142.298340	27429.232422	-58151.546875	-187500.015625	-187500.015625	-187500.015625	-187500.015625	-187500.015625	461.000000	428.000000	1018.000000	1607948620.074645
960	7042.542480	27337.412109	-57610.769531	-187500.015625	-187500.015625	-187500.015625	-187500.015625	-187500.015625	461.000000	427.000000	1019.000000	1607948620.074647
961	6809.704590	27112.083984	-48076.699219	-187500.015625	-187500.015625	-187500.015625	-187500.015625	-187500.015625	461.000000	428.000000	1018.000000	1607948620.554552
962	6762.899902	27064.966797	-42763.535156	-187500.015625	-187500.015625	-187500.015625	-187500.015625	-187500.015625	462.000000	427.000000	1019.000000	1607948620.554629
963	6973.453613	27264.500000	-49449.300781	-187500.015625	-187500.015625	-187500.015625	-187500.015625	-187500.015625	461.000000	428.000000	1017.000000	1607948620.554668
964	7139.437500	27426.037109	-58335.750000	-187500.015625	-187500.015625	-187500.015625	-187500.015625	-187500.015625	461.000000	428.000000	1019.000000	1607948620.554670
965	7037.267578	27333.455078	-57820.250000	-187500.015625	-187500.015625	-187500.015625	-187500.015625	-187500.015625	461.000000	427.000000	1019.000000	1607948620.554671
966	6806.016602	27110.408203	-48223.304688	-187500.015625	-187500.015625	-187500.015625	-187500.015625	-187500.015625	461.000000	427.000000	1019.000000	1607948620.554673
967	6753.132324	27054.662109	-42208.609375	-187500.015625	-187500.015625	-187500.015625	-187500.015625	-187500.015625	461.000000	428.000000	1019.000000	1607948620.554674
968	6958.410645	27249.279297	-48097.488281	-187500.015625	-187500.015625	-187500.015625	-187500.015625	-187500.015625	462.000000	427.000000	1018.000000	1607948620.554676
969	7135.771973	27420.515625	-57548.945312	-187500.015625	-187500.015625	-187500.015625	-187500.015625	-187500.015625	461.000000	428.000000	1018.000000	1607948620.554677
970	7045.135254	27339.871094	-57561.707031	-187500.015625	-187500.015625	-187500.015625	-187500.015625	-187500.015625	461.000000	427.000000	1019.000000	1607948620.554679
971	6817.438477	27121.583984	-48212.421875	-187500.015625	-187500.015625	-187500.015625	-187500.015625	-187500.015625	461.000000	428.000000	1019.000000	1607948620.554681
972	6759.837891	27065.324219	-42707.746094	-187500.015625	-187500.015625	-187500.015625	-187500.015625	-187500.015625	461.000000	428.000000	1017.000000	1607948620.554682
973	6974.437012	27267.853516	-49375.203125	-187500.015625	-187500.015625	-187500.015625	-187500.015625	-187500.015625	461.000000	427.000000	1018.000000	1607948620.554684
974	7144.533691	27432.027344	-58492.144531	-187500.015625	-187500.015625	-187500.015625	-187500.015625	-187500.015625	461.000000	428.000000	1018.000000	1607948620.554686
975	7052.086914	27345.324219	-58258.500000	-187500.015625	-187500.015625	-187500.015625	-187500.015625	-187500.015625	461.000000	427.000000	1018.000000	1607948620.554687
976	6815.784180	27119.236328	-48588.242188	-187500.015625	-187500.015625	-187500.015625	-187500.015625	-187500.015625	461.000000	427.000000	1018.000000	1607948620.554689
977	6756.283691	27063.201172	-42730.542969	-187500.015625	-187500.015625	-187500.015625	-187500.015625	-187500.015625	461.000000	428.000000	1018.000000	1607948620.554690
978	6962.210449	27256.722656	-49178.128906	-187500.015625	-187500.015625	-187500.015625	-187500.015625	-187500.015625	462.000000	427.000000	1019.000000	1607948620.554694
979	7138.856445	27426.953125	-58483.160156	-187500.015625	-187500.015625	-187500.015625	-187500.015625	-187500.015625	461.000000	427.000000	1019.000000	1607948620.554696
980	7052.020020	27350.218750	-58477.570312	-187500.015625	-187500.015625	-187500.015625	-187500.015625	-187500.015625	461.000000	427.000000	1019.000000	1607948620.554698
981	6811.783203	27118.275391	-48817.683594	-187500.015625	-187500.015625	-187500.015625	-187500.015625	-187500.015625	461.000000	428.000000	1019.000000	1607948620.554699
982	6744.951660	27051.710938	-42704.281250	-187500.015625	-187500.015625	-187500.015625	-187500.015625	-187500.015625	461.000000	428.000000	1018.000000	1607948620.554701
983	6956.935547	27251.960938	-48962.031250	-187500.015625	-187500.015625	-187500.015625	-187500.015625	-187500.015625	462.000000	427.000000	1018.000000	1607948620.554702
984	7140.219727	27431.310547	-58323.367188	-187500.015625	-187500.015625	-187500.015625	-187500.015625	-187500.015625	462.000000	428.000000	1018.000000	1607948620.554704
985	7051.215332	27352.142578	-58490.085938	-187500.015625	-187500.015625	-187500.015625	-187500.015625	-187500.015625	461.000000	428.000000	1017.000000	1607948620.554706
986	6815.851074	27123.304688	-48897.480469	-187500.015625	-187500.015625	-187500.015625	-187500.015625	-187500.015625	461.000000	427.000000	1018.000000	1607948620.554707
987	6751.366699	27059.199219	-42666.996094	-187500.015625	-187500.015625	-187500.015625	-187500.015625	-187500.015625	461.000000	428.000000	1018.000000	1607948620.554709
988	6961.562500	27258.912109	-48904.183594	-187500.015625	-187500.015625	-187500.015625	-187500.015625	-187500.015625	462.000000	427.000000	1018.000000	1607948620.554710
989	7142.231445	27434.597656	-58371.625000	-187500.015625	-187500.015625	-187500.015625	-187500.015625	-187500.015625	461.000000	428.000000	1019.000000	1607948620.554712
990	7057.764160	27358.154297	-58704.328125	-187500.015625	-187500.015625	-187500.015625	-187500.015625	-187500.015625	461.000000	428.000000	1018.000000	1607948620.554713
991	6821.394531	27130.435547	-49176.785156	-187500.015625	-187500.015625	-187500.015625	-187500.015625	-187500.015625	461.000000	428.000000	1019.000000	1607948620.554715
992	6747.343262	27057.322266	-42758.257812	-187500.015625	-187500.015625	-187500.015625	-187500.015625	-187500.015625	461.000000	428.000000	1019.000000	1607948620.554717
993	6956.711914	27255.716797	-48673.269531	-187500.015625	-187500.015625	-187500.015625	-187500.015625	-187500.015625	462.000000	427.000000	1019.000000	1607948620.554718
994	7143.416016	27434.351562	-58178.816406	-187500.015625	-187500.015625	-187500.015625	-187500.015625	-187500.015625	461.000000	428.000000	1019.000000	1607948620.554720
995	7062.391113	27359.003906	-58621.851562	-187500.015625	-187500.015625	-187500.015625	-187500.015625	-187500.015625	461.000000	428.000000	1018.000000	1607948620.554722
996	6825.417969	27130.345703	-49178.484375	-187500.015625	-187500.015625	-187500.015625	-187500.015625	-187500.015625	461.000000	428.000000	1019.000000	1607948620.554723
997	6756.060547	27062.730469	-42669.769531	-187500.015625	-187500.015625	-187500.015625	-187500.015625	-187500.015625	461.000000	428.000000	1019.000000	1607948620.554725
998	6955.236816	27250.597656	-48212.753906	-187500.015625	-187500.015625	-187500.015625	-187500.015625	-187500.015625	462.000000	427.000000	1019.000000	1607948620.554726
999	7146.478516	27434.664062	-57769.511719	-187500.015625	-187500.015625	-187500.015625	-187500.015625	-187500.015625	461.000000	428.000000	1018.000000	1607948620.554728
1000	7073.343262	27368.458984	-58472.988281	-187500.015625	-187500.015625	-187500.015625	-187500.015625	-187500.015625	461.000000	428.000000	1018.000000	1607948620.554730
1001	6832.570312	27136.804688	-49147.906250	-187500.015625	-187500.015625	-187500.015625	-187500.015625	-187500.015625	461.000000	427.000000	1019.000000	1607948620.554732
1002	6753.199219	27059.154297	-42642.992188	-187500.015625	-187500.015625	-187500.015625	-187500.015625	-187500.015625	462.000000	428.000000	1018.000000	1607948620.554734
1003	6955.191895	27249.412109	-48383.500000	-187500.015625	-187500.015625	-187500.015625	-187500.015625	-187500.015625	462.000000	427.000000	1019.000000	1607948620.554735
1004	7148.512207	27436.273438	-57938.402344	-187500.015625	-187500.015625	-187500.015625	-187500.015625	-187500.015625	461.000000	428.000000	1018.000000	1607948620.554737
1005	7073.924316	27370.023438	-58657.859375	-187500.015625	-187500.015625	-187500.015625	-187500.015625	-187500.015625	461.000000	428.000000	1019.000000	1607948620.554739
1006	6836.772461	27139.845703	-49410.562500	-187500.015625	-187500.015625	-187500.015625	-187500.015625	-187500.015625	461.000000	428.000000	1019.000000	1607948620.554740
1007	6755.054688	27058.103516	-42883.160156	-187500.015625	-187500.015625	-187500.015625	-187500.015625	-187500.015625	461.000000	428.000000	1018.000000	1607948620.554742
1008	6953.984863	27246.037109	-48585.113281	-187500.015625	-187500.015625	-187500.015625	-187500.015625	-187500.015625	462.000000	427.000000	1019.000000	1607948620.554743
1009	7143.975098	27431.757812	-57934.265625	-187500.015625	-187500.015625	-187500.015625	-187500.015625	-187500.015625	461.000000	428.000000	1017.000000	1607948620.554745
1010	7076.383301	27373.218750	-58633.921875	-187500.015625	-187500.015625	-187500.015625	-187500.015625	-187500.015625	461.000000	427.000000	1018.000000	1607948620.554747
1011	6841.756836	27146.304688	-49450.035156	-187500.015625	-187500.015625	-187500.015625	-187500.015625	-187500.015625	461.000000	428.000000	1019.000000	1607948620.554748
1012	6753.959473	27060.205078	-42849.210938	-187500.015625	-187500.015625	-187500.015625	-187500.015625	-187500.015625	462.000000	428.000000	1018.000000	1607948620.554750
1013	6954.968750	27250.777344	-48531.156250	-187500.015625	-187500.015625	-187500.015625	-187500.015625	-187500.015625	461.000000	427.000000	1019.000000	1607948620.554752
1014	7146.813477	27438.867188	-58018.285156	-187500.015625	-187500.015625	-187500.015625	-187500.015625	-187500.015625	461.000000	428.000000	1018.000000	1607948620.554753
1015	7078.819336	27378.494141	-58868.859375	-187500.015625	-187500.015625	-187500.015625	-187500.015625	-187500.015625	461.000000	427.000000	1019.000000	1607948620.554755
1016	6840.594727	27147.445312	-49687.746094	-187500.015625	-187500.015625	-187500.015625	-187500.015625	-187500.015625	461.000000	428.000000	1018.000000	1607948620.554756
1017	6755.099121	27063.066406	-42701.574219	-187500.015625	-187500.015625	-187500.015625	-187500.015625	-187500.015625	462.000000	428.000000	1018.000000	1607948620.554760
1018	6951.168945	27248.205078	-47877.324219	-187500.015625	-187500.015625	-187500.015625	-187500.015625	-187500.015625	461.000000	428.000000	1018.000000	1607948620.554761
1019	7145.070312	27434.910156	-57572.882812	-187500.015625	-187500.015625	-187500.015625	-187500.015625	-187500.015625	462.000000	428.000000	1018.000000	1607948620.554763
1020	7081.345215	27377.041016	-58716.421875	-187500.015625	-187500.015625	-187500.015625	-187500.015625	-187500.015625	461.000000	428.000000	1019.000000	1607948620.554765
1021	6843.187500	27147.400391	-49700.710938	-187500.015625	-187500.015625	-187500.015625	-187500.015625	-187500.015625	461.000000	427.000000	1018.000000	1607948620.554766
1022	6758.832031	27066.642578	-42924.488281	-187500.015625	-187500.015625	-187500.015625	-187500.015625	-187500.015625	461.000000	428.000000	1019.000000	1607948620.554767
1023	6950.252441	27246.574219	-48336.539062	-187500.015625	-187500.015625	-187500.015625	-187500.015625	-187500.015625	461.000000	427.000000	1019.000000	1607948620.554771
1024	7137.850586	27427.175781	-57839.964844	-187500.015625	-187500.015625	-187500.015625	-187500.015625	-187500.015625	462.000000	428.000000	1019.000000	1607948620.554774
1025	7072.784668	27369.621094	-58912.468750	-187500.015625	-187500.015625	-187500.015625	-187500.015625	-187500.015625	461.000000	427.000000	1018.000000	1607948620.554775
1026	6835.855957	27141.476562	-49810.882812	-187500.015625	-187500.015625	-187500.015625	-187500.015625	-187500.015625	461.000000	427.000000	1019.000000	1607948620.554777
1027	6747.499512	27054.527344	-42720.820312	-187500.015625	-187500.015625	-187500.015625	-187500.015625	-187500.015625	461.000000	428.000000	1018.000000	1607948620.554779
1028	6937.869629	27234.169922	-47752.867188	-187500.015625	-187500.015625	-187500.015625	-187500.015625	-187500.015625	462.000000	427.000000	1019.000000	1607948620.554780
1029	7135.704590	27424.716797	-57463.335938	-187500.015625	-187500.015625	-187500.015625	-187500.015625	-187500.015625	461.000000	428.000000	1019.000000	1607948620.554782
1030	7074.595215	27370.873047	-58821.472656	-187500.015625	-187500.015625	-187500.015625	-187500.015625	-187500.015625	461.000000	428.000000	1018.000000	1607948620.554784
1031	6836.146484	27140.224609	-49860.214844	-187500.015625	-187500.015625	-187500.015625	-187500.015625	-187500.015625	461.000000	427.000000	1018.000000	1607948620.554786
1032	6741.040039	27046.927734	-42424.546875	-187500.015625	-187500.015625	-187500.015625	-187500.015625	-187500.015625	461.000000	428.000000	1019.000000	1607948620.554787
1033	6914.556641	27211.593750	-46498.109375	-187500.015625	-187500.015625	-187500.015625	-187500.015625	-187500.015625	461.000000	428.000000	1018.000000	1607948620.554789
1034	7120.460938	27414.257812	-56196.128906	-187500.015625	-187500.015625	-187500.015625	-187500.015625	-187500.015625	461.000000	428.000000	1019.000000	1607948620.554790
1035	7082.105469	27380.394531	-58160.980469	-187500.015625	-187500.015625	-187500.015625	-187500.015625	-187500.015625	461.000000	428.000000	1018.000000	1607948620.554792
1036	6844.774414	27150.283203	-49601.113281	-187500.015625	-187500.015625	-187500.015625	-187500.015625	-187500.015625	461.000000	427.000000	1019.000000	1607948620.554794
1037	6748.997070	27056.361328	-42658.773438	-187500.015625	-187500.015625	-187500.015625	-187500.015625	-187500.015625	461.000000	428.000000	1019.000000	1607948620.554795
1038	6937.712891	27233.521484	-47848.066406	-187500.015625	-187500.015625	-187500.015625	-187500.015625	-187500.015625	462.000000	427.000000	1018.000000	1607948620.554797
1039	7137.291504	27428.205078	-57455.648438	-187500.015625	-187500.015625	-187500.015625	-187500.015625	-187500.015625	462.000000	428.000000	1019.000000	1607948620.554799
1040	7084.116699	27382.919922	-58846.820312	-187500.015625	-187500.015625	-187500.015625	-187500.015625	-187500.015625	461.000000	428.000000	1018.000000	1607948620.554800
1041	6847.769531	27153.076172	-50061.421875	-187500.015625	-187500.015625	-187500.015625	-187500.015625	-187500.015625	461.000000	427.000000	1019.000000	1607948620.554802
1042	6752.976074	27059.712891	-42922.097656	-187500.015625	-187500.015625	-187500.015625	-187500.015625	-187500.015625	461.000000	428.000000	1018.000000	1607948620.554804
1043	6938.562500	27234.572266	-47852.199219	-187500.015625	-187500.015625	-187500.015625	-187500.015625	-187500.015625	462.000000	427.000000	1018.000000	1607948620.554805
1044	7135.257812	27424.337891	-57352.027344	-187500.015625	-187500.015625	-187500.015625	-187500.015625	-187500.015625	461.000000	428.000000	1018.000000	1607948620.554807
1045	7081.322754	27377.511719	-58841.726562	-187500.015625	-187500.015625	-187500.015625	-187500.015625	-187500.015625	461.000000	427.000000	1018.000000	1607948620.554808
1046	6846.540039	27150.193359	-50168.464844	-187500.015625	-187500.015625	-187500.015625	-187500.015625	-187500.015625	461.000000	427.000000	1019.000000	1607948620.554810
1047	6753.355957	27061.390625	-43050.105469	-187500.015625	-187500.015625	-187500.015625	-187500.015625	-187500.015625	461.000000	428.000000	1018.000000	1607948620.554812
1048	6935.634277	27234.660156	-47903.160156	-187500.015625	-187500.015625	-187500.015625	-187500.015625	-187500.015625	461.000000	427.000000	1018.000000	1607948620.554814
1049	7127.613281	27418.660156	-57377.933594	-187500.015625	-187500.015625	-187500.015625	-187500.015625	-187500.015625	461.000000	428.000000	1019.000000	1607948620.554816
1050	7075.757324	27373.644531	-58925.968750	-187500.015625	-187500.015625	-187500.015625	-187500.015625	-187500.015625	461.000000	428.000000	1018.000000	1607948620.554817
1051	6846.741211	27154.082031	-50219.003906	-187500.015625	-187500.015625	-187500.015625	-187500.015625	-187500.015625	461.000000	428.000000	1019.000000	1607948620.554819
1052	6742.381348	27053.968750	-42899.164062	-187500.015625	-187500.015625	-187500.015625	-187500.015625	-187500.015625	461.000000	428.000000	1018.000000	1607948620.554820
1053	6916.143555	27217.628906	-47509.054688	-187500.015625	-187500.015625	-187500.015625	-187500.015625	-187500.015625	462.000000	427.000000	1018.000000	1607948620.554822
1054	7117.510254	27408.781250	-57060.402344	-187500.015625	-187500.015625	-187500.015625	-187500.015625	-187500.015625	461.000000	428.000000	1018.000000	1607948620.554824
1055	7080.071289	27377.376953	-58852.789062	-187500.015625	-187500.015625	-187500.015625	-187500.015625	-187500.015625	461.000000	428.000000	1017.000000	1607948620.554825
1056	6855.682129	27161.035156	-50359.058594	-187500.015625	-187500.015625	-187500.015625	-187500.015625	-187500.015625	461.000000	427.000000	1018.000000	1607948620.554827
1057	6741.375488	27048.046875	-43009.875000	-187500.015625	-187500.015625	-187500.015625	-187500.015625	-187500.015625	461.000000	428.000000	1019.000000	1607948620.554828
1058	6916.881348	27212.980469	-47533.398438	-187500.015625	-187500.015625	-187500.015625	-187500.015625	-187500.015625	461.000000	428.000000	1018.000000	1607948620.554830
1059	7117.711426	27408.937500	-57049.605469	-187500.015625	-187500.015625	-187500.015625	-187500.015625	-187500.015625	461.000000	428.000000	1019.000000	1607948620.554832
1060	7075.667969	27375.164062	-58799.679688	-187500.015625	-187500.015625	-187500.015625	-187500.015625	-187500.015625	461.000000	428.000000	1018.000000	1607948620.554833
1061	6846.808594	27155.044922	-50365.652344	-187500.015625	-187500.015625	-187500.015625	-187500.015625	-187500.015625	461.000000	427.000000	1019.000000	1607948620.554835
1062	6739.788086	27050.371094	-42930.816406	-187500.015625	-187500.015625	-187500.015625	-187500.015625	-187500.015625	461.000000	428.000000	1018.000000	1607948620.554837
1063	6916.210449	27215.751953	-47332.410156	-187500.015625	-187500.015625	-187500.015625	-187500.015625	-187500.015625	461.000000	427.000000	1018.000000	1607948620.554838
1064	7122.584473	27413.228516	-56891.066406	-187500.015625	-187500.015625	-187500.015625	-187500.015625	-187500.015625	462.000000	427.000000	1019.000000	1607948620.554840
1065	7083.290039	27381.175781	-58836.027344	-187500.015625	-187500.015625	-187500.015625	-187500.015625	-187500.015625	461.000000	428.000000	1018.000000	1607948620.554841
1066	6856.285645	27162.687500	-50461.519531	-187500.015625	-187500.015625	-187500.015625	-187500.015625	-187500.015625	461.000000	428.000000	1018.000000	1607948620.554843
1067	6746.627930	27055.802734	-42701.152344	-187500.015625	-187500.015625	-187500.015625	-187500.015625	-187500.015625	461.000000	428.000000	1019.000000	1607948620.554844
1068	6903.090332	27205.291016	-46248.687500	-187500.015625	-187500.015625	-187500.015625	-187500.015625	-187500.015625	461.000000	427.000000	1018.000000	1607948620.554846
1069	7108.078125	27403.818359	-55961.300781	-187500.015625	-187500.015625	-187500.015625	-187500.015625	-187500.015625	461.000000	428.000000	1019.000000	1607948620.554848
1070	7084.407715	27384.708984	-58428.597656	-187500.015625	-187500.015625	-187500.015625	-187500.015625	-187500.015625	461.000000	428.000000	1018.000000	1607948620.554849
1071	6863.750977	27171.115234	-50366.347656	-187500.015625	-187500.015625	-187500.015625	-187500.015625	-187500.015625	461.000000	428.000000	1018.000000	1607948620.554851
1072	6752.327637	27061.792969	-42981.867188	-187500.015625	-187500.015625	-187500.015625	-187500.015625	-187500.015625	461.000000	428.000000	1018.000000	1607948620.554853
1073	6916.031738	27214.365234	-47241.214844	-187500.015625	-187500.015625	-187500.015625	-187500.015625	-187500.015625	462.000000	427.000000	1018.000000	1607948620.554855
1074	7123.724121	27415.509766	-56801.277344	-187500.015625	-187500.015625	-187500.015625	-187500.015625	-187500.015625	461.000000	428.000000	1018.000000	1607948620.554856
1075	7095.069336	27393.246094	-58909.250000	-187500.015625	-187500.015625	-187500.015625	-187500.015625	-187500.015625	461.000000	427.000000	1019.000000	1607948620.554858
1076	6868.601562	27176.210938	-50692.167969	-187500.015625	-187500.015625	-187500.015625	-187500.015625	-187500.015625	461.000000	428.000000	1019.000000	1607948620.554859
1077	6753.870117	27065.816406	-43021.160156	-187500.015625	-187500.015625	-187500.015625	-187500.015625	-187500.015625	461.000000	428.000000	1019.000000	1607948620.554861
1078	6917.954102	27220.087891	-47056.878906	-187500.015625	-187500.015625	-187500.015625	-187500.015625	-187500.015625	462.000000	427.000000	1019.000000	1607948620.554863
1079	7126.942871	27420.494141	-56646.718750	-187500.015625	-187500.015625	-187500.015625	-187500.015625	-187500.015625	461.000000	428.000000	1018.000000	1607948620.554864
1080	7093.124512	27391.994141	-58929.859375	-187500.015625	-187500.015625	-187500.015625	-187500.015625	-187500.015625	461.000000	428.000000	1018.000000	1607948620.554866
1081	6862.208984	27166.533203	-50833.207031	-187500.015625	-187500.015625	-187500.015625	-187500.015625	-187500.015625	461.000000	427.000000	1019.000000	1607948620.554868
1082	6745.175293	27051.175781	-42870.019531	-187500.015625	-187500.015625	-187500.015625	-187500.015625	-187500.015625	461.000000	428.000000	1018.000000	1607948621.034104
1083	6894.037598	27192.058594	-45761.843750	-187500.015625	-187500.015625	-187500.015625	-187500.015625	-187500.015625	461.000000	427.000000	1018.000000	1607948621.034196
1084	7102.467773	27393.314453	-55293.652344	-187500.015625	-187500.015625	-187500.015625	-187500.015625	-187500.015625	462.000000	428.000000	1019.000000	1607948621.034197
1085	7089.436523	27384.775391	-58255.910156	-187500.015625	-187500.015625	-187500.015625	-187500.015625	-187500.015625	461.000000	427.000000	1018.000000	1607948621.034200
1086	6875.731445	27178.222656	-50594.492188	-187500.015625	-187500.015625	-187500.015625	-187500.015625	-187500.015625	461.000000	428.000000	1018.000000	1607948621.034202
1087	6763.414062	27069.705078	-43094.652344	-187500.015625	-187500.015625	-187500.015625	-187500.015625	-187500.015625	461.000000	428.000000	1018.000000	1607948621.034204
1088	6928.571289	27223.574219	-47196.957031	-187500.015625	-187500.015625	-187500.015625	-187500.015625	-187500.015625	461.000000	428.000000	1019.000000	1607948621.034206
1089	7129.155762	27417.230469	-56698.707031	-187500.015625	-187500.015625	-187500.015625	-187500.015625	-187500.015625	461.000000	428.000000	1018.000000	1607948621.034209
1090	7098.243164	27392.978516	-59026.796875	-187500.015625	-187500.015625	-187500.015625	-187500.015625	-187500.015625	461.000000	428.000000	1019.000000	1607948621.034211
1091	6872.401367	27173.373047	-51085.671875	-187500.015625	-187500.015625	-187500.015625	-187500.015625	-187500.015625	461.000000	427.000000	1019.000000	1607948621.034213
1092	6746.113770	27048.695312	-43064.835938	-187500.015625	-187500.015625	-187500.015625	-187500.015625	-187500.015625	462.000000	428.000000	1018.000000	1607948621.034215
1093	6889.500488	27185.398438	-45720.312500	-187500.015625	-187500.015625	-187500.015625	-187500.015625	-187500.015625	462.000000	427.000000	1019.000000	1607948621.034217
1094	7102.713379	27392.822266	-55191.640625	-187500.015625	-187500.015625	-187500.015625	-187500.015625	-187500.015625	461.000000	428.000000	1018.000000	1607948621.034231
1095	7099.315918	27394.966797	-58406.222656	-187500.015625	-187500.015625	-187500.015625	-187500.015625	-187500.015625	461.000000	428.000000	1019.000000	1607948621.034232
1096	6880.335938	27184.257812	-50930.792969	-187500.015625	-187500.015625	-187500.015625	-187500.015625	-187500.015625	461.000000	428.000000	1018.000000	1607948621.034234
1097	6755.836914	27064.228516	-43338.242188	-187500.015625	-187500.015625	-187500.015625	-187500.015625	-187500.015625	462.000000	427.000000	1019.000000	1607948621.034236
1098	6914.802246	27214.500000	-47159.808594	-187500.015625	-187500.015625	-187500.015625	-187500.015625	-187500.015625	462.000000	427.000000	1018.000000	1607948621.034239
1099	7122.338379	27415.039062	-56638.113281	-187500.015625	-187500.015625	-187500.015625	-187500.015625	-187500.015625	461.000000	428.000000	1018.000000	1607948621.034240
1100	7099.941895	27398.857422	-59161.085938	-187500.015625	-187500.015625	-187500.015625	-187500.015625	-187500.015625	461.000000	428.000000	1018.000000	1607948621.034242
1101	6878.190430	27182.582031	-51394.167969	-187500.015625	-187500.015625	-187500.015625	-187500.015625	-187500.015625	461.000000	427.000000	1018.000000	1607948621.034244
1102	6745.957520	27054.013672	-43331.894531	-187500.015625	-187500.015625	-187500.015625	-187500.015625	-187500.015625	461.000000	428.000000	1019.000000	1607948621.034246
1103	6897.301270	27197.333984	-46610.539062	-187500.015625	-187500.015625	-187500.015625	-187500.015625	-187500.015625	462.000000	427.000000	1018.000000	1607948621.034249
1104	7113.084961	27403.707031	-56253.437500	-187500.015625	-187500.015625	-187500.015625	-187500.015625	-187500.015625	461.000000	428.000000	1018.000000	1607948621.034250
1105	7102.289062	27396.263672	-59124.609375	-187500.015625	-187500.015625	-187500.015625	-187500.015625	-187500.015625	461.000000	427.000000	1019.000000	1607948621.034253
1106	6884.292480	27185.978516	-51516.523438	-187500.015625	-187500.015625	-187500.015625	-187500.015625	-187500.015625	461.000000	428.000000	1019.000000	1607948621.034256
1107	6757.669922	27064.630859	-43566.207031	-187500.015625	-187500.015625	-187500.015625	-187500.015625	-187500.015625	462.000000	428.000000	1019.000000	1607948621.034258
1108	6910.220215	27207.972656	-47012.914062	-187500.015625	-187500.015625	-187500.015625	-187500.015625	-187500.015625	461.000000	428.000000	1018.000000	1607948621.034260
1109	7117.644531	27405.136719	-56445.105469	-187500.015625	-187500.015625	-187500.015625	-187500.015625	-187500.015625	462.000000	428.000000	1019.000000	1607948621.034262
1110	7103.138184	27397.449219	-59165.824219	-187500.015625	-187500.015625	-187500.015625	-187500.015625	-187500.015625	461.000000	428.000000	1019.000000	1607948621.034264
1111	6886.103027	27187.833984	-51554.453125	-187500.015625	-187500.015625	-187500.015625	-187500.015625	-187500.015625	461.000000	427.000000	1019.000000	1607948621.034267
1112	6753.713379	27058.619141	-43542.226562	-187500.015625	-187500.015625	-187500.015625	-187500.015625	-187500.015625	461.000000	428.000000	1018.000000	1607948621.034268
1113	6900.095215	27194.673828	-46872.410156	-187500.015625	-187500.015625	-187500.015625	-187500.015625	-187500.015625	462.000000	427.000000	1018.000000	1607948621.034270
1114	7113.911621	27399.191406	-56398.500000	-187500.015625	-187500.015625	-187500.015625	-187500.015625	-187500.015625	462.000000	427.000000	1019.000000	1607948621.034272
1115	7101.416992	27393.828125	-59300.585938	-187500.015625	-187500.015625	-187500.015625	-187500.015625	-187500.015625	461.000000	428.000000	1019.000000	1607948621.034273
1116	6876.983398	27178.177734	-51756.980469	-187500.015625	-187500.015625	-187500.015625	-187500.015625	-187500.015625	461.000000	427.000000	1018.000000	1607948621.034275
1117	6744.080078	27047.689453	-43350.648438	-187500.015625	-187500.015625	-187500.015625	-187500.015625	-187500.015625	461.000000	429.000000	1018.000000	1607948621.034279
1118	6877.698730	27177.462891	-45427.328125	-187500.015625	-187500.015625	-187500.015625	-187500.015625	-187500.015625	461.000000	427.000000	1017.000000	1607948621.034280
1119	7093.839844	27386.652344	-55004.535156	-187500.015625	-187500.015625	-187500.015625	-187500.015625	-187500.015625	461.000000	428.000000	1019.000000	1607948621.034282
1120	7103.406250	27399.839844	-58629.339844	-187500.015625	-187500.015625	-187500.015625	-187500.015625	-187500.015625	461.000000	428.000000	1018.000000	1607948621.034284
1121	6886.616699	27188.839844	-51519.093750	-187500.015625	-187500.015625	-187500.015625	-187500.015625	-187500.015625	461.000000	427.000000	1018.000000	1607948621.034285
1122	6751.098145	27055.087891	-43607.359375	-187500.015625	-187500.015625	-187500.015625	-187500.015625	-187500.015625	462.000000	428.000000	1018.000000	1607948621.034287
1123	6896.719727	27193.041016	-46883.496094	-187500.015625	-187500.015625	-187500.015625	-187500.015625	-187500.015625	461.000000	428.000000	1018.000000	1607948621.034289
1124	7109.128418	27399.392578	-56333.726562	-187500.015625	-187500.015625	-187500.015625	-187500.015625	-187500.015625	461.000000	428.000000	1018.000000	1607948621.034290
1125	7097.572754	27393.113281	-59329.664062	-187500.015625	-187500.015625	-187500.015625	-187500.015625	-187500.015625	461.000000	428.000000	1018.000000	1607948621.034292
1126	6875.910645	27180.927734	-52005.937500	-187500.015625	-187500.015625	-187500.015625	-187500.015625	-187500.015625	461.000000	427.000000	1019.000000	1607948621.034294
1127	6738.581543	27049.476562	-43771.664062	-187500.015625	-187500.015625	-187500.015625	-187500.015625	-187500.015625	461.000000	428.000000	1018.000000	1607948621.034296
1128	6885.678223	27188.281250	-46733.449219	-187500.015625	-187500.015625	-187500.015625	-187500.015625	-187500.015625	461.000000	427.000000	1017.000000	1607948621.034297
1129	7095.583496	27388.417969	-56200.710938	-187500.015625	-187500.015625	-187500.015625	-187500.015625	-187500.015625	461.000000	428.000000	1019.000000	1607948621.034299
1130	7089.637695	27385.556641	-59403.402344	-187500.015625	-187500.015625	-187500.015625	-187500.015625	-187500.015625	461.000000	427.000000	1018.000000	1607948621.034301
1131	6880.760742	27186.044922	-52183.273438	-187500.015625	-187500.015625	-187500.015625	-187500.015625	-187500.015625	461.000000	427.000000	1019.000000	1607948621.034302
1132	6742.805664	27052.226562	-43719.363281	-187500.015625	-187500.015625	-187500.015625	-187500.015625	-187500.015625	461.000000	428.000000	1018.000000	1607948621.034304
1133	6869.875488	27171.025391	-45426.945312	-187500.015625	-187500.015625	-187500.015625	-187500.015625	-187500.015625	462.000000	428.000000	1018.000000	1607948621.034306
1134	7085.502930	27380.617188	-54737.093750	-187500.015625	-187500.015625	-187500.015625	-187500.015625	-187500.015625	461.000000	428.000000	1018.000000	1607948621.034307
1135	7100.433594	27399.191406	-58761.863281	-187500.015625	-187500.015625	-187500.015625	-187500.015625	-187500.015625	461.000000	428.000000	1019.000000	1607948621.034309
1136	6889.634277	27196.908203	-51990.914062	-187500.015625	-187500.015625	-187500.015625	-187500.015625	-187500.015625	461.000000	427.000000	1018.000000	1607948621.034310
1137	6747.588867	27059.958984	-43829.019531	-187500.015625	-187500.015625	-187500.015625	-187500.015625	-187500.015625	461.000000	428.000000	1019.000000	1607948621.034314
1138	6886.214355	27190.382812	-46541.851562	-187500.015625	-187500.015625	-187500.015625	-187500.015625	-187500.015625	461.000000	427.000000	1018.000000	1607948621.034317
1139	7101.596191	27395.906250	-56070.691406	-187500.015625	-187500.015625	-187500.015625	-187500.015625	-187500.015625	461.000000	428.000000	1019.000000	1607948621.034319
1140	7098.019531	27396.308594	-59498.015625	-187500.015625	-187500.015625	-187500.015625	-187500.015625	-187500.015625	461.000000	428.000000	1018.000000	1607948621.034321
1141	6883.062988	27189.554688	-52435.605469	-187500.015625	-187500.015625	-187500.015625	-187500.015625	-187500.015625	461.000000	427.000000	1018.000000	1607948621.034325
1142	6742.604492	27053.320312	-44049.164062	-187500.015625	-187500.015625	-187500.015625	-187500.015625	-187500.015625	461.000000	428.000000	1019.000000	1607948621.034327
1143	6873.004883	27175.027344	-46555.128906	-187500.015625	-187500.015625	-187500.015625	-187500.015625	-187500.015625	461.000000	427.000000	1018.000000	1607948621.034329
1144	7084.630859	27375.722656	-56065.078125	-187500.015625	-187500.015625	-187500.015625	-187500.015625	-187500.015625	462.000000	428.000000	1019.000000	1607948621.034331
1145	7095.739746	27391.994141	-59676.875000	-187500.015625	-187500.015625	-187500.015625	-187500.015625	-187500.015625	461.000000	427.000000	1019.000000	1607948621.034333
1146	6880.604492	27185.576172	-52737.777344	-187500.015625	-187500.015625	-187500.015625	-187500.015625	-187500.015625	461.000000	428.000000	1018.000000	1607948621.034334
1147	6730.847656	27039.105469	-44319.953125	-187500.015625	-187500.015625	-187500.015625	-187500.015625	-187500.015625	461.000000	428.000000	1019.000000	1607948621.034337
1148	6859.951172	27158.978516	-46842.503906	-187500.015625	-187500.015625	-187500.015625	-187500.015625	-187500.015625	461.000000	427.000000	1019.000000	1607948621.034338
1149	7078.260742	27368.705078	-56220.335938	-187500.015625	-187500.015625	-187500.015625	-187500.015625	-187500.015625	462.000000	428.000000	1019.000000	1607948621.034340
1150	7089.414062	27384.373047	-59704.167969	-187500.015625	-187500.015625	-187500.015625	-187500.015625	-187500.015625	461.000000	428.000000	1019.000000	1607948621.034342
1151	6886.259277	27189.175781	-52817.015625	-187500.015625	-187500.015625	-187500.015625	-187500.015625	-187500.015625	461.000000	427.000000	1018.000000	1607948621.034343
1152	6740.123535	27049.007812	-44341.300781	-187500.015625	-187500.015625	-187500.015625	-187500.015625	-187500.015625	461.000000	428.000000	1018.000000	1607948621.034345
1153	6870.143555	27170.466797	-46672.585938	-187500.015625	-187500.015625	-187500.015625	-187500.015625	-187500.015625	461.000000	428.000000	1018.000000	1607948621.034347
1154	7086.285156	27377.935547	-56060.140625	-187500.015625	-187500.015625	-187500.015625	-187500.015625	-187500.015625	461.000000	428.000000	1019.000000	1607948621.034349
1155	7097.505859	27395.101562	-59699.988281	-187500.015625	-187500.015625	-187500.015625	-187500.015625	-187500.015625	461.000000	427.000000	1019.000000	1607948621.034351
1156	6889.679199	27195.634766	-52918.089844	-187500.015625	-187500.015625	-187500.015625	-187500.015625	-187500.015625	461.000000	427.000000	1018.000000	1607948621.034353
1157	6739.520020	27052.539062	-44401.785156	-187500.015625	-187500.015625	-187500.015625	-187500.015625	-187500.015625	461.000000	428.000000	1018.000000	1607948621.034356
1158	6861.113770	27166.734375	-46587.089844	-187500.015625	-187500.015625	-187500.015625	-187500.015625	-187500.015625	461.000000	426.000000	1019.000000	1607948621.034358
1159	7082.954590	27378.673828	-56005.847656	-187500.015625	-187500.015625	-187500.015625	-187500.015625	-187500.015625	461.000000	429.000000	1018.000000	1607948621.034360
1160	7098.489258	27397.761719	-59754.503906	-187500.015625	-187500.015625	-187500.015625	-187500.015625	-187500.015625	461.000000	427.000000	1019.000000	1607948621.034362
1161	6894.708496	27203.726562	-53019.878906	-187500.015625	-187500.015625	-187500.015625	-187500.015625	-187500.015625	461.000000	428.000000	1019.000000	1607948621.034364
1162	6742.805664	27055.578125	-44408.421875	-187500.015625	-187500.015625	-187500.015625	-187500.015625	-187500.015625	461.000000	428.000000	1018.000000	1607948621.034365
1163	6867.327148	27170.175781	-46446.027344	-187500.015625	-187500.015625	-187500.015625	-187500.015625	-187500.015625	462.000000	427.000000	1018.000000	1607948621.034367
1164	7084.161621	27377.109375	-55805.441406	-187500.015625	-187500.015625	-187500.015625	-187500.015625	-187500.015625	461.000000	428.000000	1018.000000	1607948621.034370
1165	7103.227539	27399.750000	-59725.691406	-187500.015625	-187500.015625	-187500.015625	-187500.015625	-187500.015625	461.000000	428.000000	1019.000000	1607948621.034372
1166	6902.419434	27206.542969	-53180.742188	-187500.015625	-187500.015625	-187500.015625	-187500.015625	-187500.015625	461.000000	427.000000	1019.000000	1607948621.034374
1167	6749.287598	27058.820312	-44554.937500	-187500.015625	-187500.015625	-187500.015625	-187500.015625	-187500.015625	461.000000	429.000000	1018.000000	1607948621.034375
1168	6866.343750	27168.701172	-46479.824219	-187500.015625	-187500.015625	-187500.015625	-187500.015625	-187500.015625	462.000000	427.000000	1019.000000	1607948621.034377
1169	7084.161621	27379.076172	-55774.796875	-187500.015625	-187500.015625	-187500.015625	-187500.015625	-187500.015625	461.000000	428.000000	1019.000000	1607948621.034379
1170	7104.971191	27405.539062	-59691.136719	-187500.015625	-187500.015625	-187500.015625	-187500.015625	-187500.015625	461.000000	428.000000	1018.000000	1607948621.034381
1171	6904.542969	27212.197266	-53245.921875	-187500.015625	-187500.015625	-187500.015625	-187500.015625	-187500.015625	461.000000	427.000000	1019.000000	1607948621.034382
1172	6747.857422	27060.072266	-44618.281250	-187500.015625	-187500.015625	-187500.015625	-187500.015625	-187500.015625	461.000000	428.000000	1018.000000	1607948621.034384
1173	6858.006836	27162.755859	-46483.558594	-187500.015625	-187500.015625	-187500.015625	-187500.015625	-187500.015625	462.000000	427.000000	1019.000000	1607948621.034386
1174	7078.864258	27373.935547	-55881.683594	-187500.015625	-187500.015625	-187500.015625	-187500.015625	-187500.015625	462.000000	428.000000	1019.000000	1607948621.034387
1175	7106.692383	27406.277344	-59995.007812	-187500.015625	-187500.015625	-187500.015625	-187500.015625	-187500.015625	461.000000	428.000000	1018.000000	1607948621.034389
1176	6907.940430	27214.611328	-53584.304688	-187500.015625	-187500.015625	-187500.015625	-187500.015625	-187500.015625	461.000000	427.000000	1018.000000	1607948621.034390
1177	6745.487793	27056.160156	-44714.863281	-187500.015625	-187500.015625	-187500.015625	-187500.015625	-187500.015625	461.000000	428.000000	1018.000000	1607948621.034392
1178	6857.827637	27160.855469	-46206.015625	-187500.015625	-187500.015625	-187500.015625	-187500.015625	-187500.015625	462.000000	427.000000	1019.000000	1607948621.034394
1179	7076.763184	27371.855469	-55552.597656	-187500.015625	-187500.015625	-187500.015625	-187500.015625	-187500.015625	462.000000	428.000000	1019.000000	1607948621.034395
1180	7100.478516	27401.158203	-59861.859375	-187500.015625	-187500.015625	-187500.015625	-187500.015625	-187500.015625	461.000000	428.000000	1019.000000	1607948621.034397
1181	6906.286621	27216.533203	-53619.238281	-187500.015625	-187500.015625	-187500.015625	-187500.015625	-187500.015625	461.000000	427.000000	1018.000000	1607948621.034399
1182	6747.700684	27060.607422	-44605.339844	-187500.015625	-187500.015625	-187500.015625	-187500.015625	-187500.015625	461.000000	428.000000	1018.000000	1607948621.034401
1183	6843.053223	27146.884766	-45027.273438	-187500.015625	-187500.015625	-187500.015625	-187500.015625	-187500.015625	461.000000	428.000000	1018.000000	1607948621.034402
1184	7070.817871	27366.513672	-54036.613281	-187500.015625	-187500.015625	-187500.015625	-187500.015625	-187500.015625	462.000000	428.000000	1018.000000	1607948621.034404
1185	7116.213867	27412.423828	-59143.472656	-187500.015625	-187500.015625	-187500.015625	-187500.015625	-187500.015625	461.000000	428.000000	1019.000000	1607948621.034406
1186	6921.395996	27225.117188	-53328.781250	-187500.015625	-187500.015625	-187500.015625	-187500.015625	-187500.015625	461.000000	427.000000	1018.000000	1607948621.034408
1187	6760.105957	27068.318359	-44615.019531	-187500.015625	-187500.015625	-187500.015625	-187500.015625	-187500.015625	461.000000	428.000000	1018.000000	1607948621.034410
1188	6857.202148	27156.474609	-45857.082031	-187500.015625	-187500.015625	-187500.015625	-187500.015625	-187500.015625	461.000000	427.000000	1018.000000	1607948621.034412
1189	7083.379395	27373.085938	-55237.527344	-187500.015625	-187500.015625	-187500.015625	-187500.015625	-187500.015625	461.000000	428.000000	1018.000000	1607948621.034414
1190	7116.638672	27410.255859	-59807.320312	-187500.015625	-187500.015625	-187500.015625	-187500.015625	-187500.015625	461.000000	428.000000	1018.000000	1607948621.034416
1191	6923.989258	27226.300781	-53797.898438	-187500.015625	-187500.015625	-187500.015625	-187500.015625	-187500.015625	461.000000	427.000000	1018.000000	1607948621.034418
1192	6763.480957	27070.710938	-44768.910156	-187500.015625	-187500.015625	-187500.015625	-187500.015625	-187500.015625	461.000000	428.000000	1018.000000	1607948621.034420
1193	6855.101074	27155.267578	-44989.500000	-187500.015625	-187500.015625	-187500.015625	-187500.015625	-187500.015625	461.000000	427.000000	1019.000000	1607948621.034422
1194	7075.131348	27369.083984	-53917.570312	-187500.015625	-187500.015625	-187500.015625	-187500.015625	-187500.015625	461.000000	427.000000	1018.000000	1607948621.034424
1195	7124.707520	27420.537109	-59166.250000	-187500.015625	-187500.015625	-187500.015625	-187500.015625	-187500.015625	461.000000	427.000000	1018.000000	1607948621.034426
1196	6937.623535	27240.539062	-53640.875000	-187500.015625	-187500.015625	-187500.015625	-187500.015625	-187500.015625	461.000000	427.000000	1018.000000	1607948621.034428
1197	6771.706543	27079.451172	-44916.542969	-187500.015625	-187500.015625	-187500.015625	-187500.015625	-187500.015625	461.000000	428.000000	1018.000000	1607948621.034430
1198	6863.795898	27165.437500	-46190.839844	-187500.015625	-187500.015625	-187500.015625	-187500.015625	-187500.015625	462.000000	427.000000	1019.000000	1607948621.034432
1199	7085.323730	27374.671875	-55507.941406	-187500.015625	-187500.015625	-187500.015625	-187500.015625	-187500.015625	461.000000	428.000000	1018.000000	1607948621.034434
1200	7123.858398	27417.945312	-60082.871094	-187500.015625	-187500.015625	-187500.015625	-187500.015625	-187500.015625	461.000000	428.000000	1018.000000	1607948621.034436
1201	6926.939453	27232.023438	-54190.640625	-187500.015625	-187500.015625	-187500.015625	-187500.015625	-187500.015625	461.000000	427.000000	1019.000000	1607948621.034438
1202	6754.696777	27067.603516	-45219.453125	-187500.015625	-187500.015625	-187500.015625	-187500.015625	-187500.015625	461.000000	428.000000	1019.000000	1607948621.513591
1203	6851.055176	27155.691406	-46175.996094	-187500.015625	-187500.015625	-187500.015625	-187500.015625	-187500.015625	461.000000	427.000000	1018.000000	1607948621.513722
1204	7075.109375	27369.798828	-55325.906250	-187500.015625	-187500.015625	-187500.015625	-187500.015625	-187500.015625	461.000000	427.000000	1018.000000	1607948621.513724
1205	7113.062500	27410.792969	-59962.062500	-187500.015625	-187500.015625	-187500.015625	-187500.015625	-187500.015625	461.000000	428.000000	1017.000000	1607948621.513726
1206	6924.927734	27230.435547	-54212.433594	-187500.015625	-187500.015625	-187500.015625	-187500.015625	-187500.015625	461.000000	427.000000	1018.000000	1607948621.513727
1207	6755.501465	27067.246094	-45284.320312	-187500.015625	-187500.015625	-187500.015625	-187500.015625	-187500.015625	461.000000	428.000000	1018.000000	1607948621.513729
1208	6850.675293	27156.294922	-46248.261719	-187500.015625	-187500.015625	-187500.015625	-187500.015625	-187500.015625	461.000000	427.000000	1018.000000	1607948621.513730
1209	7071.979980	27366.156250	-55439.320312	-187500.015625	-187500.015625	-187500.015625	-187500.015625	-187500.015625	462.000000	428.000000	1019.000000	1607948621.513732
1210	7110.737793	27407.462891	-60137.007812	-187500.015625	-187500.015625	-187500.015625	-187500.015625	-187500.015625	461.000000	428.000000	1018.000000	1607948621.513743
1211	6915.405762	27222.390625	-54361.585938	-187500.015625	-187500.015625	-187500.015625	-187500.015625	-187500.015625	461.000000	427.000000	1019.000000	1607948621.513745
1212	6742.112793	27056.070312	-45251.195312	-187500.015625	-187500.015625	-187500.015625	-187500.015625	-187500.015625	461.000000	428.000000	1019.000000	1607948621.513747
1213	6834.783203	27142.257812	-45948.859375	-187500.015625	-187500.015625	-187500.015625	-187500.015625	-187500.015625	461.000000	428.000000	1018.000000	1607948621.513748
1214	7058.390137	27354.511719	-55130.843750	-187500.015625	-187500.015625	-187500.015625	-187500.015625	-187500.015625	462.000000	427.000000	1019.000000	1607948621.513750
1215	7103.384277	27399.416016	-60058.152344	-187500.015625	-187500.015625	-187500.015625	-187500.015625	-187500.015625	461.000000	428.000000	1018.000000	1607948621.513752
1216	6911.852051	27216.914062	-54519.925781	-187500.015625	-187500.015625	-187500.015625	-187500.015625	-187500.015625	461.000000	427.000000	1018.000000	1607948621.513753
1217	6743.520996	27057.343750	-45446.863281	-187500.015625	-187500.015625	-187500.015625	-187500.015625	-187500.015625	461.000000	428.000000	1017.000000	1607948621.513755
1218	6835.722168	27144.314453	-46134.175781	-187500.015625	-187500.015625	-187500.015625	-187500.015625	-187500.015625	462.000000	427.000000	1019.000000	1607948621.513757
1219	7060.267578	27357.818359	-55225.929688	-187500.015625	-187500.015625	-187500.015625	-187500.015625	-187500.015625	461.000000	428.000000	1018.000000	1607948621.513758
1220	7104.747559	27403.371094	-60003.746094	-187500.015625	-187500.015625	-187500.015625	-187500.015625	-187500.015625	461.000000	428.000000	1018.000000	1607948621.513760
1221	6919.406738	27225.810547	-54521.757812	-187500.015625	-187500.015625	-187500.015625	-187500.015625	-187500.015625	461.000000	427.000000	1018.000000	1607948621.513761
1222	6739.453125	27052.449219	-45430.277344	-187500.015625	-187500.015625	-187500.015625	-187500.015625	-187500.015625	461.000000	428.000000	1018.000000	1607948621.513763
1223	6831.631836	27139.263672	-46049.843750	-187500.015625	-187500.015625	-187500.015625	-187500.015625	-187500.015625	462.000000	427.000000	1019.000000	1607948621.513764
1224	7061.161621	27357.214844	-55187.484375	-187500.015625	-187500.015625	-187500.015625	-187500.015625	-187500.015625	461.000000	428.000000	1018.000000	1607948621.513766
1225	7110.760254	27407.126953	-60199.906250	-187500.015625	-187500.015625	-187500.015625	-187500.015625	-187500.015625	461.000000	428.000000	1018.000000	1607948621.513767
1226	6918.602051	27224.201172	-54750.125000	-187500.015625	-187500.015625	-187500.015625	-187500.015625	-187500.015625	461.000000	428.000000	1018.000000	1607948621.513769
1227	6741.777832	27054.349609	-45525.406250	-187500.015625	-187500.015625	-187500.015625	-187500.015625	-187500.015625	461.000000	428.000000	1018.000000	1607948621.513771
1228	6821.528809	27128.310547	-45706.746094	-187500.015625	-187500.015625	-187500.015625	-187500.015625	-187500.015625	461.000000	428.000000	1018.000000	1607948621.513772
1229	7048.778809	27345.503906	-54783.945312	-187500.015625	-187500.015625	-187500.015625	-187500.015625	-187500.015625	461.000000	428.000000	1018.000000	1607948621.513774
1230	7111.050781	27410.814453	-60073.375000	-187500.015625	-187500.015625	-187500.015625	-187500.015625	-187500.015625	461.000000	428.000000	1019.000000	1607948621.513776
1231	6925.777344	27234.839844	-54816.535156	-187500.015625	-187500.015625	-187500.015625	-187500.015625	-187500.015625	461.000000	428.000000	1018.000000	1607948621.513777
1232	6738.872070	27053.076172	-45552.363281	-187500.015625	-187500.015625	-187500.015625	-187500.015625	-187500.015625	461.000000	428.000000	1018.000000	1607948621.513779
1233	6819.539551	27127.103516	-45710.500000	-187500.015625	-187500.015625	-187500.015625	-187500.015625	-187500.015625	461.000000	428.000000	1018.000000	1607948621.513781
1234	7047.459961	27344.810547	-54769.347656	-187500.015625	-187500.015625	-187500.015625	-187500.015625	-187500.015625	461.000000	427.000000	1018.000000	1607948621.513783
1235	7104.658203	27403.953125	-60060.343750	-187500.015625	-187500.015625	-187500.015625	-187500.015625	-187500.015625	461.000000	428.000000	1018.000000	1607948621.513785
1236	6919.272949	27225.093750	-54838.906250	-187500.015625	-187500.015625	-187500.015625	-187500.015625	-187500.015625	461.000000	428.000000	1018.000000	1607948621.513786
1237	6739.788086	27051.980469	-45524.355469	-187500.015625	-187500.015625	-187500.015625	-187500.015625	-187500.015625	461.000000	428.000000	1019.000000	1607948621.513788
1238	6825.283691	27132.289062	-45686.562500	-187500.015625	-187500.015625	-187500.015625	-187500.015625	-187500.015625	461.000000	428.000000	1018.000000	1607948621.513790
1239	7056.266602	27351.626953	-54800.261719	-187500.015625	-187500.015625	-187500.015625	-187500.015625	-187500.015625	461.000000	428.000000	1018.000000	1607948621.513791
1240	7110.849609	27407.976562	-60089.757812	-187500.015625	-187500.015625	-187500.015625	-187500.015625	-187500.015625	461.000000	428.000000	1019.000000	1607948621.513793
1241	6929.018066	27235.287109	-55008.289062	-187500.015625	-187500.015625	-187500.015625	-187500.015625	-187500.015625	461.000000	428.000000	1018.000000	1607948621.513795
1242	6748.527832	27060.742188	-45762.019531	-187500.015625	-187500.015625	-187500.015625	-187500.015625	-187500.015625	461.000000	428.000000	1018.000000	1607948621.513796
1243	6822.624023	27129.763672	-45838.753906	-187500.015625	-187500.015625	-187500.015625	-187500.015625	-187500.015625	461.000000	428.000000	1017.000000	1607948621.513798
1244	7048.085938	27344.519531	-54845.480469	-187500.015625	-187500.015625	-187500.015625	-187500.015625	-187500.015625	461.000000	427.000000	1019.000000	1607948621.513799
1245	7102.244141	27400.130859	-60120.511719	-187500.015625	-187500.015625	-187500.015625	-187500.015625	-187500.015625	461.000000	428.000000	1019.000000	1607948621.513801
1246	6918.758789	27225.451172	-55099.707031	-187500.015625	-187500.015625	-187500.015625	-187500.015625	-187500.015625	461.000000	428.000000	1019.000000	1607948621.513803
1247	6739.564941	27053.433594	-45868.035156	-187500.015625	-187500.015625	-187500.015625	-187500.015625	-187500.015625	461.000000	428.000000	1018.000000	1607948621.513804
1248	6815.001953	27123.037109	-45778.292969	-187500.015625	-187500.015625	-187500.015625	-187500.015625	-187500.015625	462.000000	427.000000	1019.000000	1607948621.513806
1249	7038.586426	27334.886719	-54737.921875	-187500.015625	-187500.015625	-187500.015625	-187500.015625	-187500.015625	461.000000	428.000000	1018.000000	1607948621.513808
1250	7100.098633	27396.845703	-60129.945312	-187500.015625	-187500.015625	-187500.015625	-187500.015625	-187500.015625	461.000000	428.000000	1019.000000	1607948621.513809
1251	6927.386719	27232.425781	-55237.460938	-187500.015625	-187500.015625	-187500.015625	-187500.015625	-187500.015625	461.000000	427.000000	1018.000000	1607948621.513811
1252	6748.706543	27061.345703	-45954.937500	-187500.015625	-187500.015625	-187500.015625	-187500.015625	-187500.015625	461.000000	428.000000	1018.000000	1607948621.513812
1253	6822.937012	27132.447266	-45651.000000	-187500.015625	-187500.015625	-187500.015625	-187500.015625	-187500.015625	461.000000	428.000000	1018.000000	1607948621.513814
1254	7053.696289	27354.421875	-54479.179688	-187500.015625	-187500.015625	-187500.015625	-187500.015625	-187500.015625	461.000000	428.000000	1019.000000	1607948621.513816
1255	7122.249023	27424.494141	-60055.582031	-187500.015625	-187500.015625	-187500.015625	-187500.015625	-187500.015625	461.000000	427.000000	1019.000000	1607948621.513817
1256	6947.726562	27259.917969	-55333.664062	-187500.015625	-187500.015625	-187500.015625	-187500.015625	-187500.015625	461.000000	428.000000	1018.000000	1607948621.513819
1257	6762.073242	27080.232422	-46007.128906	-187500.015625	-187500.015625	-187500.015625	-187500.015625	-187500.015625	462.000000	428.000000	1018.000000	1607948621.513821
1258	6826.513184	27136.759766	-45558.062500	-187500.015625	-187500.015625	-187500.015625	-187500.015625	-187500.015625	461.000000	427.000000	1019.000000	1607948621.513823
1259	7052.466797	27351.873047	-54384.230469	-187500.015625	-187500.015625	-187500.015625	-187500.015625	-187500.015625	461.000000	428.000000	1018.000000	1607948621.513824
1260	7119.320801	27418.906250	-60023.039062	-187500.015625	-187500.015625	-187500.015625	-187500.015625	-187500.015625	461.000000	428.000000	1018.000000	1607948621.513826
1261	6943.368164	27250.195312	-55359.570312	-187500.015625	-187500.015625	-187500.015625	-187500.015625	-187500.015625	461.000000	427.000000	1018.000000	1607948621.513828
1262	6755.523926	27067.269531	-46006.058594	-187500.015625	-187500.015625	-187500.015625	-187500.015625	-187500.015625	461.000000	428.000000	1018.000000	1607948621.513829
1263	6819.762695	27125.875000	-45456.964844	-187500.015625	-187500.015625	-187500.015625	-187500.015625	-187500.015625	462.000000	428.000000	1018.000000	1607948621.513831
1264	7043.548340	27340.117188	-54295.046875	-187500.015625	-187500.015625	-187500.015625	-187500.015625	-187500.015625	461.000000	428.000000	1018.000000	1607948621.513833
1265	7111.117676	27409.294922	-60030.457031	-187500.015625	-187500.015625	-187500.015625	-187500.015625	-187500.015625	461.000000	428.000000	1018.000000	1607948621.513835
1266	6946.921875	27251.603516	-55517.730469	-187500.015625	-187500.015625	-187500.015625	-187500.015625	-187500.015625	461.000000	428.000000	1018.000000	1607948621.513836
1267	6757.915527	27068.005859	-46172.289062	-187500.015625	-187500.015625	-187500.015625	-187500.015625	-187500.015625	461.000000	428.000000	1018.000000	1607948621.513838
1268	6810.710449	27115.279297	-45498.292969	-187500.015625	-187500.015625	-187500.015625	-187500.015625	-187500.015625	461.000000	427.000000	1019.000000	1607948621.513839
1269	7037.021973	27331.220703	-54304.433594	-187500.015625	-187500.015625	-187500.015625	-187500.015625	-187500.015625	461.000000	428.000000	1019.000000	1607948621.513841
1270	7110.827148	27406.433594	-60117.519531	-187500.015625	-187500.015625	-187500.015625	-187500.015625	-187500.015625	461.000000	428.000000	1019.000000	1607948621.513843
1271	6944.262207	27248.541016	-55613.953125	-187500.015625	-187500.015625	-187500.015625	-187500.015625	-187500.015625	461.000000	427.000000	1019.000000	1607948621.513844
1272	6755.859375	27065.726562	-46181.273438	-187500.015625	-187500.015625	-187500.015625	-187500.015625	-187500.015625	461.000000	428.000000	1018.000000	1607948621.513846
1273	6810.352539	27116.554688	-45364.964844	-187500.015625	-187500.015625	-187500.015625	-187500.015625	-187500.015625	462.000000	427.000000	1019.000000	1607948621.513848
1274	7035.501953	27329.500000	-54190.773438	-187500.015625	-187500.015625	-187500.015625	-187500.015625	-187500.015625	461.000000	428.000000	1019.000000	1607948621.513849
1275	7103.853516	27398.341797	-60113.628906	-187500.015625	-187500.015625	-187500.015625	-187500.015625	-187500.015625	461.000000	428.000000	1018.000000	1607948621.513851
1276	6934.785156	27238.193359	-55771.734375	-187500.015625	-187500.015625	-187500.015625	-187500.015625	-187500.015625	461.000000	427.000000	1018.000000	1607948621.513852
1277	6743.677734	27055.087891	-46324.234375	-187500.015625	-187500.015625	-187500.015625	-187500.015625	-187500.015625	462.000000	428.000000	1020.000000	1607948621.513854
1278	6803.736816	27111.837891	-45391.183594	-187500.015625	-187500.015625	-187500.015625	-187500.015625	-187500.015625	461.000000	427.000000	1018.000000	1607948621.513856
1279	7034.071289	27331.599609	-54083.886719	-187500.015625	-187500.015625	-187500.015625	-187500.015625	-187500.015625	462.000000	427.000000	1019.000000	1607948621.513857
1280	7119.432617	27418.593750	-60105.714844	-187500.015625	-187500.015625	-187500.015625	-187500.015625	-187500.015625	461.000000	428.000000	1018.000000	1607948621.513860
1281	6948.844238	27257.236328	-55933.027344	-187500.015625	-187500.015625	-187500.015625	-187500.015625	-187500.015625	461.000000	428.000000	1018.000000	1607948621.513861
1282	6755.747559	27069.101562	-46480.519531	-187500.015625	-187500.015625	-187500.015625	-187500.015625	-187500.015625	462.000000	427.000000	1019.000000	1607948621.513863
1283	6806.150879	27116.128906	-45295.339844	-187500.015625	-187500.015625	-187500.015625	-187500.015625	-187500.015625	462.000000	427.000000	1019.000000	1607948621.513865
1284	7030.428223	27328.359375	-53900.492188	-187500.015625	-187500.015625	-187500.015625	-187500.015625	-187500.015625	461.000000	428.000000	1018.000000	1607948621.513866
1285	7108.994629	27405.628906	-60045.433594	-187500.015625	-187500.015625	-187500.015625	-187500.015625	-187500.015625	461.000000	428.000000	1019.000000	1607948621.513868
1286	6945.357422	27249.726562	-55935.148438	-187500.015625	-187500.015625	-187500.015625	-187500.015625	-187500.015625	461.000000	427.000000	1019.000000	1607948621.513869
1287	6748.795898	27061.636719	-46346.675781	-187500.015625	-187500.015625	-187500.015625	-187500.015625	-187500.015625	461.000000	428.000000	1018.000000	1607948621.513871
1288	6783.240234	27092.882812	-44166.128906	-187500.015625	-187500.015625	-187500.015625	-187500.015625	-187500.015625	462.000000	428.000000	1019.000000	1607948621.513873
1289	7009.685547	27309.650391	-52399.484375	-187500.015625	-187500.015625	-187500.015625	-187500.015625	-187500.015625	461.000000	427.000000	1019.000000	1607948621.513874
1290	7111.274414	27410.904297	-59327.628906	-187500.015625	-187500.015625	-187500.015625	-187500.015625	-187500.015625	461.000000	428.000000	1018.000000	1607948621.513876
1291	6954.007324	27261.593750	-55698.355469	-187500.015625	-187500.015625	-187500.015625	-187500.015625	-187500.015625	461.000000	427.000000	1019.000000	1607948621.513878
1292	6755.993164	27070.777344	-46384.941406	-187500.015625	-187500.015625	-187500.015625	-187500.015625	-187500.015625	461.000000	428.000000	1019.000000	1607948621.513879
1293	6795.399414	27106.183594	-45029.933594	-187500.015625	-187500.015625	-187500.015625	-187500.015625	-187500.015625	462.000000	427.000000	1018.000000	1607948621.513881
1294	7027.097656	27326.750000	-53596.554688	-187500.015625	-187500.015625	-187500.015625	-187500.015625	-187500.015625	462.000000	428.000000	1018.000000	1607948621.513882
1295	7116.661133	27415.039062	-59961.277344	-187500.015625	-187500.015625	-187500.015625	-187500.015625	-187500.015625	461.000000	428.000000	1019.000000	1607948621.513884
1296	6956.846191	27262.824219	-56065.437500	-187500.015625	-187500.015625	-187500.015625	-187500.015625	-187500.015625	461.000000	427.000000	1019.000000	1607948621.513885
1297	6758.765137	27070.531250	-46602.445312	-187500.015625	-187500.015625	-187500.015625	-187500.015625	-187500.015625	461.000000	428.000000	1018.000000	1607948621.513887
1298	6797.545410	27104.216797	-45139.390625	-187500.015625	-187500.015625	-187500.015625	-187500.015625	-187500.015625	462.000000	428.000000	1018.000000	1607948621.513889
1299	7020.615723	27316.490234	-53606.476562	-187500.015625	-187500.015625	-187500.015625	-187500.015625	-187500.015625	462.000000	427.000000	1019.000000	1607948621.513891
1300	7109.620117	27406.947266	-59957.277344	-187500.015625	-187500.015625	-187500.015625	-187500.015625	-187500.015625	461.000000	428.000000	1018.000000	1607948621.513892
1301	6960.086914	27266.289062	-56256.902344	-187500.015625	-187500.015625	-187500.015625	-187500.015625	-187500.015625	461.000000	427.000000	1019.000000	1607948621.513894
1302	6760.083496	27071.626953	-46772.902344	-187500.015625	-187500.015625	-187500.015625	-187500.015625	-187500.015625	461.000000	428.000000	1018.000000	1607948621.513895
1303	6806.597656	27115.257812	-45194.531250	-187500.015625	-187500.015625	-187500.015625	-187500.015625	-187500.015625	462.000000	428.000000	1018.000000	1607948621.513898
1304	7030.182129	27328.582031	-53618.613281	-187500.015625	-187500.015625	-187500.015625	-187500.015625	-187500.015625	462.000000	428.000000	1018.000000	1607948621.513900
1305	7121.801758	27419.867188	-59950.976562	-187500.015625	-187500.015625	-187500.015625	-187500.015625	-187500.015625	461.000000	428.000000	1018.000000	1607948621.513901
1306	6968.804199	27274.044922	-56295.570312	-187500.015625	-187500.015625	-187500.015625	-187500.015625	-187500.015625	461.000000	427.000000	1019.000000	1607948621.513903
1307	6761.312988	27071.203125	-46814.027344	-187500.015625	-187500.015625	-187500.015625	-187500.015625	-187500.015625	461.000000	428.000000	1019.000000	1607948621.513904
1308	6798.819336	27106.517578	-45102.578125	-187500.015625	-187500.015625	-187500.015625	-187500.015625	-187500.015625	461.000000	428.000000	1018.000000	1607948621.513906
1309	7024.527344	27324.828125	-53522.523438	-187500.015625	-187500.015625	-187500.015625	-187500.015625	-187500.015625	461.000000	427.000000	1018.000000	1607948621.513908
1310	7119.164551	27419.666016	-59995.164062	-187500.015625	-187500.015625	-187500.015625	-187500.015625	-187500.015625	461.000000	428.000000	1018.000000	1607948621.513909
1311	6972.760742	27281.666016	-56446.824219	-187500.015625	-187500.015625	-187500.015625	-187500.015625	-187500.015625	461.000000	427.000000	1019.000000	1607948621.513911
1312	6782.256836	27097.443359	-46960.050781	-187500.015625	-187500.015625	-187500.015625	-187500.015625	-187500.015625	461.000000	428.000000	1018.000000	1607948621.513912
1313	6808.743652	27118.386719	-44923.003906	-187500.015625	-187500.015625	-187500.015625	-187500.015625	-187500.015625	461.000000	427.000000	1018.000000	1607948621.513914
1314	7038.206543	27333.724609	-53222.898438	-187500.015625	-187500.015625	-187500.015625	-187500.015625	-187500.015625	461.000000	427.000000	1019.000000	1607948621.513916
1315	7135.771973	27429.255859	-59876.632812	-187500.015625	-187500.015625	-187500.015625	-187500.015625	-187500.015625	461.000000	428.000000	1018.000000	1607948621.513917
1316	6979.175293	27281.755859	-56470.027344	-187500.015625	-187500.015625	-187500.015625	-187500.015625	-187500.015625	461.000000	427.000000	1019.000000	1607948621.513919
1317	6772.958496	27082.289062	-46996.687500	-187500.015625	-187500.015625	-187500.015625	-187500.015625	-187500.015625	461.000000	428.000000	1018.000000	1607948621.513921
1318	6802.171875	27108.753906	-45062.253906	-187500.015625	-187500.015625	-187500.015625	-187500.015625	-187500.015625	462.000000	427.000000	1018.000000	1607948621.513923
1319	7020.749512	27317.964844	-53323.863281	-187500.015625	-187500.015625	-187500.015625	-187500.015625	-187500.015625	461.000000	427.000000	1019.000000	1607948621.513924
1320	7122.896973	27420.761719	-59944.472656	-187500.015625	-187500.015625	-187500.015625	-187500.015625	-187500.015625	461.000000	428.000000	1018.000000	1607948621.513926
1321	6982.081055	27288.662109	-56589.339844	-187500.015625	-187500.015625	-187500.015625	-187500.015625	-187500.015625	461.000000	427.000000	1019.000000	1607948621.513928
1322	6773.896973	27085.685547	-47077.175781	-187500.015625	-187500.015625	-187500.015625	-187500.015625	-187500.015625	461.000000	428.000000	1018.000000	1607948621.993785
1323	6800.205078	27107.837891	-44889.050781	-187500.015625	-187500.015625	-187500.015625	-187500.015625	-187500.015625	461.000000	428.000000	1018.000000	1607948621.993898
1324	7021.263672	27317.652344	-53031.121094	-187500.015625	-187500.015625	-187500.015625	-187500.015625	-187500.015625	461.000000	427.000000	1019.000000	1607948621.993900
1325	7125.713379	27422.593750	-59811.746094	-187500.015625	-187500.015625	-187500.015625	-187500.015625	-187500.015625	461.000000	428.000000	1019.000000	1607948621.993901
1326	6981.365723	27286.583984	-56676.781250	-187500.015625	-187500.015625	-187500.015625	-187500.015625	-187500.015625	461.000000	427.000000	1018.000000	1607948621.993903
1327	6774.835938	27087.183594	-47255.812500	-187500.015625	-187500.015625	-187500.015625	-187500.015625	-187500.015625	461.000000	428.000000	1019.000000	1607948621.993912
1328	6796.718262	27106.697266	-44953.601562	-187500.015625	-187500.015625	-187500.015625	-187500.015625	-187500.015625	461.000000	428.000000	1018.000000	1607948621.993913
1329	7015.519531	27315.082031	-53026.406250	-187500.015625	-187500.015625	-187500.015625	-187500.015625	-187500.015625	461.000000	428.000000	1018.000000	1607948621.993915
1330	7114.202148	27413.095703	-59810.250000	-187500.015625	-187500.015625	-187500.015625	-187500.015625	-187500.015625	461.000000	428.000000	1018.000000	1607948621.993917
1331	6968.692383	27275.408203	-56696.917969	-187500.015625	-187500.015625	-187500.015625	-187500.015625	-187500.015625	461.000000	427.000000	1018.000000	1607948621.993918
1332	6760.262695	27073.705078	-47228.945312	-187500.015625	-187500.015625	-187500.015625	-187500.015625	-187500.015625	461.000000	427.000000	1018.000000	1607948621.993920
1333	6779.462891	27091.431641	-44779.996094	-187500.015625	-187500.015625	-187500.015625	-187500.015625	-187500.015625	462.000000	428.000000	1019.000000	1607948621.993923
1334	7007.785645	27309.001953	-52847.367188	-187500.015625	-187500.015625	-187500.015625	-187500.015625	-187500.015625	461.000000	427.000000	1019.000000	1607948621.993924
1335	7114.090820	27412.669922	-59804.792969	-187500.015625	-187500.015625	-187500.015625	-187500.015625	-187500.015625	461.000000	428.000000	1019.000000	1607948621.993926
1336	6976.001465	27281.935547	-56856.441406	-187500.015625	-187500.015625	-187500.015625	-187500.015625	-187500.015625	461.000000	426.000000	1018.000000	1607948621.993928
1337	6769.225586	27082.244141	-47370.320312	-187500.015625	-187500.015625	-187500.015625	-187500.015625	-187500.015625	461.000000	428.000000	1018.000000	1607948621.993929
1338	6785.453125	27095.656250	-44723.515625	-187500.015625	-187500.015625	-187500.015625	-187500.015625	-187500.015625	462.000000	427.000000	1018.000000	1607948621.993931
1339	7003.315430	27303.929688	-52680.242188	-187500.015625	-187500.015625	-187500.015625	-187500.015625	-187500.015625	461.000000	427.000000	1018.000000	1607948621.993933
1340	7111.766113	27413.408203	-59681.101562	-187500.015625	-187500.015625	-187500.015625	-187500.015625	-187500.015625	461.000000	428.000000	1018.000000	1607948621.993935
1341	6975.889648	27286.382812	-56883.980469	-187500.015625	-187500.015625	-187500.015625	-187500.015625	-187500.015625	461.000000	427.000000	1018.000000	1607948621.993936
1342	6770.768066	27087.027344	-47453.781250	-187500.015625	-187500.015625	-187500.015625	-187500.015625	-187500.015625	461.000000	428.000000	1018.000000	1607948621.993938
1343	6786.861328	27098.113281	-44866.140625	-187500.015625	-187500.015625	-187500.015625	-187500.015625	-187500.015625	461.000000	427.000000	1019.000000	1607948621.993940
1344	7004.455078	27303.728516	-52834.000000	-187500.015625	-187500.015625	-187500.015625	-187500.015625	-187500.015625	461.000000	427.000000	1019.000000	1607948621.993942
1345	7116.370605	27414.636719	-59833.449219	-187500.015625	-187500.015625	-187500.015625	-187500.015625	-187500.015625	461.000000	428.000000	1018.000000	1607948621.993945
1346	6979.645020	27288.505859	-57037.781250	-187500.015625	-187500.015625	-187500.015625	-187500.015625	-187500.015625	461.000000	427.000000	1019.000000	1607948621.993946
1347	6770.030273	27084.345703	-47554.945312	-187500.015625	-187500.015625	-187500.015625	-187500.015625	-187500.015625	461.000000	428.000000	1018.000000	1607948621.993974
1348	6782.166992	27092.951172	-44730.152344	-187500.015625	-187500.015625	-187500.015625	-187500.015625	-187500.015625	461.000000	427.000000	1018.000000	1607948621.993976
1349	7002.935547	27303.080078	-52571.101562	-187500.015625	-187500.015625	-187500.015625	-187500.015625	-187500.015625	461.000000	427.000000	1019.000000	1607948621.993977
1350	7119.320801	27416.759766	-59714.628906	-187500.015625	-187500.015625	-187500.015625	-187500.015625	-187500.015625	461.000000	428.000000	1018.000000	1607948621.993981
1351	6990.127930	27296.285156	-57143.664062	-187500.015625	-187500.015625	-187500.015625	-187500.015625	-187500.015625	461.000000	427.000000	1018.000000	1607948621.994003
1352	6785.207031	27099.232422	-47767.957031	-187500.015625	-187500.015625	-187500.015625	-187500.015625	-187500.015625	461.000000	428.000000	1019.000000	1607948621.994006
1353	6786.458984	27097.623047	-44754.652344	-187500.015625	-187500.015625	-187500.015625	-187500.015625	-187500.015625	461.000000	427.000000	1019.000000	1607948621.994008
1354	7007.808105	27308.085938	-52444.140625	-187500.015625	-187500.015625	-187500.015625	-187500.015625	-187500.015625	461.000000	427.000000	1018.000000	1607948621.994009
1355	7120.572754	27418.123047	-59620.972656	-187500.015625	-187500.015625	-187500.015625	-187500.015625	-187500.015625	461.000000	428.000000	1018.000000	1607948621.994011
1356	6985.769043	27290.943359	-57094.710938	-187500.015625	-187500.015625	-187500.015625	-187500.015625	-187500.015625	461.000000	427.000000	1019.000000	1607948621.994013
1357	6784.894043	27099.343750	-47751.394531	-187500.015625	-187500.015625	-187500.015625	-187500.015625	-187500.015625	461.000000	427.000000	1019.000000	1607948621.994015
1358	6786.793945	27101.130859	-44751.746094	-187500.015625	-187500.015625	-187500.015625	-187500.015625	-187500.015625	462.000000	427.000000	1018.000000	1607948621.994017
1359	7005.707031	27309.361328	-52430.304688	-187500.015625	-187500.015625	-187500.015625	-187500.015625	-187500.015625	462.000000	427.000000	1018.000000	1607948621.994019
1360	7127.255859	27427.042969	-59693.886719	-187500.015625	-187500.015625	-187500.015625	-187500.015625	-187500.015625	461.000000	428.000000	1017.000000	1607948621.994020
1361	6989.568848	27293.847656	-57264.585938	-187500.015625	-187500.015625	-187500.015625	-187500.015625	-187500.015625	461.000000	427.000000	1019.000000	1607948621.994022
1362	6779.887207	27089.843750	-47850.769531	-187500.015625	-187500.015625	-187500.015625	-187500.015625	-187500.015625	461.000000	428.000000	1018.000000	1607948621.994024
1363	6777.831055	27088.501953	-43922.359375	-187500.015625	-187500.015625	-187500.015625	-187500.015625	-187500.015625	461.000000	428.000000	1018.000000	1607948621.994026
1364	6986.909180	27289.490234	-50613.734375	-187500.015625	-187500.015625	-187500.015625	-187500.015625	-187500.015625	461.000000	427.000000	1018.000000	1607948621.994028
1365	7122.472656	27423.443359	-58592.125000	-187500.015625	-187500.015625	-187500.015625	-187500.015625	-187500.015625	461.000000	428.000000	1018.000000	1607948621.994029
1366	7005.125977	27313.964844	-56832.371094	-187500.015625	-187500.015625	-187500.015625	-187500.015625	-187500.015625	461.000000	427.000000	1019.000000	1607948621.994031
1367	6796.606445	27114.251953	-47774.414062	-187500.015625	-187500.015625	-187500.015625	-187500.015625	-187500.015625	461.000000	428.000000	1018.000000	1607948621.994033
1368	6787.129395	27104.908203	-44656.636719	-187500.015625	-187500.015625	-187500.015625	-187500.015625	-187500.015625	461.000000	428.000000	1019.000000	1607948621.994034
1369	7001.594238	27308.041016	-52234.570312	-187500.015625	-187500.015625	-187500.015625	-187500.015625	-187500.015625	461.000000	427.000000	1019.000000	1607948621.994036
1370	7123.567871	27425.500000	-59617.621094	-187500.015625	-187500.015625	-187500.015625	-187500.015625	-187500.015625	461.000000	429.000000	1018.000000	1607948621.994038
1371	6998.912109	27309.605469	-57473.664062	-187500.015625	-187500.015625	-187500.015625	-187500.015625	-187500.015625	461.000000	427.000000	1019.000000	1607948621.994040
1372	6784.044922	27100.550781	-48051.085938	-187500.015625	-187500.015625	-187500.015625	-187500.015625	-187500.015625	461.000000	427.000000	1018.000000	1607948621.994042
1373	6777.584961	27091.564453	-44644.457031	-187500.015625	-187500.015625	-187500.015625	-187500.015625	-187500.015625	461.000000	428.000000	1018.000000	1607948621.994044
1374	6987.177246	27291.679688	-52131.039062	-187500.015625	-187500.015625	-187500.015625	-187500.015625	-187500.015625	461.000000	427.000000	1019.000000	1607948621.994061
1375	7112.302246	27414.837891	-59565.898438	-187500.015625	-187500.015625	-187500.015625	-187500.015625	-187500.015625	461.000000	428.000000	1019.000000	1607948621.994062
1376	6991.558594	27302.230469	-57513.496094	-187500.015625	-187500.015625	-187500.015625	-187500.015625	-187500.015625	461.000000	428.000000	1018.000000	1607948621.994064
1377	6783.798828	27102.337891	-48209.335938	-187500.015625	-187500.015625	-187500.015625	-187500.015625	-187500.015625	461.000000	428.000000	1018.000000	1607948621.994065
1378	6781.943848	27097.509766	-44731.070312	-187500.015625	-187500.015625	-187500.015625	-187500.015625	-187500.015625	461.000000	429.000000	1018.000000	1607948621.994067
1379	7004.209473	27307.080078	-52206.945312	-187500.015625	-187500.015625	-187500.015625	-187500.015625	-187500.015625	461.000000	427.000000	1018.000000	1607948621.994086
1380	7129.379395	27430.193359	-59547.214844	-187500.015625	-187500.015625	-187500.015625	-187500.015625	-187500.015625	461.000000	428.000000	1019.000000	1607948621.994087
1381	7010.490234	27318.435547	-57515.640625	-187500.015625	-187500.015625	-187500.015625	-187500.015625	-187500.015625	461.000000	427.000000	1018.000000	1607948621.994089
1382	6801.881348	27117.783203	-48267.515625	-187500.015625	-187500.015625	-187500.015625	-187500.015625	-187500.015625	461.000000	428.000000	1018.000000	1607948621.994090
1383	6787.911621	27103.814453	-44664.214844	-187500.015625	-187500.015625	-187500.015625	-187500.015625	-187500.015625	462.000000	427.000000	1018.000000	1607948621.994092
1384	6999.202637	27302.609375	-52041.832031	-187500.015625	-187500.015625	-187500.015625	-187500.015625	-187500.015625	461.000000	427.000000	1019.000000	1607948621.994094
1385	7128.954590	27431.511719	-59590.398438	-187500.015625	-187500.015625	-187500.015625	-187500.015625	-187500.015625	461.000000	428.000000	1018.000000	1607948621.994095
1386	7018.469727	27332.875000	-57754.984375	-187500.015625	-187500.015625	-187500.015625	-187500.015625	-187500.015625	461.000000	427.000000	1019.000000	1607948621.994097
1387	6803.625000	27124.019531	-48483.144531	-187500.015625	-187500.015625	-187500.015625	-187500.015625	-187500.015625	461.000000	428.000000	1018.000000	1607948621.994099
1388	6784.603516	27105.333984	-44558.445312	-187500.015625	-187500.015625	-187500.015625	-187500.015625	-187500.015625	461.000000	427.000000	1019.000000	1607948621.994100
1389	6998.889648	27308.667969	-51658.230469	-187500.015625	-187500.015625	-187500.015625	-187500.015625	-187500.015625	461.000000	427.000000	1019.000000	1607948621.994102
1390	7128.216797	27432.763672	-59318.597656	-187500.015625	-187500.015625	-187500.015625	-187500.015625	-187500.015625	461.000000	428.000000	1018.000000	1607948621.994104
1391	7020.257812	27333.298828	-57691.011719	-187500.015625	-187500.015625	-187500.015625	-187500.015625	-187500.015625	461.000000	427.000000	1019.000000	1607948621.994105
1392	6811.693848	27132.826172	-48483.121094	-187500.015625	-187500.015625	-187500.015625	-187500.015625	-187500.015625	461.000000	428.000000	1018.000000	1607948621.994107
1393	6795.265137	27113.626953	-44616.449219	-187500.015625	-187500.015625	-187500.015625	-187500.015625	-187500.015625	461.000000	428.000000	1018.000000	1607948621.994108
1394	7004.879883	27311.751953	-51768.316406	-187500.015625	-187500.015625	-187500.015625	-187500.015625	-187500.015625	461.000000	427.000000	1018.000000	1607948621.994110
1395	7147.215820	27449.818359	-59461.917969	-187500.015625	-187500.015625	-187500.015625	-187500.015625	-187500.015625	461.000000	428.000000	1018.000000	1607948621.994112
1396	7040.531250	27350.710938	-57880.488281	-187500.015625	-187500.015625	-187500.015625	-187500.015625	-187500.015625	461.000000	428.000000	1018.000000	1607948621.994113
1397	6826.490723	27142.728516	-48619.871094	-187500.015625	-187500.015625	-187500.015625	-187500.015625	-187500.015625	461.000000	428.000000	1019.000000	1607948621.994116
1398	6793.208984	27108.216797	-44335.218750	-187500.015625	-187500.015625	-187500.015625	-187500.015625	-187500.015625	461.000000	428.000000	1018.000000	1607948621.994117
1399	6999.426270	27304.957031	-51221.992188	-187500.015625	-187500.015625	-187500.015625	-187500.015625	-187500.015625	461.000000	427.000000	1018.000000	1607948621.994119
1400	7141.426758	27443.404297	-59156.214844	-187500.015625	-187500.015625	-187500.015625	-187500.015625	-187500.015625	461.000000	428.000000	1019.000000	1607948621.994121
1401	7034.048828	27343.759766	-57800.378906	-187500.015625	-187500.015625	-187500.015625	-187500.015625	-187500.015625	461.000000	427.000000	1018.000000	1607948621.994123
1402	6819.405273	27135.441406	-48660.550781	-187500.015625	-187500.015625	-187500.015625	-187500.015625	-187500.015625	461.000000	427.000000	1019.000000	1607948621.994124
1403	6781.965820	27096.125000	-43876.808594	-187500.015625	-187500.015625	-187500.015625	-187500.015625	-187500.015625	461.000000	428.000000	1019.000000	1607948621.994126
1404	6978.035645	27284.617188	-49812.625000	-187500.015625	-187500.015625	-187500.015625	-187500.015625	-187500.015625	462.000000	427.000000	1019.000000	1607948621.994127
1405	7134.095215	27436.474609	-58168.378906	-187500.015625	-187500.015625	-187500.015625	-187500.015625	-187500.015625	461.000000	428.000000	1018.000000	1607948621.994129
1406	7033.825684	27341.054688	-57450.128906	-187500.015625	-187500.015625	-187500.015625	-187500.015625	-187500.015625	461.000000	427.000000	1017.000000	1607948621.994130
1407	6823.831055	27140.001953	-48540.253906	-187500.015625	-187500.015625	-187500.015625	-187500.015625	-187500.015625	461.000000	427.000000	1018.000000	1607948621.994132
1408	6796.472168	27113.357422	-44476.640625	-187500.015625	-187500.015625	-187500.015625	-187500.015625	-187500.015625	461.000000	428.000000	1018.000000	1607948621.994134
1409	7001.348633	27305.404297	-51594.328125	-187500.015625	-187500.015625	-187500.015625	-187500.015625	-187500.015625	461.000000	427.000000	1019.000000	1607948621.994135
1410	7136.621094	27437.861328	-59464.890625	-187500.015625	-187500.015625	-187500.015625	-187500.015625	-187500.015625	461.000000	428.000000	1019.000000	1607948621.994137
1411	7034.361816	27343.648438	-58238.785156	-187500.015625	-187500.015625	-187500.015625	-187500.015625	-187500.015625	461.000000	427.000000	1019.000000	1607948621.994138
1412	6819.830078	27136.894531	-49080.917969	-187500.015625	-187500.015625	-187500.015625	-187500.015625	-187500.015625	461.000000	428.000000	1019.000000	1607948621.994140
1413	6770.768066	27087.541016	-44033.628906	-187500.015625	-187500.015625	-187500.015625	-187500.015625	-187500.015625	461.000000	428.000000	1018.000000	1607948621.994142
1414	6962.635254	27272.771484	-49741.816406	-187500.015625	-187500.015625	-187500.015625	-187500.015625	-187500.015625	461.000000	427.000000	1018.000000	1607948621.994143
1415	7123.679688	27430.865234	-58265.320312	-187500.015625	-187500.015625	-187500.015625	-187500.015625	-187500.015625	461.000000	428.000000	1018.000000	1607948621.994145
1416	7036.194824	27349.101562	-57846.132812	-187500.015625	-187500.015625	-187500.015625	-187500.015625	-187500.015625	461.000000	427.000000	1019.000000	1607948621.994146
1417	6819.181641	27139.062500	-48983.867188	-187500.015625	-187500.015625	-187500.015625	-187500.015625	-187500.015625	461.000000	427.000000	1019.000000	1607948621.994148
1418	6785.385742	27106.384766	-44667.007812	-187500.015625	-187500.015625	-187500.015625	-187500.015625	-187500.015625	461.000000	428.000000	1018.000000	1607948621.994150
1419	6991.916016	27301.492188	-51553.648438	-187500.015625	-187500.015625	-187500.015625	-187500.015625	-187500.015625	461.000000	427.000000	1018.000000	1607948621.994151
1420	7134.698730	27439.425781	-59535.902344	-187500.015625	-187500.015625	-187500.015625	-187500.015625	-187500.015625	461.000000	428.000000	1019.000000	1607948621.994153
1421	7030.115234	27343.066406	-58517.691406	-187500.015625	-187500.015625	-187500.015625	-187500.015625	-187500.015625	461.000000	427.000000	1018.000000	1607948621.994155
1422	6815.694824	27135.261719	-49410.136719	-187500.015625	-187500.015625	-187500.015625	-187500.015625	-187500.015625	461.000000	428.000000	1018.000000	1607948621.994157
1423	6778.769531	27096.548828	-44760.460938	-187500.015625	-187500.015625	-187500.015625	-187500.015625	-187500.015625	461.000000	427.000000	1018.000000	1607948621.994159
1424	6973.498047	27281.980469	-51358.808594	-187500.015625	-187500.015625	-187500.015625	-187500.015625	-187500.015625	461.000000	427.000000	1018.000000	1607948621.994160
1425	7120.237305	27426.460938	-59424.343750	-187500.015625	-187500.015625	-187500.015625	-187500.015625	-187500.015625	461.000000	428.000000	1018.000000	1607948621.994162
1426	7020.995605	27335.824219	-58569.437500	-187500.015625	-187500.015625	-187500.015625	-187500.015625	-187500.015625	461.000000	427.000000	1019.000000	1607948621.994163
1427	6808.095215	27128.958984	-49555.691406	-187500.015625	-187500.015625	-187500.015625	-187500.015625	-187500.015625	461.000000	428.000000	1019.000000	1607948621.994165
1428	6766.386719	27085.462891	-44405.941406	-187500.015625	-187500.015625	-187500.015625	-187500.015625	-187500.015625	461.000000	428.000000	1018.000000	1607948621.994166
1429	6960.064941	27267.964844	-50048.125000	-187500.015625	-187500.015625	-187500.015625	-187500.015625	-187500.015625	462.000000	427.000000	1019.000000	1607948621.994168
1430	7120.438477	27420.806641	-58537.988281	-187500.015625	-187500.015625	-187500.015625	-187500.015625	-187500.015625	461.000000	428.000000	1018.000000	1607948621.994170
1431	7032.395020	27338.417969	-58243.769531	-187500.015625	-187500.015625	-187500.015625	-187500.015625	-187500.015625	461.000000	427.000000	1019.000000	1607948621.994171
1432	6814.510254	27130.792969	-49411.882812	-187500.015625	-187500.015625	-187500.015625	-187500.015625	-187500.015625	461.000000	427.000000	1019.000000	1607948621.994173
1433	6771.572266	27090.447266	-44625.457031	-187500.015625	-187500.015625	-187500.015625	-187500.015625	-187500.015625	461.000000	428.000000	1018.000000	1607948621.994174
1434	6978.706055	27287.031250	-51199.550781	-187500.015625	-187500.015625	-187500.015625	-187500.015625	-187500.015625	461.000000	427.000000	1018.000000	1607948621.994176
1435	7131.413086	27435.021484	-59406.890625	-187500.015625	-187500.015625	-187500.015625	-187500.015625	-187500.015625	461.000000	428.000000	1019.000000	1607948621.994178
1436	7032.461914	27341.568359	-58742.839844	-187500.015625	-187500.015625	-187500.015625	-187500.015625	-187500.015625	461.000000	427.000000	1019.000000	1607948621.994179
1437	6816.007812	27131.976562	-49766.136719	-187500.015625	-187500.015625	-187500.015625	-187500.015625	-187500.015625	461.000000	427.000000	1018.000000	1607948621.994181
1438	6760.262695	27077.013672	-44197.421875	-187500.015625	-187500.015625	-187500.015625	-187500.015625	-187500.015625	462.000000	427.000000	1019.000000	1607948621.994183
1439	6939.769531	27248.363281	-49409.824219	-187500.015625	-187500.015625	-187500.015625	-187500.015625	-187500.015625	461.000000	427.000000	1019.000000	1607948621.994184
1440	7107.966309	27408.177734	-58132.460938	-187500.015625	-187500.015625	-187500.015625	-187500.015625	-187500.015625	461.000000	428.000000	1018.000000	1607948621.994186
1441	7036.910156	27342.060547	-58264.335938	-187500.015625	-187500.015625	-187500.015625	-187500.015625	-187500.015625	461.000000	427.000000	1018.000000	1607948621.994188
1442	6828.211914	27141.744141	-49671.742188	-187500.015625	-187500.015625	-187500.015625	-187500.015625	-187500.015625	461.000000	427.000000	1018.000000	1607948622.473833
1443	6772.556152	27088.816406	-44794.996094	-187500.015625	-187500.015625	-187500.015625	-187500.015625	-187500.015625	461.000000	428.000000	1018.000000	1607948622.473933
1444	6965.563477	27271.943359	-51221.414062	-187500.015625	-187500.015625	-187500.015625	-187500.015625	-187500.015625	462.000000	427.000000	1020.000000	1607948622.473935
1445	7119.566895	27422.437500	-59399.468750	-187500.015625	-187500.015625	-187500.015625	-187500.015625	-187500.015625	461.000000	428.000000	1018.000000	1607948622.473936
1446	7034.965332	27344.564453	-58961.308594	-187500.015625	-187500.015625	-187500.015625	-187500.015625	-187500.015625	461.000000	427.000000	1018.000000	1607948622.473938
1447	6813.839844	27131.150391	-50040.234375	-187500.015625	-187500.015625	-187500.015625	-187500.015625	-187500.015625	461.000000	428.000000	1018.000000	1607948622.473940
1448	6757.513184	27076.923828	-44788.445312	-187500.015625	-187500.015625	-187500.015625	-187500.015625	-187500.015625	461.000000	428.000000	1018.000000	1607948622.473942
1449	6951.638184	27259.785156	-50928.738281	-187500.015625	-187500.015625	-187500.015625	-187500.015625	-187500.015625	462.000000	427.000000	1019.000000	1607948622.473943
1450	7119.119629	27422.080078	-59288.335938	-187500.015625	-187500.015625	-187500.015625	-187500.015625	-187500.015625	461.000000	428.000000	1019.000000	1607948622.473945
1451	7037.603027	27347.201172	-59046.132812	-187500.015625	-187500.015625	-187500.015625	-187500.015625	-187500.015625	461.000000	427.000000	1018.000000	1607948622.473946
1452	6817.460449	27133.810547	-50237.867188	-187500.015625	-187500.015625	-187500.015625	-187500.015625	-187500.015625	461.000000	427.000000	1019.000000	1607948622.473948
1453	6752.886230	27069.726562	-44362.265625	-187500.015625	-187500.015625	-187500.015625	-187500.015625	-187500.015625	461.000000	428.000000	1017.000000	1607948622.473950
1454	6930.917969	27241.343750	-49253.722656	-187500.015625	-187500.015625	-187500.015625	-187500.015625	-187500.015625	461.000000	427.000000	1019.000000	1607948622.473951
1455	7105.954590	27411.195312	-57998.281250	-187500.015625	-187500.015625	-187500.015625	-187500.015625	-187500.015625	461.000000	428.000000	1018.000000	1607948622.473953
1456	7043.392090	27355.203125	-58526.410156	-187500.015625	-187500.015625	-187500.015625	-187500.015625	-187500.015625	461.000000	427.000000	1018.000000	1607948622.473955
1457	6825.619141	27144.830078	-49990.925781	-187500.015625	-187500.015625	-187500.015625	-187500.015625	-187500.015625	461.000000	427.000000	1018.000000	1607948622.473956
1458	6765.962402	27084.748047	-44714.417969	-187500.015625	-187500.015625	-187500.015625	-187500.015625	-187500.015625	461.000000	428.000000	1019.000000	1607948622.473958
1459	6956.220215	27264.724609	-50801.714844	-187500.015625	-187500.015625	-187500.015625	-187500.015625	-187500.015625	461.000000	427.000000	1018.000000	1607948622.473960
1460	7118.940918	27420.335938	-59252.238281	-187500.015625	-187500.015625	-187500.015625	-187500.015625	-187500.015625	461.000000	428.000000	1019.000000	1607948622.473961
1461	7034.674805	27343.468750	-59184.464844	-187500.015625	-187500.015625	-187500.015625	-187500.015625	-187500.015625	461.000000	427.000000	1019.000000	1607948622.473963
1462	6812.520996	27129.228516	-50399.359375	-187500.015625	-187500.015625	-187500.015625	-187500.015625	-187500.015625	461.000000	428.000000	1018.000000	1607948622.473964
1463	6738.983887	27055.691406	-44334.503906	-187500.015625	-187500.015625	-187500.015625	-187500.015625	-187500.015625	462.000000	427.000000	1019.000000	1607948622.473966
1464	6915.338867	27224.000000	-49036.105469	-187500.015625	-187500.015625	-187500.015625	-187500.015625	-187500.015625	461.000000	427.000000	1019.000000	1607948622.473968
1465	7091.850586	27398.074219	-57844.746094	-187500.015625	-187500.015625	-187500.015625	-187500.015625	-187500.015625	461.000000	428.000000	1018.000000	1607948622.473969
1466	7041.425293	27352.923828	-58650.910156	-187500.015625	-187500.015625	-187500.015625	-187500.015625	-187500.015625	461.000000	427.000000	1019.000000	1607948622.473972
1467	6828.927246	27148.896484	-50281.363281	-187500.015625	-187500.015625	-187500.015625	-187500.015625	-187500.015625	461.000000	427.000000	1018.000000	1607948622.473974
1468	6767.459961	27089.173828	-44815.089844	-187500.015625	-187500.015625	-187500.015625	-187500.015625	-187500.015625	461.000000	428.000000	1019.000000	1607948622.473975
1469	6962.255371	27272.949219	-50780.835938	-187500.015625	-187500.015625	-187500.015625	-187500.015625	-187500.015625	461.000000	427.000000	1018.000000	1607948622.473977
1470	7124.707520	27428.406250	-59233.929688	-187500.015625	-187500.015625	-187500.015625	-187500.015625	-187500.015625	461.000000	428.000000	1019.000000	1607948622.473979
1471	7054.254883	27365.083984	-59394.417969	-187500.015625	-187500.015625	-187500.015625	-187500.015625	-187500.015625	461.000000	427.000000	1019.000000	1607948622.473980
1472	6836.146484	27156.496094	-50721.492188	-187500.015625	-187500.015625	-187500.015625	-187500.015625	-187500.015625	461.000000	428.000000	1019.000000	1607948622.473982
1473	6761.715332	27085.126953	-44438.910156	-187500.015625	-187500.015625	-187500.015625	-187500.015625	-187500.015625	461.000000	428.000000	1018.000000	1607948622.473984
1474	6942.764648	27258.376953	-49619.058594	-187500.015625	-187500.015625	-187500.015625	-187500.015625	-187500.015625	461.000000	427.000000	1018.000000	1607948622.473985
1475	7122.941895	27430.664062	-58603.632812	-187500.015625	-187500.015625	-187500.015625	-187500.015625	-187500.015625	461.000000	428.000000	1018.000000	1607948622.473987
1476	7060.043945	27372.570312	-59189.941406	-187500.015625	-187500.015625	-187500.015625	-187500.015625	-187500.015625	461.000000	427.000000	1018.000000	1607948622.473989
1477	6842.114746	27160.318359	-50777.929688	-187500.015625	-187500.015625	-187500.015625	-187500.015625	-187500.015625	461.000000	427.000000	1018.000000	1607948622.473991
1478	6767.392578	27086.714844	-44946.160156	-187500.015625	-187500.015625	-187500.015625	-187500.015625	-187500.015625	462.000000	428.000000	1018.000000	1607948622.473992
1479	6943.435059	27251.826172	-50449.808594	-187500.015625	-187500.015625	-187500.015625	-187500.015625	-187500.015625	462.000000	427.000000	1019.000000	1607948622.473994
1480	7122.785645	27427.490234	-59066.203125	-187500.015625	-187500.015625	-187500.015625	-187500.015625	-187500.015625	461.000000	428.000000	1018.000000	1607948622.473996
1481	7061.519531	27374.023438	-59491.691406	-187500.015625	-187500.015625	-187500.015625	-187500.015625	-187500.015625	461.000000	427.000000	1018.000000	1607948622.473998
1482	6843.522949	27161.525391	-50915.417969	-187500.015625	-187500.015625	-187500.015625	-187500.015625	-187500.015625	461.000000	427.000000	1018.000000	1607948622.473999
1483	6762.251953	27081.796875	-44885.921875	-187500.015625	-187500.015625	-187500.015625	-187500.015625	-187500.015625	461.000000	428.000000	1017.000000	1607948622.474001
1484	6951.526367	27261.884766	-50333.175781	-187500.015625	-187500.015625	-187500.015625	-187500.015625	-187500.015625	461.000000	427.000000	1019.000000	1607948622.474003
1485	7121.645508	27425.968750	-59074.808594	-187500.015625	-187500.015625	-187500.015625	-187500.015625	-187500.015625	461.000000	428.000000	1018.000000	1607948622.474005
1486	7053.606934	27364.099609	-59666.347656	-187500.015625	-187500.015625	-187500.015625	-187500.015625	-187500.015625	461.000000	427.000000	1019.000000	1607948622.474006
1487	6834.269043	27152.294922	-51125.410156	-187500.015625	-187500.015625	-187500.015625	-187500.015625	-187500.015625	461.000000	427.000000	1019.000000	1607948622.474008
1488	6759.815430	27079.048828	-44975.687500	-187500.015625	-187500.015625	-187500.015625	-187500.015625	-187500.015625	461.000000	428.000000	1018.000000	1607948622.474010
1489	6943.882324	27252.630859	-50250.320312	-187500.015625	-187500.015625	-187500.015625	-187500.015625	-187500.015625	462.000000	427.000000	1018.000000	1607948622.474011
1490	7118.337402	27420.224609	-58926.503906	-187500.015625	-187500.015625	-187500.015625	-187500.015625	-187500.015625	461.000000	428.000000	1019.000000	1607948622.474014
1491	7060.491211	27368.660156	-59597.058594	-187500.015625	-187500.015625	-187500.015625	-187500.015625	-187500.015625	461.000000	427.000000	1018.000000	1607948622.474015
1492	6843.411133	27160.140625	-51147.605469	-187500.015625	-187500.015625	-187500.015625	-187500.015625	-187500.015625	461.000000	427.000000	1019.000000	1607948622.474017
1493	6760.508301	27078.556641	-44908.968750	-187500.015625	-187500.015625	-187500.015625	-187500.015625	-187500.015625	461.000000	428.000000	1018.000000	1607948622.474018
1494	6940.395020	27249.167969	-50079.617188	-187500.015625	-187500.015625	-187500.015625	-187500.015625	-187500.015625	461.000000	427.000000	1018.000000	1607948622.474020
1495	7116.146973	27420.695312	-58846.867188	-187500.015625	-187500.015625	-187500.015625	-187500.015625	-187500.015625	461.000000	428.000000	1018.000000	1607948622.474022
1496	7052.958496	27362.691406	-59672.539062	-187500.015625	-187500.015625	-187500.015625	-187500.015625	-187500.015625	461.000000	427.000000	1018.000000	1607948622.474023
1497	6836.057129	27151.869141	-51290.523438	-187500.015625	-187500.015625	-187500.015625	-187500.015625	-187500.015625	461.000000	427.000000	1019.000000	1607948622.474025
1498	6751.858398	27070.978516	-44825.660156	-187500.015625	-187500.015625	-187500.015625	-187500.015625	-187500.015625	461.000000	428.000000	1018.000000	1607948622.474027
1499	6933.309570	27245.658203	-49707.550781	-187500.015625	-187500.015625	-187500.015625	-187500.015625	-187500.015625	462.000000	427.000000	1018.000000	1607948622.474028
1500	7120.147949	27425.947266	-58644.917969	-187500.015625	-187500.015625	-187500.015625	-187500.015625	-187500.015625	461.000000	428.000000	1018.000000	1607948622.474030
1501	7066.458984	27378.001953	-59713.644531	-187500.015625	-187500.015625	-187500.015625	-187500.015625	-187500.015625	461.000000	427.000000	1019.000000	1607948622.474032
1502	6846.070801	27165.416016	-51424.187500	-187500.015625	-187500.015625	-187500.015625	-187500.015625	-187500.015625	461.000000	427.000000	1018.000000	1607948622.474033
1503	6753.221680	27075.650391	-44934.179688	-187500.015625	-187500.015625	-187500.015625	-187500.015625	-187500.015625	461.000000	428.000000	1018.000000	1607948622.474035
1504	6929.152344	27242.439453	-49838.421875	-187500.015625	-187500.015625	-187500.015625	-187500.015625	-187500.015625	461.000000	427.000000	1018.000000	1607948622.474036
1505	7113.062500	27418.525391	-58715.257812	-187500.015625	-187500.015625	-187500.015625	-187500.015625	-187500.015625	461.000000	428.000000	1018.000000	1607948622.474038
1506	7065.542480	27375.656250	-59779.648438	-187500.015625	-187500.015625	-187500.015625	-187500.015625	-187500.015625	461.000000	428.000000	1018.000000	1607948622.474040
1507	6849.758789	27167.068359	-51453.558594	-187500.015625	-187500.015625	-187500.015625	-187500.015625	-187500.015625	461.000000	428.000000	1018.000000	1607948622.474042
1508	6759.614258	27080.544922	-44895.421875	-187500.015625	-187500.015625	-187500.015625	-187500.015625	-187500.015625	461.000000	428.000000	1019.000000	1607948622.474043
1509	6930.336914	27242.595703	-49803.105469	-187500.015625	-187500.015625	-187500.015625	-187500.015625	-187500.015625	461.000000	427.000000	1019.000000	1607948622.474045
1510	7109.039062	27412.177734	-58704.417969	-187500.015625	-187500.015625	-187500.015625	-187500.015625	-187500.015625	461.000000	428.000000	1018.000000	1607948622.474046
1511	7058.703125	27366.335938	-59900.816406	-187500.015625	-187500.015625	-187500.015625	-187500.015625	-187500.015625	461.000000	427.000000	1018.000000	1607948622.474048
1512	6842.204102	27156.742188	-51720.863281	-187500.015625	-187500.015625	-187500.015625	-187500.015625	-187500.015625	461.000000	428.000000	1017.000000	1607948622.474050
1513	6745.778809	27063.357422	-45039.121094	-187500.015625	-187500.015625	-187500.015625	-187500.015625	-187500.015625	462.000000	428.000000	1019.000000	1607948622.474052
1514	6928.057129	27239.466797	-49736.070312	-187500.015625	-187500.015625	-187500.015625	-187500.015625	-187500.015625	461.000000	427.000000	1019.000000	1607948622.474054
1515	7114.626953	27420.091797	-58563.894531	-187500.015625	-187500.015625	-187500.015625	-187500.015625	-187500.015625	461.000000	428.000000	1019.000000	1607948622.474056
1516	7063.978027	27375.767578	-59841.988281	-187500.015625	-187500.015625	-187500.015625	-187500.015625	-187500.015625	461.000000	428.000000	1019.000000	1607948622.474057
1517	6845.735352	27167.292969	-51716.281250	-187500.015625	-187500.015625	-187500.015625	-187500.015625	-187500.015625	461.000000	428.000000	1018.000000	1607948622.474059
1518	6749.689941	27074.064453	-44993.078125	-187500.015625	-187500.015625	-187500.015625	-187500.015625	-187500.015625	461.000000	428.000000	1019.000000	1607948622.474060
1519	6920.613770	27233.990234	-49638.683594	-187500.015625	-187500.015625	-187500.015625	-187500.015625	-187500.015625	461.000000	427.000000	1018.000000	1607948622.474062
1520	7109.061523	27414.189453	-58528.332031	-187500.015625	-187500.015625	-187500.015625	-187500.015625	-187500.015625	461.000000	428.000000	1018.000000	1607948622.474064
1521	7069.230469	27381.691406	-59966.554688	-187500.015625	-187500.015625	-187500.015625	-187500.015625	-187500.015625	461.000000	428.000000	1018.000000	1607948622.474066
1522	6851.949219	27173.082031	-51876.519531	-187500.015625	-187500.015625	-187500.015625	-187500.015625	-187500.015625	461.000000	427.000000	1018.000000	1607948622.474067
1523	6757.177734	27080.701172	-44980.246094	-187500.015625	-187500.015625	-187500.015625	-187500.015625	-187500.015625	461.000000	427.000000	1018.000000	1607948622.474069
1524	6926.313477	27241.433594	-49314.226562	-187500.015625	-187500.015625	-187500.015625	-187500.015625	-187500.015625	461.000000	427.000000	1019.000000	1607948622.474071
1525	7114.336426	27422.416016	-58273.476562	-187500.015625	-187500.015625	-187500.015625	-187500.015625	-187500.015625	461.000000	428.000000	1019.000000	1607948622.474073
1526	7074.394043	27388.417969	-59890.289062	-187500.015625	-187500.015625	-187500.015625	-187500.015625	-187500.015625	461.000000	427.000000	1018.000000	1607948622.474074
1527	6859.593750	27180.123047	-51952.312500	-187500.015625	-187500.015625	-187500.015625	-187500.015625	-187500.015625	461.000000	427.000000	1018.000000	1607948622.474076
1528	6760.530762	27082.646484	-44979.507812	-187500.015625	-187500.015625	-187500.015625	-187500.015625	-187500.015625	461.000000	428.000000	1019.000000	1607948622.474078
1529	6919.675293	27231.107422	-48955.503906	-187500.015625	-187500.015625	-187500.015625	-187500.015625	-187500.015625	461.000000	427.000000	1019.000000	1607948622.474081
1530	7111.095703	27414.882812	-58025.820312	-187500.015625	-187500.015625	-187500.015625	-187500.015625	-187500.015625	461.000000	428.000000	1018.000000	1607948622.474083
1531	7073.768066	27383.343750	-59874.800781	-187500.015625	-187500.015625	-187500.015625	-187500.015625	-187500.015625	461.000000	427.000000	1019.000000	1607948622.474084
1532	6856.822266	27173.082031	-52042.617188	-187500.015625	-187500.015625	-187500.015625	-187500.015625	-187500.015625	461.000000	428.000000	1018.000000	1607948622.474086
1533	6753.065430	27073.058594	-44982.347656	-187500.015625	-187500.015625	-187500.015625	-187500.015625	-187500.015625	461.000000	428.000000	1018.000000	1607948622.474088
1534	6909.393555	27221.830078	-48829.105469	-187500.015625	-187500.015625	-187500.015625	-187500.015625	-187500.015625	461.000000	427.000000	1018.000000	1607948622.474090
1535	7104.926270	27411.843750	-57924.699219	-187500.015625	-187500.015625	-187500.015625	-187500.015625	-187500.015625	461.000000	428.000000	1018.000000	1607948622.474091
1536	7075.466797	27384.865234	-59920.019531	-187500.015625	-187500.015625	-187500.015625	-187500.015625	-187500.015625	461.000000	428.000000	1018.000000	1607948622.474094
1537	6860.286621	27175.472656	-52205.714844	-187500.015625	-187500.015625	-187500.015625	-187500.015625	-187500.015625	461.000000	428.000000	1018.000000	1607948622.474096
1538	6749.623047	27068.453125	-45074.972656	-187500.015625	-187500.015625	-187500.015625	-187500.015625	-187500.015625	461.000000	428.000000	1018.000000	1607948622.474097
1539	6913.505859	27227.060547	-49024.125000	-187500.015625	-187500.015625	-187500.015625	-187500.015625	-187500.015625	461.000000	427.000000	1018.000000	1607948622.474099
1540	7108.994629	27417.386719	-58071.929688	-187500.015625	-187500.015625	-187500.015625	-187500.015625	-187500.015625	461.000000	428.000000	1018.000000	1607948622.474101
1541	7084.586426	27397.560547	-60005.066406	-187500.015625	-187500.015625	-187500.015625	-187500.015625	-187500.015625	461.000000	427.000000	1018.000000	1607948622.474102
1542	6866.142578	27186.447266	-52250.128906	-187500.015625	-187500.015625	-187500.015625	-187500.015625	-187500.015625	461.000000	427.000000	1018.000000	1607948622.474104
1543	6760.798828	27083.718750	-45116.523438	-187500.015625	-187500.015625	-187500.015625	-187500.015625	-187500.015625	461.000000	428.000000	1019.000000	1607948622.474106
1544	6920.099609	27234.257812	-49187.066406	-187500.015625	-187500.015625	-187500.015625	-187500.015625	-187500.015625	462.000000	427.000000	1019.000000	1607948622.474108
1545	7106.155762	27410.523438	-58220.101562	-187500.015625	-187500.015625	-187500.015625	-187500.015625	-187500.015625	461.000000	428.000000	1019.000000	1607948622.474109
1546	7074.505859	27384.171875	-60205.828125	-187500.015625	-187500.015625	-187500.015625	-187500.015625	-187500.015625	461.000000	427.000000	1018.000000	1607948622.474111
1547	6862.186523	27178.201172	-52549.039062	-187500.015625	-187500.015625	-187500.015625	-187500.015625	-187500.015625	461.000000	428.000000	1019.000000	1607948622.474113
1548	6744.146973	27065.234375	-45284.832031	-187500.015625	-187500.015625	-187500.015625	-187500.015625	-187500.015625	461.000000	428.000000	1018.000000	1607948622.474114
1549	6898.396484	27210.074219	-49134.609375	-187500.015625	-187500.015625	-187500.015625	-187500.015625	-187500.015625	462.000000	427.000000	1019.000000	1607948622.474116
1550	7089.883789	27394.990234	-58067.730469	-187500.015625	-187500.015625	-187500.015625	-187500.015625	-187500.015625	462.000000	427.000000	1019.000000	1607948622.474117
1551	7066.593262	27380.349609	-60146.015625	-187500.015625	-187500.015625	-187500.015625	-187500.015625	-187500.015625	461.000000	427.000000	1018.000000	1607948622.474119
1552	6856.576172	27177.105469	-52607.488281	-187500.015625	-187500.015625	-187500.015625	-187500.015625	-187500.015625	461.000000	427.000000	1019.000000	1607948622.474120
1553	6739.140137	27063.357422	-45367.714844	-187500.015625	-187500.015625	-187500.015625	-187500.015625	-187500.015625	461.000000	428.000000	1019.000000	1607948622.474122
1554	6889.209961	27203.792969	-49146.187500	-187500.015625	-187500.015625	-187500.015625	-187500.015625	-187500.015625	461.000000	428.000000	1018.000000	1607948622.474124
1555	7093.638672	27399.617188	-58113.839844	-187500.015625	-187500.015625	-187500.015625	-187500.015625	-187500.015625	461.000000	428.000000	1019.000000	1607948622.474125
1556	7074.014160	27384.484375	-60292.464844	-187500.015625	-187500.015625	-187500.015625	-187500.015625	-187500.015625	461.000000	428.000000	1018.000000	1607948622.474127
1557	6858.811523	27177.865234	-52740.773438	-187500.015625	-187500.015625	-187500.015625	-187500.015625	-187500.015625	461.000000	427.000000	1019.000000	1607948622.474129
1558	6735.072266	27057.925781	-45228.777344	-187500.015625	-187500.015625	-187500.015625	-187500.015625	-187500.015625	461.000000	428.000000	1019.000000	1607948622.474131
1559	6886.661621	27201.445312	-48743.496094	-187500.015625	-187500.015625	-187500.015625	-187500.015625	-187500.015625	461.000000	427.000000	1019.000000	1607948622.474133
1560	7094.354004	27401.158203	-57852.929688	-187500.015625	-187500.015625	-187500.015625	-187500.015625	-187500.015625	462.000000	427.000000	1019.000000	1607948622.474135
1561	7081.166504	27393.357422	-60239.714844	-187500.015625	-187500.015625	-187500.015625	-187500.015625	-187500.015625	461.000000	427.000000	1019.000000	1607948622.474136
1562	6878.570312	27199.009766	-52835.476562	-187500.015625	-187500.015625	-187500.015625	-187500.015625	-187500.015625	461.000000	427.000000	1018.000000	1607948622.474138
1563	6757.937988	27081.439453	-45335.371094	-187500.015625	-187500.015625	-187500.015625	-187500.015625	-187500.015625	462.000000	427.000000	1019.000000	1607948622.953692
1564	6901.078613	27217.003906	-48656.707031	-187500.015625	-187500.015625	-187500.015625	-187500.015625	-187500.015625	461.000000	427.000000	1018.000000	1607948622.953837
1565	7095.851562	27404.376953	-57749.550781	-187500.015625	-187500.015625	-187500.015625	-187500.015625	-187500.015625	461.000000	428.000000	1018.000000	1607948622.953839
1566	7079.691406	27392.666016	-60223.800781	-187500.015625	-187500.015625	-187500.015625	-187500.015625	-187500.015625	461.000000	428.000000	1019.000000	1607948622.953840
1567	6873.407227	27195.210938	-52906.242188	-187500.015625	-187500.015625	-187500.015625	-187500.015625	-187500.015625	461.000000	427.000000	1018.000000	1607948622.953842
1568	6757.468750	27081.796875	-45385.617188	-187500.015625	-187500.015625	-187500.015625	-187500.015625	-187500.015625	461.000000	428.000000	1018.000000	1607948622.953844
1569	6906.710938	27222.322266	-48748.078125	-187500.015625	-187500.015625	-187500.015625	-187500.015625	-187500.015625	461.000000	427.000000	1018.000000	1607948622.953845
1570	7102.825195	27410.703125	-57799.062500	-187500.015625	-187500.015625	-187500.015625	-187500.015625	-187500.015625	461.000000	428.000000	1018.000000	1607948622.953848
1571	7081.278320	27396.308594	-60305.898438	-187500.015625	-187500.015625	-187500.015625	-187500.015625	-187500.015625	461.000000	427.000000	1018.000000	1607948622.953850
1572	6874.435059	27197.177734	-53004.746094	-187500.015625	-187500.015625	-187500.015625	-187500.015625	-187500.015625	461.000000	428.000000	1018.000000	1607948622.953851
1573	6752.193359	27078.646484	-45323.144531	-187500.015625	-187500.015625	-187500.015625	-187500.015625	-187500.015625	461.000000	428.000000	1019.000000	1607948622.953853
1574	6891.556641	27211.638672	-48439.402344	-187500.015625	-187500.015625	-187500.015625	-187500.015625	-187500.015625	461.000000	427.000000	1019.000000	1607948622.953855
1575	7094.644531	27407.216797	-57509.851562	-187500.015625	-187500.015625	-187500.015625	-187500.015625	-187500.015625	461.000000	428.000000	1018.000000	1607948622.953856
1576	7089.928223	27406.904297	-60230.839844	-187500.015625	-187500.015625	-187500.015625	-187500.015625	-187500.015625	461.000000	427.000000	1018.000000	1607948622.953858
1577	6890.461426	27213.828125	-53106.378906	-187500.015625	-187500.015625	-187500.015625	-187500.015625	-187500.015625	461.000000	427.000000	1019.000000	1607948622.953860
1578	6754.205078	27081.238281	-45380.050781	-187500.015625	-187500.015625	-187500.015625	-187500.015625	-187500.015625	461.000000	428.000000	1018.000000	1607948622.953861
1579	6893.322266	27212.107422	-48611.824219	-187500.015625	-187500.015625	-187500.015625	-187500.015625	-187500.015625	461.000000	427.000000	1019.000000	1607948622.953863
1580	7093.951660	27404.175781	-57678.695312	-187500.015625	-187500.015625	-187500.015625	-187500.015625	-187500.015625	461.000000	428.000000	1018.000000	1607948622.953864
1581	7084.407715	27399.839844	-60411.531250	-187500.015625	-187500.015625	-187500.015625	-187500.015625	-187500.015625	461.000000	428.000000	1019.000000	1607948622.953866
1582	6883.979492	27207.882812	-53315.367188	-187500.015625	-187500.015625	-187500.015625	-187500.015625	-187500.015625	461.000000	427.000000	1018.000000	1607948622.953868
1583	6752.618164	27080.679688	-45472.343750	-187500.015625	-187500.015625	-187500.015625	-187500.015625	-187500.015625	461.000000	428.000000	1018.000000	1607948622.953874
1584	6891.712891	27211.416016	-48458.804688	-187500.015625	-187500.015625	-187500.015625	-187500.015625	-187500.015625	461.000000	427.000000	1018.000000	1607948622.953876
1585	7095.136230	27403.998047	-57530.484375	-187500.015625	-187500.015625	-187500.015625	-187500.015625	-187500.015625	461.000000	428.000000	1017.000000	1607948622.953878
1586	7089.995605	27403.326172	-60414.574219	-187500.015625	-187500.015625	-187500.015625	-187500.015625	-187500.015625	461.000000	427.000000	1019.000000	1607948622.953879
1587	6882.727539	27204.105469	-53428.734375	-187500.015625	-187500.015625	-187500.015625	-187500.015625	-187500.015625	461.000000	428.000000	1018.000000	1607948622.953881
1588	6753.847656	27080.859375	-45582.179688	-187500.015625	-187500.015625	-187500.015625	-187500.015625	-187500.015625	461.000000	428.000000	1018.000000	1607948622.953883
1589	6891.377930	27212.398438	-48467.343750	-187500.015625	-187500.015625	-187500.015625	-187500.015625	-187500.015625	461.000000	427.000000	1019.000000	1607948622.953884
1590	7094.018555	27405.785156	-57533.632812	-187500.015625	-187500.015625	-187500.015625	-187500.015625	-187500.015625	461.000000	428.000000	1018.000000	1607948622.953886
1591	7088.386230	27403.685547	-60437.417969	-187500.015625	-187500.015625	-187500.015625	-187500.015625	-187500.015625	461.000000	427.000000	1019.000000	1607948622.953888
1592	6886.639160	27208.755859	-53414.207031	-187500.015625	-187500.015625	-187500.015625	-187500.015625	-187500.015625	461.000000	427.000000	1019.000000	1607948622.953889
1593	6760.776367	27087.654297	-45479.675781	-187500.015625	-187500.015625	-187500.015625	-187500.015625	-187500.015625	461.000000	428.000000	1018.000000	1607948622.953891
1594	6884.649902	27203.591797	-48205.492188	-187500.015625	-187500.015625	-187500.015625	-187500.015625	-187500.015625	462.000000	427.000000	1019.000000	1607948622.953893
1595	7082.552246	27391.458984	-57299.542969	-187500.015625	-187500.015625	-187500.015625	-187500.015625	-187500.015625	461.000000	428.000000	1019.000000	1607948622.953894
1596	7080.652344	27392.509766	-60460.171875	-187500.015625	-187500.015625	-187500.015625	-187500.015625	-187500.015625	461.000000	428.000000	1019.000000	1607948622.953896
1597	6882.504395	27202.609375	-53617.699219	-187500.015625	-187500.015625	-187500.015625	-187500.015625	-187500.015625	461.000000	427.000000	1019.000000	1607948622.953898
1598	6746.493652	27069.638672	-45542.058594	-187500.015625	-187500.015625	-187500.015625	-187500.015625	-187500.015625	461.000000	428.000000	1018.000000	1607948622.953899
1599	6881.677246	27198.138672	-48118.140625	-187500.015625	-187500.015625	-187500.015625	-187500.015625	-187500.015625	462.000000	427.000000	1018.000000	1607948622.953901
1600	7089.056641	27397.761719	-57199.609375	-187500.015625	-187500.015625	-187500.015625	-187500.015625	-187500.015625	461.000000	428.000000	1018.000000	1607948622.953902
1601	7092.096680	27404.042969	-60448.390625	-187500.015625	-187500.015625	-187500.015625	-187500.015625	-187500.015625	461.000000	429.000000	1017.000000	1607948622.953904
1602	6896.675293	27216.556641	-53712.847656	-187500.015625	-187500.015625	-187500.015625	-187500.015625	-187500.015625	461.000000	427.000000	1019.000000	1607948622.953906
1603	6758.183594	27081.841797	-45604.976562	-187500.015625	-187500.015625	-187500.015625	-187500.015625	-187500.015625	461.000000	428.000000	1018.000000	1607948622.953907
1604	6882.683105	27197.691406	-48116.957031	-187500.015625	-187500.015625	-187500.015625	-187500.015625	-187500.015625	461.000000	427.000000	1018.000000	1607948622.953909
1605	7091.873047	27400.064453	-57238.144531	-187500.015625	-187500.015625	-187500.015625	-187500.015625	-187500.015625	461.000000	428.000000	1019.000000	1607948622.953911
1606	7099.204590	27412.937500	-60541.417969	-187500.015625	-187500.015625	-187500.015625	-187500.015625	-187500.015625	461.000000	428.000000	1018.000000	1607948622.953914
1607	6900.586914	27221.472656	-53851.832031	-187500.015625	-187500.015625	-187500.015625	-187500.015625	-187500.015625	461.000000	427.000000	1017.000000	1607948622.953915
1608	6760.821289	27086.714844	-45675.609375	-187500.015625	-187500.015625	-187500.015625	-187500.015625	-187500.015625	461.000000	428.000000	1019.000000	1607948622.953917
1609	6887.488770	27206.005859	-47987.851562	-187500.015625	-187500.015625	-187500.015625	-187500.015625	-187500.015625	461.000000	426.000000	1019.000000	1607948622.953918
1610	7097.326660	27406.501953	-57117.781250	-187500.015625	-187500.015625	-187500.015625	-187500.015625	-187500.015625	461.000000	428.000000	1018.000000	1607948622.953920
1611	7102.042969	27414.771484	-60616.519531	-187500.015625	-187500.015625	-187500.015625	-187500.015625	-187500.015625	461.000000	428.000000	1018.000000	1607948622.953922
1612	6901.346680	27220.691406	-54053.132812	-187500.015625	-187500.015625	-187500.015625	-187500.015625	-187500.015625	461.000000	427.000000	1017.000000	1607948622.953923
1613	6751.791016	27075.986328	-45737.925781	-187500.015625	-187500.015625	-187500.015625	-187500.015625	-187500.015625	461.000000	428.000000	1018.000000	1607948622.953925
1614	6873.362305	27192.416016	-47945.070312	-187500.015625	-187500.015625	-187500.015625	-187500.015625	-187500.015625	462.000000	427.000000	1019.000000	1607948622.953927
1615	7084.184082	27393.804688	-57102.984375	-187500.015625	-187500.015625	-187500.015625	-187500.015625	-187500.015625	461.000000	428.000000	1019.000000	1607948622.953928
1616	7097.036133	27409.562500	-60708.945312	-187500.015625	-187500.015625	-187500.015625	-187500.015625	-187500.015625	461.000000	427.000000	1018.000000	1607948622.953930
1617	6897.435059	27217.628906	-54177.496094	-187500.015625	-187500.015625	-187500.015625	-187500.015625	-187500.015625	461.000000	427.000000	1018.000000	1607948622.953932
1618	6743.230469	27067.916016	-45663.136719	-187500.015625	-187500.015625	-187500.015625	-187500.015625	-187500.015625	461.000000	428.000000	1019.000000	1607948622.953933
1619	6854.475098	27171.427734	-47471.460938	-187500.015625	-187500.015625	-187500.015625	-187500.015625	-187500.015625	461.000000	427.000000	1019.000000	1607948622.953935
1620	7071.264648	27379.611328	-56776.781250	-187500.015625	-187500.015625	-187500.015625	-187500.015625	-187500.015625	462.000000	428.000000	1019.000000	1607948622.953936
1621	7092.208496	27404.601562	-60677.027344	-187500.015625	-187500.015625	-187500.015625	-187500.015625	-187500.015625	461.000000	428.000000	1018.000000	1607948622.953938
1622	6894.931641	27213.224609	-54281.343750	-187500.015625	-187500.015625	-187500.015625	-187500.015625	-187500.015625	461.000000	427.000000	1019.000000	1607948622.953940
1623	6752.931152	27075.181641	-45879.882812	-187500.015625	-187500.015625	-187500.015625	-187500.015625	-187500.015625	461.000000	428.000000	1019.000000	1607948622.953942
1624	6877.653809	27192.751953	-47664.691406	-187500.015625	-187500.015625	-187500.015625	-187500.015625	-187500.015625	461.000000	428.000000	1018.000000	1607948622.953943
1625	7090.487305	27397.068359	-56807.539062	-187500.015625	-187500.015625	-187500.015625	-187500.015625	-187500.015625	462.000000	427.000000	1019.000000	1607948622.953945
1626	7099.562012	27411.708984	-60599.421875	-187500.015625	-187500.015625	-187500.015625	-187500.015625	-187500.015625	461.000000	427.000000	1018.000000	1607948622.953946
1627	6902.084473	27221.205078	-54340.039062	-187500.015625	-187500.015625	-187500.015625	-187500.015625	-187500.015625	461.000000	427.000000	1018.000000	1607948622.953948
1628	6748.304199	27071.783203	-45869.511719	-187500.015625	-187500.015625	-187500.015625	-187500.015625	-187500.015625	461.000000	428.000000	1019.000000	1607948622.953950
1629	6855.928223	27173.595703	-47096.105469	-187500.015625	-187500.015625	-187500.015625	-187500.015625	-187500.015625	461.000000	427.000000	1018.000000	1607948622.953952
1630	7073.388184	27383.679688	-56109.046875	-187500.015625	-187500.015625	-187500.015625	-187500.015625	-187500.015625	461.000000	427.000000	1018.000000	1607948622.953954
1631	7102.042969	27413.832031	-60396.265625	-187500.015625	-187500.015625	-187500.015625	-187500.015625	-187500.015625	461.000000	428.000000	1018.000000	1607948622.953956
1632	6907.895996	27227.128906	-54314.335938	-187500.015625	-187500.015625	-187500.015625	-187500.015625	-187500.015625	461.000000	427.000000	1019.000000	1607948622.953957
1633	6754.272461	27080.478516	-45856.546875	-187500.015625	-187500.015625	-187500.015625	-187500.015625	-187500.015625	461.000000	428.000000	1019.000000	1607948622.953959
1634	6870.300293	27190.181641	-47677.542969	-187500.015625	-187500.015625	-187500.015625	-187500.015625	-187500.015625	461.000000	428.000000	1018.000000	1607948622.953960
1635	7081.099609	27390.900391	-56810.734375	-187500.015625	-187500.015625	-187500.015625	-187500.015625	-187500.015625	461.000000	427.000000	1019.000000	1607948622.953962
1636	7098.779785	27412.089844	-60779.710938	-187500.015625	-187500.015625	-187500.015625	-187500.015625	-187500.015625	461.000000	427.000000	1018.000000	1607948622.953964
1637	6906.085449	27226.279297	-54591.765625	-187500.015625	-187500.015625	-187500.015625	-187500.015625	-187500.015625	461.000000	427.000000	1018.000000	1607948622.953965
1638	6750.830078	27074.980469	-46012.761719	-187500.015625	-187500.015625	-187500.015625	-187500.015625	-187500.015625	461.000000	428.000000	1018.000000	1607948622.953967
1639	6859.370117	27176.792969	-47683.781250	-187500.015625	-187500.015625	-187500.015625	-187500.015625	-187500.015625	461.000000	428.000000	1018.000000	1607948622.953969
1640	7074.796387	27383.232422	-56841.734375	-187500.015625	-187500.015625	-187500.015625	-187500.015625	-187500.015625	461.000000	428.000000	1018.000000	1607948622.953970
1641	7100.769043	27411.708984	-60889.414062	-187500.015625	-187500.015625	-187500.015625	-187500.015625	-187500.015625	461.000000	428.000000	1018.000000	1607948622.953972
1642	6905.102051	27224.558594	-54775.652344	-187500.015625	-187500.015625	-187500.015625	-187500.015625	-187500.015625	461.000000	427.000000	1019.000000	1607948622.953974
1643	6748.281738	27073.548828	-45991.664062	-187500.015625	-187500.015625	-187500.015625	-187500.015625	-187500.015625	461.000000	427.000000	1019.000000	1607948622.953975
1644	6857.470215	27174.958984	-47331.539062	-187500.015625	-187500.015625	-187500.015625	-187500.015625	-187500.015625	462.000000	427.000000	1019.000000	1607948622.953977
1645	7073.052734	27380.640625	-56479.593750	-187500.015625	-187500.015625	-187500.015625	-187500.015625	-187500.015625	462.000000	427.000000	1019.000000	1607948622.953979
1646	7102.557129	27413.609375	-60797.906250	-187500.015625	-187500.015625	-187500.015625	-187500.015625	-187500.015625	461.000000	427.000000	1019.000000	1607948622.953980
1647	6915.093262	27232.761719	-54925.832031	-187500.015625	-187500.015625	-187500.015625	-187500.015625	-187500.015625	461.000000	427.000000	1019.000000	1607948622.953982
1648	6751.478516	27074.509766	-46265.472656	-187500.015625	-187500.015625	-187500.015625	-187500.015625	-187500.015625	461.000000	428.000000	1019.000000	1607948622.953984
1649	6847.814453	27165.839844	-47556.062500	-187500.015625	-187500.015625	-187500.015625	-187500.015625	-187500.015625	462.000000	427.000000	1018.000000	1607948622.953986
1650	7069.610840	27380.283203	-56621.347656	-187500.015625	-187500.015625	-187500.015625	-187500.015625	-187500.015625	462.000000	427.000000	1018.000000	1607948622.953987
1651	7099.249023	27415.107422	-60830.359375	-187500.015625	-187500.015625	-187500.015625	-187500.015625	-187500.015625	461.000000	428.000000	1019.000000	1607948622.953989
1652	6913.953125	27237.029297	-54929.656250	-187500.015625	-187500.015625	-187500.015625	-187500.015625	-187500.015625	461.000000	428.000000	1017.000000	1607948622.953990
1653	6756.082520	27083.496094	-46229.753906	-187500.015625	-187500.015625	-187500.015625	-187500.015625	-187500.015625	461.000000	428.000000	1017.000000	1607948622.953993
1654	6855.682129	27174.937500	-47437.664062	-187500.015625	-187500.015625	-187500.015625	-187500.015625	-187500.015625	461.000000	427.000000	1019.000000	1607948622.953995
1655	7075.914062	27386.205078	-56500.515625	-187500.015625	-187500.015625	-187500.015625	-187500.015625	-187500.015625	461.000000	428.000000	1018.000000	1607948622.953996
1656	7109.285156	27423.935547	-60865.742188	-187500.015625	-187500.015625	-187500.015625	-187500.015625	-187500.015625	461.000000	427.000000	1018.000000	1607948622.953998
1657	6918.937500	27240.583984	-55128.160156	-187500.015625	-187500.015625	-187500.015625	-187500.015625	-187500.015625	461.000000	427.000000	1018.000000	1607948622.954000
1658	6752.439453	27076.812500	-46236.281250	-187500.015625	-187500.015625	-187500.015625	-187500.015625	-187500.015625	461.000000	428.000000	1019.000000	1607948622.954001
1659	6836.168945	27155.916016	-46468.179688	-187500.015625	-187500.015625	-187500.015625	-187500.015625	-187500.015625	461.000000	427.000000	1018.000000	1607948622.954003
1660	7051.997559	27362.871094	-55476.425781	-187500.015625	-187500.015625	-187500.015625	-187500.015625	-187500.015625	461.000000	428.000000	1018.000000	1607948622.954004
1661	7100.478516	27413.162109	-60414.101562	-187500.015625	-187500.015625	-187500.015625	-187500.015625	-187500.015625	461.000000	427.000000	1019.000000	1607948622.954006
1662	6919.496582	27241.925781	-54983.925781	-187500.015625	-187500.015625	-187500.015625	-187500.015625	-187500.015625	461.000000	427.000000	1018.000000	1607948622.954008
1663	6753.981445	27082.042969	-46327.921875	-187500.015625	-187500.015625	-187500.015625	-187500.015625	-187500.015625	461.000000	428.000000	1018.000000	1607948622.954009
1664	6844.394531	27167.449219	-47326.332031	-187500.015625	-187500.015625	-187500.015625	-187500.015625	-187500.015625	461.000000	427.000000	1019.000000	1607948622.954011
1665	7062.592285	27374.716797	-56370.718750	-187500.015625	-187500.015625	-187500.015625	-187500.015625	-187500.015625	461.000000	428.000000	1018.000000	1607948622.954013
1666	7099.338379	27412.826172	-60913.910156	-187500.015625	-187500.015625	-187500.015625	-187500.015625	-187500.015625	461.000000	427.000000	1019.000000	1607948622.954014
1667	6916.255371	27236.962891	-55368.890625	-187500.015625	-187500.015625	-187500.015625	-187500.015625	-187500.015625	461.000000	427.000000	1019.000000	1607948622.954016
1668	6739.073242	27065.234375	-46451.191406	-187500.015625	-187500.015625	-187500.015625	-187500.015625	-187500.015625	461.000000	428.000000	1018.000000	1607948622.954018
1669	6828.591797	27148.583984	-47160.347656	-187500.015625	-187500.015625	-187500.015625	-187500.015625	-187500.015625	461.000000	427.000000	1019.000000	1607948622.954019
1670	7049.851562	27359.496094	-56141.343750	-187500.015625	-187500.015625	-187500.015625	-187500.015625	-187500.015625	462.000000	427.000000	1017.000000	1607948622.954021
1671	7092.319824	27403.841797	-60804.453125	-187500.015625	-187500.015625	-187500.015625	-187500.015625	-187500.015625	461.000000	428.000000	1019.000000	1607948622.954022
1672	6913.751953	27235.621094	-55409.437500	-187500.015625	-187500.015625	-187500.015625	-187500.015625	-187500.015625	461.000000	427.000000	1018.000000	1607948622.954024
1673	6740.212891	27068.587891	-46560.468750	-187500.015625	-187500.015625	-187500.015625	-187500.015625	-187500.015625	461.000000	428.000000	1018.000000	1607948622.954026
1674	6830.827148	27155.445312	-47215.175781	-187500.015625	-187500.015625	-187500.015625	-187500.015625	-187500.015625	461.000000	428.000000	1018.000000	1607948622.954027
1675	7054.254883	27368.279297	-56135.242188	-187500.015625	-187500.015625	-187500.015625	-187500.015625	-187500.015625	461.000000	428.000000	1019.000000	1607948622.954029
1676	7096.812500	27412.423828	-60864.824219	-187500.015625	-187500.015625	-187500.015625	-187500.015625	-187500.015625	461.000000	428.000000	1018.000000	1607948622.954031
1677	6917.060059	27240.292969	-55483.890625	-187500.015625	-187500.015625	-187500.015625	-187500.015625	-187500.015625	461.000000	427.000000	1018.000000	1607948622.954033
1678	6749.153809	27078.646484	-46617.019531	-187500.015625	-187500.015625	-187500.015625	-187500.015625	-187500.015625	461.000000	428.000000	1018.000000	1607948622.954035
1679	6832.101074	27155.513672	-47124.582031	-187500.015625	-187500.015625	-187500.015625	-187500.015625	-187500.015625	461.000000	427.000000	1018.000000	1607948622.954036
1680	7051.662109	27364.435547	-56004.394531	-187500.015625	-187500.015625	-187500.015625	-187500.015625	-187500.015625	461.000000	427.000000	1019.000000	1607948622.954038
1681	7103.138184	27416.380859	-60874.101562	-187500.015625	-187500.015625	-187500.015625	-187500.015625	-187500.015625	461.000000	428.000000	1018.000000	1607948622.954040
1682	6922.379883	27243.445312	-55657.718750	-187500.015625	-187500.015625	-187500.015625	-187500.015625	-187500.015625	461.000000	427.000000	1019.000000	1607948622.954041
1683	6750.562012	27076.611328	-46610.203125	-187500.015625	-187500.015625	-187500.015625	-187500.015625	-187500.015625	461.000000	428.000000	1018.000000	1607948623.433238
1684	6821.372070	27144.851562	-45954.000000	-187500.015625	-187500.015625	-187500.015625	-187500.015625	-187500.015625	461.000000	427.000000	1018.000000	1607948623.433365
1685	7036.530273	27352.902344	-54231.500000	-187500.015625	-187500.015625	-187500.015625	-187500.015625	-187500.015625	461.000000	428.000000	1019.000000	1607948623.433367
1686	7111.363770	27426.058594	-59992.347656	-187500.015625	-187500.015625	-187500.015625	-187500.015625	-187500.015625	461.000000	428.000000	1018.000000	1607948623.433369
1687	6946.295898	27266.958984	-55353.847656	-187500.015625	-187500.015625	-187500.015625	-187500.015625	-187500.015625	461.000000	427.000000	1018.000000	1607948623.433371
1688	6767.973633	27094.716797	-46595.472656	-187500.015625	-187500.015625	-187500.015625	-187500.015625	-187500.015625	461.000000	428.000000	1018.000000	1607948623.433374
1689	6845.757812	27166.845703	-46971.945312	-187500.015625	-187500.015625	-187500.015625	-187500.015625	-187500.015625	461.000000	428.000000	1018.000000	1607948623.433377
1690	7062.234375	27372.906250	-55896.972656	-187500.015625	-187500.015625	-187500.015625	-187500.015625	-187500.015625	461.000000	427.000000	1018.000000	1607948623.433379
1691	7113.799805	27428.025391	-60943.324219	-187500.015625	-187500.015625	-187500.015625	-187500.015625	-187500.015625	461.000000	428.000000	1018.000000	1607948623.433382
1692	6935.723633	27258.130859	-55917.402344	-187500.015625	-187500.015625	-187500.015625	-187500.015625	-187500.015625	461.000000	427.000000	1018.000000	1607948623.433384
1693	6756.306152	27081.462891	-46737.519531	-187500.015625	-187500.015625	-187500.015625	-187500.015625	-187500.015625	461.000000	428.000000	1019.000000	1607948623.433386
1694	6822.154297	27142.996094	-46167.390625	-187500.015625	-187500.015625	-187500.015625	-187500.015625	-187500.015625	461.000000	427.000000	1019.000000	1607948623.433388
1695	7045.358887	27357.328125	-55061.328125	-187500.015625	-187500.015625	-187500.015625	-187500.015625	-187500.015625	461.000000	427.000000	1018.000000	1607948623.433390
1696	7115.006836	27425.052734	-60594.414062	-187500.015625	-187500.015625	-187500.015625	-187500.015625	-187500.015625	461.000000	428.000000	1018.000000	1607948623.433392
1697	6943.412598	27260.722656	-55832.128906	-187500.015625	-187500.015625	-187500.015625	-187500.015625	-187500.015625	461.000000	427.000000	1019.000000	1607948623.433394
1698	6767.191406	27091.720703	-46940.628906	-187500.015625	-187500.015625	-187500.015625	-187500.015625	-187500.015625	461.000000	427.000000	1019.000000	1607948623.433397
1699	6842.628906	27163.828125	-47011.281250	-187500.015625	-187500.015625	-187500.015625	-187500.015625	-187500.015625	461.000000	428.000000	1018.000000	1607948623.433415
1700	7066.079102	27378.025391	-55823.949219	-187500.015625	-187500.015625	-187500.015625	-187500.015625	-187500.015625	461.000000	427.000000	1018.000000	1607948623.433417
1701	7123.120605	27436.609375	-60981.187500	-187500.015625	-187500.015625	-187500.015625	-187500.015625	-187500.015625	461.000000	428.000000	1019.000000	1607948623.433418
1702	6945.670410	27265.751953	-56040.984375	-187500.015625	-187500.015625	-187500.015625	-187500.015625	-187500.015625	461.000000	427.000000	1018.000000	1607948623.433421
1703	6764.621094	27089.351562	-46972.703125	-187500.015625	-187500.015625	-187500.015625	-187500.015625	-187500.015625	461.000000	428.000000	1019.000000	1607948623.433423
1704	6834.671387	27155.871094	-46887.566406	-187500.015625	-187500.015625	-187500.015625	-187500.015625	-187500.015625	461.000000	428.000000	1018.000000	1607948623.433425
1705	7054.992676	27367.162109	-55727.343750	-187500.015625	-187500.015625	-187500.015625	-187500.015625	-187500.015625	461.000000	428.000000	1018.000000	1607948623.433427
1706	7110.312988	27423.935547	-61023.925781	-187500.015625	-187500.015625	-187500.015625	-187500.015625	-187500.015625	461.000000	428.000000	1018.000000	1607948623.433429
1707	6942.183594	27263.562500	-56293.179688	-187500.015625	-187500.015625	-187500.015625	-187500.015625	-187500.015625	461.000000	427.000000	1019.000000	1607948623.433430
1708	6762.318848	27090.044922	-47185.269531	-187500.015625	-187500.015625	-187500.015625	-187500.015625	-187500.015625	461.000000	428.000000	1018.000000	1607948623.433433
1709	6831.609375	27156.162109	-46904.105469	-187500.015625	-187500.015625	-187500.015625	-187500.015625	-187500.015625	461.000000	428.000000	1018.000000	1607948623.433437
1710	7051.684570	27364.636719	-55605.707031	-187500.015625	-187500.015625	-187500.015625	-187500.015625	-187500.015625	462.000000	428.000000	1019.000000	1607948623.433439
1711	7110.469727	27423.533203	-60958.277344	-187500.015625	-187500.015625	-187500.015625	-187500.015625	-187500.015625	461.000000	428.000000	1018.000000	1607948623.433441
1712	6946.050293	27269.171875	-56319.105469	-187500.015625	-187500.015625	-187500.015625	-187500.015625	-187500.015625	461.000000	427.000000	1018.000000	1607948623.433443
1713	6766.498535	27097.443359	-47184.664062	-187500.015625	-187500.015625	-187500.015625	-187500.015625	-187500.015625	461.000000	428.000000	1019.000000	1607948623.433446
1714	6830.827148	27156.339844	-46743.957031	-187500.015625	-187500.015625	-187500.015625	-187500.015625	-187500.015625	461.000000	428.000000	1019.000000	1607948623.433448
1715	7053.606934	27368.882812	-55447.882812	-187500.015625	-187500.015625	-187500.015625	-187500.015625	-187500.015625	461.000000	427.000000	1018.000000	1607948623.433450
1716	7128.216797	27444.119141	-60983.804688	-187500.015625	-187500.015625	-187500.015625	-187500.015625	-187500.015625	461.000000	428.000000	1019.000000	1607948623.433452
1717	6961.853027	27283.656250	-56474.050781	-187500.015625	-187500.015625	-187500.015625	-187500.015625	-187500.015625	461.000000	427.000000	1018.000000	1607948623.433454
1718	6772.757324	27099.902344	-47277.871094	-187500.015625	-187500.015625	-187500.015625	-187500.015625	-187500.015625	461.000000	428.000000	1018.000000	1607948623.433456
1719	6825.864746	27147.578125	-46446.789062	-187500.015625	-187500.015625	-187500.015625	-187500.015625	-187500.015625	461.000000	428.000000	1019.000000	1607948623.433458
1720	7048.130859	27361.394531	-55057.484375	-187500.015625	-187500.015625	-187500.015625	-187500.015625	-187500.015625	462.000000	427.000000	1018.000000	1607948623.433460
1721	7128.239258	27443.939453	-60824.191406	-187500.015625	-187500.015625	-187500.015625	-187500.015625	-187500.015625	461.000000	428.000000	1019.000000	1607948623.433461
1722	6961.428223	27285.287109	-56499.285156	-187500.015625	-187500.015625	-187500.015625	-187500.015625	-187500.015625	461.000000	427.000000	1019.000000	1607948623.433465
1723	6766.163574	27095.833984	-47361.421875	-187500.015625	-187500.015625	-187500.015625	-187500.015625	-187500.015625	461.000000	428.000000	1019.000000	1607948623.433467
1724	6821.662598	27146.773438	-46514.671875	-187500.015625	-187500.015625	-187500.015625	-187500.015625	-187500.015625	461.000000	428.000000	1019.000000	1607948623.433469
1725	7038.563965	27355.158203	-54996.597656	-187500.015625	-187500.015625	-187500.015625	-187500.015625	-187500.015625	461.000000	427.000000	1019.000000	1607948623.433470
1726	7113.241211	27430.931641	-60781.992188	-187500.015625	-187500.015625	-187500.015625	-187500.015625	-187500.015625	461.000000	428.000000	1018.000000	1607948623.433472
1727	6960.489258	27287.097656	-56506.125000	-187500.015625	-187500.015625	-187500.015625	-187500.015625	-187500.015625	461.000000	427.000000	1019.000000	1607948623.433474
1728	6772.936035	27103.970703	-47348.546875	-187500.015625	-187500.015625	-187500.015625	-187500.015625	-187500.015625	461.000000	428.000000	1018.000000	1607948623.433476
1729	6826.468262	27152.361328	-46479.289062	-187500.015625	-187500.015625	-187500.015625	-187500.015625	-187500.015625	461.000000	429.000000	1018.000000	1607948623.433478
1730	7055.663086	27370.849609	-55076.953125	-187500.015625	-187500.015625	-187500.015625	-187500.015625	-187500.015625	462.000000	428.000000	1019.000000	1607948623.433480
1731	7126.540527	27441.011719	-60873.609375	-187500.015625	-187500.015625	-187500.015625	-187500.015625	-187500.015625	461.000000	428.000000	1018.000000	1607948623.433481
1732	6963.283203	27286.248047	-56717.304688	-187500.015625	-187500.015625	-187500.015625	-187500.015625	-187500.015625	461.000000	427.000000	1018.000000	1607948623.433483
1733	6777.674316	27105.154297	-47528.703125	-187500.015625	-187500.015625	-187500.015625	-187500.015625	-187500.015625	461.000000	428.000000	1019.000000	1607948623.433485
1734	6829.933105	27153.904297	-46631.996094	-187500.015625	-187500.015625	-187500.015625	-187500.015625	-187500.015625	462.000000	428.000000	1019.000000	1607948623.433487
1735	7046.677734	27359.271484	-55158.871094	-187500.015625	-187500.015625	-187500.015625	-187500.015625	-187500.015625	462.000000	427.000000	1019.000000	1607948623.433488
1736	7127.434570	27441.302734	-60954.121094	-187500.015625	-187500.015625	-187500.015625	-187500.015625	-187500.015625	461.000000	428.000000	1018.000000	1607948623.433490
1737	6961.227051	27284.572266	-56817.773438	-187500.015625	-187500.015625	-187500.015625	-187500.015625	-187500.015625	461.000000	427.000000	1018.000000	1607948623.433492
1738	6771.907715	27101.689453	-47590.773438	-187500.015625	-187500.015625	-187500.015625	-187500.015625	-187500.015625	461.000000	428.000000	1019.000000	1607948623.433494
1739	6820.478027	27144.695312	-46545.964844	-187500.015625	-187500.015625	-187500.015625	-187500.015625	-187500.015625	461.000000	427.000000	1018.000000	1607948623.433495
1740	7045.738770	27357.662109	-55083.281250	-187500.015625	-187500.015625	-187500.015625	-187500.015625	-187500.015625	461.000000	428.000000	1019.000000	1607948623.433497
1741	7123.769043	27436.162109	-60968.761719	-187500.015625	-187500.015625	-187500.015625	-187500.015625	-187500.015625	461.000000	428.000000	1018.000000	1607948623.433498
1742	6968.044434	27287.902344	-57003.785156	-187500.015625	-187500.015625	-187500.015625	-187500.015625	-187500.015625	461.000000	427.000000	1019.000000	1607948623.433500
1743	6770.097168	27096.326172	-47751.082031	-187500.015625	-187500.015625	-187500.015625	-187500.015625	-187500.015625	461.000000	428.000000	1018.000000	1607948623.433502
1744	6815.426758	27137.408203	-46454.230469	-187500.015625	-187500.015625	-187500.015625	-187500.015625	-187500.015625	462.000000	427.000000	1019.000000	1607948623.433504
1745	7044.084961	27355.650391	-54889.890625	-187500.015625	-187500.015625	-187500.015625	-187500.015625	-187500.015625	461.000000	427.000000	1018.000000	1607948623.433505
1746	7124.908691	27438.062500	-60897.414062	-187500.015625	-187500.015625	-187500.015625	-187500.015625	-187500.015625	461.000000	428.000000	1019.000000	1607948623.433509
1747	6968.781738	27289.757812	-57031.390625	-187500.015625	-187500.015625	-187500.015625	-187500.015625	-187500.015625	461.000000	427.000000	1018.000000	1607948623.433511
1748	6777.003906	27104.595703	-47801.125000	-187500.015625	-187500.015625	-187500.015625	-187500.015625	-187500.015625	461.000000	428.000000	1018.000000	1607948623.433513
1749	6817.013672	27143.107422	-46430.652344	-187500.015625	-187500.015625	-187500.015625	-187500.015625	-187500.015625	461.000000	427.000000	1018.000000	1607948623.433515
1750	7045.135254	27360.367188	-54839.152344	-187500.015625	-187500.015625	-187500.015625	-187500.015625	-187500.015625	461.000000	427.000000	1018.000000	1607948623.433518
1751	7117.868164	27431.355469	-60903.226562	-187500.015625	-187500.015625	-187500.015625	-187500.015625	-187500.015625	461.000000	428.000000	1019.000000	1607948623.433520
1752	6962.568359	27283.857422	-57116.347656	-187500.015625	-187500.015625	-187500.015625	-187500.015625	-187500.015625	461.000000	427.000000	1019.000000	1607948623.433522
1753	6769.001953	27098.785156	-47825.312500	-187500.015625	-187500.015625	-187500.015625	-187500.015625	-187500.015625	461.000000	428.000000	1019.000000	1607948623.433524
1754	6809.212891	27137.005859	-46313.839844	-187500.015625	-187500.015625	-187500.015625	-187500.015625	-187500.015625	461.000000	427.000000	1019.000000	1607948623.433529
1755	7027.589355	27345.369141	-54651.890625	-187500.015625	-187500.015625	-187500.015625	-187500.015625	-187500.015625	461.000000	427.000000	1018.000000	1607948623.433531
1756	7117.532715	27434.171875	-60852.285156	-187500.015625	-187500.015625	-187500.015625	-187500.015625	-187500.015625	461.000000	428.000000	1019.000000	1607948623.433533
1757	6964.423340	27288.775391	-57226.992188	-187500.015625	-187500.015625	-187500.015625	-187500.015625	-187500.015625	461.000000	427.000000	1018.000000	1607948623.433536
1758	6763.660156	27094.962891	-47960.472656	-187500.015625	-187500.015625	-187500.015625	-187500.015625	-187500.015625	461.000000	428.000000	1018.000000	1607948623.433538
1759	6800.763672	27128.222656	-46332.371094	-187500.015625	-187500.015625	-187500.015625	-187500.015625	-187500.015625	461.000000	428.000000	1019.000000	1607948623.433540
1760	7028.863281	27344.207031	-54628.242188	-187500.015625	-187500.015625	-187500.015625	-187500.015625	-187500.015625	461.000000	427.000000	1018.000000	1607948623.433542
1761	7116.504395	27432.316406	-60812.859375	-187500.015625	-187500.015625	-187500.015625	-187500.015625	-187500.015625	461.000000	427.000000	1019.000000	1607948623.433545
1762	6969.117188	27292.238281	-57244.066406	-187500.015625	-187500.015625	-187500.015625	-187500.015625	-187500.015625	461.000000	427.000000	1018.000000	1607948623.433548
1763	6770.678223	27100.572266	-47980.500000	-187500.015625	-187500.015625	-187500.015625	-187500.015625	-187500.015625	461.000000	428.000000	1018.000000	1607948623.433550
1764	6800.987305	27126.902344	-46260.957031	-187500.015625	-187500.015625	-187500.015625	-187500.015625	-187500.015625	461.000000	427.000000	1018.000000	1607948623.433552
1765	7022.448242	27338.484375	-54539.527344	-187500.015625	-187500.015625	-187500.015625	-187500.015625	-187500.015625	461.000000	427.000000	1018.000000	1607948623.433554
1766	7120.103027	27435.603516	-60893.234375	-187500.015625	-187500.015625	-187500.015625	-187500.015625	-187500.015625	461.000000	428.000000	1019.000000	1607948623.433555
1767	6973.877930	27297.177734	-57469.328125	-187500.015625	-187500.015625	-187500.015625	-187500.015625	-187500.015625	461.000000	427.000000	1019.000000	1607948623.433557
1768	6773.405273	27104.574219	-48194.875000	-187500.015625	-187500.015625	-187500.015625	-187500.015625	-187500.015625	461.000000	428.000000	1018.000000	1607948623.433559
1769	6803.513184	27132.402344	-46267.394531	-187500.015625	-187500.015625	-187500.015625	-187500.015625	-187500.015625	461.000000	428.000000	1019.000000	1607948623.433563
1770	7025.622559	27342.507812	-54379.734375	-187500.015625	-187500.015625	-187500.015625	-187500.015625	-187500.015625	461.000000	428.000000	1018.000000	1607948623.433565
1771	7120.952637	27436.117188	-60787.578125	-187500.015625	-187500.015625	-187500.015625	-187500.015625	-187500.015625	461.000000	428.000000	1018.000000	1607948623.433567
1772	6979.175293	27302.386719	-57489.957031	-187500.015625	-187500.015625	-187500.015625	-187500.015625	-187500.015625	461.000000	427.000000	1018.000000	1607948623.433569
1773	6782.591797	27108.105469	-48235.242188	-187500.015625	-187500.015625	-187500.015625	-187500.015625	-187500.015625	461.000000	427.000000	1019.000000	1607948623.433572
1774	6804.585938	27127.103516	-46163.078125	-187500.015625	-187500.015625	-187500.015625	-187500.015625	-187500.015625	461.000000	428.000000	1018.000000	1607948623.433573
1775	7027.566895	27340.048828	-54276.000000	-187500.015625	-187500.015625	-187500.015625	-187500.015625	-187500.015625	461.000000	427.000000	1019.000000	1607948623.433576
1776	7124.729980	27435.894531	-60851.750000	-187500.015625	-187500.015625	-187500.015625	-187500.015625	-187500.015625	461.000000	428.000000	1018.000000	1607948623.433579
1777	6982.930664	27301.000000	-57669.777344	-187500.015625	-187500.015625	-187500.015625	-187500.015625	-187500.015625	461.000000	427.000000	1018.000000	1607948623.433582
1778	6777.786133	27104.126953	-48300.597656	-187500.015625	-187500.015625	-187500.015625	-187500.015625	-187500.015625	461.000000	428.000000	1019.000000	1607948623.433584
1779	6799.646484	27123.773438	-46039.382812	-187500.015625	-187500.015625	-187500.015625	-187500.015625	-187500.015625	461.000000	428.000000	1017.000000	1607948623.433586
1780	7022.448242	27334.908203	-54077.609375	-187500.015625	-187500.015625	-187500.015625	-187500.015625	-187500.015625	461.000000	427.000000	1018.000000	1607948623.433589
1781	7120.885742	27430.664062	-60743.882812	-187500.015625	-187500.015625	-187500.015625	-187500.015625	-187500.015625	461.000000	428.000000	1018.000000	1607948623.433590
1782	6980.471680	27296.330078	-57721.632812	-187500.015625	-187500.015625	-187500.015625	-187500.015625	-187500.015625	461.000000	427.000000	1018.000000	1607948623.433593
1783	6781.765137	27104.796875	-48441.234375	-187500.015625	-187500.015625	-187500.015625	-187500.015625	-187500.015625	461.000000	428.000000	1018.000000	1607948623.433595
1784	6802.216797	27124.890625	-46078.609375	-187500.015625	-187500.015625	-187500.015625	-187500.015625	-187500.015625	461.000000	428.000000	1017.000000	1607948623.433596
1785	7021.196777	27335.779297	-54058.386719	-187500.015625	-187500.015625	-187500.015625	-187500.015625	-187500.015625	461.000000	427.000000	1019.000000	1607948623.433599
1786	7129.468750	27443.695312	-60823.164062	-187500.015625	-187500.015625	-187500.015625	-187500.015625	-187500.015625	461.000000	428.000000	1019.000000	1607948623.433601
1787	6988.183105	27308.041016	-57872.597656	-187500.015625	-187500.015625	-187500.015625	-187500.015625	-187500.015625	461.000000	427.000000	1018.000000	1607948623.433603
1788	6780.267090	27105.982422	-48538.039062	-187500.015625	-187500.015625	-187500.015625	-187500.015625	-187500.015625	461.000000	428.000000	1019.000000	1607948623.433604
1789	6792.784180	27116.419922	-45932.699219	-187500.015625	-187500.015625	-187500.015625	-187500.015625	-187500.015625	462.000000	427.000000	1018.000000	1607948623.433606
1790	7015.608887	27327.867188	-53838.421875	-187500.015625	-187500.015625	-187500.015625	-187500.015625	-187500.015625	462.000000	427.000000	1019.000000	1607948623.433608
1791	7121.265625	27429.703125	-60770.011719	-187500.015625	-187500.015625	-187500.015625	-187500.015625	-187500.015625	461.000000	428.000000	1018.000000	1607948623.433611
1792	6987.825684	27304.912109	-57995.644531	-187500.015625	-187500.015625	-187500.015625	-187500.015625	-187500.015625	461.000000	473.000000	1019.000000	1607948623.433614
1793	6786.637695	27111.994141	-48678.566406	-187500.015625	-187500.015625	-187500.015625	-187500.015625	-187500.015625	462.000000	616.000000	1018.000000	1607948623.433618
1794	6797.567383	27121.337891	-45913.679688	-187500.015625	-187500.015625	-187500.015625	-187500.015625	-187500.015625	462.000000	693.000000	1018.000000	1607948623.433620
1795	7016.860352	27329.701172	-53627.242188	-187500.015625	-187500.015625	-187500.015625	-187500.015625	-187500.015625	462.000000	733.000000	1019.000000	1607948623.433622
1796	7130.742676	27441.281250	-60630.937500	-187500.015625	-187500.015625	-187500.015625	-187500.015625	-187500.015625	462.000000	756.000000	1018.000000	1607948623.433625
1797	6996.744141	27314.679688	-58005.546875	-187500.015625	-187500.015625	-187500.015625	-187500.015625	-187500.015625	462.000000	770.000000	1018.000000	1607948623.433626
1798	6790.258789	27115.705078	-48724.765625	-187500.015625	-187500.015625	-187500.015625	-187500.015625	-187500.015625	462.000000	781.000000	1018.000000	1607948623.433628
1799	6796.114746	27119.906250	-46026.398438	-187500.015625	-187500.015625	-187500.015625	-187500.015625	-187500.015625	462.000000	787.000000	1018.000000	1607948623.433630
1800	7016.748535	27329.431641	-53872.015625	-187500.015625	-187500.015625	-187500.015625	-187500.015625	-187500.015625	462.000000	791.000000	1018.000000	1607948623.433632
1801	7130.250977	27439.626953	-60812.367188	-187500.015625	-187500.015625	-187500.015625	-187500.015625	-187500.015625	462.000000	794.000000	1018.000000	1607948623.433634
1802	6996.185059	27314.009766	-58144.460938	-187500.015625	-187500.015625	-187500.015625	-187500.015625	-187500.015625	461.000000	796.000000	1018.000000	1607948623.433636
1803	6791.375977	27115.369141	-48807.265625	-187500.015625	-187500.015625	-187500.015625	-187500.015625	-187500.015625	461.000000	799.000000	1018.000000	1607948623.912655
1804	6794.840820	27118.878906	-45858.914062	-187500.015625	-187500.015625	-187500.015625	-187500.015625	-187500.015625	462.000000	800.000000	1019.000000	1607948623.912718
1805	7010.199707	27324.873047	-53532.558594	-187500.015625	-187500.015625	-187500.015625	-187500.015625	-187500.015625	462.000000	801.000000	1018.000000	1607948623.912758
1806	7122.919434	27435.894531	-60621.593750	-187500.015625	-187500.015625	-187500.015625	-187500.015625	-187500.015625	461.000000	802.000000	1019.000000	1607948623.912772
1807	6998.710938	27319.441406	-58231.367188	-187500.015625	-187500.015625	-187500.015625	-187500.015625	-187500.015625	461.000000	803.000000	1018.000000	1607948623.912774
1808	6786.793945	27114.609375	-48994.218750	-187500.015625	-187500.015625	-187500.015625	-187500.015625	-187500.015625	461.000000	804.000000	1018.000000	1607948623.912776
1809	6786.928223	27113.068359	-45993.382812	-187500.015625	-187500.015625	-187500.015625	-187500.015625	-187500.015625	461.000000	785.000000	1019.000000	1607948623.912777
1810	7008.612793	27324.089844	-53632.160156	-187500.015625	-187500.015625	-187500.015625	-187500.015625	-187500.015625	461.000000	733.000000	1019.000000	1607948623.912779
1811	7121.846680	27434.328125	-60647.121094	-187500.015625	-187500.015625	-187500.015625	-187500.015625	-187500.015625	461.000000	675.000000	1018.000000	1607948623.912781
1812	6990.261719	27311.238281	-58207.269531	-187500.015625	-187500.015625	-187500.015625	-187500.015625	-187500.015625	460.000000	623.000000	1018.000000	1607948623.912782
1813	6789.409180	27118.296875	-49004.050781	-187500.015625	-187500.015625	-187500.015625	-187500.015625	-187500.015625	461.000000	583.000000	1019.000000	1607948623.912784
1814	6788.179688	27114.587891	-45890.253906	-187500.015625	-187500.015625	-187500.015625	-187500.015625	-187500.015625	461.000000	554.000000	1018.000000	1607948623.912786
1815	7001.706055	27317.205078	-53401.488281	-187500.015625	-187500.015625	-187500.015625	-187500.015625	-187500.015625	461.000000	531.000000	1018.000000	1607948623.912791
1816	7124.305176	27435.937500	-60610.886719	-187500.015625	-187500.015625	-187500.015625	-187500.015625	-187500.015625	461.000000	516.000000	1018.000000	1607948623.912793
1817	6998.956543	27316.625000	-58371.867188	-187500.015625	-187500.015625	-187500.015625	-187500.015625	-187500.015625	460.000000	503.000000	1018.000000	1607948623.912795
1818	6796.628906	27121.046875	-49115.253906	-187500.015625	-187500.015625	-187500.015625	-187500.015625	-187500.015625	461.000000	493.000000	1018.000000	1607948623.912796
1819	6786.548340	27110.675781	-45113.777344	-187500.015625	-187500.015625	-187500.015625	-187500.015625	-187500.015625	461.000000	486.000000	1018.000000	1607948623.912798
1820	6992.273438	27309.427734	-51693.011719	-187500.015625	-187500.015625	-187500.015625	-187500.015625	-187500.015625	461.000000	479.000000	1018.000000	1607948623.912800
1821	7133.849609	27445.214844	-59604.433594	-187500.015625	-187500.015625	-187500.015625	-187500.015625	-187500.015625	461.000000	475.000000	1019.000000	1607948623.912802
1822	7021.263672	27341.033203	-58018.199219	-187500.015625	-187500.015625	-187500.015625	-187500.015625	-187500.015625	461.000000	470.000000	1018.000000	1607948623.912804
1823	6812.274902	27140.537109	-49046.273438	-187500.015625	-187500.015625	-187500.015625	-187500.015625	-187500.015625	461.000000	467.000000	1019.000000	1607948623.912806
1824	6804.228516	27129.875000	-45825.769531	-187500.015625	-187500.015625	-187500.015625	-187500.015625	-187500.015625	461.000000	464.000000	1018.000000	1607948623.912808
1825	7011.764160	27326.369141	-53248.917969	-187500.015625	-187500.015625	-187500.015625	-187500.015625	-187500.015625	461.000000	461.000000	1019.000000	1607948623.912809
1826	7130.832031	27444.097656	-60517.503906	-187500.015625	-187500.015625	-187500.015625	-187500.015625	-187500.015625	461.000000	459.000000	1019.000000	1607948623.912811
1827	7014.334961	27336.406250	-58533.046875	-187500.015625	-187500.015625	-187500.015625	-187500.015625	-187500.015625	461.000000	457.000000	1018.000000	1607948623.912813
1828	6796.114746	27125.406250	-49383.472656	-187500.015625	-187500.015625	-187500.015625	-187500.015625	-187500.015625	461.000000	455.000000	1018.000000	1607948623.912814
1829	6779.082520	27107.994141	-45827.468750	-187500.015625	-187500.015625	-187500.015625	-187500.015625	-187500.015625	461.000000	454.000000	1018.000000	1607948623.912816
1830	6993.770996	27311.572266	-53089.324219	-187500.015625	-187500.015625	-187500.015625	-187500.015625	-187500.015625	461.000000	453.000000	1018.000000	1607948623.912818
1831	7123.567871	27438.351562	-60428.742188	-187500.015625	-187500.015625	-187500.015625	-187500.015625	-187500.015625	461.000000	451.000000	1018.000000	1607948623.912819
1832	7010.535156	27331.667969	-58561.324219	-187500.015625	-187500.015625	-187500.015625	-187500.015625	-187500.015625	461.000000	450.000000	1018.000000	1607948623.912821
1833	6796.249023	27122.566406	-49531.843750	-187500.015625	-187500.015625	-187500.015625	-187500.015625	-187500.015625	461.000000	449.000000	1018.000000	1607948623.912822
1834	6777.540527	27103.791016	-46000.222656	-187500.015625	-187500.015625	-187500.015625	-187500.015625	-187500.015625	461.000000	448.000000	1019.000000	1607948623.912824
1835	6981.209473	27297.291016	-53209.019531	-187500.015625	-187500.015625	-187500.015625	-187500.015625	-187500.015625	461.000000	447.000000	1019.000000	1607948623.912826
1836	7110.067383	27422.750000	-60557.289062	-187500.015625	-187500.015625	-187500.015625	-187500.015625	-187500.015625	461.000000	447.000000	1018.000000	1607948623.912827
1837	6996.229980	27315.708984	-58743.535156	-187500.015625	-187500.015625	-187500.015625	-187500.015625	-187500.015625	461.000000	445.000000	1019.000000	1607948623.912829
1838	6786.056641	27113.738281	-49544.964844	-187500.015625	-187500.015625	-187500.015625	-187500.015625	-187500.015625	461.000000	445.000000	1017.000000	1607948623.912831
1839	6770.879395	27099.677734	-45799.484375	-187500.015625	-187500.015625	-187500.015625	-187500.015625	-187500.015625	461.000000	444.000000	1019.000000	1607948623.912833
1840	6983.154297	27300.509766	-52925.843750	-187500.015625	-187500.015625	-187500.015625	-187500.015625	-187500.015625	461.000000	444.000000	1018.000000	1607948623.912835
1841	7114.537598	27428.025391	-60382.542969	-187500.015625	-187500.015625	-187500.015625	-187500.015625	-187500.015625	461.000000	443.000000	1019.000000	1607948623.912837
1842	7004.231934	27326.548828	-58789.937500	-187500.015625	-187500.015625	-187500.015625	-187500.015625	-187500.015625	461.000000	466.000000	1018.000000	1607948623.912838
1843	6794.930176	27124.914062	-49758.601562	-187500.015625	-187500.015625	-187500.015625	-187500.015625	-187500.015625	462.000000	613.000000	1018.000000	1607948623.912840
1844	6773.092285	27103.298828	-45884.843750	-187500.015625	-187500.015625	-187500.015625	-187500.015625	-187500.015625	462.000000	696.000000	1018.000000	1607948623.912842
1845	6981.969238	27301.582031	-52979.757812	-187500.015625	-187500.015625	-187500.015625	-187500.015625	-187500.015625	462.000000	739.000000	1018.000000	1607948623.912843
1846	7112.011719	27429.322266	-60400.847656	-187500.015625	-187500.015625	-187500.015625	-187500.015625	-187500.015625	462.000000	762.000000	1018.000000	1607948623.912845
1847	7003.226074	27329.164062	-58815.171875	-187500.015625	-187500.015625	-187500.015625	-187500.015625	-187500.015625	462.000000	777.000000	1019.000000	1607948623.912846
1848	6793.611328	27125.160156	-49805.718750	-187500.015625	-187500.015625	-187500.015625	-187500.015625	-187500.015625	461.000000	787.000000	1018.000000	1607948623.912848
1849	6767.661133	27097.265625	-45853.507812	-187500.015625	-187500.015625	-187500.015625	-187500.015625	-187500.015625	462.000000	792.000000	1019.000000	1607948623.912850
1850	6970.770996	27290.316406	-52853.425781	-187500.015625	-187500.015625	-187500.015625	-187500.015625	-187500.015625	462.000000	797.000000	1018.000000	1607948623.912851
1851	7106.714355	27422.908203	-60404.691406	-187500.015625	-187500.015625	-187500.015625	-187500.015625	-187500.015625	462.000000	799.000000	1019.000000	1607948623.912853
1852	7009.596191	27332.962891	-58914.769531	-187500.015625	-187500.015625	-187500.015625	-187500.015625	-187500.015625	461.000000	801.000000	1018.000000	1607948623.912855
1853	6803.065918	27131.730469	-49917.925781	-187500.015625	-187500.015625	-187500.015625	-187500.015625	-187500.015625	461.000000	803.000000	1018.000000	1607948623.912856
1854	6774.858398	27103.791016	-45788.550781	-187500.015625	-187500.015625	-187500.015625	-187500.015625	-187500.015625	462.000000	804.000000	1019.000000	1607948623.912858
1855	6973.766602	27291.769531	-52565.019531	-187500.015625	-187500.015625	-187500.015625	-187500.015625	-187500.015625	462.000000	805.000000	1018.000000	1607948623.912860
1856	7103.451172	27417.074219	-60193.648438	-187500.015625	-187500.015625	-187500.015625	-187500.015625	-187500.015625	461.000000	806.000000	1019.000000	1607948623.912861
1857	7009.305664	27332.830078	-58921.363281	-187500.015625	-187500.015625	-187500.015625	-187500.015625	-187500.015625	461.000000	807.000000	1018.000000	1607948623.912863
1858	6802.909668	27134.591797	-49965.355469	-187500.015625	-187500.015625	-187500.015625	-187500.015625	-187500.015625	462.000000	807.000000	1019.000000	1607948623.912865
1859	6774.657227	27106.607422	-45742.531250	-187500.015625	-187500.015625	-187500.015625	-187500.015625	-187500.015625	461.000000	793.000000	1018.000000	1607948623.912866
1860	6974.995605	27295.390625	-52476.777344	-187500.015625	-187500.015625	-187500.015625	-187500.015625	-187500.015625	461.000000	745.000000	1018.000000	1607948623.912868
1861	7115.387207	27430.148438	-60160.121094	-187500.015625	-187500.015625	-187500.015625	-187500.015625	-187500.015625	461.000000	687.000000	1018.000000	1607948623.912870
1862	7017.754395	27339.154297	-58993.539062	-187500.015625	-187500.015625	-187500.015625	-187500.015625	-187500.015625	460.000000	635.000000	1018.000000	1607948623.912872
1863	6806.396484	27135.150391	-50011.019531	-187500.015625	-187500.015625	-187500.015625	-187500.015625	-187500.015625	460.000000	593.000000	1019.000000	1607948623.912874
1864	6776.221680	27105.826172	-45632.984375	-187500.015625	-187500.015625	-187500.015625	-187500.015625	-187500.015625	461.000000	563.000000	1018.000000	1607948623.912876
1865	6981.701172	27300.888672	-52344.074219	-187500.015625	-187500.015625	-187500.015625	-187500.015625	-187500.015625	461.000000	538.000000	1018.000000	1607948623.912877
1866	7120.639648	27434.060547	-60089.621094	-187500.015625	-187500.015625	-187500.015625	-187500.015625	-187500.015625	461.000000	523.000000	1018.000000	1607948623.912879
1867	7026.136719	27346.017578	-59060.480469	-187500.015625	-187500.015625	-187500.015625	-187500.015625	-187500.015625	460.000000	509.000000	1018.000000	1607948623.912881
1868	6811.939941	27139.888672	-50196.292969	-187500.015625	-187500.015625	-187500.015625	-187500.015625	-187500.015625	460.000000	499.000000	1018.000000	1607948623.912882
1869	6770.857422	27099.791016	-45702.207031	-187500.015625	-187500.015625	-187500.015625	-187500.015625	-187500.015625	461.000000	492.000000	1019.000000	1607948623.912884
1870	6973.654785	27293.244141	-52341.859375	-187500.015625	-187500.015625	-187500.015625	-187500.015625	-187500.015625	461.000000	484.000000	1019.000000	1607948623.912886
1871	7122.695801	27437.167969	-60060.566406	-187500.015625	-187500.015625	-187500.015625	-187500.015625	-187500.015625	461.000000	479.000000	1018.000000	1607948623.912887
1872	7026.784668	27346.419922	-59014.792969	-187500.015625	-187500.015625	-187500.015625	-187500.015625	-187500.015625	461.000000	475.000000	1018.000000	1607948623.912889
1873	6819.963867	27146.058594	-50173.585938	-187500.015625	-187500.015625	-187500.015625	-187500.015625	-187500.015625	461.000000	471.000000	1018.000000	1607948623.912890
1874	6782.323730	27108.730469	-45670.847656	-187500.015625	-187500.015625	-187500.015625	-187500.015625	-187500.015625	461.000000	468.000000	1018.000000	1607948623.912892
1875	6979.287109	27296.486328	-52290.429688	-187500.015625	-187500.015625	-187500.015625	-187500.015625	-187500.015625	461.000000	465.000000	1019.000000	1607948623.912894
1876	7120.684570	27434.888672	-60120.824219	-187500.015625	-187500.015625	-187500.015625	-187500.015625	-187500.015625	461.000000	463.000000	1018.000000	1607948623.912895
1877	7032.372559	27355.337891	-59199.128906	-187500.015625	-187500.015625	-187500.015625	-187500.015625	-187500.015625	461.000000	461.000000	1018.000000	1607948623.912897
1878	6826.021484	27155.289062	-50386.484375	-187500.015625	-187500.015625	-187500.015625	-187500.015625	-187500.015625	461.000000	459.000000	1018.000000	1607948623.912899
1879	6782.792969	27110.453125	-45698.789062	-187500.015625	-187500.015625	-187500.015625	-187500.015625	-187500.015625	461.000000	458.000000	1018.000000	1607948623.912900
1880	6977.007324	27293.199219	-51999.187500	-187500.015625	-187500.015625	-187500.015625	-187500.015625	-187500.015625	461.000000	456.000000	1019.000000	1607948623.912902
1881	7136.934082	27449.640625	-59915.613281	-187500.015625	-187500.015625	-187500.015625	-187500.015625	-187500.015625	461.000000	455.000000	1019.000000	1607948623.912904
1882	7049.226074	27368.279297	-59221.191406	-187500.015625	-187500.015625	-187500.015625	-187500.015625	-187500.015625	461.000000	453.000000	1018.000000	1607948623.912905
1883	6834.157227	27160.542969	-50446.925781	-187500.015625	-187500.015625	-187500.015625	-187500.015625	-187500.015625	461.000000	452.000000	1019.000000	1607948623.912907
1884	6783.620117	27111.033203	-45672.300781	-187500.015625	-187500.015625	-187500.015625	-187500.015625	-187500.015625	461.000000	451.000000	1017.000000	1607948623.912908
1885	6973.721680	27290.205078	-51975.312500	-187500.015625	-187500.015625	-187500.015625	-187500.015625	-187500.015625	462.000000	449.000000	1019.000000	1607948623.912911
1886	7124.931152	27436.251953	-59934.324219	-187500.015625	-187500.015625	-187500.015625	-187500.015625	-187500.015625	461.000000	450.000000	1018.000000	1607948623.912913
1887	7038.385254	27357.304688	-59347.722656	-187500.015625	-187500.015625	-187500.015625	-187500.015625	-187500.015625	461.000000	448.000000	1018.000000	1607948623.912915
1888	6826.088379	27151.982422	-50559.800781	-187500.015625	-187500.015625	-187500.015625	-187500.015625	-187500.015625	461.000000	448.000000	1018.000000	1607948623.912916
1889	6776.288574	27104.908203	-45573.953125	-187500.015625	-187500.015625	-187500.015625	-187500.015625	-187500.015625	461.000000	447.000000	1018.000000	1607948623.912918
1890	6967.373535	27287.097656	-51777.187500	-187500.015625	-187500.015625	-187500.015625	-187500.015625	-187500.015625	461.000000	446.000000	1019.000000	1607948623.912920
1891	7122.405273	27436.207031	-59797.554688	-187500.015625	-187500.015625	-187500.015625	-187500.015625	-187500.015625	461.000000	446.000000	1018.000000	1607948623.912921
1892	7047.057617	27367.363281	-59319.875000	-187500.015625	-187500.015625	-187500.015625	-187500.015625	-187500.015625	461.000000	453.000000	1018.000000	1607948623.912923
1893	6831.340820	27158.933594	-50690.648438	-187500.015625	-187500.015625	-187500.015625	-187500.015625	-187500.015625	462.000000	599.000000	1018.000000	1607948623.912925
1894	6767.906738	27096.638672	-45711.574219	-187500.015625	-187500.015625	-187500.015625	-187500.015625	-187500.015625	462.000000	690.000000	1019.000000	1607948623.912926
1895	6959.394043	27278.380859	-51898.847656	-187500.015625	-187500.015625	-187500.015625	-187500.015625	-187500.015625	462.000000	736.000000	1018.000000	1607948623.912928
1896	7109.039062	27423.041016	-59893.195312	-187500.015625	-187500.015625	-187500.015625	-187500.015625	-187500.015625	462.000000	761.000000	1019.000000	1607948623.912930
1897	7023.007324	27343.714844	-59380.425781	-187500.015625	-187500.015625	-187500.015625	-187500.015625	-187500.015625	462.000000	776.000000	1019.000000	1607948623.912931
1898	6814.443359	27140.449219	-50707.968750	-187500.015625	-187500.015625	-187500.015625	-187500.015625	-187500.015625	462.000000	787.000000	1018.000000	1607948623.912933
1899	6762.050781	27088.636719	-45609.179688	-187500.015625	-187500.015625	-187500.015625	-187500.015625	-187500.015625	462.000000	793.000000	1019.000000	1607948623.912934
1900	6953.202637	27272.457031	-51603.960938	-187500.015625	-187500.015625	-187500.015625	-187500.015625	-187500.015625	462.000000	797.000000	1019.000000	1607948623.912936
1901	7114.604492	27429.412109	-59782.332031	-187500.015625	-187500.015625	-187500.015625	-187500.015625	-187500.015625	462.000000	800.000000	1019.000000	1607948623.912938
1902	7043.838867	27367.453125	-59535.546875	-187500.015625	-187500.015625	-187500.015625	-187500.015625	-187500.015625	461.000000	802.000000	1019.000000	1607948623.912940
1903	6836.258301	27165.035156	-50977.175781	-187500.015625	-187500.015625	-187500.015625	-187500.015625	-187500.015625	462.000000	804.000000	1019.000000	1607948623.912941
1904	6775.685059	27105.580078	-45787.816406	-187500.015625	-187500.015625	-187500.015625	-187500.015625	-187500.015625	462.000000	805.000000	1018.000000	1607948623.912943
1905	6956.846191	27277.597656	-51670.792969	-187500.015625	-187500.015625	-187500.015625	-187500.015625	-187500.015625	462.000000	807.000000	1019.000000	1607948623.912945
1906	7107.921387	27421.365234	-59669.566406	-187500.015625	-187500.015625	-187500.015625	-187500.015625	-187500.015625	462.000000	807.000000	1019.000000	1607948623.912946
1907	7038.206543	27357.484375	-59476.402344	-187500.015625	-187500.015625	-187500.015625	-187500.015625	-187500.015625	461.000000	808.000000	1018.000000	1607948623.912948
1908	6827.272949	27154.283203	-50982.023438	-187500.015625	-187500.015625	-187500.015625	-187500.015625	-187500.015625	461.000000	808.000000	1018.000000	1607948623.912950
1909	6763.950684	27093.845703	-45700.753906	-187500.015625	-187500.015625	-187500.015625	-187500.015625	-187500.015625	461.000000	801.000000	1018.000000	1607948623.912952
1910	6952.577148	27272.167969	-51641.960938	-187500.015625	-187500.015625	-187500.015625	-187500.015625	-187500.015625	461.000000	754.000000	1018.000000	1607948623.912954
1911	7105.529785	27419.845703	-59751.238281	-187500.015625	-187500.015625	-187500.015625	-187500.015625	-187500.015625	461.000000	697.000000	1019.000000	1607948623.912955
1912	7032.819824	27355.605469	-59689.414062	-187500.015625	-187500.015625	-187500.015625	-187500.015625	-187500.015625	461.000000	643.000000	1018.000000	1607948623.912957
1913	6823.629883	27154.775391	-51150.511719	-187500.015625	-187500.015625	-187500.015625	-187500.015625	-187500.015625	461.000000	600.000000	1018.000000	1607948623.912958
1914	6761.827148	27094.693359	-45624.089844	-187500.015625	-187500.015625	-187500.015625	-187500.015625	-187500.015625	461.000000	568.000000	1018.000000	1607948623.912960
1915	6953.023926	27274.871094	-51311.757812	-187500.015625	-187500.015625	-187500.015625	-187500.015625	-187500.015625	461.000000	544.000000	1018.000000	1607948623.912962
1916	7112.235352	27427.914062	-59550.500000	-187500.015625	-187500.015625	-187500.015625	-187500.015625	-187500.015625	461.000000	526.000000	1019.000000	1607948623.912963
1917	7040.776855	27363.273438	-59620.906250	-187500.015625	-187500.015625	-187500.015625	-187500.015625	-187500.015625	460.000000	512.000000	1019.000000	1607948623.912965
1918	6835.923340	27167.046875	-51250.132812	-187500.015625	-187500.015625	-187500.015625	-187500.015625	-187500.015625	461.000000	502.000000	1019.000000	1607948623.912967
1919	6768.957520	27101.980469	-45722.480469	-187500.015625	-187500.015625	-187500.015625	-187500.015625	-187500.015625	461.000000	494.000000	1018.000000	1607948623.912968
1920	6948.195801	27272.324219	-51348.792969	-187500.015625	-187500.015625	-187500.015625	-187500.015625	-187500.015625	461.000000	486.000000	1018.000000	1607948623.912970
1921	7115.699707	27433.837891	-59582.417969	-187500.015625	-187500.015625	-187500.015625	-187500.015625	-187500.015625	461.000000	482.000000	1018.000000	1607948623.912972
1922	7050.008301	27372.056641	-59704.300781	-187500.015625	-187500.015625	-187500.015625	-187500.015625	-187500.015625	460.000000	477.000000	1018.000000	1607948623.912974
1923	6835.610352	27161.146484	-51296.378906	-187500.015625	-187500.015625	-187500.015625	-187500.015625	-187500.015625	461.000000	473.000000	1018.000000	1607948624.393076
1924	6767.079590	27094.560547	-45674.156250	-187500.015625	-187500.015625	-187500.015625	-187500.015625	-187500.015625	461.000000	471.000000	1018.000000	1607948624.393192
1925	6955.572266	27276.257812	-51175.414062	-187500.015625	-187500.015625	-187500.015625	-187500.015625	-187500.015625	461.000000	467.000000	1019.000000	1607948624.393201
1926	7121.556152	27437.861328	-59478.773438	-187500.015625	-187500.015625	-187500.015625	-187500.015625	-187500.015625	461.000000	465.000000	1018.000000	1607948624.393203
1927	7052.734863	27375.320312	-59752.738281	-187500.015625	-187500.015625	-187500.015625	-187500.015625	-187500.015625	461.000000	462.000000	1018.000000	1607948624.393204
1928	6833.777344	27164.119141	-51433.621094	-187500.015625	-187500.015625	-187500.015625	-187500.015625	-187500.015625	461.000000	461.000000	1018.000000	1607948624.393206
1929	6761.178711	27094.693359	-45679.789062	-187500.015625	-187500.015625	-187500.015625	-187500.015625	-187500.015625	461.000000	459.000000	1019.000000	1607948624.393208
1930	6943.055176	27266.310547	-50971.074219	-187500.015625	-187500.015625	-187500.015625	-187500.015625	-187500.015625	461.000000	457.000000	1018.000000	1607948624.393209
1931	7112.727051	27429.210938	-59289.140625	-187500.015625	-187500.015625	-187500.015625	-187500.015625	-187500.015625	461.000000	456.000000	1018.000000	1607948624.393211
1932	7054.411621	27377.667969	-59756.671875	-187500.015625	-187500.015625	-187500.015625	-187500.015625	-187500.015625	461.000000	455.000000	1018.000000	1607948624.393219
1933	6844.618164	27174.601562	-51561.359375	-187500.015625	-187500.015625	-187500.015625	-187500.015625	-187500.015625	461.000000	453.000000	1019.000000	1607948624.393221
1934	6764.844727	27097.376953	-45721.496094	-187500.015625	-187500.015625	-187500.015625	-187500.015625	-187500.015625	461.000000	453.000000	1018.000000	1607948624.393222
1935	6940.685547	27264.679688	-50945.300781	-187500.015625	-187500.015625	-187500.015625	-187500.015625	-187500.015625	461.000000	451.000000	1018.000000	1607948624.393224
1936	7112.637695	27429.568359	-59335.207031	-187500.015625	-187500.015625	-187500.015625	-187500.015625	-187500.015625	461.000000	451.000000	1018.000000	1607948624.393226
1937	7054.612793	27377.734375	-59903.945312	-187500.015625	-187500.015625	-187500.015625	-187500.015625	-187500.015625	461.000000	450.000000	1019.000000	1607948624.393227
1938	6840.393555	27171.628906	-51694.488281	-187500.015625	-187500.015625	-187500.015625	-187500.015625	-187500.015625	461.000000	449.000000	1018.000000	1607948624.393229
1939	6758.787109	27092.078125	-45706.253906	-187500.015625	-187500.015625	-187500.015625	-187500.015625	-187500.015625	461.000000	449.000000	1018.000000	1607948624.393230
1940	6937.176758	27261.371094	-50825.832031	-187500.015625	-187500.015625	-187500.015625	-187500.015625	-187500.015625	461.000000	448.000000	1018.000000	1607948624.393232
1941	7110.603516	27427.935547	-59232.054688	-187500.015625	-187500.015625	-187500.015625	-187500.015625	-187500.015625	461.000000	448.000000	1018.000000	1607948624.393234
1942	7056.289062	27379.253906	-59876.453125	-187500.015625	-187500.015625	-187500.015625	-187500.015625	-187500.015625	461.000000	447.000000	1019.000000	1607948624.393235
1943	6848.373047	27179.474609	-51786.710938	-187500.015625	-187500.015625	-187500.015625	-187500.015625	-187500.015625	461.000000	581.000000	1018.000000	1607948624.393237
1944	6766.856445	27101.646484	-45730.593750	-187500.015625	-187500.015625	-187500.015625	-187500.015625	-187500.015625	462.000000	681.000000	1019.000000	1607948624.393239
1945	6941.557617	27264.388672	-50829.406250	-187500.015625	-187500.015625	-187500.015625	-187500.015625	-187500.015625	462.000000	732.000000	1018.000000	1607948624.393240
1946	7114.537598	27429.255859	-59304.292969	-187500.015625	-187500.015625	-187500.015625	-187500.015625	-187500.015625	462.000000	759.000000	1019.000000	1607948624.393242
1947	7059.932129	27381.646484	-60046.597656	-187500.015625	-187500.015625	-187500.015625	-187500.015625	-187500.015625	462.000000	776.000000	1018.000000	1607948624.393244
1948	6845.847168	27173.953125	-51860.695312	-187500.015625	-187500.015625	-187500.015625	-187500.015625	-187500.015625	462.000000	787.000000	1019.000000	1607948624.393245
1949	6759.122559	27088.748047	-45689.398438	-187500.015625	-187500.015625	-187500.015625	-187500.015625	-187500.015625	462.000000	793.000000	1019.000000	1607948624.393247
1950	6936.774414	27257.974609	-50687.652344	-187500.015625	-187500.015625	-187500.015625	-187500.015625	-187500.015625	462.000000	798.000000	1017.000000	1607948624.393248
1951	7116.012695	27431.087891	-59218.753906	-187500.015625	-187500.015625	-187500.015625	-187500.015625	-187500.015625	462.000000	801.000000	1018.000000	1607948624.393250
1952	7055.729980	27377.488281	-60115.394531	-187500.015625	-187500.015625	-187500.015625	-187500.015625	-187500.015625	461.000000	803.000000	1018.000000	1607948624.393252
1953	6845.802734	27174.109375	-52110.699219	-187500.015625	-187500.015625	-187500.015625	-187500.015625	-187500.015625	461.000000	805.000000	1018.000000	1607948624.393253
1954	6760.642578	27092.302734	-45901.652344	-187500.015625	-187500.015625	-187500.015625	-187500.015625	-187500.015625	462.000000	806.000000	1018.000000	1607948624.393255
1955	6927.229980	27251.380859	-50759.042969	-187500.015625	-187500.015625	-187500.015625	-187500.015625	-187500.015625	462.000000	807.000000	1019.000000	1607948624.393257
1956	7095.807129	27414.033203	-59202.035156	-187500.015625	-187500.015625	-187500.015625	-187500.015625	-187500.015625	461.000000	807.000000	1019.000000	1607948624.393259
1957	7043.749512	27366.625000	-60133.320312	-187500.015625	-187500.015625	-187500.015625	-187500.015625	-187500.015625	461.000000	809.000000	1018.000000	1607948624.393261
1958	6840.661621	27173.037109	-52230.257812	-187500.015625	-187500.015625	-187500.015625	-187500.015625	-187500.015625	461.000000	809.000000	1018.000000	1607948624.393262
1959	6750.204102	27086.603516	-45912.312500	-187500.015625	-187500.015625	-187500.015625	-187500.015625	-187500.015625	461.000000	805.000000	1017.000000	1607948624.393264
1960	6909.035645	27236.896484	-50545.117188	-187500.015625	-187500.015625	-187500.015625	-187500.015625	-187500.015625	461.000000	762.000000	1018.000000	1607948624.393265
1961	7089.145996	27410.681641	-59059.453125	-187500.015625	-187500.015625	-187500.015625	-187500.015625	-187500.015625	461.000000	706.000000	1018.000000	1607948624.393267
1962	7047.035156	27373.017578	-60209.046875	-187500.015625	-187500.015625	-187500.015625	-187500.015625	-187500.015625	460.000000	652.000000	1018.000000	1607948624.393269
1963	6838.806641	27170.935547	-52343.894531	-187500.015625	-187500.015625	-187500.015625	-187500.015625	-187500.015625	460.000000	607.000000	1019.000000	1607948624.393270
1964	6750.226562	27085.195312	-45869.289062	-187500.015625	-187500.015625	-187500.015625	-187500.015625	-187500.015625	461.000000	573.000000	1018.000000	1607948624.393272
1965	6912.589844	27239.757812	-50263.527344	-187500.015625	-187500.015625	-187500.015625	-187500.015625	-187500.015625	461.000000	547.000000	1019.000000	1607948624.393274
1966	7094.354004	27412.044922	-58912.847656	-187500.015625	-187500.015625	-187500.015625	-187500.015625	-187500.015625	461.000000	529.000000	1018.000000	1607948624.393275
1967	7056.065430	27378.941406	-60243.292969	-187500.015625	-187500.015625	-187500.015625	-187500.015625	-187500.015625	460.000000	515.000000	1019.000000	1607948624.393277
1968	6848.350586	27180.501953	-52480.261719	-187500.015625	-187500.015625	-187500.015625	-187500.015625	-187500.015625	461.000000	504.000000	1019.000000	1607948624.393278
1969	6750.562012	27087.027344	-45909.968750	-187500.015625	-187500.015625	-187500.015625	-187500.015625	-187500.015625	461.000000	496.000000	1018.000000	1607948624.393280
1970	6909.572266	27236.248047	-50263.910156	-187500.015625	-187500.015625	-187500.015625	-187500.015625	-187500.015625	461.000000	488.000000	1018.000000	1607948624.393282
1971	7085.256836	27405.472656	-58924.160156	-187500.015625	-187500.015625	-187500.015625	-187500.015625	-187500.015625	461.000000	483.000000	1019.000000	1607948624.393283
1972	7054.567871	27381.019531	-60290.050781	-187500.015625	-187500.015625	-187500.015625	-187500.015625	-187500.015625	460.000000	478.000000	1018.000000	1607948624.393285
1973	6849.200195	27182.603516	-52504.691406	-187500.015625	-187500.015625	-187500.015625	-187500.015625	-187500.015625	461.000000	474.000000	1018.000000	1607948624.393286
1974	6748.259766	27081.261719	-45736.292969	-187500.015625	-187500.015625	-187500.015625	-187500.015625	-187500.015625	461.000000	472.000000	1019.000000	1607948624.393288
1975	6899.871582	27224.513672	-49771.453125	-187500.015625	-187500.015625	-187500.015625	-187500.015625	-187500.015625	461.000000	468.000000	1018.000000	1607948624.393290
1976	7091.850586	27411.240234	-58594.269531	-187500.015625	-187500.015625	-187500.015625	-187500.015625	-187500.015625	461.000000	466.000000	1018.000000	1607948624.393291
1977	7063.911133	27390.072266	-60202.945312	-187500.015625	-187500.015625	-187500.015625	-187500.015625	-187500.015625	461.000000	464.000000	1018.000000	1607948624.393293
1978	6854.765625	27188.705078	-52605.765625	-187500.015625	-187500.015625	-187500.015625	-187500.015625	-187500.015625	461.000000	462.000000	1019.000000	1607948624.393295
1979	6753.087402	27090.134766	-45999.664062	-187500.015625	-187500.015625	-187500.015625	-187500.015625	-187500.015625	461.000000	460.000000	1019.000000	1607948624.393297
1980	6919.161133	27247.736328	-50395.605469	-187500.015625	-187500.015625	-187500.015625	-187500.015625	-187500.015625	461.000000	458.000000	1018.000000	1607948624.393299
1981	7098.601074	27418.972656	-58981.175781	-187500.015625	-187500.015625	-187500.015625	-187500.015625	-187500.015625	461.000000	457.000000	1019.000000	1607948624.393300
1982	7061.720703	27386.451172	-60391.035156	-187500.015625	-187500.015625	-187500.015625	-187500.015625	-187500.015625	461.000000	456.000000	1018.000000	1607948624.393302
1983	6855.905762	27187.296875	-52740.570312	-187500.015625	-187500.015625	-187500.015625	-187500.015625	-187500.015625	461.000000	454.000000	1019.000000	1607948624.393304
1984	6755.680176	27091.810547	-45964.820312	-187500.015625	-187500.015625	-187500.015625	-187500.015625	-187500.015625	461.000000	454.000000	1018.000000	1607948624.393305
1985	6918.937500	27244.673828	-50255.882812	-187500.015625	-187500.015625	-187500.015625	-187500.015625	-187500.015625	461.000000	452.000000	1019.000000	1607948624.393307
1986	7100.791504	27419.287109	-58937.949219	-187500.015625	-187500.015625	-187500.015625	-187500.015625	-187500.015625	461.000000	452.000000	1018.000000	1607948624.393308
1987	7070.951660	27393.804688	-60594.035156	-187500.015625	-187500.015625	-187500.015625	-187500.015625	-187500.015625	461.000000	450.000000	1019.000000	1607948624.393310
1988	6864.689941	27194.160156	-53058.792969	-187500.015625	-187500.015625	-187500.015625	-187500.015625	-187500.015625	461.000000	450.000000	1019.000000	1607948624.393312
1989	6758.921387	27092.236328	-46165.984375	-187500.015625	-187500.015625	-187500.015625	-187500.015625	-187500.015625	461.000000	449.000000	1018.000000	1607948624.393313
1990	6912.500000	27238.304688	-50161.378906	-187500.015625	-187500.015625	-187500.015625	-187500.015625	-187500.015625	461.000000	448.000000	1019.000000	1607948624.393315
1991	7096.723145	27415.308594	-58768.703125	-187500.015625	-187500.015625	-187500.015625	-187500.015625	-187500.015625	461.000000	448.000000	1018.000000	1607948624.393317
1992	7070.549316	27393.470703	-60497.027344	-187500.015625	-187500.015625	-187500.015625	-187500.015625	-187500.015625	461.000000	448.000000	1019.000000	1607948624.393318
1993	6874.413086	27203.435547	-53067.980469	-187500.015625	-187500.015625	-187500.015625	-187500.015625	-187500.015625	462.000000	563.000000	1018.000000	1607948624.393320
1994	6764.106934	27096.974609	-46121.527344	-187500.015625	-187500.015625	-187500.015625	-187500.015625	-187500.015625	462.000000	672.000000	1019.000000	1607948624.393321
1995	6922.581055	27247.960938	-50169.761719	-187500.015625	-187500.015625	-187500.015625	-187500.015625	-187500.015625	462.000000	728.000000	1018.000000	1607948624.393323
1996	7106.446289	27424.830078	-58913.027344	-187500.015625	-187500.015625	-187500.015625	-187500.015625	-187500.015625	462.000000	757.000000	1018.000000	1607948624.393324
1997	7076.204590	27398.945312	-60762.523438	-187500.015625	-187500.015625	-187500.015625	-187500.015625	-187500.015625	462.000000	775.000000	1018.000000	1607948624.393326
1998	6866.768555	27195.724609	-53288.210938	-187500.015625	-187500.015625	-187500.015625	-187500.015625	-187500.015625	462.000000	786.000000	1017.000000	1607948624.393328
[truncated: 22,770 more rows]
