# Supplementary material for: Proposals and Comparisons from One-Sensor EEG and EOG Human-Machine Interfaces
Source: Sensors (Basel). 2021 Mar 22;21(6):2220. doi: 10.3390/s21062220 (PMC8004835; doi:10.3390/s21062220)
Supplement: Supplementary file 1 [file sensors-21-02220-s001.zip › SupplementaryMaterial/Data/P1/P1-P300-1by1-R5/Raw-STIMS.csv]

NCount	Stim	Trial	Timestamp	Latency
0	10.000000		1607948616.324487	0.188496
1	13.000000	0.000000	1607948623.333385	7.197394
2	104.000000	0.000000	1607948623.333385	7.197394
3	107.000000	0.000000	1607948623.517862	7.381872
4	105.000000	0.000000	1607948623.717330	7.581339
5	102.000000	0.000000	1607948623.917789	7.781798
6	106.000000	0.000000	1607948624.119262	7.983271
7	103.000000	0.000000	1607948624.318717	8.182726
8	109.000000	0.000000	1607948624.519185	8.383194
9	108.000000	0.000000	1607948624.719733	8.583742
10	101.000000	0.000000	1607948624.919113	8.783123
11	13.000000	0.000000	1607948625.118578	8.982588
12	13.000000	1.000000	1607948625.118578	8.982588
13	104.000000	1.000000	1607948625.118578	8.982588
14	109.000000	1.000000	1607948625.319044	9.183053
15	101.000000	1.000000	1607948625.518523	9.382533
16	102.000000	1.000000	1607948625.719970	9.583979
17	107.000000	1.000000	1607948625.918440	9.782449
18	105.000000	1.000000	1607948626.118909	9.982918
19	106.000000	1.000000	1607948626.320365	10.184374
20	108.000000	1.000000	1607948626.520832	10.384841
21	103.000000	1.000000	1607948626.719299	10.583309
22	13.000000	1.000000	1607948626.920760	10.784770
23	13.000000	2.000000	1607948626.920760	10.784770
24	109.000000	2.000000	1607948626.920760	10.784770
25	107.000000	2.000000	1607948627.122223	10.986232
26	103.000000	2.000000	1607948627.320840	11.184849
27	101.000000	2.000000	1607948627.521155	11.385164
28	102.000000	2.000000	1607948627.719778	11.583787
29	106.000000	2.000000	1607948627.919616	11.783625
30	104.000000	2.000000	1607948628.119082	11.983092
31	108.000000	2.000000	1607948628.319541	12.183551
32	105.000000	2.000000	1607948628.520005	12.384015
33	13.000000	2.000000	1607948628.719486	12.583496
34	13.000000	3.000000	1607948628.719486	12.583496
35	101.000000	3.000000	1607948628.719486	12.583496
36	103.000000	3.000000	1607948628.920941	12.784950
37	108.000000	3.000000	1607948629.121404	12.985414
38	106.000000	3.000000	1607948629.320872	13.184882
39	102.000000	3.000000	1607948629.522326	13.386335
40	109.000000	3.000000	1607948629.721871	13.585880
41	104.000000	3.000000	1607948629.921259	13.785268
42	107.000000	3.000000	1607948630.119733	13.983743
43	105.000000	3.000000	1607948630.321192	14.185201
44	13.000000	3.000000	1607948630.520742	14.384751
45	13.000000	4.000000	1607948630.520742	14.384751
46	109.000000	4.000000	1607948630.520742	14.384751
47	107.000000	4.000000	1607948630.721121	14.585130
48	106.000000	4.000000	1607948630.922613	14.786622
49	104.000000	4.000000	1607948631.121053	14.985063
50	101.000000	4.000000	1607948631.322518	15.186527
51	108.000000	4.000000	1607948631.521986	15.385995
52	105.000000	4.000000	1607948631.723440	15.587450
53	103.000000	4.000000	1607948631.920913	15.784922
54	102.000000	4.000000	1607948632.121376	15.985385
55	13.000000	4.000000	1607948632.320674	16.184683
56	13.000000	5.000000	1607948632.320674	16.184683
57	108.000000	5.000000	1607948632.321582	16.185591
58	104.000000	5.000000	1607948632.521049	16.385058
59	103.000000	5.000000	1607948632.721519	16.585528
60	102.000000	5.000000	1607948632.920980	16.784990
61	109.000000	5.000000	1607948633.121449	16.985458
62	101.000000	5.000000	1607948633.322907	17.186916
63	105.000000	5.000000	1607948633.522372	17.386381
64	106.000000	5.000000	1607948633.723000	17.587010
65	107.000000	5.000000	1607948633.924304	17.788314
66	13.000000	5.000000	1607948634.122280	17.986289
67	13.000000	6.000000	1607948634.122280	17.986289
68	104.000000	6.000000	1607948634.122280	17.986289
69	107.000000	6.000000	1607948634.321743	18.185752
70	103.000000	6.000000	1607948634.522211	18.386221
71	101.000000	6.000000	1607948634.721672	18.585682
72	106.000000	6.000000	1607948634.922140	18.786150
73	105.000000	6.000000	1607948635.123612	18.987622
74	109.000000	6.000000	1607948635.324067	19.188076
75	102.000000	6.000000	1607948635.525533	19.389543
76	108.000000	6.000000	1607948635.725027	19.589036
77	13.000000	6.000000	1607948635.924512	19.788521
78	13.000000	7.000000	1607948635.924512	19.788521
79	102.000000	7.000000	1607948635.924512	19.788521
80	108.000000	7.000000	1607948636.122501	19.986511
81	106.000000	7.000000	1607948636.323967	20.187976
82	105.000000	7.000000	1607948636.523478	20.387488
83	109.000000	7.000000	1607948636.723897	20.587906
84	101.000000	7.000000	1607948636.923465	20.787474
85	107.000000	7.000000	1607948637.123870	20.987879
86	104.000000	7.000000	1607948637.324301	21.188311
87	103.000000	7.000000	1607948637.523777	21.387787
88	13.000000	7.000000	1607948637.724231	21.588241
89	13.000000	8.000000	1607948637.724231	21.588241
90	109.000000	8.000000	1607948637.724231	21.588241
91	103.000000	8.000000	1607948637.923698	21.787708
92	104.000000	8.000000	1607948638.124177	21.988187
93	108.000000	8.000000	1607948638.324629	22.188638
94	107.000000	8.000000	1607948638.526092	22.390101
95	105.000000	8.000000	1607948638.724720	22.588730
96	101.000000	8.000000	1607948638.926054	22.790063
97	102.000000	8.000000	1607948639.125485	22.989495
98	106.000000	8.000000	1607948639.325019	23.189029
99	13.000000	8.000000	1607948639.523420	23.387429
100	13.000000	9.000000	1607948639.523420	23.387429
101	104.000000	9.000000	1607948639.523420	23.387429
102	108.000000	9.000000	1607948639.723884	23.587893
103	105.000000	9.000000	1607948639.924353	23.788363
104	102.000000	9.000000	1607948640.124825	23.988834
105	107.000000	9.000000	1607948640.325299	24.189309
106	109.000000	9.000000	1607948640.526738	24.390748
107	103.000000	9.000000	1607948640.727236	24.591246
108	101.000000	9.000000	1607948640.925671	24.789680
109	106.000000	9.000000	1607948641.142120	25.006130
110	13.000000	9.000000	1607948641.342665	25.206674
111	13.000000	10.000000	1607948641.342665	25.206674
112	108.000000	10.000000	1607948641.342665	25.206674
113	101.000000	10.000000	1607948641.542530	25.406540
114	106.000000	10.000000	1607948641.742999	25.607008
115	109.000000	10.000000	1607948641.941463	25.805472
116	102.000000	10.000000	1607948642.141931	26.005940
117	105.000000	10.000000	1607948642.341173	26.205183
118	104.000000	10.000000	1607948642.541150	26.405159
119	107.000000	10.000000	1607948642.741609	26.605618
120	103.000000	10.000000	1607948642.943077	26.807087
121	13.000000	10.000000	1607948643.142538	27.006548
122	13.000000	11.000000	1607948643.142538	27.006548
123	104.000000	11.000000	1607948643.142538	27.006548
124	102.000000	11.000000	1607948643.343005	27.207014
125	107.000000	11.000000	1607948643.543601	27.407610
126	108.000000	11.000000	1607948643.743971	27.607981
127	109.000000	11.000000	1607948643.946396	27.810406
128	105.000000	11.000000	1607948644.142921	28.006930
129	101.000000	11.000000	1607948644.342391	28.206401
130	103.000000	11.000000	1607948644.542851	28.406860
131	106.000000	11.000000	1607948644.742319	28.606328
132	13.000000	11.000000	1607948644.942782	28.806791
133	13.000000	12.000000	1607948644.942782	28.806791
134	104.000000	12.000000	1607948644.942782	28.806791
135	102.000000	12.000000	1607948645.144245	29.008255
136	106.000000	12.000000	1607948645.343717	29.207727
137	103.000000	12.000000	1607948645.545178	29.409188
138	108.000000	12.000000	1607948645.746219	29.610228
139	105.000000	12.000000	1607948645.943687	29.807696
140	109.000000	12.000000	1607948646.143158	30.007167
141	101.000000	12.000000	1607948646.342625	30.206634
142	107.000000	12.000000	1607948646.543083	30.407093
143	13.000000	12.000000	1607948646.743554	30.607563
144	13.000000	13.000000	1607948646.743554	30.607563
145	104.000000	13.000000	1607948646.743554	30.607563
146	102.000000	13.000000	1607948646.944011	30.808021
147	103.000000	13.000000	1607948647.144483	31.008492
148	107.000000	13.000000	1607948647.344009	31.208018
149	105.000000	13.000000	1607948647.545465	31.409474
150	108.000000	13.000000	1607948647.745929	31.609938
151	109.000000	13.000000	1607948647.948387	31.812397
152	101.000000	13.000000	1607948648.143863	32.007872
153	106.000000	13.000000	1607948648.343335	32.207344
154	13.000000	13.000000	1607948648.543794	32.407804
155	13.000000	14.000000	1607948648.543794	32.407804
156	108.000000	14.000000	1607948648.543794	32.407804
157	103.000000	14.000000	1607948648.744262	32.608272
158	109.000000	14.000000	1607948648.943730	32.807739
159	106.000000	14.000000	1607948649.145187	33.009197
160	104.000000	14.000000	1607948649.344659	33.208668
161	101.000000	14.000000	1607948649.545119	33.409128
162	107.000000	14.000000	1607948649.746581	33.610590
163	105.000000	14.000000	1607948649.947081	33.811091
164	102.000000	14.000000	1607948650.148538	34.012547
165	13.000000	14.000000	1607948650.345975	34.209985
166	13.000000	15.000000	1607948650.345975	34.209985
167	103.000000	15.000000	1607948650.345975	34.209985
168	106.000000	15.000000	1607948650.544445	34.408454
169	105.000000	15.000000	1607948650.744912	34.608922
170	101.000000	15.000000	1607948650.944384	34.808394
171	109.000000	15.000000	1607948651.144840	35.008849
172	104.000000	15.000000	1607948651.345308	35.209317
173	102.000000	15.000000	1607948651.545811	35.409820
174	107.000000	15.000000	1607948651.746240	35.610249
175	108.000000	15.000000	1607948651.946729	35.810739
176	13.000000	15.000000	1607948652.148158	36.012167
177	13.000000	16.000000	1607948652.148158	36.012167
178	106.000000	16.000000	1607948652.148158	36.012167
179	101.000000	16.000000	1607948652.346307	36.210316
180	102.000000	16.000000	1607948652.545790	36.409800
181	104.000000	16.000000	1607948652.745243	36.609253
182	108.000000	16.000000	1607948652.945707	36.809717
183	109.000000	16.000000	1607948653.146167	37.010176
184	107.000000	16.000000	1607948653.346633	37.210642
185	103.000000	16.000000	1607948653.548093	37.412102
186	105.000000	16.000000	1607948653.747661	37.611671
187	13.000000	16.000000	1607948653.949022	37.813031
188	13.000000	17.000000	1607948653.949022	37.813031
189	102.000000	17.000000	1607948653.949022	37.813031
190	107.000000	17.000000	1607948654.147491	38.011500
191	103.000000	17.000000	1607948654.347954	38.211964
192	108.000000	17.000000	1607948654.546423	38.410432
193	105.000000	17.000000	1607948654.745904	38.609914
194	106.000000	17.000000	1607948654.946353	38.810363
195	109.000000	17.000000	1607948655.146822	39.010832
196	101.000000	17.000000	1607948655.346283	39.210293
197	104.000000	17.000000	1607948655.547907	39.411916
198	13.000000	17.000000	1607948655.747214	39.611223
199	13.000000	18.000000	1607948655.747214	39.611223
200	107.000000	18.000000	1607948655.747214	39.611223
201	106.000000	18.000000	1607948655.948673	39.812683
202	102.000000	18.000000	1607948656.148150	40.012159
203	109.000000	18.000000	1607948656.348608	40.212617
204	103.000000	18.000000	1607948656.550070	40.414079
205	105.000000	18.000000	1607948656.750536	40.614546
206	101.000000	18.000000	1607948656.947005	40.811014
207	108.000000	18.000000	1607948657.147472	41.011482
208	104.000000	18.000000	1607948657.346939	41.210948
209	13.000000	18.000000	1607948657.547399	41.411408
210	13.000000	19.000000	1607948657.547399	41.411408
211	108.000000	19.000000	1607948657.547399	41.411408
212	102.000000	19.000000	1607948657.747868	41.611877
213	104.000000	19.000000	1607948657.948338	41.812347
214	101.000000	19.000000	1607948658.148798	42.012807
215	109.000000	19.000000	1607948658.349291	42.213300
216	107.000000	19.000000	1607948658.551717	42.415726
217	105.000000	19.000000	1607948658.748187	42.612196
218	106.000000	19.000000	1607948658.947654	42.811664
219	103.000000	19.000000	1607948659.148123	43.012132
220	13.000000	19.000000	1607948659.347590	43.211599
221	13.000000	20.000000	1607948659.348583	43.212592
222	102.000000	20.000000	1607948659.348583	43.212592
223	105.000000	20.000000	1607948659.548049	43.412058
224	108.000000	20.000000	1607948659.748517	43.612527
225	101.000000	20.000000	1607948659.948978	43.812987
226	107.000000	20.000000	1607948660.151437	44.015446
227	104.000000	20.000000	1607948660.351934	44.215944
228	109.000000	20.000000	1607948660.550406	44.414416
229	103.000000	20.000000	1607948660.748839	44.612848
230	106.000000	20.000000	1607948660.948305	44.812314
231	13.000000	20.000000	1607948661.150767	45.014776
232	13.000000	21.000000	1607948661.151760	45.015770
233	107.000000	21.000000	1607948661.151760	45.015770
234	109.000000	21.000000	1607948661.349233	45.213242
235	102.000000	21.000000	1607948661.548713	45.412723
236	101.000000	21.000000	1607948661.750316	45.614326
237	103.000000	21.000000	1607948661.950630	45.814640
238	104.000000	21.000000	1607948662.150095	46.014104
239	108.000000	21.000000	1607948662.353581	46.217591
240	106.000000	21.000000	1607948662.553068	46.417078
241	105.000000	21.000000	1607948662.749522	46.613531
242	13.000000	21.000000	1607948662.948955	46.812964
243	13.000000	22.000000	1607948662.948955	46.812964
244	106.000000	22.000000	1607948662.948955	46.812964
245	104.000000	22.000000	1607948663.149419	47.013428
246	105.000000	22.000000	1607948663.349888	47.213898
247	102.000000	22.000000	1607948663.549350	47.413360
248	101.000000	22.000000	1607948663.750855	47.614865
249	107.000000	22.000000	1607948663.950283	47.814293
250	108.000000	22.000000	1607948664.150753	48.014762
251	103.000000	22.000000	1607948664.353201	48.217210
252	109.000000	22.000000	1607948664.550673	48.414683
253	13.000000	22.000000	1607948664.753165	48.617174
254	13.000000	23.000000	1607948664.753165	48.617174
255	104.000000	23.000000	1607948664.753165	48.617174
256	106.000000	23.000000	1607948664.951609	48.815618
257	101.000000	23.000000	1607948665.155059	49.019068
258	103.000000	23.000000	1607948665.350576	49.214586
259	109.000000	23.000000	1607948665.550005	49.414015
260	107.000000	23.000000	1607948665.750464	49.614474
261	105.000000	23.000000	1607948665.950434	49.814444
262	108.000000	23.000000	1607948666.150904	50.014914
263	102.000000	23.000000	1607948666.351365	50.215374
264	13.000000	23.000000	1607948666.551834	50.415843
265	13.000000	24.000000	1607948666.551834	50.415843
266	103.000000	24.000000	1607948666.551834	50.415843
267	105.000000	24.000000	1607948666.752299	50.616308
268	109.000000	24.000000	1607948666.952769	50.816779
269	101.000000	24.000000	1607948667.153268	51.017277
270	104.000000	24.000000	1607948667.351688	51.215697
271	107.000000	24.000000	1607948667.551159	51.415169
272	102.000000	24.000000	1607948667.751625	51.615634
273	108.000000	24.000000	1607948667.951090	51.815099
274	106.000000	24.000000	1607948668.151070	52.015079
275	13.000000	24.000000	1607948668.351528	52.215538
276	13.000000	25.000000	1607948668.351528	52.215538
277	107.000000	25.000000	1607948668.351528	52.215538
278	105.000000	25.000000	1607948668.552990	52.416999
279	104.000000	25.000000	1607948668.752481	52.616490
280	109.000000	25.000000	1607948668.953096	52.817106
281	101.000000	25.000000	1607948669.153456	53.017466
282	106.000000	25.000000	1607948669.352867	53.216876
283	103.000000	25.000000	1607948669.552332	53.416341
284	108.000000	25.000000	1607948669.751799	53.615808
285	102.000000	25.000000	1607948669.952267	53.816277
286	13.000000	25.000000	1607948670.151734	54.015743
287	13.000000	26.000000	1607948670.152726	54.016736
288	101.000000	26.000000	1607948670.152726	54.016736
289	109.000000	26.000000	1607948670.352194	54.216203
290	104.000000	26.000000	1607948670.553655	54.417665
291	106.000000	26.000000	1607948670.752923	54.616932
292	103.000000	26.000000	1607948670.954379	54.818388
293	108.000000	26.000000	1607948671.154855	55.018865
294	105.000000	26.000000	1607948671.354173	55.218182
295	107.000000	26.000000	1607948671.554632	55.418641
296	102.000000	26.000000	1607948671.753102	55.617111
297	13.000000	26.000000	1607948671.952567	55.816576
298	13.000000	27.000000	1607948671.952567	55.816576
299	101.000000	27.000000	1607948671.952567	55.816576
300	109.000000	27.000000	1607948672.153037	56.017046
301	108.000000	27.000000	1607948672.352498	56.216507
302	105.000000	27.000000	1607948672.553960	56.417969
303	104.000000	27.000000	1607948672.754427	56.618436
304	103.000000	27.000000	1607948672.954897	56.818907
305	107.000000	27.000000	1607948673.155351	57.019361
306	102.000000	27.000000	1607948673.356853	57.220863
307	106.000000	27.000000	1607948673.556284	57.420293
308	13.000000	27.000000	1607948673.753757	57.617766
309	13.000000	28.000000	1607948673.753757	57.617766
310	109.000000	28.000000	1607948673.753757	57.617766
311	108.000000	28.000000	1607948673.953225	57.817234
312	105.000000	28.000000	1607948674.153682	58.017691
313	103.000000	28.000000	1607948674.355184	58.219194
314	107.000000	28.000000	1607948674.553612	58.417621
315	106.000000	28.000000	1607948674.756075	58.620084
316	104.000000	28.000000	1607948674.955558	58.819567
317	102.000000	28.000000	1607948675.156049	59.020058
318	101.000000	28.000000	1607948675.356474	59.220483
319	13.000000	28.000000	1607948675.556964	59.420974
320	13.000000	29.000000	1607948675.557934	59.421943
321	106.000000	29.000000	1607948675.557934	59.421943
322	104.000000	29.000000	1607948675.755401	59.619411
323	105.000000	29.000000	1607948675.953868	59.817878
324	101.000000	29.000000	1607948676.153974	60.017983
325	107.000000	29.000000	1607948676.354438	60.218447
326	103.000000	29.000000	1607948676.554907	60.418917
327	108.000000	29.000000	1607948676.754369	60.618378
328	102.000000	29.000000	1607948676.955361	60.819371
329	109.000000	29.000000	1607948677.155818	61.019828
330	13.000000	29.000000	1607948677.356397	61.220407
331	13.000000	30.000000	1607948677.356397	61.220407
332	108.000000	30.000000	1607948677.356397	61.220407
333	106.000000	30.000000	1607948677.556747	61.420757
334	102.000000	30.000000	1607948677.757252	61.621261
335	105.000000	30.000000	1607948677.956677	61.820686
336	104.000000	30.000000	1607948678.155143	62.019153
337	101.000000	30.000000	1607948678.357602	62.221611
338	103.000000	30.000000	1607948678.555079	62.419088
339	107.000000	30.000000	1607948678.755544	62.619553
340	109.000000	30.000000	1607948678.956001	62.820011
341	13.000000	30.000000	1607948679.155468	63.019477
342	13.000000	31.000000	1607948679.155468	63.019477
343	104.000000	31.000000	1607948679.155468	63.019477
344	108.000000	31.000000	1607948679.356930	63.220940
345	109.000000	31.000000	1607948679.556464	63.420473
346	102.000000	31.000000	1607948679.756886	63.620895
347	101.000000	31.000000	1607948679.958383	63.822392
348	103.000000	31.000000	1607948680.159817	64.023827
349	106.000000	31.000000	1607948680.360276	64.224285
350	107.000000	31.000000	1607948680.556756	64.420765
351	105.000000	31.000000	1607948680.756214	64.620223
352	13.000000	31.000000	1607948680.956684	64.820693
353	13.000000	32.000000	1607948680.956684	64.820693
354	104.000000	32.000000	1607948680.956684	64.820693
355	109.000000	32.000000	1607948681.157142	65.021151
356	107.000000	32.000000	1607948681.357621	65.221631
357	105.000000	32.000000	1607948681.558071	65.422081
358	101.000000	32.000000	1607948681.757671	65.621680
359	103.000000	32.000000	1607948681.960130	65.824140
360	108.000000	32.000000	1607948682.160599	66.024608
361	106.000000	32.000000	1607948682.357574	66.221584
362	102.000000	32.000000	1607948682.558087	66.422096
363	13.000000	32.000000	1607948682.757504	66.621514
364	13.000000	33.000000	1607948682.757504	66.621514
365	106.000000	33.000000	1607948682.757504	66.621514
366	107.000000	33.000000	1607948682.961996	66.826006
367	102.000000	33.000000	1607948683.157435	67.021444
368	105.000000	33.000000	1607948683.356901	67.220911
369	108.000000	33.000000	1607948683.558523	67.422532
370	101.000000	33.000000	1607948683.759867	67.623877
371	109.000000	33.000000	1607948683.960289	67.824299
372	104.000000	33.000000	1607948684.160790	68.024800
373	103.000000	33.000000	1607948684.358231	68.222241
374	13.000000	33.000000	1607948684.557692	68.421701
375	13.000000	34.000000	1607948684.557692	68.421701
376	108.000000	34.000000	1607948684.557692	68.421701
377	106.000000	34.000000	1607948684.758160	68.622170
378	105.000000	34.000000	1607948684.957622	68.821631
379	107.000000	34.000000	1607948685.158085	69.022094
380	103.000000	34.000000	1607948685.357557	69.221566
381	109.000000	34.000000	1607948685.559014	69.423023
382	102.000000	34.000000	1607948685.759490	69.623500
383	104.000000	34.000000	1607948685.961087	69.825097
384	101.000000	34.000000	1607948686.159562	70.023571
385	13.000000	34.000000	1607948686.361026	70.225035
386	13.000000	35.000000	1607948686.362011	70.226021
387	106.000000	35.000000	1607948686.362011	70.226021
388	101.000000	35.000000	1607948686.561490	70.425499
389	102.000000	35.000000	1607948686.758950	70.622959
390	104.000000	35.000000	1607948686.958417	70.822426
391	103.000000	35.000000	1607948687.158886	71.022896
392	109.000000	35.000000	1607948687.358621	71.222630
393	107.000000	35.000000	1607948687.559250	71.423259
394	105.000000	35.000000	1607948687.758556	71.622565
395	108.000000	35.000000	1607948687.959016	71.823025
396	13.000000	35.000000	1607948688.159480	72.023490
397	13.000000	36.000000	1607948688.159480	72.023490
398	107.000000	36.000000	1607948688.159480	72.023490
399	106.000000	36.000000	1607948688.359944	72.223953
400	109.000000	36.000000	1607948688.561406	72.425415
401	101.000000	36.000000	1607948688.760871	72.624881
402	102.000000	36.000000	1607948688.959340	72.823350
403	108.000000	36.000000	1607948689.159805	73.023814
404	104.000000	36.000000	1607948689.359277	73.223286
405	103.000000	36.000000	1607948689.559741	73.423750
406	105.000000	36.000000	1607948689.759202	73.623211
407	13.000000	36.000000	1607948689.960671	73.824681
408	13.000000	37.000000	1607948689.960671	73.824681
409	107.000000	37.000000	1607948689.960671	73.824681
410	101.000000	37.000000	1607948690.160136	74.024145
411	103.000000	37.000000	1607948690.361105	74.225115
412	105.000000	37.000000	1607948690.561573	74.425582
413	108.000000	37.000000	1607948690.761038	74.625048
414	106.000000	37.000000	1607948690.961495	74.825504
415	109.000000	37.000000	1607948691.160961	75.024970
416	104.000000	37.000000	1607948691.360439	75.224448
417	102.000000	37.000000	1607948691.559899	75.423908
418	13.000000	37.000000	1607948691.760357	75.624367
419	13.000000	38.000000	1607948691.760357	75.624367
420	108.000000	38.000000	1607948691.760357	75.624367
421	107.000000	38.000000	1607948691.960827	75.824836
422	106.000000	38.000000	1607948692.163280	76.027289
423	104.000000	38.000000	1607948692.361363	76.225373
424	101.000000	38.000000	1607948692.562402	76.426412
425	105.000000	38.000000	1607948692.762861	76.626870
426	109.000000	38.000000	1607948692.963325	76.827334
427	102.000000	38.000000	1607948693.161303	77.025312
428	103.000000	38.000000	1607948693.361804	77.225813
429	13.000000	38.000000	1607948693.561235	77.425245
430	13.000000	39.000000	1607948693.561235	77.425245
431	102.000000	39.000000	1607948693.561235	77.425245
432	101.000000	39.000000	1607948693.760703	77.624713
433	107.000000	39.000000	1607948693.961162	77.825171
434	106.000000	39.000000	1607948694.161632	78.025641
435	103.000000	39.000000	1607948694.362090	78.226100
436	109.000000	39.000000	1607948694.562555	78.426564
437	105.000000	39.000000	1607948694.763024	78.627033
438	104.000000	39.000000	1607948694.962521	78.826531
439	108.000000	39.000000	1607948695.163026	79.027035
440	13.000000	39.000000	1607948695.361418	79.225427
441	13.000000	40.000000	1607948695.362416	79.226425
442	103.000000	40.000000	1607948695.362416	79.226425
443	109.000000	40.000000	1607948695.561891	79.425900
444	105.000000	40.000000	1607948695.762352	79.626361
445	108.000000	40.000000	1607948695.961818	79.825827
446	104.000000	40.000000	1607948696.162281	80.026291
447	106.000000	40.000000	1607948696.362741	80.226751
448	101.000000	40.000000	1607948696.564201	80.428211
449	102.000000	40.000000	1607948696.763824	80.627833
450	107.000000	40.000000	1607948696.965130	80.829139
451	13.000000	40.000000	1607948697.166594	81.030604
452	13.000000	41.000000	1607948697.166594	81.030604
453	104.000000	41.000000	1607948697.166594	81.030604
454	103.000000	41.000000	1607948697.362580	81.226589
455	105.000000	41.000000	1607948697.563048	81.427058
456	109.000000	41.000000	1607948697.762516	81.626526
457	106.000000	41.000000	1607948697.962408	81.826418
458	102.000000	41.000000	1607948698.162779	82.026788
459	101.000000	41.000000	1607948698.363248	82.227257
460	108.000000	41.000000	1607948698.563710	82.427719
461	107.000000	41.000000	1607948698.764193	82.628202
462	13.000000	41.000000	1607948698.964643	82.828652
463	13.000000	42.000000	1607948698.964643	82.828652
464	101.000000	42.000000	1607948698.964643	82.828652
465	104.000000	42.000000	1607948699.165115	83.029125
466	105.000000	42.000000	1607948699.363569	83.227578
467	109.000000	42.000000	1607948699.564032	83.428041
468	107.000000	42.000000	1607948699.763499	83.627508
469	102.000000	42.000000	1607948699.963968	83.827977
470	108.000000	42.000000	1607948700.163940	84.027950
471	106.000000	42.000000	1607948700.364402	84.228412
472	103.000000	42.000000	1607948700.564870	84.428879
473	13.000000	42.000000	1607948700.767322	84.631332
474	13.000000	43.000000	1607948700.767322	84.631332
475	105.000000	43.000000	1607948700.767322	84.631332
476	102.000000	43.000000	1607948700.964844	84.828853
477	109.000000	43.000000	1607948701.168255	85.032264
478	101.000000	43.000000	1607948701.364725	85.228735
479	106.000000	43.000000	1607948701.564196	85.428205
480	108.000000	43.000000	1607948701.764660	85.628670
481	103.000000	43.000000	1607948701.964155	85.828164
482	107.000000	43.000000	1607948702.165585	86.029594
483	104.000000	43.000000	1607948702.365052	86.229062
484	13.000000	43.000000	1607948702.565516	86.429525
485	13.000000	44.000000	1607948702.565516	86.429525
486	106.000000	44.000000	1607948702.565516	86.429525
487	104.000000	44.000000	1607948702.767000	86.631009
488	107.000000	44.000000	1607948702.966442	86.830451
489	109.000000	44.000000	1607948703.166914	87.030923
490	101.000000	44.000000	1607948703.365377	87.229387
491	105.000000	44.000000	1607948703.565839	87.429848
492	108.000000	44.000000	1607948703.765311	87.629320
493	103.000000	44.000000	1607948703.965279	87.829288
494	102.000000	44.000000	1607948704.164777	88.028786
495	13.000000	44.000000	1607948704.366209	88.230218
496	13.000000	45.000000	1607948704.366209	88.230218
497	101.000000	45.000000	1607948704.366209	88.230218
498	102.000000	45.000000	1607948704.566704	88.430713
499	106.000000	45.000000	1607948704.767135	88.631144
500	108.000000	45.000000	1607948704.966606	88.830615
501	103.000000	45.000000	1607948705.168080	89.032089
502	109.000000	45.000000	1607948705.366534	89.230543
503	105.000000	45.000000	1607948705.565999	89.430009
504	107.000000	45.000000	1607948705.765464	89.629473
505	104.000000	45.000000	1607948705.965933	89.829943
506	13.000000	45.000000	1607948706.166452	90.030462
507	13.000000	46.000000	1607948706.166452	90.030462
508	109.000000	46.000000	1607948706.166452	90.030462
509	103.000000	46.000000	1607948706.366863	90.230872
510	101.000000	46.000000	1607948706.567321	90.431330
511	104.000000	46.000000	1607948706.766883	90.630893
512	106.000000	46.000000	1607948706.967939	90.831949
513	102.000000	46.000000	1607948707.168389	91.032399
514	107.000000	46.000000	1607948707.368903	91.232913
515	105.000000	46.000000	1607948707.567323	91.431332
516	108.000000	46.000000	1607948707.766793	91.630802
517	13.000000	46.000000	1607948707.966260	91.830269
518	13.000000	47.000000	1607948707.966260	91.830269
519	106.000000	47.000000	1607948707.966260	91.830269
520	109.000000	47.000000	1607948708.166719	92.030728
521	108.000000	47.000000	1607948708.366191	92.230200
522	101.000000	47.000000	1607948708.566655	92.430664
523	107.000000	47.000000	1607948708.769125	92.633134
524	103.000000	47.000000	1607948708.967583	92.831593
525	104.000000	47.000000	1607948709.169042	93.033051
526	102.000000	47.000000	1607948709.369542	93.233551
527	105.000000	47.000000	1607948709.571994	93.436003
528	13.000000	47.000000	1607948709.772429	93.636438
529	13.000000	48.000000	1607948709.772429	93.636438
530	107.000000	48.000000	1607948709.772429	93.636438
531	103.000000	48.000000	1607948709.966910	93.830920
532	104.000000	48.000000	1607948710.168368	94.032378
533	106.000000	48.000000	1607948710.367839	94.231848
534	108.000000	48.000000	1607948710.567300	94.431309
535	109.000000	48.000000	1607948710.767764	94.631773
536	105.000000	48.000000	1607948710.969239	94.833249
537	101.000000	48.000000	1607948711.169691	95.033700
538	102.000000	48.000000	1607948711.370191	95.234201
539	13.000000	48.000000	1607948711.569623	95.433633
540	13.000000	49.000000	1607948711.569623	95.433633
541	105.000000	49.000000	1607948711.569623	95.433633
542	103.000000	49.000000	1607948711.767597	95.631606
543	108.000000	49.000000	1607948711.968061	95.832071
544	106.000000	49.000000	1607948712.168531	96.032540
545	101.000000	49.000000	1607948712.367997	96.232006
546	104.000000	49.000000	1607948712.568456	96.432465
547	102.000000	49.000000	1607948712.768941	96.632951
548	107.000000	49.000000	1607948712.969418	96.833427
549	109.000000	49.000000	1607948713.170846	97.034855
550	13.000000	49.000000	1607948713.369407	97.233417
551	14.000000		1607948713.369407	97.233417
