# Supplementary material for: Proposals and Comparisons from One-Sensor EEG and EOG Human-Machine Interfaces
Source: Sensors (Basel). 2021 Mar 22;21(6):2220. doi: 10.3390/s21062220 (PMC8004835; doi:10.3390/s21062220)
Supplement: Supplementary file 1 [file sensors-21-02220-s001.zip › SupplementaryMaterial/Data/P1/P1-P300-1by1-R6/Raw-EEG.csv]

NSample	1	2	3	4	5	6	7	8	A5	A6	A7	Timestamp
0	0.000000	0.000000	0.000000	0.000000	0.000000	0.000000	0.000000	0.000000	462.000000	427.000000	674.000000	1607948745.724512
1	3939.919434	27576.507812	-53911.667969	-187500.015625	-187500.015625	-187500.015625	-187500.015625	-187500.015625	445.000000	427.000000	569.000000	1607948746.211656
2	3973.044678	27614.886719	-61429.320312	-187500.015625	-187500.015625	-187500.015625	-187500.015625	-187500.015625	422.000000	428.000000	490.000000	1607948746.211756
3	3661.126221	27314.904297	-52059.757812	-187500.015625	-187500.015625	-187500.015625	-187500.015625	-187500.015625	401.000000	428.000000	439.000000	1607948746.211757
4	3421.895508	27083.294922	-38220.921875	-187500.015625	-187500.015625	-187500.015625	-187500.015625	-187500.015625	380.000000	428.000000	407.000000	1607948746.211759
5	3593.467529	27244.517578	-39536.300781	-187500.015625	-187500.015625	-187500.015625	-187500.015625	-187500.015625	362.000000	427.000000	384.000000	1607948746.211761
6	3933.370361	27571.234375	-53779.906250	-187500.015625	-187500.015625	-187500.015625	-187500.015625	-187500.015625	347.000000	428.000000	369.000000	1607948746.211762
7	3971.770752	27614.259766	-61449.437500	-187500.015625	-187500.015625	-187500.015625	-187500.015625	-187500.015625	334.000000	428.000000	358.000000	1607948746.211764
8	3670.893799	27324.246094	-52218.343750	-187500.015625	-187500.015625	-187500.015625	-187500.015625	-187500.015625	322.000000	427.000000	351.000000	1607948746.211765
9	3428.712891	27090.089844	-38335.117188	-187500.015625	-187500.015625	-187500.015625	-187500.015625	-187500.015625	312.000000	428.000000	346.000000	1607948746.211767
10	3591.388672	27242.484375	-39424.496094	-187500.015625	-187500.015625	-187500.015625	-187500.015625	-187500.015625	304.000000	428.000000	343.000000	1607948746.211769
11	3934.398682	27572.396484	-53610.812500	-187500.015625	-187500.015625	-187500.015625	-187500.015625	-187500.015625	297.000000	428.000000	340.000000	1607948746.211770
12	3982.097168	27627.447266	-61453.281250	-187500.015625	-187500.015625	-187500.015625	-187500.015625	-187500.015625	291.000000	428.000000	337.000000	1607948746.211772
13	3672.011475	27328.539062	-52356.433594	-187500.015625	-187500.015625	-187500.015625	-187500.015625	-187500.015625	286.000000	428.000000	335.000000	1607948746.211774
14	3428.377441	27092.236328	-38411.335938	-187500.015625	-187500.015625	-187500.015625	-187500.015625	-187500.015625	282.000000	428.000000	335.000000	1607948746.211775
15	3593.132080	27244.607422	-39299.371094	-187500.015625	-187500.015625	-187500.015625	-187500.015625	-187500.015625	279.000000	428.000000	334.000000	1607948746.211777
16	3939.584229	27578.050781	-53566.691406	-187500.015625	-187500.015625	-187500.015625	-187500.015625	-187500.015625	276.000000	428.000000	334.000000	1607948746.211778
17	3987.796875	27631.068359	-61687.101562	-187500.015625	-187500.015625	-187500.015625	-187500.015625	-187500.015625	273.000000	428.000000	332.000000	1607948746.211780
18	3676.236084	27330.281250	-52659.234375	-187500.015625	-187500.015625	-187500.015625	-187500.015625	-187500.015625	271.000000	428.000000	331.000000	1607948746.211782
19	3421.336670	27081.439453	-38439.992188	-187500.015625	-187500.015625	-187500.015625	-187500.015625	-187500.015625	270.000000	428.000000	331.000000	1607948746.211783
20	3586.024414	27237.701172	-39054.062500	-187500.015625	-187500.015625	-187500.015625	-187500.015625	-187500.015625	268.000000	428.000000	331.000000	1607948746.211785
21	3930.308350	27566.851562	-53283.496094	-187500.015625	-187500.015625	-187500.015625	-187500.015625	-187500.015625	267.000000	428.000000	331.000000	1607948746.211787
22	3981.829102	27623.894531	-61594.296875	-187500.015625	-187500.015625	-187500.015625	-187500.015625	-187500.015625	266.000000	428.000000	329.000000	1607948746.211788
23	3671.676270	27326.972656	-52748.015625	-187500.015625	-187500.015625	-187500.015625	-187500.015625	-187500.015625	265.000000	428.000000	329.000000	1607948746.211792
24	3419.146240	27082.400391	-38450.675781	-187500.015625	-187500.015625	-187500.015625	-187500.015625	-187500.015625	264.000000	428.000000	329.000000	1607948746.211794
25	3579.944580	27232.113281	-38905.019531	-187500.015625	-187500.015625	-187500.015625	-187500.015625	-187500.015625	264.000000	427.000000	329.000000	1607948746.211796
26	3927.268311	27563.722656	-53164.003906	-187500.015625	-187500.015625	-187500.015625	-187500.015625	-187500.015625	264.000000	428.000000	329.000000	1607948746.211797
27	3983.326660	27625.435547	-61635.378906	-187500.015625	-187500.015625	-187500.015625	-187500.015625	-187500.015625	263.000000	428.000000	328.000000	1607948746.211799
28	3681.309814	27335.535156	-52941.871094	-187500.015625	-187500.015625	-187500.015625	-187500.015625	-187500.015625	262.000000	428.000000	328.000000	1607948746.211800
29	3425.605957	27087.541016	-38574.593750	-187500.015625	-187500.015625	-187500.015625	-187500.015625	-187500.015625	262.000000	428.000000	328.000000	1607948746.211802
30	3576.614258	27226.345703	-38803.812500	-187500.015625	-187500.015625	-187500.015625	-187500.015625	-187500.015625	262.000000	427.000000	328.000000	1607948746.211804
31	3920.942871	27554.267578	-53065.074219	-187500.015625	-187500.015625	-187500.015625	-187500.015625	-187500.015625	262.000000	428.000000	328.000000	1607948746.211805
32	3976.911621	27613.880859	-61781.246094	-187500.015625	-187500.015625	-187500.015625	-187500.015625	-187500.015625	261.000000	428.000000	327.000000	1607948746.211807
33	3668.993896	27316.132812	-53137.960938	-187500.015625	-187500.015625	-187500.015625	-187500.015625	-187500.015625	261.000000	427.000000	326.000000	1607948746.211808
34	3400.549561	27056.607422	-38034.195312	-187500.015625	-187500.015625	-187500.015625	-187500.015625	-187500.015625	261.000000	428.000000	327.000000	1607948746.211810
35	3549.188721	27196.953125	-37449.542969	-187500.015625	-187500.015625	-187500.015625	-187500.015625	-187500.015625	261.000000	427.000000	328.000000	1607948746.211812
36	3917.701904	27550.378906	-52228.804688	-187500.015625	-187500.015625	-187500.015625	-187500.015625	-187500.015625	261.000000	428.000000	327.000000	1607948746.211813
37	4001.945557	27639.451172	-62185.859375	-187500.015625	-187500.015625	-187500.015625	-187500.015625	-187500.015625	260.000000	428.000000	327.000000	1607948746.211815
38	3690.429443	27341.412109	-53969.714844	-187500.015625	-187500.015625	-187500.015625	-187500.015625	-187500.015625	259.000000	428.000000	326.000000	1607948746.211816
39	3415.323975	27075.314453	-38706.851562	-187500.015625	-187500.015625	-187500.015625	-187500.015625	-187500.015625	260.000000	428.000000	326.000000	1607948746.211818
40	3553.994385	27204.306641	-37819.285156	-187500.015625	-187500.015625	-187500.015625	-187500.015625	-187500.015625	260.000000	427.000000	327.000000	1607948746.211820
41	3923.245117	27557.308594	-52342.105469	-187500.015625	-187500.015625	-187500.015625	-187500.015625	-187500.015625	260.000000	428.000000	327.000000	1607948746.211821
42	3998.928223	27635.896484	-62226.671875	-187500.015625	-187500.015625	-187500.015625	-187500.015625	-187500.015625	260.000000	428.000000	326.000000	1607948746.211823
43	3691.859863	27342.083984	-54145.890625	-187500.015625	-187500.015625	-187500.015625	-187500.015625	-187500.015625	259.000000	428.000000	325.000000	1607948746.211824
44	3408.372803	27067.269531	-38843.015625	-187500.015625	-187500.015625	-187500.015625	-187500.015625	-187500.015625	259.000000	428.000000	326.000000	1607948746.211826
45	3538.593994	27187.744141	-37697.421875	-187500.015625	-187500.015625	-187500.015625	-187500.015625	-187500.015625	260.000000	428.000000	327.000000	1607948746.211828
46	3906.525879	27541.080078	-52032.378906	-187500.015625	-187500.015625	-187500.015625	-187500.015625	-187500.015625	260.000000	429.000000	327.000000	1607948746.211829
47	4002.817383	27642.802734	-62064.242188	-187500.015625	-187500.015625	-187500.015625	-187500.015625	-187500.015625	259.000000	428.000000	325.000000	1607948746.211832
48	3701.471191	27355.785156	-54223.476562	-187500.015625	-187500.015625	-187500.015625	-187500.015625	-187500.015625	259.000000	428.000000	325.000000	1607948746.211833
49	3416.083984	27079.226562	-38974.871094	-187500.015625	-187500.015625	-187500.015625	-187500.015625	-187500.015625	259.000000	428.000000	326.000000	1607948746.211835
50	3547.735840	27199.523438	-37722.343750	-187500.015625	-187500.015625	-187500.015625	-187500.015625	-187500.015625	259.000000	428.000000	327.000000	1607948746.211836
51	3909.118896	27545.394531	-52015.769531	-187500.015625	-187500.015625	-187500.015625	-187500.015625	-187500.015625	260.000000	428.000000	326.000000	1607948746.211838
52	3999.822266	27641.574219	-62102.777344	-187500.015625	-187500.015625	-187500.015625	-187500.015625	-187500.015625	259.000000	428.000000	325.000000	1607948746.211840
53	3697.626709	27351.136719	-54349.984375	-187500.015625	-187500.015625	-187500.015625	-187500.015625	-187500.015625	258.000000	428.000000	325.000000	1607948746.211841
54	3414.072266	27075.001953	-39067.785156	-187500.015625	-187500.015625	-187500.015625	-187500.015625	-187500.015625	259.000000	429.000000	325.000000	1607948746.211843
55	3537.007080	27187.119141	-37687.656250	-187500.015625	-187500.015625	-187500.015625	-187500.015625	-187500.015625	259.000000	428.000000	326.000000	1607948746.211844
56	3899.328857	27534.509766	-51996.636719	-187500.015625	-187500.015625	-187500.015625	-187500.015625	-187500.015625	259.000000	428.000000	326.000000	1607948746.211846
57	3994.726074	27634.421875	-62325.847656	-187500.015625	-187500.015625	-187500.015625	-187500.015625	-187500.015625	258.000000	428.000000	325.000000	1607948746.211848
58	3687.769531	27341.189453	-54554.550781	-187500.015625	-187500.015625	-187500.015625	-187500.015625	-187500.015625	258.000000	428.000000	325.000000	1607948746.211849
59	3392.905273	27055.289062	-38588.519531	-187500.015625	-187500.015625	-187500.015625	-187500.015625	-187500.015625	258.000000	428.000000	325.000000	1607948746.211851
60	3525.227539	27176.679688	-36688.890625	-187500.015625	-187500.015625	-187500.015625	-187500.015625	-187500.015625	259.000000	428.000000	326.000000	1607948746.211852
61	3912.091553	27544.679688	-51489.835938	-187500.015625	-187500.015625	-187500.015625	-187500.015625	-187500.015625	259.000000	428.000000	326.000000	1607948746.211854
62	4022.352783	27657.533203	-62618.925781	-187500.015625	-187500.015625	-187500.015625	-187500.015625	-187500.015625	258.000000	428.000000	325.000000	1607948746.211856
63	3710.031738	27359.628906	-55076.015625	-187500.015625	-187500.015625	-187500.015625	-187500.015625	-187500.015625	258.000000	427.000000	324.000000	1607948746.211857
64	3398.649658	27058.998047	-38925.496094	-187500.015625	-187500.015625	-187500.015625	-187500.015625	-187500.015625	258.000000	429.000000	325.000000	1607948746.211859
65	3518.477295	27169.638672	-36566.023438	-187500.015625	-187500.015625	-187500.015625	-187500.015625	-187500.015625	259.000000	428.000000	326.000000	1607948746.211860
66	3906.660156	27541.908203	-51214.707031	-187500.015625	-187500.015625	-187500.015625	-187500.015625	-187500.015625	259.000000	428.000000	325.000000	1607948746.211862
67	4025.280762	27662.093750	-62739.242188	-187500.015625	-187500.015625	-187500.015625	-187500.015625	-187500.015625	258.000000	428.000000	324.000000	1607948746.211864
68	3718.369141	27367.498047	-55537.042969	-187500.015625	-187500.015625	-187500.015625	-187500.015625	-187500.015625	258.000000	427.000000	324.000000	1607948746.211865
69	3398.649658	27055.623047	-39165.304688	-187500.015625	-187500.015625	-187500.015625	-187500.015625	-187500.015625	258.000000	428.000000	325.000000	1607948746.211867
70	3507.301514	27153.546875	-36322.343750	-187500.015625	-187500.015625	-187500.015625	-187500.015625	-187500.015625	259.000000	428.000000	326.000000	1607948746.211869
71	3897.339355	27529.435547	-50882.449219	-187500.015625	-187500.015625	-187500.015625	-187500.015625	-187500.015625	258.000000	428.000000	325.000000	1607948746.211871
72	4030.332275	27666.675781	-62706.339844	-187500.015625	-187500.015625	-187500.015625	-187500.015625	-187500.015625	258.000000	428.000000	325.000000	1607948746.211873
73	3720.134766	27369.240234	-55726.250000	-187500.015625	-187500.015625	-187500.015625	-187500.015625	-187500.015625	257.000000	428.000000	324.000000	1607948746.211874
74	3404.639893	27064.183594	-39371.500000	-187500.015625	-187500.015625	-187500.015625	-187500.015625	-187500.015625	258.000000	428.000000	325.000000	1607948746.211876
75	3508.910889	27159.246094	-36491.210938	-187500.015625	-187500.015625	-187500.015625	-187500.015625	-187500.015625	259.000000	427.000000	325.000000	1607948746.211878
76	3894.545410	27529.390625	-50912.957031	-187500.015625	-187500.015625	-187500.015625	-187500.015625	-187500.015625	258.000000	428.000000	325.000000	1607948746.211880
77	4024.163330	27662.718750	-62615.324219	-187500.015625	-187500.015625	-187500.015625	-187500.015625	-187500.015625	258.000000	428.000000	324.000000	1607948746.211882
78	3734.060059	27384.640625	-55825.199219	-187500.015625	-187500.015625	-187500.015625	-187500.015625	-187500.015625	257.000000	427.000000	323.000000	1607948746.211883
79	3416.955811	27077.238281	-39639.429688	-187500.015625	-187500.015625	-187500.015625	-187500.015625	-187500.015625	258.000000	428.000000	325.000000	1607948746.211885
80	3513.872803	27165.101562	-36555.875000	-187500.015625	-187500.015625	-187500.015625	-187500.015625	-187500.015625	258.000000	428.000000	325.000000	1607948746.211886
81	3895.372559	27531.402344	-50800.953125	-187500.015625	-187500.015625	-187500.015625	-187500.015625	-187500.015625	258.000000	428.000000	325.000000	1607948746.211888
82	4026.085449	27666.093750	-62581.015625	-187500.015625	-187500.015625	-187500.015625	-187500.015625	-187500.015625	257.000000	428.000000	324.000000	1607948746.211890
83	3737.457520	27390.988281	-55954.437500	-187500.015625	-187500.015625	-187500.015625	-187500.015625	-187500.015625	257.000000	428.000000	324.000000	1607948746.211891
84	3424.376465	27086.916016	-39806.644531	-187500.015625	-187500.015625	-187500.015625	-187500.015625	-187500.015625	258.000000	428.000000	324.000000	1607948746.211893
85	3516.354004	27168.947266	-36486.628906	-187500.015625	-187500.015625	-187500.015625	-187500.015625	-187500.015625	258.000000	428.000000	325.000000	1607948746.211895
86	3898.389893	27535.560547	-50467.843750	-187500.015625	-187500.015625	-187500.015625	-187500.015625	-187500.015625	258.000000	428.000000	325.000000	1607948746.211896
87	4029.371094	27669.402344	-62253.675781	-187500.015625	-187500.015625	-187500.015625	-187500.015625	-187500.015625	257.000000	428.000000	324.000000	1607948746.211898
88	3735.624512	27390.585938	-55911.546875	-187500.015625	-187500.015625	-187500.015625	-187500.015625	-187500.015625	257.000000	427.000000	324.000000	1607948746.211900
89	3420.330811	27085.351562	-39925.445312	-187500.015625	-187500.015625	-187500.015625	-187500.015625	-187500.015625	257.000000	428.000000	324.000000	1607948746.211901
90	3504.820557	27160.474609	-36435.441406	-187500.015625	-187500.015625	-187500.015625	-187500.015625	-187500.015625	258.000000	428.000000	325.000000	1607948746.211903
91	3885.336426	27525.189453	-50194.058594	-187500.015625	-187500.015625	-187500.015625	-187500.015625	-187500.015625	258.000000	428.000000	325.000000	1607948746.211905
92	4027.895996	27667.167969	-62019.964844	-187500.015625	-187500.015625	-187500.015625	-187500.015625	-187500.015625	258.000000	428.000000	324.000000	1607948746.211906
93	3744.431152	27396.330078	-55890.000000	-187500.015625	-187500.015625	-187500.015625	-187500.015625	-187500.015625	257.000000	428.000000	324.000000	1607948746.211910
94	3427.550537	27091.230469	-40074.777344	-187500.015625	-187500.015625	-187500.015625	-187500.015625	-187500.015625	257.000000	429.000000	324.000000	1607948746.211912
95	3511.369629	27167.962891	-36567.898438	-187500.015625	-187500.015625	-187500.015625	-187500.015625	-187500.015625	258.000000	427.000000	325.000000	1607948746.211913
96	3879.748535	27521.255859	-50158.230469	-187500.015625	-187500.015625	-187500.015625	-187500.015625	-187500.015625	258.000000	428.000000	325.000000	1607948746.211915
97	4019.715332	27662.115234	-61942.960938	-187500.015625	-187500.015625	-187500.015625	-187500.015625	-187500.015625	257.000000	428.000000	324.000000	1607948746.211916
98	3742.330078	27399.013672	-55993.890625	-187500.015625	-187500.015625	-187500.015625	-187500.015625	-187500.015625	257.000000	428.000000	324.000000	1607948746.211918
99	3427.707031	27093.978516	-40301.960938	-187500.015625	-187500.015625	-187500.015625	-187500.015625	-187500.015625	257.000000	428.000000	324.000000	1607948746.211920
100	3506.876709	27164.521484	-36740.320312	-187500.015625	-187500.015625	-187500.015625	-187500.015625	-187500.015625	258.000000	427.000000	325.000000	1607948746.211921
101	3874.093506	27516.136719	-50178.031250	-187500.015625	-187500.015625	-187500.015625	-187500.015625	-187500.015625	258.000000	428.000000	325.000000	1607948746.211923
102	4023.403320	27668.687500	-61918.621094	-187500.015625	-187500.015625	-187500.015625	-187500.015625	-187500.015625	257.000000	428.000000	324.000000	1607948746.211925
103	3750.220215	27409.183594	-56087.921875	-187500.015625	-187500.015625	-187500.015625	-187500.015625	-187500.015625	257.000000	427.000000	323.000000	1607948746.211926
104	3427.930420	27095.095703	-40419.171875	-187500.015625	-187500.015625	-187500.015625	-187500.015625	-187500.015625	257.000000	429.000000	324.000000	1607948746.211928
105	3510.810791	27171.830078	-36859.277344	-187500.015625	-187500.015625	-187500.015625	-187500.015625	-187500.015625	258.000000	428.000000	325.000000	1607948746.211929
106	3881.022705	27524.003906	-50287.265625	-187500.015625	-187500.015625	-187500.015625	-187500.015625	-187500.015625	258.000000	428.000000	324.000000	1607948746.211931
107	4030.108887	27672.195312	-62039.433594	-187500.015625	-187500.015625	-187500.015625	-187500.015625	-187500.015625	257.000000	428.000000	324.000000	1607948746.211932
108	3757.037598	27412.826172	-56338.242188	-187500.015625	-187500.015625	-187500.015625	-187500.015625	-187500.015625	257.000000	428.000000	324.000000	1607948746.211934
109	3437.318115	27104.283203	-40671.613281	-187500.015625	-187500.015625	-187500.015625	-187500.015625	-187500.015625	257.000000	429.000000	324.000000	1607948746.211936
110	3508.284912	27165.818359	-36927.136719	-187500.015625	-187500.015625	-187500.015625	-187500.015625	-187500.015625	258.000000	427.000000	325.000000	1607948746.211937
111	3875.032471	27515.800781	-50150.562500	-187500.015625	-187500.015625	-187500.015625	-187500.015625	-187500.015625	258.000000	428.000000	324.000000	1607948746.211939
112	4022.777344	27663.322266	-61965.312500	-187500.015625	-187500.015625	-187500.015625	-187500.015625	-187500.015625	257.000000	428.000000	324.000000	1607948746.211940
113	3754.802246	27406.343750	-56449.953125	-187500.015625	-187500.015625	-187500.015625	-187500.015625	-187500.015625	257.000000	428.000000	323.000000	1607948746.211942
114	3435.440674	27097.869141	-40802.324219	-187500.015625	-187500.015625	-187500.015625	-187500.015625	-187500.015625	257.000000	428.000000	324.000000	1607948746.211944
115	3501.467773	27154.955078	-36913.679688	-187500.015625	-187500.015625	-187500.015625	-187500.015625	-187500.015625	258.000000	428.000000	325.000000	1607948746.211945
116	3864.348145	27500.736328	-50072.019531	-187500.015625	-187500.015625	-187500.015625	-187500.015625	-187500.015625	258.000000	428.000000	324.000000	1607948746.211947
117	4017.569580	27655.812500	-61927.988281	-187500.015625	-187500.015625	-187500.015625	-187500.015625	-187500.015625	257.000000	428.000000	324.000000	1607948746.211949
118	3755.070557	27407.730469	-56561.871094	-187500.015625	-187500.015625	-187500.015625	-187500.015625	-187500.015625	257.000000	427.000000	323.000000	1607948746.211951
119	3432.378418	27095.857422	-40891.933594	-187500.015625	-187500.015625	-187500.015625	-187500.015625	-187500.015625	257.000000	428.000000	324.000000	1607948746.211953
120	3495.321045	27152.070312	-36697.406250	-187500.015625	-187500.015625	-187500.015625	-187500.015625	-187500.015625	258.000000	428.000000	324.000000	1607948746.211954
121	3858.067383	27499.373047	-49705.406250	-187500.015625	-187500.015625	-187500.015625	-187500.015625	-187500.015625	258.000000	428.000000	324.000000	1607948746.691649
122	4007.667725	27649.419922	-61718.773438	-187500.015625	-187500.015625	-187500.015625	-187500.015625	-187500.015625	257.000000	428.000000	324.000000	1607948746.691798
123	3747.180420	27401.001953	-56575.816406	-187500.015625	-187500.015625	-187500.015625	-187500.015625	-187500.015625	257.000000	428.000000	323.000000	1607948746.691800
124	3422.677734	27089.978516	-40990.414062	-187500.015625	-187500.015625	-187500.015625	-187500.015625	-187500.015625	257.000000	429.000000	324.000000	1607948746.691802
125	3482.267578	27144.650391	-36744.164062	-187500.015625	-187500.015625	-187500.015625	-187500.015625	-187500.015625	257.000000	428.000000	325.000000	1607948746.691803
126	3845.349365	27491.371094	-49715.777344	-187500.015625	-187500.015625	-187500.015625	-187500.015625	-187500.015625	257.000000	428.000000	324.000000	1607948746.691805
127	4004.851318	27651.677734	-61789.250000	-187500.015625	-187500.015625	-187500.015625	-187500.015625	-187500.015625	257.000000	428.000000	324.000000	1607948746.691806
128	3749.370850	27411.240234	-56707.179688	-187500.015625	-187500.015625	-187500.015625	-187500.015625	-187500.015625	257.000000	428.000000	323.000000	1607948746.691808
129	3424.085938	27095.029297	-41092.921875	-187500.015625	-187500.015625	-187500.015625	-187500.015625	-187500.015625	257.000000	429.000000	324.000000	1607948746.691810
130	3472.075195	27135.531250	-36677.312500	-187500.015625	-187500.015625	-187500.015625	-187500.015625	-187500.015625	258.000000	428.000000	325.000000	1607948746.691811
131	3836.274414	27483.056641	-49563.046875	-187500.015625	-187500.015625	-187500.015625	-187500.015625	-187500.015625	258.000000	429.000000	325.000000	1607948746.691813
132	3991.775635	27636.791016	-61726.820312	-187500.015625	-187500.015625	-187500.015625	-187500.015625	-187500.015625	257.000000	428.000000	324.000000	1607948746.691815
133	3744.967529	27404.289062	-56881.074219	-187500.015625	-187500.015625	-187500.015625	-187500.015625	-187500.015625	257.000000	428.000000	323.000000	1607948746.691816
134	3415.078125	27086.580078	-41259.039062	-187500.015625	-187500.015625	-187500.015625	-187500.015625	-187500.015625	257.000000	428.000000	324.000000	1607948746.691818
135	3470.130615	27135.128906	-36625.121094	-187500.015625	-187500.015625	-187500.015625	-187500.015625	-187500.015625	257.000000	428.000000	324.000000	1607948746.691819
136	3841.370605	27487.972656	-49349.656250	-187500.015625	-187500.015625	-187500.015625	-187500.015625	-187500.015625	258.000000	428.000000	325.000000	1607948746.691821
137	4003.554932	27648.570312	-61592.039062	-187500.015625	-187500.015625	-187500.015625	-187500.015625	-187500.015625	257.000000	428.000000	323.000000	1607948746.691823
138	3746.867432	27402.746094	-56907.136719	-187500.015625	-187500.015625	-187500.015625	-187500.015625	-187500.015625	257.000000	428.000000	323.000000	1607948746.691824
139	3422.968262	27089.822266	-41306.492188	-187500.015625	-187500.015625	-187500.015625	-187500.015625	-187500.015625	257.000000	428.000000	324.000000	1607948746.691826
140	3475.383301	27137.876953	-36528.695312	-187500.015625	-187500.015625	-187500.015625	-187500.015625	-187500.015625	257.000000	428.000000	324.000000	1607948746.691831
141	3835.402832	27479.748047	-49177.972656	-187500.015625	-187500.015625	-187500.015625	-187500.015625	-187500.015625	258.000000	428.000000	325.000000	1607948746.691833
142	4004.270264	27647.744141	-61521.410156	-187500.015625	-187500.015625	-187500.015625	-187500.015625	-187500.015625	257.000000	428.000000	323.000000	1607948746.691835
143	3756.098877	27412.937500	-57009.261719	-187500.015625	-187500.015625	-187500.015625	-187500.015625	-187500.015625	257.000000	428.000000	323.000000	1607948746.691836
144	3432.199707	27099.007812	-41435.730469	-187500.015625	-187500.015625	-187500.015625	-187500.015625	-187500.015625	257.000000	428.000000	323.000000	1607948746.691838
145	3476.903076	27140.134766	-36365.863281	-187500.015625	-187500.015625	-187500.015625	-187500.015625	-187500.015625	257.000000	428.000000	324.000000	1607948746.691839
146	3837.548584	27484.888672	-48851.769531	-187500.015625	-187500.015625	-187500.015625	-187500.015625	-187500.015625	257.000000	428.000000	324.000000	1607948746.691841
147	4011.534424	27655.343750	-61364.902344	-187500.015625	-187500.015625	-187500.015625	-187500.015625	-187500.015625	257.000000	428.000000	323.000000	1607948746.691842
148	3764.637207	27419.242188	-57041.917969	-187500.015625	-187500.015625	-187500.015625	-187500.015625	-187500.015625	257.000000	427.000000	323.000000	1607948746.691844
149	3428.735107	27093.017578	-41450.683594	-187500.015625	-187500.015625	-187500.015625	-187500.015625	-187500.015625	257.000000	429.000000	323.000000	1607948746.691846
150	3459.781738	27119.035156	-36229.582031	-187500.015625	-187500.015625	-187500.015625	-187500.015625	-187500.015625	257.000000	428.000000	324.000000	1607948746.691847
151	3827.959717	27473.511719	-48757.000000	-187500.015625	-187500.015625	-187500.015625	-187500.015625	-187500.015625	258.000000	428.000000	324.000000	1607948746.691849
152	4012.652100	27658.695312	-61598.769531	-187500.015625	-187500.015625	-187500.015625	-187500.015625	-187500.015625	257.000000	428.000000	324.000000	1607948746.691850
153	3763.273682	27420.560547	-57500.015625	-187500.015625	-187500.015625	-187500.015625	-187500.015625	-187500.015625	256.000000	428.000000	323.000000	1607948746.691852
154	3425.985840	27091.677734	-41646.195312	-187500.015625	-187500.015625	-187500.015625	-187500.015625	-187500.015625	257.000000	428.000000	324.000000	1607948746.691854
155	3453.031494	27111.189453	-36002.714844	-187500.015625	-187500.015625	-187500.015625	-187500.015625	-187500.015625	257.000000	428.000000	324.000000	1607948746.691856
156	3825.657471	27467.074219	-48397.984375	-187500.015625	-187500.015625	-187500.015625	-187500.015625	-187500.015625	258.000000	427.000000	324.000000	1607948746.691858
157	4011.690918	27652.326172	-61480.570312	-187500.015625	-187500.015625	-187500.015625	-187500.015625	-187500.015625	257.000000	428.000000	323.000000	1607948746.691859
158	3767.677002	27422.662109	-57690.140625	-187500.015625	-187500.015625	-187500.015625	-187500.015625	-187500.015625	257.000000	427.000000	323.000000	1607948746.691861
159	3427.215088	27093.621094	-41897.359375	-187500.015625	-187500.015625	-187500.015625	-187500.015625	-187500.015625	257.000000	428.000000	324.000000	1607948746.691862
160	3452.495117	27112.621094	-35879.824219	-187500.015625	-187500.015625	-187500.015625	-187500.015625	-187500.015625	258.000000	428.000000	325.000000	1607948746.691864
161	3816.560303	27460.546875	-47893.347656	-187500.015625	-187500.015625	-187500.015625	-187500.015625	-187500.015625	257.000000	428.000000	324.000000	1607948746.691866
162	4012.696777	27656.236328	-61079.535156	-187500.015625	-187500.015625	-187500.015625	-187500.015625	-187500.015625	257.000000	428.000000	324.000000	1607948746.691867
163	3781.333984	27436.296875	-57564.433594	-187500.015625	-187500.015625	-187500.015625	-187500.015625	-187500.015625	257.000000	428.000000	323.000000	1607948746.691870
164	3443.330811	27108.261719	-41927.734375	-187500.015625	-187500.015625	-187500.015625	-187500.015625	-187500.015625	257.000000	429.000000	323.000000	1607948746.691871
165	3464.989746	27126.097656	-35998.085938	-187500.015625	-187500.015625	-187500.015625	-187500.015625	-187500.015625	257.000000	428.000000	325.000000	1607948746.691873
166	3823.824463	27468.302734	-48097.285156	-187500.015625	-187500.015625	-187500.015625	-187500.015625	-187500.015625	258.000000	428.000000	324.000000	1607948746.691875
167	4021.056396	27663.703125	-61287.722656	-187500.015625	-187500.015625	-187500.015625	-187500.015625	-187500.015625	257.000000	428.000000	324.000000	1607948746.691876
168	3785.670166	27441.123047	-57804.449219	-187500.015625	-187500.015625	-187500.015625	-187500.015625	-187500.015625	256.000000	428.000000	323.000000	1607948746.691878
169	3450.438721	27117.560547	-42100.136719	-187500.015625	-187500.015625	-187500.015625	-187500.015625	-187500.015625	257.000000	428.000000	323.000000	1607948746.691880
170	3460.854492	27124.488281	-35425.257812	-187500.015625	-187500.015625	-187500.015625	-187500.015625	-187500.015625	257.000000	428.000000	324.000000	1607948746.691881
171	3806.591309	27456.480469	-46756.027344	-187500.015625	-187500.015625	-187500.015625	-187500.015625	-187500.015625	257.000000	428.000000	324.000000	1607948746.691883
172	4015.177734	27661.535156	-60305.363281	-187500.015625	-187500.015625	-187500.015625	-187500.015625	-187500.015625	257.000000	428.000000	324.000000	1607948746.691885
173	3791.906250	27450.421875	-57364.273438	-187500.015625	-187500.015625	-187500.015625	-187500.015625	-187500.015625	257.000000	428.000000	323.000000	1607948746.691886
174	3459.803955	27127.707031	-41974.765625	-187500.015625	-187500.015625	-187500.015625	-187500.015625	-187500.015625	257.000000	428.000000	324.000000	1607948746.691888
175	3471.270508	27134.212891	-35912.769531	-187500.015625	-187500.015625	-187500.015625	-187500.015625	-187500.015625	257.000000	428.000000	324.000000	1607948746.691889
176	3830.150146	27475.701172	-47905.574219	-187500.015625	-187500.015625	-187500.015625	-187500.015625	-187500.015625	258.000000	428.000000	324.000000	1607948746.691891
177	4022.956299	27667.078125	-61125.960938	-187500.015625	-187500.015625	-187500.015625	-187500.015625	-187500.015625	257.000000	428.000000	324.000000	1607948746.691892
178	3792.621582	27448.142578	-57942.648438	-187500.015625	-187500.015625	-187500.015625	-187500.015625	-187500.015625	256.000000	428.000000	323.000000	1607948746.691894
179	3451.243408	27118.789062	-42411.027344	-187500.015625	-187500.015625	-187500.015625	-187500.015625	-187500.015625	257.000000	428.000000	323.000000	1607948746.691895
180	3458.284180	27122.142578	-36122.429688	-187500.015625	-187500.015625	-187500.015625	-187500.015625	-187500.015625	257.000000	428.000000	324.000000	1607948746.691897
181	3817.275391	27465.062500	-47900.234375	-187500.015625	-187500.015625	-187500.015625	-187500.015625	-187500.015625	257.000000	428.000000	324.000000	1607948746.691899
182	4018.709473	27664.640625	-61191.742188	-187500.015625	-187500.015625	-187500.015625	-187500.015625	-187500.015625	257.000000	428.000000	323.000000	1607948746.691900
183	3797.494141	27453.505859	-58226.941406	-187500.015625	-187500.015625	-187500.015625	-187500.015625	-187500.015625	256.000000	428.000000	323.000000	1607948746.691902
184	3452.182129	27116.888672	-42695.339844	-187500.015625	-187500.015625	-187500.015625	-187500.015625	-187500.015625	257.000000	428.000000	324.000000	1607948746.691904
185	3451.086914	27109.357422	-35732.257812	-187500.015625	-187500.015625	-187500.015625	-187500.015625	-187500.015625	257.000000	428.000000	324.000000	1607948746.691905
186	3798.432861	27443.537109	-46756.316406	-187500.015625	-187500.015625	-187500.015625	-187500.015625	-187500.015625	258.000000	428.000000	324.000000	1607948746.691908
187	4009.992188	27649.308594	-60277.175781	-187500.015625	-187500.015625	-187500.015625	-187500.015625	-187500.015625	257.000000	428.000000	323.000000	1607948746.691909
188	3803.462158	27453.841797	-57770.449219	-187500.015625	-187500.015625	-187500.015625	-187500.015625	-187500.015625	256.000000	427.000000	323.000000	1607948746.691911
189	3460.563965	27122.857422	-42512.300781	-187500.015625	-187500.015625	-187500.015625	-187500.015625	-187500.015625	257.000000	429.000000	323.000000	1607948746.691912
190	3451.623291	27111.324219	-35933.714844	-187500.015625	-187500.015625	-187500.015625	-187500.015625	-187500.015625	257.000000	428.000000	324.000000	1607948746.691914
191	3805.026611	27448.968750	-47462.652344	-187500.015625	-187500.015625	-187500.015625	-187500.015625	-187500.015625	258.000000	428.000000	324.000000	1607948746.691916
192	4014.462646	27655.007812	-60924.414062	-187500.015625	-187500.015625	-187500.015625	-187500.015625	-187500.015625	257.000000	428.000000	323.000000	1607948746.691917
193	3795.191895	27446.152344	-58325.242188	-187500.015625	-187500.015625	-187500.015625	-187500.015625	-187500.015625	256.000000	428.000000	323.000000	1607948746.691919
194	3448.024658	27109.333984	-42923.371094	-187500.015625	-187500.015625	-187500.015625	-187500.015625	-187500.015625	257.000000	429.000000	323.000000	1607948746.691921
195	3444.068359	27100.974609	-35882.707031	-187500.015625	-187500.015625	-187500.015625	-187500.015625	-187500.015625	257.000000	428.000000	324.000000	1607948746.691922
196	3787.435791	27429.970703	-46867.875000	-187500.015625	-187500.015625	-187500.015625	-187500.015625	-187500.015625	257.000000	428.000000	324.000000	1607948746.691924
197	4007.041748	27646.826172	-60498.144531	-187500.015625	-187500.015625	-187500.015625	-187500.015625	-187500.015625	257.000000	428.000000	324.000000	1607948746.691925
198	3803.842041	27459.183594	-58225.242188	-187500.015625	-187500.015625	-187500.015625	-187500.015625	-187500.015625	257.000000	427.000000	323.000000	1607948746.691927
199	3459.737061	27126.814453	-42948.226562	-187500.015625	-187500.015625	-187500.015625	-187500.015625	-187500.015625	256.000000	428.000000	323.000000	1607948746.691928
200	3446.974121	27110.765625	-35967.039062	-187500.015625	-187500.015625	-187500.015625	-187500.015625	-187500.015625	257.000000	428.000000	324.000000	1607948746.691930
201	3800.980957	27449.259766	-47172.773438	-187500.015625	-187500.015625	-187500.015625	-187500.015625	-187500.015625	257.000000	428.000000	324.000000	1607948746.691931
202	4015.446045	27659.992188	-60738.382812	-187500.015625	-187500.015625	-187500.015625	-187500.015625	-187500.015625	257.000000	428.000000	324.000000	1607948746.691933
203	3803.640869	27461.642578	-58492.726562	-187500.015625	-187500.015625	-187500.015625	-187500.015625	-187500.015625	256.000000	428.000000	323.000000	1607948746.691935
204	3453.769043	27123.439453	-43140.250000	-187500.015625	-187500.015625	-187500.015625	-187500.015625	-187500.015625	257.000000	429.000000	323.000000	1607948746.691936
205	3439.240479	27105.244141	-35846.519531	-187500.015625	-187500.015625	-187500.015625	-187500.015625	-187500.015625	257.000000	428.000000	324.000000	1607948746.691938
206	3794.901367	27445.548828	-46874.355469	-187500.015625	-187500.015625	-187500.015625	-187500.015625	-187500.015625	257.000000	428.000000	324.000000	1607948746.691940
207	4018.508301	27665.445312	-60648.437500	-187500.015625	-187500.015625	-187500.015625	-187500.015625	-187500.015625	257.000000	428.000000	324.000000	1607948746.691941
208	3813.766357	27473.601562	-58637.363281	-187500.015625	-187500.015625	-187500.015625	-187500.015625	-187500.015625	256.000000	428.000000	323.000000	1607948746.691943
209	3462.374512	27132.021484	-43284.039062	-187500.015625	-187500.015625	-187500.015625	-187500.015625	-187500.015625	257.000000	428.000000	323.000000	1607948746.691944
210	3441.117920	27104.796875	-35437.035156	-187500.015625	-187500.015625	-187500.015625	-187500.015625	-187500.015625	257.000000	428.000000	324.000000	1607948746.691947
211	3777.712891	27427.734375	-45718.503906	-187500.015625	-187500.015625	-187500.015625	-187500.015625	-187500.015625	257.000000	428.000000	324.000000	1607948746.691948
212	4002.928955	27649.240234	-59746.746094	-187500.015625	-187500.015625	-187500.015625	-187500.015625	-187500.015625	257.000000	428.000000	324.000000	1607948746.691950
213	3806.166748	27463.498047	-58201.773438	-187500.015625	-187500.015625	-187500.015625	-187500.015625	-187500.015625	256.000000	428.000000	323.000000	1607948746.691952
214	3459.848633	27129.339844	-43112.535156	-187500.015625	-187500.015625	-187500.015625	-187500.015625	-187500.015625	257.000000	428.000000	323.000000	1607948746.691953
215	3440.156982	27105.087891	-35721.527344	-187500.015625	-187500.015625	-187500.015625	-187500.015625	-187500.015625	257.000000	428.000000	324.000000	1607948746.691955
216	3789.961670	27436.630859	-46692.031250	-187500.015625	-187500.015625	-187500.015625	-187500.015625	-187500.015625	257.000000	428.000000	324.000000	1607948746.691956
217	4017.681152	27661.265625	-60683.398438	-187500.015625	-187500.015625	-187500.015625	-187500.015625	-187500.015625	257.000000	428.000000	324.000000	1607948746.691958
218	3813.565186	27471.701172	-59038.152344	-187500.015625	-187500.015625	-187500.015625	-187500.015625	-187500.015625	256.000000	428.000000	322.000000	1607948746.691960
219	3458.954590	27128.265625	-43674.546875	-187500.015625	-187500.015625	-187500.015625	-187500.015625	-187500.015625	257.000000	428.000000	324.000000	1607948746.691961
220	3429.226807	27094.806641	-35297.089844	-187500.015625	-187500.015625	-187500.015625	-187500.015625	-187500.015625	257.000000	428.000000	324.000000	1607948746.691963
221	3768.861572	27422.281250	-45207.339844	-187500.015625	-187500.015625	-187500.015625	-187500.015625	-187500.015625	258.000000	427.000000	325.000000	1607948746.691964
222	4009.880371	27657.779297	-59594.285156	-187500.015625	-187500.015625	-187500.015625	-187500.015625	-187500.015625	257.000000	428.000000	323.000000	1607948746.691966
223	3822.170410	27481.357422	-58600.035156	-187500.015625	-187500.015625	-187500.015625	-187500.015625	-187500.015625	256.000000	428.000000	323.000000	1607948746.691967
224	3463.313232	27134.525391	-43389.562500	-187500.015625	-187500.015625	-187500.015625	-187500.015625	-187500.015625	256.000000	429.000000	323.000000	1607948746.691969
225	3425.449463	27094.761719	-35319.355469	-187500.015625	-187500.015625	-187500.015625	-187500.015625	-187500.015625	257.000000	428.000000	324.000000	1607948746.691971
226	3781.758545	27435.201172	-46183.218750	-187500.015625	-187500.015625	-187500.015625	-187500.015625	-187500.015625	257.000000	428.000000	324.000000	1607948746.691972
227	4028.924072	27680.085938	-60828.640625	-187500.015625	-187500.015625	-187500.015625	-187500.015625	-187500.015625	257.000000	428.000000	323.000000	1607948746.691974
228	3832.854736	27496.511719	-59671.355469	-187500.015625	-187500.015625	-187500.015625	-187500.015625	-187500.015625	256.000000	428.000000	322.000000	1607948746.691976
229	3471.359863	27145.476562	-43935.300781	-187500.015625	-187500.015625	-187500.015625	-187500.015625	-187500.015625	257.000000	428.000000	324.000000	1607948746.691977
230	3429.562256	27098.404297	-35269.261719	-187500.015625	-187500.015625	-187500.015625	-187500.015625	-187500.015625	257.000000	428.000000	324.000000	1607948746.691979
231	3788.464111	27438.777344	-46080.109375	-187500.015625	-187500.015625	-187500.015625	-187500.015625	-187500.015625	257.000000	428.000000	324.000000	1607948746.691980
232	4044.145752	27689.808594	-61592.062500	-187500.015625	-187500.015625	-187500.015625	-187500.015625	-187500.015625	257.000000	428.000000	323.000000	1607948746.691982
233	3846.019775	27505.855469	-60953.964844	-187500.015625	-187500.015625	-187500.015625	-187500.015625	-187500.015625	256.000000	428.000000	323.000000	1607948746.691984
234	3458.798340	27132.087891	-44538.574219	-187500.015625	-187500.015625	-187500.015625	-187500.015625	-187500.015625	256.000000	428.000000	323.000000	1607948746.691986
235	3402.941162	27072.341797	-34735.660156	-187500.015625	-187500.015625	-187500.015625	-187500.015625	-187500.015625	257.000000	428.000000	324.000000	1607948746.691988
236	3771.208496	27422.281250	-45328.085938	-187500.015625	-187500.015625	-187500.015625	-187500.015625	-187500.015625	257.000000	428.000000	324.000000	1607948746.691989
237	4045.687988	27691.708984	-61466.960938	-187500.015625	-187500.015625	-187500.015625	-187500.015625	-187500.015625	257.000000	429.000000	323.000000	1607948746.691991
238	3849.596191	27507.867188	-61283.226562	-187500.015625	-187500.015625	-187500.015625	-187500.015625	-187500.015625	256.000000	427.000000	323.000000	1607948746.691992
239	3449.790527	27120.734375	-44382.761719	-187500.015625	-187500.015625	-187500.015625	-187500.015625	-187500.015625	256.000000	428.000000	323.000000	1607948746.691994
240	3381.170654	27050.437500	-33808.800781	-187500.015625	-187500.015625	-187500.015625	-187500.015625	-187500.015625	257.000000	428.000000	324.000000	1607948746.691996
241	3768.928711	27418.726562	-44613.722656	-187500.015625	-187500.015625	-187500.015625	-187500.015625	-187500.015625	257.000000	428.000000	324.000000	1607948747.170690
242	4064.709229	27707.400391	-61729.503906	-187500.015625	-187500.015625	-187500.015625	-187500.015625	-187500.015625	257.000000	428.000000	324.000000	1607948747.170790
243	3867.566895	27523.847656	-61893.476562	-187500.015625	-187500.015625	-187500.015625	-187500.015625	-187500.015625	256.000000	428.000000	323.000000	1607948747.171081
244	3461.458008	27131.820312	-44799.824219	-187500.015625	-187500.015625	-187500.015625	-187500.015625	-187500.015625	257.000000	428.000000	323.000000	1607948747.171379
245	3384.635254	27050.996094	-33544.871094	-187500.015625	-187500.015625	-187500.015625	-187500.015625	-187500.015625	257.000000	428.000000	324.000000	1607948747.171391
246	3756.255127	27407.462891	-43485.027344	-187500.015625	-187500.015625	-187500.015625	-187500.015625	-187500.015625	257.000000	428.000000	325.000000	1607948747.171401
247	4052.482910	27698.660156	-60679.464844	-187500.015625	-187500.015625	-187500.015625	-187500.015625	-187500.015625	257.000000	428.000000	323.000000	1607948747.171411
248	3878.720459	27536.900391	-61471.832031	-187500.015625	-187500.015625	-187500.015625	-187500.015625	-187500.015625	256.000000	428.000000	323.000000	1607948747.171420
249	3466.487305	27136.156250	-44581.066406	-187500.015625	-187500.015625	-187500.015625	-187500.015625	-187500.015625	256.000000	428.000000	323.000000	1607948747.171429
250	3379.583740	27046.794922	-33467.175781	-187500.015625	-187500.015625	-187500.015625	-187500.015625	-187500.015625	257.000000	428.000000	324.000000	1607948747.171438
251	3767.118164	27414.792969	-44213.023438	-187500.015625	-187500.015625	-187500.015625	-187500.015625	-187500.015625	257.000000	428.000000	324.000000	1607948747.171448
252	4079.662598	27722.375000	-61967.214844	-187500.015625	-187500.015625	-187500.015625	-187500.015625	-187500.015625	257.000000	428.000000	324.000000	1607948747.171457
253	3888.376465	27545.373047	-62719.148438	-187500.015625	-187500.015625	-187500.015625	-187500.015625	-187500.015625	256.000000	428.000000	322.000000	1607948747.171466
254	3464.363770	27133.474609	-45422.789062	-187500.015625	-187500.015625	-187500.015625	-187500.015625	-187500.015625	257.000000	428.000000	323.000000	1607948747.171476
255	3370.262939	27037.048828	-33660.742188	-187500.015625	-187500.015625	-187500.015625	-187500.015625	-187500.015625	257.000000	428.000000	324.000000	1607948747.171486
256	3758.043457	27405.875000	-44116.328125	-187500.015625	-187500.015625	-187500.015625	-187500.015625	-187500.015625	257.000000	427.000000	324.000000	1607948747.171506
257	4070.095947	27714.775391	-62144.105469	-187500.015625	-187500.015625	-187500.015625	-187500.015625	-187500.015625	257.000000	429.000000	323.000000	1607948747.171515
258	3881.447266	27540.007812	-63178.253906	-187500.015625	-187500.015625	-187500.015625	-187500.015625	-187500.015625	256.000000	427.000000	323.000000	1607948747.171524
259	3454.573730	27123.908203	-45807.933594	-187500.015625	-187500.015625	-187500.015625	-187500.015625	-187500.015625	256.000000	428.000000	323.000000	1607948747.171534
260	3351.398193	27018.138672	-33637.921875	-187500.015625	-187500.015625	-187500.015625	-187500.015625	-187500.015625	257.000000	428.000000	324.000000	1607948747.171543
261	3739.021973	27387.234375	-43817.664062	-187500.015625	-187500.015625	-187500.015625	-187500.015625	-187500.015625	257.000000	428.000000	324.000000	1607948747.171552
262	4065.960938	27709.031250	-61978.277344	-187500.015625	-187500.015625	-187500.015625	-187500.015625	-187500.015625	257.000000	428.000000	323.000000	1607948747.171561
263	3894.545410	27553.486328	-63308.164062	-187500.015625	-187500.015625	-187500.015625	-187500.015625	-187500.015625	256.000000	427.000000	323.000000	1607948747.171571
264	3465.436768	27137.810547	-46082.679688	-187500.015625	-187500.015625	-187500.015625	-187500.015625	-187500.015625	256.000000	428.000000	323.000000	1607948747.171580
265	3353.588623	27023.548828	-33808.687500	-187500.015625	-187500.015625	-187500.015625	-187500.015625	-187500.015625	257.000000	428.000000	324.000000	1607948747.171589
266	3740.966553	27393.269531	-43770.210938	-187500.015625	-187500.015625	-187500.015625	-187500.015625	-187500.015625	257.000000	428.000000	324.000000	1607948747.171598
267	4075.102783	27722.621094	-61851.320312	-187500.015625	-187500.015625	-187500.015625	-187500.015625	-187500.015625	257.000000	428.000000	324.000000	1607948747.171607
268	3898.434570	27560.347656	-63359.750000	-187500.015625	-187500.015625	-187500.015625	-187500.015625	-187500.015625	256.000000	428.000000	323.000000	1607948747.171618
269	3474.265625	27148.250000	-46391.312500	-187500.015625	-187500.015625	-187500.015625	-187500.015625	-187500.015625	256.000000	428.000000	323.000000	1607948747.171629
270	3362.126953	27034.746094	-34162.203125	-187500.015625	-187500.015625	-187500.015625	-187500.015625	-187500.015625	257.000000	428.000000	324.000000	1607948747.171640
271	3736.809326	27390.787109	-43803.917969	-187500.015625	-187500.015625	-187500.015625	-187500.015625	-187500.015625	257.000000	428.000000	324.000000	1607948747.171651
272	4060.104736	27706.328125	-61627.242188	-187500.015625	-187500.015625	-187500.015625	-187500.015625	-187500.015625	257.000000	428.000000	323.000000	1607948747.171661
273	3891.907959	27550.201172	-63293.320312	-187500.015625	-187500.015625	-187500.015625	-187500.015625	-187500.015625	256.000000	428.000000	322.000000	1607948747.171672
274	3475.159668	27147.958984	-46610.203125	-187500.015625	-187500.015625	-187500.015625	-187500.015625	-187500.015625	256.000000	428.000000	323.000000	1607948747.171682
275	3364.473877	27036.021484	-34372.890625	-187500.015625	-187500.015625	-187500.015625	-187500.015625	-187500.015625	257.000000	428.000000	324.000000	1607948747.171694
276	3725.275635	27378.046875	-43683.621094	-187500.015625	-187500.015625	-187500.015625	-187500.015625	-187500.015625	257.000000	427.000000	324.000000	1607948747.171705
277	4047.855957	27692.267578	-61299.031250	-187500.015625	-187500.015625	-187500.015625	-187500.015625	-187500.015625	257.000000	428.000000	323.000000	1607948747.171715
278	3892.220947	27550.603516	-63128.968750	-187500.015625	-187500.015625	-187500.015625	-187500.015625	-187500.015625	256.000000	427.000000	323.000000	1607948747.171727
279	3484.212158	27156.496094	-46748.539062	-187500.015625	-187500.015625	-187500.015625	-187500.015625	-187500.015625	256.000000	428.000000	322.000000	1607948747.171745
280	3371.291260	27044.984375	-34580.136719	-187500.015625	-187500.015625	-187500.015625	-187500.015625	-187500.015625	257.000000	428.000000	324.000000	1607948747.171757
281	3718.525391	27375.341797	-43554.316406	-187500.015625	-187500.015625	-187500.015625	-187500.015625	-187500.015625	257.000000	428.000000	324.000000	1607948747.171767
282	4034.400391	27680.511719	-60899.695312	-187500.015625	-187500.015625	-187500.015625	-187500.015625	-187500.015625	257.000000	428.000000	324.000000	1607948747.171776
283	3887.839844	27548.679688	-62905.851562	-187500.015625	-187500.015625	-187500.015625	-187500.015625	-187500.015625	256.000000	428.000000	323.000000	1607948747.171786
284	3481.507568	27155.558594	-46899.277344	-187500.015625	-187500.015625	-187500.015625	-187500.015625	-187500.015625	256.000000	428.000000	323.000000	1607948747.171794
285	3364.071533	27036.378906	-34911.902344	-187500.015625	-187500.015625	-187500.015625	-187500.015625	-187500.015625	257.000000	428.000000	324.000000	1607948747.171804
286	3717.877197	27372.101562	-43738.003906	-187500.015625	-187500.015625	-187500.015625	-187500.015625	-187500.015625	257.000000	427.000000	324.000000	1607948747.171813
287	4043.229248	27689.943359	-60802.261719	-187500.015625	-187500.015625	-187500.015625	-187500.015625	-187500.015625	257.000000	428.000000	323.000000	1607948747.171822
288	3898.836914	27558.425781	-62835.644531	-187500.015625	-187500.015625	-187500.015625	-187500.015625	-187500.015625	256.000000	427.000000	323.000000	1607948747.171832
289	3503.099365	27176.435547	-47163.027344	-187500.015625	-187500.015625	-187500.015625	-187500.015625	-187500.015625	256.000000	428.000000	323.000000	1607948747.171841
290	3386.468018	27059.601562	-35391.484375	-187500.015625	-187500.015625	-187500.015625	-187500.015625	-187500.015625	257.000000	428.000000	324.000000	1607948747.171851
291	3723.219238	27380.505859	-44057.433594	-187500.015625	-187500.015625	-187500.015625	-187500.015625	-187500.015625	257.000000	428.000000	324.000000	1607948747.171863
292	4029.326416	27678.521484	-60772.089844	-187500.015625	-187500.015625	-187500.015625	-187500.015625	-187500.015625	257.000000	428.000000	324.000000	1607948747.171874
293	3885.001221	27547.832031	-62822.792969	-187500.015625	-187500.015625	-187500.015625	-187500.015625	-187500.015625	256.000000	427.000000	323.000000	1607948747.171884
294	3499.880615	27173.820312	-47478.031250	-187500.015625	-187500.015625	-187500.015625	-187500.015625	-187500.015625	256.000000	428.000000	323.000000	1607948747.171894
295	3379.382568	27053.589844	-35825.195312	-187500.015625	-187500.015625	-187500.015625	-187500.015625	-187500.015625	257.000000	428.000000	324.000000	1607948747.171903
296	3712.423340	27368.345703	-44310.343750	-187500.015625	-187500.015625	-187500.015625	-187500.015625	-187500.015625	257.000000	427.000000	324.000000	1607948747.171912
297	4021.257568	27668.462891	-60685.476562	-187500.015625	-187500.015625	-187500.015625	-187500.015625	-187500.015625	257.000000	428.000000	323.000000	1607948747.171921
298	3890.164551	27550.044922	-62782.382812	-187500.015625	-187500.015625	-187500.015625	-187500.015625	-187500.015625	256.000000	428.000000	322.000000	1607948747.171931
299	3509.357910	27181.150391	-47731.703125	-187500.015625	-187500.015625	-187500.015625	-187500.015625	-187500.015625	256.000000	428.000000	323.000000	1607948747.171940
300	3391.944092	27064.363281	-36232.578125	-187500.015625	-187500.015625	-187500.015625	-187500.015625	-187500.015625	257.000000	428.000000	324.000000	1607948747.171949
301	3721.654785	27376.996094	-44536.609375	-187500.015625	-187500.015625	-187500.015625	-187500.015625	-187500.015625	257.000000	428.000000	324.000000	1607948747.171958
302	4024.789062	27673.470703	-60565.269531	-187500.015625	-187500.015625	-187500.015625	-187500.015625	-187500.015625	257.000000	429.000000	323.000000	1607948747.171968
303	3894.545410	27556.638672	-62642.484375	-187500.015625	-187500.015625	-187500.015625	-187500.015625	-187500.015625	256.000000	428.000000	323.000000	1607948747.171982
304	3517.359863	27193.064453	-47937.160156	-187500.015625	-187500.015625	-187500.015625	-187500.015625	-187500.015625	256.000000	428.000000	323.000000	1607948747.171991
305	3393.083984	27068.699219	-36646.332031	-187500.015625	-187500.015625	-187500.015625	-187500.015625	-187500.015625	257.000000	428.000000	324.000000	1607948747.172000
306	3712.959961	27370.402344	-44527.937500	-187500.015625	-187500.015625	-187500.015625	-187500.015625	-187500.015625	257.000000	428.000000	324.000000	1607948747.172009
307	4015.021240	27663.769531	-60142.394531	-187500.015625	-187500.015625	-187500.015625	-187500.015625	-187500.015625	257.000000	428.000000	324.000000	1607948747.172018
308	3888.152832	27550.201172	-62284.074219	-187500.015625	-187500.015625	-187500.015625	-187500.015625	-187500.015625	256.000000	428.000000	323.000000	1607948747.172027
309	3511.257812	27185.687500	-48043.710938	-187500.015625	-187500.015625	-187500.015625	-187500.015625	-187500.015625	256.000000	428.000000	323.000000	1607948747.172037
310	3381.014160	27057.701172	-36984.894531	-187500.015625	-187500.015625	-187500.015625	-187500.015625	-187500.015625	257.000000	428.000000	324.000000	1607948747.172046
311	3687.903564	27346.888672	-44664.058594	-187500.015625	-187500.015625	-187500.015625	-187500.015625	-187500.015625	257.000000	428.000000	324.000000	1607948747.172055
312	3990.769775	27641.351562	-59994.695312	-187500.015625	-187500.015625	-187500.015625	-187500.015625	-187500.015625	257.000000	428.000000	323.000000	1607948747.172065
313	3875.568848	27538.779297	-62233.714844	-187500.015625	-187500.015625	-187500.015625	-187500.015625	-187500.015625	256.000000	428.000000	323.000000	1607948747.172074
314	3513.269531	27189.509766	-48158.554688	-187500.015625	-187500.015625	-187500.015625	-187500.015625	-187500.015625	257.000000	428.000000	323.000000	1607948747.172083
315	3394.894531	27071.023438	-37076.582031	-187500.015625	-187500.015625	-187500.015625	-187500.015625	-187500.015625	257.000000	428.000000	324.000000	1607948747.172098
316	3697.850098	27358.019531	-44540.074219	-187500.015625	-187500.015625	-187500.015625	-187500.015625	-187500.015625	257.000000	428.000000	324.000000	1607948747.172107
317	3996.134033	27647.945312	-59857.613281	-187500.015625	-187500.015625	-187500.015625	-187500.015625	-187500.015625	257.000000	428.000000	324.000000	1607948747.172118
318	3880.910889	27543.181641	-62267.285156	-187500.015625	-187500.015625	-187500.015625	-187500.015625	-187500.015625	256.000000	428.000000	323.000000	1607948747.172127
319	3517.180908	27190.068359	-48410.769531	-187500.015625	-187500.015625	-187500.015625	-187500.015625	-187500.015625	256.000000	428.000000	323.000000	1607948747.172136
320	3389.552490	27062.306641	-37042.695312	-187500.015625	-187500.015625	-187500.015625	-187500.015625	-187500.015625	257.000000	428.000000	324.000000	1607948747.172146
321	3684.640137	27347.447266	-43557.089844	-187500.015625	-187500.015625	-187500.015625	-187500.015625	-187500.015625	257.000000	428.000000	324.000000	1607948747.172155
322	3984.757080	27641.574219	-58685.261719	-187500.015625	-187500.015625	-187500.015625	-187500.015625	-187500.015625	257.000000	428.000000	323.000000	1607948747.172164
323	3885.671875	27549.820312	-61605.339844	-187500.015625	-187500.015625	-187500.015625	-187500.015625	-187500.015625	256.000000	428.000000	323.000000	1607948747.172174
324	3530.212158	27205.960938	-48236.960938	-187500.015625	-187500.015625	-187500.015625	-187500.015625	-187500.015625	256.000000	428.000000	323.000000	1607948747.172183
325	3400.795410	27078.935547	-37416.460938	-187500.015625	-187500.015625	-187500.015625	-187500.015625	-187500.015625	257.000000	428.000000	323.000000	1607948747.172193
326	3696.173828	27358.556641	-44834.335938	-187500.015625	-187500.015625	-187500.015625	-187500.015625	-187500.015625	257.000000	428.000000	324.000000	1607948747.172206
327	3989.920410	27643.496094	-59905.957031	-187500.015625	-187500.015625	-187500.015625	-187500.015625	-187500.015625	257.000000	428.000000	323.000000	1607948747.172216
328	3881.581543	27546.423828	-62511.078125	-187500.015625	-187500.015625	-187500.015625	-187500.015625	-187500.015625	256.000000	427.000000	323.000000	1607948747.172225
329	3521.606689	27197.847656	-48968.914062	-187500.015625	-187500.015625	-187500.015625	-187500.015625	-187500.015625	256.000000	428.000000	323.000000	1607948747.172234
330	3391.810059	27066.039062	-37481.660156	-187500.015625	-187500.015625	-187500.015625	-187500.015625	-187500.015625	257.000000	428.000000	323.000000	1607948747.172243
331	3675.766602	27337.814453	-43636.683594	-187500.015625	-187500.015625	-187500.015625	-187500.015625	-187500.015625	257.000000	428.000000	324.000000	1607948747.172252
332	3973.067139	27627.738281	-58675.203125	-187500.015625	-187500.015625	-187500.015625	-187500.015625	-187500.015625	257.000000	428.000000	323.000000	1607948747.172261
333	3888.823486	27551.207031	-61899.601562	-187500.015625	-187500.015625	-187500.015625	-187500.015625	-187500.015625	256.000000	428.000000	323.000000	1607948747.172271
334	3533.765869	27205.849609	-48806.531250	-187500.015625	-187500.015625	-187500.015625	-187500.015625	-187500.015625	256.000000	428.000000	323.000000	1607948747.172280
335	3404.058838	27077.640625	-37839.781250	-187500.015625	-187500.015625	-187500.015625	-187500.015625	-187500.015625	257.000000	428.000000	324.000000	1607948747.172289
336	3691.815186	27349.302734	-44866.007812	-187500.015625	-187500.015625	-187500.015625	-187500.015625	-187500.015625	257.000000	427.000000	324.000000	1607948747.172298
337	3988.288574	27637.484375	-59807.835938	-187500.015625	-187500.015625	-187500.015625	-187500.015625	-187500.015625	257.000000	428.000000	323.000000	1607948747.172307
338	3889.337402	27550.222656	-62667.808594	-187500.015625	-187500.015625	-187500.015625	-187500.015625	-187500.015625	256.000000	428.000000	323.000000	1607948747.172317
339	3538.683350	27212.599609	-49388.390625	-187500.015625	-187500.015625	-187500.015625	-187500.015625	-187500.015625	256.000000	428.000000	323.000000	1607948747.172326
340	3404.170654	27080.746094	-38203.757812	-187500.015625	-187500.015625	-187500.015625	-187500.015625	-187500.015625	257.000000	428.000000	324.000000	1607948747.172335
341	3683.254395	27345.234375	-44886.683594	-187500.015625	-187500.015625	-187500.015625	-187500.015625	-187500.015625	257.000000	428.000000	324.000000	1607948747.172344
342	3979.839600	27632.746094	-59760.539062	-187500.015625	-187500.015625	-187500.015625	-187500.015625	-187500.015625	257.000000	428.000000	323.000000	1607948747.172354
343	3886.699951	27549.619141	-62783.945312	-187500.015625	-187500.015625	-187500.015625	-187500.015625	-187500.015625	256.000000	428.000000	323.000000	1607948747.172363
344	3530.077881	27204.285156	-49610.789062	-187500.015625	-187500.015625	-187500.015625	-187500.015625	-187500.015625	256.000000	428.000000	323.000000	1607948747.172373
345	3386.602051	27061.033203	-37941.011719	-187500.015625	-187500.015625	-187500.015625	-187500.015625	-187500.015625	257.000000	428.000000	323.000000	1607948747.172383
346	3659.338135	27323.531250	-43578.433594	-187500.015625	-187500.015625	-187500.015625	-187500.015625	-187500.015625	257.000000	428.000000	324.000000	1607948747.172392
347	3958.538574	27615.824219	-58443.171875	-187500.015625	-187500.015625	-187500.015625	-187500.015625	-187500.015625	257.000000	428.000000	323.000000	1607948747.172401
348	3880.195557	27544.769531	-62114.156250	-187500.015625	-187500.015625	-187500.015625	-187500.015625	-187500.015625	257.000000	428.000000	323.000000	1607948747.172410
349	3534.078857	27210.587891	-49472.320312	-187500.015625	-187500.015625	-187500.015625	-187500.015625	-187500.015625	256.000000	428.000000	323.000000	1607948747.172424
350	3395.922852	27074.398438	-38324.367188	-187500.015625	-187500.015625	-187500.015625	-187500.015625	-187500.015625	257.000000	428.000000	324.000000	1607948747.172433
351	3671.363281	27332.695312	-44808.429688	-187500.015625	-187500.015625	-187500.015625	-187500.015625	-187500.015625	257.000000	427.000000	324.000000	1607948747.172442
352	3975.145752	27628.164062	-59666.191406	-187500.015625	-187500.015625	-187500.015625	-187500.015625	-187500.015625	257.000000	428.000000	323.000000	1607948747.172452
353	3884.777832	27547.697266	-62981.156250	-187500.015625	-187500.015625	-187500.015625	-187500.015625	-187500.015625	256.000000	428.000000	323.000000	1607948747.172461
354	3541.834961	27218.076172	-50143.699219	-187500.015625	-187500.015625	-187500.015625	-187500.015625	-187500.015625	256.000000	428.000000	323.000000	1607948747.172470
355	3397.979004	27076.880859	-38375.730469	-187500.015625	-187500.015625	-187500.015625	-187500.015625	-187500.015625	257.000000	428.000000	323.000000	1607948747.172479
356	3662.087402	27330.035156	-43782.304688	-187500.015625	-187500.015625	-187500.015625	-187500.015625	-187500.015625	257.000000	428.000000	324.000000	1607948747.172489
357	3972.262451	27630.242188	-58712.843750	-187500.015625	-187500.015625	-187500.015625	-187500.015625	-187500.015625	257.000000	428.000000	324.000000	1607948747.172498
358	3903.597900	27569.109375	-62549.230469	-187500.015625	-187500.015625	-187500.015625	-187500.015625	-187500.015625	256.000000	428.000000	323.000000	1607948747.172507
359	3552.787354	27228.380859	-50153.289062	-187500.015625	-187500.015625	-187500.015625	-187500.015625	-187500.015625	256.000000	428.000000	323.000000	1607948747.172516
360	3400.348389	27080.322266	-38866.152344	-187500.015625	-187500.015625	-187500.015625	-187500.015625	-187500.015625	257.000000	428.000000	324.000000	1607948747.172526
361	3676.191162	27341.480469	-44984.875000	-187500.015625	-187500.015625	-187500.015625	-187500.015625	-187500.015625	257.000000	428.000000	324.000000	1607948747.650840
362	3980.018555	27635.337891	-59610.312500	-187500.015625	-187500.015625	-187500.015625	-187500.015625	-187500.015625	257.000000	428.000000	323.000000	1607948747.650889
363	3905.542480	27570.472656	-63190.457031	-187500.015625	-187500.015625	-187500.015625	-187500.015625	-187500.015625	257.000000	428.000000	323.000000	1607948747.650952
364	3556.587158	27232.716797	-50694.378906	-187500.015625	-187500.015625	-187500.015625	-187500.015625	-187500.015625	256.000000	428.000000	323.000000	1607948747.650954
365	3402.628174	27081.595703	-39189.000000	-187500.015625	-187500.015625	-187500.015625	-187500.015625	-187500.015625	257.000000	428.000000	324.000000	1607948747.650956
366	3665.149414	27329.611328	-44894.839844	-187500.015625	-187500.015625	-187500.015625	-187500.015625	-187500.015625	257.000000	428.000000	324.000000	1607948747.650957
367	3976.240967	27629.527344	-59416.210938	-187500.015625	-187500.015625	-187500.015625	-187500.015625	-187500.015625	257.000000	428.000000	324.000000	1607948747.650959
368	3909.051758	27569.667969	-63141.976562	-187500.015625	-187500.015625	-187500.015625	-187500.015625	-187500.015625	256.000000	428.000000	323.000000	1607948747.650960
369	3557.034180	27228.738281	-50792.863281	-187500.015625	-187500.015625	-187500.015625	-187500.015625	-187500.015625	256.000000	428.000000	323.000000	1607948747.650962
370	3397.844971	27073.728516	-39160.746094	-187500.015625	-187500.015625	-187500.015625	-187500.015625	-187500.015625	257.000000	428.000000	324.000000	1607948747.650964
371	3658.354492	27321.921875	-44552.324219	-187500.015625	-187500.015625	-187500.015625	-187500.015625	-187500.015625	257.000000	427.000000	324.000000	1607948747.650966
372	3967.054443	27621.212891	-59103.687500	-187500.015625	-187500.015625	-187500.015625	-187500.015625	-187500.015625	257.000000	428.000000	323.000000	1607948747.650967
373	3906.280029	27570.271484	-63047.250000	-187500.015625	-187500.015625	-187500.015625	-187500.015625	-187500.015625	256.000000	428.000000	323.000000	1607948747.650971
374	3560.900879	27236.091797	-50915.460938	-187500.015625	-187500.015625	-187500.015625	-187500.015625	-187500.015625	256.000000	428.000000	323.000000	1607948747.650973
375	3400.527344	27078.400391	-39307.261719	-187500.015625	-187500.015625	-187500.015625	-187500.015625	-187500.015625	257.000000	428.000000	324.000000	1607948747.650975
376	3667.161133	27330.794922	-44739.695312	-187500.015625	-187500.015625	-187500.015625	-187500.015625	-187500.015625	257.000000	428.000000	324.000000	1607948747.650976
377	3971.994141	27626.957031	-59229.953125	-187500.015625	-187500.015625	-187500.015625	-187500.015625	-187500.015625	257.000000	428.000000	324.000000	1607948747.650978
378	3914.438477	27580.621094	-63234.691406	-187500.015625	-187500.015625	-187500.015625	-187500.015625	-187500.015625	256.000000	428.000000	323.000000	1607948747.650980
379	3567.427734	27244.472656	-51088.710938	-187500.015625	-187500.015625	-187500.015625	-187500.015625	-187500.015625	257.000000	428.000000	323.000000	1607948747.650982
380	3399.499023	27079.740234	-39253.527344	-187500.015625	-187500.015625	-187500.015625	-187500.015625	-187500.015625	257.000000	428.000000	323.000000	1607948747.650983
381	3653.951172	27320.849609	-44365.371094	-187500.015625	-187500.015625	-187500.015625	-187500.015625	-187500.015625	257.000000	428.000000	324.000000	1607948747.650985
382	3962.092529	27618.462891	-58736.269531	-187500.015625	-187500.015625	-187500.015625	-187500.015625	-187500.015625	257.000000	428.000000	324.000000	1607948747.650986
383	3904.223877	27569.445312	-62791.570312	-187500.015625	-187500.015625	-187500.015625	-187500.015625	-187500.015625	256.000000	428.000000	322.000000	1607948747.650988
384	3561.124512	27238.013672	-50693.218750	-187500.015625	-187500.015625	-187500.015625	-187500.015625	-187500.015625	256.000000	428.000000	323.000000	1607948747.650990
385	3394.291016	27074.800781	-38711.656250	-187500.015625	-187500.015625	-187500.015625	-187500.015625	-187500.015625	257.000000	428.000000	323.000000	1607948747.650991
386	3636.494629	27305.626953	-43445.554688	-187500.015625	-187500.015625	-187500.015625	-187500.015625	-187500.015625	257.000000	428.000000	324.000000	1607948747.650993
387	3945.619141	27605.654297	-57790.812500	-187500.015625	-187500.015625	-187500.015625	-187500.015625	-187500.015625	257.000000	428.000000	323.000000	1607948747.650995
388	3893.897217	27562.449219	-61999.871094	-187500.015625	-187500.015625	-187500.015625	-187500.015625	-187500.015625	256.000000	428.000000	323.000000	1607948747.650996
389	3557.034180	27236.740234	-50024.632812	-187500.015625	-187500.015625	-187500.015625	-187500.015625	-187500.015625	256.000000	428.000000	323.000000	1607948747.650998
390	3386.490234	27069.570312	-37961.820312	-187500.015625	-187500.015625	-187500.015625	-187500.015625	-187500.015625	257.000000	428.000000	323.000000	1607948747.651000
391	3632.247803	27301.626953	-42605.687500	-187500.015625	-187500.015625	-187500.015625	-187500.015625	-187500.015625	257.000000	428.000000	324.000000	1607948747.651001
392	3944.501709	27603.173828	-56937.914062	-187500.015625	-187500.015625	-187500.015625	-187500.015625	-187500.015625	257.000000	428.000000	323.000000	1607948747.651003
393	3891.863281	27560.818359	-61329.386719	-187500.015625	-187500.015625	-187500.015625	-187500.015625	-187500.015625	256.000000	428.000000	323.000000	1607948747.651004
394	3555.178955	27237.791016	-49520.308594	-187500.015625	-187500.015625	-187500.015625	-187500.015625	-187500.015625	256.000000	428.000000	323.000000	1607948747.651006
395	3386.803223	27072.320312	-37428.441406	-187500.015625	-187500.015625	-187500.015625	-187500.015625	-187500.015625	257.000000	428.000000	324.000000	1607948747.651008
396	3633.767578	27305.337891	-42080.308594	-187500.015625	-187500.015625	-187500.015625	-187500.015625	-187500.015625	257.000000	428.000000	324.000000	1607948747.651010
397	3945.887451	27607.533203	-56334.105469	-187500.015625	-187500.015625	-187500.015625	-187500.015625	-187500.015625	257.000000	428.000000	324.000000	1607948747.651012
398	3905.989502	27574.832031	-60774.234375	-187500.015625	-187500.015625	-187500.015625	-187500.015625	-187500.015625	256.000000	427.000000	323.000000	1607948747.651013
399	3562.979736	27241.277344	-49082.820312	-187500.015625	-187500.015625	-187500.015625	-187500.015625	-187500.015625	256.000000	427.000000	323.000000	1607948747.651015
400	3381.841064	27064.251953	-36952.105469	-187500.015625	-187500.015625	-187500.015625	-187500.015625	-187500.015625	257.000000	428.000000	323.000000	1607948747.651017
401	3636.069824	27307.392578	-41510.941406	-187500.015625	-187500.015625	-187500.015625	-187500.015625	-187500.015625	257.000000	428.000000	324.000000	1607948747.651018
402	3959.700684	27620.027344	-55769.500000	-187500.015625	-187500.015625	-187500.015625	-187500.015625	-187500.015625	257.000000	428.000000	323.000000	1607948747.651020
403	3918.126465	27587.349609	-60386.500000	-187500.015625	-187500.015625	-187500.015625	-187500.015625	-187500.015625	256.000000	428.000000	323.000000	1607948747.651021
404	3572.836914	27253.882812	-48836.078125	-187500.015625	-187500.015625	-187500.015625	-187500.015625	-187500.015625	256.000000	428.000000	323.000000	1607948747.651023
405	3384.523438	27069.726562	-36622.035156	-187500.015625	-187500.015625	-187500.015625	-187500.015625	-187500.015625	257.000000	429.000000	323.000000	1607948747.651025
406	3627.084473	27299.347656	-40843.988281	-187500.015625	-187500.015625	-187500.015625	-187500.015625	-187500.015625	257.000000	428.000000	324.000000	1607948747.651026
407	3957.912598	27622.150391	-55098.636719	-187500.015625	-187500.015625	-187500.015625	-187500.015625	-187500.015625	257.000000	428.000000	323.000000	1607948747.651028
408	3920.875732	27592.958984	-59896.636719	-187500.015625	-187500.015625	-187500.015625	-187500.015625	-187500.015625	256.000000	427.000000	323.000000	1607948747.651030
409	3583.498535	27264.857422	-48532.722656	-187500.015625	-187500.015625	-187500.015625	-187500.015625	-187500.015625	256.000000	428.000000	323.000000	1607948747.651031
410	3391.407715	27076.767578	-36228.847656	-187500.015625	-187500.015625	-187500.015625	-187500.015625	-187500.015625	257.000000	428.000000	324.000000	1607948747.651033
411	3628.023193	27299.861328	-40293.085938	-187500.015625	-187500.015625	-187500.015625	-187500.015625	-187500.015625	257.000000	427.000000	324.000000	1607948747.651034
412	3955.878662	27616.496094	-54536.109375	-187500.015625	-187500.015625	-187500.015625	-187500.015625	-187500.015625	257.000000	428.000000	323.000000	1607948747.651036
413	3926.329590	27596.087891	-59497.972656	-187500.015625	-187500.015625	-187500.015625	-187500.015625	-187500.015625	257.000000	428.000000	323.000000	1607948747.651038
414	3586.829102	27268.232422	-48225.585938	-187500.015625	-187500.015625	-187500.015625	-187500.015625	-187500.015625	256.000000	428.000000	323.000000	1607948747.651039
415	3397.666260	27085.886719	-35833.554688	-187500.015625	-187500.015625	-187500.015625	-187500.015625	-187500.015625	257.000000	428.000000	324.000000	1607948747.651041
416	3627.442139	27305.023438	-39689.589844	-187500.015625	-187500.015625	-187500.015625	-187500.015625	-187500.015625	257.000000	428.000000	324.000000	1607948747.651043
417	3942.802979	27609.589844	-53920.207031	-187500.015625	-187500.015625	-187500.015625	-187500.015625	-187500.015625	257.000000	429.000000	324.000000	1607948747.651044
418	3917.053711	27591.349609	-59093.472656	-187500.015625	-187500.015625	-187500.015625	-187500.015625	-187500.015625	256.000000	428.000000	323.000000	1607948747.651046
419	3590.338135	27275.386719	-47992.144531	-187500.015625	-187500.015625	-187500.015625	-187500.015625	-187500.015625	256.000000	428.000000	323.000000	1607948747.651048
420	3400.951904	27089.396484	-35563.144531	-187500.015625	-187500.015625	-187500.015625	-187500.015625	-187500.015625	257.000000	428.000000	323.000000	1607948747.651050
421	3627.755127	27301.470703	-39297.250000	-187500.015625	-187500.015625	-187500.015625	-187500.015625	-187500.015625	257.000000	428.000000	324.000000	1607948747.651052
422	3948.010742	27610.953125	-53482.292969	-187500.015625	-187500.015625	-187500.015625	-187500.015625	-187500.015625	257.000000	428.000000	323.000000	1607948747.651053
423	3927.156738	27598.792969	-58734.437500	-187500.015625	-187500.015625	-187500.015625	-187500.015625	-187500.015625	256.000000	428.000000	323.000000	1607948747.651055
424	3589.980713	27273.619141	-47759.058594	-187500.015625	-187500.015625	-187500.015625	-187500.015625	-187500.015625	256.000000	428.000000	323.000000	1607948747.651056
425	3391.564209	27078.734375	-35337.125000	-187500.015625	-187500.015625	-187500.015625	-187500.015625	-187500.015625	261.000000	428.000000	1018.000000	1607948747.651058
426	3620.915527	27295.501953	-39024.511719	-187500.015625	-187500.015625	-187500.015625	-187500.015625	-187500.015625	303.000000	428.000000	1018.000000	1607948747.651060
427	3950.402588	27614.751953	-53219.011719	-187500.015625	-187500.015625	-187500.015625	-187500.015625	-187500.015625	335.000000	428.000000	1019.000000	1607948747.651061
428	3932.163330	27604.158203	-58614.296875	-187500.015625	-187500.015625	-187500.015625	-187500.015625	-187500.015625	360.000000	428.000000	1018.000000	1607948747.651063
429	3602.207031	27284.304688	-47760.894531	-187500.015625	-187500.015625	-187500.015625	-187500.015625	-187500.015625	380.000000	428.000000	1019.000000	1607948747.651065
430	3401.868408	27086.691406	-35208.445312	-187500.015625	-187500.015625	-187500.015625	-187500.015625	-187500.015625	396.000000	428.000000	1018.000000	1607948747.651066
431	3617.026123	27288.662109	-38694.511719	-187500.015625	-187500.015625	-187500.015625	-187500.015625	-187500.015625	410.000000	428.000000	1019.000000	1607948747.651067
432	3941.238281	27601.140625	-52785.230469	-187500.015625	-187500.015625	-187500.015625	-187500.015625	-187500.015625	420.000000	428.000000	1018.000000	1607948747.651069
433	3930.218750	27600.201172	-58310.914062	-187500.015625	-187500.015625	-187500.015625	-187500.015625	-187500.015625	428.000000	428.000000	1019.000000	1607948747.651071
434	3599.882324	27283.119141	-47591.152344	-187500.015625	-187500.015625	-187500.015625	-187500.015625	-187500.015625	434.000000	428.000000	1018.000000	1607948747.651073
435	3399.767334	27088.726562	-35026.882812	-187500.015625	-187500.015625	-187500.015625	-187500.015625	-187500.015625	440.000000	428.000000	1018.000000	1607948747.651074
436	3623.441162	27299.994141	-38406.019531	-187500.015625	-187500.015625	-187500.015625	-187500.015625	-187500.015625	444.000000	427.000000	1018.000000	1607948747.651076
437	3949.418945	27613.925781	-52516.136719	-187500.015625	-187500.015625	-187500.015625	-187500.015625	-187500.015625	447.000000	428.000000	1019.000000	1607948747.651078
438	3934.979736	27606.929688	-58168.960938	-187500.015625	-187500.015625	-187500.015625	-187500.015625	-187500.015625	449.000000	428.000000	1018.000000	1607948747.651079
439	3603.480957	27283.746094	-47573.921875	-187500.015625	-187500.015625	-187500.015625	-187500.015625	-187500.015625	452.000000	427.000000	1019.000000	1607948747.651081
440	3402.628174	27090.224609	-34871.492188	-187500.015625	-187500.015625	-187500.015625	-187500.015625	-187500.015625	454.000000	428.000000	1018.000000	1607948747.651083
441	3618.926025	27294.652344	-37932.183594	-187500.015625	-187500.015625	-187500.015625	-187500.015625	-187500.015625	455.000000	427.000000	1019.000000	1607948747.651084
442	3950.246094	27614.082031	-52031.839844	-187500.015625	-187500.015625	-187500.015625	-187500.015625	-187500.015625	456.000000	428.000000	1018.000000	1607948747.651086
443	3944.210938	27615.421875	-57932.164062	-187500.015625	-187500.015625	-187500.015625	-187500.015625	-187500.015625	457.000000	428.000000	1018.000000	1607948747.651088
444	3618.702637	27300.173828	-47503.175781	-187500.015625	-187500.015625	-187500.015625	-187500.015625	-187500.015625	457.000000	428.000000	1018.000000	1607948747.651090
445	3413.066650	27098.494141	-34503.378906	-187500.015625	-187500.015625	-187500.015625	-187500.015625	-187500.015625	458.000000	428.000000	1018.000000	1607948747.651091
446	3610.968994	27287.902344	-36506.207031	-187500.015625	-187500.015625	-187500.015625	-187500.015625	-187500.015625	459.000000	428.000000	1018.000000	1607948747.651093
447	3930.531738	27600.693359	-50383.312500	-187500.015625	-187500.015625	-187500.015625	-187500.015625	-187500.015625	459.000000	428.000000	1019.000000	1607948747.651094
448	3945.842773	27621.414062	-56888.406250	-187500.015625	-187500.015625	-187500.015625	-187500.015625	-187500.015625	459.000000	428.000000	1019.000000	1607948747.651096
449	3621.742432	27308.376953	-46962.199219	-187500.015625	-187500.015625	-187500.015625	-187500.015625	-187500.015625	459.000000	427.000000	1019.000000	1607948747.651098
450	3405.377441	27097.197266	-34344.882812	-187500.015625	-187500.015625	-187500.015625	-187500.015625	-187500.015625	459.000000	428.000000	1018.000000	1607948747.651099
451	3605.358643	27284.236328	-37171.195312	-187500.015625	-187500.015625	-187500.015625	-187500.015625	-187500.015625	460.000000	427.000000	1019.000000	1607948747.651101
452	3926.687256	27593.853516	-51306.191406	-187500.015625	-187500.015625	-187500.015625	-187500.015625	-187500.015625	460.000000	428.000000	1018.000000	1607948747.651103
453	3921.993408	27594.634766	-57528.359375	-187500.015625	-187500.015625	-187500.015625	-187500.015625	-187500.015625	460.000000	428.000000	1019.000000	1607948747.651104
454	3597.669678	27280.974609	-47390.636719	-187500.015625	-187500.015625	-187500.015625	-187500.015625	-187500.015625	460.000000	428.000000	1018.000000	1607948747.651106
455	3391.385254	27078.667969	-34543.078125	-187500.015625	-187500.015625	-187500.015625	-187500.015625	-187500.015625	460.000000	428.000000	1019.000000	1607948747.651108
456	3599.100098	27273.396484	-37195.023438	-187500.015625	-187500.015625	-187500.015625	-187500.015625	-187500.015625	461.000000	427.000000	1019.000000	1607948747.651109
457	3932.185791	27593.250000	-51204.089844	-187500.015625	-187500.015625	-187500.015625	-187500.015625	-187500.015625	461.000000	428.000000	1018.000000	1607948747.651111
458	3944.188721	27610.572266	-57502.742188	-187500.015625	-187500.015625	-187500.015625	-187500.015625	-187500.015625	460.000000	427.000000	1018.000000	1607948747.651112
459	3620.714355	27300.308594	-47496.046875	-187500.015625	-187500.015625	-187500.015625	-187500.015625	-187500.015625	460.000000	428.000000	1018.000000	1607948747.651114
460	3407.880859	27094.806641	-34593.437500	-187500.015625	-187500.015625	-187500.015625	-187500.015625	-187500.015625	460.000000	428.000000	1018.000000	1607948747.651116
461	3599.323730	27275.855469	-37092.695312	-187500.015625	-187500.015625	-187500.015625	-187500.015625	-187500.015625	460.000000	428.000000	1018.000000	1607948747.651117
462	3926.217773	27591.820312	-51039.671875	-187500.015625	-187500.015625	-187500.015625	-187500.015625	-187500.015625	461.000000	428.000000	1019.000000	1607948747.651119
463	3936.477295	27607.779297	-57438.593750	-187500.015625	-187500.015625	-187500.015625	-187500.015625	-187500.015625	460.000000	428.000000	1018.000000	1607948747.651121
464	3615.864014	27298.810547	-47532.949219	-187500.015625	-187500.015625	-187500.015625	-187500.015625	-187500.015625	460.000000	428.000000	1018.000000	1607948747.651122
465	3393.218262	27082.892578	-34501.257812	-187500.015625	-187500.015625	-187500.015625	-187500.015625	-187500.015625	460.000000	428.000000	1019.000000	1607948747.651124
466	3589.555908	27269.685547	-36744.902344	-187500.015625	-187500.015625	-187500.015625	-187500.015625	-187500.015625	461.000000	428.000000	1018.000000	1607948747.651126
467	3921.076904	27587.728516	-50742.726562	-187500.015625	-187500.015625	-187500.015625	-187500.015625	-187500.015625	461.000000	428.000000	1019.000000	1607948747.651128
468	3934.420898	27607.734375	-57281.574219	-187500.015625	-187500.015625	-187500.015625	-187500.015625	-187500.015625	460.000000	428.000000	1018.000000	1607948747.651129
469	3616.690918	27301.068359	-47475.886719	-187500.015625	-187500.015625	-187500.015625	-187500.015625	-187500.015625	460.000000	427.000000	1018.000000	1607948747.651131
470	3395.296875	27086.267578	-34371.171875	-187500.015625	-187500.015625	-187500.015625	-187500.015625	-187500.015625	460.000000	429.000000	1018.000000	1607948747.651133
471	3582.157471	27261.392578	-36532.316406	-187500.015625	-187500.015625	-187500.015625	-187500.015625	-187500.015625	461.000000	428.000000	1019.000000	1607948747.651134
472	3916.003174	27583.548828	-50537.828125	-187500.015625	-187500.015625	-187500.015625	-187500.015625	-187500.015625	461.000000	428.000000	1018.000000	1607948747.651136
473	3934.309326	27608.671875	-57234.835938	-187500.015625	-187500.015625	-187500.015625	-187500.015625	-187500.015625	460.000000	428.000000	1017.000000	1607948747.651138
474	3615.282715	27302.587891	-47501.457031	-187500.015625	-187500.015625	-187500.015625	-187500.015625	-187500.015625	460.000000	428.000000	1018.000000	1607948747.651139
475	3391.608887	27085.082031	-34280.242188	-187500.015625	-187500.015625	-187500.015625	-187500.015625	-187500.015625	460.000000	428.000000	1018.000000	1607948747.651141
476	3574.066162	27255.804688	-36242.726562	-187500.015625	-187500.015625	-187500.015625	-187500.015625	-187500.015625	461.000000	428.000000	1019.000000	1607948747.651142
477	3906.503662	27575.324219	-50222.246094	-187500.015625	-187500.015625	-187500.015625	-187500.015625	-187500.015625	461.000000	428.000000	1019.000000	1607948747.651144
478	3935.493896	27608.583984	-57147.843750	-187500.015625	-187500.015625	-187500.015625	-187500.015625	-187500.015625	460.000000	428.000000	1018.000000	1607948747.651146
479	3622.502441	27307.794922	-47595.691406	-187500.015625	-187500.015625	-187500.015625	-187500.015625	-187500.015625	460.000000	428.000000	1018.000000	1607948747.651147
480	3394.358154	27086.535156	-34321.214844	-187500.015625	-187500.015625	-187500.015625	-187500.015625	-187500.015625	461.000000	428.000000	1018.000000	1607948747.651149
481	3575.362549	27256.320312	-36048.980469	-187500.015625	-187500.015625	-187500.015625	-187500.015625	-187500.015625	461.000000	428.000000	1018.000000	1607948748.131255
482	3904.648438	27573.021484	-49965.222656	-187500.015625	-187500.015625	-187500.015625	-187500.015625	-187500.015625	461.000000	428.000000	1018.000000	1607948748.131339
483	3935.158691	27610.394531	-56977.074219	-187500.015625	-187500.015625	-187500.015625	-187500.015625	-187500.015625	460.000000	428.000000	1018.000000	1607948748.131379
484	3621.071777	27308.578125	-47578.859375	-187500.015625	-187500.015625	-187500.015625	-187500.015625	-187500.015625	460.000000	427.000000	1018.000000	1607948748.131381
485	3386.736084	27081.841797	-34221.660156	-187500.015625	-187500.015625	-187500.015625	-187500.015625	-187500.015625	460.000000	428.000000	1019.000000	1607948748.131382
486	3568.791260	27252.542969	-35823.250000	-187500.015625	-187500.015625	-187500.015625	-187500.015625	-187500.015625	461.000000	427.000000	1018.000000	1607948748.131384
487	3904.268555	27573.580078	-49808.246094	-187500.015625	-187500.015625	-187500.015625	-187500.015625	-187500.015625	461.000000	428.000000	1019.000000	1607948748.131386
488	3932.543457	27606.013672	-56961.406250	-187500.015625	-187500.015625	-187500.015625	-187500.015625	-187500.015625	460.000000	428.000000	1019.000000	1607948748.131387
489	3621.116699	27303.347656	-47647.593750	-187500.015625	-187500.015625	-187500.015625	-187500.015625	-187500.015625	460.000000	428.000000	1018.000000	1607948748.131391
490	3386.020996	27074.912109	-34143.496094	-187500.015625	-187500.015625	-187500.015625	-187500.015625	-187500.015625	461.000000	429.000000	1018.000000	1607948748.131393
491	3563.225586	27241.970703	-35450.914062	-187500.015625	-187500.015625	-187500.015625	-187500.015625	-187500.015625	461.000000	427.000000	1019.000000	1607948748.131394
492	3902.122803	27567.589844	-49446.324219	-187500.015625	-187500.015625	-187500.015625	-187500.015625	-187500.015625	461.000000	428.000000	1017.000000	1607948748.131396
493	3942.266357	27612.695312	-56919.632812	-187500.015625	-187500.015625	-187500.015625	-187500.015625	-187500.015625	461.000000	428.000000	1019.000000	1607948748.131397
494	3630.727783	27314.412109	-47745.359375	-187500.015625	-187500.015625	-187500.015625	-187500.015625	-187500.015625	460.000000	428.000000	1018.000000	1607948748.131399
495	3393.732178	27084.121094	-34136.609375	-187500.015625	-187500.015625	-187500.015625	-187500.015625	-187500.015625	461.000000	428.000000	1019.000000	1607948748.131401
496	3571.831055	27252.765625	-35239.847656	-187500.015625	-187500.015625	-187500.015625	-187500.015625	-187500.015625	461.000000	428.000000	1018.000000	1607948748.131402
497	3916.941895	27583.974609	-49235.281250	-187500.015625	-187500.015625	-187500.015625	-187500.015625	-187500.015625	461.000000	428.000000	1019.000000	1607948748.131404
498	3954.492920	27625.101562	-56845.757812	-187500.015625	-187500.015625	-187500.015625	-187500.015625	-187500.015625	461.000000	428.000000	1018.000000	1607948748.131406
499	3649.123291	27331.398438	-47764.023438	-187500.015625	-187500.015625	-187500.015625	-187500.015625	-187500.015625	461.000000	428.000000	1019.000000	1607948748.131407
500	3410.518555	27098.851562	-34068.328125	-187500.015625	-187500.015625	-187500.015625	-187500.015625	-187500.015625	461.000000	429.000000	1018.000000	1607948748.131409
501	3573.350830	27250.576172	-34916.554688	-187500.015625	-187500.015625	-187500.015625	-187500.015625	-187500.015625	462.000000	428.000000	1019.000000	1607948748.131410
502	3909.968262	27574.451172	-48894.796875	-187500.015625	-187500.015625	-187500.015625	-187500.015625	-187500.015625	461.000000	428.000000	1019.000000	1607948748.131412
503	3955.230469	27624.140625	-56727.050781	-187500.015625	-187500.015625	-187500.015625	-187500.015625	-187500.015625	461.000000	428.000000	1019.000000	1607948748.131414
504	3651.067871	27331.914062	-47835.457031	-187500.015625	-187500.015625	-187500.015625	-187500.015625	-187500.015625	460.000000	428.000000	1018.000000	1607948748.131416
505	3405.310547	27093.845703	-33854.441406	-187500.015625	-187500.015625	-187500.015625	-187500.015625	-187500.015625	461.000000	428.000000	1018.000000	1607948748.131419
506	3553.770752	27234.169922	-33775.562500	-187500.015625	-187500.015625	-187500.015625	-187500.015625	-187500.015625	461.000000	428.000000	1019.000000	1607948748.131420
507	3885.247070	27555.519531	-47436.324219	-187500.015625	-187500.015625	-187500.015625	-187500.015625	-187500.015625	461.000000	428.000000	1018.000000	1607948748.131422
508	3953.129395	27627.738281	-55936.937500	-187500.015625	-187500.015625	-187500.015625	-187500.015625	-187500.015625	461.000000	428.000000	1018.000000	1607948748.131424
509	3660.656738	27345.882812	-47496.828125	-187500.015625	-187500.015625	-187500.015625	-187500.015625	-187500.015625	460.000000	428.000000	1018.000000	1607948748.131425
510	3409.289062	27100.505859	-33749.234375	-187500.015625	-187500.015625	-187500.015625	-187500.015625	-187500.015625	461.000000	428.000000	1019.000000	1607948748.131427
511	3563.806641	27245.949219	-34372.332031	-187500.015625	-187500.015625	-187500.015625	-187500.015625	-187500.015625	461.000000	428.000000	1018.000000	1607948748.131428
512	3908.135254	27577.783203	-48519.621094	-187500.015625	-187500.015625	-187500.015625	-187500.015625	-187500.015625	461.000000	428.000000	1018.000000	1607948748.131431
513	3958.851318	27633.437500	-56794.281250	-187500.015625	-187500.015625	-187500.015625	-187500.015625	-187500.015625	461.000000	428.000000	1019.000000	1607948748.131432
514	3653.236084	27339.826172	-48128.535156	-187500.015625	-187500.015625	-187500.015625	-187500.015625	-187500.015625	460.000000	428.000000	1018.000000	1607948748.131434
515	3403.120117	27095.275391	-33940.742188	-187500.015625	-187500.015625	-187500.015625	-187500.015625	-187500.015625	461.000000	428.000000	1019.000000	1607948748.131436
516	3547.199463	27229.408203	-33588.500000	-187500.015625	-187500.015625	-187500.015625	-187500.015625	-187500.015625	461.000000	428.000000	1018.000000	1607948748.131437
517	3885.604736	27554.201172	-47529.394531	-187500.015625	-187500.015625	-187500.015625	-187500.015625	-187500.015625	461.000000	428.000000	1019.000000	1607948748.131439
518	3953.553955	27623.201172	-56351.406250	-187500.015625	-187500.015625	-187500.015625	-187500.015625	-187500.015625	460.000000	428.000000	1018.000000	1607948748.131440
519	3653.861816	27335.937500	-47983.089844	-187500.015625	-187500.015625	-187500.015625	-187500.015625	-187500.015625	461.000000	427.000000	1018.000000	1607948748.131442
520	3398.157959	27087.810547	-33921.410156	-187500.015625	-187500.015625	-187500.015625	-187500.015625	-187500.015625	461.000000	428.000000	1019.000000	1607948748.131444
521	3545.478271	27226.771484	-33847.714844	-187500.015625	-187500.015625	-187500.015625	-187500.015625	-187500.015625	461.000000	428.000000	1018.000000	1607948748.131445
522	3890.119873	27560.906250	-47826.742188	-187500.015625	-187500.015625	-187500.015625	-187500.015625	-187500.015625	461.000000	428.000000	1019.000000	1607948748.131447
523	3948.502686	27622.351562	-56614.417969	-187500.015625	-187500.015625	-187500.015625	-187500.015625	-187500.015625	461.000000	428.000000	1018.000000	1607948748.131449
524	3646.530518	27331.667969	-48262.152344	-187500.015625	-187500.015625	-187500.015625	-187500.015625	-187500.015625	460.000000	428.000000	1018.000000	1607948748.131450
525	3393.128906	27087.207031	-33995.414062	-187500.015625	-187500.015625	-187500.015625	-187500.015625	-187500.015625	461.000000	428.000000	1019.000000	1607948748.131452
526	3544.047852	27228.468750	-34093.449219	-187500.015625	-187500.015625	-187500.015625	-187500.015625	-187500.015625	462.000000	427.000000	1019.000000	1607948748.131453
527	3891.036133	27562.226562	-48251.984375	-187500.015625	-187500.015625	-187500.015625	-187500.015625	-187500.015625	461.000000	428.000000	1018.000000	1607948748.131455
528	3961.734863	27637.617188	-57077.726562	-187500.015625	-187500.015625	-187500.015625	-187500.015625	-187500.015625	461.000000	428.000000	1019.000000	1607948748.131457
529	3659.047607	27346.552734	-48697.878906	-187500.015625	-187500.015625	-187500.015625	-187500.015625	-187500.015625	460.000000	428.000000	1019.000000	1607948748.131458
530	3396.928711	27092.615234	-34171.324219	-187500.015625	-187500.015625	-187500.015625	-187500.015625	-187500.015625	461.000000	428.000000	1019.000000	1607948748.131460
531	3537.677490	27223.462891	-33962.265625	-187500.015625	-187500.015625	-187500.015625	-187500.015625	-187500.015625	461.000000	428.000000	1018.000000	1607948748.131462
532	3891.259766	27561.353516	-48160.722656	-187500.015625	-187500.015625	-187500.015625	-187500.015625	-187500.015625	461.000000	428.000000	1018.000000	1607948748.131463
533	3962.561768	27636.232422	-57332.246094	-187500.015625	-187500.015625	-187500.015625	-187500.015625	-187500.015625	461.000000	428.000000	1019.000000	1607948748.131464
534	3658.309814	27341.814453	-49065.453125	-187500.015625	-187500.015625	-187500.015625	-187500.015625	-187500.015625	460.000000	428.000000	1019.000000	1607948748.131466
535	3374.465088	27062.373047	-33681.082031	-187500.015625	-187500.015625	-187500.015625	-187500.015625	-187500.015625	461.000000	428.000000	1019.000000	1607948748.131469
536	3512.643555	27188.929688	-32507.861328	-187500.015625	-187500.015625	-187500.015625	-187500.015625	-187500.015625	461.000000	427.000000	1018.000000	1607948748.131470
537	3884.643555	27548.724609	-47277.671875	-187500.015625	-187500.015625	-187500.015625	-187500.015625	-187500.015625	461.000000	428.000000	1019.000000	1607948748.131472
538	3979.035156	27648.726562	-57632.675781	-187500.015625	-187500.015625	-187500.015625	-187500.015625	-187500.015625	461.000000	428.000000	1018.000000	1607948748.131474
539	3671.877441	27353.884766	-49746.375000	-187500.015625	-187500.015625	-187500.015625	-187500.015625	-187500.015625	461.000000	428.000000	1018.000000	1607948748.131475
540	3381.282471	27071.269531	-34127.445312	-187500.015625	-187500.015625	-187500.015625	-187500.015625	-187500.015625	461.000000	428.000000	1018.000000	1607948748.131477
541	3507.145020	27188.861328	-32080.697266	-187500.015625	-187500.015625	-187500.015625	-187500.015625	-187500.015625	461.000000	428.000000	1019.000000	1607948748.131478
542	3871.701904	27543.673828	-46242.046875	-187500.015625	-187500.015625	-187500.015625	-187500.015625	-187500.015625	461.000000	428.000000	1019.000000	1607948748.131480
543	3983.997070	27656.884766	-57157.589844	-187500.015625	-187500.015625	-187500.015625	-187500.015625	-187500.015625	460.000000	428.000000	1018.000000	1607948748.131482
544	3681.466309	27368.324219	-49599.996094	-187500.015625	-187500.015625	-187500.015625	-187500.015625	-187500.015625	461.000000	428.000000	1018.000000	1607948748.131483
545	3377.817871	27074.353516	-33641.542969	-187500.015625	-187500.015625	-187500.015625	-187500.015625	-187500.015625	461.000000	428.000000	1018.000000	1607948748.131485
546	3501.981689	27189.509766	-31678.433594	-187500.015625	-187500.015625	-187500.015625	-187500.015625	-187500.015625	461.000000	428.000000	1018.000000	1607948748.131486
547	3894.322021	27565.935547	-46764.230469	-187500.015625	-187500.015625	-187500.015625	-187500.015625	-187500.015625	461.000000	428.000000	1019.000000	1607948748.131488
548	4005.387695	27680.712891	-58227.566406	-187500.015625	-187500.015625	-187500.015625	-187500.015625	-187500.015625	460.000000	428.000000	1018.000000	1607948748.131490
549	3693.826904	27381.199219	-50616.910156	-187500.015625	-187500.015625	-187500.015625	-187500.015625	-187500.015625	461.000000	428.000000	1018.000000	1607948748.131491
550	3378.823730	27073.013672	-34071.253906	-187500.015625	-187500.015625	-187500.015625	-187500.015625	-187500.015625	461.000000	429.000000	1018.000000	1607948748.131493
551	3499.009033	27183.273438	-31686.345703	-187500.015625	-187500.015625	-187500.015625	-187500.015625	-187500.015625	461.000000	428.000000	1018.000000	1607948748.131494
552	3895.752441	27565.601562	-46716.550781	-187500.015625	-187500.015625	-187500.015625	-187500.015625	-187500.015625	461.000000	428.000000	1019.000000	1607948748.131496
553	4012.339111	27684.535156	-58402.984375	-187500.015625	-187500.015625	-187500.015625	-187500.015625	-187500.015625	461.000000	428.000000	1018.000000	1607948748.131498
554	3700.129883	27385.199219	-50949.613281	-187500.015625	-187500.015625	-187500.015625	-187500.015625	-187500.015625	461.000000	427.000000	1018.000000	1607948748.131499
555	3386.781006	27082.289062	-34331.496094	-187500.015625	-187500.015625	-187500.015625	-187500.015625	-187500.015625	461.000000	428.000000	1018.000000	1607948748.131501
556	3499.634766	27186.001953	-31665.513672	-187500.015625	-187500.015625	-187500.015625	-187500.015625	-187500.015625	462.000000	428.000000	1019.000000	1607948748.131502
557	3892.064453	27559.900391	-46581.792969	-187500.015625	-187500.015625	-187500.015625	-187500.015625	-187500.015625	462.000000	428.000000	1018.000000	1607948748.131504
558	4013.501465	27684.847656	-58363.488281	-187500.015625	-187500.015625	-187500.015625	-187500.015625	-187500.015625	461.000000	428.000000	1019.000000	1607948748.131506
559	3707.684814	27393.537109	-51076.261719	-187500.015625	-187500.015625	-187500.015625	-187500.015625	-187500.015625	460.000000	427.000000	1018.000000	1607948748.131508
560	3381.997559	27075.181641	-34442.160156	-187500.015625	-187500.015625	-187500.015625	-187500.015625	-187500.015625	461.000000	428.000000	1018.000000	1607948748.131510
561	3492.884521	27176.210938	-31602.617188	-187500.015625	-187500.015625	-187500.015625	-187500.015625	-187500.015625	462.000000	428.000000	1019.000000	1607948748.131511
562	3885.873047	27553.843750	-46371.753906	-187500.015625	-187500.015625	-187500.015625	-187500.015625	-187500.015625	461.000000	428.000000	1018.000000	1607948748.131513
563	4006.773682	27678.185547	-58155.707031	-187500.015625	-187500.015625	-187500.015625	-187500.015625	-187500.015625	461.000000	428.000000	1018.000000	1607948748.131514
564	3706.768555	27392.978516	-51077.019531	-187500.015625	-187500.015625	-187500.015625	-187500.015625	-187500.015625	461.000000	428.000000	1018.000000	1607948748.131516
565	3386.691406	27082.400391	-34586.843750	-187500.015625	-187500.015625	-187500.015625	-187500.015625	-187500.015625	461.000000	428.000000	1019.000000	1607948748.131518
566	3490.157715	27177.798828	-31608.964844	-187500.015625	-187500.015625	-187500.015625	-187500.015625	-187500.015625	461.000000	428.000000	1018.000000	1607948748.131519
567	3880.262695	27552.726562	-46129.664062	-187500.015625	-187500.015625	-187500.015625	-187500.015625	-187500.015625	461.000000	428.000000	1018.000000	1607948748.131521
568	4007.287598	27682.589844	-57941.351562	-187500.015625	-187500.015625	-187500.015625	-187500.015625	-187500.015625	461.000000	428.000000	1019.000000	1607948748.131523
569	3704.734375	27393.089844	-51080.171875	-187500.015625	-187500.015625	-187500.015625	-187500.015625	-187500.015625	460.000000	428.000000	1018.000000	1607948748.131524
570	3384.568115	27082.222656	-34756.714844	-187500.015625	-187500.015625	-187500.015625	-187500.015625	-187500.015625	461.000000	428.000000	1019.000000	1607948748.131526
571	3478.467773	27167.962891	-31630.601562	-187500.015625	-187500.015625	-187500.015625	-187500.015625	-187500.015625	461.000000	428.000000	1018.000000	1607948748.131527
572	3865.287109	27539.091797	-45934.867188	-187500.015625	-187500.015625	-187500.015625	-187500.015625	-187500.015625	462.000000	428.000000	1018.000000	1607948748.131529
573	3998.793945	27675.347656	-57686.855469	-187500.015625	-187500.015625	-187500.015625	-187500.015625	-187500.015625	461.000000	428.000000	1018.000000	1607948748.131531
574	3695.547852	27384.306641	-50928.695312	-187500.015625	-187500.015625	-187500.015625	-187500.015625	-187500.015625	460.000000	428.000000	1019.000000	1607948748.131532
575	3381.572998	27080.835938	-34720.996094	-187500.015625	-187500.015625	-187500.015625	-187500.015625	-187500.015625	461.000000	428.000000	1019.000000	1607948748.131534
576	3477.931396	27170.533203	-31488.175781	-187500.015625	-187500.015625	-187500.015625	-187500.015625	-187500.015625	461.000000	428.000000	1019.000000	1607948748.131536
577	3855.295898	27533.458984	-45610.500000	-187500.015625	-187500.015625	-187500.015625	-187500.015625	-187500.015625	461.000000	428.000000	1018.000000	1607948748.131537
578	3992.580322	27672.888672	-57457.480469	-187500.015625	-187500.015625	-187500.015625	-187500.015625	-187500.015625	461.000000	428.000000	1019.000000	1607948748.131539
579	3699.727783	27392.576172	-50926.414062	-187500.015625	-187500.015625	-187500.015625	-187500.015625	-187500.015625	460.000000	428.000000	1018.000000	1607948748.131540
580	3387.294922	27088.615234	-34840.601562	-187500.015625	-187500.015625	-187500.015625	-187500.015625	-187500.015625	461.000000	428.000000	1018.000000	1607948748.131542
581	3480.524170	27173.259766	-31560.796875	-187500.015625	-187500.015625	-187500.015625	-187500.015625	-187500.015625	461.000000	428.000000	1017.000000	1607948748.131544
582	3851.741943	27527.736328	-45529.519531	-187500.015625	-187500.015625	-187500.015625	-187500.015625	-187500.015625	462.000000	428.000000	1019.000000	1607948748.131546
583	3986.500488	27666.228516	-57289.398438	-187500.015625	-187500.015625	-187500.015625	-187500.015625	-187500.015625	461.000000	428.000000	1018.000000	1607948748.131548
584	3700.420654	27393.828125	-50904.308594	-187500.015625	-187500.015625	-187500.015625	-187500.015625	-187500.015625	461.000000	428.000000	1019.000000	1607948748.131549
585	3380.120117	27081.707031	-34877.460938	-187500.015625	-187500.015625	-187500.015625	-187500.015625	-187500.015625	461.000000	428.000000	1018.000000	1607948748.131551
586	3472.611572	27165.839844	-31555.900391	-187500.015625	-187500.015625	-187500.015625	-187500.015625	-187500.015625	462.000000	428.000000	1019.000000	1607948748.131552
587	3858.246338	27536.185547	-45565.257812	-187500.015625	-187500.015625	-187500.015625	-187500.015625	-187500.015625	461.000000	428.000000	1018.000000	1607948748.131554
588	3987.618164	27666.162109	-57341.476562	-187500.015625	-187500.015625	-187500.015625	-187500.015625	-187500.015625	461.000000	428.000000	1019.000000	1607948748.131556
589	3707.327148	27398.386719	-51119.355469	-187500.015625	-187500.015625	-187500.015625	-187500.015625	-187500.015625	461.000000	428.000000	1019.000000	1607948748.131557
590	3387.630371	27086.490234	-34983.785156	-187500.015625	-187500.015625	-187500.015625	-187500.015625	-187500.015625	461.000000	429.000000	1017.000000	1607948748.131559
591	3469.750488	27160.453125	-30965.525391	-187500.015625	-187500.015625	-187500.015625	-187500.015625	-187500.015625	462.000000	428.000000	1019.000000	1607948748.131560
592	3841.840088	27517.812500	-44544.277344	-187500.015625	-187500.015625	-187500.015625	-187500.015625	-187500.015625	461.000000	428.000000	1018.000000	1607948748.131562
593	3988.400391	27663.144531	-56660.464844	-187500.015625	-187500.015625	-187500.015625	-187500.015625	-187500.015625	461.000000	428.000000	1019.000000	1607948748.131564
594	3712.937500	27400.599609	-50801.468750	-187500.015625	-187500.015625	-187500.015625	-187500.015625	-187500.015625	461.000000	427.000000	1018.000000	1607948748.131565
595	3400.728271	27097.152344	-34977.863281	-187500.015625	-187500.015625	-187500.015625	-187500.015625	-187500.015625	461.000000	428.000000	1019.000000	1607948748.131567
596	3481.284180	27168.007812	-31497.496094	-187500.015625	-187500.015625	-187500.015625	-187500.015625	-187500.015625	461.000000	428.000000	1018.000000	1607948748.131569
597	3852.948975	27524.048828	-45247.707031	-187500.015625	-187500.015625	-187500.015625	-187500.015625	-187500.015625	462.000000	428.000000	1018.000000	1607948748.131570
598	3995.284668	27670.095703	-57103.117188	-187500.015625	-187500.015625	-187500.015625	-187500.015625	-187500.015625	461.000000	428.000000	1019.000000	1607948748.131572
599	3724.091064	27410.970703	-51205.699219	-187500.015625	-187500.015625	-187500.015625	-187500.015625	-187500.015625	460.000000	428.000000	1018.000000	1607948748.131574
600	3404.528076	27103.031250	-35236.941406	-187500.015625	-187500.015625	-187500.015625	-187500.015625	-187500.015625	461.000000	428.000000	1019.000000	1607948748.131575
601	3478.646484	27170.845703	-31422.773438	-187500.015625	-187500.015625	-187500.015625	-187500.015625	-187500.015625	461.000000	428.000000	1017.000000	1607948748.131577
602	3845.438721	27520.003906	-45011.761719	-187500.015625	-187500.015625	-187500.015625	-187500.015625	-187500.015625	462.000000	428.000000	1018.000000	1607948748.610703
603	3989.831055	27665.490234	-56993.503906	-187500.015625	-187500.015625	-187500.015625	-187500.015625	-187500.015625	461.000000	428.000000	1019.000000	1607948748.610802
604	3717.139648	27404.466797	-51301.027344	-187500.015625	-187500.015625	-187500.015625	-187500.015625	-187500.015625	460.000000	428.000000	1018.000000	1607948748.610804
605	3395.855713	27095.007812	-35361.621094	-187500.015625	-187500.015625	-187500.015625	-187500.015625	-187500.015625	461.000000	428.000000	1018.000000	1607948748.610811
606	3464.207275	27157.078125	-31398.365234	-187500.015625	-187500.015625	-187500.015625	-187500.015625	-187500.015625	461.000000	427.000000	1018.000000	1607948748.610812
607	3835.335693	27510.771484	-44873.496094	-187500.015625	-187500.015625	-187500.015625	-187500.015625	-187500.015625	462.000000	428.000000	1019.000000	1607948748.610814
608	3983.885498	27660.171875	-56978.550781	-187500.015625	-187500.015625	-187500.015625	-187500.015625	-187500.015625	461.000000	428.000000	1018.000000	1607948748.610815
609	3719.173584	27407.015625	-51402.886719	-187500.015625	-187500.015625	-187500.015625	-187500.015625	-187500.015625	461.000000	428.000000	1019.000000	1607948748.610817
610	3399.767334	27098.560547	-35425.882812	-187500.015625	-187500.015625	-187500.015625	-187500.015625	-187500.015625	461.000000	428.000000	1018.000000	1607948748.610819
611	3465.928467	27157.615234	-31240.496094	-187500.015625	-187500.015625	-187500.015625	-187500.015625	-187500.015625	461.000000	428.000000	1019.000000	1607948748.610820
612	3839.448486	27513.833984	-44656.035156	-187500.015625	-187500.015625	-187500.015625	-187500.015625	-187500.015625	461.000000	428.000000	1018.000000	1607948748.610822
613	3992.826172	27667.167969	-56894.351562	-187500.015625	-187500.015625	-187500.015625	-187500.015625	-187500.015625	461.000000	428.000000	1019.000000	1607948748.610824
614	3725.789795	27412.423828	-51511.136719	-187500.015625	-187500.015625	-187500.015625	-187500.015625	-187500.015625	461.000000	428.000000	1018.000000	1607948748.610825
615	3400.259033	27096.548828	-35539.742188	-187500.015625	-187500.015625	-187500.015625	-187500.015625	-187500.015625	461.000000	428.000000	1019.000000	1607948748.610827
616	3458.217041	27147.042969	-30678.416016	-187500.015625	-187500.015625	-187500.015625	-187500.015625	-187500.015625	461.000000	428.000000	1018.000000	1607948748.610828
617	3821.500000	27497.652344	-43381.828125	-187500.015625	-187500.015625	-187500.015625	-187500.015625	-187500.015625	462.000000	428.000000	1019.000000	1607948748.610830
618	3988.668701	27663.390625	-55956.851562	-187500.015625	-187500.015625	-187500.015625	-187500.015625	-187500.015625	461.000000	428.000000	1018.000000	1607948748.610832
619	3737.055176	27425.388672	-51094.589844	-187500.015625	-187500.015625	-187500.015625	-187500.015625	-187500.015625	461.000000	428.000000	1018.000000	1607948748.610833
620	3413.737061	27113.134766	-35442.511719	-187500.015625	-187500.015625	-187500.015625	-187500.015625	-187500.015625	461.000000	428.000000	1017.000000	1607948748.610835
621	3475.539795	27167.091797	-31110.876953	-187500.015625	-187500.015625	-187500.015625	-187500.015625	-187500.015625	461.000000	428.000000	1019.000000	1607948748.610837
622	3843.695312	27517.388672	-44361.839844	-187500.015625	-187500.015625	-187500.015625	-187500.015625	-187500.015625	461.000000	428.000000	1018.000000	1607948748.610838
623	3995.843506	27670.630859	-56726.847656	-187500.015625	-187500.015625	-187500.015625	-187500.015625	-187500.015625	461.000000	428.000000	1017.000000	1607948748.610840
624	3731.757812	27420.068359	-51670.035156	-187500.015625	-187500.015625	-187500.015625	-187500.015625	-187500.015625	461.000000	428.000000	1019.000000	1607948748.610842
625	3405.399902	27102.583984	-35788.070312	-187500.015625	-187500.015625	-187500.015625	-187500.015625	-187500.015625	461.000000	428.000000	1019.000000	1607948748.610843
626	3463.760254	27153.099609	-31179.296875	-187500.015625	-187500.015625	-187500.015625	-187500.015625	-187500.015625	462.000000	428.000000	1018.000000	1607948748.610845
627	3838.666016	27512.671875	-44240.292969	-187500.015625	-187500.015625	-187500.015625	-187500.015625	-187500.015625	462.000000	428.000000	1018.000000	1607948748.610846
628	3996.760010	27671.033203	-56676.222656	-187500.015625	-187500.015625	-187500.015625	-187500.015625	-187500.015625	461.000000	428.000000	1018.000000	1607948748.610848
629	3731.265869	27416.873047	-51769.140625	-187500.015625	-187500.015625	-187500.015625	-187500.015625	-187500.015625	461.000000	428.000000	1018.000000	1607948748.610850
630	3406.293945	27101.130859	-35945.648438	-187500.015625	-187500.015625	-187500.015625	-187500.015625	-187500.015625	461.000000	428.000000	1019.000000	1607948748.610852
631	3458.284180	27148.003906	-31105.201172	-187500.015625	-187500.015625	-187500.015625	-187500.015625	-187500.015625	461.000000	428.000000	1018.000000	1607948748.610854
632	3824.964600	27499.373047	-43947.886719	-187500.015625	-187500.015625	-187500.015625	-187500.015625	-187500.015625	461.000000	428.000000	1019.000000	1607948748.610856
633	3992.312012	27667.234375	-56453.976562	-187500.015625	-187500.015625	-187500.015625	-187500.015625	-187500.015625	461.000000	429.000000	1018.000000	1607948748.610857
634	3739.960693	27428.316406	-51767.152344	-187500.015625	-187500.015625	-187500.015625	-187500.015625	-187500.015625	461.000000	427.000000	1019.000000	1607948748.610859
635	3415.301758	27113.068359	-36017.308594	-187500.015625	-187500.015625	-187500.015625	-187500.015625	-187500.015625	461.000000	429.000000	1018.000000	1607948748.610860
636	3463.246338	27152.919922	-30943.843750	-187500.015625	-187500.015625	-187500.015625	-187500.015625	-187500.015625	462.000000	428.000000	1019.000000	1607948748.610862
637	3819.264893	27493.740234	-43575.105469	-187500.015625	-187500.015625	-187500.015625	-187500.015625	-187500.015625	461.000000	428.000000	1018.000000	1607948748.610864
638	3992.334229	27666.966797	-56206.656250	-187500.015625	-187500.015625	-187500.015625	-187500.015625	-187500.015625	461.000000	428.000000	1018.000000	1607948748.610865
639	3747.336914	27434.955078	-51786.261719	-187500.015625	-187500.015625	-187500.015625	-187500.015625	-187500.015625	461.000000	428.000000	1018.000000	1607948748.610867
640	3421.627197	27118.900391	-36085.035156	-187500.015625	-187500.015625	-187500.015625	-187500.015625	-187500.015625	461.000000	428.000000	1019.000000	1607948748.610869
641	3458.485352	27148.449219	-30486.773438	-187500.015625	-187500.015625	-187500.015625	-187500.015625	-187500.015625	461.000000	428.000000	1018.000000	1607948748.610870
642	3809.497070	27488.509766	-42517.332031	-187500.015625	-187500.015625	-187500.015625	-187500.015625	-187500.015625	462.000000	427.000000	1018.000000	1607948748.610872
643	3990.054443	27665.066406	-55410.800781	-187500.015625	-187500.015625	-187500.015625	-187500.015625	-187500.015625	461.000000	428.000000	1019.000000	1607948748.610873
644	3760.010254	27446.533203	-51450.292969	-187500.015625	-187500.015625	-187500.015625	-187500.015625	-187500.015625	461.000000	427.000000	1018.000000	1607948748.610875
645	3426.008301	27123.929688	-35988.363281	-187500.015625	-187500.015625	-187500.015625	-187500.015625	-187500.015625	461.000000	428.000000	1019.000000	1607948748.610877
646	3457.278320	27149.746094	-30931.550781	-187500.015625	-187500.015625	-187500.015625	-187500.015625	-187500.015625	461.000000	428.000000	1017.000000	1607948748.610878
647	3818.772949	27493.917969	-43547.722656	-187500.015625	-187500.015625	-187500.015625	-187500.015625	-187500.015625	462.000000	428.000000	1019.000000	1607948748.610880
648	3992.379150	27666.675781	-56253.125000	-187500.015625	-187500.015625	-187500.015625	-187500.015625	-187500.015625	461.000000	427.000000	1019.000000	1607948748.610882
649	3754.042480	27441.123047	-52089.105469	-187500.015625	-187500.015625	-187500.015625	-187500.015625	-187500.015625	461.000000	428.000000	1019.000000	1607948748.610884
650	3425.896484	27124.466797	-36481.488281	-187500.015625	-187500.015625	-187500.015625	-187500.015625	-187500.015625	461.000000	428.000000	1019.000000	1607948748.610885
651	3451.757324	27147.376953	-31208.890625	-187500.015625	-187500.015625	-187500.015625	-187500.015625	-187500.015625	461.000000	428.000000	1018.000000	1607948748.610887
652	3813.386230	27493.271484	-43730.539062	-187500.015625	-187500.015625	-187500.015625	-187500.015625	-187500.015625	462.000000	428.000000	1018.000000	1607948748.610889
653	3992.468506	27671.503906	-56471.769531	-187500.015625	-187500.015625	-187500.015625	-187500.015625	-187500.015625	461.000000	428.000000	1019.000000	1607948748.610891
654	3746.554688	27437.390625	-52392.242188	-187500.015625	-187500.015625	-187500.015625	-187500.015625	-187500.015625	461.000000	428.000000	1018.000000	1607948748.610892
655	3412.664307	27115.011719	-36720.160156	-187500.015625	-187500.015625	-187500.015625	-187500.015625	-187500.015625	461.000000	428.000000	1019.000000	1607948748.610894
656	3443.129639	27141.632812	-31203.951172	-187500.015625	-187500.015625	-187500.015625	-187500.015625	-187500.015625	461.000000	428.000000	1018.000000	1607948748.610896
657	3802.970459	27483.837891	-43533.304688	-187500.015625	-187500.015625	-187500.015625	-187500.015625	-187500.015625	462.000000	428.000000	1018.000000	1607948748.610897
658	3986.746338	27665.937500	-56327.265625	-187500.015625	-187500.015625	-187500.015625	-187500.015625	-187500.015625	461.000000	428.000000	1018.000000	1607948748.610899
659	3748.923828	27440.476562	-52419.109375	-187500.015625	-187500.015625	-187500.015625	-187500.015625	-187500.015625	461.000000	427.000000	1018.000000	1607948748.610900
660	3415.145264	27116.197266	-36801.296875	-187500.015625	-187500.015625	-187500.015625	-187500.015625	-187500.015625	461.000000	428.000000	1019.000000	1607948748.610902
661	3438.592285	27133.898438	-31017.537109	-187500.015625	-187500.015625	-187500.015625	-187500.015625	-187500.015625	461.000000	428.000000	1018.000000	1607948748.610904
662	3798.164795	27478.273438	-43108.781250	-187500.015625	-187500.015625	-187500.015625	-187500.015625	-187500.015625	462.000000	428.000000	1018.000000	1607948748.610905
663	3981.471436	27659.970703	-56040.402344	-187500.015625	-187500.015625	-187500.015625	-187500.015625	-187500.015625	461.000000	429.000000	1018.000000	1607948748.610907
664	3747.426270	27438.955078	-52381.511719	-187500.015625	-187500.015625	-187500.015625	-187500.015625	-187500.015625	460.000000	427.000000	1019.000000	1607948748.610909
665	3416.978027	27118.789062	-36850.714844	-187500.015625	-187500.015625	-187500.015625	-187500.015625	-187500.015625	461.000000	428.000000	1018.000000	1607948748.610910
666	3431.193848	27128.937500	-30741.068359	-187500.015625	-187500.015625	-187500.015625	-187500.015625	-187500.015625	462.000000	428.000000	1019.000000	1607948748.610912
667	3787.257080	27472.283203	-42554.500000	-187500.015625	-187500.015625	-187500.015625	-187500.015625	-187500.015625	462.000000	428.000000	1019.000000	1607948748.610913
668	3977.068115	27660.574219	-55684.718750	-187500.015625	-187500.015625	-187500.015625	-187500.015625	-187500.015625	461.000000	428.000000	1018.000000	1607948748.610915
669	3750.220215	27445.347656	-52314.746094	-187500.015625	-187500.015625	-187500.015625	-187500.015625	-187500.015625	461.000000	428.000000	1018.000000	1607948748.610916
670	3419.190918	27125.494141	-36910.640625	-187500.015625	-187500.015625	-187500.015625	-187500.015625	-187500.015625	461.000000	429.000000	1018.000000	1607948748.610918
671	3435.887695	27138.681641	-30809.800781	-187500.015625	-187500.015625	-187500.015625	-187500.015625	-187500.015625	461.000000	428.000000	1019.000000	1607948748.610920
672	3788.531250	27476.171875	-42641.785156	-187500.015625	-187500.015625	-187500.015625	-187500.015625	-187500.015625	461.000000	428.000000	1018.000000	1607948748.610921
673	3983.863037	27668.105469	-55787.648438	-187500.015625	-187500.015625	-187500.015625	-187500.015625	-187500.015625	461.000000	428.000000	1018.000000	1607948748.610923
674	3762.267822	27459.765625	-52523.601562	-187500.015625	-187500.015625	-187500.015625	-187500.015625	-187500.015625	461.000000	428.000000	1018.000000	1607948748.610924
675	3427.751709	27134.414062	-37074.031250	-187500.015625	-187500.015625	-187500.015625	-187500.015625	-187500.015625	461.000000	428.000000	1019.000000	1607948748.610927
676	3437.094727	27139.621094	-30878.531250	-187500.015625	-187500.015625	-187500.015625	-187500.015625	-187500.015625	461.000000	428.000000	1018.000000	1607948748.610929
677	3794.208496	27480.886719	-42704.593750	-187500.015625	-187500.015625	-187500.015625	-187500.015625	-187500.015625	462.000000	428.000000	1019.000000	1607948748.610930
678	3987.953369	27671.525391	-55864.917969	-187500.015625	-187500.015625	-187500.015625	-187500.015625	-187500.015625	461.000000	428.000000	1018.000000	1607948748.610932
679	3762.826660	27458.423828	-52736.167969	-187500.015625	-187500.015625	-187500.015625	-187500.015625	-187500.015625	461.000000	428.000000	1018.000000	1607948748.610933
680	3423.259033	27129.003906	-37309.261719	-187500.015625	-187500.015625	-187500.015625	-187500.015625	-187500.015625	461.000000	429.000000	1018.000000	1607948748.610935
681	3434.993652	27137.453125	-31108.173828	-187500.015625	-187500.015625	-187500.015625	-187500.015625	-187500.015625	462.000000	428.000000	1019.000000	1607948748.610937
682	3792.174561	27477.066406	-42949.968750	-187500.015625	-187500.015625	-187500.015625	-187500.015625	-187500.015625	461.000000	428.000000	1018.000000	1607948748.610938
683	3989.115723	27668.777344	-56073.460938	-187500.015625	-187500.015625	-187500.015625	-187500.015625	-187500.015625	461.000000	428.000000	1019.000000	1607948748.610940
684	3770.940430	27462.380859	-52976.558594	-187500.015625	-187500.015625	-187500.015625	-187500.015625	-187500.015625	461.000000	428.000000	1018.000000	1607948748.610941
685	3435.977051	27140.269531	-37498.492188	-187500.015625	-187500.015625	-187500.015625	-187500.015625	-187500.015625	461.000000	428.000000	1018.000000	1607948748.610943
686	3438.905273	27137.564453	-31087.117188	-187500.015625	-187500.015625	-187500.015625	-187500.015625	-187500.015625	462.000000	428.000000	1018.000000	1607948748.610945
687	3786.676025	27467.923828	-42706.785156	-187500.015625	-187500.015625	-187500.015625	-187500.015625	-187500.015625	462.000000	428.000000	1019.000000	1607948748.610946
688	3984.444092	27665.558594	-55950.371094	-187500.015625	-187500.015625	-187500.015625	-187500.015625	-187500.015625	461.000000	428.000000	1018.000000	1607948748.610948
689	3763.318359	27457.597656	-53096.500000	-187500.015625	-187500.015625	-187500.015625	-187500.015625	-187500.015625	461.000000	427.000000	1018.000000	1607948748.610950
690	3423.638916	27129.496094	-37680.300781	-187500.015625	-187500.015625	-187500.015625	-187500.015625	-187500.015625	461.000000	428.000000	1019.000000	1607948748.610951
691	3427.818604	27132.691406	-31090.560547	-187500.015625	-187500.015625	-187500.015625	-187500.015625	-187500.015625	461.000000	428.000000	1018.000000	1607948748.610953
692	3780.864502	27470.091797	-42643.796875	-187500.015625	-187500.015625	-187500.015625	-187500.015625	-187500.015625	462.000000	428.000000	1018.000000	1607948748.610954
693	3984.555908	27670.587891	-55906.582031	-187500.015625	-187500.015625	-187500.015625	-187500.015625	-187500.015625	461.000000	429.000000	1018.000000	1607948748.610956
694	3766.447510	27462.849609	-53141.695312	-187500.015625	-187500.015625	-187500.015625	-187500.015625	-187500.015625	461.000000	428.000000	1019.000000	1607948748.610957
695	3430.187988	27137.990234	-37763.984375	-187500.015625	-187500.015625	-187500.015625	-187500.015625	-187500.015625	461.000000	428.000000	1018.000000	1607948748.610959
696	3431.774902	27136.759766	-30991.943359	-187500.015625	-187500.015625	-187500.015625	-187500.015625	-187500.015625	462.000000	428.000000	1019.000000	1607948748.610961
697	3782.205566	27471.566406	-42401.660156	-187500.015625	-187500.015625	-187500.015625	-187500.015625	-187500.015625	462.000000	428.000000	1019.000000	1607948748.610962
698	3981.471436	27668.798828	-55774.617188	-187500.015625	-187500.015625	-187500.015625	-187500.015625	-187500.015625	461.000000	428.000000	1018.000000	1607948748.610965
699	3769.152100	27468.371094	-53250.546875	-187500.015625	-187500.015625	-187500.015625	-187500.015625	-187500.015625	461.000000	427.000000	1019.000000	1607948748.610966
700	3437.050049	27145.455078	-37870.714844	-187500.015625	-187500.015625	-187500.015625	-187500.015625	-187500.015625	461.000000	428.000000	1018.000000	1607948748.610968
701	3424.622314	27126.523438	-30361.714844	-187500.015625	-187500.015625	-187500.015625	-187500.015625	-187500.015625	462.000000	428.000000	1019.000000	1607948748.610970
702	3757.238770	27446.332031	-40829.976562	-187500.015625	-187500.015625	-187500.015625	-187500.015625	-187500.015625	462.000000	428.000000	1018.000000	1607948748.610971
703	3980.353760	27663.076172	-54646.750000	-187500.015625	-187500.015625	-187500.015625	-187500.015625	-187500.015625	461.000000	429.000000	1019.000000	1607948748.610973
704	3783.099609	27476.148438	-52728.031250	-187500.015625	-187500.015625	-187500.015625	-187500.015625	-187500.015625	461.000000	428.000000	1019.000000	1607948748.610974
705	3445.789551	27150.775391	-37657.593750	-187500.015625	-187500.015625	-187500.015625	-187500.015625	-187500.015625	461.000000	429.000000	1019.000000	1607948748.610976
706	3437.161621	27138.437500	-30742.341797	-187500.015625	-187500.015625	-187500.015625	-187500.015625	-187500.015625	462.000000	428.000000	1018.000000	1607948748.610978
707	3785.848877	27471.187500	-41983.144531	-187500.015625	-187500.015625	-187500.015625	-187500.015625	-187500.015625	462.000000	428.000000	1018.000000	1607948748.610979
708	3995.418945	27678.833984	-55563.351562	-187500.015625	-187500.015625	-187500.015625	-187500.015625	-187500.015625	461.000000	428.000000	1019.000000	1607948748.610981
709	3790.051025	27488.152344	-53379.496094	-187500.015625	-187500.015625	-187500.015625	-187500.015625	-187500.015625	461.000000	428.000000	1019.000000	1607948748.610982
710	3446.862305	27155.132812	-38116.226562	-187500.015625	-187500.015625	-187500.015625	-187500.015625	-187500.015625	461.000000	428.000000	1019.000000	1607948748.610984
711	3424.197754	27126.589844	-30922.050781	-187500.015625	-187500.015625	-187500.015625	-187500.015625	-187500.015625	461.000000	428.000000	1018.000000	1607948748.610986
712	3769.152100	27456.009766	-41951.183594	-187500.015625	-187500.015625	-187500.015625	-187500.015625	-187500.015625	462.000000	428.000000	1018.000000	1607948748.610987
713	3989.071045	27673.939453	-55566.925781	-187500.015625	-187500.015625	-187500.015625	-187500.015625	-187500.015625	461.000000	428.000000	1018.000000	1607948748.610989
714	3796.577881	27491.951172	-53563.808594	-187500.015625	-187500.015625	-187500.015625	-187500.015625	-187500.015625	461.000000	428.000000	1019.000000	1607948748.610990
715	3454.819580	27160.029297	-38301.835938	-187500.015625	-187500.015625	-187500.015625	-187500.015625	-187500.015625	461.000000	428.000000	1017.000000	1607948748.610992
716	3431.685547	27133.050781	-30381.652344	-187500.015625	-187500.015625	-187500.015625	-187500.015625	-187500.015625	462.000000	428.000000	1018.000000	1607948748.610994
717	3755.294189	27444.455078	-40414.792969	-187500.015625	-187500.015625	-187500.015625	-187500.015625	-187500.015625	461.000000	428.000000	1018.000000	1607948748.610995
718	3975.324707	27661.466797	-54308.566406	-187500.015625	-187500.015625	-187500.015625	-187500.015625	-187500.015625	462.000000	428.000000	1019.000000	1607948748.610997
719	3789.201660	27487.123047	-52944.484375	-187500.015625	-187500.015625	-187500.015625	-187500.015625	-187500.015625	461.000000	428.000000	1018.000000	1607948748.610999
720	3452.517334	27161.861328	-38104.269531	-187500.015625	-187500.015625	-187500.015625	-187500.015625	-187500.015625	461.000000	428.000000	1019.000000	1607948748.611000
721	3426.410645	27132.289062	-30775.757812	-187500.015625	-187500.015625	-187500.015625	-187500.015625	-187500.015625	462.000000	428.000000	1018.000000	1607948748.611002
722	3764.078369	27452.500000	-41671.605469	-187500.015625	-187500.015625	-187500.015625	-187500.015625	-187500.015625	461.000000	428.000000	1018.000000	1607948749.090228
723	3987.282959	27671.414062	-55452.441406	-187500.015625	-187500.015625	-187500.015625	-187500.015625	-187500.015625	461.000000	428.000000	1018.000000	1607948749.090349
724	3791.503906	27487.302734	-53791.972656	-187500.015625	-187500.015625	-187500.015625	-187500.015625	-187500.015625	461.000000	427.000000	1018.000000	1607948749.090351
725	3444.805908	27151.177734	-38625.980469	-187500.015625	-187500.015625	-187500.015625	-187500.015625	-187500.015625	461.000000	428.000000	1019.000000	1607948749.090353
726	3410.227783	27112.642578	-30389.632812	-187500.015625	-187500.015625	-187500.015625	-187500.015625	-187500.015625	461.000000	428.000000	1018.000000	1607948749.090354
727	3734.171631	27425.902344	-40140.960938	-187500.015625	-187500.015625	-187500.015625	-187500.015625	-187500.015625	462.000000	428.000000	1019.000000	1607948749.090356
728	3973.760010	27661.310547	-54201.035156	-187500.015625	-187500.015625	-187500.015625	-187500.015625	-187500.015625	461.000000	429.000000	1018.000000	1607948749.090358
729	3801.048096	27499.976562	-53182.933594	-187500.015625	-187500.015625	-187500.015625	-187500.015625	-187500.015625	461.000000	428.000000	1019.000000	1607948749.090360
730	3456.562988	27166.710938	-38409.437500	-187500.015625	-187500.015625	-187500.015625	-187500.015625	-187500.015625	461.000000	428.000000	1018.000000	1607948749.090361
731	3422.610840	27129.384766	-30776.496094	-187500.015625	-187500.015625	-187500.015625	-187500.015625	-187500.015625	462.000000	428.000000	1019.000000	1607948749.090363
732	3758.602051	27448.142578	-41341.917969	-187500.015625	-187500.015625	-187500.015625	-187500.015625	-187500.015625	461.000000	428.000000	1018.000000	1607948749.090364
733	3984.734863	27669.537109	-55213.812500	-187500.015625	-187500.015625	-187500.015625	-187500.015625	-187500.015625	461.000000	428.000000	1019.000000	1607948749.090366
734	3802.903320	27499.349609	-53918.417969	-187500.015625	-187500.015625	-187500.015625	-187500.015625	-187500.015625	461.000000	428.000000	1018.000000	1607948749.090368
735	3463.268555	27170.265625	-38896.527344	-187500.015625	-187500.015625	-187500.015625	-187500.015625	-187500.015625	461.000000	428.000000	1019.000000	1607948749.090369
736	3424.376465	27129.160156	-30664.937500	-187500.015625	-187500.015625	-187500.015625	-187500.015625	-187500.015625	461.000000	428.000000	1018.000000	1607948749.090371
737	3752.097900	27442.152344	-40824.027344	-187500.015625	-187500.015625	-187500.015625	-187500.015625	-187500.015625	462.000000	428.000000	1018.000000	1607948749.090372
738	3982.320801	27666.183594	-54860.476562	-187500.015625	-187500.015625	-187500.015625	-187500.015625	-187500.015625	461.000000	429.000000	1018.000000	1607948749.090374
739	3804.736084	27499.193359	-53854.984375	-187500.015625	-187500.015625	-187500.015625	-187500.015625	-187500.015625	461.000000	428.000000	1019.000000	1607948749.090376
740	3466.107178	27170.265625	-39069.082031	-187500.015625	-187500.015625	-187500.015625	-187500.015625	-187500.015625	461.000000	428.000000	1018.000000	1607948749.090377
741	3422.297852	27124.980469	-31057.523438	-187500.015625	-187500.015625	-187500.015625	-187500.015625	-187500.015625	461.000000	428.000000	1018.000000	1607948749.090379
742	3751.516602	27437.660156	-41303.628906	-187500.015625	-187500.015625	-187500.015625	-187500.015625	-187500.015625	461.000000	428.000000	1019.000000	1607948749.090381
743	3982.946533	27664.640625	-55185.917969	-187500.015625	-187500.015625	-187500.015625	-187500.015625	-187500.015625	461.000000	428.000000	1019.000000	1607948749.090382
744	3807.619629	27502.769531	-54141.535156	-187500.015625	-187500.015625	-187500.015625	-187500.015625	-187500.015625	461.000000	427.000000	1019.000000	1607948749.090384
745	3464.251953	27171.896484	-39272.214844	-187500.015625	-187500.015625	-187500.015625	-187500.015625	-187500.015625	461.000000	428.000000	1018.000000	1607948749.090389
746	3423.303711	27131.060547	-31045.164062	-187500.015625	-187500.015625	-187500.015625	-187500.015625	-187500.015625	462.000000	428.000000	1019.000000	1607948749.090390
747	3758.669189	27448.656250	-41170.457031	-187500.015625	-187500.015625	-187500.015625	-187500.015625	-187500.015625	461.000000	428.000000	1018.000000	1607948749.090392
748	3982.678467	27668.417969	-55109.855469	-187500.015625	-187500.015625	-187500.015625	-187500.015625	-187500.015625	461.000000	429.000000	1018.000000	1607948749.090394
749	3800.243408	27499.439453	-54246.496094	-187500.015625	-187500.015625	-187500.015625	-187500.015625	-187500.015625	461.000000	427.000000	1019.000000	1607948749.090395
750	3455.646729	27166.443359	-39448.523438	-187500.015625	-187500.015625	-187500.015625	-187500.015625	-187500.015625	461.000000	428.000000	1018.000000	1607948749.090397
751	3400.773193	27110.453125	-30981.238281	-187500.015625	-187500.015625	-187500.015625	-187500.015625	-187500.015625	462.000000	428.000000	1019.000000	1607948749.090398
752	3724.783936	27418.257812	-40769.492188	-187500.015625	-187500.015625	-187500.015625	-187500.015625	-187500.015625	462.000000	428.000000	1018.000000	1607948749.090400
753	3958.113770	27647.296875	-54810.746094	-187500.015625	-187500.015625	-187500.015625	-187500.015625	-187500.015625	462.000000	428.000000	1018.000000	1607948749.090402
754	3789.201660	27491.302734	-54209.550781	-187500.015625	-187500.015625	-187500.015625	-187500.015625	-187500.015625	461.000000	428.000000	1019.000000	1607948749.090403
755	3443.263672	27155.937500	-39515.023438	-187500.015625	-187500.015625	-187500.015625	-187500.015625	-187500.015625	461.000000	428.000000	1019.000000	1607948749.090405
756	3386.982178	27097.779297	-30998.605469	-187500.015625	-187500.015625	-187500.015625	-187500.015625	-187500.015625	461.000000	428.000000	1019.000000	1607948749.090406
757	3720.403076	27415.978516	-40776.644531	-187500.015625	-187500.015625	-187500.015625	-187500.015625	-187500.015625	462.000000	428.000000	1019.000000	1607948749.090408
758	3964.618164	27655.812500	-54874.089844	-187500.015625	-187500.015625	-187500.015625	-187500.015625	-187500.015625	461.000000	428.000000	1019.000000	1607948749.090410
759	3794.431885	27498.097656	-54370.996094	-187500.015625	-187500.015625	-187500.015625	-187500.015625	-187500.015625	461.000000	427.000000	1018.000000	1607948749.090412
760	3447.197754	27161.906250	-39652.843750	-187500.015625	-187500.015625	-187500.015625	-187500.015625	-187500.015625	461.000000	428.000000	1018.000000	1607948749.090414
761	3392.838135	27104.373047	-30935.394531	-187500.015625	-187500.015625	-187500.015625	-187500.015625	-187500.015625	462.000000	428.000000	1019.000000	1607948749.090415
762	3719.777100	27414.994141	-40520.402344	-187500.015625	-187500.015625	-187500.015625	-187500.015625	-187500.015625	462.000000	428.000000	1018.000000	1607948749.090417
763	3968.239258	27656.683594	-54683.832031	-187500.015625	-187500.015625	-187500.015625	-187500.015625	-187500.015625	461.000000	428.000000	1018.000000	1607948749.090418
764	3803.931396	27501.585938	-54436.308594	-187500.015625	-187500.015625	-187500.015625	-187500.015625	-187500.015625	461.000000	428.000000	1018.000000	1607948749.090420
765	3451.399902	27161.302734	-39822.468750	-187500.015625	-187500.015625	-187500.015625	-187500.015625	-187500.015625	461.000000	428.000000	1018.000000	1607948749.090422
766	3387.853760	27100.214844	-30994.246094	-187500.015625	-187500.015625	-187500.015625	-187500.015625	-187500.015625	462.000000	428.000000	1019.000000	1607948749.090423
767	3710.232910	27408.154297	-40448.410156	-187500.015625	-187500.015625	-187500.015625	-187500.015625	-187500.015625	461.000000	428.000000	1019.000000	1607948749.090425
768	3964.126465	27656.953125	-54645.429688	-187500.015625	-187500.015625	-187500.015625	-187500.015625	-187500.015625	461.000000	428.000000	1018.000000	1607948749.090427
769	3799.774170	27502.457031	-54495.226562	-187500.015625	-187500.015625	-187500.015625	-187500.015625	-187500.015625	461.000000	428.000000	1018.000000	1607948749.090429
770	3445.744873	27157.300781	-39918.738281	-187500.015625	-187500.015625	-187500.015625	-187500.015625	-187500.015625	461.000000	428.000000	1019.000000	1607948749.090430
771	3381.684814	27090.291016	-30964.921875	-187500.015625	-187500.015625	-187500.015625	-187500.015625	-187500.015625	461.000000	428.000000	1018.000000	1607948749.090432
772	3711.820068	27406.457031	-40273.527344	-187500.015625	-187500.015625	-187500.015625	-187500.015625	-187500.015625	462.000000	428.000000	1019.000000	1607948749.090434
773	3966.093506	27658.091797	-54527.054688	-187500.015625	-187500.015625	-187500.015625	-187500.015625	-187500.015625	461.000000	428.000000	1018.000000	1607948749.090435
774	3805.049072	27508.335938	-54580.031250	-187500.015625	-187500.015625	-187500.015625	-187500.015625	-187500.015625	461.000000	428.000000	1019.000000	1607948749.090437
775	3454.953613	27169.863281	-40104.929688	-187500.015625	-187500.015625	-187500.015625	-187500.015625	-187500.015625	461.000000	428.000000	1018.000000	1607948749.090439
776	3385.842041	27102.472656	-30964.474609	-187500.015625	-187500.015625	-187500.015625	-187500.015625	-187500.015625	461.000000	428.000000	1018.000000	1607948749.090440
777	3703.549805	27405.025391	-39997.820312	-187500.015625	-187500.015625	-187500.015625	-187500.015625	-187500.015625	462.000000	428.000000	1019.000000	1607948749.090442
778	3958.359619	27651.810547	-54251.863281	-187500.015625	-187500.015625	-187500.015625	-187500.015625	-187500.015625	461.000000	428.000000	1017.000000	1607948749.090444
779	3805.943115	27507.753906	-54498.781250	-187500.015625	-187500.015625	-187500.015625	-187500.015625	-187500.015625	461.000000	428.000000	1019.000000	1607948749.090445
780	3459.737061	27174.244141	-40163.937500	-187500.015625	-187500.015625	-187500.015625	-187500.015625	-187500.015625	461.000000	428.000000	1018.000000	1607948749.090447
781	3388.367920	27103.433594	-30991.630859	-187500.015625	-187500.015625	-187500.015625	-187500.015625	-187500.015625	462.000000	428.000000	1019.000000	1607948749.090448
782	3703.773438	27403.037109	-40027.031250	-187500.015625	-187500.015625	-187500.015625	-187500.015625	-187500.015625	462.000000	428.000000	1018.000000	1607948749.090450
783	3952.414062	27646.201172	-54298.554688	-187500.015625	-187500.015625	-187500.015625	-187500.015625	-187500.015625	462.000000	428.000000	1018.000000	1607948749.090452
784	3804.892578	27510.705078	-54676.902344	-187500.015625	-187500.015625	-187500.015625	-187500.015625	-187500.015625	461.000000	428.000000	1019.000000	1607948749.090453
785	3454.685547	27169.884766	-40347.890625	-187500.015625	-187500.015625	-187500.015625	-187500.015625	-187500.015625	461.000000	428.000000	1018.000000	1607948749.090455
786	3372.296875	27086.714844	-30880.744141	-187500.015625	-187500.015625	-187500.015625	-187500.015625	-187500.015625	461.000000	428.000000	1018.000000	1607948749.090456
787	3693.044434	27391.972656	-39722.914062	-187500.015625	-187500.015625	-187500.015625	-187500.015625	-187500.015625	462.000000	428.000000	1019.000000	1607948749.090458
788	3949.664795	27641.664062	-54134.113281	-187500.015625	-187500.015625	-187500.015625	-187500.015625	-187500.015625	461.000000	429.000000	1019.000000	1607948749.090460
789	3805.675049	27510.056641	-54756.050781	-187500.015625	-187500.015625	-187500.015625	-187500.015625	-187500.015625	461.000000	427.000000	1019.000000	1607948749.090461
790	3459.021729	27173.685547	-40483.679688	-187500.015625	-187500.015625	-187500.015625	-187500.015625	-187500.015625	461.000000	428.000000	1018.000000	1607948749.090463
791	3371.179443	27082.712891	-30466.611328	-187500.015625	-187500.015625	-187500.015625	-187500.015625	-187500.015625	461.000000	428.000000	1018.000000	1607948749.090465
792	3670.960938	27369.621094	-38269.179688	-187500.015625	-187500.015625	-187500.015625	-187500.015625	-187500.015625	462.000000	428.000000	1018.000000	1607948749.090467
793	3937.885498	27630.197266	-52826.914062	-187500.015625	-187500.015625	-187500.015625	-187500.015625	-187500.015625	461.000000	428.000000	1019.000000	1607948749.090468
794	3814.347412	27514.080078	-54117.125000	-187500.015625	-187500.015625	-187500.015625	-187500.015625	-187500.015625	461.000000	428.000000	1019.000000	1607948749.090470
795	3468.968262	27178.937500	-40199.121094	-187500.015625	-187500.015625	-187500.015625	-187500.015625	-187500.015625	461.000000	428.000000	1019.000000	1607948749.090472
796	3385.059814	27095.699219	-30605.593750	-187500.015625	-187500.015625	-187500.015625	-187500.015625	-187500.015625	462.000000	428.000000	1018.000000	1607948749.090473
797	3694.430420	27389.759766	-39245.167969	-187500.015625	-187500.015625	-187500.015625	-187500.015625	-187500.015625	461.000000	428.000000	1018.000000	1607948749.090475
798	3955.409180	27642.781250	-53889.652344	-187500.015625	-187500.015625	-187500.015625	-187500.015625	-187500.015625	461.000000	428.000000	1019.000000	1607948749.090477
799	3814.302734	27510.972656	-54936.675781	-187500.015625	-187500.015625	-187500.015625	-187500.015625	-187500.015625	461.000000	428.000000	1017.000000	1607948749.090478
800	3460.720459	27167.851562	-40758.382812	-187500.015625	-187500.015625	-187500.015625	-187500.015625	-187500.015625	461.000000	428.000000	1018.000000	1607948749.090480
801	3373.414551	27079.941406	-30464.689453	-187500.015625	-187500.015625	-187500.015625	-187500.015625	-187500.015625	461.000000	428.000000	1018.000000	1607948749.090481
802	3678.046387	27374.828125	-37997.875000	-187500.015625	-187500.015625	-187500.015625	-187500.015625	-187500.015625	462.000000	427.000000	1019.000000	1607948749.090483
803	3952.302246	27642.267578	-52760.554688	-187500.015625	-187500.015625	-187500.015625	-187500.015625	-187500.015625	461.000000	428.000000	1018.000000	1607948749.090485
804	3827.803223	27528.339844	-54413.085938	-187500.015625	-187500.015625	-187500.015625	-187500.015625	-187500.015625	461.000000	428.000000	1019.000000	1607948749.090486
805	3479.652344	27190.628906	-40618.503906	-187500.015625	-187500.015625	-187500.015625	-187500.015625	-187500.015625	461.000000	428.000000	1018.000000	1607948749.090488
806	3381.282471	27093.128906	-30783.291016	-187500.015625	-187500.015625	-187500.015625	-187500.015625	-187500.015625	461.000000	428.000000	1019.000000	1607948749.090490
807	3688.507080	27384.664062	-39208.355469	-187500.015625	-187500.015625	-187500.015625	-187500.015625	-187500.015625	462.000000	428.000000	1017.000000	1607948749.090491
808	3962.830078	27651.990234	-53889.515625	-187500.015625	-187500.015625	-187500.015625	-187500.015625	-187500.015625	461.000000	428.000000	1018.000000	1607948749.090493
809	3832.072266	27533.548828	-55197.519531	-187500.015625	-187500.015625	-187500.015625	-187500.015625	-187500.015625	461.000000	428.000000	1019.000000	1607948749.090494
810	3479.361816	27191.857422	-41128.683594	-187500.015625	-187500.015625	-187500.015625	-187500.015625	-187500.015625	461.000000	428.000000	1018.000000	1607948749.090496
811	3384.053955	27096.416016	-30979.605469	-187500.015625	-187500.015625	-187500.015625	-187500.015625	-187500.015625	462.000000	428.000000	1019.000000	1607948749.090497
812	3683.544922	27381.802734	-39131.578125	-187500.015625	-187500.015625	-187500.015625	-187500.015625	-187500.015625	461.000000	428.000000	1018.000000	1607948749.090499
813	3957.689209	27648.816406	-53811.019531	-187500.015625	-187500.015625	-187500.015625	-187500.015625	-187500.015625	462.000000	428.000000	1018.000000	1607948749.090501
814	3838.599121	27538.867188	-55340.414062	-187500.015625	-187500.015625	-187500.015625	-187500.015625	-187500.015625	461.000000	428.000000	1018.000000	1607948749.090503
815	3495.924561	27206.162109	-41421.804688	-187500.015625	-187500.015625	-187500.015625	-187500.015625	-187500.015625	461.000000	428.000000	1019.000000	1607948749.090505
816	3393.955811	27105.691406	-31149.748047	-187500.015625	-187500.015625	-187500.015625	-187500.015625	-187500.015625	461.000000	428.000000	1019.000000	1607948749.090507
817	3692.932617	27389.267578	-39194.812500	-187500.015625	-187500.015625	-187500.015625	-187500.015625	-187500.015625	462.000000	428.000000	1019.000000	1607948749.090508
818	3962.830078	27652.035156	-53792.914062	-187500.015625	-187500.015625	-187500.015625	-187500.015625	-187500.015625	461.000000	428.000000	1018.000000	1607948749.090510
819	3843.181152	27543.361328	-55386.593750	-187500.015625	-187500.015625	-187500.015625	-187500.015625	-187500.015625	461.000000	428.000000	1019.000000	1607948749.090512
820	3498.562012	27208.173828	-41561.816406	-187500.015625	-187500.015625	-187500.015625	-187500.015625	-187500.015625	461.000000	428.000000	1019.000000	1607948749.090513
821	3390.267822	27100.259766	-31192.685547	-187500.015625	-187500.015625	-187500.015625	-187500.015625	-187500.015625	462.000000	428.000000	1019.000000	1607948749.090515
822	3691.144531	27385.087891	-39040.718750	-187500.015625	-187500.015625	-187500.015625	-187500.015625	-187500.015625	462.000000	428.000000	1018.000000	1607948749.090516
823	3970.094238	27658.070312	-53689.937500	-187500.015625	-187500.015625	-187500.015625	-187500.015625	-187500.015625	462.000000	428.000000	1019.000000	1607948749.090518
824	3851.741943	27550.892578	-55451.636719	-187500.015625	-187500.015625	-187500.015625	-187500.015625	-187500.015625	461.000000	428.000000	1018.000000	1607948749.090520
825	3505.200439	27214.253906	-41718.457031	-187500.015625	-187500.015625	-187500.015625	-187500.015625	-187500.015625	461.000000	428.000000	1019.000000	1607948749.090521
826	3392.011230	27102.673828	-31194.250000	-187500.015625	-187500.015625	-187500.015625	-187500.015625	-187500.015625	461.000000	429.000000	1018.000000	1607948749.090523
827	3690.921143	27388.195312	-38757.386719	-187500.015625	-187500.015625	-187500.015625	-187500.015625	-187500.015625	462.000000	427.000000	1019.000000	1607948749.090525
828	3973.335449	27662.964844	-53415.726562	-187500.015625	-187500.015625	-187500.015625	-187500.015625	-187500.015625	461.000000	429.000000	1018.000000	1607948749.090526
829	3857.173340	27556.861328	-55368.554688	-187500.015625	-187500.015625	-187500.015625	-187500.015625	-187500.015625	461.000000	427.000000	1019.000000	1607948749.090528
830	3512.934082	27224.222656	-41781.265625	-187500.015625	-187500.015625	-187500.015625	-187500.015625	-187500.015625	461.000000	428.000000	1018.000000	1607948749.090529
831	3395.028809	27108.060547	-31180.705078	-187500.015625	-187500.015625	-187500.015625	-187500.015625	-187500.015625	461.000000	428.000000	1018.000000	1607948749.090531
832	3682.695557	27380.572266	-38585.257812	-187500.015625	-187500.015625	-187500.015625	-187500.015625	-187500.015625	462.000000	428.000000	1018.000000	1607948749.090533
833	3963.366455	27652.371094	-53252.492188	-187500.015625	-187500.015625	-187500.015625	-187500.015625	-187500.015625	461.000000	428.000000	1018.000000	1607948749.090534
834	3854.133545	27553.060547	-55404.339844	-187500.015625	-187500.015625	-187500.015625	-187500.015625	-187500.015625	461.000000	428.000000	1019.000000	1607948749.090536
835	3503.926270	27215.103516	-41847.425781	-187500.015625	-187500.015625	-187500.015625	-187500.015625	-187500.015625	461.000000	429.000000	1018.000000	1607948749.090538
836	3382.243408	27095.498047	-30773.902344	-187500.015625	-187500.015625	-187500.015625	-187500.015625	-187500.015625	461.000000	429.000000	1018.000000	1607948749.090539
837	3665.998779	27367.228516	-37516.394531	-187500.015625	-187500.015625	-187500.015625	-187500.015625	-187500.015625	461.000000	428.000000	1017.000000	1607948749.090541
838	3957.666748	27648.816406	-52464.394531	-187500.015625	-187500.015625	-187500.015625	-187500.015625	-187500.015625	461.000000	428.000000	1018.000000	1607948749.090543
839	3861.263672	27562.382812	-55091.550781	-187500.015625	-187500.015625	-187500.015625	-187500.015625	-187500.015625	461.000000	427.000000	1019.000000	1607948749.090545
840	3512.375244	27225.898438	-41839.984375	-187500.015625	-187500.015625	-187500.015625	-187500.015625	-187500.015625	461.000000	428.000000	1018.000000	1607948749.090546
841	3386.043213	27100.527344	-30733.447266	-187500.015625	-187500.015625	-187500.015625	-187500.015625	-187500.015625	462.000000	428.000000	1018.000000	1607948749.090548
842	3652.789062	27354.085938	-36943.765625	-187500.015625	-187500.015625	-187500.015625	-187500.015625	-187500.015625	462.000000	428.000000	1019.000000	1607948749.569832
843	3938.958496	27631.716797	-51673.453125	-187500.015625	-187500.015625	-187500.015625	-187500.015625	-187500.015625	461.000000	429.000000	1018.000000	1607948749.570021
844	3857.396973	27559.050781	-54672.566406	-187500.015625	-187500.015625	-187500.015625	-187500.015625	-187500.015625	461.000000	428.000000	1019.000000	1607948749.570375
845	3516.532715	27229.699219	-41690.785156	-187500.015625	-187500.015625	-187500.015625	-187500.015625	-187500.015625	461.000000	428.000000	1018.000000	1607948749.570493
846	3392.994629	27109.044922	-30993.285156	-187500.015625	-187500.015625	-187500.015625	-187500.015625	-187500.015625	462.000000	428.000000	1018.000000	1607948749.570502
847	3673.598389	27375.029297	-38157.957031	-187500.015625	-187500.015625	-187500.015625	-187500.015625	-187500.015625	462.000000	428.000000	1017.000000	1607948749.570512
848	3958.784424	27653.332031	-52970.167969	-187500.015625	-187500.015625	-187500.015625	-187500.015625	-187500.015625	462.000000	428.000000	1019.000000	1607948749.570521
849	3858.603760	27562.917969	-55586.753906	-187500.015625	-187500.015625	-187500.015625	-187500.015625	-187500.015625	461.000000	428.000000	1018.000000	1607948749.570530
850	3512.576416	27229.564453	-42373.296875	-187500.015625	-187500.015625	-187500.015625	-187500.015625	-187500.015625	461.000000	428.000000	1019.000000	1607948749.570539
851	3382.086914	27102.337891	-31301.873047	-187500.015625	-187500.015625	-187500.015625	-187500.015625	-187500.015625	461.000000	428.000000	1018.000000	1607948749.570549
852	3666.199951	27371.005859	-38129.636719	-187500.015625	-187500.015625	-187500.015625	-187500.015625	-187500.015625	462.000000	428.000000	1018.000000	1607948749.570558
853	3948.681396	27643.474609	-52846.652344	-187500.015625	-187500.015625	-187500.015625	-187500.015625	-187500.015625	461.000000	428.000000	1019.000000	1607948749.570567
854	3851.093750	27555.699219	-55615.183594	-187500.015625	-187500.015625	-187500.015625	-187500.015625	-187500.015625	461.000000	428.000000	1018.000000	1607948749.570576
855	3515.795166	27233.207031	-42498.890625	-187500.015625	-187500.015625	-187500.015625	-187500.015625	-187500.015625	461.000000	428.000000	1019.000000	1607948749.570585
856	3387.049072	27105.646484	-31358.021484	-187500.015625	-187500.015625	-187500.015625	-187500.015625	-187500.015625	461.000000	428.000000	1018.000000	1607948749.570595
857	3661.349609	27364.435547	-37971.320312	-187500.015625	-187500.015625	-187500.015625	-187500.015625	-187500.015625	462.000000	428.000000	1019.000000	1607948749.570604
858	3946.513184	27641.439453	-52690.882812	-187500.015625	-187500.015625	-187500.015625	-187500.015625	-187500.015625	462.000000	428.000000	1018.000000	1607948749.570613
859	3854.759277	27559.587891	-55658.097656	-187500.015625	-187500.015625	-187500.015625	-187500.015625	-187500.015625	461.000000	428.000000	1019.000000	1607948749.570623
860	3508.776611	27226.189453	-42659.062500	-187500.015625	-187500.015625	-187500.015625	-187500.015625	-187500.015625	461.000000	428.000000	1018.000000	1607948749.570632
861	3366.574951	27085.105469	-31331.064453	-187500.015625	-187500.015625	-187500.015625	-187500.015625	-187500.015625	461.000000	428.000000	1019.000000	1607948749.570654
862	3639.780273	27342.642578	-37603.031250	-187500.015625	-187500.015625	-187500.015625	-187500.015625	-187500.015625	462.000000	428.000000	1018.000000	1607948749.570663
863	3928.497803	27621.369141	-52342.910156	-187500.015625	-187500.015625	-187500.015625	-187500.015625	-187500.015625	461.000000	428.000000	1018.000000	1607948749.570673
864	3853.775879	27556.816406	-55602.621094	-187500.015625	-187500.015625	-187500.015625	-187500.015625	-187500.015625	461.000000	428.000000	1018.000000	1607948749.570682
865	3516.845703	27233.095703	-42801.554688	-187500.015625	-187500.015625	-187500.015625	-187500.015625	-187500.015625	461.000000	428.000000	1018.000000	1607948749.570691
866	3373.727539	27092.906250	-31406.123047	-187500.015625	-187500.015625	-187500.015625	-187500.015625	-187500.015625	461.000000	428.000000	1018.000000	1607948749.570700
867	3649.391602	27352.386719	-37588.277344	-187500.015625	-187500.015625	-187500.015625	-187500.015625	-187500.015625	462.000000	428.000000	1019.000000	1607948749.570715
868	3948.077881	27637.304688	-52362.246094	-187500.015625	-187500.015625	-187500.015625	-187500.015625	-187500.015625	461.000000	428.000000	1018.000000	1607948749.570724
869	3867.030518	27565.421875	-55658.210938	-187500.015625	-187500.015625	-187500.015625	-187500.015625	-187500.015625	461.000000	428.000000	1018.000000	1607948749.570733
870	3527.462891	27240.361328	-42883.429688	-187500.015625	-187500.015625	-187500.015625	-187500.015625	-187500.015625	461.000000	428.000000	1018.000000	1607948749.570743
871	3380.008301	27097.376953	-31395.347656	-187500.015625	-187500.015625	-187500.015625	-187500.015625	-187500.015625	461.000000	428.000000	1018.000000	1607948749.570752
872	3645.256348	27350.017578	-37497.687500	-187500.015625	-187500.015625	-187500.015625	-187500.015625	-187500.015625	462.000000	428.000000	1018.000000	1607948749.570761
873	3940.567627	27637.238281	-52294.652344	-187500.015625	-187500.015625	-187500.015625	-187500.015625	-187500.015625	461.000000	428.000000	1019.000000	1607948749.570770
874	3865.130615	27571.523438	-55780.406250	-187500.015625	-187500.015625	-187500.015625	-187500.015625	-187500.015625	461.000000	428.000000	1018.000000	1607948749.570780
875	3524.735840	27242.349609	-43124.292969	-187500.015625	-187500.015625	-187500.015625	-187500.015625	-187500.015625	461.000000	428.000000	1019.000000	1607948749.570790
876	3377.661377	27099.007812	-31535.560547	-187500.015625	-187500.015625	-187500.015625	-187500.015625	-187500.015625	461.000000	428.000000	1018.000000	1607948749.570799
877	3641.099121	27347.515625	-37484.457031	-187500.015625	-187500.015625	-187500.015625	-187500.015625	-187500.015625	462.000000	428.000000	1019.000000	1607948749.570808
878	3937.863037	27636.611328	-52198.339844	-187500.015625	-187500.015625	-187500.015625	-187500.015625	-187500.015625	461.000000	428.000000	1018.000000	1607948749.570817
879	3863.923584	27572.910156	-55816.953125	-187500.015625	-187500.015625	-187500.015625	-187500.015625	-187500.015625	461.000000	428.000000	1019.000000	1607948749.570827
880	3523.439453	27244.562500	-43297.406250	-187500.015625	-187500.015625	-187500.015625	-187500.015625	-187500.015625	461.000000	428.000000	1018.000000	1607948749.570836
881	3364.116211	27086.648438	-31629.035156	-187500.015625	-187500.015625	-187500.015625	-187500.015625	-187500.015625	462.000000	428.000000	1019.000000	1607948749.570845
882	3624.558838	27332.583984	-37430.363281	-187500.015625	-187500.015625	-187500.015625	-187500.015625	-187500.015625	462.000000	428.000000	1019.000000	1607948749.570854
883	3936.164307	27634.466797	-52187.765625	-187500.015625	-187500.015625	-187500.015625	-187500.015625	-187500.015625	461.000000	428.000000	1019.000000	1607948749.570863
884	3867.075195	27574.408203	-55933.605469	-187500.015625	-187500.015625	-187500.015625	-187500.015625	-187500.015625	461.000000	428.000000	1018.000000	1607948749.570873
885	3524.847656	27243.623047	-43439.496094	-187500.015625	-187500.015625	-187500.015625	-187500.015625	-187500.015625	461.000000	427.000000	1018.000000	1607948749.570886
886	3367.446533	27088.994141	-31582.878906	-187500.015625	-187500.015625	-187500.015625	-187500.015625	-187500.015625	461.000000	429.000000	1018.000000	1607948749.570897
887	3620.021240	27327.777344	-37086.593750	-187500.015625	-187500.015625	-187500.015625	-187500.015625	-187500.015625	462.000000	428.000000	1019.000000	1607948749.570906
888	3926.217773	27623.826172	-51854.726562	-187500.015625	-187500.015625	-187500.015625	-187500.015625	-187500.015625	462.000000	428.000000	1018.000000	1607948749.570915
889	3871.165527	27580.599609	-55840.042969	-187500.015625	-187500.015625	-187500.015625	-187500.015625	-187500.015625	461.000000	428.000000	1019.000000	1607948749.570924
890	3533.006104	27253.951172	-43531.718750	-187500.015625	-187500.015625	-187500.015625	-187500.015625	-187500.015625	461.000000	428.000000	1018.000000	1607948749.570933
891	3377.929688	27101.802734	-31582.968750	-187500.015625	-187500.015625	-187500.015625	-187500.015625	-187500.015625	462.000000	428.000000	1019.000000	1607948749.570943
892	3631.197266	27341.882812	-36889.988281	-187500.015625	-187500.015625	-187500.015625	-187500.015625	-187500.015625	462.000000	428.000000	1018.000000	1607948749.570952
893	3936.611328	27636.568359	-51656.242188	-187500.015625	-187500.015625	-187500.015625	-187500.015625	-187500.015625	461.000000	428.000000	1019.000000	1607948749.570961
894	3879.838135	27586.947266	-55807.050781	-187500.015625	-187500.015625	-187500.015625	-187500.015625	-187500.015625	461.000000	428.000000	1018.000000	1607948749.570970
895	3534.727051	27252.654297	-43600.585938	-187500.015625	-187500.015625	-187500.015625	-187500.015625	-187500.015625	461.000000	428.000000	1019.000000	1607948749.570980
896	3370.061768	27092.101562	-31610.505859	-187500.015625	-187500.015625	-187500.015625	-187500.015625	-187500.015625	461.000000	428.000000	1018.000000	1607948749.570988
897	3624.357666	27333.253906	-36749.417969	-187500.015625	-187500.015625	-187500.015625	-187500.015625	-187500.015625	461.000000	428.000000	1019.000000	1607948749.570997
898	3936.544434	27634.914062	-51544.328125	-187500.015625	-187500.015625	-187500.015625	-187500.015625	-187500.015625	461.000000	428.000000	1018.000000	1607948749.571007
899	3883.324951	27590.589844	-55876.253906	-187500.015625	-187500.015625	-187500.015625	-187500.015625	-187500.015625	461.000000	428.000000	1019.000000	1607948749.571016
900	3544.383057	27264.455078	-43804.992188	-187500.015625	-187500.015625	-187500.015625	-187500.015625	-187500.015625	461.000000	428.000000	1020.000000	1607948749.571025
901	3380.410645	27105.646484	-31717.503906	-187500.015625	-187500.015625	-187500.015625	-187500.015625	-187500.015625	461.000000	428.000000	1018.000000	1607948749.571034
902	3625.542236	27338.328125	-36719.019531	-187500.015625	-187500.015625	-187500.015625	-187500.015625	-187500.015625	462.000000	428.000000	1019.000000	1607948749.571044
903	3933.102295	27635.406250	-51452.753906	-187500.015625	-187500.015625	-187500.015625	-187500.015625	-187500.015625	462.000000	428.000000	1017.000000	1607948749.571053
904	3883.950684	27593.496094	-55903.164062	-187500.015625	-187500.015625	-187500.015625	-187500.015625	-187500.015625	461.000000	428.000000	1019.000000	1607948749.571064
905	3548.250000	27269.060547	-43920.929688	-187500.015625	-187500.015625	-187500.015625	-187500.015625	-187500.015625	461.000000	428.000000	1018.000000	1607948749.571072
906	3380.745850	27104.304688	-31748.751953	-187500.015625	-187500.015625	-187500.015625	-187500.015625	-187500.015625	461.000000	428.000000	1019.000000	1607948749.571082
907	3624.804688	27334.304688	-36695.101562	-187500.015625	-187500.015625	-187500.015625	-187500.015625	-187500.015625	462.000000	428.000000	1018.000000	1607948749.571092
908	3932.118652	27631.539062	-51447.656250	-187500.015625	-187500.015625	-187500.015625	-187500.015625	-187500.015625	461.000000	428.000000	1018.000000	1607948749.571105
909	3875.770020	27584.287109	-56009.960938	-187500.015625	-187500.015625	-187500.015625	-187500.015625	-187500.015625	461.000000	428.000000	1018.000000	1607948749.571114
910	3536.403564	27256.767578	-44085.527344	-187500.015625	-187500.015625	-187500.015625	-187500.015625	-187500.015625	461.000000	428.000000	1018.000000	1607948749.571123
911	3367.089111	27092.056641	-31734.111328	-187500.015625	-187500.015625	-187500.015625	-187500.015625	-187500.015625	461.000000	428.000000	1019.000000	1607948749.571132
912	3612.757080	27324.179688	-36437.121094	-187500.015625	-187500.015625	-187500.015625	-187500.015625	-187500.015625	461.000000	427.000000	1018.000000	1607948749.571141
913	3922.798096	27623.246094	-51190.476562	-187500.015625	-187500.015625	-187500.015625	-187500.015625	-187500.015625	462.000000	428.000000	1018.000000	1607948749.571150
914	3880.799072	27586.410156	-55979.652344	-187500.015625	-187500.015625	-187500.015625	-187500.015625	-187500.015625	461.000000	428.000000	1018.000000	1607948749.571160
915	3545.232422	27261.683594	-44251.402344	-187500.015625	-187500.015625	-187500.015625	-187500.015625	-187500.015625	461.000000	428.000000	1018.000000	1607948749.571169
916	3368.318359	27089.396484	-31861.427734	-187500.015625	-187500.015625	-187500.015625	-187500.015625	-187500.015625	461.000000	428.000000	1018.000000	1607948749.571178
917	3612.757080	27321.408203	-36429.968750	-187500.015625	-187500.015625	-187500.015625	-187500.015625	-187500.015625	462.000000	428.000000	1018.000000	1607948749.571187
918	3925.726074	27624.945312	-51158.246094	-187500.015625	-187500.015625	-187500.015625	-187500.015625	-187500.015625	462.000000	428.000000	1019.000000	1607948749.571197
919	3882.497803	27590.232422	-55996.972656	-187500.015625	-187500.015625	-187500.015625	-187500.015625	-187500.015625	461.000000	428.000000	1017.000000	1607948749.571206
920	3550.373291	27268.433594	-44329.988281	-187500.015625	-187500.015625	-187500.015625	-187500.015625	-187500.015625	461.000000	428.000000	1019.000000	1607948749.571215
921	3368.698242	27091.720703	-31856.128906	-187500.015625	-187500.015625	-187500.015625	-187500.015625	-187500.015625	461.000000	428.000000	1018.000000	1607948749.571224
922	3605.962158	27315.351562	-36266.710938	-187500.015625	-187500.015625	-187500.015625	-187500.015625	-187500.015625	462.000000	428.000000	1019.000000	1607948749.571233
923	3923.245117	27622.330078	-51042.753906	-187500.015625	-187500.015625	-187500.015625	-187500.015625	-187500.015625	461.000000	428.000000	1018.000000	1607948749.571242
924	3882.251953	27592.355469	-56103.925781	-187500.015625	-187500.015625	-187500.015625	-187500.015625	-187500.015625	461.000000	428.000000	1018.000000	1607948749.571251
925	3544.226562	27267.226562	-44531.625000	-187500.015625	-187500.015625	-187500.015625	-187500.015625	-187500.015625	461.000000	428.000000	1018.000000	1607948749.571260
926	3365.233887	27093.732422	-31942.855469	-187500.015625	-187500.015625	-187500.015625	-187500.015625	-187500.015625	461.000000	428.000000	1018.000000	1607948749.571270
927	3600.597656	27315.238281	-36129.246094	-187500.015625	-187500.015625	-187500.015625	-187500.015625	-187500.015625	462.000000	428.000000	1019.000000	1607948749.571279
928	3919.668701	27621.703125	-50800.527344	-187500.015625	-187500.015625	-187500.015625	-187500.015625	-187500.015625	461.000000	429.000000	1018.000000	1607948749.571288
929	3888.622314	27597.005859	-56027.597656	-187500.015625	-187500.015625	-187500.015625	-187500.015625	-187500.015625	461.000000	428.000000	1019.000000	1607948749.571297
930	3555.469482	27274.021484	-44627.648438	-187500.015625	-187500.015625	-187500.015625	-187500.015625	-187500.015625	461.000000	428.000000	1018.000000	1607948749.571307
931	3366.865479	27089.351562	-31989.144531	-187500.015625	-187500.015625	-187500.015625	-187500.015625	-187500.015625	462.000000	428.000000	1018.000000	1607948749.571320
932	3593.132080	27303.750000	-36002.488281	-187500.015625	-187500.015625	-187500.015625	-187500.015625	-187500.015625	462.000000	428.000000	1018.000000	1607948749.571330
933	3911.756348	27612.091797	-50725.335938	-187500.015625	-187500.015625	-187500.015625	-187500.015625	-187500.015625	461.000000	428.000000	1019.000000	1607948749.571340
934	3884.040039	27593.964844	-56101.511719	-187500.015625	-187500.015625	-187500.015625	-187500.015625	-187500.015625	461.000000	428.000000	1018.000000	1607948749.571349
935	3555.558838	27277.017578	-44820.632812	-187500.015625	-187500.015625	-187500.015625	-187500.015625	-187500.015625	461.000000	428.000000	1019.000000	1607948749.571358
936	3366.194824	27090.939453	-31840.326172	-187500.015625	-187500.015625	-187500.015625	-187500.015625	-187500.015625	461.000000	428.000000	1018.000000	1607948749.571367
937	3578.022461	27291.166016	-34944.402344	-187500.015625	-187500.015625	-187500.015625	-187500.015625	-187500.015625	462.000000	427.000000	1019.000000	1607948749.571377
938	3903.642578	27604.582031	-49694.789062	-187500.015625	-187500.015625	-187500.015625	-187500.015625	-187500.015625	461.000000	429.000000	1017.000000	1607948749.571387
939	3894.657227	27604.380859	-55608.390625	-187500.015625	-187500.015625	-187500.015625	-187500.015625	-187500.015625	461.000000	428.000000	1019.000000	1607948749.571396
940	3562.465576	27283.857422	-44677.468750	-187500.015625	-187500.015625	-187500.015625	-187500.015625	-187500.015625	461.000000	428.000000	1017.000000	1607948749.571405
941	3371.291260	27098.113281	-31992.587891	-187500.015625	-187500.015625	-187500.015625	-187500.015625	-187500.015625	461.000000	428.000000	1019.000000	1607948749.571414
942	3594.182617	27309.316406	-35750.406250	-187500.015625	-187500.015625	-187500.015625	-187500.015625	-187500.015625	462.000000	428.000000	1018.000000	1607948749.571424
943	3907.621338	27610.437500	-50453.585938	-187500.015625	-187500.015625	-187500.015625	-187500.015625	-187500.015625	461.000000	429.000000	1018.000000	1607948749.571432
944	3881.581543	27593.607422	-56118.097656	-187500.015625	-187500.015625	-187500.015625	-187500.015625	-187500.015625	461.000000	428.000000	1019.000000	1607948749.571441
945	3551.088623	27275.966797	-45036.304688	-187500.015625	-187500.015625	-187500.015625	-187500.015625	-187500.015625	461.000000	428.000000	1018.000000	1607948749.571451
946	3359.422363	27089.128906	-32172.205078	-187500.015625	-187500.015625	-187500.015625	-187500.015625	-187500.015625	461.000000	428.000000	1019.000000	1607948749.571460
947	3578.692871	27295.972656	-35771.351562	-187500.015625	-187500.015625	-187500.015625	-187500.015625	-187500.015625	462.000000	428.000000	1018.000000	1607948749.571469
948	3894.992432	27599.195312	-50456.781250	-187500.015625	-187500.015625	-187500.015625	-187500.015625	-187500.015625	462.000000	428.000000	1019.000000	1607948749.571478
949	3873.467773	27584.578125	-56258.871094	-187500.015625	-187500.015625	-187500.015625	-187500.015625	-187500.015625	461.000000	428.000000	1018.000000	1607948749.571488
950	3550.462646	27274.291016	-45319.859375	-187500.015625	-187500.015625	-187500.015625	-187500.015625	-187500.015625	461.000000	427.000000	1019.000000	1607948749.571497
951	3352.157959	27082.937500	-32325.716797	-187500.015625	-187500.015625	-187500.015625	-187500.015625	-187500.015625	461.000000	428.000000	1018.000000	1607948749.571506
952	3571.607422	27290.316406	-35667.437500	-187500.015625	-187500.015625	-187500.015625	-187500.015625	-187500.015625	462.000000	428.000000	1018.000000	1607948749.571515
953	3893.740723	27601.341797	-50278.636719	-187500.015625	-187500.015625	-187500.015625	-187500.015625	-187500.015625	461.000000	428.000000	1019.000000	1607948749.571524
954	3883.682617	27601.072266	-56215.796875	-187500.015625	-187500.015625	-187500.015625	-187500.015625	-187500.015625	461.000000	428.000000	1018.000000	1607948749.571537
955	3555.357666	27284.728516	-45404.414062	-187500.015625	-187500.015625	-187500.015625	-187500.015625	-187500.015625	461.000000	428.000000	1018.000000	1607948749.571547
956	3350.191162	27084.748047	-32294.068359	-187500.015625	-187500.015625	-187500.015625	-187500.015625	-187500.015625	462.000000	428.000000	1019.000000	1607948749.571556
957	3555.469482	27276.816406	-35249.707031	-187500.015625	-187500.015625	-187500.015625	-187500.015625	-187500.015625	462.000000	428.000000	1019.000000	1607948749.571565
958	3876.753418	27586.343750	-49848.656250	-187500.015625	-187500.015625	-187500.015625	-187500.015625	-187500.015625	461.000000	428.000000	1018.000000	1607948749.571574
959	3874.428955	27589.628906	-56084.234375	-187500.015625	-187500.015625	-187500.015625	-187500.015625	-187500.015625	461.000000	428.000000	1019.000000	1607948749.571584
960	3552.139160	27277.263672	-45431.574219	-187500.015625	-187500.015625	-187500.015625	-187500.015625	-187500.015625	461.000000	428.000000	1018.000000	1607948749.571593
961	3344.960693	27075.070312	-32080.318359	-187500.015625	-187500.015625	-187500.015625	-187500.015625	-187500.015625	461.000000	428.000000	1018.000000	1607948749.571602
962	3543.332520	27262.443359	-34238.109375	-187500.015625	-187500.015625	-187500.015625	-187500.015625	-187500.015625	461.000000	428.000000	1018.000000	1607948750.049860
963	3873.445312	27582.476562	-48758.453125	-187500.015625	-187500.015625	-187500.015625	-187500.015625	-187500.015625	462.000000	428.000000	1019.000000	1607948750.049920
964	3882.810791	27596.871094	-55517.082031	-187500.015625	-187500.015625	-187500.015625	-187500.015625	-187500.015625	461.000000	428.000000	1018.000000	1607948750.049966
965	3568.411133	27294.117188	-45255.285156	-187500.015625	-187500.015625	-187500.015625	-187500.015625	-187500.015625	461.000000	428.000000	1018.000000	1607948750.049968
966	3366.239746	27096.863281	-32145.226562	-187500.015625	-187500.015625	-187500.015625	-187500.015625	-187500.015625	461.000000	428.000000	1017.000000	1607948750.049970
967	3568.008789	27288.148438	-34739.882812	-187500.015625	-187500.015625	-187500.015625	-187500.015625	-187500.015625	462.000000	428.000000	1018.000000	1607948750.049971
968	3892.019775	27600.246094	-49384.277344	-187500.015625	-187500.015625	-187500.015625	-187500.015625	-187500.015625	461.000000	428.000000	1018.000000	1607948750.049973
969	3895.238281	27610.617188	-56032.132812	-187500.015625	-187500.015625	-187500.015625	-187500.015625	-187500.015625	461.000000	428.000000	1019.000000	1607948750.049975
970	3570.758057	27298.273438	-45704.867188	-187500.015625	-187500.015625	-187500.015625	-187500.015625	-187500.015625	461.000000	428.000000	1018.000000	1607948750.049976
971	3355.779053	27089.263672	-32426.232422	-187500.015625	-187500.015625	-187500.015625	-187500.015625	-187500.015625	461.000000	429.000000	1017.000000	1607948750.049978
972	3557.548340	27278.984375	-34957.210938	-187500.015625	-187500.015625	-187500.015625	-187500.015625	-187500.015625	462.000000	428.000000	1018.000000	1607948750.049979
973	3883.570801	27594.099609	-49519.617188	-187500.015625	-187500.015625	-187500.015625	-187500.015625	-187500.015625	461.000000	428.000000	1017.000000	1607948750.049981
974	3889.516357	27607.666016	-56197.312500	-187500.015625	-187500.015625	-187500.015625	-187500.015625	-187500.015625	461.000000	428.000000	1019.000000	1607948750.049983
975	3570.869873	27299.234375	-45981.941406	-187500.015625	-187500.015625	-187500.015625	-187500.015625	-187500.015625	461.000000	428.000000	1018.000000	1607948750.049984
976	3361.456299	27094.515625	-32650.912109	-187500.015625	-187500.015625	-187500.015625	-187500.015625	-187500.015625	461.000000	428.000000	1018.000000	1607948750.049986
977	3552.809570	27276.146484	-35011.300781	-187500.015625	-187500.015625	-187500.015625	-187500.015625	-187500.015625	461.000000	428.000000	1018.000000	1607948750.049987
978	3880.687500	27593.093750	-49523.953125	-187500.015625	-187500.015625	-187500.015625	-187500.015625	-187500.015625	461.000000	428.000000	1019.000000	1607948750.049991
979	3892.802002	27610.460938	-56255.628906	-187500.015625	-187500.015625	-187500.015625	-187500.015625	-187500.015625	461.000000	428.000000	1018.000000	1607948750.049993
980	3574.267334	27302.074219	-46145.265625	-187500.015625	-187500.015625	-187500.015625	-187500.015625	-187500.015625	461.000000	428.000000	1019.000000	1607948750.049994
981	3356.427246	27089.507812	-32725.769531	-187500.015625	-187500.015625	-187500.015625	-187500.015625	-187500.015625	461.000000	428.000000	1018.000000	1607948750.049996
982	3551.356689	27271.496094	-35042.886719	-187500.015625	-187500.015625	-187500.015625	-187500.015625	-187500.015625	462.000000	428.000000	1018.000000	1607948750.049998
983	3880.843750	27588.265625	-49575.273438	-187500.015625	-187500.015625	-187500.015625	-187500.015625	-187500.015625	461.000000	428.000000	1018.000000	1607948750.049999
984	3895.685303	27608.962891	-56414.816406	-187500.015625	-187500.015625	-187500.015625	-187500.015625	-187500.015625	461.000000	428.000000	1019.000000	1607948750.050001
985	3580.838623	27304.978516	-46381.632812	-187500.015625	-187500.015625	-187500.015625	-187500.015625	-187500.015625	461.000000	428.000000	1019.000000	1607948750.050002
986	3358.193115	27089.083984	-32646.287109	-187500.015625	-187500.015625	-187500.015625	-187500.015625	-187500.015625	461.000000	428.000000	1018.000000	1607948750.050004
987	3536.872803	27257.371094	-34078.765625	-187500.015625	-187500.015625	-187500.015625	-187500.015625	-187500.015625	462.000000	428.000000	1019.000000	1607948750.050006
988	3870.830322	27577.201172	-48567.144531	-187500.015625	-187500.015625	-187500.015625	-187500.015625	-187500.015625	462.000000	428.000000	1019.000000	1607948750.050007
989	3904.536621	27617.835938	-55924.265625	-187500.015625	-187500.015625	-187500.015625	-187500.015625	-187500.015625	461.000000	428.000000	1017.000000	1607948750.050009
990	3587.186523	27311.751953	-46207.222656	-187500.015625	-187500.015625	-187500.015625	-187500.015625	-187500.015625	461.000000	428.000000	1019.000000	1607948750.050010
991	3361.903320	27093.308594	-32725.009766	-187500.015625	-187500.015625	-187500.015625	-187500.015625	-187500.015625	461.000000	428.000000	1018.000000	1607948750.050012
992	3551.043945	27270.892578	-34752.757812	-187500.015625	-187500.015625	-187500.015625	-187500.015625	-187500.015625	462.000000	428.000000	1019.000000	1607948750.050014
993	3886.990479	27592.691406	-49222.250000	-187500.015625	-187500.015625	-187500.015625	-187500.015625	-187500.015625	462.000000	428.000000	1019.000000	1607948750.050015
994	3909.476318	27621.099609	-56377.402344	-187500.015625	-187500.015625	-187500.015625	-187500.015625	-187500.015625	461.000000	428.000000	1019.000000	1607948750.050017
995	3592.059326	27316.625000	-46578.394531	-187500.015625	-187500.015625	-187500.015625	-187500.015625	-187500.015625	461.000000	428.000000	1018.000000	1607948750.050018
996	3363.468018	27096.371094	-32881.269531	-187500.015625	-187500.015625	-187500.015625	-187500.015625	-187500.015625	461.000000	428.000000	1018.000000	1607948750.050020
997	3546.416992	27269.529297	-34663.195312	-187500.015625	-187500.015625	-187500.015625	-187500.015625	-187500.015625	462.000000	428.000000	1018.000000	1607948750.050022
998	3881.849609	27592.712891	-49070.882812	-187500.015625	-187500.015625	-187500.015625	-187500.015625	-187500.015625	461.000000	428.000000	1018.000000	1607948750.050023
999	3906.727051	27623.402344	-56395.683594	-187500.015625	-187500.015625	-187500.015625	-187500.015625	-187500.015625	461.000000	428.000000	1019.000000	1607948750.050025
1000	3594.003906	27320.960938	-46751.621094	-187500.015625	-187500.015625	-187500.015625	-187500.015625	-187500.015625	461.000000	428.000000	1019.000000	1607948750.050026
1001	3364.049072	27096.750000	-33036.324219	-187500.015625	-187500.015625	-187500.015625	-187500.015625	-187500.015625	461.000000	428.000000	1018.000000	1607948750.050029
1002	3535.218750	27256.900391	-34579.398438	-187500.015625	-187500.015625	-187500.015625	-187500.015625	-187500.015625	462.000000	428.000000	1018.000000	1607948750.050030
1003	3873.400635	27582.632812	-48930.671875	-187500.015625	-187500.015625	-187500.015625	-187500.015625	-187500.015625	462.000000	428.000000	1018.000000	1607948750.050032
1004	3902.659180	27618.664062	-56315.171875	-187500.015625	-187500.015625	-187500.015625	-187500.015625	-187500.015625	461.000000	428.000000	1019.000000	1607948750.050033
1005	3596.037842	27321.095703	-46822.945312	-187500.015625	-187500.015625	-187500.015625	-187500.015625	-187500.015625	461.000000	427.000000	1018.000000	1607948750.050035
1006	3374.286377	27106.070312	-33066.187500	-187500.015625	-187500.015625	-187500.015625	-187500.015625	-187500.015625	461.000000	428.000000	1019.000000	1607948750.050037
1007	3551.781494	27273.173828	-34418.937500	-187500.015625	-187500.015625	-187500.015625	-187500.015625	-187500.015625	462.000000	428.000000	1019.000000	1607948750.050038
1008	3889.181152	27598.904297	-48731.808594	-187500.015625	-187500.015625	-187500.015625	-187500.015625	-187500.015625	462.000000	428.000000	1018.000000	1607948750.050040
1009	3920.875732	27636.746094	-56319.734375	-187500.015625	-187500.015625	-187500.015625	-187500.015625	-187500.015625	461.000000	428.000000	1018.000000	1607948750.050042
1010	3609.426514	27338.328125	-46969.687500	-187500.015625	-187500.015625	-187500.015625	-187500.015625	-187500.015625	461.000000	428.000000	1018.000000	1607948750.050043
1011	3376.029785	27112.240234	-32960.304688	-187500.015625	-187500.015625	-187500.015625	-187500.015625	-187500.015625	461.000000	428.000000	1019.000000	1607948750.050045
1012	3530.413086	27257.392578	-33221.082031	-187500.015625	-187500.015625	-187500.015625	-187500.015625	-187500.015625	462.000000	427.000000	1018.000000	1607948750.050046
1013	3860.503662	27576.083984	-47075.679688	-187500.015625	-187500.015625	-187500.015625	-187500.015625	-187500.015625	461.000000	428.000000	1018.000000	1607948750.050048
1014	3914.550293	27632.767578	-55390.324219	-187500.015625	-187500.015625	-187500.015625	-187500.015625	-187500.015625	461.000000	428.000000	1018.000000	1607948750.050050
1015	3611.035889	27341.009766	-46587.246094	-187500.015625	-187500.015625	-187500.015625	-187500.015625	-187500.015625	461.000000	428.000000	1018.000000	1607948750.050051
1016	3372.296875	27110.519531	-32871.660156	-187500.015625	-187500.015625	-187500.015625	-187500.015625	-187500.015625	461.000000	429.000000	1018.000000	1607948750.050053
1017	3544.271240	27271.921875	-34064.953125	-187500.015625	-187500.015625	-187500.015625	-187500.015625	-187500.015625	461.000000	428.000000	1018.000000	1607948750.050056
1018	3885.805908	27600.291016	-48503.441406	-187500.015625	-187500.015625	-187500.015625	-187500.015625	-187500.015625	462.000000	428.000000	1019.000000	1607948750.050058
1019	3927.178955	27647.966797	-56519.445312	-187500.015625	-187500.015625	-187500.015625	-187500.015625	-187500.015625	461.000000	428.000000	1019.000000	1607948750.050059
1020	3620.781250	27355.539062	-47404.093750	-187500.015625	-187500.015625	-187500.015625	-187500.015625	-187500.015625	461.000000	428.000000	1018.000000	1607948750.050061
1021	3377.393066	27120.734375	-33230.628906	-187500.015625	-187500.015625	-187500.015625	-187500.015625	-187500.015625	461.000000	428.000000	1019.000000	1607948750.050062
1022	3538.035156	27270.222656	-34057.687500	-187500.015625	-187500.015625	-187500.015625	-187500.015625	-187500.015625	462.000000	428.000000	1018.000000	1607948750.050064
1023	3879.636963	27597.005859	-48403.101562	-187500.015625	-187500.015625	-187500.015625	-187500.015625	-187500.015625	461.000000	428.000000	1018.000000	1607948750.050066
1024	3924.787354	27646.960938	-56527.714844	-187500.015625	-187500.015625	-187500.015625	-187500.015625	-187500.015625	461.000000	428.000000	1018.000000	1607948750.050068
1025	3625.631592	27359.652344	-47607.738281	-187500.015625	-187500.015625	-187500.015625	-187500.015625	-187500.015625	461.000000	428.000000	1019.000000	1607948750.050070
1026	3377.303711	27119.169922	-33489.214844	-187500.015625	-187500.015625	-187500.015625	-187500.015625	-187500.015625	461.000000	428.000000	1018.000000	1607948750.050071
1027	3528.870850	27258.130859	-34100.558594	-187500.015625	-187500.015625	-187500.015625	-187500.015625	-187500.015625	462.000000	428.000000	1019.000000	1607948750.050073
1028	3874.808838	27588.779297	-48278.066406	-187500.015625	-187500.015625	-187500.015625	-187500.015625	-187500.015625	461.000000	428.000000	1019.000000	1607948750.050074
1029	3929.615234	27648.369141	-56451.699219	-187500.015625	-187500.015625	-187500.015625	-187500.015625	-187500.015625	461.000000	428.000000	1018.000000	1607948750.050076
1030	3623.441162	27352.923828	-47619.988281	-187500.015625	-187500.015625	-187500.015625	-187500.015625	-187500.015625	461.000000	427.000000	1019.000000	1607948750.050077
1031	3373.191162	27110.943359	-33435.414062	-187500.015625	-187500.015625	-187500.015625	-187500.015625	-187500.015625	461.000000	428.000000	1018.000000	1607948750.050079
1032	3524.601807	27252.005859	-33829.988281	-187500.015625	-187500.015625	-187500.015625	-187500.015625	-187500.015625	462.000000	428.000000	1019.000000	1607948750.050081
1033	3863.096680	27577.425781	-47938.007812	-187500.015625	-187500.015625	-187500.015625	-187500.015625	-187500.015625	461.000000	429.000000	1018.000000	1607948750.050082
1034	3924.206299	27646.111328	-56307.261719	-187500.015625	-187500.015625	-187500.015625	-187500.015625	-187500.015625	461.000000	428.000000	1019.000000	1607948750.050084
1035	3626.145752	27358.556641	-47732.058594	-187500.015625	-187500.015625	-187500.015625	-187500.015625	-187500.015625	461.000000	427.000000	1019.000000	1607948750.050085
1036	3369.994629	27108.306641	-33572.968750	-187500.015625	-187500.015625	-187500.015625	-187500.015625	-187500.015625	461.000000	429.000000	1018.000000	1607948750.050087
1037	3517.896240	27247.736328	-33647.734375	-187500.015625	-187500.015625	-187500.015625	-187500.015625	-187500.015625	462.000000	427.000000	1019.000000	1607948750.050089
1038	3858.268555	27573.646484	-47632.816406	-187500.015625	-187500.015625	-187500.015625	-187500.015625	-187500.015625	462.000000	428.000000	1019.000000	1607948750.050090
1039	3919.959473	27638.914062	-56183.476562	-187500.015625	-187500.015625	-187500.015625	-187500.015625	-187500.015625	461.000000	428.000000	1019.000000	1607948750.050092
1040	3619.261475	27349.996094	-47772.804688	-187500.015625	-187500.015625	-187500.015625	-187500.015625	-187500.015625	461.000000	428.000000	1018.000000	1607948750.050093
1041	3365.926758	27103.746094	-33638.523438	-187500.015625	-187500.015625	-187500.015625	-187500.015625	-187500.015625	461.000000	428.000000	1018.000000	1607948750.050095
1042	3508.843750	27241.166016	-33676.433594	-187500.015625	-187500.015625	-187500.015625	-187500.015625	-187500.015625	462.000000	428.000000	1018.000000	1607948750.050097
1043	3859.050781	27578.230469	-47679.308594	-187500.015625	-187500.015625	-187500.015625	-187500.015625	-187500.015625	462.000000	428.000000	1019.000000	1607948750.050098
1044	3926.396729	27648.615234	-56308.109375	-187500.015625	-187500.015625	-187500.015625	-187500.015625	-187500.015625	461.000000	428.000000	1018.000000	1607948750.050100
1045	3631.309082	27364.412109	-48017.828125	-187500.015625	-187500.015625	-187500.015625	-187500.015625	-187500.015625	461.000000	428.000000	1019.000000	1607948750.050101
1046	3371.514648	27111.390625	-33743.375000	-187500.015625	-187500.015625	-187500.015625	-187500.015625	-187500.015625	461.000000	428.000000	1018.000000	1607948750.050103
1047	3502.361816	27232.492188	-33433.089844	-187500.015625	-187500.015625	-187500.015625	-187500.015625	-187500.015625	462.000000	428.000000	1018.000000	1607948750.050105
1048	3845.483398	27561.599609	-47374.945312	-187500.015625	-187500.015625	-187500.015625	-187500.015625	-187500.015625	461.000000	428.000000	1019.000000	1607948750.050107
1049	3915.600830	27635.964844	-56170.421875	-187500.015625	-187500.015625	-187500.015625	-187500.015625	-187500.015625	461.000000	428.000000	1019.000000	1607948750.050108
1050	3625.922119	27357.148438	-48071.179688	-187500.015625	-187500.015625	-187500.015625	-187500.015625	-187500.015625	461.000000	428.000000	1018.000000	1607948750.050110
1051	3366.932617	27104.238281	-33701.132812	-187500.015625	-187500.015625	-187500.015625	-187500.015625	-187500.015625	461.000000	428.000000	1019.000000	1607948750.050112
1052	3495.969238	27225.318359	-32605.919922	-187500.015625	-187500.015625	-187500.015625	-187500.015625	-187500.015625	462.000000	428.000000	1019.000000	1607948750.050113
1053	3827.557373	27547.138672	-46001.074219	-187500.015625	-187500.015625	-187500.015625	-187500.015625	-187500.015625	462.000000	428.000000	1018.000000	1607948750.050115
1054	3907.509521	27627.626953	-55353.468750	-187500.015625	-187500.015625	-187500.015625	-187500.015625	-187500.015625	461.000000	428.000000	1019.000000	1607948750.050116
1055	3622.390625	27352.812500	-47749.605469	-187500.015625	-187500.015625	-187500.015625	-187500.015625	-187500.015625	461.000000	428.000000	1018.000000	1607948750.050118
1056	3368.027832	27107.189453	-33543.796875	-187500.015625	-187500.015625	-187500.015625	-187500.015625	-187500.015625	461.000000	428.000000	1019.000000	1607948750.050120
1057	3495.566895	27226.972656	-32567.160156	-187500.015625	-187500.015625	-187500.015625	-187500.015625	-187500.015625	462.000000	428.000000	1019.000000	1607948750.050121
1058	3841.191895	27557.419922	-46413.550781	-187500.015625	-187500.015625	-187500.015625	-187500.015625	-187500.015625	462.000000	428.000000	1019.000000	1607948750.050123
1059	3921.568604	27637.730469	-55734.988281	-187500.015625	-187500.015625	-187500.015625	-187500.015625	-187500.015625	461.000000	428.000000	1018.000000	1607948750.050124
1060	3633.253662	27360.814453	-48111.816406	-187500.015625	-187500.015625	-187500.015625	-187500.015625	-187500.015625	461.000000	428.000000	1018.000000	1607948750.050126
1061	3374.509766	27109.982422	-33829.632812	-187500.015625	-187500.015625	-187500.015625	-187500.015625	-187500.015625	461.000000	428.000000	1018.000000	1607948750.050128
1062	3493.711670	27221.830078	-32474.937500	-187500.015625	-187500.015625	-187500.015625	-187500.015625	-187500.015625	462.000000	428.000000	1019.000000	1607948750.050129
1063	3824.405762	27543.160156	-45754.621094	-187500.015625	-187500.015625	-187500.015625	-187500.015625	-187500.015625	462.000000	428.000000	1019.000000	1607948750.050131
1064	3905.408447	27624.207031	-55348.171875	-187500.015625	-187500.015625	-187500.015625	-187500.015625	-187500.015625	461.000000	428.000000	1018.000000	1607948750.050133
1065	3629.453857	27360.367188	-48110.207031	-187500.015625	-187500.015625	-187500.015625	-187500.015625	-187500.015625	461.000000	428.000000	1018.000000	1607948750.050134
1066	3363.982178	27104.908203	-34046.378906	-187500.015625	-187500.015625	-187500.015625	-187500.015625	-187500.015625	462.000000	428.000000	1019.000000	1607948750.050136
1067	3490.001221	27222.412109	-33424.574219	-187500.015625	-187500.015625	-187500.015625	-187500.015625	-187500.015625	462.000000	428.000000	1018.000000	1607948750.050137
1068	3833.189941	27550.892578	-47140.968750	-187500.015625	-187500.015625	-187500.015625	-187500.015625	-187500.015625	462.000000	429.000000	1018.000000	1607948750.050139
1069	3916.986572	27637.886719	-56357.550781	-187500.015625	-187500.015625	-187500.015625	-187500.015625	-187500.015625	461.000000	428.000000	1018.000000	1607948750.050140
1070	3630.996094	27364.255859	-48870.589844	-187500.015625	-187500.015625	-187500.015625	-187500.015625	-187500.015625	461.000000	428.000000	1018.000000	1607948750.050142
1071	3357.544922	27098.025391	-34429.039062	-187500.015625	-187500.015625	-187500.015625	-187500.015625	-187500.015625	461.000000	428.000000	1018.000000	1607948750.050144
1072	3462.821533	27195.568359	-32741.996094	-187500.015625	-187500.015625	-187500.015625	-187500.015625	-187500.015625	462.000000	428.000000	1019.000000	1607948750.050146
1073	3806.077148	27527.759766	-46238.335938	-187500.015625	-187500.015625	-187500.015625	-187500.015625	-187500.015625	462.000000	428.000000	1018.000000	1607948750.050148
1074	3906.838867	27632.187500	-55933.113281	-187500.015625	-187500.015625	-187500.015625	-187500.015625	-187500.015625	461.000000	428.000000	1017.000000	1607948750.050149
1075	3629.252686	27365.195312	-48811.894531	-187500.015625	-187500.015625	-187500.015625	-187500.015625	-187500.015625	461.000000	428.000000	1018.000000	1607948750.050151
1076	3356.382568	27100.169922	-34589.906250	-187500.015625	-187500.015625	-187500.015625	-187500.015625	-187500.015625	461.000000	428.000000	1019.000000	1607948750.050152
1077	3469.459961	27204.822266	-33578.039062	-187500.015625	-187500.015625	-187500.015625	-187500.015625	-187500.015625	462.000000	428.000000	1018.000000	1607948750.050154
1078	3812.469971	27532.117188	-47167.164062	-187500.015625	-187500.015625	-187500.015625	-187500.015625	-187500.015625	462.000000	428.000000	1018.000000	1607948750.050156
1079	3898.658203	27620.451172	-56570.406250	-187500.015625	-187500.015625	-187500.015625	-187500.015625	-187500.015625	461.000000	428.000000	1018.000000	1607948750.050157
1080	3619.931885	27352.968750	-49293.441406	-187500.015625	-187500.015625	-187500.015625	-187500.015625	-187500.015625	461.000000	428.000000	1019.000000	1607948750.050159
1081	3352.403809	27094.359375	-34882.218750	-187500.015625	-187500.015625	-187500.015625	-187500.015625	-187500.015625	461.000000	428.000000	1018.000000	1607948750.050160
1082	3468.543701	27203.099609	-33598.558594	-187500.015625	-187500.015625	-187500.015625	-187500.015625	-187500.015625	461.000000	428.000000	1018.000000	1607948750.050162
1083	3815.062744	27535.582031	-47084.550781	-187500.015625	-187500.015625	-187500.015625	-187500.015625	-187500.015625	462.000000	428.000000	1018.000000	1607948750.530220
1084	3908.828125	27631.560547	-56638.378906	-187500.015625	-187500.015625	-187500.015625	-187500.015625	-187500.015625	461.000000	428.000000	1019.000000	1607948750.530359
1085	3634.460693	27366.759766	-49565.750000	-187500.015625	-187500.015625	-187500.015625	-187500.015625	-187500.015625	461.000000	427.000000	1019.000000	1607948750.530360
1086	3360.182373	27101.154297	-35109.382812	-187500.015625	-187500.015625	-187500.015625	-187500.015625	-187500.015625	461.000000	429.000000	1017.000000	1607948750.530362
1087	3467.314209	27200.775391	-33619.726562	-187500.015625	-187500.015625	-187500.015625	-187500.015625	-187500.015625	462.000000	427.000000	1018.000000	1607948750.530364
1088	3813.430908	27531.759766	-46987.566406	-187500.015625	-187500.015625	-187500.015625	-187500.015625	-187500.015625	462.000000	428.000000	1018.000000	1607948750.530365
1089	3911.398682	27630.085938	-56597.050781	-187500.015625	-187500.015625	-187500.015625	-187500.015625	-187500.015625	461.000000	428.000000	1018.000000	1607948750.530367
1090	3640.003906	27370.960938	-49697.136719	-187500.015625	-187500.015625	-187500.015625	-187500.015625	-187500.015625	461.000000	428.000000	1018.000000	1607948750.530369
1091	3369.301758	27112.263672	-35201.292969	-187500.015625	-187500.015625	-187500.015625	-187500.015625	-187500.015625	461.000000	428.000000	1019.000000	1607948750.530370
1092	3470.622314	27205.357422	-33561.992188	-187500.015625	-187500.015625	-187500.015625	-187500.015625	-187500.015625	462.000000	428.000000	1018.000000	1607948750.530372
1093	3806.569092	27528.273438	-46854.777344	-187500.015625	-187500.015625	-187500.015625	-187500.015625	-187500.015625	462.000000	427.000000	1019.000000	1607948750.530374
1094	3903.374512	27628.566406	-56576.933594	-187500.015625	-187500.015625	-187500.015625	-187500.015625	-187500.015625	461.000000	428.000000	1017.000000	1607948750.530379
1095	3641.300293	27376.683594	-49824.964844	-187500.015625	-187500.015625	-187500.015625	-187500.015625	-187500.015625	461.000000	428.000000	1018.000000	1607948750.530381
1096	3362.015137	27104.462891	-35266.156250	-187500.015625	-187500.015625	-187500.015625	-187500.015625	-187500.015625	461.000000	428.000000	1019.000000	1607948750.530383
1097	3461.770996	27196.595703	-33211.652344	-187500.015625	-187500.015625	-187500.015625	-187500.015625	-187500.015625	461.000000	428.000000	1018.000000	1607948750.530384
1098	3806.971436	27529.279297	-46382.929688	-187500.015625	-187500.015625	-187500.015625	-187500.015625	-187500.015625	462.000000	428.000000	1019.000000	1607948750.530386
1099	3913.902100	27638.244141	-56382.789062	-187500.015625	-187500.015625	-187500.015625	-187500.015625	-187500.015625	461.000000	428.000000	1018.000000	1607948750.530388
1100	3645.412842	27380.796875	-49849.910156	-187500.015625	-187500.015625	-187500.015625	-187500.015625	-187500.015625	461.000000	428.000000	1018.000000	1607948750.530389
1101	3368.497070	27113.179688	-35357.710938	-187500.015625	-187500.015625	-187500.015625	-187500.015625	-187500.015625	461.000000	428.000000	1019.000000	1607948750.530391
1102	3457.993652	27193.980469	-33170.300781	-187500.015625	-187500.015625	-187500.015625	-187500.015625	-187500.015625	461.000000	428.000000	1018.000000	1607948750.530392
1103	3796.711914	27516.181641	-46278.523438	-187500.015625	-187500.015625	-187500.015625	-187500.015625	-187500.015625	461.000000	428.000000	1018.000000	1607948750.530394
1104	3907.062500	27626.173828	-56342.398438	-187500.015625	-187500.015625	-187500.015625	-187500.015625	-187500.015625	461.000000	428.000000	1018.000000	1607948750.530396
1105	3641.434326	27369.576172	-49883.414062	-187500.015625	-187500.015625	-187500.015625	-187500.015625	-187500.015625	461.000000	428.000000	1018.000000	1607948750.530397
1106	3364.898438	27101.154297	-35394.902344	-187500.015625	-187500.015625	-187500.015625	-187500.015625	-187500.015625	461.000000	428.000000	1018.000000	1607948750.530399
1107	3452.293945	27183.185547	-33188.250000	-187500.015625	-187500.015625	-187500.015625	-187500.015625	-187500.015625	462.000000	428.000000	1018.000000	1607948750.530401
1108	3789.156982	27503.373047	-46272.445312	-187500.015625	-187500.015625	-187500.015625	-187500.015625	-187500.015625	462.000000	428.000000	1019.000000	1607948750.530402
1109	3905.274414	27621.390625	-56398.007812	-187500.015625	-187500.015625	-187500.015625	-187500.015625	-187500.015625	461.000000	428.000000	1018.000000	1607948750.530404
1110	3650.643311	27380.349609	-50119.917969	-187500.015625	-187500.015625	-187500.015625	-187500.015625	-187500.015625	461.000000	428.000000	1019.000000	1607948750.530405
1111	3365.948975	27103.210938	-35462.316406	-187500.015625	-187500.015625	-187500.015625	-187500.015625	-187500.015625	461.000000	429.000000	1018.000000	1607948750.530407
1112	3451.377441	27180.324219	-32291.697266	-187500.015625	-187500.015625	-187500.015625	-187500.015625	-187500.015625	462.000000	428.000000	1019.000000	1607948750.530409
1113	3784.708984	27503.240234	-44627.871094	-187500.015625	-187500.015625	-187500.015625	-187500.015625	-187500.015625	461.000000	428.000000	1019.000000	1607948750.530410
1114	3912.180908	27631.494141	-55334.894531	-187500.015625	-187500.015625	-187500.015625	-187500.015625	-187500.015625	461.000000	428.000000	1019.000000	1607948750.530412
1115	3661.617920	27393.134766	-49707.417969	-187500.015625	-187500.015625	-187500.015625	-187500.015625	-187500.015625	461.000000	428.000000	1018.000000	1607948750.530414
1116	3383.115234	27123.080078	-35425.257812	-187500.015625	-187500.015625	-187500.015625	-187500.015625	-187500.015625	461.000000	428.000000	1019.000000	1607948750.530415
1117	3467.895264	27201.087891	-32831.222656	-187500.015625	-187500.015625	-187500.015625	-187500.015625	-187500.015625	461.000000	428.000000	1018.000000	1607948750.530418
1118	3799.282227	27521.298828	-45626.523438	-187500.015625	-187500.015625	-187500.015625	-187500.015625	-187500.015625	462.000000	428.000000	1019.000000	1607948750.530419
1119	3916.450195	27639.339844	-56113.203125	-187500.015625	-187500.015625	-187500.015625	-187500.015625	-187500.015625	461.000000	428.000000	1017.000000	1607948750.530421
1120	3661.193359	27393.425781	-50255.882812	-187500.015625	-187500.015625	-187500.015625	-187500.015625	-187500.015625	461.000000	428.000000	1018.000000	1607948750.530422
1121	3372.274658	27111.837891	-35627.136719	-187500.015625	-187500.015625	-187500.015625	-187500.015625	-187500.015625	461.000000	429.000000	1018.000000	1607948750.530424
1122	3443.241455	27177.396484	-32317.513672	-187500.015625	-187500.015625	-187500.015625	-187500.015625	-187500.015625	461.000000	428.000000	1018.000000	1607948750.530426
1123	3779.255127	27501.115234	-45072.492188	-187500.015625	-187500.015625	-187500.015625	-187500.015625	-187500.015625	461.000000	428.000000	1018.000000	1607948750.530427
1124	3912.561035	27636.322266	-55920.574219	-187500.015625	-187500.015625	-187500.015625	-187500.015625	-187500.015625	461.000000	428.000000	1019.000000	1607948750.530429
1125	3657.728760	27393.156250	-50327.835938	-187500.015625	-187500.015625	-187500.015625	-187500.015625	-187500.015625	460.000000	428.000000	1018.000000	1607948750.530431
1126	3369.480713	27113.023438	-35765.515625	-187500.015625	-187500.015625	-187500.015625	-187500.015625	-187500.015625	461.000000	428.000000	1019.000000	1607948750.530432
1127	3441.073242	27176.724609	-32151.888672	-187500.015625	-187500.015625	-187500.015625	-187500.015625	-187500.015625	461.000000	428.000000	1018.000000	1607948750.530434
1128	3769.331055	27490.521484	-44277.441406	-187500.015625	-187500.015625	-187500.015625	-187500.015625	-187500.015625	462.000000	428.000000	1019.000000	1607948750.530436
1129	3906.883545	27624.474609	-55352.304688	-187500.015625	-187500.015625	-187500.015625	-187500.015625	-187500.015625	461.000000	428.000000	1017.000000	1607948750.530437
1130	3671.922119	27401.359375	-50185.453125	-187500.015625	-187500.015625	-187500.015625	-187500.015625	-187500.015625	461.000000	428.000000	1019.000000	1607948750.530439
1131	3380.321289	27119.326172	-35828.281250	-187500.015625	-187500.015625	-187500.015625	-187500.015625	-187500.015625	461.000000	428.000000	1018.000000	1607948750.530440
1132	3452.539795	27186.492188	-32888.332031	-187500.015625	-187500.015625	-187500.015625	-187500.015625	-187500.015625	462.000000	428.000000	1019.000000	1607948750.530442
1133	3785.558350	27505.921875	-45623.843750	-187500.015625	-187500.015625	-187500.015625	-187500.015625	-187500.015625	461.000000	428.000000	1018.000000	1607948750.530444
1134	3909.051758	27631.046875	-56311.351562	-187500.015625	-187500.015625	-187500.015625	-187500.015625	-187500.015625	461.000000	428.000000	1019.000000	1607948750.530445
1135	3661.751953	27395.615234	-50887.679688	-187500.015625	-187500.015625	-187500.015625	-187500.015625	-187500.015625	461.000000	428.000000	1019.000000	1607948750.530447
1136	3369.279541	27111.167969	-36274.398438	-187500.015625	-187500.015625	-187500.015625	-187500.015625	-187500.015625	461.000000	428.000000	1018.000000	1607948750.530448
1137	3427.662354	27164.542969	-32299.990234	-187500.015625	-187500.015625	-187500.015625	-187500.015625	-187500.015625	462.000000	428.000000	1018.000000	1607948750.530450
1138	3757.328125	27484.306641	-44206.765625	-187500.015625	-187500.015625	-187500.015625	-187500.015625	-187500.015625	461.000000	428.000000	1017.000000	1607948750.530452
1139	3901.966309	27627.134766	-55388.539062	-187500.015625	-187500.015625	-187500.015625	-187500.015625	-187500.015625	461.000000	428.000000	1019.000000	1607948750.530453
1140	3661.953125	27398.431641	-50505.753906	-187500.015625	-187500.015625	-187500.015625	-187500.015625	-187500.015625	460.000000	428.000000	1018.000000	1607948750.530456
1141	3372.766357	27119.146484	-36159.152344	-187500.015625	-187500.015625	-187500.015625	-187500.015625	-187500.015625	462.000000	428.000000	1019.000000	1607948750.530458
1142	3438.212158	27178.736328	-32978.878906	-187500.015625	-187500.015625	-187500.015625	-187500.015625	-187500.015625	462.000000	428.000000	1018.000000	1607948750.530460
1143	3778.472900	27503.955078	-45645.234375	-187500.015625	-187500.015625	-187500.015625	-187500.015625	-187500.015625	462.000000	428.000000	1019.000000	1607948750.530462
1144	3906.414307	27633.326172	-56473.000000	-187500.015625	-187500.015625	-187500.015625	-187500.015625	-187500.015625	461.000000	429.000000	1019.000000	1607948750.530464
1145	3656.879395	27394.677734	-51274.050781	-187500.015625	-187500.015625	-187500.015625	-187500.015625	-187500.015625	461.000000	428.000000	1019.000000	1607948750.530465
1146	3362.059814	27107.925781	-36635.804688	-187500.015625	-187500.015625	-187500.015625	-187500.015625	-187500.015625	461.000000	429.000000	1018.000000	1607948750.530467
1147	3422.566162	27162.083984	-33051.320312	-187500.015625	-187500.015625	-187500.015625	-187500.015625	-187500.015625	462.000000	428.000000	1019.000000	1607948750.530468
1148	3756.925781	27479.322266	-45475.718750	-187500.015625	-187500.015625	-187500.015625	-187500.015625	-187500.015625	462.000000	428.000000	1018.000000	1607948750.530470
1149	3901.474609	27623.984375	-56416.851562	-187500.015625	-187500.015625	-187500.015625	-187500.015625	-187500.015625	461.000000	428.000000	1019.000000	1607948750.530472
1150	3666.959961	27400.019531	-51415.917969	-187500.015625	-187500.015625	-187500.015625	-187500.015625	-187500.015625	461.000000	428.000000	1018.000000	1607948750.530474
1151	3374.844971	27117.023438	-36815.714844	-187500.015625	-187500.015625	-187500.015625	-187500.015625	-187500.015625	461.000000	428.000000	1018.000000	1607948750.530475
1152	3428.846924	27166.263672	-33051.234375	-187500.015625	-187500.015625	-187500.015625	-187500.015625	-187500.015625	461.000000	428.000000	1018.000000	1607948750.530477
1153	3765.396973	27488.464844	-45380.589844	-187500.015625	-187500.015625	-187500.015625	-187500.015625	-187500.015625	462.000000	428.000000	1019.000000	1607948750.530479
1154	3906.548340	27630.867188	-56430.753906	-187500.015625	-187500.015625	-187500.015625	-187500.015625	-187500.015625	461.000000	428.000000	1018.000000	1607948750.530480
1155	3671.050293	27407.328125	-51521.351562	-187500.015625	-187500.015625	-187500.015625	-187500.015625	-187500.015625	461.000000	428.000000	1019.000000	1607948750.530482
1156	3374.710938	27117.291016	-36908.003906	-187500.015625	-187500.015625	-187500.015625	-187500.015625	-187500.015625	461.000000	428.000000	1018.000000	1607948750.530483
1157	3424.823486	27160.519531	-32893.093750	-187500.015625	-187500.015625	-187500.015625	-187500.015625	-187500.015625	462.000000	428.000000	1019.000000	1607948750.530485
1158	3764.480713	27485.380859	-45033.128906	-187500.015625	-187500.015625	-187500.015625	-187500.015625	-187500.015625	462.000000	428.000000	1019.000000	1607948750.530487
1159	3918.663086	27638.892578	-56261.148438	-187500.015625	-187500.015625	-187500.015625	-187500.015625	-187500.015625	461.000000	428.000000	1018.000000	1607948750.530488
1160	3686.495361	27418.726562	-51617.886719	-187500.015625	-187500.015625	-187500.015625	-187500.015625	-187500.015625	461.000000	428.000000	1018.000000	1607948750.530490
1161	3384.165771	27125.136719	-37025.148438	-187500.015625	-187500.015625	-187500.015625	-187500.015625	-187500.015625	461.000000	429.000000	1019.000000	1607948750.530492
1162	3432.065430	27166.353516	-32676.371094	-187500.015625	-187500.015625	-187500.015625	-187500.015625	-187500.015625	462.000000	428.000000	1019.000000	1607948750.530493
1163	3766.671143	27488.687500	-44602.949219	-187500.015625	-187500.015625	-187500.015625	-187500.015625	-187500.015625	462.000000	428.000000	1018.000000	1607948750.530495
1164	3919.244141	27640.679688	-56044.964844	-187500.015625	-187500.015625	-187500.015625	-187500.015625	-187500.015625	461.000000	428.000000	1019.000000	1607948750.530497
1165	3687.166016	27422.392578	-51619.652344	-187500.015625	-187500.015625	-187500.015625	-187500.015625	-187500.015625	461.000000	428.000000	1018.000000	1607948750.530499
1166	3387.831543	27133.988281	-37086.125000	-187500.015625	-187500.015625	-187500.015625	-187500.015625	-187500.015625	461.000000	429.000000	1017.000000	1607948750.530501
1167	3428.042236	27167.515625	-32532.605469	-187500.015625	-187500.015625	-187500.015625	-187500.015625	-187500.015625	461.000000	428.000000	1018.000000	1607948750.530502
1168	3763.877197	27489.380859	-44296.507812	-187500.015625	-187500.015625	-187500.015625	-187500.015625	-187500.015625	462.000000	428.000000	1019.000000	1607948750.530504
1169	3920.182861	27642.669922	-55857.320312	-187500.015625	-187500.015625	-187500.015625	-187500.015625	-187500.015625	461.000000	428.000000	1018.000000	1607948750.530506
1170	3693.424561	27427.220703	-51688.542969	-187500.015625	-187500.015625	-187500.015625	-187500.015625	-187500.015625	461.000000	428.000000	1019.000000	1607948750.530507
1171	3393.106445	27136.357422	-37214.894531	-187500.015625	-187500.015625	-187500.015625	-187500.015625	-187500.015625	461.000000	428.000000	1019.000000	1607948750.530509
1172	3425.337646	27163.560547	-32668.392578	-187500.015625	-187500.015625	-187500.015625	-187500.015625	-187500.015625	461.000000	428.000000	1018.000000	1607948750.530511
1173	3752.052979	27475.814453	-44412.265625	-187500.015625	-187500.015625	-187500.015625	-187500.015625	-187500.015625	462.000000	428.000000	1018.000000	1607948750.530512
1174	3910.906982	27633.707031	-55963.269531	-187500.015625	-187500.015625	-187500.015625	-187500.015625	-187500.015625	461.000000	430.000000	1018.000000	1607948750.530514
1175	3687.881348	27424.091797	-51876.808594	-187500.015625	-187500.015625	-187500.015625	-187500.015625	-187500.015625	461.000000	428.000000	1018.000000	1607948750.530516
1176	3390.692383	27137.720703	-37414.472656	-187500.015625	-187500.015625	-187500.015625	-187500.015625	-187500.015625	461.000000	428.000000	1017.000000	1607948750.530517
1177	3432.020752	27174.826172	-32886.230469	-187500.015625	-187500.015625	-187500.015625	-187500.015625	-187500.015625	462.000000	428.000000	1019.000000	1607948750.530519
1178	3764.480713	27491.996094	-44733.574219	-187500.015625	-187500.015625	-187500.015625	-187500.015625	-187500.015625	462.000000	428.000000	1018.000000	1607948750.530521
1179	3915.421875	27642.490234	-56210.878906	-187500.015625	-187500.015625	-187500.015625	-187500.015625	-187500.015625	461.000000	428.000000	1018.000000	1607948750.530522
1180	3686.048340	27423.554688	-52138.035156	-187500.015625	-187500.015625	-187500.015625	-187500.015625	-187500.015625	460.000000	428.000000	1018.000000	1607948750.530524
1181	3384.210449	27131.441406	-37536.625000	-187500.015625	-187500.015625	-187500.015625	-187500.015625	-187500.015625	461.000000	428.000000	1019.000000	1607948750.530526
1182	3417.179199	27160.474609	-32745.953125	-187500.015625	-187500.015625	-187500.015625	-187500.015625	-187500.015625	462.000000	428.000000	1018.000000	1607948750.530527
1183	3757.104492	27484.777344	-44409.605469	-187500.015625	-187500.015625	-187500.015625	-187500.015625	-187500.015625	462.000000	428.000000	1018.000000	1607948750.530529
1184	3922.596924	27647.720703	-56024.398438	-187500.015625	-187500.015625	-187500.015625	-187500.015625	-187500.015625	461.000000	428.000000	1019.000000	1607948750.530530
1185	3705.539062	27441.615234	-52233.296875	-187500.015625	-187500.015625	-187500.015625	-187500.015625	-187500.015625	460.000000	428.000000	1018.000000	1607948750.530532
1186	3392.681641	27136.669922	-37665.707031	-187500.015625	-187500.015625	-187500.015625	-187500.015625	-187500.015625	461.000000	428.000000	1019.000000	1607948750.530534
1187	3408.819824	27148.718750	-31979.220703	-187500.015625	-187500.015625	-187500.015625	-187500.015625	-187500.015625	462.000000	428.000000	1019.000000	1607948750.530536
1188	3734.484619	27464.392578	-42715.433594	-187500.015625	-187500.015625	-187500.015625	-187500.015625	-187500.015625	462.000000	428.000000	1019.000000	1607948750.530538
1189	3915.846680	27643.117188	-54826.257812	-187500.015625	-187500.015625	-187500.015625	-187500.015625	-187500.015625	461.000000	428.000000	1018.000000	1607948750.530540
1190	3706.500244	27443.001953	-51670.546875	-187500.015625	-187500.015625	-187500.015625	-187500.015625	-187500.015625	461.000000	427.000000	1019.000000	1607948750.530541
1191	3401.577637	27147.220703	-37503.746094	-187500.015625	-187500.015625	-187500.015625	-187500.015625	-187500.015625	461.000000	428.000000	1019.000000	1607948750.530543
1192	3419.794434	27162.398438	-32566.847656	-187500.015625	-187500.015625	-187500.015625	-187500.015625	-187500.015625	462.000000	428.000000	1018.000000	1607948750.530544
1193	3750.488525	27478.964844	-44145.164062	-187500.015625	-187500.015625	-187500.015625	-187500.015625	-187500.015625	462.000000	428.000000	1017.000000	1607948750.530546
1194	3918.908936	27646.134766	-55953.925781	-187500.015625	-187500.015625	-187500.015625	-187500.015625	-187500.015625	462.000000	428.000000	1019.000000	1607948750.530548
1195	3701.359375	27439.849609	-52483.773438	-187500.015625	-187500.015625	-187500.015625	-187500.015625	-187500.015625	461.000000	428.000000	1018.000000	1607948750.530549
1196	3386.803223	27135.375000	-37967.453125	-187500.015625	-187500.015625	-187500.015625	-187500.015625	-187500.015625	461.000000	428.000000	1019.000000	1607948750.530551
1197	3401.801270	27147.511719	-31953.986328	-187500.015625	-187500.015625	-187500.015625	-187500.015625	-187500.015625	462.000000	428.000000	1019.000000	1607948750.530553
1198	3723.666504	27456.390625	-42508.144531	-187500.015625	-187500.015625	-187500.015625	-187500.015625	-187500.015625	462.000000	428.000000	1019.000000	1607948750.530554
1199	3910.571777	27638.421875	-54859.582031	-187500.015625	-187500.015625	-187500.015625	-187500.015625	-187500.015625	461.000000	429.000000	1019.000000	1607948750.530556
1200	3715.820801	27454.646484	-52004.257812	-187500.015625	-187500.015625	-187500.015625	-187500.015625	-187500.015625	461.000000	428.000000	1019.000000	1607948750.530558
1201	3409.669189	27159.492188	-37826.101562	-187500.015625	-187500.015625	-187500.015625	-187500.015625	-187500.015625	461.000000	428.000000	1019.000000	1607948750.530559
1202	3422.186035	27168.007812	-32561.394531	-187500.015625	-187500.015625	-187500.015625	-187500.015625	-187500.015625	462.000000	428.000000	1019.000000	1607948750.530561
1203	3751.762451	27482.720703	-43908.035156	-187500.015625	-187500.015625	-187500.015625	-187500.015625	-187500.015625	462.000000	428.000000	1018.000000	1607948751.009765
1204	3926.865967	27655.431641	-55877.058594	-187500.015625	-187500.015625	-187500.015625	-187500.015625	-187500.015625	461.000000	428.000000	1019.000000	1607948751.009817
1205	3712.714111	27451.382812	-52704.449219	-187500.015625	-187500.015625	-187500.015625	-187500.015625	-187500.015625	461.000000	428.000000	1018.000000	1607948751.009849
1206	3400.437744	27148.740234	-38247.031250	-187500.015625	-187500.015625	-187500.015625	-187500.015625	-187500.015625	461.000000	428.000000	1019.000000	1607948751.009851
1207	3408.327881	27153.814453	-32614.546875	-187500.015625	-187500.015625	-187500.015625	-187500.015625	-187500.015625	461.000000	428.000000	1017.000000	1607948751.009852
1208	3739.178467	27469.824219	-43730.492188	-187500.015625	-187500.015625	-187500.015625	-187500.015625	-187500.015625	462.000000	428.000000	1019.000000	1607948751.009854
1209	3921.032227	27650.000000	-55789.929688	-187500.015625	-187500.015625	-187500.015625	-187500.015625	-187500.015625	461.000000	428.000000	1018.000000	1607948751.009870
1210	3715.574951	27454.736328	-52836.773438	-187500.015625	-187500.015625	-187500.015625	-187500.015625	-187500.015625	461.000000	427.000000	1019.000000	1607948751.009913
1211	3399.700195	27146.058594	-38414.488281	-187500.015625	-187500.015625	-187500.015625	-187500.015625	-187500.015625	461.000000	428.000000	1018.000000	1607948751.009915
1212	3392.726562	27133.363281	-31986.082031	-187500.015625	-187500.015625	-187500.015625	-187500.015625	-187500.015625	462.000000	428.000000	1019.000000	1607948751.009917
1213	3705.315674	27437.167969	-42056.167969	-187500.015625	-187500.015625	-187500.015625	-187500.015625	-187500.015625	462.000000	428.000000	1018.000000	1607948751.009919
1214	3904.313232	27632.566406	-54533.089844	-187500.015625	-187500.015625	-187500.015625	-187500.015625	-187500.015625	461.000000	429.000000	1019.000000	1607948751.009920
1215	3719.062012	27457.529297	-52230.863281	-187500.015625	-187500.015625	-187500.015625	-187500.015625	-187500.015625	461.000000	429.000000	1017.000000	1607948751.009922
1216	3408.417480	27158.150391	-38195.488281	-187500.015625	-187500.015625	-187500.015625	-187500.015625	-187500.015625	461.000000	427.000000	1019.000000	1607948751.009924
1217	3418.654541	27165.125000	-32406.720703	-187500.015625	-187500.015625	-187500.015625	-187500.015625	-187500.015625	461.000000	428.000000	1018.000000	1607948751.009925
1218	3742.620605	27473.824219	-43357.375000	-187500.015625	-187500.015625	-187500.015625	-187500.015625	-187500.015625	462.000000	428.000000	1019.000000	1607948751.009927
1219	3921.211182	27649.017578	-55558.812500	-187500.015625	-187500.015625	-187500.015625	-187500.015625	-187500.015625	461.000000	428.000000	1018.000000	1607948751.009929
1220	3725.789795	27465.128906	-52945.042969	-187500.015625	-187500.015625	-187500.015625	-187500.015625	-187500.015625	461.000000	428.000000	1018.000000	1607948751.009931
1221	3413.580566	27161.705078	-38681.925781	-187500.015625	-187500.015625	-187500.015625	-187500.015625	-187500.015625	461.000000	428.000000	1019.000000	1607948751.009933
1222	3405.310547	27149.902344	-32561.617188	-187500.015625	-187500.015625	-187500.015625	-187500.015625	-187500.015625	462.000000	428.000000	1019.000000	1607948751.009951
1223	3725.745117	27456.078125	-43265.644531	-187500.015625	-187500.015625	-187500.015625	-187500.015625	-187500.015625	461.000000	428.000000	1018.000000	1607948751.009953
1224	3915.891357	27643.988281	-55508.968750	-187500.015625	-187500.015625	-187500.015625	-187500.015625	-187500.015625	461.000000	428.000000	1018.000000	1607948751.009954
1225	3724.851074	27466.335938	-53062.257812	-187500.015625	-187500.015625	-187500.015625	-187500.015625	-187500.015625	461.000000	428.000000	1018.000000	1607948751.009956
1226	3408.819824	27160.587891	-38803.253906	-187500.015625	-187500.015625	-187500.015625	-187500.015625	-187500.015625	461.000000	428.000000	1019.000000	1607948751.009958
1227	3395.430908	27145.007812	-32492.931641	-187500.015625	-187500.015625	-187500.015625	-187500.015625	-187500.015625	461.000000	429.000000	1018.000000	1607948751.009959
1228	3718.302002	27453.953125	-43047.289062	-187500.015625	-187500.015625	-187500.015625	-187500.015625	-187500.015625	462.000000	427.000000	1019.000000	1607948751.009961
1229	3914.997314	27647.251953	-55433.128906	-187500.015625	-187500.015625	-187500.015625	-187500.015625	-187500.015625	461.000000	429.000000	1018.000000	1607948751.009963
1230	3729.522461	27472.037109	-53139.191406	-187500.015625	-187500.015625	-187500.015625	-187500.015625	-187500.015625	461.000000	428.000000	1019.000000	1607948751.009964
1231	3413.714844	27164.699219	-38850.234375	-187500.015625	-187500.015625	-187500.015625	-187500.015625	-187500.015625	461.000000	428.000000	1018.000000	1607948751.009966
1232	3394.179443	27141.365234	-31757.447266	-187500.015625	-187500.015625	-187500.015625	-187500.015625	-187500.015625	462.000000	428.000000	1019.000000	1607948751.009967
1233	3704.600342	27441.324219	-41592.550781	-187500.015625	-187500.015625	-187500.015625	-187500.015625	-187500.015625	461.000000	428.000000	1018.000000	1607948751.009969
1234	3910.057617	27641.351562	-54462.394531	-187500.015625	-187500.015625	-187500.015625	-187500.015625	-187500.015625	461.000000	428.000000	1019.000000	1607948751.009972
1235	3730.371826	27473.355469	-52717.371094	-187500.015625	-187500.015625	-187500.015625	-187500.015625	-187500.015625	461.000000	428.000000	1018.000000	1607948751.009973
1236	3414.363037	27167.986328	-38768.875000	-187500.015625	-187500.015625	-187500.015625	-187500.015625	-187500.015625	461.000000	428.000000	1019.000000	1607948751.009975
1237	3394.782715	27146.841797	-32372.611328	-187500.015625	-187500.015625	-187500.015625	-187500.015625	-187500.015625	462.000000	428.000000	1018.000000	1607948751.009977
1238	3712.490479	27449.640625	-42876.320312	-187500.015625	-187500.015625	-187500.015625	-187500.015625	-187500.015625	462.000000	428.000000	1018.000000	1607948751.009978
1239	3907.040039	27641.396484	-55299.980469	-187500.015625	-187500.015625	-187500.015625	-187500.015625	-187500.015625	461.000000	429.000000	1018.000000	1607948751.009980
1240	3721.051270	27464.570312	-53257.902344	-187500.015625	-187500.015625	-187500.015625	-187500.015625	-187500.015625	461.000000	428.000000	1018.000000	1607948751.009981
1241	3403.991699	27156.720703	-39073.285156	-187500.015625	-187500.015625	-187500.015625	-187500.015625	-187500.015625	461.000000	428.000000	1019.000000	1607948751.009983
1242	3385.372803	27137.720703	-32368.833984	-187500.015625	-187500.015625	-187500.015625	-187500.015625	-187500.015625	462.000000	428.000000	1018.000000	1607948751.009985
1243	3709.048340	27445.662109	-42743.933594	-187500.015625	-187500.015625	-187500.015625	-187500.015625	-187500.015625	461.000000	428.000000	1018.000000	1607948751.009986
1244	3913.656250	27648.369141	-55298.550781	-187500.015625	-187500.015625	-187500.015625	-187500.015625	-187500.015625	461.000000	429.000000	1018.000000	1607948751.009988
1245	3728.471924	27473.712891	-53402.761719	-187500.015625	-187500.015625	-187500.015625	-187500.015625	-187500.015625	461.000000	428.000000	1019.000000	1607948751.009990
1246	3415.078125	27168.968750	-39288.351562	-187500.015625	-187500.015625	-187500.015625	-187500.015625	-187500.015625	461.000000	428.000000	1018.000000	1607948751.009991
1247	3393.709961	27145.835938	-32435.152344	-187500.015625	-187500.015625	-187500.015625	-187500.015625	-187500.015625	462.000000	428.000000	1018.000000	1607948751.009993
1248	3712.602295	27448.767578	-42586.308594	-187500.015625	-187500.015625	-187500.015625	-187500.015625	-187500.015625	462.000000	428.000000	1018.000000	1607948751.009995
1249	3919.065430	27651.140625	-55181.136719	-187500.015625	-187500.015625	-187500.015625	-187500.015625	-187500.015625	461.000000	428.000000	1019.000000	1607948751.009996
1250	3744.878174	27488.128906	-53515.437500	-187500.015625	-187500.015625	-187500.015625	-187500.015625	-187500.015625	461.000000	428.000000	1017.000000	1607948751.009998
1251	3425.203613	27178.000000	-39427.335938	-187500.015625	-187500.015625	-187500.015625	-187500.015625	-187500.015625	461.000000	428.000000	1019.000000	1607948751.010000
1252	3399.700195	27150.953125	-32375.650391	-187500.015625	-187500.015625	-187500.015625	-187500.015625	-187500.015625	461.000000	428.000000	1018.000000	1607948751.010001
1253	3722.660645	27457.753906	-42398.800781	-187500.015625	-187500.015625	-187500.015625	-187500.015625	-187500.015625	462.000000	428.000000	1018.000000	1607948751.010003
1254	3931.515137	27662.384766	-55087.792969	-187500.015625	-187500.015625	-187500.015625	-187500.015625	-187500.015625	461.000000	429.000000	1018.000000	1607948751.010004
1255	3751.449707	27491.437500	-53582.582031	-187500.015625	-187500.015625	-187500.015625	-187500.015625	-187500.015625	461.000000	428.000000	1019.000000	1607948751.010006
1256	3433.205566	27183.876953	-39566.632812	-187500.015625	-187500.015625	-187500.015625	-187500.015625	-187500.015625	461.000000	428.000000	1018.000000	1607948751.010008
1257	3396.481445	27146.193359	-32322.095703	-187500.015625	-187500.015625	-187500.015625	-187500.015625	-187500.015625	461.000000	428.000000	1018.000000	1607948751.010010
1258	3713.719971	27447.472656	-42189.183594	-187500.015625	-187500.015625	-187500.015625	-187500.015625	-187500.015625	462.000000	428.000000	1018.000000	1607948751.010012
1259	3918.618408	27648.234375	-54934.886719	-187500.015625	-187500.015625	-187500.015625	-187500.015625	-187500.015625	461.000000	429.000000	1018.000000	1607948751.010014
1260	3747.470947	27487.123047	-53614.234375	-187500.015625	-187500.015625	-187500.015625	-187500.015625	-187500.015625	461.000000	427.000000	1018.000000	1607948751.010015
1261	3432.311523	27181.261719	-39674.882812	-187500.015625	-187500.015625	-187500.015625	-187500.015625	-187500.015625	461.000000	428.000000	1018.000000	1607948751.010017
1262	3389.597168	27138.615234	-32350.728516	-187500.015625	-187500.015625	-187500.015625	-187500.015625	-187500.015625	461.000000	428.000000	1019.000000	1607948751.010019
1263	3699.012451	27435.916016	-42117.613281	-187500.015625	-187500.015625	-187500.015625	-187500.015625	-187500.015625	462.000000	428.000000	1018.000000	1607948751.010020
1264	3914.930176	27649.687500	-54898.832031	-187500.015625	-187500.015625	-187500.015625	-187500.015625	-187500.015625	461.000000	428.000000	1019.000000	1607948751.010022
1265	3744.654785	27490.722656	-53693.960938	-187500.015625	-187500.015625	-187500.015625	-187500.015625	-187500.015625	461.000000	428.000000	1018.000000	1607948751.010024
1266	3419.973145	27175.875000	-39703.066406	-187500.015625	-187500.015625	-187500.015625	-187500.015625	-187500.015625	461.000000	428.000000	1018.000000	1607948751.010026
1267	3375.873291	27131.820312	-32218.294922	-187500.015625	-187500.015625	-187500.015625	-187500.015625	-187500.015625	462.000000	428.000000	1018.000000	1607948751.010027
1268	3687.926025	27428.607422	-41875.476562	-187500.015625	-187500.015625	-187500.015625	-187500.015625	-187500.015625	462.000000	428.000000	1019.000000	1607948751.010029
1269	3914.326660	27650.470703	-54787.812500	-187500.015625	-187500.015625	-187500.015625	-187500.015625	-187500.015625	461.000000	428.000000	1019.000000	1607948751.010031
1270	3753.215332	27499.037109	-53827.601562	-187500.015625	-187500.015625	-187500.015625	-187500.015625	-187500.015625	461.000000	428.000000	1019.000000	1607948751.010032
1271	3423.102539	27177.753906	-39908.500000	-187500.015625	-187500.015625	-187500.015625	-187500.015625	-187500.015625	461.000000	428.000000	1018.000000	1607948751.010034
1272	3374.934570	27128.378906	-32256.583984	-187500.015625	-187500.015625	-187500.015625	-187500.015625	-187500.015625	462.000000	428.000000	1019.000000	1607948751.010036
1273	3681.086426	27422.773438	-41757.886719	-187500.015625	-187500.015625	-187500.015625	-187500.015625	-187500.015625	462.000000	428.000000	1018.000000	1607948751.010037
1274	3900.334473	27638.914062	-54642.703125	-187500.015625	-187500.015625	-187500.015625	-187500.015625	-187500.015625	462.000000	428.000000	1019.000000	1607948751.010039
1275	3745.660400	27495.460938	-53830.644531	-187500.015625	-187500.015625	-187500.015625	-187500.015625	-187500.015625	461.000000	428.000000	1018.000000	1607948751.010041
1276	3429.919678	27189.308594	-40024.863281	-187500.015625	-187500.015625	-187500.015625	-187500.015625	-187500.015625	461.000000	428.000000	1019.000000	1607948751.010042
1277	3383.696289	27140.873047	-32241.541016	-187500.015625	-187500.015625	-187500.015625	-187500.015625	-187500.015625	462.000000	428.000000	1018.000000	1607948751.010044
1278	3696.643066	27438.507812	-41605.492188	-187500.015625	-187500.015625	-187500.015625	-187500.015625	-187500.015625	462.000000	428.000000	1019.000000	1607948751.010046
1279	3925.882568	27661.646484	-54612.148438	-187500.015625	-187500.015625	-187500.015625	-187500.015625	-187500.015625	461.000000	429.000000	1019.000000	1607948751.010047
1280	3765.732422	27511.218750	-53945.152344	-187500.015625	-187500.015625	-187500.015625	-187500.015625	-187500.015625	461.000000	428.000000	1018.000000	1607948751.010050
1281	3439.709717	27191.992188	-40160.449219	-187500.015625	-187500.015625	-187500.015625	-187500.015625	-187500.015625	461.000000	428.000000	1019.000000	1607948751.010051
1282	3383.875244	27135.933594	-32149.474609	-187500.015625	-187500.015625	-187500.015625	-187500.015625	-187500.015625	461.000000	428.000000	1017.000000	1607948751.010053
1283	3695.793701	27434.417969	-41338.074219	-187500.015625	-187500.015625	-187500.015625	-187500.015625	-187500.015625	461.000000	428.000000	1019.000000	1607948751.010055
1284	3917.903076	27648.972656	-54476.742188	-187500.015625	-187500.015625	-187500.015625	-187500.015625	-187500.015625	461.000000	428.000000	1017.000000	1607948751.010056
1285	3762.714844	27504.246094	-54001.679688	-187500.015625	-187500.015625	-187500.015625	-187500.015625	-187500.015625	461.000000	428.000000	1018.000000	1607948751.010058
1286	3450.237549	27202.787109	-40307.925781	-187500.015625	-187500.015625	-187500.015625	-187500.015625	-187500.015625	461.000000	428.000000	1018.000000	1607948751.010060
1287	3396.660400	27151.064453	-32175.781250	-187500.015625	-187500.015625	-187500.015625	-187500.015625	-187500.015625	461.000000	428.000000	1019.000000	1607948751.010061
1288	3702.924072	27444.275391	-41203.628906	-187500.015625	-187500.015625	-187500.015625	-187500.015625	-187500.015625	462.000000	428.000000	1018.000000	1607948751.010063
1289	3934.219727	27670.429688	-54356.175781	-187500.015625	-187500.015625	-187500.015625	-187500.015625	-187500.015625	461.000000	428.000000	1018.000000	1607948751.010065
1290	3782.898438	27528.876953	-54057.558594	-187500.015625	-187500.015625	-187500.015625	-187500.015625	-187500.015625	461.000000	428.000000	1018.000000	1607948751.010067
1291	3455.333740	27211.416016	-40334.078125	-187500.015625	-187500.015625	-187500.015625	-187500.015625	-187500.015625	461.000000	428.000000	1019.000000	1607948751.010068
1292	3389.977295	27145.701172	-32002.242188	-187500.015625	-187500.015625	-187500.015625	-187500.015625	-187500.015625	462.000000	428.000000	1018.000000	1607948751.010070
1293	3686.562500	27426.998047	-40865.335938	-187500.015625	-187500.015625	-187500.015625	-187500.015625	-187500.015625	461.000000	428.000000	1018.000000	1607948751.010071
1294	3916.316162	27648.503906	-54172.648438	-187500.015625	-187500.015625	-187500.015625	-187500.015625	-187500.015625	461.000000	429.000000	1017.000000	1607948751.010073
1295	3776.282471	27520.406250	-54167.371094	-187500.015625	-187500.015625	-187500.015625	-187500.015625	-187500.015625	461.000000	428.000000	1019.000000	1607948751.010074
1296	3446.080078	27202.093750	-40538.886719	-187500.015625	-187500.015625	-187500.015625	-187500.015625	-187500.015625	461.000000	429.000000	1018.000000	1607948751.010076
1297	3379.002441	27134.591797	-32080.093750	-187500.015625	-187500.015625	-187500.015625	-187500.015625	-187500.015625	462.000000	428.000000	1019.000000	1607948751.010078
1298	3675.386719	27418.570312	-40813.031250	-187500.015625	-187500.015625	-187500.015625	-187500.015625	-187500.015625	462.000000	427.000000	1018.000000	1607948751.010080
1299	3908.828125	27647.050781	-54085.832031	-187500.015625	-187500.015625	-187500.015625	-187500.015625	-187500.015625	461.000000	428.000000	1018.000000	1607948751.010081
1300	3762.558350	27511.599609	-54122.871094	-187500.015625	-187500.015625	-187500.015625	-187500.015625	-187500.015625	461.000000	428.000000	1018.000000	1607948751.010083
1301	3435.239502	27192.863281	-40610.906250	-187500.015625	-187500.015625	-187500.015625	-187500.015625	-187500.015625	461.000000	428.000000	1019.000000	1607948751.010084
1302	3360.495361	27116.419922	-32022.828125	-187500.015625	-187500.015625	-187500.015625	-187500.015625	-187500.015625	462.000000	428.000000	1018.000000	1607948751.010086
1303	3665.864746	27406.992188	-40679.414062	-187500.015625	-187500.015625	-187500.015625	-187500.015625	-187500.015625	461.000000	428.000000	1018.000000	1607948751.010088
1304	3909.811768	27646.179688	-54043.273438	-187500.015625	-187500.015625	-187500.015625	-187500.015625	-187500.015625	462.000000	428.000000	1019.000000	1607948751.010090
1305	3763.608887	27510.257812	-54246.609375	-187500.015625	-187500.015625	-187500.015625	-187500.015625	-187500.015625	461.000000	428.000000	1019.000000	1607948751.010092
1306	3429.249268	27185.375000	-40740.703125	-187500.015625	-187500.015625	-187500.015625	-187500.015625	-187500.015625	461.000000	428.000000	1019.000000	1607948751.010093
1307	3353.141602	27109.804688	-31976.181641	-187500.015625	-187500.015625	-187500.015625	-187500.015625	-187500.015625	461.000000	428.000000	1019.000000	1607948751.010095
1308	3654.755859	27399.371094	-40390.003906	-187500.015625	-187500.015625	-187500.015625	-187500.015625	-187500.015625	462.000000	427.000000	1018.000000	1607948751.010097
1309	3900.446289	27638.511719	-53760.324219	-187500.015625	-187500.015625	-187500.015625	-187500.015625	-187500.015625	461.000000	428.000000	1018.000000	1607948751.010098
1310	3772.773193	27522.595703	-54145.019531	-187500.015625	-187500.015625	-187500.015625	-187500.015625	-187500.015625	461.000000	428.000000	1019.000000	1607948751.010100
1311	3450.125732	27210.900391	-40724.027344	-187500.015625	-187500.015625	-187500.015625	-187500.015625	-187500.015625	461.000000	428.000000	1019.000000	1607948751.010102
1312	3372.878174	27132.402344	-31917.373047	-187500.015625	-187500.015625	-187500.015625	-187500.015625	-187500.015625	462.000000	428.000000	1019.000000	1607948751.010103
1313	3665.507080	27411.865234	-40289.351562	-187500.015625	-187500.015625	-187500.015625	-187500.015625	-187500.015625	462.000000	428.000000	1018.000000	1607948751.010105
1314	3910.862305	27649.107422	-53707.777344	-187500.015625	-187500.015625	-187500.015625	-187500.015625	-187500.015625	462.000000	428.000000	1018.000000	1607948751.010107
1315	3785.401855	27532.273438	-54275.464844	-187500.015625	-187500.015625	-187500.015625	-187500.015625	-187500.015625	461.000000	428.000000	1018.000000	1607948751.010108
1316	3460.340576	27218.701172	-40885.316406	-187500.015625	-187500.015625	-187500.015625	-187500.015625	-187500.015625	461.000000	428.000000	1019.000000	1607948751.010110
1317	3374.710938	27133.474609	-31805.302734	-187500.015625	-187500.015625	-187500.015625	-187500.015625	-187500.015625	461.000000	428.000000	1018.000000	1607948751.010112
1318	3663.674316	27407.507812	-39944.867188	-187500.015625	-187500.015625	-187500.015625	-187500.015625	-187500.015625	462.000000	427.000000	1019.000000	1607948751.010113
1319	3906.436523	27643.048828	-53454.171875	-187500.015625	-187500.015625	-187500.015625	-187500.015625	-187500.015625	461.000000	428.000000	1018.000000	1607948751.010115
1320	3781.132812	27529.480469	-54282.460938	-187500.015625	-187500.015625	-187500.015625	-187500.015625	-187500.015625	461.000000	428.000000	1019.000000	1607948751.010116
1321	3452.785645	27211.503906	-41012.050781	-187500.015625	-187500.015625	-187500.015625	-187500.015625	-187500.015625	461.000000	428.000000	1018.000000	1607948751.010118
1322	3365.211426	27123.818359	-31842.785156	-187500.015625	-187500.015625	-187500.015625	-187500.015625	-187500.015625	462.000000	428.000000	1019.000000	1607948751.010120
1323	3657.661621	27402.767578	-39883.042969	-187500.015625	-187500.015625	-187500.015625	-187500.015625	-187500.015625	461.000000	427.000000	1018.000000	1607948751.489345
1324	3903.799072	27643.138672	-53402.382812	-187500.015625	-187500.015625	-187500.015625	-187500.015625	-187500.015625	461.000000	428.000000	1019.000000	1607948751.489458
1325	3774.292969	27524.316406	-54248.800781	-187500.015625	-187500.015625	-187500.015625	-187500.015625	-187500.015625	461.000000	428.000000	1018.000000	1607948751.489460
1326	3450.975098	27210.566406	-41028.703125	-187500.015625	-187500.015625	-187500.015625	-187500.015625	-187500.015625	461.000000	428.000000	1018.000000	1607948751.489462
1327	3359.824707	27120.175781	-31758.945312	-187500.015625	-187500.015625	-187500.015625	-187500.015625	-187500.015625	461.000000	428.000000	1017.000000	1607948751.489469
1328	3642.417725	27389.625000	-39610.867188	-187500.015625	-187500.015625	-187500.015625	-187500.015625	-187500.015625	461.000000	427.000000	1019.000000	1607948751.489471
1329	3895.774902	27636.656250	-53221.582031	-187500.015625	-187500.015625	-187500.015625	-187500.015625	-187500.015625	461.000000	428.000000	1019.000000	1607948751.489472
1330	3779.322266	27531.066406	-54317.753906	-187500.015625	-187500.015625	-187500.015625	-187500.015625	-187500.015625	461.000000	428.000000	1018.000000	1607948751.489474
1331	3451.354980	27212.779297	-41225.710938	-187500.015625	-187500.015625	-187500.015625	-187500.015625	-187500.015625	461.000000	428.000000	1019.000000	1607948751.489475
1332	3351.487549	27111.345703	-31771.259766	-187500.015625	-187500.015625	-187500.015625	-187500.015625	-187500.015625	461.000000	428.000000	1019.000000	1607948751.489477
1333	3630.459717	27378.181641	-39361.421875	-187500.015625	-187500.015625	-187500.015625	-187500.015625	-187500.015625	461.000000	427.000000	1019.000000	1607948751.489479
1334	3891.773926	27634.488281	-52999.582031	-187500.015625	-187500.015625	-187500.015625	-187500.015625	-187500.015625	461.000000	428.000000	1018.000000	1607948751.489480
1335	3779.947998	27532.474609	-54339.035156	-187500.015625	-187500.015625	-187500.015625	-187500.015625	-187500.015625	461.000000	427.000000	1019.000000	1607948751.489482
1336	3455.668945	27218.210938	-41328.375000	-187500.015625	-187500.015625	-187500.015625	-187500.015625	-187500.015625	461.000000	428.000000	1018.000000	1607948751.489484
1337	3362.685791	27126.031250	-31771.685547	-187500.015625	-187500.015625	-187500.015625	-187500.015625	-187500.015625	462.000000	428.000000	1019.000000	1607948751.489486
1338	3638.148682	27387.123047	-39198.968750	-187500.015625	-187500.015625	-187500.015625	-187500.015625	-187500.015625	462.000000	428.000000	1018.000000	1607948751.489487
1339	3897.607666	27637.775391	-52873.250000	-187500.015625	-187500.015625	-187500.015625	-187500.015625	-187500.015625	461.000000	428.000000	1019.000000	1607948751.489489
1340	3795.572021	27545.595703	-54373.410156	-187500.015625	-187500.015625	-187500.015625	-187500.015625	-187500.015625	461.000000	428.000000	1018.000000	1607948751.489491
1341	3469.393066	27230.033203	-41499.164062	-187500.015625	-187500.015625	-187500.015625	-187500.015625	-187500.015625	461.000000	428.000000	1018.000000	1607948751.489492
1342	3358.930664	27121.404297	-31772.265625	-187500.015625	-187500.015625	-187500.015625	-187500.015625	-187500.015625	461.000000	428.000000	1018.000000	1607948751.489494
1343	3629.185547	27378.740234	-38952.628906	-187500.015625	-187500.015625	-187500.015625	-187500.015625	-187500.015625	462.000000	428.000000	1018.000000	1607948751.489495
1344	3888.555176	27630.041016	-52663.972656	-187500.015625	-187500.015625	-187500.015625	-187500.015625	-187500.015625	461.000000	428.000000	1019.000000	1607948751.489497
1345	3785.178467	27536.119141	-54338.406250	-187500.015625	-187500.015625	-187500.015625	-187500.015625	-187500.015625	461.000000	428.000000	1019.000000	1607948751.489499
1346	3459.938232	27221.025391	-41560.496094	-187500.015625	-187500.015625	-187500.015625	-187500.015625	-187500.015625	461.000000	428.000000	1018.000000	1607948751.489500
1347	3352.493408	27114.072266	-31778.390625	-187500.015625	-187500.015625	-187500.015625	-187500.015625	-187500.015625	462.000000	428.000000	1019.000000	1607948751.489502
1348	3626.659912	27375.677734	-38888.480469	-187500.015625	-187500.015625	-187500.015625	-187500.015625	-187500.015625	461.000000	428.000000	1018.000000	1607948751.489503
1349	3889.404541	27630.734375	-52584.042969	-187500.015625	-187500.015625	-187500.015625	-187500.015625	-187500.015625	462.000000	428.000000	1019.000000	1607948751.489505
1350	3788.687500	27539.560547	-54377.187500	-187500.015625	-187500.015625	-187500.015625	-187500.015625	-187500.015625	461.000000	428.000000	1019.000000	1607948751.489508
1351	3464.877930	27225.339844	-41693.800781	-187500.015625	-187500.015625	-187500.015625	-187500.015625	-187500.015625	461.000000	428.000000	1019.000000	1607948751.489509
1352	3350.414551	27112.195312	-31793.812500	-187500.015625	-187500.015625	-187500.015625	-187500.015625	-187500.015625	461.000000	428.000000	1018.000000	1607948751.489511
1353	3620.177734	27369.888672	-38759.914062	-187500.015625	-187500.015625	-187500.015625	-187500.015625	-187500.015625	462.000000	428.000000	1018.000000	1607948751.489513
1354	3884.598877	27626.621094	-52494.074219	-187500.015625	-187500.015625	-187500.015625	-187500.015625	-187500.015625	461.000000	428.000000	1018.000000	1607948751.489514
1355	3788.598145	27539.650391	-54491.269531	-187500.015625	-187500.015625	-187500.015625	-187500.015625	-187500.015625	461.000000	428.000000	1019.000000	1607948751.489516
1356	3466.934326	27226.300781	-41886.765625	-187500.015625	-187500.015625	-187500.015625	-187500.015625	-187500.015625	461.000000	428.000000	1019.000000	1607948751.489517
1357	3356.404785	27116.845703	-31873.408203	-187500.015625	-187500.015625	-187500.015625	-187500.015625	-187500.015625	462.000000	428.000000	1019.000000	1607948751.489519
1358	3627.889160	27375.521484	-38781.214844	-187500.015625	-187500.015625	-187500.015625	-187500.015625	-187500.015625	462.000000	428.000000	1018.000000	1607948751.489521
1359	3885.314209	27623.826172	-52490.453125	-187500.015625	-187500.015625	-187500.015625	-187500.015625	-187500.015625	461.000000	428.000000	1018.000000	1607948751.489522
1360	3789.156982	27538.755859	-54564.988281	-187500.015625	-187500.015625	-187500.015625	-187500.015625	-187500.015625	461.000000	428.000000	1018.000000	1607948751.489524
1361	3471.516357	27232.044922	-42044.234375	-187500.015625	-187500.015625	-187500.015625	-187500.015625	-187500.015625	461.000000	428.000000	1019.000000	1607948751.489526
1362	3350.526367	27113.916016	-32000.791016	-187500.015625	-187500.015625	-187500.015625	-187500.015625	-187500.015625	461.000000	428.000000	1018.000000	1607948751.489527
1363	3616.266357	27366.111328	-38910.273438	-187500.015625	-187500.015625	-187500.015625	-187500.015625	-187500.015625	462.000000	428.000000	1018.000000	1607948751.489529
1364	3885.492920	27625.996094	-52643.808594	-187500.015625	-187500.015625	-187500.015625	-187500.015625	-187500.015625	461.000000	428.000000	1018.000000	1607948751.489530
1365	3793.135498	27542.646484	-54794.269531	-187500.015625	-187500.015625	-187500.015625	-187500.015625	-187500.015625	461.000000	427.000000	1019.000000	1607948751.489532
1366	3471.427002	27229.744141	-42243.363281	-187500.015625	-187500.015625	-187500.015625	-187500.015625	-187500.015625	460.000000	428.000000	1018.000000	1607948751.489534
1367	3351.062744	27110.183594	-31677.539062	-187500.015625	-187500.015625	-187500.015625	-187500.015625	-187500.015625	461.000000	428.000000	1019.000000	1607948751.489535
1368	3609.091309	27358.400391	-37972.257812	-187500.015625	-187500.015625	-187500.015625	-187500.015625	-187500.015625	462.000000	428.000000	1018.000000	1607948751.489537
1369	3884.531982	27625.726562	-52009.625000	-187500.015625	-187500.015625	-187500.015625	-187500.015625	-187500.015625	462.000000	428.000000	1019.000000	1607948751.489538
1370	3798.812988	27548.345703	-54652.738281	-187500.015625	-187500.015625	-187500.015625	-187500.015625	-187500.015625	461.000000	428.000000	1018.000000	1607948751.489540
1371	3474.735107	27234.527344	-42410.199219	-187500.015625	-187500.015625	-187500.015625	-187500.015625	-187500.015625	461.000000	427.000000	1019.000000	1607948751.489542
1372	3349.520508	27112.753906	-32154.750000	-187500.015625	-187500.015625	-187500.015625	-187500.015625	-187500.015625	461.000000	428.000000	1018.000000	1607948751.489543
1373	3617.786133	27369.128906	-38786.781250	-187500.015625	-187500.015625	-187500.015625	-187500.015625	-187500.015625	462.000000	427.000000	1018.000000	1607948751.489546
1374	3894.254883	27637.394531	-52587.730469	-187500.015625	-187500.015625	-187500.015625	-187500.015625	-187500.015625	462.000000	428.000000	1019.000000	1607948751.489547
1375	3808.200684	27561.666016	-55101.898438	-187500.015625	-187500.015625	-187500.015625	-187500.015625	-187500.015625	461.000000	428.000000	1019.000000	1607948751.489549
1376	3487.497803	27252.519531	-42799.609375	-187500.015625	-187500.015625	-187500.015625	-187500.015625	-187500.015625	461.000000	428.000000	1018.000000	1607948751.489551
1377	3354.907227	27119.884766	-32368.699219	-187500.015625	-187500.015625	-187500.015625	-187500.015625	-187500.015625	462.000000	428.000000	1019.000000	1607948751.489552
1378	3610.611328	27362.535156	-38745.316406	-187500.015625	-187500.015625	-187500.015625	-187500.015625	-187500.015625	462.000000	428.000000	1018.000000	1607948751.489554
1379	3872.439697	27617.703125	-52539.250000	-187500.015625	-187500.015625	-187500.015625	-187500.015625	-187500.015625	462.000000	428.000000	1019.000000	1607948751.489556
1380	3790.766357	27549.171875	-55241.777344	-187500.015625	-187500.015625	-187500.015625	-187500.015625	-187500.015625	461.000000	428.000000	1018.000000	1607948751.489557
1381	3476.456055	27246.798828	-43074.917969	-187500.015625	-187500.015625	-187500.015625	-187500.015625	-187500.015625	461.000000	428.000000	1019.000000	1607948751.489559
1382	3344.759521	27117.068359	-32524.177734	-187500.015625	-187500.015625	-187500.015625	-187500.015625	-187500.015625	461.000000	428.000000	1019.000000	1607948751.489560
1383	3591.455811	27351.292969	-38512.167969	-187500.015625	-187500.015625	-187500.015625	-187500.015625	-187500.015625	462.000000	427.000000	1018.000000	1607948751.489562
1384	3872.082031	27622.330078	-52305.003906	-187500.015625	-187500.015625	-187500.015625	-187500.015625	-187500.015625	461.000000	428.000000	1018.000000	1607948751.489565
1385	3798.410645	27556.570312	-55265.445312	-187500.015625	-187500.015625	-187500.015625	-187500.015625	-187500.015625	461.000000	428.000000	1018.000000	1607948751.489567
1386	3480.814697	27250.039062	-43265.062500	-187500.015625	-187500.015625	-187500.015625	-187500.015625	-187500.015625	461.000000	428.000000	1018.000000	1607948751.489568
1387	3346.324219	27118.253906	-32659.406250	-187500.015625	-187500.015625	-187500.015625	-187500.015625	-187500.015625	462.000000	428.000000	1018.000000	1607948751.489570
1388	3600.776611	27357.505859	-38643.660156	-187500.015625	-187500.015625	-187500.015625	-187500.015625	-187500.015625	462.000000	427.000000	1018.000000	1607948751.489572
1389	3879.212158	27626.755859	-52455.003906	-187500.015625	-187500.015625	-187500.015625	-187500.015625	-187500.015625	462.000000	428.000000	1019.000000	1607948751.489573
1390	3805.071533	27562.628906	-55514.734375	-187500.015625	-187500.015625	-187500.015625	-187500.015625	-187500.015625	461.000000	428.000000	1018.000000	1607948751.489575
1391	3482.133545	27249.994141	-43601.210938	-187500.015625	-187500.015625	-187500.015625	-187500.015625	-187500.015625	461.000000	428.000000	1018.000000	1607948751.489577
1392	3341.183350	27111.726562	-32835.335938	-187500.015625	-187500.015625	-187500.015625	-187500.015625	-187500.015625	461.000000	428.000000	1018.000000	1607948751.489578
1393	3587.141846	27345.390625	-38546.832031	-187500.015625	-187500.015625	-187500.015625	-187500.015625	-187500.015625	462.000000	427.000000	1019.000000	1607948751.489580
1394	3869.377441	27618.685547	-52355.808594	-187500.015625	-187500.015625	-187500.015625	-187500.015625	-187500.015625	461.000000	428.000000	1018.000000	1607948751.489582
1395	3807.239502	27563.677734	-55614.804688	-187500.015625	-187500.015625	-187500.015625	-187500.015625	-187500.015625	461.000000	428.000000	1018.000000	1607948751.489583
1396	3484.078125	27250.261719	-43772.804688	-187500.015625	-187500.015625	-187500.015625	-187500.015625	-187500.015625	461.000000	428.000000	1018.000000	1607948751.489585
1397	3335.908447	27104.193359	-32573.666016	-187500.015625	-187500.015625	-187500.015625	-187500.015625	-187500.015625	462.000000	427.000000	1018.000000	1607948751.489587
1398	3571.071045	27328.359375	-37196.699219	-187500.015625	-187500.015625	-187500.015625	-187500.015625	-187500.015625	461.000000	428.000000	1018.000000	1607948751.489589
1399	3852.971191	27599.955078	-51002.992188	-187500.015625	-187500.015625	-187500.015625	-187500.015625	-187500.015625	461.000000	428.000000	1019.000000	1607948751.489591
1400	3801.986816	27554.693359	-54955.917969	-187500.015625	-187500.015625	-187500.015625	-187500.015625	-187500.015625	461.000000	428.000000	1019.000000	1607948751.489592
1401	3494.874023	27259.136719	-43556.863281	-187500.015625	-187500.015625	-187500.015625	-187500.015625	-187500.015625	461.000000	428.000000	1018.000000	1607948751.489594
1402	3350.861572	27119.906250	-32817.277344	-187500.015625	-187500.015625	-187500.015625	-187500.015625	-187500.015625	461.000000	428.000000	1018.000000	1607948751.489596
1403	3587.231445	27343.066406	-38337.578125	-187500.015625	-187500.015625	-187500.015625	-187500.015625	-187500.015625	462.000000	427.000000	1019.000000	1607948751.489597
1404	3875.814697	27622.150391	-52259.898438	-187500.015625	-187500.015625	-187500.015625	-187500.015625	-187500.015625	461.000000	428.000000	1018.000000	1607948751.489599
1405	3816.604980	27571.748047	-55837.738281	-187500.015625	-187500.015625	-187500.015625	-187500.015625	-187500.015625	461.000000	427.000000	1020.000000	1607948751.489600
1406	3502.585205	27265.617188	-44273.527344	-187500.015625	-187500.015625	-187500.015625	-187500.015625	-187500.015625	461.000000	428.000000	1018.000000	1607948751.489602
1407	3350.548828	27115.705078	-32931.761719	-187500.015625	-187500.015625	-187500.015625	-187500.015625	-187500.015625	461.000000	428.000000	1019.000000	1607948751.489604
1408	3576.122559	27333.298828	-37235.726562	-187500.015625	-187500.015625	-187500.015625	-187500.015625	-187500.015625	462.000000	427.000000	1018.000000	1607948751.489605
1409	3861.688477	27611.242188	-51017.117188	-187500.015625	-187500.015625	-187500.015625	-187500.015625	-187500.015625	462.000000	428.000000	1019.000000	1607948751.489607
1410	3821.231689	27576.910156	-55319.738281	-187500.015625	-187500.015625	-187500.015625	-187500.015625	-187500.015625	461.000000	428.000000	1018.000000	1607948751.489609
1411	3506.765137	27272.324219	-44181.933594	-187500.015625	-187500.015625	-187500.015625	-187500.015625	-187500.015625	461.000000	427.000000	1019.000000	1607948751.489610
1412	3358.193115	27127.037109	-33290.753906	-187500.015625	-187500.015625	-187500.015625	-187500.015625	-187500.015625	461.000000	428.000000	1019.000000	1607948751.489612
1413	3596.574463	27353.527344	-38659.933594	-187500.015625	-187500.015625	-187500.015625	-187500.015625	-187500.015625	462.000000	427.000000	1019.000000	1607948751.489613
1414	3882.363770	27629.615234	-52507.644531	-187500.015625	-187500.015625	-187500.015625	-187500.015625	-187500.015625	461.000000	428.000000	1018.000000	1607948751.489615
1415	3832.228760	27587.394531	-56302.789062	-187500.015625	-187500.015625	-187500.015625	-187500.015625	-187500.015625	461.000000	428.000000	1018.000000	1607948751.489617
1416	3513.984619	27278.939453	-44924.972656	-187500.015625	-187500.015625	-187500.015625	-187500.015625	-187500.015625	461.000000	428.000000	1018.000000	1607948751.489618
1417	3354.951904	27123.863281	-33754.128906	-187500.015625	-187500.015625	-187500.015625	-187500.015625	-187500.015625	462.000000	428.000000	1018.000000	1607948751.489620
1418	3585.264404	27341.367188	-38728.285156	-187500.015625	-187500.015625	-187500.015625	-187500.015625	-187500.015625	462.000000	428.000000	1018.000000	1607948751.489622
1419	3867.477539	27613.478516	-52464.035156	-187500.015625	-187500.015625	-187500.015625	-187500.015625	-187500.015625	461.000000	428.000000	1017.000000	1607948751.489624
1420	3824.450439	27578.876953	-56446.242188	-187500.015625	-187500.015625	-187500.015625	-187500.015625	-187500.015625	461.000000	427.000000	1019.000000	1607948751.489627
1421	3506.787354	27270.871094	-45174.906250	-187500.015625	-187500.015625	-187500.015625	-187500.015625	-187500.015625	461.000000	427.000000	1018.000000	1607948751.489628
1422	3345.072510	27113.492188	-33879.699219	-187500.015625	-187500.015625	-187500.015625	-187500.015625	-187500.015625	462.000000	428.000000	1018.000000	1607948751.489630
1423	3576.279053	27333.812500	-38744.890625	-187500.015625	-187500.015625	-187500.015625	-187500.015625	-187500.015625	462.000000	428.000000	1018.000000	1607948751.489632
1424	3870.539795	27616.361328	-52509.097656	-187500.015625	-187500.015625	-187500.015625	-187500.015625	-187500.015625	462.000000	428.000000	1018.000000	1607948751.489634
1425	3821.656494	27575.078125	-56529.191406	-187500.015625	-187500.015625	-187500.015625	-187500.015625	-187500.015625	461.000000	428.000000	1018.000000	1607948751.489635
1426	3508.396729	27273.462891	-45306.738281	-187500.015625	-187500.015625	-187500.015625	-187500.015625	-187500.015625	461.000000	428.000000	1019.000000	1607948751.489637
1427	3348.537109	27119.503906	-33896.621094	-187500.015625	-187500.015625	-187500.015625	-187500.015625	-187500.015625	461.000000	428.000000	1018.000000	1607948751.489638
1428	3576.100098	27335.646484	-38509.593750	-187500.015625	-187500.015625	-187500.015625	-187500.015625	-187500.015625	462.000000	427.000000	1019.000000	1607948751.489640
1429	3867.700928	27615.265625	-52255.515625	-187500.015625	-187500.015625	-187500.015625	-187500.015625	-187500.015625	461.000000	428.000000	1018.000000	1607948751.489642
1430	3828.339600	27583.416016	-56495.617188	-187500.015625	-187500.015625	-187500.015625	-187500.015625	-187500.015625	461.000000	427.000000	1019.000000	1607948751.489643
1431	3517.561035	27281.578125	-45459.089844	-187500.015625	-187500.015625	-187500.015625	-187500.015625	-187500.015625	461.000000	428.000000	1018.000000	1607948751.489645
1432	3348.984131	27117.605469	-33974.605469	-187500.015625	-187500.015625	-187500.015625	-187500.015625	-187500.015625	462.000000	428.000000	1018.000000	1607948751.489647
1433	3574.021484	27333.589844	-38422.402344	-187500.015625	-187500.015625	-187500.015625	-187500.015625	-187500.015625	462.000000	428.000000	1017.000000	1607948751.489648
1434	3867.924561	27618.462891	-52110.207031	-187500.015625	-187500.015625	-187500.015625	-187500.015625	-187500.015625	461.000000	428.000000	1019.000000	1607948751.489650
1435	3827.959717	27584.980469	-56433.390625	-187500.015625	-187500.015625	-187500.015625	-187500.015625	-187500.015625	461.000000	428.000000	1018.000000	1607948751.489652
1436	3519.237305	27284.527344	-45539.980469	-187500.015625	-187500.015625	-187500.015625	-187500.015625	-187500.015625	461.000000	428.000000	1018.000000	1607948751.489653
1437	3344.670166	27113.916016	-33995.550781	-187500.015625	-187500.015625	-187500.015625	-187500.015625	-187500.015625	461.000000	428.000000	1018.000000	1607948751.489655
1438	3561.415039	27320.625000	-38221.035156	-187500.015625	-187500.015625	-187500.015625	-187500.015625	-187500.015625	462.000000	428.000000	1018.000000	1607948751.489656
1439	3858.760254	27608.494141	-51918.050781	-187500.015625	-187500.015625	-187500.015625	-187500.015625	-187500.015625	461.000000	428.000000	1019.000000	1607948751.489658
1440	3829.434814	27585.494141	-56456.949219	-187500.015625	-187500.015625	-187500.015625	-187500.015625	-187500.015625	461.000000	428.000000	1018.000000	1607948751.489660
1441	3522.254883	27287.253906	-45667.250000	-187500.015625	-187500.015625	-187500.015625	-187500.015625	-187500.015625	461.000000	428.000000	1019.000000	1607948751.489662
1442	3345.117188	27114.050781	-33742.796875	-187500.015625	-187500.015625	-187500.015625	-187500.015625	-187500.015625	461.000000	428.000000	1018.000000	1607948751.489663
1443	3548.093506	27308.623047	-36790.410156	-187500.015625	-187500.015625	-187500.015625	-187500.015625	-187500.015625	462.000000	428.000000	1018.000000	1607948751.969651
1444	3849.551514	27601.251953	-50368.402344	-187500.015625	-187500.015625	-187500.015625	-187500.015625	-187500.015625	462.000000	428.000000	1018.000000	1607948751.969730
1445	3836.542725	27592.982422	-55712.414062	-187500.015625	-187500.015625	-187500.015625	-187500.015625	-187500.015625	461.000000	428.000000	1017.000000	1607948751.969759
1446	3528.446289	27294.429688	-45428.042969	-187500.015625	-187500.015625	-187500.015625	-187500.015625	-187500.015625	461.000000	428.000000	1018.000000	1607948751.969761
1447	3345.966553	27117.203125	-33850.128906	-187500.015625	-187500.015625	-187500.015625	-187500.015625	-187500.015625	461.000000	428.000000	1018.000000	1607948751.969762
1448	3568.634766	27328.761719	-37962.625000	-187500.015625	-187500.015625	-187500.015625	-187500.015625	-187500.015625	462.000000	428.000000	1019.000000	1607948751.969764
1449	3873.914795	27623.179688	-51674.972656	-187500.015625	-187500.015625	-187500.015625	-187500.015625	-187500.015625	461.000000	428.000000	1017.000000	1607948751.969765
1450	3850.847900	27606.638672	-56494.457031	-187500.015625	-187500.015625	-187500.015625	-187500.015625	-187500.015625	461.000000	428.000000	1018.000000	1607948751.969767
1451	3534.212891	27299.435547	-45929.636719	-187500.015625	-187500.015625	-187500.015625	-187500.015625	-187500.015625	461.000000	428.000000	1018.000000	1607948751.969768
1452	3350.593506	27121.583984	-34153.128906	-187500.015625	-187500.015625	-187500.015625	-187500.015625	-187500.015625	461.000000	428.000000	1018.000000	1607948751.969770
1453	3559.828125	27319.441406	-38060.750000	-187500.015625	-187500.015625	-187500.015625	-187500.015625	-187500.015625	461.000000	428.000000	1018.000000	1607948751.969772
1454	3862.470703	27612.695312	-51687.781250	-187500.015625	-187500.015625	-187500.015625	-187500.015625	-187500.015625	461.000000	428.000000	1019.000000	1607948751.969773
1455	3844.432861	27602.347656	-56577.046875	-187500.015625	-187500.015625	-187500.015625	-187500.015625	-187500.015625	461.000000	428.000000	1019.000000	1607948751.969775
1456	3535.241211	27302.566406	-46118.777344	-187500.015625	-187500.015625	-187500.015625	-187500.015625	-187500.015625	461.000000	428.000000	1019.000000	1607948751.969777
1457	3347.687744	27119.929688	-34273.917969	-187500.015625	-187500.015625	-187500.015625	-187500.015625	-187500.015625	461.000000	428.000000	1019.000000	1607948751.969778
1458	3556.184814	27317.898438	-37973.578125	-187500.015625	-187500.015625	-187500.015625	-187500.015625	-187500.015625	462.000000	427.000000	1019.000000	1607948751.969780
1459	3857.463867	27607.533203	-51562.656250	-187500.015625	-187500.015625	-187500.015625	-187500.015625	-187500.015625	462.000000	428.000000	1019.000000	1607948751.969781
1460	3835.782715	27592.310547	-56562.785156	-187500.015625	-187500.015625	-187500.015625	-187500.015625	-187500.015625	461.000000	428.000000	1018.000000	1607948751.969783
1461	3529.675537	27296.775391	-46231.878906	-187500.015625	-187500.015625	-187500.015625	-187500.015625	-187500.015625	461.000000	427.000000	1019.000000	1607948751.969784
1462	3339.663330	27112.083984	-34295.332031	-187500.015625	-187500.015625	-187500.015625	-187500.015625	-187500.015625	462.000000	428.000000	1019.000000	1607948751.969786
1463	3546.484131	27309.449219	-37714.097656	-187500.015625	-187500.015625	-187500.015625	-187500.015625	-187500.015625	462.000000	427.000000	1019.000000	1607948751.969788
1464	3848.657227	27599.687500	-51319.179688	-187500.015625	-187500.015625	-187500.015625	-187500.015625	-187500.015625	461.000000	428.000000	1019.000000	1607948751.969789
1465	3836.989746	27594.277344	-56555.050781	-187500.015625	-187500.015625	-187500.015625	-187500.015625	-187500.015625	461.000000	427.000000	1018.000000	1607948751.969791
1466	3533.140137	27300.867188	-46383.445312	-187500.015625	-187500.015625	-187500.015625	-187500.015625	-187500.015625	461.000000	428.000000	1019.000000	1607948751.969795
1467	3344.446777	27116.978516	-34376.066406	-187500.015625	-187500.015625	-187500.015625	-187500.015625	-187500.015625	462.000000	428.000000	1019.000000	1607948751.969796
1468	3543.287842	27305.269531	-37600.820312	-187500.015625	-187500.015625	-187500.015625	-187500.015625	-187500.015625	462.000000	428.000000	1019.000000	1607948751.969798
1469	3854.290039	27605.251953	-51130.777344	-187500.015625	-187500.015625	-187500.015625	-187500.015625	-187500.015625	462.000000	428.000000	1019.000000	1607948751.969800
1470	3852.121826	27609.566406	-56511.242188	-187500.015625	-187500.015625	-187500.015625	-187500.015625	-187500.015625	461.000000	428.000000	1018.000000	1607948751.969801
1471	3551.155518	27320.156250	-46476.988281	-187500.015625	-187500.015625	-187500.015625	-187500.015625	-187500.015625	461.000000	428.000000	1018.000000	1607948751.969802
1472	3354.907227	27128.958984	-34419.828125	-187500.015625	-187500.015625	-187500.015625	-187500.015625	-187500.015625	461.000000	429.000000	1018.000000	1607948751.969804
1473	3549.009766	27311.328125	-37635.664062	-187500.015625	-187500.015625	-187500.015625	-187500.015625	-187500.015625	462.000000	428.000000	1018.000000	1607948751.969806
1474	3856.838135	27606.169922	-51184.085938	-187500.015625	-187500.015625	-187500.015625	-187500.015625	-187500.015625	461.000000	428.000000	1018.000000	1607948751.969807
1475	3853.015869	27607.621094	-56620.007812	-187500.015625	-187500.015625	-187500.015625	-187500.015625	-187500.015625	461.000000	428.000000	1019.000000	1607948751.969809
1476	3549.322754	27313.718750	-46659.464844	-187500.015625	-187500.015625	-187500.015625	-187500.015625	-187500.015625	461.000000	428.000000	1018.000000	1607948751.969810
1477	3351.375732	27122.187500	-34453.289062	-187500.015625	-187500.015625	-187500.015625	-187500.015625	-187500.015625	461.000000	428.000000	1019.000000	1607948751.969812
1478	3546.037109	27306.320312	-37365.097656	-187500.015625	-187500.015625	-187500.015625	-187500.015625	-187500.015625	461.000000	427.000000	1018.000000	1607948751.969814
1479	3858.559082	27608.158203	-50870.714844	-187500.015625	-187500.015625	-187500.015625	-187500.015625	-187500.015625	462.000000	428.000000	1019.000000	1607948751.969815
1480	3860.458984	27615.802734	-56494.367188	-187500.015625	-187500.015625	-187500.015625	-187500.015625	-187500.015625	461.000000	428.000000	1019.000000	1607948751.969817
1481	3553.681396	27318.949219	-46763.847656	-187500.015625	-187500.015625	-187500.015625	-187500.015625	-187500.015625	461.000000	428.000000	1019.000000	1607948751.969818
1482	3345.921875	27117.335938	-34574.281250	-187500.015625	-187500.015625	-187500.015625	-187500.015625	-187500.015625	461.000000	428.000000	1018.000000	1607948751.969820
1483	3529.362793	27290.205078	-37354.769531	-187500.015625	-187500.015625	-187500.015625	-187500.015625	-187500.015625	462.000000	428.000000	1019.000000	1607948751.969822
1484	3841.951904	27592.064453	-50798.292969	-187500.015625	-187500.015625	-187500.015625	-187500.015625	-187500.015625	461.000000	428.000000	1019.000000	1607948751.969823
1485	3849.372559	27606.214844	-56491.839844	-187500.015625	-187500.015625	-187500.015625	-187500.015625	-187500.015625	461.000000	428.000000	1019.000000	1607948751.969825
1486	3548.160400	27314.144531	-46799.050781	-187500.015625	-187500.015625	-187500.015625	-187500.015625	-187500.015625	461.000000	428.000000	1018.000000	1607948751.969826
1487	3345.519531	27116.957031	-34564.625000	-187500.015625	-187500.015625	-187500.015625	-187500.015625	-187500.015625	461.000000	428.000000	1019.000000	1607948751.969828
1488	3535.554199	27298.429688	-37214.445312	-187500.015625	-187500.015625	-187500.015625	-187500.015625	-187500.015625	461.000000	428.000000	1018.000000	1607948751.969830
1489	3846.220947	27597.117188	-50688.816406	-187500.015625	-187500.015625	-187500.015625	-187500.015625	-187500.015625	461.000000	428.000000	1019.000000	1607948751.969831
1490	3851.428955	27606.773438	-56557.289062	-187500.015625	-187500.015625	-187500.015625	-187500.015625	-187500.015625	461.000000	428.000000	1019.000000	1607948751.969833
1491	3552.094482	27318.501953	-47037.546875	-187500.015625	-187500.015625	-187500.015625	-187500.015625	-187500.015625	461.000000	428.000000	1019.000000	1607948751.969835
1492	3345.273682	27120.464844	-34729.199219	-187500.015625	-187500.015625	-187500.015625	-187500.015625	-187500.015625	462.000000	428.000000	1019.000000	1607948751.969837
1493	3528.513428	27293.802734	-37135.457031	-187500.015625	-187500.015625	-187500.015625	-187500.015625	-187500.015625	462.000000	428.000000	1018.000000	1607948751.969838
1494	3838.107422	27592.087891	-50456.492188	-187500.015625	-187500.015625	-187500.015625	-187500.015625	-187500.015625	462.000000	428.000000	1019.000000	1607948751.969840
1495	3854.871094	27613.724609	-56498.816406	-187500.015625	-187500.015625	-187500.015625	-187500.015625	-187500.015625	461.000000	428.000000	1018.000000	1607948751.969841
1496	3559.269287	27327.107422	-47148.457031	-187500.015625	-187500.015625	-187500.015625	-187500.015625	-187500.015625	461.000000	428.000000	1018.000000	1607948751.969843
1497	3350.437012	27125.136719	-34787.160156	-187500.015625	-187500.015625	-187500.015625	-187500.015625	-187500.015625	461.000000	429.000000	1018.000000	1607948751.969844
1498	3530.145020	27295.390625	-37011.851562	-187500.015625	-187500.015625	-187500.015625	-187500.015625	-187500.015625	462.000000	428.000000	1018.000000	1607948751.969846
1499	3844.097656	27596.736328	-50345.648438	-187500.015625	-187500.015625	-187500.015625	-187500.015625	-187500.015625	461.000000	428.000000	1018.000000	1607948751.969848
1500	3862.135498	27620.138672	-56540.949219	-187500.015625	-187500.015625	-187500.015625	-187500.015625	-187500.015625	461.000000	428.000000	1018.000000	1607948751.969849
1501	3562.107910	27331.041016	-47288.218750	-187500.015625	-187500.015625	-187500.015625	-187500.015625	-187500.015625	461.000000	428.000000	1019.000000	1607948751.969851
1502	3348.782959	27124.019531	-34683.246094	-187500.015625	-187500.015625	-187500.015625	-187500.015625	-187500.015625	462.000000	428.000000	1019.000000	1607948751.969852
1503	3516.555176	27284.505859	-36155.867188	-187500.015625	-187500.015625	-187500.015625	-187500.015625	-187500.015625	462.000000	428.000000	1018.000000	1607948751.969854
1504	3832.720459	27588.935547	-49621.765625	-187500.015625	-187500.015625	-187500.015625	-187500.015625	-187500.015625	462.000000	428.000000	1019.000000	1607948751.969856
1505	3857.821533	27618.552734	-56232.964844	-187500.015625	-187500.015625	-187500.015625	-187500.015625	-187500.015625	461.000000	428.000000	1018.000000	1607948751.969857
1506	3565.125488	27336.628906	-47294.812500	-187500.015625	-187500.015625	-187500.015625	-187500.015625	-187500.015625	461.000000	428.000000	1019.000000	1607948751.969859
1507	3353.342773	27131.373047	-34921.894531	-187500.015625	-187500.015625	-187500.015625	-187500.015625	-187500.015625	461.000000	428.000000	1018.000000	1607948751.969860
1508	3521.584229	27288.863281	-36825.816406	-187500.015625	-187500.015625	-187500.015625	-187500.015625	-187500.015625	462.000000	428.000000	1019.000000	1607948751.969862
1509	3834.575684	27589.427734	-50109.257812	-187500.015625	-187500.015625	-187500.015625	-187500.015625	-187500.015625	461.000000	428.000000	1018.000000	1607948751.969864
1510	3860.436768	27618.931641	-56557.890625	-187500.015625	-187500.015625	-187500.015625	-187500.015625	-187500.015625	461.000000	428.000000	1018.000000	1607948751.969865
1511	3571.786377	27340.228516	-47642.027344	-187500.015625	-187500.015625	-187500.015625	-187500.015625	-187500.015625	461.000000	428.000000	1018.000000	1607948751.969867
1512	3351.465088	27128.958984	-35209.203125	-187500.015625	-187500.015625	-187500.015625	-187500.015625	-187500.015625	461.000000	428.000000	1018.000000	1607948751.969869
1513	3515.325684	27285.914062	-37053.089844	-187500.015625	-187500.015625	-187500.015625	-187500.015625	-187500.015625	462.000000	428.000000	1017.000000	1607948751.969871
1514	3828.741943	27585.695312	-50250.093750	-187500.015625	-187500.015625	-187500.015625	-187500.015625	-187500.015625	461.000000	428.000000	1019.000000	1607948751.969873
1515	3858.894531	27620.363281	-56738.648438	-187500.015625	-187500.015625	-187500.015625	-187500.015625	-187500.015625	461.000000	428.000000	1018.000000	1607948751.969874
1516	3569.685303	27342.708984	-47911.007812	-187500.015625	-187500.015625	-187500.015625	-187500.015625	-187500.015625	461.000000	428.000000	1018.000000	1607948751.969876
1517	3349.498291	27131.261719	-35400.421875	-187500.015625	-187500.015625	-187500.015625	-187500.015625	-187500.015625	461.000000	429.000000	1018.000000	1607948751.969877
1518	3515.906982	27287.746094	-37101.300781	-187500.015625	-187500.015625	-187500.015625	-187500.015625	-187500.015625	462.000000	428.000000	1019.000000	1607948751.969879
1519	3832.586426	27590.613281	-50240.929688	-187500.015625	-187500.015625	-187500.015625	-187500.015625	-187500.015625	461.000000	428.000000	1018.000000	1607948751.969881
1520	3861.218994	27622.642578	-56765.582031	-187500.015625	-187500.015625	-187500.015625	-187500.015625	-187500.015625	461.000000	428.000000	1019.000000	1607948751.969882
1521	3571.920410	27344.027344	-48030.230469	-187500.015625	-187500.015625	-187500.015625	-187500.015625	-187500.015625	461.000000	427.000000	1018.000000	1607948751.969884
1522	3351.509766	27130.769531	-35461.289062	-187500.015625	-187500.015625	-187500.015625	-187500.015625	-187500.015625	461.000000	428.000000	1018.000000	1607948751.969886
1523	3518.566895	27288.439453	-37033.687500	-187500.015625	-187500.015625	-187500.015625	-187500.015625	-187500.015625	461.000000	428.000000	1018.000000	1607948751.969887
1524	3841.415283	27598.390625	-50135.339844	-187500.015625	-187500.015625	-187500.015625	-187500.015625	-187500.015625	461.000000	428.000000	1019.000000	1607948751.969889
1525	3873.579590	27634.757812	-56763.503906	-187500.015625	-187500.015625	-187500.015625	-187500.015625	-187500.015625	461.000000	428.000000	1018.000000	1607948751.969890
1526	3584.392578	27357.238281	-48116.195312	-187500.015625	-187500.015625	-187500.015625	-187500.015625	-187500.015625	461.000000	427.000000	1019.000000	1607948751.969892
1527	3359.087158	27139.152344	-35412.851562	-187500.015625	-187500.015625	-187500.015625	-187500.015625	-187500.015625	461.000000	428.000000	1018.000000	1607948751.969894
1528	3517.516357	27287.388672	-36591.527344	-187500.015625	-187500.015625	-187500.015625	-187500.015625	-187500.015625	462.000000	427.000000	1019.000000	1607948751.969895
1529	3832.675781	27588.824219	-49620.289062	-187500.015625	-187500.015625	-187500.015625	-187500.015625	-187500.015625	461.000000	428.000000	1019.000000	1607948751.969898
1530	3865.689453	27625.705078	-56426.394531	-187500.015625	-187500.015625	-187500.015625	-187500.015625	-187500.015625	461.000000	428.000000	1018.000000	1607948751.969900
1531	3579.095215	27348.386719	-48001.085938	-187500.015625	-187500.015625	-187500.015625	-187500.015625	-187500.015625	461.000000	428.000000	1019.000000	1607948751.969902
1532	3349.431152	27124.154297	-35359.921875	-187500.015625	-187500.015625	-187500.015625	-187500.015625	-187500.015625	461.000000	428.000000	1017.000000	1607948751.969903
1533	3501.467773	27267.742188	-36482.917969	-187500.015625	-187500.015625	-187500.015625	-187500.015625	-187500.015625	462.000000	428.000000	1018.000000	1607948751.969905
1534	3818.303711	27574.162109	-49455.042969	-187500.015625	-187500.015625	-187500.015625	-187500.015625	-187500.015625	461.000000	428.000000	1018.000000	1607948751.969906
1535	3854.602783	27615.042969	-56339.894531	-187500.015625	-187500.015625	-187500.015625	-187500.015625	-187500.015625	461.000000	428.000000	1018.000000	1607948751.969908
1536	3571.831055	27344.474609	-47967.332031	-187500.015625	-187500.015625	-187500.015625	-187500.015625	-187500.015625	461.000000	428.000000	1018.000000	1607948751.969910
1537	3345.519531	27126.343750	-35240.789062	-187500.015625	-187500.015625	-187500.015625	-187500.015625	-187500.015625	462.000000	428.000000	1019.000000	1607948751.969912
1538	3495.008057	27266.869141	-36136.019531	-187500.015625	-187500.015625	-187500.015625	-187500.015625	-187500.015625	461.000000	428.000000	1018.000000	1607948751.969913
1539	3817.119141	27575.570312	-49056.601562	-187500.015625	-187500.015625	-187500.015625	-187500.015625	-187500.015625	462.000000	428.000000	1018.000000	1607948751.969915
1540	3865.398682	27626.933594	-56144.585938	-187500.015625	-187500.015625	-187500.015625	-187500.015625	-187500.015625	461.000000	428.000000	1018.000000	1607948751.969917
1541	3577.754150	27351.896484	-47972.140625	-187500.015625	-187500.015625	-187500.015625	-187500.015625	-187500.015625	461.000000	428.000000	1018.000000	1607948751.969918
1542	3347.039551	27128.646484	-35257.238281	-187500.015625	-187500.015625	-187500.015625	-187500.015625	-187500.015625	461.000000	428.000000	1018.000000	1607948751.969920
1543	3494.315186	27267.541016	-36140.156250	-187500.015625	-187500.015625	-187500.015625	-187500.015625	-187500.015625	462.000000	428.000000	1018.000000	1607948751.969922
1544	3804.959717	27564.908203	-48962.679688	-187500.015625	-187500.015625	-187500.015625	-187500.015625	-187500.015625	461.000000	428.000000	1018.000000	1607948751.969923
1545	3846.489258	27609.164062	-55990.648438	-187500.015625	-187500.015625	-187500.015625	-187500.015625	-187500.015625	461.000000	428.000000	1018.000000	1607948751.969925
1546	3566.064209	27338.796875	-47930.117188	-187500.015625	-187500.015625	-187500.015625	-187500.015625	-187500.015625	461.000000	428.000000	1019.000000	1607948751.969926
1547	3335.617676	27116.777344	-35168.324219	-187500.015625	-187500.015625	-187500.015625	-187500.015625	-187500.015625	461.000000	428.000000	1018.000000	1607948751.969928
1548	3479.674805	27252.050781	-35895.535156	-187500.015625	-187500.015625	-187500.015625	-187500.015625	-187500.015625	461.000000	428.000000	1018.000000	1607948751.969930
1549	3802.255127	27563.119141	-48708.449219	-187500.015625	-187500.015625	-187500.015625	-187500.015625	-187500.015625	462.000000	428.000000	1019.000000	1607948751.969931
1550	3853.574707	27620.697266	-55942.324219	-187500.015625	-187500.015625	-187500.015625	-187500.015625	-187500.015625	461.000000	428.000000	1018.000000	1607948751.969933
1551	3575.340332	27353.392578	-48036.468750	-187500.015625	-187500.015625	-187500.015625	-187500.015625	-187500.015625	461.000000	428.000000	1019.000000	1607948751.969934
1552	3338.925781	27123.439453	-35222.750000	-187500.015625	-187500.015625	-187500.015625	-187500.015625	-187500.015625	461.000000	429.000000	1018.000000	1607948751.969936
1553	3488.347168	27262.667969	-35640.167969	-187500.015625	-187500.015625	-187500.015625	-187500.015625	-187500.015625	462.000000	428.000000	1019.000000	1607948751.969938
1554	3814.749756	27573.937500	-48414.414062	-187500.015625	-187500.015625	-187500.015625	-187500.015625	-187500.015625	461.000000	428.000000	1018.000000	1607948751.969939
1555	3870.427979	27630.800781	-55826.808594	-187500.015625	-187500.015625	-187500.015625	-187500.015625	-187500.015625	461.000000	428.000000	1019.000000	1607948751.969941
1556	3594.719238	27365.708984	-48090.042969	-187500.015625	-187500.015625	-187500.015625	-187500.015625	-187500.015625	461.000000	428.000000	1018.000000	1607948751.969942
1557	3351.331055	27131.351562	-35246.375000	-187500.015625	-187500.015625	-187500.015625	-187500.015625	-187500.015625	462.000000	428.000000	1018.000000	1607948751.969944
1558	3487.296631	27261.259766	-35378.316406	-187500.015625	-187500.015625	-187500.015625	-187500.015625	-187500.015625	461.000000	428.000000	1018.000000	1607948751.969945
1559	3802.925781	27564.527344	-47994.984375	-187500.015625	-187500.015625	-187500.015625	-187500.015625	-187500.015625	461.000000	428.000000	1018.000000	1607948751.969948
1560	3865.264648	27629.548828	-55574.570312	-187500.015625	-187500.015625	-187500.015625	-187500.015625	-187500.015625	461.000000	428.000000	1018.000000	1607948751.969949
1561	3587.432617	27362.535156	-48002.023438	-187500.015625	-187500.015625	-187500.015625	-187500.015625	-187500.015625	461.000000	428.000000	1018.000000	1607948751.969951
1562	3346.704346	27130.478516	-35163.941406	-187500.015625	-187500.015625	-187500.015625	-187500.015625	-187500.015625	461.000000	428.000000	1019.000000	1607948751.969952
1563	3476.612549	27252.273438	-35146.195312	-187500.015625	-187500.015625	-187500.015625	-187500.015625	-187500.015625	461.000000	428.000000	1018.000000	1607948751.969954
1564	3804.847900	27563.746094	-47779.332031	-187500.015625	-187500.015625	-187500.015625	-187500.015625	-187500.015625	462.000000	428.000000	1019.000000	1607948752.449212
1565	3875.479492	27635.830078	-55492.898438	-187500.015625	-187500.015625	-187500.015625	-187500.015625	-187500.015625	461.000000	428.000000	1018.000000	1607948752.449686
1566	3603.972900	27374.873047	-48083.675781	-187500.015625	-187500.015625	-187500.015625	-187500.015625	-187500.015625	461.000000	428.000000	1018.000000	1607948752.449870
1567	3356.650635	27137.699219	-35188.886719	-187500.015625	-187500.015625	-187500.015625	-187500.015625	-187500.015625	461.000000	428.000000	1018.000000	1607948752.449879
1568	3489.621338	27264.925781	-35114.476562	-187500.015625	-187500.015625	-187500.015625	-187500.015625	-187500.015625	461.000000	428.000000	1018.000000	1607948752.449889
1569	3816.448486	27577.492188	-47707.046875	-187500.015625	-187500.015625	-187500.015625	-187500.015625	-187500.015625	462.000000	428.000000	1019.000000	1607948752.449898
1570	3885.850586	27649.441406	-55432.593750	-187500.015625	-187500.015625	-187500.015625	-187500.015625	-187500.015625	461.000000	428.000000	1018.000000	1607948752.449907
1571	3607.057373	27382.451172	-48070.417969	-187500.015625	-187500.015625	-187500.015625	-187500.015625	-187500.015625	461.000000	428.000000	1018.000000	1607948752.449916
1572	3356.315430	27140.224609	-35189.332031	-187500.015625	-187500.015625	-187500.015625	-187500.015625	-187500.015625	461.000000	428.000000	1018.000000	1607948752.449925
1573	3479.965332	27255.738281	-35191.433594	-187500.015625	-187500.015625	-187500.015625	-187500.015625	-187500.015625	462.000000	428.000000	1017.000000	1607948752.449934
1574	3805.630127	27569.736328	-47760.937500	-187500.015625	-187500.015625	-187500.015625	-187500.015625	-187500.015625	461.000000	428.000000	1018.000000	1607948752.449943
1575	3878.385254	27645.261719	-55505.414062	-187500.015625	-187500.015625	-187500.015625	-187500.015625	-187500.015625	461.000000	428.000000	1018.000000	1607948752.449952
1576	3610.611328	27385.042969	-48304.265625	-187500.015625	-187500.015625	-187500.015625	-187500.015625	-187500.015625	461.000000	428.000000	1019.000000	1607948752.449962
1577	3362.439941	27142.861328	-35200.800781	-187500.015625	-187500.015625	-187500.015625	-187500.015625	-187500.015625	461.000000	428.000000	1018.000000	1607948752.449971
1578	3476.009033	27249.972656	-33952.945312	-187500.015625	-187500.015625	-187500.015625	-187500.015625	-187500.015625	462.000000	427.000000	1019.000000	1607948752.449980
1579	3786.117188	27550.580078	-46024.742188	-187500.015625	-187500.015625	-187500.015625	-187500.015625	-187500.015625	461.000000	428.000000	1018.000000	1607948752.449989
1580	3875.926514	27639.898438	-54640.648438	-187500.015625	-187500.015625	-187500.015625	-187500.015625	-187500.015625	461.000000	428.000000	1019.000000	1607948752.449999
1581	3615.081543	27389.447266	-47943.527344	-187500.015625	-187500.015625	-187500.015625	-187500.015625	-187500.015625	461.000000	428.000000	1018.000000	1607948752.450008
1582	3367.290283	27150.193359	-35169.328125	-187500.015625	-187500.015625	-187500.015625	-187500.015625	-187500.015625	461.000000	428.000000	1019.000000	1607948752.450017
1583	3483.429932	27260.767578	-34924.867188	-187500.015625	-187500.015625	-187500.015625	-187500.015625	-187500.015625	461.000000	428.000000	1019.000000	1607948752.450039
1584	3801.875244	27565.421875	-47443.410156	-187500.015625	-187500.015625	-187500.015625	-187500.015625	-187500.015625	462.000000	427.000000	1019.000000	1607948752.450048
1585	3874.540771	27640.994141	-55442.292969	-187500.015625	-187500.015625	-187500.015625	-187500.015625	-187500.015625	461.000000	428.000000	1018.000000	1607948752.450057
1586	3609.985352	27387.033203	-48482.273438	-187500.015625	-187500.015625	-187500.015625	-187500.015625	-187500.015625	461.000000	427.000000	1018.000000	1607948752.450066
1587	3360.495361	27145.521484	-35454.359375	-187500.015625	-187500.015625	-187500.015625	-187500.015625	-187500.015625	461.000000	429.000000	1018.000000	1607948752.450075
1588	3474.869141	27250.910156	-34843.261719	-187500.015625	-187500.015625	-187500.015625	-187500.015625	-187500.015625	461.000000	428.000000	1019.000000	1607948752.450084
1589	3794.230957	27555.542969	-47239.539062	-187500.015625	-187500.015625	-187500.015625	-187500.015625	-187500.015625	461.000000	428.000000	1018.000000	1607948752.450094
1590	3873.512451	27639.406250	-55338.738281	-187500.015625	-187500.015625	-187500.015625	-187500.015625	-187500.015625	461.000000	428.000000	1019.000000	1607948752.450102
1591	3618.322510	27394.408203	-48540.925781	-187500.015625	-187500.015625	-187500.015625	-187500.015625	-187500.015625	461.000000	428.000000	1018.000000	1607948752.450112
1592	3364.138672	27146.908203	-35513.277344	-187500.015625	-187500.015625	-187500.015625	-187500.015625	-187500.015625	461.000000	428.000000	1019.000000	1607948752.450121
1593	3469.683594	27245.255859	-34588.003906	-187500.015625	-187500.015625	-187500.015625	-187500.015625	-187500.015625	462.000000	428.000000	1018.000000	1607948752.450130
1594	3792.599121	27553.955078	-46888.304688	-187500.015625	-187500.015625	-187500.015625	-187500.015625	-187500.015625	462.000000	427.000000	1019.000000	1607948752.450139
1595	3876.038330	27637.394531	-55205.746094	-187500.015625	-187500.015625	-187500.015625	-187500.015625	-187500.015625	461.000000	428.000000	1018.000000	1607948752.450148
1596	3617.473145	27388.843750	-48577.156250	-187500.015625	-187500.015625	-187500.015625	-187500.015625	-187500.015625	461.000000	428.000000	1018.000000	1607948752.450157
1597	3363.333984	27143.287109	-35551.031250	-187500.015625	-187500.015625	-187500.015625	-187500.015625	-187500.015625	462.000000	428.000000	1019.000000	1607948752.450167
1598	3461.368652	27235.332031	-34373.093750	-187500.015625	-187500.015625	-187500.015625	-187500.015625	-187500.015625	462.000000	428.000000	1018.000000	1607948752.450176
1599	3780.037598	27543.517578	-46566.414062	-187500.015625	-187500.015625	-187500.015625	-187500.015625	-187500.015625	462.000000	428.000000	1019.000000	1607948752.450185
1600	3872.059570	27636.544922	-55064.304688	-187500.015625	-187500.015625	-187500.015625	-187500.015625	-187500.015625	461.000000	428.000000	1018.000000	1607948752.450194
1601	3620.557861	27393.291016	-48633.328125	-187500.015625	-187500.015625	-187500.015625	-187500.015625	-187500.015625	461.000000	427.000000	1019.000000	1607948752.450203
1602	3363.669189	27143.398438	-35566.718750	-187500.015625	-187500.015625	-187500.015625	-187500.015625	-187500.015625	461.000000	428.000000	1018.000000	1607948752.450212
1603	3461.994629	27236.292969	-34236.007812	-187500.015625	-187500.015625	-187500.015625	-187500.015625	-187500.015625	462.000000	428.000000	1018.000000	1607948752.450221
1604	3778.115234	27541.884766	-46330.070312	-187500.015625	-187500.015625	-187500.015625	-187500.015625	-187500.015625	461.000000	429.000000	1018.000000	1607948752.450230
1605	3871.970215	27636.724609	-54955.562500	-187500.015625	-187500.015625	-187500.015625	-187500.015625	-187500.015625	461.000000	428.000000	1017.000000	1607948752.450239
1606	3621.384766	27396.554688	-48640.457031	-187500.015625	-187500.015625	-187500.015625	-187500.015625	-187500.015625	461.000000	427.000000	1018.000000	1607948752.450253
1607	3362.819824	27145.097656	-35564.238281	-187500.015625	-187500.015625	-187500.015625	-187500.015625	-187500.015625	461.000000	428.000000	1019.000000	1607948752.450262
1608	3462.173340	27238.236328	-34378.054688	-187500.015625	-187500.015625	-187500.015625	-187500.015625	-187500.015625	461.000000	428.000000	1018.000000	1607948752.450271
1609	3786.921875	27552.300781	-46627.300781	-187500.015625	-187500.015625	-187500.015625	-187500.015625	-187500.015625	462.000000	428.000000	1018.000000	1607948752.450280
1610	3878.541504	27644.123047	-55212.652344	-187500.015625	-187500.015625	-187500.015625	-187500.015625	-187500.015625	461.000000	428.000000	1018.000000	1607948752.450289
1611	3628.090332	27402.812500	-48911.292969	-187500.015625	-187500.015625	-187500.015625	-187500.015625	-187500.015625	461.000000	428.000000	1019.000000	1607948752.450299
1612	3373.548584	27155.333984	-35642.828125	-187500.015625	-187500.015625	-187500.015625	-187500.015625	-187500.015625	461.000000	428.000000	1018.000000	1607948752.450310
1613	3459.602783	27235.509766	-33837.007812	-187500.015625	-187500.015625	-187500.015625	-187500.015625	-187500.015625	462.000000	428.000000	1019.000000	1607948752.450320
1614	3778.293945	27541.884766	-46030.933594	-187500.015625	-187500.015625	-187500.015625	-187500.015625	-187500.015625	461.000000	428.000000	1018.000000	1607948752.450329
1615	3880.016846	27644.210938	-54962.402344	-187500.015625	-187500.015625	-187500.015625	-187500.015625	-187500.015625	461.000000	428.000000	1018.000000	1607948752.450338
1616	3631.934814	27405.583984	-48958.187500	-187500.015625	-187500.015625	-187500.015625	-187500.015625	-187500.015625	461.000000	428.000000	1018.000000	1607948752.450347
1617	3368.117188	27150.976562	-35796.382812	-187500.015625	-187500.015625	-187500.015625	-187500.015625	-187500.015625	461.000000	428.000000	1019.000000	1607948752.450356
1618	3461.480469	27239.914062	-34303.152344	-187500.015625	-187500.015625	-187500.015625	-187500.015625	-187500.015625	461.000000	428.000000	1018.000000	1607948752.450365
1619	3782.630371	27545.685547	-46459.640625	-187500.015625	-187500.015625	-187500.015625	-187500.015625	-187500.015625	462.000000	428.000000	1019.000000	1607948752.450375
1620	3876.038330	27639.183594	-55226.644531	-187500.015625	-187500.015625	-187500.015625	-187500.015625	-187500.015625	461.000000	428.000000	1018.000000	1607948752.450384
1621	3628.939697	27401.449219	-49168.226562	-187500.015625	-187500.015625	-187500.015625	-187500.015625	-187500.015625	461.000000	427.000000	1019.000000	1607948752.450393
1622	3370.933594	27151.757812	-35914.871094	-187500.015625	-187500.015625	-187500.015625	-187500.015625	-187500.015625	461.000000	428.000000	1018.000000	1607948752.450402
1623	3458.664062	27234.212891	-34118.015625	-187500.015625	-187500.015625	-187500.015625	-187500.015625	-187500.015625	462.000000	427.000000	1019.000000	1607948752.450411
1624	3773.823730	27535.851562	-46133.910156	-187500.015625	-187500.015625	-187500.015625	-187500.015625	-187500.015625	461.000000	428.000000	1018.000000	1607948752.450420
1625	3871.858398	27634.667969	-55077.871094	-187500.015625	-187500.015625	-187500.015625	-187500.015625	-187500.015625	461.000000	428.000000	1019.000000	1607948752.450429
1626	3632.650146	27407.126953	-49234.566406	-187500.015625	-187500.015625	-187500.015625	-187500.015625	-187500.015625	461.000000	428.000000	1018.000000	1607948752.450438
1627	3368.608887	27151.199219	-35973.210938	-187500.015625	-187500.015625	-187500.015625	-187500.015625	-187500.015625	461.000000	428.000000	1019.000000	1607948752.450448
1628	3449.500000	27226.570312	-33819.796875	-187500.015625	-187500.015625	-187500.015625	-187500.015625	-187500.015625	462.000000	428.000000	1018.000000	1607948752.450457
1629	3762.983154	27526.931641	-45641.074219	-187500.015625	-187500.015625	-187500.015625	-187500.015625	-187500.015625	462.000000	428.000000	1019.000000	1607948752.450470
1630	3876.105225	27640.970703	-54833.675781	-187500.015625	-187500.015625	-187500.015625	-187500.015625	-187500.015625	461.000000	428.000000	1018.000000	1607948752.450480
1631	3633.320557	27408.199219	-49178.597656	-187500.015625	-187500.015625	-187500.015625	-187500.015625	-187500.015625	461.000000	427.000000	1019.000000	1607948752.450489
1632	3364.742188	27147.175781	-35959.910156	-187500.015625	-187500.015625	-187500.015625	-187500.015625	-187500.015625	461.000000	428.000000	1018.000000	1607948752.450498
1633	3439.285156	27216.332031	-33733.542969	-187500.015625	-187500.015625	-187500.015625	-187500.015625	-187500.015625	462.000000	428.000000	1019.000000	1607948752.450506
1634	3753.036621	27516.716797	-45614.632812	-187500.015625	-187500.015625	-187500.015625	-187500.015625	-187500.015625	462.000000	427.000000	1018.000000	1607948752.450516
1635	3867.164551	27630.130859	-54921.675781	-187500.015625	-187500.015625	-187500.015625	-187500.015625	-187500.015625	461.000000	428.000000	1019.000000	1607948752.450525
1636	3630.079590	27403.527344	-49365.816406	-187500.015625	-187500.015625	-187500.015625	-187500.015625	-187500.015625	461.000000	427.000000	1018.000000	1607948752.450534
1637	3360.763428	27143.578125	-36050.457031	-187500.015625	-187500.015625	-187500.015625	-187500.015625	-187500.015625	461.000000	427.000000	1019.000000	1607948752.450543
1638	3433.741943	27212.578125	-33678.468750	-187500.015625	-187500.015625	-187500.015625	-187500.015625	-187500.015625	462.000000	428.000000	1019.000000	1607948752.450553
1639	3752.969482	27518.439453	-45509.691406	-187500.015625	-187500.015625	-187500.015625	-187500.015625	-187500.015625	462.000000	428.000000	1018.000000	1607948752.450562
1640	3868.885742	27633.058594	-54938.664062	-187500.015625	-187500.015625	-187500.015625	-187500.015625	-187500.015625	461.000000	428.000000	1018.000000	1607948752.450571
1641	3633.410156	27408.691406	-49520.554688	-187500.015625	-187500.015625	-187500.015625	-187500.015625	-187500.015625	461.000000	427.000000	1019.000000	1607948752.450580
1642	3360.987061	27146.148438	-36055.039062	-187500.015625	-187500.015625	-187500.015625	-187500.015625	-187500.015625	461.000000	428.000000	1018.000000	1607948752.450589
1643	3430.836182	27210.968750	-33556.941406	-187500.015625	-187500.015625	-187500.015625	-187500.015625	-187500.015625	462.000000	428.000000	1018.000000	1607948752.450598
1644	3756.456299	27525.345703	-45546.148438	-187500.015625	-187500.015625	-187500.015625	-187500.015625	-187500.015625	462.000000	428.000000	1018.000000	1607948752.450607
1645	3881.425049	27652.347656	-55209.367188	-187500.015625	-187500.015625	-187500.015625	-187500.015625	-187500.015625	461.000000	428.000000	1018.000000	1607948752.450616
1646	3644.474121	27424.046875	-49812.558594	-187500.015625	-187500.015625	-187500.015625	-187500.015625	-187500.015625	461.000000	428.000000	1018.000000	1607948752.450626
1647	3367.312500	27155.535156	-36085.304688	-187500.015625	-187500.015625	-187500.015625	-187500.015625	-187500.015625	461.000000	428.000000	1019.000000	1607948752.450635
1648	3438.033447	27222.501953	-33324.886719	-187500.015625	-187500.015625	-187500.015625	-187500.015625	-187500.015625	461.000000	428.000000	1018.000000	1607948752.450644
1649	3764.659424	27535.023438	-45258.191406	-187500.015625	-187500.015625	-187500.015625	-187500.015625	-187500.015625	462.000000	427.000000	1018.000000	1607948752.450653
1650	3886.476562	27652.527344	-55087.167969	-187500.015625	-187500.015625	-187500.015625	-187500.015625	-187500.015625	461.000000	428.000000	1018.000000	1607948752.450662
1651	3655.247803	27431.154297	-49875.925781	-187500.015625	-187500.015625	-187500.015625	-187500.015625	-187500.015625	461.000000	427.000000	1018.000000	1607948752.450672
1652	3378.980225	27163.917969	-36137.828125	-187500.015625	-187500.015625	-187500.015625	-187500.015625	-187500.015625	461.000000	428.000000	1019.000000	1607948752.450680
1653	3439.687500	27220.535156	-33077.496094	-187500.015625	-187500.015625	-187500.015625	-187500.015625	-187500.015625	462.000000	427.000000	1018.000000	1607948752.450693
1654	3755.919922	27523.222656	-44888.671875	-187500.015625	-187500.015625	-187500.015625	-187500.015625	-187500.015625	462.000000	428.000000	1017.000000	1607948752.450703
1655	3884.241211	27651.095703	-54916.019531	-187500.015625	-187500.015625	-187500.015625	-187500.015625	-187500.015625	461.000000	428.000000	1019.000000	1607948752.450712
1656	3651.179688	27427.289062	-49880.574219	-187500.015625	-187500.015625	-187500.015625	-187500.015625	-187500.015625	461.000000	428.000000	1018.000000	1607948752.450721
1657	3375.783936	27160.744141	-36178.734375	-187500.015625	-187500.015625	-187500.015625	-187500.015625	-187500.015625	461.000000	428.000000	1019.000000	1607948752.450730
1658	3440.134521	27220.869141	-32999.421875	-187500.015625	-187500.015625	-187500.015625	-187500.015625	-187500.015625	462.000000	428.000000	1019.000000	1607948752.450740
1659	3771.610840	27537.214844	-44865.671875	-187500.015625	-187500.015625	-187500.015625	-187500.015625	-187500.015625	461.000000	428.000000	1019.000000	1607948752.450749
1660	3899.798096	27663.880859	-54998.589844	-187500.015625	-187500.015625	-187500.015625	-187500.015625	-187500.015625	461.000000	428.000000	1019.000000	1607948752.450758
1661	3658.466309	27433.255859	-50007.378906	-187500.015625	-187500.015625	-187500.015625	-187500.015625	-187500.015625	461.000000	428.000000	1018.000000	1607948752.450767
1662	3378.309570	27162.822266	-36201.152344	-187500.015625	-187500.015625	-187500.015625	-187500.015625	-187500.015625	461.000000	428.000000	1019.000000	1607948752.450776
1663	3433.518311	27213.425781	-32861.847656	-187500.015625	-187500.015625	-187500.015625	-187500.015625	-187500.015625	462.000000	428.000000	1018.000000	1607948752.450785
1664	3755.897705	27520.226562	-44569.867188	-187500.015625	-187500.015625	-187500.015625	-187500.015625	-187500.015625	462.000000	428.000000	1018.000000	1607948752.450794
1665	3893.629150	27658.449219	-54871.472656	-187500.015625	-187500.015625	-187500.015625	-187500.015625	-187500.015625	461.000000	428.000000	1018.000000	1607948752.450804
1666	3664.322510	27439.939453	-50202.796875	-187500.015625	-187500.015625	-187500.015625	-187500.015625	-187500.015625	461.000000	427.000000	1018.000000	1607948752.450813
1667	3377.125000	27161.414062	-36482.382812	-187500.015625	-187500.015625	-187500.015625	-187500.015625	-187500.015625	461.000000	428.000000	1018.000000	1607948752.450822
1668	3429.629150	27209.203125	-33058.542969	-187500.015625	-187500.015625	-187500.015625	-187500.015625	-187500.015625	462.000000	428.000000	1019.000000	1607948752.450831
1669	3750.466064	27515.710938	-44730.511719	-187500.015625	-187500.015625	-187500.015625	-187500.015625	-187500.015625	462.000000	427.000000	1019.000000	1607948752.450840
1670	3891.125732	27657.599609	-54994.453125	-187500.015625	-187500.015625	-187500.015625	-187500.015625	-187500.015625	461.000000	428.000000	1018.000000	1607948752.450850
1671	3662.668457	27439.470703	-50339.636719	-187500.015625	-187500.015625	-187500.015625	-187500.015625	-187500.015625	461.000000	428.000000	1019.000000	1607948752.450859
1672	3375.515625	27161.480469	-36443.824219	-187500.015625	-187500.015625	-187500.015625	-187500.015625	-187500.015625	461.000000	428.000000	1019.000000	1607948752.450867
1673	3426.097656	27208.152344	-32800.648438	-187500.015625	-187500.015625	-187500.015625	-187500.015625	-187500.015625	462.000000	428.000000	1018.000000	1607948752.450877
1674	3749.370850	27516.494141	-44467.675781	-187500.015625	-187500.015625	-187500.015625	-187500.015625	-187500.015625	462.000000	428.000000	1019.000000	1607948752.450886
1675	3890.611572	27657.623047	-54917.585938	-187500.015625	-187500.015625	-187500.015625	-187500.015625	-187500.015625	461.000000	428.000000	1019.000000	1607948752.450895
1676	3668.748047	27446.599609	-50421.667969	-187500.015625	-187500.015625	-187500.015625	-187500.015625	-187500.015625	461.000000	427.000000	1018.000000	1607948752.450908
1677	3381.818848	27167.449219	-36570.378906	-187500.015625	-187500.015625	-187500.015625	-187500.015625	-187500.015625	461.000000	428.000000	1019.000000	1607948752.450917
1678	3429.405762	27211.146484	-32754.916016	-187500.015625	-187500.015625	-187500.015625	-187500.015625	-187500.015625	462.000000	428.000000	1019.000000	1607948752.450926
1679	3752.835449	27520.115234	-44362.511719	-187500.015625	-187500.015625	-187500.015625	-187500.015625	-187500.015625	462.000000	428.000000	1018.000000	1607948752.450935
1680	3898.836914	27665.736328	-54900.105469	-187500.015625	-187500.015625	-187500.015625	-187500.015625	-187500.015625	461.000000	428.000000	1018.000000	1607948752.450944
1681	3679.052246	27455.742188	-50548.378906	-187500.015625	-187500.015625	-187500.015625	-187500.015625	-187500.015625	461.000000	427.000000	1019.000000	1607948752.450953
1682	3385.149170	27168.208984	-36693.894531	-187500.015625	-187500.015625	-187500.015625	-187500.015625	-187500.015625	461.000000	428.000000	1018.000000	1607948752.450963
1683	3420.196777	27197.781250	-32691.750000	-187500.015625	-187500.015625	-187500.015625	-187500.015625	-187500.015625	462.000000	428.000000	1019.000000	1607948752.450972
1684	3742.352539	27508.402344	-44169.550781	-187500.015625	-187500.015625	-187500.015625	-187500.015625	-187500.015625	462.000000	428.000000	1018.000000	1607948752.929260
1685	3890.008057	27656.013672	-54852.765625	-187500.015625	-187500.015625	-187500.015625	-187500.015625	-187500.015625	461.000000	428.000000	1019.000000	1607948752.929332
1686	3670.491699	27446.488281	-50658.328125	-187500.015625	-187500.015625	-187500.015625	-187500.015625	-187500.015625	461.000000	427.000000	1018.000000	1607948752.929372
1687	3386.289062	27171.248047	-36794.414062	-187500.015625	-187500.015625	-187500.015625	-187500.015625	-187500.015625	461.000000	428.000000	1018.000000	1607948752.929374
1688	3427.729248	27209.179688	-32633.634766	-187500.015625	-187500.015625	-187500.015625	-187500.015625	-187500.015625	461.000000	428.000000	1018.000000	1607948752.929375
1689	3740.139648	27507.150391	-43946.144531	-187500.015625	-187500.015625	-187500.015625	-187500.015625	-187500.015625	462.000000	428.000000	1019.000000	1607948752.929377
1690	3888.085693	27654.158203	-54651.062500	-187500.015625	-187500.015625	-187500.015625	-187500.015625	-187500.015625	461.000000	428.000000	1019.000000	1607948752.929379
1691	3678.270020	27455.228516	-50672.542969	-187500.015625	-187500.015625	-187500.015625	-187500.015625	-187500.015625	461.000000	427.000000	1019.000000	1607948752.929380
1692	3383.584717	27169.908203	-36887.058594	-187500.015625	-187500.015625	-187500.015625	-187500.015625	-187500.015625	461.000000	429.000000	1019.000000	1607948752.929382
1693	3411.971436	27195.412109	-32542.439453	-187500.015625	-187500.015625	-187500.015625	-187500.015625	-187500.015625	462.000000	427.000000	1019.000000	1607948752.929384
1694	3731.131836	27502.880859	-43770.546875	-187500.015625	-187500.015625	-187500.015625	-187500.015625	-187500.015625	462.000000	428.000000	1018.000000	1607948752.929385
1695	3886.498779	27658.964844	-54621.425781	-187500.015625	-187500.015625	-187500.015625	-187500.015625	-187500.015625	461.000000	428.000000	1019.000000	1607948752.929387
1696	3681.376953	27463.050781	-50845.769531	-187500.015625	-187500.015625	-187500.015625	-187500.015625	-187500.015625	461.000000	427.000000	1018.000000	1607948752.929388
1697	3389.865479	27178.177734	-37024.746094	-187500.015625	-187500.015625	-187500.015625	-187500.015625	-187500.015625	461.000000	428.000000	1019.000000	1607948752.929390
1698	3402.896484	27187.587891	-31865.583984	-187500.015625	-187500.015625	-187500.015625	-187500.015625	-187500.015625	462.000000	428.000000	1017.000000	1607948752.929392
1699	3718.190186	27491.572266	-42733.828125	-187500.015625	-187500.015625	-187500.015625	-187500.015625	-187500.015625	462.000000	428.000000	1019.000000	1607948752.929398
1700	3881.961426	27652.191406	-54057.042969	-187500.015625	-187500.015625	-187500.015625	-187500.015625	-187500.015625	461.000000	428.000000	1018.000000	1607948752.929399
1701	3680.505127	27462.335938	-50650.191406	-187500.015625	-187500.015625	-187500.015625	-187500.015625	-187500.015625	461.000000	428.000000	1019.000000	1607948752.929401
1702	3384.903320	27177.574219	-37020.386719	-187500.015625	-187500.015625	-187500.015625	-187500.015625	-187500.015625	461.000000	428.000000	1018.000000	1607948752.929403
1703	3409.892578	27199.345703	-32446.484375	-187500.015625	-187500.015625	-187500.015625	-187500.015625	-187500.015625	462.000000	428.000000	1018.000000	1607948752.929404
1704	3728.002686	27502.478516	-43530.847656	-187500.015625	-187500.015625	-187500.015625	-187500.015625	-187500.015625	462.000000	428.000000	1018.000000	1607948752.929406
1705	3886.118896	27658.472656	-54573.996094	-187500.015625	-187500.015625	-187500.015625	-187500.015625	-187500.015625	461.000000	428.000000	1019.000000	1607948752.929408
1706	3677.062988	27459.207031	-50999.949219	-187500.015625	-187500.015625	-187500.015625	-187500.015625	-187500.015625	461.000000	427.000000	1018.000000	1607948752.929409
1707	3384.791504	27176.501953	-37186.171875	-187500.015625	-187500.015625	-187500.015625	-187500.015625	-187500.015625	461.000000	428.000000	1018.000000	1607948752.929411
1708	3403.410645	27191.521484	-32418.230469	-187500.015625	-187500.015625	-187500.015625	-187500.015625	-187500.015625	462.000000	428.000000	1018.000000	1607948752.929412
1709	3721.095947	27493.113281	-43477.292969	-187500.015625	-187500.015625	-187500.015625	-187500.015625	-187500.015625	462.000000	428.000000	1018.000000	1607948752.929414
1710	3883.369629	27653.287109	-54583.875000	-187500.015625	-187500.015625	-187500.015625	-187500.015625	-187500.015625	461.000000	428.000000	1019.000000	1607948752.929416
1711	3685.400146	27465.197266	-51217.589844	-187500.015625	-187500.015625	-187500.015625	-187500.015625	-187500.015625	461.000000	427.000000	1019.000000	1607948752.929417
1712	3385.350342	27174.712891	-37393.886719	-187500.015625	-187500.015625	-187500.015625	-187500.015625	-187500.015625	461.000000	428.000000	1018.000000	1607948752.929419
1713	3401.466064	27189.107422	-32371.941406	-187500.015625	-187500.015625	-187500.015625	-187500.015625	-187500.015625	462.000000	428.000000	1017.000000	1607948752.929421
1714	3714.256348	27487.414062	-43206.636719	-187500.015625	-187500.015625	-187500.015625	-187500.015625	-187500.015625	462.000000	427.000000	1018.000000	1607948752.929422
1715	3879.927490	27649.912109	-54430.472656	-187500.015625	-187500.015625	-187500.015625	-187500.015625	-187500.015625	461.000000	428.000000	1017.000000	1607948752.929424
1716	3686.450684	27465.777344	-51225.882812	-187500.015625	-187500.015625	-187500.015625	-187500.015625	-187500.015625	461.000000	427.000000	1018.000000	1607948752.929426
1717	3393.486328	27182.402344	-37458.972656	-187500.015625	-187500.015625	-187500.015625	-187500.015625	-187500.015625	461.000000	428.000000	1018.000000	1607948752.929427
1718	3404.483398	27191.164062	-32265.724609	-187500.015625	-187500.015625	-187500.015625	-187500.015625	-187500.015625	462.000000	428.000000	1019.000000	1607948752.929429
1719	3715.887939	27486.609375	-43023.933594	-187500.015625	-187500.015625	-187500.015625	-187500.015625	-187500.015625	461.000000	428.000000	1019.000000	1607948752.929430
1720	3884.464844	27652.773438	-54382.550781	-187500.015625	-187500.015625	-187500.015625	-187500.015625	-187500.015625	462.000000	428.000000	1019.000000	1607948752.929432
1721	3688.261230	27468.818359	-51333.996094	-187500.015625	-187500.015625	-187500.015625	-187500.015625	-187500.015625	461.000000	428.000000	1017.000000	1607948752.929434
1722	3387.451416	27178.021484	-37490.890625	-187500.015625	-187500.015625	-187500.015625	-187500.015625	-187500.015625	461.000000	428.000000	1019.000000	1607948752.929436
1723	3389.329102	27177.730469	-31520.787109	-187500.015625	-187500.015625	-187500.015625	-187500.015625	-187500.015625	461.000000	428.000000	1018.000000	1607948752.929438
1724	3699.861816	27477.244141	-41792.484375	-187500.015625	-187500.015625	-187500.015625	-187500.015625	-187500.015625	462.000000	427.000000	1019.000000	1607948752.929440
1725	3890.097412	27661.355469	-53721.386719	-187500.015625	-187500.015625	-187500.015625	-187500.015625	-187500.015625	461.000000	428.000000	1018.000000	1607948752.929441
1726	3706.388428	27487.570312	-51153.640625	-187500.015625	-187500.015625	-187500.015625	-187500.015625	-187500.015625	461.000000	427.000000	1019.000000	1607948752.929443
1727	3403.321289	27193.914062	-37517.109375	-187500.015625	-187500.015625	-187500.015625	-187500.015625	-187500.015625	461.000000	428.000000	1019.000000	1607948752.929444
1728	3400.862549	27189.062500	-32063.419922	-187500.015625	-187500.015625	-187500.015625	-187500.015625	-187500.015625	462.000000	428.000000	1019.000000	1607948752.929446
1729	3709.920166	27483.525391	-42643.574219	-187500.015625	-187500.015625	-187500.015625	-187500.015625	-187500.015625	461.000000	428.000000	1018.000000	1607948752.929448
1730	3886.677734	27658.001953	-54243.144531	-187500.015625	-187500.015625	-187500.015625	-187500.015625	-187500.015625	461.000000	428.000000	1019.000000	1607948752.929449
1731	3698.118408	27481.132812	-51488.671875	-187500.015625	-187500.015625	-187500.015625	-187500.015625	-187500.015625	461.000000	428.000000	1018.000000	1607948752.929451
1732	3395.654541	27187.789062	-37707.300781	-187500.015625	-187500.015625	-187500.015625	-187500.015625	-187500.015625	461.000000	428.000000	1019.000000	1607948752.929452
1733	3388.390137	27177.171875	-32046.722656	-187500.015625	-187500.015625	-187500.015625	-187500.015625	-187500.015625	462.000000	428.000000	1019.000000	1607948752.929454
1734	3702.096924	27478.474609	-42580.628906	-187500.015625	-187500.015625	-187500.015625	-187500.015625	-187500.015625	462.000000	427.000000	1019.000000	1607948752.929456
1735	3880.687500	27656.662109	-54223.363281	-187500.015625	-187500.015625	-187500.015625	-187500.015625	-187500.015625	461.000000	429.000000	1019.000000	1607948752.929457
1736	3687.657715	27471.992188	-51580.312500	-187500.015625	-187500.015625	-187500.015625	-187500.015625	-187500.015625	461.000000	428.000000	1019.000000	1607948752.929459
1737	3389.619629	27180.703125	-37835.175781	-187500.015625	-187500.015625	-187500.015625	-187500.015625	-187500.015625	461.000000	428.000000	1018.000000	1607948752.929461
1738	3385.752686	27173.976562	-32097.886719	-187500.015625	-187500.015625	-187500.015625	-187500.015625	-187500.015625	462.000000	428.000000	1018.000000	1607948752.929462
1739	3696.754883	27471.701172	-42543.617188	-187500.015625	-187500.015625	-187500.015625	-187500.015625	-187500.015625	462.000000	428.000000	1019.000000	1607948752.929464
1740	3880.776855	27654.337891	-54164.085938	-187500.015625	-187500.015625	-187500.015625	-187500.015625	-187500.015625	461.000000	428.000000	1018.000000	1607948752.929466
1741	3699.504150	27482.496094	-51707.675781	-187500.015625	-187500.015625	-187500.015625	-187500.015625	-187500.015625	461.000000	427.000000	1018.000000	1607948752.929467
1742	3397.688477	27190.001953	-38018.527344	-187500.015625	-187500.015625	-187500.015625	-187500.015625	-187500.015625	461.000000	428.000000	1019.000000	1607948752.929469
1743	3390.111328	27180.414062	-32117.914062	-187500.015625	-187500.015625	-187500.015625	-187500.015625	-187500.015625	462.000000	428.000000	1019.000000	1607948752.929470
1744	3703.661621	27478.943359	-42490.531250	-187500.015625	-187500.015625	-187500.015625	-187500.015625	-187500.015625	461.000000	427.000000	1018.000000	1607948752.929472
1745	3887.795166	27659.812500	-54191.222656	-187500.015625	-187500.015625	-187500.015625	-187500.015625	-187500.015625	461.000000	428.000000	1019.000000	1607948752.929474
1746	3703.080322	27484.330078	-51836.867188	-187500.015625	-187500.015625	-187500.015625	-187500.015625	-187500.015625	461.000000	428.000000	1018.000000	1607948752.929476
1747	3398.940186	27188.660156	-38124.855469	-187500.015625	-187500.015625	-187500.015625	-187500.015625	-187500.015625	461.000000	428.000000	1018.000000	1607948752.929478
1748	3392.860596	27181.218750	-32039.996094	-187500.015625	-187500.015625	-187500.015625	-187500.015625	-187500.015625	461.000000	428.000000	1018.000000	1607948752.929479
1749	3706.924805	27478.451172	-42254.699219	-187500.015625	-187500.015625	-187500.015625	-187500.015625	-187500.015625	462.000000	428.000000	1018.000000	1607948752.929481
1750	3897.987549	27665.513672	-54107.804688	-187500.015625	-187500.015625	-187500.015625	-187500.015625	-187500.015625	461.000000	428.000000	1018.000000	1607948752.929482
1751	3712.267090	27491.169922	-51923.367188	-187500.015625	-187500.015625	-187500.015625	-187500.015625	-187500.015625	461.000000	428.000000	1019.000000	1607948752.929484
1752	3403.678711	27191.878906	-38197.609375	-187500.015625	-187500.015625	-187500.015625	-187500.015625	-187500.015625	461.000000	428.000000	1018.000000	1607948752.929486
1753	3388.390137	27175.808594	-31933.914062	-187500.015625	-187500.015625	-187500.015625	-187500.015625	-187500.015625	461.000000	428.000000	1019.000000	1607948752.929487
1754	3702.320557	27476.976562	-42067.613281	-187500.015625	-187500.015625	-187500.015625	-187500.015625	-187500.015625	461.000000	428.000000	1019.000000	1607948752.929489
1755	3895.663086	27667.078125	-54006.976562	-187500.015625	-187500.015625	-187500.015625	-187500.015625	-187500.015625	461.000000	428.000000	1018.000000	1607948752.929491
1756	3718.458496	27499.865234	-51999.902344	-187500.015625	-187500.015625	-187500.015625	-187500.015625	-187500.015625	461.000000	428.000000	1017.000000	1607948752.929492
1757	3411.457275	27200.328125	-38320.542969	-187500.015625	-187500.015625	-187500.015625	-187500.015625	-187500.015625	461.000000	428.000000	1019.000000	1607948752.929494
1758	3391.742920	27177.664062	-31877.744141	-187500.015625	-187500.015625	-187500.015625	-187500.015625	-187500.015625	462.000000	428.000000	1018.000000	1607948752.929495
1759	3699.392334	27472.439453	-41886.542969	-187500.015625	-187500.015625	-187500.015625	-187500.015625	-187500.015625	461.000000	428.000000	1018.000000	1607948752.929497
1760	3892.287842	27663.322266	-53894.792969	-187500.015625	-187500.015625	-187500.015625	-187500.015625	-187500.015625	461.000000	428.000000	1018.000000	1607948752.929499
1761	3712.356445	27493.941406	-52052.898438	-187500.015625	-187500.015625	-187500.015625	-187500.015625	-187500.015625	461.000000	428.000000	1018.000000	1607948752.929500
1762	3401.801270	27192.863281	-38427.585938	-187500.015625	-187500.015625	-187500.015625	-187500.015625	-187500.015625	461.000000	428.000000	1019.000000	1607948752.929502
1763	3375.336914	27165.750000	-31852.822266	-187500.015625	-187500.015625	-187500.015625	-187500.015625	-187500.015625	461.000000	429.000000	1018.000000	1607948752.929504
1764	3686.204834	27462.246094	-41782.023438	-187500.015625	-187500.015625	-187500.015625	-187500.015625	-187500.015625	462.000000	427.000000	1019.000000	1607948752.929505
1765	3880.374512	27651.566406	-53826.777344	-187500.015625	-187500.015625	-187500.015625	-187500.015625	-187500.015625	461.000000	428.000000	1019.000000	1607948752.929507
1766	3710.791748	27492.443359	-52077.261719	-187500.015625	-187500.015625	-187500.015625	-187500.015625	-187500.015625	461.000000	427.000000	1018.000000	1607948752.929508
1767	3403.991699	27194.583984	-38513.730469	-187500.015625	-187500.015625	-187500.015625	-187500.015625	-187500.015625	461.000000	428.000000	1018.000000	1607948752.929510
1768	3374.979248	27166.533203	-31821.328125	-187500.015625	-187500.015625	-187500.015625	-187500.015625	-187500.015625	461.000000	428.000000	1018.000000	1607948752.929512
1769	3680.952148	27459.093750	-41641.789062	-187500.015625	-187500.015625	-187500.015625	-187500.015625	-187500.015625	461.000000	428.000000	1018.000000	1607948752.929514
1770	3875.859375	27650.537109	-53796.152344	-187500.015625	-187500.015625	-187500.015625	-187500.015625	-187500.015625	461.000000	428.000000	1018.000000	1607948752.929516
1771	3708.668457	27494.052734	-52258.128906	-187500.015625	-187500.015625	-187500.015625	-187500.015625	-187500.015625	461.000000	428.000000	1019.000000	1607948752.929518
1772	3404.237549	27198.361328	-38703.609375	-187500.015625	-187500.015625	-187500.015625	-187500.015625	-187500.015625	461.000000	428.000000	1018.000000	1607948752.929519
1773	3372.006348	27165.281250	-31802.261719	-187500.015625	-187500.015625	-187500.015625	-187500.015625	-187500.015625	462.000000	427.000000	1018.000000	1607948752.929521
1774	3679.566406	27459.251953	-41469.906250	-187500.015625	-187500.015625	-187500.015625	-187500.015625	-187500.015625	461.000000	428.000000	1018.000000	1607948752.929523
1775	3884.844727	27661.869141	-53748.769531	-187500.015625	-187500.015625	-187500.015625	-187500.015625	-187500.015625	461.000000	428.000000	1018.000000	1607948752.929524
1776	3715.105713	27501.652344	-52372.527344	-187500.015625	-187500.015625	-187500.015625	-187500.015625	-187500.015625	461.000000	428.000000	1018.000000	1607948752.929526
1777	3405.377441	27199.478516	-38752.984375	-187500.015625	-187500.015625	-187500.015625	-187500.015625	-187500.015625	461.000000	428.000000	1018.000000	1607948752.929528
1778	3370.084229	27163.605469	-31601.990234	-187500.015625	-187500.015625	-187500.015625	-187500.015625	-187500.015625	461.000000	428.000000	1018.000000	1607948752.929529
1779	3675.900635	27455.250000	-41277.210938	-187500.015625	-187500.015625	-187500.015625	-187500.015625	-187500.015625	462.000000	428.000000	1019.000000	1607948752.929531
1780	3882.944824	27658.046875	-53869.000000	-187500.015625	-187500.015625	-187500.015625	-187500.015625	-187500.015625	461.000000	428.000000	1018.000000	1607948752.929532
1781	3718.525391	27504.513672	-52717.750000	-187500.015625	-187500.015625	-187500.015625	-187500.015625	-187500.015625	461.000000	427.000000	1018.000000	1607948752.929534
1782	3406.852783	27203.054688	-38997.914062	-187500.015625	-187500.015625	-187500.015625	-187500.015625	-187500.015625	461.000000	428.000000	1018.000000	1607948752.929536
1783	3361.836426	27157.435547	-31510.929688	-187500.015625	-187500.015625	-187500.015625	-187500.015625	-187500.015625	462.000000	428.000000	1019.000000	1607948752.929538
1784	3671.720947	27453.550781	-41062.769531	-187500.015625	-187500.015625	-187500.015625	-187500.015625	-187500.015625	462.000000	428.000000	1019.000000	1607948752.929539
1785	3887.348145	27664.775391	-53802.925781	-187500.015625	-187500.015625	-187500.015625	-187500.015625	-187500.015625	461.000000	428.000000	1018.000000	1607948752.929541
1786	3729.969482	27515.197266	-52776.156250	-187500.015625	-187500.015625	-187500.015625	-187500.015625	-187500.015625	461.000000	427.000000	1019.000000	1607948752.929543
1787	3416.218262	27209.335938	-39041.746094	-187500.015625	-187500.015625	-187500.015625	-187500.015625	-187500.015625	461.000000	428.000000	1018.000000	1607948752.929544
1788	3362.260986	27153.703125	-31390.542969	-187500.015625	-187500.015625	-187500.015625	-187500.015625	-187500.015625	462.000000	428.000000	1019.000000	1607948752.929546
1789	3670.491699	27448.076172	-40859.078125	-187500.015625	-187500.015625	-187500.015625	-187500.015625	-187500.015625	461.000000	428.000000	1018.000000	1607948752.929547
1790	3893.718506	27667.369141	-53736.808594	-187500.015625	-187500.015625	-187500.015625	-187500.015625	-187500.015625	461.000000	429.000000	1018.000000	1607948752.929549
1791	3736.339844	27520.115234	-52886.058594	-187500.015625	-187500.015625	-187500.015625	-187500.015625	-187500.015625	461.000000	427.000000	1017.000000	1607948752.929551
1792	3412.686523	27206.005859	-39144.093750	-187500.015625	-187500.015625	-187500.015625	-187500.015625	-187500.015625	461.000000	428.000000	1018.000000	1607948752.929553
1793	3361.434082	27156.451172	-31305.562500	-187500.015625	-187500.015625	-187500.015625	-187500.015625	-187500.015625	461.000000	428.000000	1019.000000	1607948752.929555
1794	3665.641357	27446.734375	-40594.277344	-187500.015625	-187500.015625	-187500.015625	-187500.015625	-187500.015625	461.000000	466.000000	1018.000000	1607948752.929556
1795	3886.364746	27660.886719	-53656.390625	-187500.015625	-187500.015625	-187500.015625	-187500.015625	-187500.015625	462.000000	611.000000	1018.000000	1607948752.929558
1796	3729.522461	27514.326172	-53073.902344	-187500.015625	-187500.015625	-187500.015625	-187500.015625	-187500.015625	462.000000	691.000000	1018.000000	1607948752.929560
1797	3401.331787	27195.076172	-39315.621094	-187500.015625	-187500.015625	-187500.015625	-187500.015625	-187500.015625	462.000000	733.000000	1018.000000	1607948752.929561
1798	3347.441895	27141.587891	-31253.974609	-187500.015625	-187500.015625	-187500.015625	-187500.015625	-187500.015625	462.000000	755.000000	1018.000000	1607948752.929563
1799	3649.369141	27428.830078	-40439.757812	-187500.015625	-187500.015625	-187500.015625	-187500.015625	-187500.015625	462.000000	771.000000	1018.000000	1607948752.929565
1800	3882.296631	27656.773438	-53657.527344	-187500.015625	-187500.015625	-187500.015625	-187500.015625	-187500.015625	462.000000	780.000000	1019.000000	1607948752.929566
1801	3737.301025	27520.472656	-53348.070312	-187500.015625	-187500.015625	-187500.015625	-187500.015625	-187500.015625	461.000000	787.000000	1018.000000	1607948752.929568
1802	3408.886719	27200.306641	-39592.203125	-187500.015625	-187500.015625	-187500.015625	-187500.015625	-187500.015625	462.000000	790.000000	1018.000000	1607948752.929569
1803	3344.737305	27136.984375	-31253.191406	-187500.015625	-187500.015625	-187500.015625	-187500.015625	-187500.015625	462.000000	794.000000	1019.000000	1607948752.929571
1804	3647.491699	27426.662109	-40242.996094	-187500.015625	-187500.015625	-187500.015625	-187500.015625	-187500.015625	462.000000	796.000000	1019.000000	1607948753.408766
1805	3883.145996	27656.884766	-53594.207031	-187500.015625	-187500.015625	-187500.015625	-187500.015625	-187500.015625	462.000000	798.000000	1019.000000	1607948753.408909
1806	3738.820801	27523.289062	-53462.644531	-187500.015625	-187500.015625	-187500.015625	-187500.015625	-187500.015625	461.000000	800.000000	1019.000000	1607948753.408911
1807	3415.122803	27209.089844	-39761.449219	-187500.015625	-187500.015625	-187500.015625	-187500.015625	-187500.015625	461.000000	801.000000	1018.000000	1607948753.408912
1808	3340.401123	27133.876953	-31170.757812	-187500.015625	-187500.015625	-187500.015625	-187500.015625	-187500.015625	461.000000	803.000000	1018.000000	1607948753.408914
1809	3638.059082	27416.044922	-39923.140625	-187500.015625	-187500.015625	-187500.015625	-187500.015625	-187500.015625	462.000000	803.000000	1018.000000	1607948753.408916
1810	3888.398682	27659.142578	-53458.015625	-187500.015625	-187500.015625	-187500.015625	-187500.015625	-187500.015625	461.000000	804.000000	1018.000000	1607948753.408917
1811	3751.047363	27531.759766	-53566.648438	-187500.015625	-187500.015625	-187500.015625	-187500.015625	-187500.015625	461.000000	787.000000	1018.000000	1607948753.408919
1812	3423.191895	27214.052734	-39909.621094	-187500.015625	-187500.015625	-187500.015625	-187500.015625	-187500.015625	461.000000	735.000000	1018.000000	1607948753.408921
1813	3348.201904	27139.845703	-31179.945312	-187500.015625	-187500.015625	-187500.015625	-187500.015625	-187500.015625	461.000000	678.000000	1018.000000	1607948753.408922
1814	3646.552979	27424.314453	-39845.378906	-187500.015625	-187500.015625	-187500.015625	-187500.015625	-187500.015625	461.000000	625.000000	1019.000000	1607948753.408924
1815	3884.420166	27655.833984	-53401.378906	-187500.015625	-187500.015625	-187500.015625	-187500.015625	-187500.015625	461.000000	585.000000	1019.000000	1607948753.408929
1816	3743.425293	27525.568359	-53621.429688	-187500.015625	-187500.015625	-187500.015625	-187500.015625	-187500.015625	461.000000	554.000000	1019.000000	1607948753.408931
1817	3418.498047	27209.179688	-39988.722656	-187500.015625	-187500.015625	-187500.015625	-187500.015625	-187500.015625	461.000000	532.000000	1018.000000	1607948753.408932
1818	3348.268799	27140.113281	-31167.382812	-187500.015625	-187500.015625	-187500.015625	-187500.015625	-187500.015625	461.000000	516.000000	1019.000000	1607948753.408934
1819	3644.362305	27422.371094	-39732.011719	-187500.015625	-187500.015625	-187500.015625	-187500.015625	-187500.015625	461.000000	503.000000	1019.000000	1607948753.408936
1820	3885.381348	27655.566406	-53316.195312	-187500.015625	-187500.015625	-187500.015625	-187500.015625	-187500.015625	461.000000	493.000000	1018.000000	1607948753.408937
1821	3751.248535	27531.111328	-53719.308594	-187500.015625	-187500.015625	-187500.015625	-187500.015625	-187500.015625	461.000000	486.000000	1018.000000	1607948753.408939
1822	3429.182129	27220.712891	-40243.218750	-187500.015625	-187500.015625	-187500.015625	-187500.015625	-187500.015625	461.000000	480.000000	1018.000000	1607948753.408941
1823	3351.867432	27143.554688	-31311.238281	-187500.015625	-187500.015625	-187500.015625	-187500.015625	-187500.015625	461.000000	476.000000	1017.000000	1607948753.408942
1824	3650.687988	27427.578125	-39681.027344	-187500.015625	-187500.015625	-187500.015625	-187500.015625	-187500.015625	461.000000	471.000000	1017.000000	1607948753.408944
1825	3895.282959	27666.451172	-53177.726562	-187500.015625	-187500.015625	-187500.015625	-187500.015625	-187500.015625	461.000000	468.000000	1018.000000	1607948753.408945
1826	3756.903320	27539.001953	-53678.203125	-187500.015625	-187500.015625	-187500.015625	-187500.015625	-187500.015625	461.000000	464.000000	1018.000000	1607948753.408947
1827	3431.462158	27222.501953	-40322.074219	-187500.015625	-187500.015625	-187500.015625	-187500.015625	-187500.015625	461.000000	461.000000	1018.000000	1607948753.408949
1828	3344.558350	27135.865234	-31370.695312	-187500.015625	-187500.015625	-187500.015625	-187500.015625	-187500.015625	461.000000	460.000000	1017.000000	1607948753.408950
1829	3632.962891	27411.820312	-39658.117188	-187500.015625	-187500.015625	-187500.015625	-187500.015625	-187500.015625	462.000000	457.000000	1018.000000	1607948753.408952
1830	3886.543457	27660.126953	-53162.906250	-187500.015625	-187500.015625	-187500.015625	-187500.015625	-187500.015625	461.000000	456.000000	1018.000000	1607948753.408953
1831	3759.876221	27544.746094	-53779.613281	-187500.015625	-187500.015625	-187500.015625	-187500.015625	-187500.015625	461.000000	454.000000	1019.000000	1607948753.408955
1832	3429.651611	27224.937500	-40463.898438	-187500.015625	-187500.015625	-187500.015625	-187500.015625	-187500.015625	460.000000	453.000000	1019.000000	1607948753.408956
1833	3341.451660	27140.449219	-31379.814453	-187500.015625	-187500.015625	-187500.015625	-187500.015625	-187500.015625	462.000000	451.000000	1018.000000	1607948753.408958
1834	3633.566406	27418.080078	-39491.218750	-187500.015625	-187500.015625	-187500.015625	-187500.015625	-187500.015625	462.000000	450.000000	1018.000000	1607948753.408960
1835	3882.207275	27659.208984	-52963.863281	-187500.015625	-187500.015625	-187500.015625	-187500.015625	-187500.015625	461.000000	449.000000	1019.000000	1607948753.408961
1836	3759.876221	27547.271484	-53732.429688	-187500.015625	-187500.015625	-187500.015625	-187500.015625	-187500.015625	461.000000	448.000000	1019.000000	1607948753.408963
1837	3440.715576	27236.224609	-40560.792969	-187500.015625	-187500.015625	-187500.015625	-187500.015625	-187500.015625	461.000000	447.000000	1019.000000	1607948753.408965
1838	3351.197021	27146.841797	-31455.207031	-187500.015625	-187500.015625	-187500.015625	-187500.015625	-187500.015625	462.000000	446.000000	1018.000000	1607948753.408966
1839	3632.225342	27414.681641	-39508.027344	-187500.015625	-187500.015625	-187500.015625	-187500.015625	-187500.015625	462.000000	446.000000	1019.000000	1607948753.408969
1840	3878.496826	27653.710938	-52995.984375	-187500.015625	-187500.015625	-187500.015625	-187500.015625	-187500.015625	461.000000	445.000000	1019.000000	1607948753.408971
1841	3754.735352	27540.097656	-53858.246094	-187500.015625	-187500.015625	-187500.015625	-187500.015625	-187500.015625	461.000000	444.000000	1018.000000	1607948753.408973
1842	3427.394043	27222.792969	-40695.820312	-187500.015625	-187500.015625	-187500.015625	-187500.015625	-187500.015625	461.000000	444.000000	1019.000000	1607948753.408974
1843	3337.875244	27134.300781	-31465.488281	-187500.015625	-187500.015625	-187500.015625	-187500.015625	-187500.015625	462.000000	443.000000	1019.000000	1607948753.408975
1844	3622.748291	27406.880859	-39288.531250	-187500.015625	-187500.015625	-187500.015625	-187500.015625	-187500.015625	462.000000	461.000000	1019.000000	1607948753.408977
1845	3881.089600	27661.556641	-52797.476562	-187500.015625	-187500.015625	-187500.015625	-187500.015625	-187500.015625	462.000000	608.000000	1018.000000	1607948753.408979
1846	3766.402832	27556.503906	-53837.816406	-187500.015625	-187500.015625	-187500.015625	-187500.015625	-187500.015625	462.000000	693.000000	1019.000000	1607948753.408980
1847	3439.642822	27237.701172	-40854.406250	-187500.015625	-187500.015625	-187500.015625	-187500.015625	-187500.015625	462.000000	738.000000	1019.000000	1607948753.408982
1848	3337.249512	27133.855469	-31526.552734	-187500.015625	-187500.015625	-187500.015625	-187500.015625	-187500.015625	462.000000	761.000000	1019.000000	1607948753.408983
1849	3618.769531	27402.701172	-39237.949219	-187500.015625	-187500.015625	-187500.015625	-187500.015625	-187500.015625	462.000000	776.000000	1019.000000	1607948753.408985
1850	3871.143066	27650.113281	-52704.585938	-187500.015625	-187500.015625	-187500.015625	-187500.015625	-187500.015625	462.000000	785.000000	1019.000000	1607948753.408987
1851	3754.869385	27542.556641	-53857.578125	-187500.015625	-187500.015625	-187500.015625	-187500.015625	-187500.015625	461.000000	792.000000	1018.000000	1607948753.408988
1852	3431.014893	27228.357422	-40957.179688	-187500.015625	-187500.015625	-187500.015625	-187500.015625	-187500.015625	462.000000	796.000000	1019.000000	1607948753.408990
1853	3332.935547	27130.904297	-31544.367188	-187500.015625	-187500.015625	-187500.015625	-187500.015625	-187500.015625	462.000000	799.000000	1018.000000	1607948753.408991
1854	3606.364502	27390.832031	-39092.371094	-187500.015625	-187500.015625	-187500.015625	-187500.015625	-187500.015625	462.000000	801.000000	1018.000000	1607948753.408993
1855	3863.498779	27640.970703	-52623.804688	-187500.015625	-187500.015625	-187500.015625	-187500.015625	-187500.015625	462.000000	802.000000	1019.000000	1607948753.408995
1856	3752.857666	27538.263672	-53973.023438	-187500.015625	-187500.015625	-187500.015625	-187500.015625	-187500.015625	461.000000	804.000000	1017.000000	1607948753.408996
1857	3433.540771	27228.134766	-41125.554688	-187500.015625	-187500.015625	-187500.015625	-187500.015625	-187500.015625	462.000000	805.000000	1019.000000	1607948753.408998
1858	3339.641113	27137.609375	-31615.423828	-187500.015625	-187500.015625	-187500.015625	-187500.015625	-187500.015625	462.000000	806.000000	1018.000000	1607948753.408999
1859	3610.790039	27396.599609	-39039.847656	-187500.015625	-187500.015625	-187500.015625	-187500.015625	-187500.015625	462.000000	806.000000	1018.000000	1607948753.409001
1860	3864.571777	27641.507812	-52546.132812	-187500.015625	-187500.015625	-187500.015625	-187500.015625	-187500.015625	462.000000	807.000000	1019.000000	1607948753.409002
1861	3763.430176	27548.501953	-54024.789062	-187500.015625	-187500.015625	-187500.015625	-187500.015625	-187500.015625	461.000000	796.000000	1019.000000	1607948753.409004
1862	3446.415283	27238.796875	-41268.785156	-187500.015625	-187500.015625	-187500.015625	-187500.015625	-187500.015625	461.000000	747.000000	1019.000000	1607948753.409007
1863	3339.149414	27132.691406	-31663.369141	-187500.015625	-187500.015625	-187500.015625	-187500.015625	-187500.015625	461.000000	690.000000	1019.000000	1607948753.409009
1864	3614.656982	27395.906250	-39058.375000	-187500.015625	-187500.015625	-187500.015625	-187500.015625	-187500.015625	462.000000	637.000000	1019.000000	1607948753.409010
1865	3870.852539	27646.783203	-52603.375000	-187500.015625	-187500.015625	-187500.015625	-187500.015625	-187500.015625	461.000000	595.000000	1018.000000	1607948753.409012
1866	3760.435059	27545.193359	-54189.386719	-187500.015625	-187500.015625	-187500.015625	-187500.015625	-187500.015625	461.000000	563.000000	1018.000000	1607948753.409013
1867	3435.641846	27231.531250	-41433.179688	-187500.015625	-187500.015625	-187500.015625	-187500.015625	-187500.015625	461.000000	540.000000	1018.000000	1607948753.409015
1868	3328.800537	27128.601562	-31644.771484	-187500.015625	-187500.015625	-187500.015625	-187500.015625	-187500.015625	461.000000	523.000000	1018.000000	1607948753.409016
1869	3595.143799	27382.093750	-38781.238281	-187500.015625	-187500.015625	-187500.015625	-187500.015625	-187500.015625	462.000000	509.000000	1019.000000	1607948753.409018
1870	3852.255859	27630.509766	-52354.757812	-187500.015625	-187500.015625	-187500.015625	-187500.015625	-187500.015625	461.000000	500.000000	1018.000000	1607948753.409020
1871	3748.141602	27533.279297	-54102.460938	-187500.015625	-187500.015625	-187500.015625	-187500.015625	-187500.015625	461.000000	491.000000	1018.000000	1607948753.409021
1872	3430.500977	27226.279297	-41554.664062	-187500.015625	-187500.015625	-187500.015625	-187500.015625	-187500.015625	460.000000	485.000000	1018.000000	1607948753.409023
1873	3322.117188	27122.410156	-31705.546875	-187500.015625	-187500.015625	-187500.015625	-187500.015625	-187500.015625	461.000000	480.000000	1020.000000	1607948753.409025
1874	3584.236084	27370.023438	-38680.855469	-187500.015625	-187500.015625	-187500.015625	-187500.015625	-187500.015625	461.000000	475.000000	1019.000000	1607948753.409026
1875	3846.869141	27623.156250	-52224.246094	-187500.015625	-187500.015625	-187500.015625	-187500.015625	-187500.015625	461.000000	472.000000	1019.000000	1607948753.409028
1876	3753.617676	27538.332031	-54112.320312	-187500.015625	-187500.015625	-187500.015625	-187500.015625	-187500.015625	461.000000	468.000000	1018.000000	1607948753.409029
1877	3436.669922	27230.927734	-41626.457031	-187500.015625	-187500.015625	-187500.015625	-187500.015625	-187500.015625	461.000000	465.000000	1018.000000	1607948753.409031
1878	3317.937500	27114.855469	-31621.033203	-187500.015625	-187500.015625	-187500.015625	-187500.015625	-187500.015625	461.000000	463.000000	1018.000000	1607948753.409033
1879	3581.106934	27366.537109	-38404.320312	-187500.015625	-187500.015625	-187500.015625	-187500.015625	-187500.015625	462.000000	461.000000	1018.000000	1607948753.409034
1880	3853.239502	27631.337891	-52057.792969	-187500.015625	-187500.015625	-187500.015625	-187500.015625	-187500.015625	461.000000	460.000000	1019.000000	1607948753.409036
1881	3767.632324	27552.480469	-54213.171875	-187500.015625	-187500.015625	-187500.015625	-187500.015625	-187500.015625	461.000000	457.000000	1018.000000	1607948753.409038
1882	3449.522217	27242.662109	-41832.183594	-187500.015625	-187500.015625	-187500.015625	-187500.015625	-187500.015625	461.000000	456.000000	1018.000000	1607948753.409039
1883	3332.108643	27129.250000	-31735.900391	-187500.015625	-187500.015625	-187500.015625	-187500.015625	-187500.015625	461.000000	455.000000	1019.000000	1607948753.409041
1884	3594.584961	27380.283203	-38332.191406	-187500.015625	-187500.015625	-187500.015625	-187500.015625	-187500.015625	461.000000	454.000000	1018.000000	1607948753.409043
1885	3862.046143	27639.607422	-51954.972656	-187500.015625	-187500.015625	-187500.015625	-187500.015625	-187500.015625	461.000000	453.000000	1018.000000	1607948753.409045
1886	3772.013184	27557.443359	-54225.687500	-187500.015625	-187500.015625	-187500.015625	-187500.015625	-187500.015625	461.000000	451.000000	1018.000000	1607948753.409047
1887	3451.511475	27248.876953	-41949.953125	-187500.015625	-187500.015625	-187500.015625	-187500.015625	-187500.015625	461.000000	450.000000	1018.000000	1607948753.409048
1888	3334.075439	27133.630859	-31804.564453	-187500.015625	-187500.015625	-187500.015625	-187500.015625	-187500.015625	461.000000	450.000000	1019.000000	1607948753.409050
1889	3594.115723	27379.455078	-38387.531250	-187500.015625	-187500.015625	-187500.015625	-187500.015625	-187500.015625	462.000000	449.000000	1019.000000	1607948753.409052
1890	3860.682617	27638.646484	-52031.082031	-187500.015625	-187500.015625	-187500.015625	-187500.015625	-187500.015625	461.000000	448.000000	1018.000000	1607948753.409053
1891	3771.655518	27559.095703	-54381.679688	-187500.015625	-187500.015625	-187500.015625	-187500.015625	-187500.015625	461.000000	447.000000	1019.000000	1607948753.409055
1892	3450.125732	27248.988281	-42084.554688	-187500.015625	-187500.015625	-187500.015625	-187500.015625	-187500.015625	461.000000	446.000000	1018.000000	1607948753.409056
1893	3327.235840	27130.748047	-31523.000000	-187500.015625	-187500.015625	-187500.015625	-187500.015625	-187500.015625	461.000000	446.000000	1018.000000	1607948753.409058
1894	3582.291504	27373.867188	-37550.617188	-187500.015625	-187500.015625	-187500.015625	-187500.015625	-187500.015625	461.000000	450.000000	1018.000000	1607948753.409060
1895	3859.319092	27641.150391	-51412.789062	-187500.015625	-187500.015625	-187500.015625	-187500.015625	-187500.015625	462.000000	592.000000	1018.000000	1607948753.409061
1896	3783.837158	27573.804688	-54183.128906	-187500.015625	-187500.015625	-187500.015625	-187500.015625	-187500.015625	462.000000	687.000000	1018.000000	1607948753.409063
1897	3465.526123	27265.171875	-42195.980469	-187500.015625	-187500.015625	-187500.015625	-187500.015625	-187500.015625	462.000000	735.000000	1018.000000	1607948753.409064
1898	3341.384521	27144.025391	-31943.882812	-187500.015625	-187500.015625	-187500.015625	-187500.015625	-187500.015625	462.000000	761.000000	1018.000000	1607948753.409066
1899	3588.035889	27377.443359	-38263.480469	-187500.015625	-187500.015625	-187500.015625	-187500.015625	-187500.015625	462.000000	777.000000	1018.000000	1607948753.409068
1900	3856.770996	27639.003906	-51863.464844	-187500.015625	-187500.015625	-187500.015625	-187500.015625	-187500.015625	462.000000	786.000000	1019.000000	1607948753.409069
1901	3775.857666	27565.914062	-54478.218750	-187500.015625	-187500.015625	-187500.015625	-187500.015625	-187500.015625	462.000000	793.000000	1018.000000	1607948753.409071
1902	3461.145264	27260.208984	-42448.843750	-187500.015625	-187500.015625	-187500.015625	-187500.015625	-187500.015625	462.000000	796.000000	1018.000000	1607948753.409073
1903	3328.129883	27129.853516	-31936.103516	-187500.015625	-187500.015625	-187500.015625	-187500.015625	-187500.015625	462.000000	801.000000	1017.000000	1607948753.409074
1904	3583.744385	27371.900391	-38045.058594	-187500.015625	-187500.015625	-187500.015625	-187500.015625	-187500.015625	462.000000	802.000000	1018.000000	1607948753.409076
1905	3854.625244	27632.632812	-51689.750000	-187500.015625	-187500.015625	-187500.015625	-187500.015625	-187500.015625	462.000000	804.000000	1018.000000	1607948753.409077
1906	3779.478760	27563.433594	-54516.953125	-187500.015625	-187500.015625	-187500.015625	-187500.015625	-187500.015625	461.000000	805.000000	1019.000000	1607948753.409079
1907	3464.945068	27259.091797	-42598.066406	-187500.015625	-187500.015625	-187500.015625	-187500.015625	-187500.015625	461.000000	807.000000	1018.000000	1607948753.409081
1908	3332.041504	27131.708984	-32001.773438	-187500.015625	-187500.015625	-187500.015625	-187500.015625	-187500.015625	462.000000	807.000000	1018.000000	1607948753.409082
1909	3578.804688	27368.167969	-37825.140625	-187500.015625	-187500.015625	-187500.015625	-187500.015625	-187500.015625	462.000000	808.000000	1018.000000	1607948753.409085
1910	3851.406494	27631.806641	-51458.496094	-187500.015625	-187500.015625	-187500.015625	-187500.015625	-187500.015625	462.000000	809.000000	1018.000000	1607948753.409087
1911	3783.099609	27570.250000	-54480.074219	-187500.015625	-187500.015625	-187500.015625	-187500.015625	-187500.015625	461.000000	801.000000	1018.000000	1607948753.409088
1912	3467.895264	27263.718750	-42713.042969	-187500.015625	-187500.015625	-187500.015625	-187500.015625	-187500.015625	461.000000	756.000000	1018.000000	1607948753.409090
1913	3329.716797	27130.277344	-32027.589844	-187500.015625	-187500.015625	-187500.015625	-187500.015625	-187500.015625	461.000000	700.000000	1019.000000	1607948753.409092
1914	3574.736816	27363.832031	-37783.433594	-187500.015625	-187500.015625	-187500.015625	-187500.015625	-187500.015625	461.000000	645.000000	1018.000000	1607948753.409093
1915	3848.366699	27629.750000	-51476.558594	-187500.015625	-187500.015625	-187500.015625	-187500.015625	-187500.015625	461.000000	602.000000	1018.000000	1607948753.409095
1916	3778.740967	27567.724609	-54572.742188	-187500.015625	-187500.015625	-187500.015625	-187500.015625	-187500.015625	461.000000	568.000000	1019.000000	1607948753.409096
1917	3466.688477	27265.908203	-42817.917969	-187500.015625	-187500.015625	-187500.015625	-187500.015625	-187500.015625	460.000000	545.000000	1018.000000	1607948753.409098
1918	3320.753906	27124.914062	-31985.435547	-187500.015625	-187500.015625	-187500.015625	-187500.015625	-187500.015625	461.000000	527.000000	1018.000000	1607948753.409099
1919	3562.957275	27355.628906	-37504.707031	-187500.015625	-187500.015625	-187500.015625	-187500.015625	-187500.015625	461.000000	513.000000	1018.000000	1607948753.409101
1920	3847.070312	27631.828125	-51320.429688	-187500.015625	-187500.015625	-187500.015625	-187500.015625	-187500.015625	461.000000	503.000000	1019.000000	1607948753.409103
1921	3788.687500	27580.285156	-54669.257812	-187500.015625	-187500.015625	-187500.015625	-187500.015625	-187500.015625	461.000000	494.000000	1019.000000	1607948753.409104
1922	3473.796143	27272.435547	-42975.339844	-187500.015625	-187500.015625	-187500.015625	-187500.015625	-187500.015625	461.000000	487.000000	1018.000000	1607948753.409106
1923	3325.201904	27126.568359	-32028.529297	-187500.015625	-187500.015625	-187500.015625	-187500.015625	-187500.015625	461.000000	482.000000	1018.000000	1607948753.409108
1924	3567.070068	27356.298828	-37514.808594	-187500.015625	-187500.015625	-187500.015625	-187500.015625	-187500.015625	462.000000	477.000000	1019.000000	1607948753.889244
1925	3848.500977	27628.521484	-51295.554688	-187500.015625	-187500.015625	-187500.015625	-187500.015625	-187500.015625	461.000000	474.000000	1019.000000	1607948753.889299
1926	3790.319336	27577.089844	-54761.480469	-187500.015625	-187500.015625	-187500.015625	-187500.015625	-187500.015625	461.000000	470.000000	1019.000000	1607948753.889365
1927	3474.578613	27271.093750	-43127.890625	-187500.015625	-187500.015625	-187500.015625	-187500.015625	-187500.015625	461.000000	468.000000	1019.000000	1607948753.889367
1928	3329.783936	27130.568359	-32015.720703	-187500.015625	-187500.015625	-187500.015625	-187500.015625	-187500.015625	461.000000	466.000000	1017.000000	1607948753.889369
1929	3568.902832	27357.394531	-37312.480469	-187500.015625	-187500.015625	-187500.015625	-187500.015625	-187500.015625	461.000000	463.000000	1019.000000	1607948753.889370
1930	3854.692383	27633.638672	-51122.730469	-187500.015625	-187500.015625	-187500.015625	-187500.015625	-187500.015625	461.000000	462.000000	1018.000000	1607948753.889372
1931	3801.651611	27588.332031	-54750.460938	-187500.015625	-187500.015625	-187500.015625	-187500.015625	-187500.015625	461.000000	459.000000	1019.000000	1607948753.889374
1932	3489.576660	27285.287109	-43295.753906	-187500.015625	-187500.015625	-187500.015625	-187500.015625	-187500.015625	461.000000	458.000000	1019.000000	1607948753.889380
1933	3336.243652	27137.498047	-32140.130859	-187500.015625	-187500.015625	-187500.015625	-187500.015625	-187500.015625	461.000000	456.000000	1019.000000	1607948753.889381
1934	3574.557861	27363.832031	-37386.441406	-187500.015625	-187500.015625	-187500.015625	-187500.015625	-187500.015625	462.000000	455.000000	1019.000000	1607948753.889383
1935	3851.652588	27632.097656	-51149.640625	-187500.015625	-187500.015625	-187500.015625	-187500.015625	-187500.015625	461.000000	455.000000	1018.000000	1607948753.889385
1936	3795.125000	27583.191406	-54807.882812	-187500.015625	-187500.015625	-187500.015625	-187500.015625	-187500.015625	461.000000	452.000000	1019.000000	1607948753.889386
1937	3486.067383	27283.968750	-43428.207031	-187500.015625	-187500.015625	-187500.015625	-187500.015625	-187500.015625	461.000000	452.000000	1018.000000	1607948753.889388
1938	3329.940430	27131.976562	-32183.939453	-187500.015625	-187500.015625	-187500.015625	-187500.015625	-187500.015625	462.000000	451.000000	1018.000000	1607948753.889390
1939	3564.231445	27355.271484	-37301.683594	-187500.015625	-187500.015625	-187500.015625	-187500.015625	-187500.015625	461.000000	450.000000	1019.000000	1607948753.889391
1940	3847.204590	27630.017578	-51101.875000	-187500.015625	-187500.015625	-187500.015625	-187500.015625	-187500.015625	462.000000	449.000000	1019.000000	1607948753.889393
1941	3797.516602	27587.572266	-54940.652344	-187500.015625	-187500.015625	-187500.015625	-187500.015625	-187500.015625	461.000000	448.000000	1018.000000	1607948753.889394
1942	3482.826416	27281.935547	-43593.296875	-187500.015625	-187500.015625	-187500.015625	-187500.015625	-187500.015625	461.000000	448.000000	1019.000000	1607948753.889396
1943	3324.017090	27126.814453	-32264.919922	-187500.015625	-187500.015625	-187500.015625	-187500.015625	-187500.015625	461.000000	448.000000	1019.000000	1607948753.889398
1944	3545.500732	27338.037109	-36988.695312	-187500.015625	-187500.015625	-187500.015625	-187500.015625	-187500.015625	461.000000	447.000000	1017.000000	1607948753.889399
1945	3838.062500	27620.207031	-50720.507812	-187500.015625	-187500.015625	-187500.015625	-187500.015625	-187500.015625	462.000000	575.000000	1018.000000	1607948753.889401
1946	3790.229980	27578.833984	-54772.144531	-187500.015625	-187500.015625	-187500.015625	-187500.015625	-187500.015625	462.000000	679.000000	1018.000000	1607948753.889402
1947	3479.294678	27277.576172	-43663.730469	-187500.015625	-187500.015625	-187500.015625	-187500.015625	-187500.015625	462.000000	731.000000	1018.000000	1607948753.889404
1948	3318.362305	27120.957031	-32336.000000	-187500.015625	-187500.015625	-187500.015625	-187500.015625	-187500.015625	462.000000	759.000000	1018.000000	1607948753.889406
1949	3540.270264	27331.511719	-37038.984375	-187500.015625	-187500.015625	-187500.015625	-187500.015625	-187500.015625	462.000000	776.000000	1019.000000	1607948753.889407
1950	3832.698242	27613.701172	-50772.835938	-187500.015625	-187500.015625	-187500.015625	-187500.015625	-187500.015625	462.000000	787.000000	1018.000000	1607948753.889409
1951	3793.806152	27582.140625	-54934.617188	-187500.015625	-187500.015625	-187500.015625	-187500.015625	-187500.015625	462.000000	792.000000	1019.000000	1607948753.889411
1952	3488.391846	27286.740234	-43876.898438	-187500.015625	-187500.015625	-187500.015625	-187500.015625	-187500.015625	461.000000	797.000000	1018.000000	1607948753.889412
1953	3322.229004	27126.523438	-32404.082031	-187500.015625	-187500.015625	-187500.015625	-187500.015625	-187500.015625	462.000000	800.000000	1019.000000	1607948753.889414
1954	3534.168213	27328.269531	-36867.816406	-187500.015625	-187500.015625	-187500.015625	-187500.015625	-187500.015625	462.000000	803.000000	1018.000000	1607948753.889416
1955	3823.735107	27606.482422	-50619.613281	-187500.015625	-187500.015625	-187500.015625	-187500.015625	-187500.015625	462.000000	804.000000	1018.000000	1607948753.889418
1956	3790.922852	27581.894531	-54995.929688	-187500.015625	-187500.015625	-187500.015625	-187500.015625	-187500.015625	461.000000	806.000000	1018.000000	1607948753.889420
1957	3481.038086	27282.224609	-44052.425781	-187500.015625	-187500.015625	-187500.015625	-187500.015625	-187500.015625	461.000000	807.000000	1019.000000	1607948753.889421
1958	3310.472168	27114.474609	-32425.697266	-187500.015625	-187500.015625	-187500.015625	-187500.015625	-187500.015625	462.000000	808.000000	1018.000000	1607948753.889423
1959	3528.803955	27321.966797	-36724.003906	-187500.015625	-187500.015625	-187500.015625	-187500.015625	-187500.015625	462.000000	808.000000	1019.000000	1607948753.889425
1960	3819.711914	27604.113281	-50444.734375	-187500.015625	-187500.015625	-187500.015625	-187500.015625	-187500.015625	462.000000	809.000000	1018.000000	1607948753.889426
1961	3788.508789	27581.044922	-54907.437500	-187500.015625	-187500.015625	-187500.015625	-187500.015625	-187500.015625	461.000000	805.000000	1019.000000	1607948753.889428
1962	3482.267578	27285.287109	-44108.863281	-187500.015625	-187500.015625	-187500.015625	-187500.015625	-187500.015625	461.000000	764.000000	1018.000000	1607948753.889430
1963	3310.494385	27119.482422	-32498.943359	-187500.015625	-187500.015625	-187500.015625	-187500.015625	-187500.015625	461.000000	708.000000	1019.000000	1607948753.889431
1964	3524.110107	27321.564453	-36768.820312	-187500.015625	-187500.015625	-187500.015625	-187500.015625	-187500.015625	461.000000	653.000000	1018.000000	1607948753.889433
1965	3821.343506	27607.376953	-50506.871094	-187500.015625	-187500.015625	-187500.015625	-187500.015625	-187500.015625	461.000000	608.000000	1018.000000	1607948753.889434
1966	3790.028809	27582.164062	-55020.472656	-187500.015625	-187500.015625	-187500.015625	-187500.015625	-187500.015625	460.000000	574.000000	1018.000000	1607948753.889436
1967	3478.981934	27281.175781	-44257.996094	-187500.015625	-187500.015625	-187500.015625	-187500.015625	-187500.015625	460.000000	549.000000	1019.000000	1607948753.889438
1968	3304.347656	27112.105469	-32536.404297	-187500.015625	-187500.015625	-187500.015625	-187500.015625	-187500.015625	461.000000	530.000000	1019.000000	1607948753.889439
1969	3515.437500	27313.115234	-36485.824219	-187500.015625	-187500.015625	-187500.015625	-187500.015625	-187500.015625	461.000000	515.000000	1018.000000	1607948753.889441
1970	3809.363037	27596.781250	-50206.644531	-187500.015625	-187500.015625	-187500.015625	-187500.015625	-187500.015625	461.000000	505.000000	1019.000000	1607948753.889443
1971	3784.999512	27580.441406	-54994.097656	-187500.015625	-187500.015625	-187500.015625	-187500.015625	-187500.015625	460.000000	496.000000	1018.000000	1607948753.889444
1972	3478.937256	27282.806641	-44439.601562	-187500.015625	-187500.015625	-187500.015625	-187500.015625	-187500.015625	460.000000	489.000000	1018.000000	1607948753.889446
1973	3305.286377	27112.978516	-32677.824219	-187500.015625	-187500.015625	-187500.015625	-187500.015625	-187500.015625	461.000000	483.000000	1018.000000	1607948753.889448
1974	3522.031250	27317.832031	-36627.625000	-187500.015625	-187500.015625	-187500.015625	-187500.015625	-187500.015625	461.000000	479.000000	1018.000000	1607948753.889449
1975	3812.246338	27599.218750	-50268.265625	-187500.015625	-187500.015625	-187500.015625	-187500.015625	-187500.015625	461.000000	475.000000	1017.000000	1607948753.889451
1976	3782.652588	27575.435547	-55092.890625	-187500.015625	-187500.015625	-187500.015625	-187500.015625	-187500.015625	461.000000	472.000000	1019.000000	1607948753.889452
1977	3480.680664	27282.650391	-44582.429688	-187500.015625	-187500.015625	-187500.015625	-187500.015625	-187500.015625	461.000000	469.000000	1018.000000	1607948753.889454
1978	3312.930664	27122.746094	-32710.123047	-187500.015625	-187500.015625	-187500.015625	-187500.015625	-187500.015625	461.000000	466.000000	1019.000000	1607948753.889457
1979	3522.746582	27324.335938	-36464.253906	-187500.015625	-187500.015625	-187500.015625	-187500.015625	-187500.015625	462.000000	463.000000	1018.000000	1607948753.889458
1980	3814.816895	27604.806641	-50124.433594	-187500.015625	-187500.015625	-187500.015625	-187500.015625	-187500.015625	461.000000	462.000000	1018.000000	1607948753.889460
1981	3797.516602	27593.070312	-55117.187500	-187500.015625	-187500.015625	-187500.015625	-187500.015625	-187500.015625	461.000000	460.000000	1018.000000	1607948753.889462
1982	3500.573730	27304.644531	-44752.972656	-187500.015625	-187500.015625	-187500.015625	-187500.015625	-187500.015625	461.000000	458.000000	1019.000000	1607948753.889463
1983	3317.043457	27126.814453	-32762.314453	-187500.015625	-187500.015625	-187500.015625	-187500.015625	-187500.015625	461.000000	458.000000	1018.000000	1607948753.889465
1984	3523.282959	27322.994141	-36308.531250	-187500.015625	-187500.015625	-187500.015625	-187500.015625	-187500.015625	462.000000	456.000000	1018.000000	1607948753.889466
1985	3822.036377	27611.242188	-49994.035156	-187500.015625	-187500.015625	-187500.015625	-187500.015625	-187500.015625	461.000000	455.000000	1018.000000	1607948753.889468
1986	3806.569092	27601.498047	-55106.972656	-187500.015625	-187500.015625	-187500.015625	-187500.015625	-187500.015625	461.000000	453.000000	1019.000000	1607948753.889470
1987	3503.993408	27308.599609	-44798.191406	-187500.015625	-187500.015625	-187500.015625	-187500.015625	-187500.015625	460.000000	453.000000	1018.000000	1607948753.889471
1988	3315.836426	27126.814453	-32776.687500	-187500.015625	-187500.015625	-187500.015625	-187500.015625	-187500.015625	461.000000	452.000000	1019.000000	1607948753.889473
1989	3516.018799	27317.585938	-36233.605469	-187500.015625	-187500.015625	-187500.015625	-187500.015625	-187500.015625	461.000000	451.000000	1018.000000	1607948753.889474
1990	3813.498047	27604.605469	-49881.871094	-187500.015625	-187500.015625	-187500.015625	-187500.015625	-187500.015625	461.000000	451.000000	1018.000000	1607948753.889476
1991	3800.645752	27596.937500	-55148.859375	-187500.015625	-187500.015625	-187500.015625	-187500.015625	-187500.015625	461.000000	449.000000	1018.000000	1607948753.889478
1992	3503.389893	27306.544922	-44993.078125	-187500.015625	-187500.015625	-187500.015625	-187500.015625	-187500.015625	461.000000	449.000000	1018.000000	1607948753.889479
1993	3315.255371	27123.125000	-32890.121094	-187500.015625	-187500.015625	-187500.015625	-187500.015625	-187500.015625	461.000000	448.000000	1018.000000	1607948753.889481
1994	3508.977783	27306.857422	-36121.378906	-187500.015625	-187500.015625	-187500.015625	-187500.015625	-187500.015625	461.000000	447.000000	1017.000000	1607948753.889483
1995	3808.066650	27597.652344	-49715.238281	-187500.015625	-187500.015625	-187500.015625	-187500.015625	-187500.015625	462.000000	556.000000	1018.000000	1607948753.889484
1996	3807.641846	27603.710938	-55115.398438	-187500.015625	-187500.015625	-187500.015625	-187500.015625	-187500.015625	462.000000	668.000000	1019.000000	1607948753.889486
1997	3506.899170	27312.914062	-45123.386719	-187500.015625	-187500.015625	-187500.015625	-187500.015625	-187500.015625	462.000000	726.000000	1018.000000	1607948753.889488
1998	3310.360352	27121.515625	-32984.781250	-187500.015625	-187500.015625	-187500.015625	-187500.015625	-187500.015625	462.000000	757.000000	1019.000000	1607948753.889489
[truncated: 24,094 more rows]
