# Supplementary material for: Proposals and Comparisons from One-Sensor EEG and EOG Human-Machine Interfaces
Source: Sensors (Basel). 2021 Mar 22;21(6):2220. doi: 10.3390/s21062220 (PMC8004835; doi:10.3390/s21062220)
Supplement: Supplementary file 1 [file sensors-21-02220-s001.zip › SupplementaryMaterial/Data/P1/P1-P300-1by1-R6/Raw-STIMS.csv]

NCount	Stim	Trial	Timestamp	Latency
0	10.000000		1607948745.832136	0.191486
1	13.000000	0.000000	1607948752.841246	7.200596
2	105.000000	0.000000	1607948752.841246	7.200596
3	103.000000	0.000000	1607948753.016750	7.376100
4	106.000000	0.000000	1607948753.218219	7.577568
5	102.000000	0.000000	1607948753.421661	7.781011
6	101.000000	0.000000	1607948753.619758	7.979108
7	108.000000	0.000000	1607948753.820235	8.179585
8	109.000000	0.000000	1607948754.018657	8.378006
9	107.000000	0.000000	1607948754.218123	8.577473
10	104.000000	0.000000	1607948754.417590	8.776939
11	13.000000	0.000000	1607948754.618060	8.977409
12	13.000000	1.000000	1607948754.618060	8.977409
13	108.000000	1.000000	1607948754.618060	8.977409
14	102.000000	1.000000	1607948754.817520	9.176870
15	106.000000	1.000000	1607948755.018990	9.378340
16	104.000000	1.000000	1607948755.219462	9.578812
17	101.000000	1.000000	1607948755.418939	9.778288
18	107.000000	1.000000	1607948755.619402	9.978751
19	105.000000	1.000000	1607948755.820891	10.180241
20	103.000000	1.000000	1607948756.020360	10.379710
21	109.000000	1.000000	1607948756.219788	10.579138
22	13.000000	1.000000	1607948756.418256	10.777606
23	13.000000	2.000000	1607948756.418256	10.777606
24	104.000000	2.000000	1607948756.418256	10.777606
25	105.000000	2.000000	1607948756.618725	10.978075
26	103.000000	2.000000	1607948756.819185	11.178534
27	101.000000	2.000000	1607948757.018651	11.378000
28	102.000000	2.000000	1607948757.219121	11.578470
29	106.000000	2.000000	1607948757.420583	11.779932
30	108.000000	2.000000	1607948757.620055	11.979405
31	107.000000	2.000000	1607948757.820507	12.179857
32	109.000000	2.000000	1607948758.022012	12.381361
33	13.000000	2.000000	1607948758.220443	12.579793
34	13.000000	3.000000	1607948758.220443	12.579793
35	107.000000	3.000000	1607948758.220443	12.579793
36	105.000000	3.000000	1607948758.418907	12.778257
37	103.000000	3.000000	1607948758.621366	12.980716
38	109.000000	3.000000	1607948758.819835	13.179185
39	106.000000	3.000000	1607948759.019309	13.378658
40	104.000000	3.000000	1607948759.220847	13.580196
41	101.000000	3.000000	1607948759.421230	13.780580
42	108.000000	3.000000	1607948759.620697	13.980046
43	102.000000	3.000000	1607948759.822185	14.181535
44	13.000000	3.000000	1607948760.020877	14.380227
45	13.000000	4.000000	1607948760.020877	14.380227
46	103.000000	4.000000	1607948760.020877	14.380227
47	105.000000	4.000000	1607948760.220033	14.579382
48	104.000000	4.000000	1607948760.420498	14.779847
49	109.000000	4.000000	1607948760.620484	14.979834
50	106.000000	4.000000	1607948760.820944	15.180293
51	101.000000	4.000000	1607948761.020415	15.379764
52	107.000000	4.000000	1607948761.220876	15.580225
53	108.000000	4.000000	1607948761.421348	15.780698
54	102.000000	4.000000	1607948761.623800	15.983150
55	13.000000	4.000000	1607948761.823265	16.182615
56	13.000000	5.000000	1607948761.823265	16.182615
57	103.000000	5.000000	1607948761.823265	16.182615
58	105.000000	5.000000	1607948762.021740	16.381089
59	102.000000	5.000000	1607948762.221199	16.580549
60	109.000000	5.000000	1607948762.420801	16.780151
61	108.000000	5.000000	1607948762.621270	16.980619
62	104.000000	5.000000	1607948762.820732	17.180081
63	107.000000	5.000000	1607948763.021201	17.380550
64	101.000000	5.000000	1607948763.222683	17.582033
65	106.000000	5.000000	1607948763.422136	17.781485
66	13.000000	5.000000	1607948763.622824	17.982173
67	13.000000	6.000000	1607948763.622824	17.982173
68	101.000000	6.000000	1607948763.622824	17.982173
69	106.000000	6.000000	1607948763.823134	18.182484
70	102.000000	6.000000	1607948764.024595	18.383944
71	104.000000	6.000000	1607948764.222066	18.581416
72	108.000000	6.000000	1607948764.422531	18.781880
73	103.000000	6.000000	1607948764.621997	18.981346
74	107.000000	6.000000	1607948764.821477	19.180826
75	109.000000	6.000000	1607948765.021932	19.381282
76	105.000000	6.000000	1607948765.221905	19.581254
77	13.000000	6.000000	1607948765.422371	19.781720
78	13.000000	7.000000	1607948765.422371	19.781720
79	107.000000	7.000000	1607948765.422371	19.781720
80	102.000000	7.000000	1607948765.622838	19.982187
81	109.000000	7.000000	1607948765.823453	20.182803
82	105.000000	7.000000	1607948766.024261	20.383610
83	103.000000	7.000000	1607948766.223736	20.583085
84	108.000000	7.000000	1607948766.424195	20.783544
85	104.000000	7.000000	1607948766.623663	20.983013
86	101.000000	7.000000	1607948766.822131	21.181480
87	106.000000	7.000000	1607948767.023589	21.382939
88	13.000000	7.000000	1607948767.223054	21.582404
89	13.000000	8.000000	1607948767.223054	21.582404
90	107.000000	8.000000	1607948767.223054	21.582404
91	105.000000	8.000000	1607948767.422522	21.781871
92	101.000000	8.000000	1607948767.623983	21.983332
93	102.000000	8.000000	1607948767.824447	22.183796
94	108.000000	8.000000	1607948768.024914	22.384263
95	103.000000	8.000000	1607948768.224418	22.583767
96	106.000000	8.000000	1607948768.424890	22.784239
97	104.000000	8.000000	1607948768.623312	22.982662
98	109.000000	8.000000	1607948768.823033	23.182382
99	13.000000	8.000000	1607948769.023497	23.382847
100	13.000000	9.000000	1607948769.023497	23.382847
101	103.000000	9.000000	1607948769.023497	23.382847
102	101.000000	9.000000	1607948769.223594	23.582943
103	105.000000	9.000000	1607948769.423061	23.782410
104	102.000000	9.000000	1607948769.626512	23.985861
105	107.000000	9.000000	1607948769.824991	24.184341
106	106.000000	9.000000	1607948770.025454	24.384804
107	108.000000	9.000000	1607948770.225910	24.585259
108	104.000000	9.000000	1607948770.460283	24.819632
109	109.000000	9.000000	1607948770.659750	25.019099
110	13.000000	9.000000	1607948770.858220	25.217569
111	13.000000	10.000000	1607948770.859217	25.218566
112	105.000000	10.000000	1607948770.859217	25.218566
113	102.000000	10.000000	1607948771.058739	25.418089
114	101.000000	10.000000	1607948771.257151	25.616500
115	109.000000	10.000000	1607948771.457620	25.816969
116	106.000000	10.000000	1607948771.658080	26.017429
117	107.000000	10.000000	1607948771.858543	26.217893
118	104.000000	10.000000	1607948772.059162	26.418511
119	103.000000	10.000000	1607948772.259532	26.618882
120	108.000000	10.000000	1607948772.459985	26.819335
121	13.000000	10.000000	1607948772.660462	27.019811
122	13.000000	11.000000	1607948772.660462	27.019811
123	103.000000	11.000000	1607948772.660462	27.019811
124	105.000000	11.000000	1607948772.858916	27.218266
125	102.000000	11.000000	1607948773.058548	27.417897
126	107.000000	11.000000	1607948773.258854	27.618204
127	109.000000	11.000000	1607948773.458338	27.817688
128	106.000000	11.000000	1607948773.658781	28.018130
129	108.000000	11.000000	1607948773.860250	28.219599
130	104.000000	11.000000	1607948774.059714	28.419063
131	101.000000	11.000000	1607948774.260171	28.619520
132	13.000000	11.000000	1607948774.460682	28.820031
133	13.000000	12.000000	1607948774.460682	28.820031
134	106.000000	12.000000	1607948774.460682	28.820031
135	107.000000	12.000000	1607948774.662135	29.021485
136	109.000000	12.000000	1607948774.861703	29.221053
137	104.000000	12.000000	1607948775.059034	29.418384
138	102.000000	12.000000	1607948775.259503	29.618853
139	103.000000	12.000000	1607948775.458965	29.818314
140	105.000000	12.000000	1607948775.659429	30.018779
141	101.000000	12.000000	1607948775.859893	30.219242
142	108.000000	12.000000	1607948776.060365	30.419714
143	13.000000	12.000000	1607948776.260829	30.620178
144	13.000000	13.000000	1607948776.260829	30.620178
145	102.000000	13.000000	1607948776.260829	30.620178
146	106.000000	13.000000	1607948776.460297	30.819646
147	108.000000	13.000000	1607948776.661750	31.021099
148	107.000000	13.000000	1607948776.862230	31.221579
149	103.000000	13.000000	1607948777.060683	31.420033
150	104.000000	13.000000	1607948777.260171	31.619520
151	109.000000	13.000000	1607948777.460629	31.819978
152	105.000000	13.000000	1607948777.660084	32.019434
153	101.000000	13.000000	1607948777.859589	32.218938
154	13.000000	13.000000	1607948778.061058	32.420408
155	13.000000	14.000000	1607948778.061058	32.420408
156	105.000000	14.000000	1607948778.061058	32.420408
157	108.000000	14.000000	1607948778.263513	32.622862
158	104.000000	14.000000	1607948778.462978	32.822327
159	103.000000	14.000000	1607948778.663443	33.022792
160	102.000000	14.000000	1607948778.860911	33.220261
161	107.000000	14.000000	1607948779.060378	33.419728
162	101.000000	14.000000	1607948779.260847	33.620196
163	109.000000	14.000000	1607948779.461306	33.820655
164	106.000000	14.000000	1607948779.660346	34.019695
165	13.000000	14.000000	1607948779.861816	34.221165
166	13.000000	15.000000	1607948779.861816	34.221165
167	109.000000	15.000000	1607948779.861816	34.221165
168	106.000000	15.000000	1607948780.061311	34.420661
169	104.000000	15.000000	1607948780.261739	34.621089
170	102.000000	15.000000	1607948780.463200	34.822550
171	103.000000	15.000000	1607948780.662711	35.022060
172	107.000000	15.000000	1607948780.862133	35.221482
173	101.000000	15.000000	1607948781.061599	35.420949
174	108.000000	15.000000	1607948781.261065	35.620414
175	105.000000	15.000000	1607948781.461535	35.820884
176	13.000000	15.000000	1607948781.662030	36.021379
177	13.000000	16.000000	1607948781.662030	36.021379
178	101.000000	16.000000	1607948781.662030	36.021379
179	104.000000	16.000000	1607948781.861465	36.220814
180	105.000000	16.000000	1607948782.062929	36.422278
181	107.000000	16.000000	1607948782.262416	36.621765
182	106.000000	16.000000	1607948782.464449	36.823799
183	109.000000	16.000000	1607948782.663902	37.023252
184	108.000000	16.000000	1607948782.862857	37.222206
185	103.000000	16.000000	1607948783.062321	37.421671
186	102.000000	16.000000	1607948783.261799	37.621149
187	13.000000	16.000000	1607948783.462252	37.821602
188	13.000000	17.000000	1607948783.462252	37.821602
189	109.000000	17.000000	1607948783.462252	37.821602
190	104.000000	17.000000	1607948783.662719	38.022069
191	102.000000	17.000000	1607948783.862182	38.221532
192	101.000000	17.000000	1607948784.062790	38.422140
193	107.000000	17.000000	1607948784.266103	38.625452
194	103.000000	17.000000	1607948784.464575	38.823924
195	108.000000	17.000000	1607948784.664199	39.023548
196	106.000000	17.000000	1607948784.864543	39.223892
197	105.000000	17.000000	1607948785.064477	39.423826
198	13.000000	17.000000	1607948785.263944	39.623294
199	13.000000	18.000000	1607948785.263944	39.623294
200	103.000000	18.000000	1607948785.263944	39.623294
201	105.000000	18.000000	1607948785.463415	39.822765
202	104.000000	18.000000	1607948785.662876	40.022226
203	107.000000	18.000000	1607948785.863495	40.222845
204	101.000000	18.000000	1607948786.062811	40.422161
205	106.000000	18.000000	1607948786.263429	40.622778
206	102.000000	18.000000	1607948786.462742	40.822092
207	108.000000	18.000000	1607948786.664201	41.023551
208	109.000000	18.000000	1607948786.864823	41.224173
209	13.000000	18.000000	1607948787.065127	41.424476
210	13.000000	19.000000	1607948787.065127	41.424476
211	107.000000	19.000000	1607948787.065127	41.424476
212	103.000000	19.000000	1607948787.266635	41.625985
213	109.000000	19.000000	1607948787.465056	41.824406
214	108.000000	19.000000	1607948787.663532	42.022882
215	106.000000	19.000000	1607948787.863990	42.223340
216	104.000000	19.000000	1607948788.063549	42.422899
217	105.000000	19.000000	1607948788.263921	42.623270
218	101.000000	19.000000	1607948788.464541	42.823891
219	102.000000	19.000000	1607948788.664853	43.024203
220	13.000000	19.000000	1607948788.865479	43.224828
221	13.000000	20.000000	1607948788.865479	43.224828
222	101.000000	20.000000	1607948788.865479	43.224828
223	104.000000	20.000000	1607948789.065799	43.425149
224	103.000000	20.000000	1607948789.265280	43.624629
225	105.000000	20.000000	1607948789.466708	43.826058
226	102.000000	20.000000	1607948789.665175	44.024524
227	108.000000	20.000000	1607948789.864641	44.223990
228	109.000000	20.000000	1607948790.065138	44.424487
229	106.000000	20.000000	1607948790.264576	44.623926
230	107.000000	20.000000	1607948790.465041	44.824390
231	13.000000	20.000000	1607948790.665499	45.024849
232	13.000000	21.000000	1607948790.665499	45.024849
233	109.000000	21.000000	1607948790.665499	45.024849
234	107.000000	21.000000	1607948790.865965	45.225315
235	104.000000	21.000000	1607948791.067428	45.426778
236	105.000000	21.000000	1607948791.265895	45.625244
237	108.000000	21.000000	1607948791.466359	45.825708
238	103.000000	21.000000	1607948791.665827	46.025176
239	102.000000	21.000000	1607948791.865291	46.224641
240	101.000000	21.000000	1607948792.065760	46.425110
241	106.000000	21.000000	1607948792.266220	46.625570
242	13.000000	21.000000	1607948792.465690	46.825040
243	13.000000	22.000000	1607948792.465690	46.825040
244	102.000000	22.000000	1607948792.465690	46.825040
245	109.000000	22.000000	1607948792.666156	47.025505
246	108.000000	22.000000	1607948792.867614	47.226964
247	104.000000	22.000000	1607948793.067092	47.426441
248	107.000000	22.000000	1607948793.268573	47.627923
249	106.000000	22.000000	1607948793.467009	47.826359
250	103.000000	22.000000	1607948793.665482	48.024832
251	101.000000	22.000000	1607948793.866940	48.226290
252	105.000000	22.000000	1607948794.066412	48.425761
253	13.000000	22.000000	1607948794.265877	48.625227
254	13.000000	23.000000	1607948794.266870	48.626220
255	107.000000	23.000000	1607948794.266870	48.626220
256	108.000000	23.000000	1607948794.467346	48.826695
257	109.000000	23.000000	1607948794.669836	49.029185
258	106.000000	23.000000	1607948794.868262	49.227611
259	102.000000	23.000000	1607948795.068737	49.428087
260	101.000000	23.000000	1607948795.271226	49.630576
261	105.000000	23.000000	1607948795.467660	49.827009
262	104.000000	23.000000	1607948795.667131	50.026481
263	103.000000	23.000000	1607948795.869093	50.228443
264	13.000000	23.000000	1607948796.067124	50.426473
265	13.000000	24.000000	1607948796.067124	50.426473
266	108.000000	24.000000	1607948796.067124	50.426473
267	101.000000	24.000000	1607948796.266585	50.625935
268	103.000000	24.000000	1607948796.468046	50.827396
269	109.000000	24.000000	1607948796.668511	51.027860
270	102.000000	24.000000	1607948796.869981	51.229331
271	104.000000	24.000000	1607948797.071446	51.430796
272	105.000000	24.000000	1607948797.268946	51.628296
273	107.000000	24.000000	1607948797.467375	51.826725
274	106.000000	24.000000	1607948797.667844	52.027193
275	13.000000	24.000000	1607948797.867339	52.226688
276	13.000000	25.000000	1607948797.867339	52.226688
277	107.000000	25.000000	1607948797.867339	52.226688
278	108.000000	25.000000	1607948798.067779	52.427128
279	103.000000	25.000000	1607948798.268234	52.627583
280	104.000000	25.000000	1607948798.468703	52.828052
281	109.000000	25.000000	1607948798.668675	53.028024
282	102.000000	25.000000	1607948798.869144	53.228494
283	105.000000	25.000000	1607948799.070599	53.429949
284	101.000000	25.000000	1607948799.272063	53.631413
285	106.000000	25.000000	1607948799.469532	53.828881
286	13.000000	25.000000	1607948799.668007	54.027356
287	13.000000	26.000000	1607948799.668007	54.027356
288	101.000000	26.000000	1607948799.668007	54.027356
289	107.000000	26.000000	1607948799.868474	54.227823
290	108.000000	26.000000	1607948800.068935	54.428284
291	102.000000	26.000000	1607948800.268404	54.627753
292	109.000000	26.000000	1607948800.468864	54.828213
293	103.000000	26.000000	1607948800.669324	55.028673
294	105.000000	26.000000	1607948800.869789	55.229138
295	106.000000	26.000000	1607948801.071251	55.430600
296	104.000000	26.000000	1607948801.272754	55.632103
297	13.000000	26.000000	1607948801.470184	55.829534
298	13.000000	27.000000	1607948801.470184	55.829534
299	103.000000	27.000000	1607948801.470184	55.829534
300	102.000000	27.000000	1607948801.669852	56.029202
301	105.000000	27.000000	1607948801.869319	56.228668
302	108.000000	27.000000	1607948802.068788	56.428137
303	106.000000	27.000000	1607948802.269255	56.628604
304	109.000000	27.000000	1607948802.469874	56.829223
305	107.000000	27.000000	1607948802.670177	57.029527
306	101.000000	27.000000	1607948802.869650	57.228999
307	104.000000	27.000000	1607948803.070111	57.429460
308	13.000000	27.000000	1607948803.270579	57.629928
309	13.000000	28.000000	1607948803.271570	57.630920
310	103.000000	28.000000	1607948803.271570	57.630920
311	104.000000	28.000000	1607948803.471043	57.830392
312	106.000000	28.000000	1607948803.671502	58.030852
313	102.000000	28.000000	1607948803.870969	58.230319
314	105.000000	28.000000	1607948804.070402	58.429752
315	109.000000	28.000000	1607948804.269864	58.629213
316	101.000000	28.000000	1607948804.470336	58.829685
317	108.000000	28.000000	1607948804.670798	59.030147
318	107.000000	28.000000	1607948804.870259	59.229609
319	13.000000	28.000000	1607948805.071880	59.431230
320	13.000000	29.000000	1607948805.071880	59.431230
321	108.000000	29.000000	1607948805.071880	59.431230
322	105.000000	29.000000	1607948805.271187	59.630536
323	103.000000	29.000000	1607948805.473653	59.833003
324	102.000000	29.000000	1607948805.672121	60.031470
325	101.000000	29.000000	1607948805.871582	60.230931
326	106.000000	29.000000	1607948806.071053	60.430403
327	107.000000	29.000000	1607948806.270515	60.629864
328	104.000000	29.000000	1607948806.470978	60.830328
329	109.000000	29.000000	1607948806.671447	61.030796
330	13.000000	29.000000	1607948806.872904	61.232253
331	13.000000	30.000000	1607948806.872904	61.232253
332	108.000000	30.000000	1607948806.872904	61.232253
333	101.000000	30.000000	1607948807.072748	61.432098
334	107.000000	30.000000	1607948807.274123	61.633473
335	105.000000	30.000000	1607948807.472727	61.832077
336	109.000000	30.000000	1607948807.673077	62.032426
337	106.000000	30.000000	1607948807.871508	62.230857
338	103.000000	30.000000	1607948808.071971	62.431321
339	104.000000	30.000000	1607948808.271433	62.630782
340	102.000000	30.000000	1607948808.472934	62.832284
341	13.000000	30.000000	1607948808.671386	63.030735
342	13.000000	31.000000	1607948808.671386	63.030735
343	101.000000	31.000000	1607948808.671386	63.030735
344	104.000000	31.000000	1607948808.871827	63.231176
345	107.000000	31.000000	1607948809.073296	63.432646
346	103.000000	31.000000	1607948809.273758	63.633108
347	108.000000	31.000000	1607948809.473264	63.832614
348	106.000000	31.000000	1607948809.673728	64.033077
349	105.000000	31.000000	1607948809.875189	64.234539
350	109.000000	31.000000	1607948810.074657	64.434006
351	102.000000	31.000000	1607948810.273125	64.632475
352	13.000000	31.000000	1607948810.472596	64.831946
353	13.000000	32.000000	1607948810.472596	64.831946
354	107.000000	32.000000	1607948810.472596	64.831946
355	105.000000	32.000000	1607948810.672064	65.031413
356	103.000000	32.000000	1607948810.872523	65.231872
357	106.000000	32.000000	1607948811.072991	65.432341
358	104.000000	32.000000	1607948811.272453	65.631802
359	109.000000	32.000000	1607948811.473922	65.833271
360	102.000000	32.000000	1607948811.674387	66.033737
361	101.000000	32.000000	1607948811.874843	66.234192
362	108.000000	32.000000	1607948812.074464	66.433813
363	13.000000	32.000000	1607948812.274595	66.633944
364	13.000000	33.000000	1607948812.275479	66.634828
365	103.000000	33.000000	1607948812.275479	66.634828
366	107.000000	33.000000	1607948812.475950	66.835299
367	109.000000	33.000000	1607948812.673409	67.032758
368	108.000000	33.000000	1607948812.873875	67.233224
369	105.000000	33.000000	1607948813.073345	67.432694
370	106.000000	33.000000	1607948813.273826	67.633176
371	104.000000	33.000000	1607948813.473276	67.832625
372	102.000000	33.000000	1607948813.673868	68.033217
373	101.000000	33.000000	1607948813.874203	68.233553
374	13.000000	33.000000	1607948814.073665	68.433014
375	13.000000	34.000000	1607948814.073665	68.433014
376	106.000000	34.000000	1607948814.073665	68.433014
377	107.000000	34.000000	1607948814.275140	68.634490
378	105.000000	34.000000	1607948814.475598	68.834948
379	103.000000	34.000000	1607948814.675210	69.034560
380	109.000000	34.000000	1607948814.876555	69.235905
381	101.000000	34.000000	1607948815.076990	69.436340
382	104.000000	34.000000	1607948815.274456	69.633805
383	108.000000	34.000000	1607948815.474919	69.834268
384	102.000000	34.000000	1607948815.674385	70.033734
385	13.000000	34.000000	1607948815.874868	70.234217
386	13.000000	35.000000	1607948815.874868	70.234217
387	103.000000	35.000000	1607948815.874868	70.234217
388	107.000000	35.000000	1607948816.076332	70.435682
389	105.000000	35.000000	1607948816.275937	70.635287
390	108.000000	35.000000	1607948816.477238	70.836588
391	106.000000	35.000000	1607948816.677710	71.037060
392	104.000000	35.000000	1607948816.876173	71.235523
393	109.000000	35.000000	1607948817.074641	71.433991
394	101.000000	35.000000	1607948817.275633	71.634982
395	102.000000	35.000000	1607948817.475077	71.834426
396	13.000000	35.000000	1607948817.675420	72.034769
397	13.000000	36.000000	1607948817.675420	72.034769
398	104.000000	36.000000	1607948817.675420	72.034769
399	107.000000	36.000000	1607948817.875878	72.235228
400	106.000000	36.000000	1607948818.076346	72.435696
401	105.000000	36.000000	1607948818.277813	72.637162
402	101.000000	36.000000	1607948818.476273	72.835623
403	109.000000	36.000000	1607948818.678733	73.038082
404	102.000000	36.000000	1607948818.878204	73.237553
405	103.000000	36.000000	1607948819.075670	73.435020
406	108.000000	36.000000	1607948819.276142	73.635491
407	13.000000	36.000000	1607948819.475606	73.834956
408	13.000000	37.000000	1607948819.475606	73.834956
409	106.000000	37.000000	1607948819.475606	73.834956
410	107.000000	37.000000	1607948819.676065	74.035414
411	104.000000	37.000000	1607948819.876534	74.235883
412	101.000000	37.000000	1607948820.077031	74.436380
413	105.000000	37.000000	1607948820.277487	74.636837
414	103.000000	37.000000	1607948820.477951	74.837301
415	102.000000	37.000000	1607948820.678442	75.037792
416	108.000000	37.000000	1607948820.876878	75.236228
417	109.000000	37.000000	1607948821.077425	75.436775
418	13.000000	37.000000	1607948821.277009	75.636358
419	13.000000	38.000000	1607948821.277009	75.636358
420	106.000000	38.000000	1607948821.277009	75.636358
421	101.000000	38.000000	1607948821.476462	75.835811
422	102.000000	38.000000	1607948821.676925	76.036274
423	105.000000	38.000000	1607948821.878435	76.237784
424	109.000000	38.000000	1607948822.077854	76.437204
425	104.000000	38.000000	1607948822.278448	76.637797
426	107.000000	38.000000	1607948822.478879	76.838228
427	108.000000	38.000000	1607948822.680341	77.039690
428	103.000000	38.000000	1607948822.878815	77.238164
429	13.000000	38.000000	1607948823.077571	77.436920
430	13.000000	39.000000	1607948823.077571	77.436920
431	109.000000	39.000000	1607948823.077571	77.436920
432	104.000000	39.000000	1607948823.277036	77.636386
433	102.000000	39.000000	1607948823.478493	77.837843
434	108.000000	39.000000	1607948823.677983	78.037333
435	101.000000	39.000000	1607948823.877426	78.236775
436	103.000000	39.000000	1607948824.077896	78.437246
437	107.000000	39.000000	1607948824.279358	78.638708
438	106.000000	39.000000	1607948824.478827	78.838176
439	105.000000	39.000000	1607948824.680285	79.039634
440	13.000000	39.000000	1607948824.879780	79.239130
441	13.000000	40.000000	1607948824.880748	79.240098
442	102.000000	40.000000	1607948824.880748	79.240098
443	103.000000	40.000000	1607948825.079214	79.438563
444	109.000000	40.000000	1607948825.277687	79.637037
445	107.000000	40.000000	1607948825.478146	79.837495
446	104.000000	40.000000	1607948825.678611	80.037960
447	108.000000	40.000000	1607948825.878076	80.237426
448	106.000000	40.000000	1607948826.079544	80.438894
449	105.000000	40.000000	1607948826.280009	80.639358
450	101.000000	40.000000	1607948826.479476	80.838825
451	13.000000	40.000000	1607948826.680967	81.040317
452	13.000000	41.000000	1607948826.680967	81.040317
453	103.000000	41.000000	1607948826.680967	81.040317
454	109.000000	41.000000	1607948826.880444	81.239793
455	102.000000	41.000000	1607948827.079866	81.439215
456	108.000000	41.000000	1607948827.279331	81.638680
457	107.000000	41.000000	1607948827.478818	81.838168
458	106.000000	41.000000	1607948827.679441	82.038791
459	104.000000	41.000000	1607948827.878754	82.238103
460	101.000000	41.000000	1607948828.079213	82.438563
461	105.000000	41.000000	1607948828.279801	82.639150
462	13.000000	41.000000	1607948828.480151	82.839500
463	13.000000	42.000000	1607948828.480151	82.839500
464	101.000000	42.000000	1607948828.480151	82.839500
465	105.000000	42.000000	1607948828.680612	83.039961
466	103.000000	42.000000	1607948828.882069	83.241419
467	108.000000	42.000000	1607948829.080538	83.439888
468	109.000000	42.000000	1607948829.282045	83.641394
469	104.000000	42.000000	1607948829.480472	83.839822
470	102.000000	42.000000	1607948829.679933	84.039282
471	106.000000	42.000000	1607948829.879404	84.238754
472	107.000000	42.000000	1607948830.079865	84.439214
473	13.000000	42.000000	1607948830.280333	84.639682
474	13.000000	43.000000	1607948830.280333	84.639682
475	105.000000	43.000000	1607948830.280333	84.639682
476	108.000000	43.000000	1607948830.479794	84.839144
477	107.000000	43.000000	1607948830.681262	85.040612
478	102.000000	43.000000	1607948830.881729	85.241079
479	104.000000	43.000000	1607948831.082217	85.441567
480	101.000000	43.000000	1607948831.283695	85.643044
481	103.000000	43.000000	1607948831.481117	85.840467
482	106.000000	43.000000	1607948831.680281	86.039631
483	109.000000	43.000000	1607948831.880751	86.240100
484	13.000000	43.000000	1607948832.081214	86.440563
485	13.000000	44.000000	1607948832.081214	86.440563
486	107.000000	44.000000	1607948832.081214	86.440563
487	105.000000	44.000000	1607948832.280676	86.640025
488	104.000000	44.000000	1607948832.482645	86.841995
489	108.000000	44.000000	1607948832.682266	87.041616
490	102.000000	44.000000	1607948832.883575	87.242924
491	109.000000	44.000000	1607948833.082069	87.441419
492	106.000000	44.000000	1607948833.283668	87.643018
493	103.000000	44.000000	1607948833.481990	87.841340
494	101.000000	44.000000	1607948833.681439	88.040788
495	13.000000	44.000000	1607948833.881903	88.241252
496	13.000000	45.000000	1607948833.881903	88.241252
497	102.000000	45.000000	1607948833.881903	88.241252
498	109.000000	45.000000	1607948834.081418	88.440768
499	103.000000	45.000000	1607948834.281888	88.641237
500	108.000000	45.000000	1607948834.481353	88.840703
501	106.000000	45.000000	1607948834.682818	89.042167
502	107.000000	45.000000	1607948834.883275	89.242624
503	101.000000	45.000000	1607948835.084736	89.444086
504	104.000000	45.000000	1607948835.283215	89.642564
505	105.000000	45.000000	1607948835.482671	89.842021
506	13.000000	45.000000	1607948835.682139	90.041489
507	13.000000	46.000000	1607948835.683136	90.042486
508	108.000000	46.000000	1607948835.683136	90.042486
509	105.000000	46.000000	1607948835.882608	90.241958
510	104.000000	46.000000	1607948836.082068	90.441418
511	101.000000	46.000000	1607948836.282533	90.641883
512	107.000000	46.000000	1607948836.482725	90.842074
513	106.000000	46.000000	1607948836.683184	91.042534
514	102.000000	46.000000	1607948836.883647	91.242997
515	109.000000	46.000000	1607948837.084137	91.443487
516	103.000000	46.000000	1607948837.283580	91.642930
517	13.000000	46.000000	1607948837.485040	91.844390
518	13.000000	47.000000	1607948837.485040	91.844390
519	105.000000	47.000000	1607948837.485040	91.844390
520	109.000000	47.000000	1607948837.684511	92.043861
521	101.000000	47.000000	1607948837.883974	92.243323
522	108.000000	47.000000	1607948838.083446	92.442796
523	106.000000	47.000000	1607948838.282908	92.642258
524	103.000000	47.000000	1607948838.483375	92.842724
525	104.000000	47.000000	1607948838.682923	93.042272
526	107.000000	47.000000	1607948838.883301	93.242650
527	102.000000	47.000000	1607948839.084769	93.444118
528	13.000000	47.000000	1607948839.284234	93.643583
529	13.000000	48.000000	1607948839.284234	93.643583
530	106.000000	48.000000	1607948839.284234	93.643583
531	105.000000	48.000000	1607948839.484705	93.844055
532	108.000000	48.000000	1607948839.687538	94.046888
533	103.000000	48.000000	1607948839.885005	94.244354
534	101.000000	48.000000	1607948840.083477	94.442826
535	107.000000	48.000000	1607948840.283936	94.643285
536	109.000000	48.000000	1607948840.484399	94.843749
537	102.000000	48.000000	1607948840.683872	95.043222
538	104.000000	48.000000	1607948840.884335	95.243685
539	13.000000	48.000000	1607948841.084822	95.444172
540	13.000000	49.000000	1607948841.084822	95.444172
541	102.000000	49.000000	1607948841.084822	95.444172
542	107.000000	49.000000	1607948841.285415	95.644764
543	105.000000	49.000000	1607948841.485858	95.845208
544	103.000000	49.000000	1607948841.686226	96.045575
545	101.000000	49.000000	1607948841.885653	96.245003
546	104.000000	49.000000	1607948842.084127	96.443477
547	108.000000	49.000000	1607948842.284586	96.643936
548	109.000000	49.000000	1607948842.484636	96.843986
549	106.000000	49.000000	1607948842.685100	97.044450
550	13.000000	49.000000	1607948842.885564	97.244914
551	13.000000	50.000000	1607948842.885564	97.244914
552	103.000000	50.000000	1607948842.885564	97.244914
553	109.000000	50.000000	1607948843.086036	97.445385
554	107.000000	50.000000	1607948843.286510	97.645859
555	105.000000	50.000000	1607948843.485960	97.845309
556	106.000000	50.000000	1607948843.687420	98.046770
557	101.000000	50.000000	1607948843.885894	98.245244
558	104.000000	50.000000	1607948844.086354	98.445704
559	108.000000	50.000000	1607948844.285825	98.645175
560	102.000000	50.000000	1607948844.485287	98.844636
561	13.000000	50.000000	1607948844.688788	99.048138
562	13.000000	51.000000	1607948844.688788	99.048138
563	101.000000	51.000000	1607948844.688788	99.048138
564	104.000000	51.000000	1607948844.886218	99.245567
565	102.000000	51.000000	1607948845.086687	99.446036
566	105.000000	51.000000	1607948845.287150	99.646500
567	103.000000	51.000000	1607948845.487609	99.846959
568	106.000000	51.000000	1607948845.687076	100.046425
569	109.000000	51.000000	1607948845.886541	100.245891
570	108.000000	51.000000	1607948846.087005	100.446355
571	107.000000	51.000000	1607948846.286476	100.645826
572	13.000000	51.000000	1607948846.486941	100.846290
573	13.000000	52.000000	1607948846.486941	100.846290
574	108.000000	52.000000	1607948846.487938	100.847288
575	109.000000	52.000000	1607948846.686401	101.045751
576	104.000000	52.000000	1607948846.886910	101.246260
577	103.000000	52.000000	1607948847.087417	101.446767
578	102.000000	52.000000	1607948847.287899	101.647248
579	101.000000	52.000000	1607948847.487996	101.847345
580	106.000000	52.000000	1607948847.687808	102.047157
581	107.000000	52.000000	1607948847.891267	102.250616
582	105.000000	52.000000	1607948848.086740	102.446090
583	13.000000	52.000000	1607948848.287209	102.646559
584	14.000000		1607948848.287209	102.646559
