# Supplementary material for: Proposals and Comparisons from One-Sensor EEG and EOG Human-Machine Interfaces
Source: Sensors (Basel). 2021 Mar 22;21(6):2220. doi: 10.3390/s21062220 (PMC8004835; doi:10.3390/s21062220)
Supplement: Supplementary file 1 [file sensors-21-02220-s001.zip › SupplementaryMaterial/Data/P1/P1-P300-1by1-R7/Raw-EEG.csv]

NSample	1	2	3	4	5	6	7	8	A5	A6	A7	Timestamp
0	0.000000	0.000000	0.000000	0.000000	0.000000	0.000000	0.000000	0.000000	462.000000	430.000000	672.000000	1607948875.630259
1	1707.807373	27668.396484	-61409.875000	-187500.015625	-187500.015625	-187500.015625	-187500.015625	-187500.015625	444.000000	427.000000	567.000000	1607948876.114354
2	1157.999146	27124.533203	-38750.457031	-187500.015625	-187500.015625	-187500.015625	-187500.015625	-187500.015625	421.000000	428.000000	490.000000	1607948876.114357
3	972.971375	26939.371094	-18761.494141	-187500.015625	-187500.015625	-187500.015625	-187500.015625	-187500.015625	401.000000	429.000000	441.000000	1607948876.114358
4	1437.507690	27393.537109	-29357.160156	-187500.015625	-187500.015625	-187500.015625	-187500.015625	-187500.015625	381.000000	428.000000	408.000000	1607948876.114360
5	1897.573608	27848.820312	-55949.296875	-187500.015625	-187500.015625	-187500.015625	-187500.015625	-187500.015625	362.000000	430.000000	385.000000	1607948876.114362
6	1721.330078	27680.154297	-61284.257812	-187500.015625	-187500.015625	-187500.015625	-187500.015625	-187500.015625	346.000000	429.000000	368.000000	1607948876.114363
7	1172.997192	27140.134766	-38857.589844	-187500.015625	-187500.015625	-187500.015625	-187500.015625	-187500.015625	333.000000	430.000000	358.000000	1607948876.114365
8	972.367920	26938.947266	-18621.439453	-187500.015625	-187500.015625	-187500.015625	-187500.015625	-187500.015625	323.000000	429.000000	352.000000	1607948876.114367
9	1421.101562	27376.505859	-28857.687500	-187500.015625	-187500.015625	-187500.015625	-187500.015625	-187500.015625	314.000000	428.000000	348.000000	1607948876.114368
10	1909.777710	27860.173828	-55634.964844	-187500.015625	-187500.015625	-187500.015625	-187500.015625	-187500.015625	305.000000	429.000000	343.000000	1607948876.114370
11	1732.841309	27691.083984	-61353.457031	-187500.015625	-187500.015625	-187500.015625	-187500.015625	-187500.015625	297.000000	429.000000	340.000000	1607948876.114372
12	1177.065186	27143.800781	-39086.425781	-187500.015625	-187500.015625	-187500.015625	-187500.015625	-187500.015625	291.000000	428.000000	337.000000	1607948876.114374
13	973.597229	26941.742188	-18627.138672	-187500.015625	-187500.015625	-187500.015625	-187500.015625	-187500.015625	287.000000	429.000000	337.000000	1607948876.114375
14	1416.742920	27370.960938	-28546.841797	-187500.015625	-187500.015625	-187500.015625	-187500.015625	-187500.015625	283.000000	428.000000	336.000000	1607948876.114377
15	1895.919556	27842.875000	-55356.082031	-187500.015625	-187500.015625	-187500.015625	-187500.015625	-187500.015625	279.000000	429.000000	334.000000	1607948876.114379
16	1739.815063	27696.783203	-61393.398438	-187500.015625	-187500.015625	-187500.015625	-187500.015625	-187500.015625	275.000000	428.000000	332.000000	1607948876.114380
17	1196.622925	27160.519531	-39280.148438	-187500.015625	-187500.015625	-187500.015625	-187500.015625	-187500.015625	273.000000	429.000000	331.000000	1607948876.114382
18	979.431030	26942.099609	-18548.572266	-187500.015625	-187500.015625	-187500.015625	-187500.015625	-187500.015625	272.000000	427.000000	333.000000	1607948876.114384
19	1426.220093	27377.644531	-28064.804688	-187500.015625	-187500.015625	-187500.015625	-187500.015625	-187500.015625	271.000000	429.000000	332.000000	1607948876.114385
20	1911.051758	27858.341797	-54957.105469	-187500.015625	-187500.015625	-187500.015625	-187500.015625	-187500.015625	269.000000	430.000000	331.000000	1607948876.114387
21	1746.431152	27704.070312	-61422.613281	-187500.015625	-187500.015625	-187500.015625	-187500.015625	-187500.015625	267.000000	429.000000	329.000000	1607948876.114410
22	1193.225464	27156.250000	-39561.089844	-187500.015625	-187500.015625	-187500.015625	-187500.015625	-187500.015625	265.000000	429.000000	329.000000	1607948876.114412
23	972.144409	26934.320312	-18704.990234	-187500.015625	-187500.015625	-187500.015625	-187500.015625	-187500.015625	266.000000	429.000000	331.000000	1607948876.114418
24	1426.398926	27373.017578	-27830.423828	-187500.015625	-187500.015625	-187500.015625	-187500.015625	-187500.015625	266.000000	429.000000	331.000000	1607948876.114420
25	1908.548340	27845.935547	-54661.414062	-187500.015625	-187500.015625	-187500.015625	-187500.015625	-187500.015625	264.000000	429.000000	329.000000	1607948876.114422
26	1761.049194	27706.371094	-61521.988281	-187500.015625	-187500.015625	-187500.015625	-187500.015625	-187500.015625	263.000000	428.000000	327.000000	1607948876.114424
27	1221.522827	27175.718750	-39901.261719	-187500.015625	-187500.015625	-187500.015625	-187500.015625	-187500.015625	262.000000	428.000000	328.000000	1607948876.114425
28	993.892639	26948.267578	-18786.841797	-187500.015625	-187500.015625	-187500.015625	-187500.015625	-187500.015625	263.000000	429.000000	329.000000	1607948876.114427
29	1425.236572	27368.837891	-27484.083984	-187500.015625	-187500.015625	-187500.015625	-187500.015625	-187500.015625	263.000000	429.000000	329.000000	1607948876.114429
30	1917.690186	27857.828125	-54282.640625	-187500.015625	-187500.015625	-187500.015625	-187500.015625	-187500.015625	262.000000	428.000000	328.000000	1607948876.114432
31	1773.655518	27722.666016	-61591.101562	-187500.015625	-187500.015625	-187500.015625	-187500.015625	-187500.015625	261.000000	428.000000	327.000000	1607948876.114434
32	1232.564575	27187.164062	-40251.890625	-187500.015625	-187500.015625	-187500.015625	-187500.015625	-187500.015625	261.000000	429.000000	327.000000	1607948876.114435
33	999.033508	26954.839844	-18946.835938	-187500.015625	-187500.015625	-187500.015625	-187500.015625	-187500.015625	261.000000	429.000000	328.000000	1607948876.114437
34	1423.716675	27366.826172	-27300.195312	-187500.015625	-187500.015625	-187500.015625	-187500.015625	-187500.015625	262.000000	429.000000	329.000000	1607948876.114439
35	1916.036133	27853.804688	-53989.609375	-187500.015625	-187500.015625	-187500.015625	-187500.015625	-187500.015625	261.000000	429.000000	328.000000	1607948876.114456
36	1785.546631	27732.412109	-61645.683594	-187500.015625	-187500.015625	-187500.015625	-187500.015625	-187500.015625	260.000000	428.000000	326.000000	1607948876.114458
37	1244.746216	27197.667969	-40493.625000	-187500.015625	-187500.015625	-187500.015625	-187500.015625	-187500.015625	259.000000	429.000000	326.000000	1607948876.114459
38	1002.788635	26956.158203	-19073.994141	-187500.015625	-187500.015625	-187500.015625	-187500.015625	-187500.015625	260.000000	429.000000	327.000000	1607948876.114461
39	1415.670044	27358.914062	-27042.212891	-187500.015625	-187500.015625	-187500.015625	-187500.015625	-187500.015625	261.000000	429.000000	328.000000	1607948876.114463
40	1904.368530	27844.617188	-53565.640625	-187500.015625	-187500.015625	-187500.015625	-187500.015625	-187500.015625	260.000000	429.000000	327.000000	1607948876.114464
41	1785.010254	27732.388672	-61617.296875	-187500.015625	-187500.015625	-187500.015625	-187500.015625	-187500.015625	259.000000	428.000000	326.000000	1607948876.114466
42	1241.102905	27195.656250	-40774.878906	-187500.015625	-187500.015625	-187500.015625	-187500.015625	-187500.015625	259.000000	429.000000	326.000000	1607948876.114468
43	984.996643	26940.892578	-19135.417969	-187500.015625	-187500.015625	-187500.015625	-187500.015625	-187500.015625	260.000000	429.000000	327.000000	1607948876.114469
44	1395.598145	27338.507812	-26693.458984	-187500.015625	-187500.015625	-187500.015625	-187500.015625	-187500.015625	260.000000	430.000000	328.000000	1607948876.114471
45	1894.779663	27832.615234	-53294.156250	-187500.015625	-187500.015625	-187500.015625	-187500.015625	-187500.015625	260.000000	430.000000	327.000000	1607948876.114472
46	1768.827637	27715.089844	-61722.417969	-187500.015625	-187500.015625	-187500.015625	-187500.015625	-187500.015625	259.000000	429.000000	325.000000	1607948876.114474
47	1242.220459	27194.517578	-41074.703125	-187500.015625	-187500.015625	-187500.015625	-187500.015625	-187500.015625	259.000000	429.000000	325.000000	1607948876.114477
48	989.936401	26945.607422	-19297.355469	-187500.015625	-187500.015625	-187500.015625	-187500.015625	-187500.015625	259.000000	430.000000	327.000000	1607948876.114478
49	1389.965576	27334.908203	-26491.689453	-187500.015625	-187500.015625	-187500.015625	-187500.015625	-187500.015625	260.000000	428.000000	328.000000	1607948876.114501
50	1891.382202	27829.888672	-53115.320312	-187500.015625	-187500.015625	-187500.015625	-187500.015625	-187500.015625	260.000000	431.000000	326.000000	1607948876.114503
51	1786.261963	27733.060547	-61949.066406	-187500.015625	-187500.015625	-187500.015625	-187500.015625	-187500.015625	259.000000	430.000000	325.000000	1607948876.114505
52	1250.289429	27203.726562	-41543.085938	-187500.015625	-187500.015625	-187500.015625	-187500.015625	-187500.015625	258.000000	429.000000	325.000000	1607948876.114506
53	986.337769	26941.607422	-19457.125000	-187500.015625	-187500.015625	-187500.015625	-187500.015625	-187500.015625	259.000000	430.000000	327.000000	1607948876.114508
54	1395.039429	27337.478516	-26236.119141	-187500.015625	-187500.015625	-187500.015625	-187500.015625	-187500.015625	260.000000	429.000000	328.000000	1607948876.114529
55	1901.641602	27838.515625	-52977.968750	-187500.015625	-187500.015625	-187500.015625	-187500.015625	-187500.015625	259.000000	430.000000	326.000000	1607948876.114531
56	1802.377563	27747.677734	-62234.765625	-187500.015625	-187500.015625	-187500.015625	-187500.015625	-187500.015625	259.000000	429.000000	325.000000	1607948876.114533
57	1271.546021	27221.964844	-42071.390625	-187500.015625	-187500.015625	-187500.015625	-187500.015625	-187500.015625	258.000000	429.000000	324.000000	1607948876.114534
58	999.547607	26955.533203	-19753.957031	-187500.015625	-187500.015625	-187500.015625	-187500.015625	-187500.015625	259.000000	430.000000	327.000000	1607948876.114536
59	1383.192993	27328.650391	-26073.912109	-187500.015625	-187500.015625	-187500.015625	-187500.015625	-187500.015625	260.000000	429.000000	327.000000	1607948876.114538
60	1902.066284	27837.978516	-52703.152344	-187500.015625	-187500.015625	-187500.015625	-187500.015625	-187500.015625	259.000000	430.000000	326.000000	1607948876.114540
61	1812.078247	27754.271484	-62291.558594	-187500.015625	-187500.015625	-187500.015625	-187500.015625	-187500.015625	258.000000	430.000000	325.000000	1607948876.114541
62	1281.157227	27230.615234	-42330.113281	-187500.015625	-187500.015625	-187500.015625	-187500.015625	-187500.015625	258.000000	429.000000	324.000000	1607948876.114543
63	997.290100	26949.765625	-19831.673828	-187500.015625	-187500.015625	-187500.015625	-187500.015625	-187500.015625	259.000000	429.000000	326.000000	1607948876.114545
64	1380.644897	27321.585938	-25746.101562	-187500.015625	-187500.015625	-187500.015625	-187500.015625	-187500.015625	259.000000	429.000000	327.000000	1607948876.114546
65	1896.076050	27830.781250	-52287.457031	-187500.015625	-187500.015625	-187500.015625	-187500.015625	-187500.015625	259.000000	429.000000	326.000000	1607948876.114548
66	1818.984863	27763.792969	-62361.519531	-187500.015625	-187500.015625	-187500.015625	-187500.015625	-187500.015625	258.000000	430.000000	324.000000	1607948876.114550
67	1287.996826	27241.544922	-42673.414062	-187500.015625	-187500.015625	-187500.015625	-187500.015625	-187500.015625	258.000000	429.000000	324.000000	1607948876.114551
68	1011.662292	26969.994141	-19981.542969	-187500.015625	-187500.015625	-187500.015625	-187500.015625	-187500.015625	258.000000	429.000000	326.000000	1607948876.114553
69	1385.204590	27331.980469	-25546.613281	-187500.015625	-187500.015625	-187500.015625	-187500.015625	-187500.015625	259.000000	429.000000	327.000000	1607948876.114554
70	1909.554199	27847.791016	-52056.382812	-187500.015625	-187500.015625	-187500.015625	-187500.015625	-187500.015625	259.000000	428.000000	326.000000	1607948876.114557
71	1834.139404	27779.394531	-62464.609375	-187500.015625	-187500.015625	-187500.015625	-187500.015625	-187500.015625	258.000000	430.000000	324.000000	1607948876.114559
72	1296.959961	27249.033203	-43034.550781	-187500.015625	-187500.015625	-187500.015625	-187500.015625	-187500.015625	257.000000	429.000000	324.000000	1607948876.114560
73	1016.020874	26968.652344	-20300.994141	-187500.015625	-187500.015625	-187500.015625	-187500.015625	-187500.015625	258.000000	430.000000	325.000000	1607948876.114579
74	1380.443726	27327.041016	-25447.951172	-187500.015625	-187500.015625	-187500.015625	-187500.015625	-187500.015625	259.000000	430.000000	327.000000	1607948876.114580
75	1900.948730	27841.845703	-51687.421875	-187500.015625	-187500.015625	-187500.015625	-187500.015625	-187500.015625	259.000000	430.000000	326.000000	1607948876.114582
76	1852.154907	27799.667969	-62515.078125	-187500.015625	-187500.015625	-187500.015625	-187500.015625	-187500.015625	258.000000	429.000000	324.000000	1607948876.114583
77	1307.197021	27262.398438	-43401.253906	-187500.015625	-187500.015625	-187500.015625	-187500.015625	-187500.015625	257.000000	429.000000	324.000000	1607948876.114585
78	998.564148	26956.806641	-20350.703125	-187500.015625	-187500.015625	-187500.015625	-187500.015625	-187500.015625	258.000000	429.000000	325.000000	1607948876.114587
79	1353.196899	27300.218750	-25155.277344	-187500.015625	-187500.015625	-187500.015625	-187500.015625	-187500.015625	259.000000	429.000000	327.000000	1607948876.114588
80	1884.967285	27822.646484	-51723.925781	-187500.015625	-187500.015625	-187500.015625	-187500.015625	-187500.015625	259.000000	429.000000	325.000000	1607948876.114590
81	1816.973267	27764.843750	-62899.816406	-187500.015625	-187500.015625	-187500.015625	-187500.015625	-187500.015625	258.000000	429.000000	324.000000	1607948876.114592
82	1279.391479	27237.119141	-44016.304688	-187500.015625	-187500.015625	-187500.015625	-187500.015625	-187500.015625	257.000000	431.000000	324.000000	1607948876.114594
83	981.666260	26939.685547	-20787.501953	-187500.015625	-187500.015625	-187500.015625	-187500.015625	-187500.015625	258.000000	429.000000	326.000000	1607948876.114595
84	1347.430176	27292.931641	-25149.667969	-187500.015625	-187500.015625	-187500.015625	-187500.015625	-187500.015625	259.000000	429.000000	326.000000	1607948876.114597
85	1885.906006	27826.490234	-51699.562500	-187500.015625	-187500.015625	-187500.015625	-187500.015625	-187500.015625	259.000000	430.000000	326.000000	1607948876.114598
86	1832.150024	27782.949219	-63173.605469	-187500.015625	-187500.015625	-187500.015625	-187500.015625	-187500.015625	257.000000	428.000000	324.000000	1607948876.114600
87	1293.137817	27254.486328	-44378.359375	-187500.015625	-187500.015625	-187500.015625	-187500.015625	-187500.015625	257.000000	429.000000	324.000000	1607948876.114601
88	987.343567	26951.486328	-21009.990234	-187500.015625	-187500.015625	-187500.015625	-187500.015625	-187500.015625	258.000000	430.000000	325.000000	1607948876.114603
89	1350.112427	27302.185547	-25072.218750	-187500.015625	-187500.015625	-187500.015625	-187500.015625	-187500.015625	259.000000	429.000000	326.000000	1607948876.114604
90	1875.914795	27821.037109	-50970.535156	-187500.015625	-187500.015625	-187500.015625	-187500.015625	-187500.015625	259.000000	430.000000	326.000000	1607948876.114606
91	1836.665161	27790.972656	-62813.609375	-187500.015625	-187500.015625	-187500.015625	-187500.015625	-187500.015625	257.000000	429.000000	324.000000	1607948876.114608
92	1308.962769	27269.150391	-44514.996094	-187500.015625	-187500.015625	-187500.015625	-187500.015625	-187500.015625	257.000000	428.000000	324.000000	1607948876.114610
93	999.145264	26962.193359	-21010.839844	-187500.015625	-187500.015625	-187500.015625	-187500.015625	-187500.015625	258.000000	429.000000	325.000000	1607948876.114612
94	1329.705200	27280.816406	-24526.277344	-187500.015625	-187500.015625	-187500.015625	-187500.015625	-187500.015625	259.000000	428.000000	326.000000	1607948876.114614
95	1862.794312	27806.126953	-50949.414062	-187500.015625	-187500.015625	-187500.015625	-187500.015625	-187500.015625	259.000000	429.000000	325.000000	1607948876.114615
96	1832.619507	27786.101562	-63177.808594	-187500.015625	-187500.015625	-187500.015625	-187500.015625	-187500.015625	257.000000	430.000000	323.000000	1607948876.114617
97	1301.117310	27261.617188	-44998.640625	-187500.015625	-187500.015625	-187500.015625	-187500.015625	-187500.015625	257.000000	430.000000	324.000000	1607948876.114618
98	980.436890	26941.763672	-21569.791016	-187500.015625	-187500.015625	-187500.015625	-187500.015625	-187500.015625	258.000000	430.000000	325.000000	1607948876.114620
99	1322.284424	27272.123047	-24882.564453	-187500.015625	-187500.015625	-187500.015625	-187500.015625	-187500.015625	259.000000	429.000000	326.000000	1607948876.114622
100	1825.779785	27769.828125	-49771.656250	-187500.015625	-187500.015625	-187500.015625	-187500.015625	-187500.015625	258.000000	429.000000	325.000000	1607948876.114623
101	1817.420288	27767.191406	-62202.488281	-187500.015625	-187500.015625	-187500.015625	-187500.015625	-187500.015625	258.000000	429.000000	324.000000	1607948876.114625
102	1301.318481	27257.861328	-44688.152344	-187500.015625	-187500.015625	-187500.015625	-187500.015625	-187500.015625	257.000000	428.000000	323.000000	1607948876.114626
103	978.246399	26938.566406	-21022.865234	-187500.015625	-187500.015625	-187500.015625	-187500.015625	-187500.015625	258.000000	430.000000	325.000000	1607948876.114628
104	1319.266968	27270.177734	-23889.789062	-187500.015625	-187500.015625	-187500.015625	-187500.015625	-187500.015625	259.000000	428.000000	326.000000	1607948876.114630
105	1870.528076	27814.242188	-50324.214844	-187500.015625	-187500.015625	-187500.015625	-187500.015625	-187500.015625	258.000000	430.000000	326.000000	1607948876.114631
106	1847.215210	27800.406250	-63278.433594	-187500.015625	-187500.015625	-187500.015625	-187500.015625	-187500.015625	258.000000	429.000000	324.000000	1607948876.114633
107	1321.010376	27283.544922	-45728.941406	-187500.015625	-187500.015625	-187500.015625	-187500.015625	-187500.015625	257.000000	429.000000	323.000000	1607948876.114635
108	984.169617	26951.351562	-21817.179688	-187500.015625	-187500.015625	-187500.015625	-187500.015625	-187500.015625	258.000000	430.000000	325.000000	1607948876.114636
109	1306.571167	27262.421875	-24216.080078	-187500.015625	-187500.015625	-187500.015625	-187500.015625	-187500.015625	259.000000	430.000000	326.000000	1607948876.114638
110	1854.032471	27798.617188	-50286.886719	-187500.015625	-187500.015625	-187500.015625	-187500.015625	-187500.015625	258.000000	429.000000	325.000000	1607948876.114639
111	1846.388184	27799.154297	-63517.375000	-187500.015625	-187500.015625	-187500.015625	-187500.015625	-187500.015625	257.000000	429.000000	324.000000	1607948876.114641
112	1319.758667	27278.917969	-46156.664062	-187500.015625	-187500.015625	-187500.015625	-187500.015625	-187500.015625	257.000000	429.000000	324.000000	1607948876.114642
113	977.017090	26937.359375	-22297.361328	-187500.015625	-187500.015625	-187500.015625	-187500.015625	-187500.015625	258.000000	429.000000	325.000000	1607948876.114644
114	1299.597412	27251.984375	-24522.007812	-187500.015625	-187500.015625	-187500.015625	-187500.015625	-187500.015625	259.000000	428.000000	326.000000	1607948876.114646
115	1814.156982	27760.888672	-49142.363281	-187500.015625	-187500.015625	-187500.015625	-187500.015625	-187500.015625	258.000000	430.000000	325.000000	1607948876.114647
116	1824.461060	27776.220703	-62457.566406	-187500.015625	-187500.015625	-187500.015625	-187500.015625	-187500.015625	257.000000	429.000000	324.000000	1607948876.114649
117	1326.955933	27284.527344	-45859.316406	-187500.015625	-187500.015625	-187500.015625	-187500.015625	-187500.015625	257.000000	429.000000	323.000000	1607948876.114651
118	982.649719	26942.187500	-21869.705078	-187500.015625	-187500.015625	-187500.015625	-187500.015625	-187500.015625	258.000000	429.000000	325.000000	1607948876.114653
119	1284.130005	27233.296875	-23617.791016	-187500.015625	-187500.015625	-187500.015625	-187500.015625	-187500.015625	258.000000	430.000000	326.000000	1607948876.114655
120	1835.435791	27776.355469	-49894.902344	-187500.015625	-187500.015625	-187500.015625	-187500.015625	-187500.015625	258.000000	429.000000	325.000000	1607948876.114656
121	1850.880859	27798.818359	-63875.359375	-187500.015625	-187500.015625	-187500.015625	-187500.015625	-187500.015625	257.000000	430.000000	323.000000	1607948876.593567
122	1332.208618	27288.328125	-47074.136719	-187500.015625	-187500.015625	-187500.015625	-187500.015625	-187500.015625	256.000000	430.000000	323.000000	1607948876.593705
123	969.640991	26929.492188	-22655.302734	-187500.015625	-187500.015625	-187500.015625	-187500.015625	-187500.015625	257.000000	430.000000	325.000000	1607948876.593706
124	1262.828857	27213.113281	-23863.482422	-187500.015625	-187500.015625	-187500.015625	-187500.015625	-187500.015625	259.000000	428.000000	326.000000	1607948876.593708
125	1822.136475	27766.810547	-49830.417969	-187500.015625	-187500.015625	-187500.015625	-187500.015625	-187500.015625	258.000000	429.000000	325.000000	1607948876.593710
126	1843.840088	27797.208984	-64106.121094	-187500.015625	-187500.015625	-187500.015625	-187500.015625	-187500.015625	257.000000	429.000000	323.000000	1607948876.593711
127	1333.795654	27292.998047	-47598.777344	-187500.015625	-187500.015625	-187500.015625	-187500.015625	-187500.015625	257.000000	429.000000	323.000000	1607948876.593713
128	978.201721	26940.400391	-23040.468750	-187500.015625	-187500.015625	-187500.015625	-187500.015625	-187500.015625	257.000000	430.000000	325.000000	1607948876.593715
129	1262.650024	27216.623047	-23763.591797	-187500.015625	-187500.015625	-187500.015625	-187500.015625	-187500.015625	259.000000	428.000000	326.000000	1607948876.593716
130	1833.133545	27777.583984	-49419.949219	-187500.015625	-187500.015625	-187500.015625	-187500.015625	-187500.015625	258.000000	429.000000	325.000000	1607948876.593718
131	1868.136353	27819.449219	-64009.871094	-187500.015625	-187500.015625	-187500.015625	-187500.015625	-187500.015625	257.000000	429.000000	323.000000	1607948876.593719
132	1359.388306	27317.585938	-47842.632812	-187500.015625	-187500.015625	-187500.015625	-187500.015625	-187500.015625	256.000000	427.000000	323.000000	1607948876.593721
133	987.254150	26947.507812	-23266.287109	-187500.015625	-187500.015625	-187500.015625	-187500.015625	-187500.015625	257.000000	430.000000	324.000000	1607948876.593723
134	1264.952271	27216.734375	-23665.199219	-187500.015625	-187500.015625	-187500.015625	-187500.015625	-187500.015625	258.000000	429.000000	326.000000	1607948876.593724
135	1817.464966	27763.503906	-49065.363281	-187500.015625	-187500.015625	-187500.015625	-187500.015625	-187500.015625	258.000000	429.000000	325.000000	1607948876.593726
136	1867.354126	27823.583984	-64002.742188	-187500.015625	-187500.015625	-187500.015625	-187500.015625	-187500.015625	257.000000	430.000000	323.000000	1607948876.593728
137	1362.115234	27324.603516	-48120.332031	-187500.015625	-187500.015625	-187500.015625	-187500.015625	-187500.015625	256.000000	429.000000	323.000000	1607948876.593729
138	987.745911	26952.984375	-23336.583984	-187500.015625	-187500.015625	-187500.015625	-187500.015625	-187500.015625	257.000000	430.000000	324.000000	1607948876.593731
139	1262.180664	27217.539062	-23292.863281	-187500.015625	-187500.015625	-187500.015625	-187500.015625	-187500.015625	258.000000	430.000000	326.000000	1607948876.593732
140	1822.583496	27768.263672	-48673.222656	-187500.015625	-187500.015625	-187500.015625	-187500.015625	-187500.015625	258.000000	430.000000	325.000000	1607948876.593740
141	1870.460938	27823.986328	-64021.449219	-187500.015625	-187500.015625	-187500.015625	-187500.015625	-187500.015625	257.000000	429.000000	323.000000	1607948876.593741
142	1360.014160	27321.027344	-48494.207031	-187500.015625	-187500.015625	-187500.015625	-187500.015625	-187500.015625	256.000000	430.000000	323.000000	1607948876.593743
143	986.650696	26953.654297	-23622.328125	-187500.015625	-187500.015625	-187500.015625	-187500.015625	-187500.015625	257.000000	429.000000	324.000000	1607948876.593745
144	1266.852173	27222.478516	-23197.802734	-187500.015625	-187500.015625	-187500.015625	-187500.015625	-187500.015625	258.000000	428.000000	326.000000	1607948876.593746
145	1813.419312	27760.888672	-48503.394531	-187500.015625	-187500.015625	-187500.015625	-187500.015625	-187500.015625	258.000000	431.000000	325.000000	1607948876.593748
146	1867.443481	27822.779297	-64065.640625	-187500.015625	-187500.015625	-187500.015625	-187500.015625	-187500.015625	257.000000	430.000000	324.000000	1607948876.593749
147	1365.691528	27326.996094	-48762.363281	-187500.015625	-187500.015625	-187500.015625	-187500.015625	-187500.015625	256.000000	428.000000	322.000000	1607948876.593751
148	979.922791	26944.916016	-23745.732422	-187500.015625	-187500.015625	-187500.015625	-187500.015625	-187500.015625	257.000000	430.000000	324.000000	1607948876.593752
149	1242.421631	27199.322266	-22942.208984	-187500.015625	-187500.015625	-187500.015625	-187500.015625	-187500.015625	258.000000	429.000000	326.000000	1607948876.593754
150	1802.869263	27748.884766	-48184.011719	-187500.015625	-187500.015625	-187500.015625	-187500.015625	-187500.015625	258.000000	430.000000	325.000000	1607948876.593755
151	1853.183105	27807.201172	-64143.000000	-187500.015625	-187500.015625	-187500.015625	-187500.015625	-187500.015625	257.000000	430.000000	323.000000	1607948876.593757
152	1342.557495	27302.945312	-49185.773438	-187500.015625	-187500.015625	-187500.015625	-187500.015625	-187500.015625	256.000000	430.000000	323.000000	1607948876.593759
153	955.380554	26917.736328	-23995.087891	-187500.015625	-187500.015625	-187500.015625	-187500.015625	-187500.015625	257.000000	430.000000	324.000000	1607948876.593760
154	1222.573364	27176.568359	-22611.023438	-187500.015625	-187500.015625	-187500.015625	-187500.015625	-187500.015625	258.000000	429.000000	326.000000	1607948876.593762
155	1777.634155	27726.064453	-47761.027344	-187500.015625	-187500.015625	-187500.015625	-187500.015625	-187500.015625	258.000000	430.000000	325.000000	1607948876.593764
156	1854.345337	27810.486328	-64034.035156	-187500.015625	-187500.015625	-187500.015625	-187500.015625	-187500.015625	257.000000	428.000000	323.000000	1607948876.593765
157	1357.890747	27318.658203	-49348.402344	-187500.015625	-187500.015625	-187500.015625	-187500.015625	-187500.015625	256.000000	430.000000	322.000000	1607948876.593767
158	986.360107	26949.609375	-24150.142578	-187500.015625	-187500.015625	-187500.015625	-187500.015625	-187500.015625	257.000000	430.000000	324.000000	1607948876.593768
159	1225.300293	27178.916016	-22538.693359	-187500.015625	-187500.015625	-187500.015625	-187500.015625	-187500.015625	258.000000	429.000000	325.000000	1607948876.593770
160	1777.298950	27726.310547	-47308.449219	-187500.015625	-187500.015625	-187500.015625	-187500.015625	-187500.015625	258.000000	430.000000	325.000000	1607948876.593771
161	1857.899292	27815.068359	-63869.839844	-187500.015625	-187500.015625	-187500.015625	-187500.015625	-187500.015625	257.000000	429.000000	323.000000	1607948876.593773
162	1375.705078	27336.250000	-49563.761719	-187500.015625	-187500.015625	-187500.015625	-187500.015625	-187500.015625	256.000000	429.000000	323.000000	1607948876.593775
163	990.763367	26953.542969	-24265.142578	-187500.015625	-187500.015625	-187500.015625	-187500.015625	-187500.015625	257.000000	429.000000	324.000000	1607948876.593777
164	1217.030029	27174.667969	-22131.980469	-187500.015625	-187500.015625	-187500.015625	-187500.015625	-187500.015625	258.000000	428.000000	326.000000	1607948876.593779
165	1777.544800	27727.070312	-46838.324219	-187500.015625	-187500.015625	-187500.015625	-187500.015625	-187500.015625	258.000000	429.000000	325.000000	1607948876.593780
166	1882.083862	27838.269531	-63737.250000	-187500.015625	-187500.015625	-187500.015625	-187500.015625	-187500.015625	257.000000	429.000000	323.000000	1607948876.593782
167	1397.162842	27358.087891	-49698.230469	-187500.015625	-187500.015625	-187500.015625	-187500.015625	-187500.015625	256.000000	430.000000	323.000000	1607948876.593783
168	1001.000488	26966.015625	-24247.685547	-187500.015625	-187500.015625	-187500.015625	-187500.015625	-187500.015625	257.000000	430.000000	324.000000	1607948876.593785
169	1224.853149	27183.431641	-21687.449219	-187500.015625	-187500.015625	-187500.015625	-187500.015625	-187500.015625	258.000000	429.000000	326.000000	1607948876.593786
170	1797.147217	27742.894531	-46220.031250	-187500.015625	-187500.015625	-187500.015625	-187500.015625	-187500.015625	258.000000	429.000000	325.000000	1607948876.593788
171	1893.058594	27844.908203	-63358.968750	-187500.015625	-187500.015625	-187500.015625	-187500.015625	-187500.015625	257.000000	429.000000	323.000000	1607948876.593790
172	1397.162842	27356.433594	-49640.496094	-187500.015625	-187500.015625	-187500.015625	-187500.015625	-187500.015625	256.000000	429.000000	322.000000	1607948876.593791
173	1014.232727	26978.375000	-24156.066406	-187500.015625	-187500.015625	-187500.015625	-187500.015625	-187500.015625	257.000000	430.000000	324.000000	1607948876.593793
174	1225.814331	27183.699219	-21264.242188	-187500.015625	-187500.015625	-187500.015625	-187500.015625	-187500.015625	258.000000	428.000000	325.000000	1607948876.593795
175	1779.511719	27730.667969	-45697.828125	-187500.015625	-187500.015625	-187500.015625	-187500.015625	-187500.015625	258.000000	428.000000	325.000000	1607948876.593796
176	1885.436646	27845.130859	-63215.535156	-187500.015625	-187500.015625	-187500.015625	-187500.015625	-187500.015625	257.000000	430.000000	323.000000	1607948876.593798
177	1413.434814	27379.121094	-49892.199219	-187500.015625	-187500.015625	-187500.015625	-187500.015625	-187500.015625	256.000000	429.000000	322.000000	1607948876.593799
178	993.356201	26964.451172	-24361.992188	-187500.015625	-187500.015625	-187500.015625	-187500.015625	-187500.015625	257.000000	429.000000	324.000000	1607948876.593801
179	1197.449951	27163.314453	-21023.916016	-187500.015625	-187500.015625	-187500.015625	-187500.015625	-187500.015625	258.000000	429.000000	325.000000	1607948876.593802
180	1772.850952	27725.818359	-45361.992188	-187500.015625	-187500.015625	-187500.015625	-187500.015625	-187500.015625	258.000000	429.000000	325.000000	1607948876.593804
181	1900.747559	27855.660156	-63208.363281	-187500.015625	-187500.015625	-187500.015625	-187500.015625	-187500.015625	257.000000	429.000000	323.000000	1607948876.593806
182	1421.749756	27383.099609	-50243.390625	-187500.015625	-187500.015625	-187500.015625	-187500.015625	-187500.015625	256.000000	429.000000	322.000000	1607948876.593807
183	1000.776978	26967.714844	-24746.755859	-187500.015625	-187500.015625	-187500.015625	-187500.015625	-187500.015625	257.000000	430.000000	324.000000	1607948876.593809
184	1214.861938	27176.457031	-21173.583984	-187500.015625	-187500.015625	-187500.015625	-187500.015625	-187500.015625	258.000000	428.000000	325.000000	1607948876.593810
185	1771.800415	27725.349609	-45104.589844	-187500.015625	-187500.015625	-187500.015625	-187500.015625	-187500.015625	258.000000	429.000000	325.000000	1607948876.593812
186	1905.597900	27862.365234	-63210.664062	-187500.015625	-187500.015625	-187500.015625	-187500.015625	-187500.015625	257.000000	429.000000	323.000000	1607948876.593814
187	1436.233643	27400.667969	-50566.394531	-187500.015625	-187500.015625	-187500.015625	-187500.015625	-187500.015625	256.000000	429.000000	323.000000	1607948876.593816
188	1024.246338	26990.691406	-24955.810547	-187500.015625	-187500.015625	-187500.015625	-187500.015625	-187500.015625	257.000000	429.000000	324.000000	1607948876.593818
189	1202.948486	27164.476562	-20878.964844	-187500.015625	-187500.015625	-187500.015625	-187500.015625	-187500.015625	258.000000	428.000000	325.000000	1607948876.593819
190	1791.469849	27742.402344	-44950.542969	-187500.015625	-187500.015625	-187500.015625	-187500.015625	-187500.015625	258.000000	429.000000	325.000000	1607948876.593821
191	1938.521973	27893.187500	-63417.058594	-187500.015625	-187500.015625	-187500.015625	-187500.015625	-187500.015625	257.000000	429.000000	323.000000	1607948876.593822
192	1476.019775	27437.503906	-51079.679688	-187500.015625	-187500.015625	-187500.015625	-187500.015625	-187500.015625	256.000000	428.000000	322.000000	1607948876.593824
193	1033.119995	27001.554688	-25418.603516	-187500.015625	-187500.015625	-187500.015625	-187500.015625	-187500.015625	257.000000	429.000000	323.000000	1607948876.593826
194	1228.027100	27188.794922	-20965.130859	-187500.015625	-187500.015625	-187500.015625	-187500.015625	-187500.015625	258.000000	429.000000	325.000000	1607948876.593827
195	1787.513672	27738.423828	-44574.585938	-187500.015625	-187500.015625	-187500.015625	-187500.015625	-187500.015625	258.000000	430.000000	325.000000	1607948876.593829
196	1932.732910	27887.242188	-63260.062500	-187500.015625	-187500.015625	-187500.015625	-187500.015625	-187500.015625	257.000000	429.000000	323.000000	1607948876.593830
197	1457.356079	27419.732422	-51348.480469	-187500.015625	-187500.015625	-187500.015625	-187500.015625	-187500.015625	256.000000	428.000000	323.000000	1607948876.593832
198	1030.773071	26995.541016	-25767.894531	-187500.015625	-187500.015625	-187500.015625	-187500.015625	-187500.015625	257.000000	429.000000	324.000000	1607948876.593834
199	1211.576294	27170.466797	-21111.826172	-187500.015625	-187500.015625	-187500.015625	-187500.015625	-187500.015625	258.000000	429.000000	326.000000	1607948876.593835
200	1760.490356	27712.630859	-44094.492188	-187500.015625	-187500.015625	-187500.015625	-187500.015625	-187500.015625	258.000000	429.000000	325.000000	1607948876.593837
201	1930.162476	27886.527344	-62980.843750	-187500.015625	-187500.015625	-187500.015625	-187500.015625	-187500.015625	257.000000	429.000000	323.000000	1607948876.593838
202	1479.327759	27442.531250	-51559.593750	-187500.015625	-187500.015625	-187500.015625	-187500.015625	-187500.015625	256.000000	428.000000	322.000000	1607948876.593840
203	1032.963501	26999.162109	-26054.935547	-187500.015625	-187500.015625	-187500.015625	-187500.015625	-187500.015625	257.000000	429.000000	324.000000	1607948876.593842
204	1191.303223	27153.568359	-21060.349609	-187500.015625	-187500.015625	-187500.015625	-187500.015625	-187500.015625	258.000000	428.000000	325.000000	1607948876.593843
205	1751.125000	27706.841797	-43954.457031	-187500.015625	-187500.015625	-187500.015625	-187500.015625	-187500.015625	258.000000	430.000000	325.000000	1607948876.593845
206	1924.730957	27884.560547	-63201.433594	-187500.015625	-187500.015625	-187500.015625	-187500.015625	-187500.015625	257.000000	428.000000	323.000000	1607948876.593846
207	1478.143188	27443.292969	-52121.851562	-187500.015625	-187500.015625	-187500.015625	-187500.015625	-187500.015625	256.000000	429.000000	322.000000	1607948876.593848
208	1049.861450	27018.429688	-26698.687500	-187500.015625	-187500.015625	-187500.015625	-187500.015625	-187500.015625	257.000000	430.000000	324.000000	1607948876.593849
209	1217.901855	27178.625000	-21371.664062	-187500.015625	-187500.015625	-187500.015625	-187500.015625	-187500.015625	258.000000	429.000000	325.000000	1607948876.593851
210	1740.597290	27693.876953	-43537.933594	-187500.015625	-187500.015625	-187500.015625	-187500.015625	-187500.015625	258.000000	429.000000	325.000000	1607948876.593853
211	1908.078979	27863.013672	-62960.101562	-187500.015625	-187500.015625	-187500.015625	-187500.015625	-187500.015625	257.000000	430.000000	323.000000	1607948876.593855
212	1478.746704	27440.654297	-52343.402344	-187500.015625	-187500.015625	-187500.015625	-187500.015625	-187500.015625	256.000000	429.000000	323.000000	1607948876.593856
213	1048.564941	27013.066406	-26866.773438	-187500.015625	-187500.015625	-187500.015625	-187500.015625	-187500.015625	257.000000	429.000000	324.000000	1607948876.593858
214	1205.183716	27164.140625	-21330.515625	-187500.015625	-187500.015625	-187500.015625	-187500.015625	-187500.015625	258.000000	429.000000	325.000000	1607948876.593860
215	1729.086182	27683.214844	-43497.476562	-187500.015625	-187500.015625	-187500.015625	-187500.015625	-187500.015625	258.000000	430.000000	325.000000	1607948876.593861
216	1922.607544	27882.794922	-62916.941406	-187500.015625	-187500.015625	-187500.015625	-187500.015625	-187500.015625	257.000000	430.000000	323.000000	1607948876.593863
217	1487.240356	27455.160156	-52754.339844	-187500.015625	-187500.015625	-187500.015625	-187500.015625	-187500.015625	256.000000	428.000000	323.000000	1607948876.593864
218	1057.930420	27024.822266	-27217.472656	-187500.015625	-187500.015625	-187500.015625	-187500.015625	-187500.015625	257.000000	429.000000	324.000000	1607948876.593866
219	1202.791992	27165.705078	-20927.222656	-187500.015625	-187500.015625	-187500.015625	-187500.015625	-187500.015625	258.000000	429.000000	325.000000	1607948876.593868
220	1772.739136	27725.527344	-43798.285156	-187500.015625	-187500.015625	-187500.015625	-187500.015625	-187500.015625	258.000000	428.000000	325.000000	1607948876.593869
221	1947.797974	27904.296875	-63964.476562	-187500.015625	-187500.015625	-187500.015625	-187500.015625	-187500.015625	257.000000	429.000000	323.000000	1607948876.593871
222	1488.939087	27455.832031	-53777.691406	-187500.015625	-187500.015625	-187500.015625	-187500.015625	-187500.015625	256.000000	429.000000	322.000000	1607948876.593872
223	1027.062622	26998.849609	-28126.181641	-187500.015625	-187500.015625	-187500.015625	-187500.015625	-187500.015625	257.000000	430.000000	324.000000	1607948876.593874
224	1185.916504	27148.808594	-21721.759766	-187500.015625	-187500.015625	-187500.015625	-187500.015625	-187500.015625	258.000000	428.000000	325.000000	1607948876.593876
225	1729.220337	27684.914062	-43203.437500	-187500.015625	-187500.015625	-187500.015625	-187500.015625	-187500.015625	258.000000	430.000000	325.000000	1607948876.593877
226	1905.687256	27863.996094	-62850.152344	-187500.015625	-187500.015625	-187500.015625	-187500.015625	-187500.015625	257.000000	430.000000	324.000000	1607948876.593879
227	1485.116943	27450.601562	-53383.652344	-187500.015625	-187500.015625	-187500.015625	-187500.015625	-187500.015625	256.000000	429.000000	322.000000	1607948876.593880
228	1034.863403	27006.628906	-27898.798828	-187500.015625	-187500.015625	-187500.015625	-187500.015625	-187500.015625	256.000000	430.000000	323.000000	1607948876.593882
229	1169.778564	27134.099609	-20771.945312	-187500.015625	-187500.015625	-187500.015625	-187500.015625	-187500.015625	258.000000	429.000000	325.000000	1607948876.593884
230	1737.915161	27690.390625	-43331.269531	-187500.015625	-187500.015625	-187500.015625	-187500.015625	-187500.015625	258.000000	428.000000	325.000000	1607948876.593885
231	1927.703735	27883.308594	-64093.312500	-187500.015625	-187500.015625	-187500.015625	-187500.015625	-187500.015625	257.000000	429.000000	323.000000	1607948876.593887
232	1520.387939	27483.369141	-54610.472656	-187500.015625	-187500.015625	-187500.015625	-187500.015625	-187500.015625	256.000000	429.000000	322.000000	1607948876.593888
233	1047.335693	27018.429688	-28800.646484	-187500.015625	-187500.015625	-187500.015625	-187500.015625	-187500.015625	257.000000	428.000000	323.000000	1607948876.593891
234	1182.094360	27145.701172	-21156.640625	-187500.015625	-187500.015625	-187500.015625	-187500.015625	-187500.015625	258.000000	429.000000	325.000000	1607948876.593892
235	1744.978271	27700.359375	-43229.210938	-187500.015625	-187500.015625	-187500.015625	-187500.015625	-187500.015625	258.000000	429.000000	325.000000	1607948876.593894
236	1933.828125	27894.730469	-64117.027344	-187500.015625	-187500.015625	-187500.015625	-187500.015625	-187500.015625	257.000000	428.000000	323.000000	1607948876.593896
237	1497.030396	27464.437500	-54944.164062	-187500.015625	-187500.015625	-187500.015625	-187500.015625	-187500.015625	256.000000	429.000000	322.000000	1607948876.593897
238	1041.434814	27015.480469	-28998.951172	-187500.015625	-187500.015625	-187500.015625	-187500.015625	-187500.015625	257.000000	429.000000	324.000000	1607948876.593899
239	1162.290649	27127.574219	-20917.722656	-187500.015625	-187500.015625	-187500.015625	-187500.015625	-187500.015625	258.000000	429.000000	325.000000	1607948876.593900
240	1720.480713	27675.011719	-42846.750000	-187500.015625	-187500.015625	-187500.015625	-187500.015625	-187500.015625	258.000000	429.000000	325.000000	1607948876.593902
241	1933.895264	27893.613281	-64048.765625	-187500.015625	-187500.015625	-187500.015625	-187500.015625	-187500.015625	257.000000	430.000000	323.000000	1607948877.074026
242	1499.019653	27466.716797	-55302.503906	-187500.015625	-187500.015625	-187500.015625	-187500.015625	-187500.015625	256.000000	429.000000	322.000000	1607948877.074142
243	1021.094727	26993.529297	-29402.042969	-187500.015625	-187500.015625	-187500.015625	-187500.015625	-187500.015625	256.000000	430.000000	323.000000	1607948877.074143
244	1115.061401	27084.880859	-20998.300781	-187500.015625	-187500.015625	-187500.015625	-187500.015625	-187500.015625	258.000000	429.000000	325.000000	1607948877.074145
245	1692.898682	27649.197266	-42511.785156	-187500.015625	-187500.015625	-187500.015625	-187500.015625	-187500.015625	258.000000	429.000000	325.000000	1607948877.074147
246	1919.701904	27878.882812	-63847.085938	-187500.015625	-187500.015625	-187500.015625	-187500.015625	-187500.015625	257.000000	429.000000	323.000000	1607948877.074149
247	1497.924438	27468.236328	-55428.906250	-187500.015625	-187500.015625	-187500.015625	-187500.015625	-187500.015625	256.000000	429.000000	322.000000	1607948877.074151
248	1028.068481	27004.572266	-29545.429688	-187500.015625	-187500.015625	-187500.015625	-187500.015625	-187500.015625	257.000000	430.000000	324.000000	1607948877.074152
249	1125.097412	27096.951172	-20848.388672	-187500.015625	-187500.015625	-187500.015625	-187500.015625	-187500.015625	258.000000	429.000000	325.000000	1607948877.074154
250	1692.451660	27653.644531	-42130.957031	-187500.015625	-187500.015625	-187500.015625	-187500.015625	-187500.015625	258.000000	431.000000	326.000000	1607948877.074156
251	1932.598755	27895.423828	-63716.195312	-187500.015625	-187500.015625	-187500.015625	-187500.015625	-187500.015625	257.000000	430.000000	323.000000	1607948877.074158
252	1519.605591	27490.095703	-55772.808594	-187500.015625	-187500.015625	-187500.015625	-187500.015625	-187500.015625	256.000000	429.000000	323.000000	1607948877.074160
253	1046.419189	27017.468750	-29947.179688	-187500.015625	-187500.015625	-187500.015625	-187500.015625	-187500.015625	256.000000	429.000000	323.000000	1607948877.074161
254	1144.364624	27107.880859	-20681.375000	-187500.015625	-187500.015625	-187500.015625	-187500.015625	-187500.015625	258.000000	429.000000	325.000000	1607948877.074163
255	1708.813110	27664.015625	-41818.906250	-187500.015625	-187500.015625	-187500.015625	-187500.015625	-187500.015625	258.000000	429.000000	325.000000	1607948877.074165
256	1945.942749	27906.509766	-63681.996094	-187500.015625	-187500.015625	-187500.015625	-187500.015625	-187500.015625	257.000000	430.000000	324.000000	1607948877.074171
257	1543.298462	27511.242188	-56076.367188	-187500.015625	-187500.015625	-187500.015625	-187500.015625	-187500.015625	256.000000	429.000000	322.000000	1607948877.074172
258	1054.711670	27029.136719	-30306.169922	-187500.015625	-187500.015625	-187500.015625	-187500.015625	-187500.015625	257.000000	430.000000	323.000000	1607948877.074175
259	1124.493896	27093.822266	-20756.298828	-187500.015625	-187500.015625	-187500.015625	-187500.015625	-187500.015625	258.000000	428.000000	325.000000	1607948877.074177
260	1685.232056	27644.435547	-41630.480469	-187500.015625	-187500.015625	-187500.015625	-187500.015625	-187500.015625	258.000000	428.000000	325.000000	1607948877.074178
261	1933.515259	27893.388672	-63705.644531	-187500.015625	-187500.015625	-187500.015625	-187500.015625	-187500.015625	257.000000	429.000000	323.000000	1607948877.074180
262	1558.833008	27521.568359	-56376.484375	-187500.015625	-187500.015625	-187500.015625	-187500.015625	-187500.015625	256.000000	429.000000	322.000000	1607948877.074182
263	1065.194702	27034.343750	-30539.544922	-187500.015625	-187500.015625	-187500.015625	-187500.015625	-187500.015625	257.000000	430.000000	323.000000	1607948877.074184
264	1118.615356	27086.513672	-20551.736328	-187500.015625	-187500.015625	-187500.015625	-187500.015625	-187500.015625	257.000000	430.000000	325.000000	1607948877.074185
265	1683.645142	27640.255859	-41169.164062	-187500.015625	-187500.015625	-187500.015625	-187500.015625	-187500.015625	258.000000	427.000000	325.000000	1607948877.074187
266	1926.362671	27887.064453	-63496.140625	-187500.015625	-187500.015625	-187500.015625	-187500.015625	-187500.015625	257.000000	430.000000	323.000000	1607948877.074189
267	1538.761108	27505.855469	-56567.925781	-187500.015625	-187500.015625	-187500.015625	-187500.015625	-187500.015625	256.000000	427.000000	322.000000	1607948877.074190
268	1057.528076	27029.271484	-30793.818359	-187500.015625	-187500.015625	-187500.015625	-187500.015625	-187500.015625	256.000000	429.000000	323.000000	1607948877.074192
269	1108.892334	27077.304688	-20581.441406	-187500.015625	-187500.015625	-187500.015625	-187500.015625	-187500.015625	258.000000	429.000000	325.000000	1607948877.074194
270	1661.360352	27620.474609	-40764.550781	-187500.015625	-187500.015625	-187500.015625	-187500.015625	-187500.015625	258.000000	426.000000	325.000000	1607948877.074196
271	1926.407349	27887.175781	-63207.691406	-187500.015625	-187500.015625	-187500.015625	-187500.015625	-187500.015625	257.000000	429.000000	323.000000	1607948877.074198
272	1539.833984	27506.591797	-56735.230469	-187500.015625	-187500.015625	-187500.015625	-187500.015625	-187500.015625	256.000000	429.000000	322.000000	1607948877.074199
273	1060.098511	27030.835938	-31040.470703	-187500.015625	-187500.015625	-187500.015625	-187500.015625	-187500.015625	256.000000	429.000000	323.000000	1607948877.074201
274	1111.149902	27079.337891	-20633.162109	-187500.015625	-187500.015625	-187500.015625	-187500.015625	-187500.015625	257.000000	429.000000	325.000000	1607948877.074203
275	1660.153442	27619.021484	-40217.468750	-187500.015625	-187500.015625	-187500.015625	-187500.015625	-187500.015625	258.000000	429.000000	325.000000	1607948877.074204
276	1939.617310	27899.246094	-62713.898438	-187500.015625	-187500.015625	-187500.015625	-187500.015625	-187500.015625	257.000000	430.000000	323.000000	1607948877.074206
277	1562.051636	27529.882812	-56765.359375	-187500.015625	-187500.015625	-187500.015625	-187500.015625	-187500.015625	256.000000	428.000000	323.000000	1607948877.074208
278	1068.368652	27041.654297	-31220.871094	-187500.015625	-187500.015625	-187500.015625	-187500.015625	-187500.015625	256.000000	430.000000	323.000000	1607948877.074210
279	1112.557983	27081.126953	-20453.431641	-187500.015625	-187500.015625	-187500.015625	-187500.015625	-187500.015625	257.000000	429.000000	325.000000	1607948877.074212
280	1659.616943	27620.318359	-39896.050781	-187500.015625	-187500.015625	-187500.015625	-187500.015625	-187500.015625	258.000000	429.000000	325.000000	1607948877.074214
281	1944.177002	27905.167969	-62674.378906	-187500.015625	-187500.015625	-187500.015625	-187500.015625	-187500.015625	257.000000	430.000000	324.000000	1607948877.074216
282	1567.527832	27536.253906	-57084.007812	-187500.015625	-187500.015625	-187500.015625	-187500.015625	-187500.015625	256.000000	430.000000	322.000000	1607948877.074218
283	1082.897217	27056.271484	-31583.683594	-187500.015625	-187500.015625	-187500.015625	-187500.015625	-187500.015625	257.000000	430.000000	324.000000	1607948877.074219
284	1114.256714	27081.082031	-20395.339844	-187500.015625	-187500.015625	-187500.015625	-187500.015625	-187500.015625	258.000000	430.000000	325.000000	1607948877.074221
285	1650.072754	27606.705078	-39739.703125	-187500.015625	-187500.015625	-187500.015625	-187500.015625	-187500.015625	258.000000	429.000000	325.000000	1607948877.074223
286	1942.902954	27901.414062	-62836.027344	-187500.015625	-187500.015625	-187500.015625	-187500.015625	-187500.015625	257.000000	428.000000	323.000000	1607948877.074225
287	1571.461670	27539.605469	-57572.882812	-187500.015625	-187500.015625	-187500.015625	-187500.015625	-187500.015625	256.000000	428.000000	323.000000	1607948877.074227
288	1070.939087	27044.111328	-31999.605469	-187500.015625	-187500.015625	-187500.015625	-187500.015625	-187500.015625	256.000000	430.000000	323.000000	1607948877.074229
289	1099.973999	27070.689453	-20331.279297	-187500.015625	-187500.015625	-187500.015625	-187500.015625	-187500.015625	258.000000	429.000000	325.000000	1607948877.074230
290	1644.529541	27606.884766	-39523.156250	-187500.015625	-187500.015625	-187500.015625	-187500.015625	-187500.015625	258.000000	429.000000	325.000000	1607948877.074232
291	1940.198364	27903.916016	-62897.003906	-187500.015625	-187500.015625	-187500.015625	-187500.015625	-187500.015625	257.000000	429.000000	323.000000	1607948877.074234
292	1567.438354	27540.119141	-58022.332031	-187500.015625	-187500.015625	-187500.015625	-187500.015625	-187500.015625	256.000000	429.000000	322.000000	1607948877.074236
293	1066.379395	27044.380859	-32500.015625	-187500.015625	-187500.015625	-187500.015625	-187500.015625	-187500.015625	256.000000	429.000000	323.000000	1607948877.074237
294	1090.027466	27061.882812	-20397.798828	-187500.015625	-187500.015625	-187500.015625	-187500.015625	-187500.015625	258.000000	430.000000	325.000000	1607948877.074239
295	1638.718140	27601.072266	-39404.695312	-187500.015625	-187500.015625	-187500.015625	-187500.015625	-187500.015625	258.000000	430.000000	325.000000	1607948877.074241
296	1941.405396	27906.464844	-62951.765625	-187500.015625	-187500.015625	-187500.015625	-187500.015625	-187500.015625	257.000000	429.000000	324.000000	1607948877.074243
297	1575.887329	27548.703125	-58334.898438	-187500.015625	-187500.015625	-187500.015625	-187500.015625	-187500.015625	256.000000	430.000000	323.000000	1607948877.074244
298	1070.223877	27047.041016	-32798.277344	-187500.015625	-187500.015625	-187500.015625	-187500.015625	-187500.015625	256.000000	430.000000	323.000000	1607948877.074246
299	1075.521240	27048.917969	-20324.976562	-187500.015625	-187500.015625	-187500.015625	-187500.015625	-187500.015625	258.000000	429.000000	325.000000	1607948877.074248
300	1623.183594	27584.824219	-39078.605469	-187500.015625	-187500.015625	-187500.015625	-187500.015625	-187500.015625	258.000000	428.000000	325.000000	1607948877.074250
301	1938.074951	27901.570312	-62873.109375	-187500.015625	-187500.015625	-187500.015625	-187500.015625	-187500.015625	257.000000	428.000000	323.000000	1607948877.074251
302	1584.202148	27558.425781	-58673.527344	-187500.015625	-187500.015625	-187500.015625	-187500.015625	-187500.015625	256.000000	429.000000	322.000000	1607948877.074253
303	1081.645630	27059.802734	-33190.753906	-187500.015625	-187500.015625	-187500.015625	-187500.015625	-187500.015625	256.000000	430.000000	324.000000	1607948877.074256
304	1074.023682	27048.091797	-20281.078125	-187500.015625	-187500.015625	-187500.015625	-187500.015625	-187500.015625	257.000000	429.000000	325.000000	1607948877.074257
305	1617.506226	27579.056641	-38669.277344	-187500.015625	-187500.015625	-187500.015625	-187500.015625	-187500.015625	258.000000	430.000000	325.000000	1607948877.074259
306	1934.141113	27895.132812	-62599.878906	-187500.015625	-187500.015625	-187500.015625	-187500.015625	-187500.015625	257.000000	430.000000	324.000000	1607948877.074261
307	1582.615234	27552.054688	-58779.878906	-187500.015625	-187500.015625	-187500.015625	-187500.015625	-187500.015625	256.000000	429.000000	322.000000	1607948877.074262
308	1069.687378	27043.708984	-33450.726562	-187500.015625	-187500.015625	-187500.015625	-187500.015625	-187500.015625	256.000000	429.000000	323.000000	1607948877.074264
309	1070.402710	27042.101562	-20318.382812	-187500.015625	-187500.015625	-187500.015625	-187500.015625	-187500.015625	257.000000	429.000000	325.000000	1607948877.074266
310	1617.416870	27580.107422	-38373.207031	-187500.015625	-187500.015625	-187500.015625	-187500.015625	-187500.015625	258.000000	428.000000	325.000000	1607948877.074268
311	1937.918579	27901.300781	-62448.582031	-187500.015625	-187500.015625	-187500.015625	-187500.015625	-187500.015625	257.000000	430.000000	323.000000	1607948877.074270
312	1588.560791	27559.677734	-58999.371094	-187500.015625	-187500.015625	-187500.015625	-187500.015625	-187500.015625	256.000000	429.000000	322.000000	1607948877.074271
313	1078.382202	27055.914062	-33691.074219	-187500.015625	-187500.015625	-187500.015625	-187500.015625	-187500.015625	256.000000	430.000000	323.000000	1607948877.074273
314	1058.869141	27032.734375	-20159.373047	-187500.015625	-187500.015625	-187500.015625	-187500.015625	-187500.015625	257.000000	429.000000	325.000000	1607948877.074275
315	1591.466553	27555.029297	-37934.976562	-187500.015625	-187500.015625	-187500.015625	-187500.015625	-187500.015625	258.000000	428.000000	325.000000	1607948877.074276
316	1930.520142	27894.373047	-62246.031250	-187500.015625	-187500.015625	-187500.015625	-187500.015625	-187500.015625	257.000000	429.000000	323.000000	1607948877.074278
317	1594.819214	27566.181641	-59307.378906	-187500.015625	-187500.015625	-187500.015625	-187500.015625	-187500.015625	256.000000	429.000000	322.000000	1607948877.074280
318	1081.399658	27057.500000	-34121.613281	-187500.015625	-187500.015625	-187500.015625	-187500.015625	-187500.015625	256.000000	430.000000	323.000000	1607948877.074282
319	1054.912842	27029.001953	-20288.656250	-187500.015625	-187500.015625	-187500.015625	-187500.015625	-187500.015625	257.000000	430.000000	325.000000	1607948877.074283
320	1593.835815	27556.972656	-37656.585938	-187500.015625	-187500.015625	-187500.015625	-187500.015625	-187500.015625	258.000000	429.000000	325.000000	1607948877.074285
321	1934.342285	27897.390625	-62009.371094	-187500.015625	-187500.015625	-187500.015625	-187500.015625	-187500.015625	257.000000	430.000000	323.000000	1607948877.074287
322	1604.989258	27576.978516	-59407.292969	-187500.015625	-187500.015625	-187500.015625	-187500.015625	-187500.015625	256.000000	428.000000	322.000000	1607948877.074289
323	1081.332642	27058.707031	-34314.867188	-187500.015625	-187500.015625	-187500.015625	-187500.015625	-187500.015625	256.000000	429.000000	323.000000	1607948877.074291
324	1032.069458	27005.443359	-20104.632812	-187500.015625	-187500.015625	-187500.015625	-187500.015625	-187500.015625	257.000000	429.000000	325.000000	1607948877.074292
325	1570.120605	27531.335938	-37318.335938	-187500.015625	-187500.015625	-187500.015625	-187500.015625	-187500.015625	258.000000	429.000000	325.000000	1607948877.074294
326	1916.907837	27879.576172	-61981.652344	-187500.015625	-187500.015625	-187500.015625	-187500.015625	-187500.015625	257.000000	430.000000	324.000000	1607948877.074296
327	1601.301270	27574.072266	-59805.597656	-187500.015625	-187500.015625	-187500.015625	-187500.015625	-187500.015625	256.000000	429.000000	322.000000	1607948877.074298
328	1080.460938	27058.103516	-34769.679688	-187500.015625	-187500.015625	-187500.015625	-187500.015625	-187500.015625	256.000000	430.000000	323.000000	1607948877.074300
329	1030.258911	27005.109375	-20140.083984	-187500.015625	-187500.015625	-187500.015625	-187500.015625	-187500.015625	257.000000	429.000000	325.000000	1607948877.074301
330	1566.007812	27528.832031	-36941.105469	-187500.015625	-187500.015625	-187500.015625	-187500.015625	-187500.015625	258.000000	429.000000	325.000000	1607948877.074303
331	1923.054565	27884.873047	-61739.628906	-187500.015625	-187500.015625	-187500.015625	-187500.015625	-187500.015625	257.000000	430.000000	323.000000	1607948877.074305
332	1612.074829	27583.861328	-59924.308594	-187500.015625	-187500.015625	-187500.015625	-187500.015625	-187500.015625	256.000000	429.000000	322.000000	1607948877.074307
333	1085.847656	27064.630859	-35013.179688	-187500.015625	-187500.015625	-187500.015625	-187500.015625	-187500.015625	256.000000	429.000000	323.000000	1607948877.074309
334	1029.789551	27003.701172	-20191.849609	-187500.015625	-187500.015625	-187500.015625	-187500.015625	-187500.015625	257.000000	429.000000	325.000000	1607948877.074310
335	1546.226562	27508.582031	-36637.613281	-187500.015625	-187500.015625	-187500.015625	-187500.015625	-187500.015625	258.000000	429.000000	325.000000	1607948877.074312
336	1910.291748	27875.820312	-61466.804688	-187500.015625	-187500.015625	-187500.015625	-187500.015625	-187500.015625	257.000000	430.000000	324.000000	1607948877.074314
337	1607.559814	27582.789062	-60089.781250	-187500.015625	-187500.015625	-187500.015625	-187500.015625	-187500.015625	256.000000	429.000000	322.000000	1607948877.074316
338	1080.505615	27061.949219	-35300.621094	-187500.015625	-187500.015625	-187500.015625	-187500.015625	-187500.015625	256.000000	429.000000	323.000000	1607948877.074317
339	1018.591309	26996.816406	-20131.634766	-187500.015625	-187500.015625	-187500.015625	-187500.015625	-187500.015625	257.000000	429.000000	324.000000	1607948877.074319
340	1543.253784	27510.705078	-36236.246094	-187500.015625	-187500.015625	-187500.015625	-187500.015625	-187500.015625	258.000000	429.000000	325.000000	1607948877.074321
341	1904.793213	27869.896484	-61225.316406	-187500.015625	-187500.015625	-187500.015625	-187500.015625	-187500.015625	257.000000	429.000000	324.000000	1607948877.074323
342	1604.341064	27577.871094	-60287.281250	-187500.015625	-187500.015625	-187500.015625	-187500.015625	-187500.015625	256.000000	429.000000	322.000000	1607948877.074324
343	1083.925415	27062.507812	-35701.097656	-187500.015625	-187500.015625	-187500.015625	-187500.015625	-187500.015625	256.000000	429.000000	323.000000	1607948877.074326
344	1013.562195	26990.802734	-20230.072266	-187500.015625	-187500.015625	-187500.015625	-187500.015625	-187500.015625	257.000000	428.000000	325.000000	1607948877.074328
345	1527.518188	27496.376953	-35942.898438	-187500.015625	-187500.015625	-187500.015625	-187500.015625	-187500.015625	258.000000	428.000000	325.000000	1607948877.074330
346	1896.634888	27863.884766	-60999.292969	-187500.015625	-187500.015625	-187500.015625	-187500.015625	-187500.015625	257.000000	428.000000	323.000000	1607948877.074331
347	1613.281860	27589.046875	-60436.968750	-187500.015625	-187500.015625	-187500.015625	-187500.015625	-187500.015625	256.000000	429.000000	322.000000	1607948877.074333
348	1085.534790	27065.257812	-35905.863281	-187500.015625	-187500.015625	-187500.015625	-187500.015625	-187500.015625	256.000000	430.000000	323.000000	1607948877.074335
349	1013.182190	26989.976562	-20144.552734	-187500.015625	-187500.015625	-187500.015625	-187500.015625	-187500.015625	257.000000	430.000000	325.000000	1607948877.074337
350	1525.417114	27490.990234	-35592.492188	-187500.015625	-187500.015625	-187500.015625	-187500.015625	-187500.015625	258.000000	430.000000	325.000000	1607948877.074339
351	1920.461792	27884.650391	-60880.292969	-187500.015625	-187500.015625	-187500.015625	-187500.015625	-187500.015625	257.000000	428.000000	323.000000	1607948877.074341
352	1645.490723	27618.775391	-60767.707031	-187500.015625	-187500.015625	-187500.015625	-187500.015625	-187500.015625	256.000000	429.000000	322.000000	1607948877.074343
353	1116.223755	27094.761719	-36353.011719	-187500.015625	-187500.015625	-187500.015625	-187500.015625	-187500.015625	256.000000	430.000000	323.000000	1607948877.074344
354	1022.927551	26998.759766	-20140.955078	-187500.015625	-187500.015625	-187500.015625	-187500.015625	-187500.015625	257.000000	429.000000	324.000000	1607948877.074346
355	1536.481201	27501.250000	-35312.066406	-187500.015625	-187500.015625	-187500.015625	-187500.015625	-187500.015625	258.000000	428.000000	325.000000	1607948877.074348
356	1920.707642	27885.208984	-60801.191406	-187500.015625	-187500.015625	-187500.015625	-187500.015625	-187500.015625	257.000000	430.000000	324.000000	1607948877.074350
357	1633.197266	27608.917969	-61007.273438	-187500.015625	-187500.015625	-187500.015625	-187500.015625	-187500.015625	256.000000	429.000000	323.000000	1607948877.074351
358	1095.637817	27077.103516	-36700.578125	-187500.015625	-187500.015625	-187500.015625	-187500.015625	-187500.015625	256.000000	430.000000	323.000000	1607948877.074353
359	995.054932	26972.943359	-20264.515625	-187500.015625	-187500.015625	-187500.015625	-187500.015625	-187500.015625	257.000000	430.000000	325.000000	1607948877.074355
360	1506.038086	27472.707031	-35015.058594	-187500.015625	-187500.015625	-187500.015625	-187500.015625	-187500.015625	258.000000	430.000000	325.000000	1607948877.074357
361	1906.894287	27871.976562	-60511.890625	-187500.015625	-187500.015625	-187500.015625	-187500.015625	-187500.015625	257.000000	430.000000	324.000000	1607948877.553665
362	1637.756958	27611.242188	-61152.582031	-187500.015625	-187500.015625	-187500.015625	-187500.015625	-187500.015625	256.000000	428.000000	323.000000	1607948877.554245
363	1101.963257	27079.673828	-36975.929688	-187500.015625	-187500.015625	-187500.015625	-187500.015625	-187500.015625	256.000000	429.000000	323.000000	1607948877.554253
364	998.139465	26971.937500	-20221.175781	-187500.015625	-187500.015625	-187500.015625	-187500.015625	-187500.015625	257.000000	429.000000	325.000000	1607948877.554259
365	1508.921509	27473.734375	-34582.550781	-187500.015625	-187500.015625	-187500.015625	-187500.015625	-187500.015625	258.000000	429.000000	325.000000	1607948877.554266
366	1912.683350	27876.781250	-60175.410156	-187500.015625	-187500.015625	-187500.015625	-187500.015625	-187500.015625	257.000000	430.000000	324.000000	1607948877.554272
367	1640.752075	27616.451172	-61310.968750	-187500.015625	-187500.015625	-187500.015625	-187500.015625	-187500.015625	256.000000	429.000000	322.000000	1607948877.554278
368	1107.394775	27090.380859	-37337.851562	-187500.015625	-187500.015625	-187500.015625	-187500.015625	-187500.015625	256.000000	430.000000	323.000000	1607948877.554284
369	1004.979126	26983.292969	-20347.574219	-187500.015625	-187500.015625	-187500.015625	-187500.015625	-187500.015625	257.000000	430.000000	325.000000	1607948877.554291
370	1499.645508	27466.671875	-34366.230469	-187500.015625	-187500.015625	-187500.015625	-187500.015625	-187500.015625	258.000000	430.000000	325.000000	1607948877.554298
371	1902.490967	27870.613281	-60002.898438	-187500.015625	-187500.015625	-187500.015625	-187500.015625	-187500.015625	257.000000	429.000000	324.000000	1607948877.554304
372	1655.392456	27632.544922	-61522.214844	-187500.015625	-187500.015625	-187500.015625	-187500.015625	-187500.015625	256.000000	429.000000	322.000000	1607948877.554310
373	1116.022583	27096.347656	-37675.292969	-187500.015625	-187500.015625	-187500.015625	-187500.015625	-187500.015625	256.000000	429.000000	323.000000	1607948877.554329
374	1004.465027	26982.554688	-20350.658203	-187500.015625	-187500.015625	-187500.015625	-187500.015625	-187500.015625	257.000000	430.000000	325.000000	1607948877.554336
375	1506.753418	27474.919922	-34032.789062	-187500.015625	-187500.015625	-187500.015625	-187500.015625	-187500.015625	258.000000	428.000000	325.000000	1607948877.554343
376	1915.633789	27882.369141	-59836.109375	-187500.015625	-187500.015625	-187500.015625	-187500.015625	-187500.015625	257.000000	431.000000	324.000000	1607948877.554349
377	1674.078491	27650.113281	-61764.953125	-187500.015625	-187500.015625	-187500.015625	-187500.015625	-187500.015625	256.000000	429.000000	322.000000	1607948877.554355
378	1130.081787	27110.541016	-38101.183594	-187500.015625	-187500.015625	-187500.015625	-187500.015625	-187500.015625	256.000000	430.000000	323.000000	1607948877.554362
379	998.430054	26976.833984	-20458.662109	-187500.015625	-187500.015625	-187500.015625	-187500.015625	-187500.015625	257.000000	428.000000	324.000000	1607948877.554368
380	1487.687378	27457.060547	-33772.902344	-187500.015625	-187500.015625	-187500.015625	-187500.015625	-187500.015625	258.000000	429.000000	325.000000	1607948877.554374
381	1906.916626	27876.066406	-59712.101562	-187500.015625	-187500.015625	-187500.015625	-187500.015625	-187500.015625	257.000000	430.000000	324.000000	1607948877.554381
382	1666.814209	27645.486328	-62007.917969	-187500.015625	-187500.015625	-187500.015625	-187500.015625	-187500.015625	256.000000	430.000000	322.000000	1607948877.554387
383	1128.472534	27110.609375	-38455.707031	-187500.015625	-187500.015625	-187500.015625	-187500.015625	-187500.015625	256.000000	429.000000	323.000000	1607948877.554393
384	996.910095	26976.341797	-20530.277344	-187500.015625	-187500.015625	-187500.015625	-187500.015625	-187500.015625	257.000000	430.000000	324.000000	1607948877.554399
385	1479.081909	27446.734375	-33537.136719	-187500.015625	-187500.015625	-187500.015625	-187500.015625	-187500.015625	258.000000	429.000000	325.000000	1607948877.554406
386	1897.528931	27864.509766	-59581.457031	-187500.015625	-187500.015625	-187500.015625	-187500.015625	-187500.015625	257.000000	430.000000	323.000000	1607948877.554412
387	1672.424561	27647.519531	-62305.238281	-187500.015625	-187500.015625	-187500.015625	-187500.015625	-187500.015625	256.000000	429.000000	322.000000	1607948877.554418
388	1143.425781	27121.962891	-38862.976562	-187500.015625	-187500.015625	-187500.015625	-187500.015625	-187500.015625	256.000000	429.000000	323.000000	1607948877.554424
389	991.389221	26970.128906	-20527.103516	-187500.015625	-187500.015625	-187500.015625	-187500.015625	-187500.015625	257.000000	430.000000	325.000000	1607948877.554431
390	1471.661133	27439.916016	-33155.750000	-187500.015625	-187500.015625	-187500.015625	-187500.015625	-187500.015625	258.000000	428.000000	325.000000	1607948877.554437
391	1899.987671	27865.560547	-59332.679688	-187500.015625	-187500.015625	-187500.015625	-187500.015625	-187500.015625	257.000000	430.000000	324.000000	1607948877.554443
392	1676.425537	27651.722656	-62456.359375	-187500.015625	-187500.015625	-187500.015625	-187500.015625	-187500.015625	256.000000	429.000000	323.000000	1607948877.554449
393	1140.072998	27120.242188	-39234.910156	-187500.015625	-187500.015625	-187500.015625	-187500.015625	-187500.015625	256.000000	429.000000	323.000000	1607948877.554455
394	981.286255	26961.208984	-20679.519531	-187500.015625	-187500.015625	-187500.015625	-187500.015625	-187500.015625	257.000000	430.000000	325.000000	1607948877.554461
395	1451.946899	27421.097656	-32896.984375	-187500.015625	-187500.015625	-187500.015625	-187500.015625	-187500.015625	258.000000	429.000000	325.000000	1607948877.554468
396	1879.759277	27846.718750	-59076.753906	-187500.015625	-187500.015625	-187500.015625	-187500.015625	-187500.015625	257.000000	430.000000	324.000000	1607948877.554478
397	1659.482910	27634.712891	-62554.171875	-187500.015625	-187500.015625	-187500.015625	-187500.015625	-187500.015625	256.000000	429.000000	323.000000	1607948877.554488
398	1119.129395	27100.326172	-39446.445312	-187500.015625	-187500.015625	-187500.015625	-187500.015625	-187500.015625	256.000000	430.000000	323.000000	1607948877.554494
399	962.063721	26943.886719	-20616.398438	-187500.015625	-187500.015625	-187500.015625	-187500.015625	-187500.015625	257.000000	430.000000	325.000000	1607948877.554501
400	1444.615601	27417.386719	-32465.662109	-187500.015625	-187500.015625	-187500.015625	-187500.015625	-187500.015625	258.000000	429.000000	325.000000	1607948877.554507
401	1884.341431	27855.033203	-58783.789062	-187500.015625	-187500.015625	-187500.015625	-187500.015625	-187500.015625	257.000000	430.000000	324.000000	1607948877.554513
402	1668.870605	27646.492188	-62715.191406	-187500.015625	-187500.015625	-187500.015625	-187500.015625	-187500.015625	256.000000	429.000000	322.000000	1607948877.554519
403	1123.801025	27105.490234	-39813.195312	-187500.015625	-187500.015625	-187500.015625	-187500.015625	-187500.015625	256.000000	429.000000	322.000000	1607948877.554526
404	961.795532	26940.511719	-20718.970703	-187500.015625	-187500.015625	-187500.015625	-187500.015625	-187500.015625	257.000000	429.000000	325.000000	1607948877.554532
405	1432.500854	27403.304688	-32179.380859	-187500.015625	-187500.015625	-187500.015625	-187500.015625	-187500.015625	258.000000	430.000000	325.000000	1607948877.554538
406	1879.602783	27849.580078	-58468.875000	-187500.015625	-187500.015625	-187500.015625	-187500.015625	-187500.015625	257.000000	429.000000	324.000000	1607948877.554545
407	1678.414795	27657.890625	-62806.187500	-187500.015625	-187500.015625	-187500.015625	-187500.015625	-187500.015625	256.000000	429.000000	322.000000	1607948877.554553
408	1134.909790	27118.140625	-40109.062500	-187500.015625	-187500.015625	-187500.015625	-187500.015625	-187500.015625	256.000000	428.000000	322.000000	1607948877.554560
409	961.080261	26941.316406	-20855.652344	-187500.015625	-187500.015625	-187500.015625	-187500.015625	-187500.015625	257.000000	429.000000	325.000000	1607948877.554568
410	1418.173462	27388.015625	-31960.265625	-187500.015625	-187500.015625	-187500.015625	-187500.015625	-187500.015625	258.000000	429.000000	325.000000	1607948877.554574
411	1875.601807	27842.427734	-58209.214844	-187500.015625	-187500.015625	-187500.015625	-187500.015625	-187500.015625	257.000000	429.000000	324.000000	1607948877.554581
412	1689.121216	27664.105469	-62968.484375	-187500.015625	-187500.015625	-187500.015625	-187500.015625	-187500.015625	256.000000	429.000000	323.000000	1607948877.554588
413	1147.337402	27128.625000	-40466.289062	-187500.015625	-187500.015625	-187500.015625	-187500.015625	-187500.015625	256.000000	429.000000	322.000000	1607948877.554595
414	961.795532	26942.658203	-20854.937500	-187500.015625	-187500.015625	-187500.015625	-187500.015625	-187500.015625	257.000000	429.000000	324.000000	1607948877.554601
415	1412.920776	27384.910156	-31548.546875	-187500.015625	-187500.015625	-187500.015625	-187500.015625	-187500.015625	258.000000	429.000000	325.000000	1607948877.554607
416	1878.909912	27850.294922	-57957.332031	-187500.015625	-187500.015625	-187500.015625	-187500.015625	-187500.015625	257.000000	428.000000	324.000000	1607948877.554614
417	1701.928833	27682.970703	-63168.152344	-187500.015625	-187500.015625	-187500.015625	-187500.015625	-187500.015625	256.000000	429.000000	322.000000	1607948877.554620
418	1163.363525	27149.097656	-40905.457031	-187500.015625	-187500.015625	-187500.015625	-187500.015625	-187500.015625	256.000000	430.000000	323.000000	1607948877.554626
419	976.078308	26961.478516	-21020.742188	-187500.015625	-187500.015625	-187500.015625	-187500.015625	-187500.015625	257.000000	430.000000	324.000000	1607948877.554638
420	1427.047119	27401.382812	-31298.789062	-187500.015625	-187500.015625	-187500.015625	-187500.015625	-187500.015625	258.000000	430.000000	325.000000	1607948877.554644
421	1891.717529	27863.392578	-57712.960938	-187500.015625	-187500.015625	-187500.015625	-187500.015625	-187500.015625	257.000000	430.000000	324.000000	1607948877.554651
422	1723.811157	27702.953125	-63259.636719	-187500.015625	-187500.015625	-187500.015625	-187500.015625	-187500.015625	256.000000	429.000000	322.000000	1607948877.554657
423	1178.473389	27164.050781	-41129.421875	-187500.015625	-187500.015625	-187500.015625	-187500.015625	-187500.015625	256.000000	429.000000	323.000000	1607948877.554664
424	978.179382	26962.931641	-20980.621094	-187500.015625	-187500.015625	-187500.015625	-187500.015625	-187500.015625	257.000000	429.000000	324.000000	1607948877.554670
425	1416.966431	27389.781250	-30891.294922	-187500.015625	-187500.015625	-187500.015625	-187500.015625	-187500.015625	258.000000	429.000000	325.000000	1607948877.554676
426	1883.000244	27852.126953	-57402.093750	-187500.015625	-187500.015625	-187500.015625	-187500.015625	-187500.015625	262.000000	430.000000	1019.000000	1607948877.554682
427	1710.131958	27687.417969	-63428.414062	-187500.015625	-187500.015625	-187500.015625	-187500.015625	-187500.015625	302.000000	429.000000	1019.000000	1607948877.554689
428	1166.716309	27150.304688	-41550.238281	-187500.015625	-187500.015625	-187500.015625	-187500.015625	-187500.015625	334.000000	430.000000	1018.000000	1607948877.554695
429	963.829529	26947.865234	-21162.072266	-187500.015625	-187500.015625	-187500.015625	-187500.015625	-187500.015625	361.000000	429.000000	1019.000000	1607948877.554701
430	1401.364868	27374.671875	-30640.642578	-187500.015625	-187500.015625	-187500.015625	-187500.015625	-187500.015625	382.000000	429.000000	1019.000000	1607948877.554707
431	1881.502686	27849.826172	-57083.156250	-187500.015625	-187500.015625	-187500.015625	-187500.015625	-187500.015625	397.000000	428.000000	1019.000000	1607948877.554713
432	1723.677124	27700.091797	-63510.265625	-187500.015625	-187500.015625	-187500.015625	-187500.015625	-187500.015625	409.000000	429.000000	1018.000000	1607948877.554720
433	1178.182739	27161.146484	-41851.808594	-187500.015625	-187500.015625	-187500.015625	-187500.015625	-187500.015625	419.000000	430.000000	1018.000000	1607948877.554726
434	964.231873	26946.099609	-21330.917969	-187500.015625	-187500.015625	-187500.015625	-187500.015625	-187500.015625	428.000000	430.000000	1019.000000	1607948877.554732
435	1399.867310	27372.593750	-30430.156250	-187500.015625	-187500.015625	-187500.015625	-187500.015625	-187500.015625	435.000000	429.000000	1017.000000	1607948877.554738
436	1885.794312	27856.195312	-56801.546875	-187500.015625	-187500.015625	-187500.015625	-187500.015625	-187500.015625	440.000000	429.000000	1018.000000	1607948877.554744
437	1737.915161	27716.072266	-63650.703125	-187500.015625	-187500.015625	-187500.015625	-187500.015625	-187500.015625	443.000000	429.000000	1017.000000	1607948877.554750
438	1197.293457	27182.960938	-42223.718750	-187500.015625	-187500.015625	-187500.015625	-187500.015625	-187500.015625	446.000000	429.000000	1018.000000	1607948877.554756
439	969.417480	26954.437500	-21403.248047	-187500.015625	-187500.015625	-187500.015625	-187500.015625	-187500.015625	450.000000	429.000000	1019.000000	1607948877.554763
440	1393.050049	27367.720703	-30085.648438	-187500.015625	-187500.015625	-187500.015625	-187500.015625	-187500.015625	453.000000	429.000000	1018.000000	1607948877.554769
441	1879.580444	27852.015625	-56552.683594	-187500.015625	-187500.015625	-187500.015625	-187500.015625	-187500.015625	454.000000	429.000000	1019.000000	1607948877.554775
442	1741.670166	27724.208984	-63787.761719	-187500.015625	-187500.015625	-187500.015625	-187500.015625	-187500.015625	454.000000	428.000000	1018.000000	1607948877.554784
443	1205.831909	27193.824219	-42649.339844	-187500.015625	-187500.015625	-187500.015625	-187500.015625	-187500.015625	455.000000	429.000000	1019.000000	1607948877.554790
444	972.054993	26958.371094	-21610.470703	-187500.015625	-187500.015625	-187500.015625	-187500.015625	-187500.015625	457.000000	430.000000	1018.000000	1607948877.554797
445	1378.633179	27354.109375	-29904.554688	-187500.015625	-187500.015625	-187500.015625	-187500.015625	-187500.015625	458.000000	429.000000	1018.000000	1607948877.554802
446	1870.237427	27839.767578	-56400.085938	-187500.015625	-187500.015625	-187500.015625	-187500.015625	-187500.015625	458.000000	429.000000	1019.000000	1607948877.554809
447	1743.793579	27720.654297	-63979.230469	-187500.015625	-187500.015625	-187500.015625	-187500.015625	-187500.015625	457.000000	429.000000	1018.000000	1607948877.554815
448	1202.277954	27185.800781	-42955.937500	-187500.015625	-187500.015625	-187500.015625	-187500.015625	-187500.015625	458.000000	429.000000	1019.000000	1607948877.554821
449	974.021912	26955.621094	-22036.248047	-187500.015625	-187500.015625	-187500.015625	-187500.015625	-187500.015625	459.000000	429.000000	1018.000000	1607948877.554827
450	1372.106445	27348.050781	-29866.757812	-187500.015625	-187500.015625	-187500.015625	-187500.015625	-187500.015625	460.000000	428.000000	1018.000000	1607948877.554833
451	1831.993652	27807.044922	-55079.257812	-187500.015625	-187500.015625	-187500.015625	-187500.015625	-187500.015625	460.000000	429.000000	1019.000000	1607948877.554840
452	1721.352539	27702.884766	-63058.785156	-187500.015625	-187500.015625	-187500.015625	-187500.015625	-187500.015625	459.000000	429.000000	1018.000000	1607948877.554846
453	1196.242920	27182.714844	-42716.507812	-187500.015625	-187500.015625	-187500.015625	-187500.015625	-187500.015625	459.000000	429.000000	1019.000000	1607948877.554852
454	947.132812	26934.566406	-21340.863281	-187500.015625	-187500.015625	-187500.015625	-187500.015625	-187500.015625	460.000000	430.000000	1019.000000	1607948877.554859
455	1359.835327	27336.181641	-28967.994141	-187500.015625	-187500.015625	-187500.015625	-187500.015625	-187500.015625	461.000000	429.000000	1018.000000	1607948877.554866
456	1862.257935	27832.167969	-55788.925781	-187500.015625	-187500.015625	-187500.015625	-187500.015625	-187500.015625	460.000000	430.000000	1019.000000	1607948877.554872
457	1745.671143	27723.046875	-64210.816406	-187500.015625	-187500.015625	-187500.015625	-187500.015625	-187500.015625	460.000000	428.000000	1019.000000	1607948877.554878
458	1213.319702	27194.205078	-43686.574219	-187500.015625	-187500.015625	-187500.015625	-187500.015625	-187500.015625	459.000000	430.000000	1018.000000	1607948877.554884
459	959.225098	26941.652344	-21896.974609	-187500.015625	-187500.015625	-187500.015625	-187500.015625	-187500.015625	460.000000	431.000000	1018.000000	1607948877.554890
460	1367.122070	27340.898438	-29101.322266	-187500.015625	-187500.015625	-187500.015625	-187500.015625	-187500.015625	461.000000	429.000000	1018.000000	1607948877.554896
461	1868.270508	27838.449219	-55757.140625	-187500.015625	-187500.015625	-187500.015625	-187500.015625	-187500.015625	461.000000	429.000000	1019.000000	1607948877.554902
462	1755.438843	27735.339844	-64536.347656	-187500.015625	-187500.015625	-187500.015625	-187500.015625	-187500.015625	460.000000	429.000000	1019.000000	1607948877.554909
463	1212.537354	27198.875000	-44177.910156	-187500.015625	-187500.015625	-187500.015625	-187500.015625	-187500.015625	459.000000	429.000000	1018.000000	1607948877.554915
464	949.412659	26937.382812	-22101.626953	-187500.015625	-187500.015625	-187500.015625	-187500.015625	-187500.015625	460.000000	429.000000	1019.000000	1607948877.554921
465	1338.891846	27314.099609	-28757.552734	-187500.015625	-187500.015625	-187500.015625	-187500.015625	-187500.015625	461.000000	429.000000	1019.000000	1607948877.554927
466	1839.123779	27804.273438	-55300.382812	-187500.015625	-187500.015625	-187500.015625	-187500.015625	-187500.015625	461.000000	429.000000	1019.000000	1607948877.554936
467	1757.919922	27733.685547	-64509.902344	-187500.015625	-187500.015625	-187500.015625	-187500.015625	-187500.015625	460.000000	429.000000	1018.000000	1607948877.554942
468	1230.485840	27213.425781	-44469.105469	-187500.015625	-187500.015625	-187500.015625	-187500.015625	-187500.015625	460.000000	427.000000	1019.000000	1607948877.554948
469	963.226013	26945.541016	-22344.054688	-187500.015625	-187500.015625	-187500.015625	-187500.015625	-187500.015625	460.000000	430.000000	1018.000000	1607948877.554954
470	1340.299927	27313.742188	-28569.484375	-187500.015625	-187500.015625	-187500.015625	-187500.015625	-187500.015625	462.000000	428.000000	1019.000000	1607948877.554961
471	1836.508667	27803.513672	-54711.347656	-187500.015625	-187500.015625	-187500.015625	-187500.015625	-187500.015625	461.000000	430.000000	1018.000000	1607948877.554967
472	1752.197876	27728.298828	-64307.242188	-187500.015625	-187500.015625	-187500.015625	-187500.015625	-187500.015625	460.000000	429.000000	1018.000000	1607948877.554973
473	1210.928101	27194.830078	-44577.781250	-187500.015625	-187500.015625	-187500.015625	-187500.015625	-187500.015625	460.000000	429.000000	1019.000000	1607948877.554979
474	952.161926	26937.070312	-22582.279297	-187500.015625	-187500.015625	-187500.015625	-187500.015625	-187500.015625	461.000000	430.000000	1018.000000	1607948877.554985
475	1335.829590	27314.925781	-28484.011719	-187500.015625	-187500.015625	-187500.015625	-187500.015625	-187500.015625	462.000000	428.000000	1019.000000	1607948877.554991
476	1815.118042	27790.212891	-53589.066406	-187500.015625	-187500.015625	-187500.015625	-187500.015625	-187500.015625	461.000000	429.000000	1018.000000	1607948877.554998
477	1762.300903	27740.146484	-63478.125000	-187500.015625	-187500.015625	-187500.015625	-187500.015625	-187500.015625	460.000000	428.000000	1019.000000	1607948877.555004
478	1238.957153	27223.216797	-44339.535156	-187500.015625	-187500.015625	-187500.015625	-187500.015625	-187500.015625	460.000000	429.000000	1019.000000	1607948877.555010
479	970.937378	26957.968750	-22295.328125	-187500.015625	-187500.015625	-187500.015625	-187500.015625	-187500.015625	461.000000	430.000000	1019.000000	1607948877.555016
480	1327.246582	27306.701172	-27746.470703	-187500.015625	-187500.015625	-187500.015625	-187500.015625	-187500.015625	462.000000	430.000000	1019.000000	1607948877.555022
481	1825.578613	27798.349609	-53504.464844	-187500.015625	-187500.015625	-187500.015625	-187500.015625	-187500.015625	461.000000	429.000000	1019.000000	1607948878.033652
482	1762.770264	27742.558594	-64019.664062	-187500.015625	-187500.015625	-187500.015625	-187500.015625	-187500.015625	460.000000	429.000000	1018.000000	1607948878.033782
483	1234.017456	27218.343750	-44951.078125	-187500.015625	-187500.015625	-187500.015625	-187500.015625	-187500.015625	460.000000	428.000000	1018.000000	1607948878.033784
484	975.027771	26957.052734	-22535.341797	-187500.015625	-187500.015625	-187500.015625	-187500.015625	-187500.015625	461.000000	430.000000	1018.000000	1607948878.033787
485	1327.470093	27301.314453	-27600.939453	-187500.015625	-187500.015625	-187500.015625	-187500.015625	-187500.015625	462.000000	428.000000	1019.000000	1607948878.033789
486	1820.661255	27787.351562	-53300.460938	-187500.015625	-187500.015625	-187500.015625	-187500.015625	-187500.015625	461.000000	429.000000	1018.000000	1607948878.033791
487	1772.426270	27747.230469	-64141.011719	-187500.015625	-187500.015625	-187500.015625	-187500.015625	-187500.015625	460.000000	429.000000	1018.000000	1607948878.033793
488	1244.768555	27228.380859	-45327.750000	-187500.015625	-187500.015625	-187500.015625	-187500.015625	-187500.015625	460.000000	430.000000	1019.000000	1607948878.033795
489	939.086182	26925.849609	-22402.974609	-187500.015625	-187500.015625	-187500.015625	-187500.015625	-187500.015625	461.000000	430.000000	1018.000000	1607948878.033803
490	1308.336914	27285.914062	-27049.185547	-187500.015625	-187500.015625	-187500.015625	-187500.015625	-187500.015625	461.000000	430.000000	1018.000000	1607948878.033805
491	1839.749634	27811.626953	-53639.625000	-187500.015625	-187500.015625	-187500.015625	-187500.015625	-187500.015625	461.000000	431.000000	1019.000000	1607948878.033807
492	1795.336792	27775.169922	-64795.023438	-187500.015625	-187500.015625	-187500.015625	-187500.015625	-187500.015625	460.000000	429.000000	1018.000000	1607948878.033808
493	1250.423584	27238.416016	-46025.816406	-187500.015625	-187500.015625	-187500.015625	-187500.015625	-187500.015625	460.000000	429.000000	1018.000000	1607948878.033810
494	941.857788	26929.960938	-22846.947266	-187500.015625	-187500.015625	-187500.015625	-187500.015625	-187500.015625	461.000000	429.000000	1018.000000	1607948878.033812
495	1302.838379	27278.023438	-27012.306641	-187500.015625	-187500.015625	-187500.015625	-187500.015625	-187500.015625	462.000000	429.000000	1018.000000	1607948878.033814
496	1838.542725	27804.072266	-53396.863281	-187500.015625	-187500.015625	-187500.015625	-187500.015625	-187500.015625	461.000000	429.000000	1019.000000	1607948878.033815
497	1789.502930	27764.955078	-64900.902344	-187500.015625	-187500.015625	-187500.015625	-187500.015625	-187500.015625	460.000000	429.000000	1017.000000	1607948878.033817
498	1267.612061	27251.044922	-46341.109375	-187500.015625	-187500.015625	-187500.015625	-187500.015625	-187500.015625	460.000000	429.000000	1018.000000	1607948878.033819
499	957.414612	26944.289062	-22921.736328	-187500.015625	-187500.015625	-187500.015625	-187500.015625	-187500.015625	461.000000	430.000000	1019.000000	1607948878.033820
500	1297.138794	27276.548828	-26682.482422	-187500.015625	-187500.015625	-187500.015625	-187500.015625	-187500.015625	462.000000	429.000000	1017.000000	1607948878.033822
501	1823.254028	27795.332031	-52956.289062	-187500.015625	-187500.015625	-187500.015625	-187500.015625	-187500.015625	461.000000	430.000000	1018.000000	1607948878.033824
502	1796.789673	27775.685547	-64918.605469	-187500.015625	-187500.015625	-187500.015625	-187500.015625	-187500.015625	460.000000	429.000000	1019.000000	1607948878.033826
503	1283.370117	27270.312500	-46752.605469	-187500.015625	-187500.015625	-187500.015625	-187500.015625	-187500.015625	460.000000	430.000000	1018.000000	1607948878.033846
504	964.790649	26953.005859	-23250.529297	-187500.015625	-187500.015625	-187500.015625	-187500.015625	-187500.015625	461.000000	429.000000	1018.000000	1607948878.033847
505	1298.502197	27277.152344	-26578.279297	-187500.015625	-187500.015625	-187500.015625	-187500.015625	-187500.015625	462.000000	430.000000	1018.000000	1607948878.033852
506	1829.579590	27802.664062	-52643.320312	-187500.015625	-187500.015625	-187500.015625	-187500.015625	-187500.015625	461.000000	429.000000	1019.000000	1607948878.033854
507	1808.323120	27790.347656	-64910.000000	-187500.015625	-187500.015625	-187500.015625	-187500.015625	-187500.015625	460.000000	430.000000	1018.000000	1607948878.033855
508	1285.515869	27273.486328	-46968.792969	-187500.015625	-187500.015625	-187500.015625	-187500.015625	-187500.015625	460.000000	428.000000	1018.000000	1607948878.033857
509	950.530273	26941.472656	-23282.939453	-187500.015625	-187500.015625	-187500.015625	-187500.015625	-187500.015625	461.000000	430.000000	1018.000000	1607948878.033858
510	1268.237915	27249.435547	-26229.591797	-187500.015625	-187500.015625	-187500.015625	-187500.015625	-187500.015625	462.000000	430.000000	1019.000000	1607948878.033860
511	1801.774048	27776.980469	-52279.656250	-187500.015625	-187500.015625	-187500.015625	-187500.015625	-187500.015625	461.000000	430.000000	1018.000000	1607948878.033862
512	1794.666260	27779.910156	-64971.468750	-187500.015625	-187500.015625	-187500.015625	-187500.015625	-187500.015625	460.000000	429.000000	1019.000000	1607948878.033864
513	1275.368164	27267.763672	-47371.300781	-187500.015625	-187500.015625	-187500.015625	-187500.015625	-187500.015625	460.000000	429.000000	1018.000000	1607948878.033866
514	937.968567	26932.242188	-23517.095703	-187500.015625	-187500.015625	-187500.015625	-187500.015625	-187500.015625	461.000000	429.000000	1019.000000	1607948878.033868
515	1265.980469	27250.351562	-26004.710938	-187500.015625	-187500.015625	-187500.015625	-187500.015625	-187500.015625	462.000000	430.000000	1018.000000	1607948878.033869
516	1816.213257	27793.587891	-52018.496094	-187500.015625	-187500.015625	-187500.015625	-187500.015625	-187500.015625	462.000000	430.000000	1018.000000	1607948878.033871
517	1802.757568	27787.285156	-65039.910156	-187500.015625	-187500.015625	-187500.015625	-187500.015625	-187500.015625	460.000000	430.000000	1019.000000	1607948878.033873
518	1287.907471	27278.537109	-47701.617188	-187500.015625	-187500.015625	-187500.015625	-187500.015625	-187500.015625	460.000000	429.000000	1019.000000	1607948878.033875
519	949.457336	26940.244141	-23766.363281	-187500.015625	-187500.015625	-187500.015625	-187500.015625	-187500.015625	461.000000	429.000000	1019.000000	1607948878.033876
520	1259.006714	27239.488281	-25891.455078	-187500.015625	-187500.015625	-187500.015625	-187500.015625	-187500.015625	462.000000	429.000000	1018.000000	1607948878.033878
521	1825.668091	27796.583984	-51778.976562	-187500.015625	-187500.015625	-187500.015625	-187500.015625	-187500.015625	462.000000	430.000000	1018.000000	1607948878.033879
522	1846.544556	27821.037109	-65203.812500	-187500.015625	-187500.015625	-187500.015625	-187500.015625	-187500.015625	460.000000	429.000000	1019.000000	1607948878.033881
523	1322.396240	27304.419922	-48094.671875	-187500.015625	-187500.015625	-187500.015625	-187500.015625	-187500.015625	460.000000	429.000000	1019.000000	1607948878.033882
524	967.025818	26954.503906	-23926.087891	-187500.015625	-187500.015625	-187500.015625	-187500.015625	-187500.015625	461.000000	430.000000	1018.000000	1607948878.033884
525	1265.108643	27244.718750	-25574.351562	-187500.015625	-187500.015625	-187500.015625	-187500.015625	-187500.015625	462.000000	430.000000	1019.000000	1607948878.033886
526	1810.893555	27784.177734	-51417.144531	-187500.015625	-187500.015625	-187500.015625	-187500.015625	-187500.015625	461.000000	430.000000	1017.000000	1607948878.033887
527	1813.776978	27793.410156	-65222.945312	-187500.015625	-187500.015625	-187500.015625	-187500.015625	-187500.015625	461.000000	429.000000	1018.000000	1607948878.033889
528	1304.514771	27289.937500	-48540.566406	-187500.015625	-187500.015625	-187500.015625	-187500.015625	-187500.015625	460.000000	429.000000	1018.000000	1607948878.033891
529	956.833435	26948.134766	-24300.927734	-187500.015625	-187500.015625	-187500.015625	-187500.015625	-187500.015625	461.000000	430.000000	1019.000000	1607948878.033892
530	1247.763794	27229.990234	-25521.265625	-187500.015625	-187500.015625	-187500.015625	-187500.015625	-187500.015625	462.000000	430.000000	1018.000000	1607948878.033894
531	1795.873169	27766.966797	-51042.261719	-187500.015625	-187500.015625	-187500.015625	-187500.015625	-187500.015625	462.000000	429.000000	1019.000000	1607948878.033895
532	1818.940186	27795.242188	-65176.812500	-187500.015625	-187500.015625	-187500.015625	-187500.015625	-187500.015625	460.000000	429.000000	1017.000000	1607948878.033897
533	1310.929810	27296.486328	-48777.695312	-187500.015625	-187500.015625	-187500.015625	-187500.015625	-187500.015625	460.000000	429.000000	1018.000000	1607948878.033899
534	957.906311	26946.882812	-24707.929688	-187500.015625	-187500.015625	-187500.015625	-187500.015625	-187500.015625	461.000000	430.000000	1018.000000	1607948878.033900
535	1243.449829	27222.277344	-25817.470703	-187500.015625	-187500.015625	-187500.015625	-187500.015625	-187500.015625	462.000000	428.000000	1020.000000	1607948878.033903
536	1750.119141	27722.822266	-50058.765625	-187500.015625	-187500.015625	-187500.015625	-187500.015625	-187500.015625	461.000000	430.000000	1018.000000	1607948878.033905
537	1790.754639	27768.107422	-64189.492188	-187500.015625	-187500.015625	-187500.015625	-187500.015625	-187500.015625	461.000000	429.000000	1018.000000	1607948878.033906
538	1304.961792	27288.214844	-48454.156250	-187500.015625	-187500.015625	-187500.015625	-187500.015625	-187500.015625	460.000000	429.000000	1019.000000	1607948878.033908
539	966.467041	26951.642578	-24342.880859	-187500.015625	-187500.015625	-187500.015625	-187500.015625	-187500.015625	461.000000	430.000000	1019.000000	1607948878.033909
540	1247.607300	27222.613281	-25113.257812	-187500.015625	-187500.015625	-187500.015625	-187500.015625	-187500.015625	462.000000	429.000000	1018.000000	1607948878.033911
541	1769.542847	27736.949219	-50014.863281	-187500.015625	-187500.015625	-187500.015625	-187500.015625	-187500.015625	462.000000	429.000000	1019.000000	1607948878.033913
542	1818.739014	27793.253906	-64855.617188	-187500.015625	-187500.015625	-187500.015625	-187500.015625	-187500.015625	461.000000	429.000000	1018.000000	1607948878.033914
543	1322.843262	27306.990234	-49250.972656	-187500.015625	-187500.015625	-187500.015625	-187500.015625	-187500.015625	460.000000	428.000000	1019.000000	1607948878.033916
544	947.132812	26933.113281	-24709.494141	-187500.015625	-187500.015625	-187500.015625	-187500.015625	-187500.015625	461.000000	429.000000	1018.000000	1607948878.033918
545	1223.333252	27199.009766	-24772.437500	-187500.015625	-187500.015625	-187500.015625	-187500.015625	-187500.015625	462.000000	429.000000	1019.000000	1607948878.033919
546	1790.396973	27757.154297	-50346.519531	-187500.015625	-187500.015625	-187500.015625	-187500.015625	-187500.015625	462.000000	429.000000	1018.000000	1607948878.033921
547	1835.480469	27809.837891	-65564.820312	-187500.015625	-187500.015625	-187500.015625	-187500.015625	-187500.015625	461.000000	429.000000	1019.000000	1607948878.033922
548	1325.212524	27309.070312	-50038.601562	-187500.015625	-187500.015625	-187500.015625	-187500.015625	-187500.015625	460.000000	429.000000	1018.000000	1607948878.033924
549	951.089050	26942.478516	-25247.748047	-187500.015625	-187500.015625	-187500.015625	-187500.015625	-187500.015625	461.000000	430.000000	1018.000000	1607948878.033926
550	1221.768677	27205.669922	-24722.236328	-187500.015625	-187500.015625	-187500.015625	-187500.015625	-187500.015625	462.000000	429.000000	1018.000000	1607948878.033927
551	1782.193970	27760.330078	-50057.378906	-187500.015625	-187500.015625	-187500.015625	-187500.015625	-187500.015625	462.000000	429.000000	1018.000000	1607948878.033929
552	1850.031494	27833.464844	-65569.781250	-187500.015625	-187500.015625	-187500.015625	-187500.015625	-187500.015625	460.000000	429.000000	1018.000000	1607948878.033930
553	1352.347534	27341.970703	-50368.179688	-187500.015625	-187500.015625	-187500.015625	-187500.015625	-187500.015625	460.000000	428.000000	1019.000000	1607948878.033932
554	961.527283	26950.837891	-25490.978516	-187500.015625	-187500.015625	-187500.015625	-187500.015625	-187500.015625	461.000000	430.000000	1017.000000	1607948878.033934
555	1216.650146	27197.511719	-24586.896484	-187500.015625	-187500.015625	-187500.015625	-187500.015625	-187500.015625	462.000000	430.000000	1019.000000	1607948878.033935
556	1779.869385	27754.138672	-49656.210938	-187500.015625	-187500.015625	-187500.015625	-187500.015625	-187500.015625	461.000000	430.000000	1018.000000	1607948878.033937
557	1845.337646	27828.882812	-65454.667969	-187500.015625	-187500.015625	-187500.015625	-187500.015625	-187500.015625	461.000000	429.000000	1019.000000	1607948878.033939
558	1347.653687	27337.634766	-50531.371094	-187500.015625	-187500.015625	-187500.015625	-187500.015625	-187500.015625	460.000000	429.000000	1018.000000	1607948878.033940
559	956.766357	26947.531250	-25569.523438	-187500.015625	-187500.015625	-187500.015625	-187500.015625	-187500.015625	461.000000	429.000000	1019.000000	1607948878.033943
560	1209.341064	27188.683594	-24346.904297	-187500.015625	-187500.015625	-187500.015625	-187500.015625	-187500.015625	462.000000	428.000000	1019.000000	1607948878.033945
561	1765.854858	27736.703125	-49238.523438	-187500.015625	-187500.015625	-187500.015625	-187500.015625	-187500.015625	462.000000	430.000000	1018.000000	1607948878.033946
562	1835.614624	27811.716797	-65453.460938	-187500.015625	-187500.015625	-187500.015625	-187500.015625	-187500.015625	461.000000	429.000000	1019.000000	1607948878.033948
563	1349.866455	27332.673828	-50905.695312	-187500.015625	-187500.015625	-187500.015625	-187500.015625	-187500.015625	460.000000	429.000000	1019.000000	1607948878.033950
564	965.014160	26949.810547	-25848.003906	-187500.015625	-187500.015625	-187500.015625	-187500.015625	-187500.015625	461.000000	429.000000	1019.000000	1607948878.033951
565	1190.208008	27164.990234	-24119.789062	-187500.015625	-187500.015625	-187500.015625	-187500.015625	-187500.015625	462.000000	429.000000	1018.000000	1607948878.033953
566	1751.683838	27720.095703	-48876.089844	-187500.015625	-187500.015625	-187500.015625	-187500.015625	-187500.015625	462.000000	429.000000	1018.000000	1607948878.033954
567	1837.000366	27813.906250	-65415.417969	-187500.015625	-187500.015625	-187500.015625	-187500.015625	-187500.015625	460.000000	430.000000	1018.000000	1607948878.033956
568	1354.873291	27338.931641	-51167.523438	-187500.015625	-187500.015625	-187500.015625	-187500.015625	-187500.015625	460.000000	429.000000	1019.000000	1607948878.033958
569	971.250305	26954.728516	-26224.742188	-187500.015625	-187500.015625	-187500.015625	-187500.015625	-187500.015625	461.000000	430.000000	1018.000000	1607948878.033959
570	1205.496582	27181.777344	-24428.376953	-187500.015625	-187500.015625	-187500.015625	-187500.015625	-187500.015625	462.000000	428.000000	1018.000000	1607948878.033961
571	1742.832520	27715.894531	-47849.406250	-187500.015625	-187500.015625	-187500.015625	-187500.015625	-187500.015625	461.000000	430.000000	1018.000000	1607948878.033963
572	1848.176270	27826.222656	-64397.519531	-187500.015625	-187500.015625	-187500.015625	-187500.015625	-187500.015625	460.000000	429.000000	1019.000000	1607948878.033964
573	1370.161865	27357.304688	-50815.906250	-187500.015625	-187500.015625	-187500.015625	-187500.015625	-187500.015625	460.000000	429.000000	1019.000000	1607948878.033966
574	972.054993	26964.496094	-25808.462891	-187500.015625	-187500.015625	-187500.015625	-187500.015625	-187500.015625	461.000000	429.000000	1019.000000	1607948878.033967
575	1201.875610	27187.498047	-23429.589844	-187500.015625	-187500.015625	-187500.015625	-187500.015625	-187500.015625	462.000000	428.000000	1019.000000	1607948878.033970
576	1757.472900	27731.875000	-48106.964844	-187500.015625	-187500.015625	-187500.015625	-187500.015625	-187500.015625	462.000000	430.000000	1019.000000	1607948878.033972
577	1859.955688	27840.974609	-65335.355469	-187500.015625	-187500.015625	-187500.015625	-187500.015625	-187500.015625	460.000000	429.000000	1018.000000	1607948878.033973
578	1394.033569	27380.238281	-51824.886719	-187500.015625	-187500.015625	-187500.015625	-187500.015625	-187500.015625	460.000000	429.000000	1019.000000	1607948878.033975
579	1004.196777	26993.730469	-26499.623047	-187500.015625	-187500.015625	-187500.015625	-187500.015625	-187500.015625	461.000000	430.000000	1017.000000	1607948878.033976
580	1210.972778	27192.595703	-23555.207031	-187500.015625	-187500.015625	-187500.015625	-187500.015625	-187500.015625	462.000000	429.000000	1019.000000	1607948878.033978
581	1764.871338	27736.144531	-47974.441406	-187500.015625	-187500.015625	-187500.015625	-187500.015625	-187500.015625	462.000000	429.000000	1019.000000	1607948878.033980
582	1862.079102	27838.292969	-65402.476562	-187500.015625	-187500.015625	-187500.015625	-187500.015625	-187500.015625	461.000000	429.000000	1019.000000	1607948878.033982
583	1383.327026	27367.027344	-52097.378906	-187500.015625	-187500.015625	-187500.015625	-187500.015625	-187500.015625	460.000000	430.000000	1018.000000	1607948878.033984
584	966.109436	26952.917969	-26659.796875	-187500.015625	-187500.015625	-187500.015625	-187500.015625	-187500.015625	461.000000	430.000000	1019.000000	1607948878.033986
585	1174.002930	27155.312500	-23339.958984	-187500.015625	-187500.015625	-187500.015625	-187500.015625	-187500.015625	462.000000	430.000000	1018.000000	1607948878.033987
586	1744.754761	27718.867188	-47539.656250	-187500.015625	-187500.015625	-187500.015625	-187500.015625	-187500.015625	462.000000	428.000000	1019.000000	1607948878.033989
587	1870.505615	27849.847656	-65361.796875	-187500.015625	-187500.015625	-187500.015625	-187500.015625	-187500.015625	461.000000	430.000000	1019.000000	1607948878.033990
588	1397.587524	27380.572266	-52471.031250	-187500.015625	-187500.015625	-187500.015625	-187500.015625	-187500.015625	460.000000	428.000000	1019.000000	1607948878.033992
589	958.420410	26943.619141	-26953.363281	-187500.015625	-187500.015625	-187500.015625	-187500.015625	-187500.015625	461.000000	429.000000	1018.000000	1607948878.033993
590	1161.865967	27142.035156	-23169.617188	-187500.015625	-187500.015625	-187500.015625	-187500.015625	-187500.015625	462.000000	427.000000	1018.000000	1607948878.033995
591	1743.547729	27715.894531	-47139.738281	-187500.015625	-187500.015625	-187500.015625	-187500.015625	-187500.015625	461.000000	428.000000	1018.000000	1607948878.033997
592	1878.798218	27855.837891	-65245.367188	-187500.015625	-187500.015625	-187500.015625	-187500.015625	-187500.015625	461.000000	429.000000	1019.000000	1607948878.033998
593	1393.988892	27377.689453	-52675.324219	-187500.015625	-187500.015625	-187500.015625	-187500.015625	-187500.015625	460.000000	429.000000	1017.000000	1607948878.034000
594	965.774170	26957.857422	-27149.656250	-187500.015625	-187500.015625	-187500.015625	-187500.015625	-187500.015625	461.000000	430.000000	1019.000000	1607948878.034002
595	1187.190552	27172.701172	-23079.650391	-187500.015625	-187500.015625	-187500.015625	-187500.015625	-187500.015625	462.000000	429.000000	1018.000000	1607948878.034003
596	1741.111450	27717.414062	-46683.898438	-187500.015625	-187500.015625	-187500.015625	-187500.015625	-187500.015625	462.000000	431.000000	1019.000000	1607948878.034005
597	1889.012939	27871.193359	-65075.402344	-187500.015625	-187500.015625	-187500.015625	-187500.015625	-187500.015625	461.000000	429.000000	1018.000000	1607948878.034006
598	1434.177246	27421.208984	-52938.226562	-187500.015625	-187500.015625	-187500.015625	-187500.015625	-187500.015625	460.000000	429.000000	1018.000000	1607948878.034008
599	984.728394	26974.777344	-27436.900391	-187500.015625	-187500.015625	-187500.015625	-187500.015625	-187500.015625	461.000000	430.000000	1019.000000	1607948878.034010
600	1163.877686	27147.154297	-22968.160156	-187500.015625	-187500.015625	-187500.015625	-187500.015625	-187500.015625	462.000000	429.000000	1019.000000	1607948878.034011
601	1720.592529	27694.994141	-46342.363281	-187500.015625	-187500.015625	-187500.015625	-187500.015625	-187500.015625	462.000000	429.000000	1018.000000	1607948878.034013
602	1881.592163	27858.966797	-65017.667969	-187500.015625	-187500.015625	-187500.015625	-187500.015625	-187500.015625	461.000000	430.000000	1019.000000	1607948878.513120
603	1430.019897	27415.375000	-53255.621094	-187500.015625	-187500.015625	-187500.015625	-187500.015625	-187500.015625	460.000000	429.000000	1019.000000	1607948878.513484
604	1001.849854	26989.574219	-27729.082031	-187500.015625	-187500.015625	-187500.015625	-187500.015625	-187500.015625	461.000000	430.000000	1018.000000	1607948878.513486
605	1160.748413	27140.537109	-22797.705078	-187500.015625	-187500.015625	-187500.015625	-187500.015625	-187500.015625	462.000000	428.000000	1019.000000	1607948878.513491
606	1731.790771	27701.611328	-46233.441406	-187500.015625	-187500.015625	-187500.015625	-187500.015625	-187500.015625	462.000000	429.000000	1018.000000	1607948878.513493
607	1891.091675	27867.326172	-65168.656250	-187500.015625	-187500.015625	-187500.015625	-187500.015625	-187500.015625	461.000000	429.000000	1019.000000	1607948878.513494
608	1432.635010	27417.498047	-53623.441406	-187500.015625	-187500.015625	-187500.015625	-187500.015625	-187500.015625	460.000000	428.000000	1019.000000	1607948878.513496
609	993.557373	26983.158203	-27930.425781	-187500.015625	-187500.015625	-187500.015625	-187500.015625	-187500.015625	461.000000	430.000000	1018.000000	1607948878.513498
610	1159.273193	27142.750000	-22539.162109	-187500.015625	-187500.015625	-187500.015625	-187500.015625	-187500.015625	462.000000	429.000000	1018.000000	1607948878.513499
611	1721.643066	27696.179688	-45895.148438	-187500.015625	-187500.015625	-187500.015625	-187500.015625	-187500.015625	462.000000	429.000000	1018.000000	1607948878.513501
612	1881.189819	27861.335938	-65265.394531	-187500.015625	-187500.015625	-187500.015625	-187500.015625	-187500.015625	461.000000	429.000000	1018.000000	1607948878.513502
613	1435.943115	27424.404297	-54074.992188	-187500.015625	-187500.015625	-187500.015625	-187500.015625	-187500.015625	460.000000	429.000000	1019.000000	1607948878.513504
614	996.753662	26987.406250	-28327.974609	-187500.015625	-187500.015625	-187500.015625	-187500.015625	-187500.015625	461.000000	430.000000	1018.000000	1607948878.513506
615	1154.042847	27134.279297	-22496.806641	-187500.015625	-187500.015625	-187500.015625	-187500.015625	-187500.015625	462.000000	429.000000	1018.000000	1607948878.513507
616	1713.551758	27681.292969	-45555.828125	-187500.015625	-187500.015625	-187500.015625	-187500.015625	-187500.015625	462.000000	429.000000	1019.000000	1607948878.513509
617	1882.218018	27853.312500	-65066.351562	-187500.015625	-187500.015625	-187500.015625	-187500.015625	-187500.015625	461.000000	430.000000	1018.000000	1607948878.513511
618	1435.116089	27415.285156	-54235.410156	-187500.015625	-187500.015625	-187500.015625	-187500.015625	-187500.015625	460.000000	429.000000	1018.000000	1607948878.513512
619	990.830444	26977.101562	-28505.246094	-187500.015625	-187500.015625	-187500.015625	-187500.015625	-187500.015625	461.000000	431.000000	1018.000000	1607948878.513514
620	1141.570557	27122.767578	-22378.251953	-187500.015625	-187500.015625	-187500.015625	-187500.015625	-187500.015625	462.000000	429.000000	1019.000000	1607948878.513515
621	1718.178589	27689.808594	-45067.640625	-187500.015625	-187500.015625	-187500.015625	-187500.015625	-187500.015625	462.000000	429.000000	1018.000000	1607948878.513517
622	1910.090576	27885.140625	-64865.339844	-187500.015625	-187500.015625	-187500.015625	-187500.015625	-187500.015625	461.000000	429.000000	1019.000000	1607948878.513519
623	1465.290894	27448.478516	-54504.191406	-187500.015625	-187500.015625	-187500.015625	-187500.015625	-187500.015625	460.000000	430.000000	1018.000000	1607948878.513520
624	1008.175415	26996.591797	-28862.181641	-187500.015625	-187500.015625	-187500.015625	-187500.015625	-187500.015625	461.000000	429.000000	1018.000000	1607948878.513522
625	1149.103149	27132.960938	-22481.763672	-187500.015625	-187500.015625	-187500.015625	-187500.015625	-187500.015625	462.000000	429.000000	1019.000000	1607948878.513524
626	1696.899658	27673.380859	-44627.535156	-187500.015625	-187500.015625	-187500.015625	-187500.015625	-187500.015625	462.000000	429.000000	1019.000000	1607948878.513525
627	1892.119751	27870.568359	-64631.074219	-187500.015625	-187500.015625	-187500.015625	-187500.015625	-187500.015625	461.000000	429.000000	1019.000000	1607948878.513527
628	1455.947876	27441.414062	-54701.601562	-187500.015625	-187500.015625	-187500.015625	-187500.015625	-187500.015625	460.000000	427.000000	1019.000000	1607948878.513529
629	997.848877	26987.472656	-29065.357422	-187500.015625	-187500.015625	-187500.015625	-187500.015625	-187500.015625	461.000000	430.000000	1018.000000	1607948878.513531
630	1120.515259	27103.791016	-22217.298828	-187500.015625	-187500.015625	-187500.015625	-187500.015625	-187500.015625	462.000000	428.000000	1019.000000	1607948878.513566
631	1679.308838	27653.755859	-44520.648438	-187500.015625	-187500.015625	-187500.015625	-187500.015625	-187500.015625	462.000000	429.000000	1018.000000	1607948878.513568
632	1878.976929	27858.833984	-64890.398438	-187500.015625	-187500.015625	-187500.015625	-187500.015625	-187500.015625	461.000000	429.000000	1019.000000	1607948878.513569
633	1444.548462	27434.664062	-55193.628906	-187500.015625	-187500.015625	-187500.015625	-187500.015625	-187500.015625	460.000000	429.000000	1018.000000	1607948878.513571
634	987.455322	26982.109375	-29404.658203	-187500.015625	-187500.015625	-187500.015625	-187500.015625	-187500.015625	461.000000	430.000000	1018.000000	1607948878.513573
635	1114.972046	27102.025391	-22040.673828	-187500.015625	-187500.015625	-187500.015625	-187500.015625	-187500.015625	462.000000	428.000000	1018.000000	1607948878.513574
636	1693.479858	27671.279297	-44313.628906	-187500.015625	-187500.015625	-187500.015625	-187500.015625	-187500.015625	462.000000	429.000000	1018.000000	1607948878.513576
637	1893.907959	27874.681641	-65056.785156	-187500.015625	-187500.015625	-187500.015625	-187500.015625	-187500.015625	461.000000	429.000000	1018.000000	1607948878.513578
638	1456.618408	27441.593750	-55689.078125	-187500.015625	-187500.015625	-187500.015625	-187500.015625	-187500.015625	460.000000	429.000000	1018.000000	1607948878.513580
639	996.194885	26984.232422	-29842.796875	-187500.015625	-187500.015625	-187500.015625	-187500.015625	-187500.015625	461.000000	430.000000	1018.000000	1607948878.513581
640	1107.953613	27089.150391	-22043.937500	-187500.015625	-187500.015625	-187500.015625	-187500.015625	-187500.015625	462.000000	429.000000	1018.000000	1607948878.513583
641	1678.526489	27650.560547	-44045.472656	-187500.015625	-187500.015625	-187500.015625	-187500.015625	-187500.015625	462.000000	428.000000	1019.000000	1607948878.513585
642	1887.247070	27864.533203	-64954.925781	-187500.015625	-187500.015625	-187500.015625	-187500.015625	-187500.015625	461.000000	429.000000	1018.000000	1607948878.513586
643	1461.155884	27448.566406	-55944.871094	-187500.015625	-187500.015625	-187500.015625	-187500.015625	-187500.015625	460.000000	428.000000	1019.000000	1607948878.513588
644	994.339661	26986.712891	-30123.937500	-187500.015625	-187500.015625	-187500.015625	-187500.015625	-187500.015625	461.000000	430.000000	1018.000000	1607948878.513608
645	1103.125610	27089.708984	-21977.375000	-187500.015625	-187500.015625	-187500.015625	-187500.015625	-187500.015625	462.000000	430.000000	1019.000000	1607948878.513610
646	1676.894897	27654.605469	-43598.550781	-187500.015625	-187500.015625	-187500.015625	-187500.015625	-187500.015625	462.000000	431.000000	1018.000000	1607948878.513611
647	1901.798096	27881.632812	-64758.812500	-187500.015625	-187500.015625	-187500.015625	-187500.015625	-187500.015625	461.000000	429.000000	1019.000000	1607948878.513613
648	1479.193726	27468.125000	-56198.117188	-187500.015625	-187500.015625	-187500.015625	-187500.015625	-187500.015625	460.000000	429.000000	1018.000000	1607948878.513614
649	1004.465027	26999.408203	-30407.625000	-187500.015625	-187500.015625	-187500.015625	-187500.015625	-187500.015625	461.000000	430.000000	1019.000000	1607948878.513616
650	1099.079956	27085.529297	-21876.121094	-187500.015625	-187500.015625	-187500.015625	-187500.015625	-187500.015625	462.000000	429.000000	1018.000000	1607948878.513618
651	1659.348755	27633.103516	-43240.656250	-187500.015625	-187500.015625	-187500.015625	-187500.015625	-187500.015625	462.000000	429.000000	1018.000000	1607948878.513619
652	1890.689331	27866.232422	-64625.687500	-187500.015625	-187500.015625	-187500.015625	-187500.015625	-187500.015625	461.000000	430.000000	1019.000000	1607948878.513622
653	1478.746704	27462.312500	-56472.507812	-187500.015625	-187500.015625	-187500.015625	-187500.015625	-187500.015625	460.000000	429.000000	1018.000000	1607948878.513623
654	1002.833313	26992.099609	-30679.689453	-187500.015625	-187500.015625	-187500.015625	-187500.015625	-187500.015625	461.000000	430.000000	1018.000000	1607948878.513625
655	1092.374390	27075.359375	-21741.117188	-187500.015625	-187500.015625	-187500.015625	-187500.015625	-187500.015625	462.000000	429.000000	1018.000000	1607948878.513627
656	1661.203979	27632.746094	-42890.312500	-187500.015625	-187500.015625	-187500.015625	-187500.015625	-187500.015625	462.000000	429.000000	1019.000000	1607948878.513628
657	1896.344238	27871.484375	-64578.054688	-187500.015625	-187500.015625	-187500.015625	-187500.015625	-187500.015625	461.000000	431.000000	1018.000000	1607948878.513630
658	1484.625122	27470.359375	-56798.304688	-187500.015625	-187500.015625	-187500.015625	-187500.015625	-187500.015625	460.000000	428.000000	1019.000000	1607948878.513632
659	1004.867310	26999.029297	-31007.277344	-187500.015625	-187500.015625	-187500.015625	-187500.015625	-187500.015625	461.000000	429.000000	1018.000000	1607948878.513633
660	1080.840942	27068.878906	-21642.277344	-187500.015625	-187500.015625	-187500.015625	-187500.015625	-187500.015625	462.000000	429.000000	1018.000000	1607948878.513635
661	1640.997925	27617.232422	-42577.253906	-187500.015625	-187500.015625	-187500.015625	-187500.015625	-187500.015625	462.000000	431.000000	1018.000000	1607948878.513636
662	1889.415283	27868.847656	-64573.160156	-187500.015625	-187500.015625	-187500.015625	-187500.015625	-187500.015625	461.000000	429.000000	1019.000000	1607948878.513638
663	1483.842896	27471.589844	-57159.085938	-187500.015625	-187500.015625	-187500.015625	-187500.015625	-187500.015625	460.000000	429.000000	1017.000000	1607948878.513640
664	1001.089905	26994.111328	-31420.539062	-187500.015625	-187500.015625	-187500.015625	-187500.015625	-187500.015625	461.000000	430.000000	1019.000000	1607948878.513641
665	1073.353027	27060.517578	-21721.625000	-187500.015625	-187500.015625	-187500.015625	-187500.015625	-187500.015625	462.000000	428.000000	1018.000000	1607948878.513643
666	1637.399292	27613.992188	-42374.792969	-187500.015625	-187500.015625	-187500.015625	-187500.015625	-187500.015625	462.000000	429.000000	1019.000000	1607948878.513644
667	1896.344238	27874.748047	-64516.652344	-187500.015625	-187500.015625	-187500.015625	-187500.015625	-187500.015625	461.000000	430.000000	1018.000000	1607948878.513646
668	1498.214966	27485.291016	-57424.355469	-187500.015625	-187500.015625	-187500.015625	-187500.015625	-187500.015625	461.000000	428.000000	1019.000000	1607948878.513648
669	1009.695312	27004.974609	-31669.560547	-187500.015625	-187500.015625	-187500.015625	-187500.015625	-187500.015625	461.000000	431.000000	1018.000000	1607948878.513649
670	1075.856445	27068.609375	-21620.931641	-187500.015625	-187500.015625	-187500.015625	-187500.015625	-187500.015625	462.000000	430.000000	1018.000000	1607948878.513651
671	1629.576172	27612.136719	-41997.003906	-187500.015625	-187500.015625	-187500.015625	-187500.015625	-187500.015625	462.000000	428.000000	1019.000000	1607948878.513653
672	1893.215088	27877.496094	-64327.289062	-187500.015625	-187500.015625	-187500.015625	-187500.015625	-187500.015625	461.000000	430.000000	1018.000000	1607948878.513654
673	1503.400635	27495.707031	-57691.863281	-187500.015625	-187500.015625	-187500.015625	-187500.015625	-187500.015625	460.000000	427.000000	1018.000000	1607948878.513656
674	1010.947021	27008.037109	-32021.419922	-187500.015625	-187500.015625	-187500.015625	-187500.015625	-187500.015625	461.000000	430.000000	1018.000000	1607948878.513658
675	1068.189819	27059.826172	-21715.589844	-187500.015625	-187500.015625	-187500.015625	-187500.015625	-187500.015625	462.000000	427.000000	1019.000000	1607948878.513660
676	1617.863892	27599.083984	-41621.515625	-187500.015625	-187500.015625	-187500.015625	-187500.015625	-187500.015625	462.000000	429.000000	1018.000000	1607948878.513662
677	1883.268555	27864.869141	-64063.808594	-187500.015625	-187500.015625	-187500.015625	-187500.015625	-187500.015625	461.000000	429.000000	1018.000000	1607948878.513663
678	1498.080933	27487.257812	-57855.097656	-187500.015625	-187500.015625	-187500.015625	-187500.015625	-187500.015625	460.000000	430.000000	1019.000000	1607948878.513665
679	1014.791504	27011.544922	-32330.367188	-187500.015625	-187500.015625	-187500.015625	-187500.015625	-187500.015625	461.000000	430.000000	1019.000000	1607948878.513666
680	1066.245239	27057.880859	-21773.884766	-187500.015625	-187500.015625	-187500.015625	-187500.015625	-187500.015625	462.000000	430.000000	1018.000000	1607948878.513668
681	1603.692871	27585.716797	-41280.250000	-187500.015625	-187500.015625	-187500.015625	-187500.015625	-187500.015625	462.000000	429.000000	1019.000000	1607948878.513669
682	1880.429810	27863.191406	-63889.128906	-187500.015625	-187500.015625	-187500.015625	-187500.015625	-187500.015625	461.000000	430.000000	1018.000000	1607948878.513671
683	1506.865112	27497.740234	-58133.019531	-187500.015625	-187500.015625	-187500.015625	-187500.015625	-187500.015625	460.000000	428.000000	1019.000000	1607948878.513673
684	1008.041260	27005.152344	-32575.632812	-187500.015625	-187500.015625	-187500.015625	-187500.015625	-187500.015625	461.000000	431.000000	1019.000000	1607948878.513674
685	1044.273438	27038.568359	-21417.708984	-187500.015625	-187500.015625	-187500.015625	-187500.015625	-187500.015625	462.000000	429.000000	1018.000000	1607948878.513676
686	1602.441162	27585.046875	-41005.882812	-187500.015625	-187500.015625	-187500.015625	-187500.015625	-187500.015625	462.000000	429.000000	1017.000000	1607948878.513678
687	1890.376343	27873.250000	-64057.011719	-187500.015625	-187500.015625	-187500.015625	-187500.015625	-187500.015625	461.000000	430.000000	1019.000000	1607948878.513680
688	1515.582275	27506.972656	-58672.367188	-187500.015625	-187500.015625	-187500.015625	-187500.015625	-187500.015625	460.000000	429.000000	1018.000000	1607948878.513681
689	1018.926575	27015.613281	-33125.039062	-187500.015625	-187500.015625	-187500.015625	-187500.015625	-187500.015625	461.000000	430.000000	1019.000000	1607948878.513683
690	1042.463013	27034.054688	-21498.466797	-187500.015625	-187500.015625	-187500.015625	-187500.015625	-187500.015625	462.000000	429.000000	1018.000000	1607948878.513685
691	1589.700684	27571.837891	-40794.367188	-187500.015625	-187500.015625	-187500.015625	-187500.015625	-187500.015625	462.000000	429.000000	1019.000000	1607948878.513686
692	1873.992554	27857.425781	-64000.507812	-187500.015625	-187500.015625	-187500.015625	-187500.015625	-187500.015625	461.000000	430.000000	1019.000000	1607948878.513688
693	1507.155762	27500.556641	-58858.152344	-187500.015625	-187500.015625	-187500.015625	-187500.015625	-187500.015625	460.000000	430.000000	1018.000000	1607948878.513689
694	1014.523315	27012.507812	-33330.785156	-187500.015625	-187500.015625	-187500.015625	-187500.015625	-187500.015625	461.000000	429.000000	1019.000000	1607948878.513691
695	1035.198608	27027.750000	-21421.396484	-187500.015625	-187500.015625	-187500.015625	-187500.015625	-187500.015625	462.000000	429.000000	1017.000000	1607948878.513692
696	1581.721191	27562.001953	-40443.289062	-187500.015625	-187500.015625	-187500.015625	-187500.015625	-187500.015625	462.000000	428.000000	1018.000000	1607948878.513694
697	1880.720459	27862.164062	-63851.667969	-187500.015625	-187500.015625	-187500.015625	-187500.015625	-187500.015625	461.000000	429.000000	1018.000000	1607948878.513696
698	1522.891357	27513.789062	-59151.007812	-187500.015625	-187500.015625	-187500.015625	-187500.015625	-187500.015625	460.000000	429.000000	1019.000000	1607948878.513698
699	1021.117065	27019.458984	-33696.707031	-187500.015625	-187500.015625	-187500.015625	-187500.015625	-187500.015625	461.000000	431.000000	1018.000000	1607948878.513700
700	1030.884766	27025.695312	-21373.787109	-187500.015625	-187500.015625	-187500.015625	-187500.015625	-187500.015625	462.000000	430.000000	1019.000000	1607948878.513701
701	1574.099243	27556.972656	-40047.640625	-187500.015625	-187500.015625	-187500.015625	-187500.015625	-187500.015625	462.000000	429.000000	1019.000000	1607948878.513703
702	1881.301514	27867.013672	-63633.468750	-187500.015625	-187500.015625	-187500.015625	-187500.015625	-187500.015625	461.000000	430.000000	1018.000000	1607948878.513704
703	1530.781494	27525.166016	-59351.546875	-187500.015625	-187500.015625	-187500.015625	-187500.015625	-187500.015625	460.000000	430.000000	1019.000000	1607948878.513706
704	1026.012085	27023.570312	-34048.277344	-187500.015625	-187500.015625	-187500.015625	-187500.015625	-187500.015625	461.000000	430.000000	1018.000000	1607948878.513708
705	1019.999451	27011.544922	-21406.152344	-187500.015625	-187500.015625	-187500.015625	-187500.015625	-187500.015625	462.000000	429.000000	1018.000000	1607948878.513709
706	1562.297485	27544.298828	-39777.140625	-187500.015625	-187500.015625	-187500.015625	-187500.015625	-187500.015625	462.000000	429.000000	1018.000000	1607948878.513711
707	1875.288940	27859.750000	-63541.515625	-187500.015625	-187500.015625	-187500.015625	-187500.015625	-187500.015625	461.000000	429.000000	1019.000000	1607948878.513713
708	1524.746582	27518.841797	-59608.457031	-187500.015625	-187500.015625	-187500.015625	-187500.015625	-187500.015625	460.000000	429.000000	1018.000000	1607948878.513714
709	1014.187988	27014.832031	-34262.855469	-187500.015625	-187500.015625	-187500.015625	-187500.015625	-187500.015625	461.000000	429.000000	1019.000000	1607948878.513716
710	1007.638977	27003.542969	-21186.972656	-187500.015625	-187500.015625	-187500.015625	-187500.015625	-187500.015625	462.000000	429.000000	1018.000000	1607948878.513717
711	1550.182861	27534.845703	-39367.007812	-187500.015625	-187500.015625	-187500.015625	-187500.015625	-187500.015625	462.000000	428.000000	1019.000000	1607948878.513719
712	1874.663086	27862.296875	-63454.542969	-187500.015625	-187500.015625	-187500.015625	-187500.015625	-187500.015625	461.000000	430.000000	1019.000000	1607948878.513721
713	1535.609497	27531.492188	-59959.109375	-187500.015625	-187500.015625	-187500.015625	-187500.015625	-187500.015625	460.000000	428.000000	1019.000000	1607948878.513722
714	1023.262817	27023.927734	-34704.078125	-187500.015625	-187500.015625	-187500.015625	-187500.015625	-187500.015625	461.000000	430.000000	1019.000000	1607948878.513724
715	1002.520386	26998.134766	-21289.298828	-187500.015625	-187500.015625	-187500.015625	-187500.015625	-187500.015625	462.000000	430.000000	1017.000000	1607948878.513726
716	1537.732910	27522.126953	-39104.531250	-187500.015625	-187500.015625	-187500.015625	-187500.015625	-187500.015625	462.000000	428.000000	1018.000000	1607948878.513727
717	1858.189819	27844.037109	-63278.546875	-187500.015625	-187500.015625	-187500.015625	-187500.015625	-187500.015625	461.000000	430.000000	1018.000000	1607948878.513729
718	1518.532715	27514.503906	-60114.968750	-187500.015625	-187500.015625	-187500.015625	-187500.015625	-187500.015625	460.000000	429.000000	1019.000000	1607948878.513730
719	1004.263855	27005.914062	-34926.589844	-187500.015625	-187500.015625	-187500.015625	-187500.015625	-187500.015625	460.000000	430.000000	1018.000000	1607948878.513732
720	981.152161	26978.576172	-21231.162109	-187500.015625	-187500.015625	-187500.015625	-187500.015625	-187500.015625	462.000000	429.000000	1018.000000	1607948878.513734
721	1520.499756	27505.988281	-38684.878906	-187500.015625	-187500.015625	-187500.015625	-187500.015625	-187500.015625	462.000000	430.000000	1017.000000	1607948878.513736
722	1859.799194	27844.863281	-62974.898438	-187500.015625	-187500.015625	-187500.015625	-187500.015625	-187500.015625	461.000000	430.000000	1019.000000	1607948878.992617
723	1528.725098	27522.751953	-60324.851562	-187500.015625	-187500.015625	-187500.015625	-187500.015625	-187500.015625	460.000000	430.000000	1018.000000	1607948878.992797
724	1010.500000	27009.019531	-35236.183594	-187500.015625	-187500.015625	-187500.015625	-187500.015625	-187500.015625	461.000000	429.000000	1018.000000	1607948878.992799
725	980.593323	26973.882812	-21135.832031	-187500.015625	-187500.015625	-187500.015625	-187500.015625	-187500.015625	462.000000	429.000000	1018.000000	1607948878.992800
726	1517.795166	27501.027344	-38294.839844	-187500.015625	-187500.015625	-187500.015625	-187500.015625	-187500.015625	462.000000	428.000000	1019.000000	1607948878.992802
727	1858.368652	27844.037109	-62765.796875	-187500.015625	-187500.015625	-187500.015625	-187500.015625	-187500.015625	461.000000	430.000000	1018.000000	1607948878.992804
728	1533.508423	27528.654297	-60481.984375	-187500.015625	-187500.015625	-187500.015625	-187500.015625	-187500.015625	460.000000	430.000000	1019.000000	1607948878.992806
729	1012.757507	27013.042969	-35529.996094	-187500.015625	-187500.015625	-187500.015625	-187500.015625	-187500.015625	461.000000	430.000000	1018.000000	1607948878.992808
730	982.672058	26980.677734	-21176.355469	-187500.015625	-187500.015625	-187500.015625	-187500.015625	-187500.015625	462.000000	430.000000	1019.000000	1607948878.992834
731	1518.890381	27506.771484	-38050.824219	-187500.015625	-187500.015625	-187500.015625	-187500.015625	-187500.015625	462.000000	430.000000	1018.000000	1607948878.992836
732	1865.811768	27852.552734	-62648.832031	-187500.015625	-187500.015625	-187500.015625	-187500.015625	-187500.015625	461.000000	430.000000	1019.000000	1607948878.992838
733	1550.004028	27542.667969	-60744.527344	-187500.015625	-187500.015625	-187500.015625	-187500.015625	-187500.015625	460.000000	430.000000	1019.000000	1607948878.992840
734	1026.526123	27022.765625	-35849.402344	-187500.015625	-187500.015625	-187500.015625	-187500.015625	-187500.015625	461.000000	430.000000	1018.000000	1607948878.992842
735	971.116211	26965.769531	-21040.009766	-187500.015625	-187500.015625	-187500.015625	-187500.015625	-187500.015625	462.000000	429.000000	1018.000000	1607948878.992845
736	1506.462769	27491.169922	-37618.699219	-187500.015625	-187500.015625	-187500.015625	-187500.015625	-187500.015625	462.000000	429.000000	1018.000000	1607948878.992847
737	1868.561035	27853.000000	-62526.632812	-187500.015625	-187500.015625	-187500.015625	-187500.015625	-187500.015625	461.000000	430.000000	1018.000000	1607948878.992849
738	1558.944702	27550.603516	-61025.000000	-187500.015625	-187500.015625	-187500.015625	-187500.015625	-187500.015625	460.000000	431.000000	1019.000000	1607948878.992850
739	1034.952759	27029.941406	-36215.324219	-187500.015625	-187500.015625	-187500.015625	-187500.015625	-187500.015625	461.000000	429.000000	1017.000000	1607948878.992852
740	990.472839	26984.433594	-21083.037109	-187500.015625	-187500.015625	-187500.015625	-187500.015625	-187500.015625	462.000000	430.000000	1019.000000	1607948878.992854
741	1519.449219	27503.126953	-37318.382812	-187500.015625	-187500.015625	-187500.015625	-187500.015625	-187500.015625	462.000000	429.000000	1019.000000	1607948878.992856
742	1881.256836	27864.220703	-62283.535156	-187500.015625	-187500.015625	-187500.015625	-187500.015625	-187500.015625	461.000000	429.000000	1019.000000	1607948878.992857
743	1582.548096	27574.787109	-61151.554688	-187500.015625	-187500.015625	-187500.015625	-187500.015625	-187500.015625	460.000000	429.000000	1017.000000	1607948878.992859
744	1059.338501	27057.970703	-36511.730469	-187500.015625	-187500.015625	-187500.015625	-187500.015625	-187500.015625	461.000000	429.000000	1018.000000	1607948878.992861
745	1007.974243	27001.085938	-21601.708984	-187500.015625	-187500.015625	-187500.015625	-187500.015625	-187500.015625	462.000000	429.000000	1019.000000	1607948878.992866
746	1505.814575	27490.341797	-36798.660156	-187500.015625	-187500.015625	-187500.015625	-187500.015625	-187500.015625	462.000000	430.000000	1019.000000	1607948878.992882
747	1866.459961	27849.289062	-60881.546875	-187500.015625	-187500.015625	-187500.015625	-187500.015625	-187500.015625	461.000000	429.000000	1019.000000	1607948878.992884
748	1589.678345	27579.951172	-60508.964844	-187500.015625	-187500.015625	-187500.015625	-187500.015625	-187500.015625	460.000000	429.000000	1017.000000	1607948878.992886
749	1065.820557	27061.099609	-36307.414062	-187500.015625	-187500.015625	-187500.015625	-187500.015625	-187500.015625	461.000000	430.000000	1018.000000	1607948878.992887
750	987.410645	26979.179688	-20789.289062	-187500.015625	-187500.015625	-187500.015625	-187500.015625	-187500.015625	462.000000	430.000000	1018.000000	1607948878.992889
751	1503.892334	27483.660156	-36469.460938	-187500.015625	-187500.015625	-187500.015625	-187500.015625	-187500.015625	462.000000	428.000000	1018.000000	1607948878.992890
752	1885.347168	27866.232422	-61779.281250	-187500.015625	-187500.015625	-187500.015625	-187500.015625	-187500.015625	461.000000	429.000000	1018.000000	1607948878.992909
753	1596.227417	27585.896484	-61533.234375	-187500.015625	-187500.015625	-187500.015625	-187500.015625	-187500.015625	460.000000	428.000000	1019.000000	1607948878.992911
754	1066.245239	27061.681641	-37193.054688	-187500.015625	-187500.015625	-187500.015625	-187500.015625	-187500.015625	460.000000	429.000000	1018.000000	1607948878.992912
755	985.018982	26978.644531	-21207.804688	-187500.015625	-187500.015625	-187500.015625	-187500.015625	-187500.015625	462.000000	430.000000	1018.000000	1607948878.992914
756	1503.177124	27484.330078	-36454.957031	-187500.015625	-187500.015625	-187500.015625	-187500.015625	-187500.015625	462.000000	429.000000	1018.000000	1607948878.992915
757	1887.783569	27866.992188	-61796.179688	-187500.015625	-187500.015625	-187500.015625	-187500.015625	-187500.015625	461.000000	429.000000	1019.000000	1607948878.992917
758	1605.838623	27593.406250	-61879.617188	-187500.015625	-187500.015625	-187500.015625	-187500.015625	-187500.015625	460.000000	430.000000	1017.000000	1607948878.992919
759	1080.282104	27072.164062	-37575.964844	-187500.015625	-187500.015625	-187500.015625	-187500.015625	-187500.015625	461.000000	429.000000	1019.000000	1607948878.992921
760	989.645813	26978.800781	-21206.730469	-187500.015625	-187500.015625	-187500.015625	-187500.015625	-187500.015625	462.000000	429.000000	1018.000000	1607948878.992922
761	1497.969116	27476.529297	-36074.460938	-187500.015625	-187500.015625	-187500.015625	-187500.015625	-187500.015625	462.000000	429.000000	1017.000000	1607948878.992924
762	1886.531860	27864.533203	-61592.062500	-187500.015625	-187500.015625	-187500.015625	-187500.015625	-187500.015625	461.000000	430.000000	1018.000000	1607948878.992926
763	1608.789062	27597.339844	-62125.843750	-187500.015625	-187500.015625	-187500.015625	-187500.015625	-187500.015625	460.000000	427.000000	1018.000000	1607948878.992927
764	1073.218994	27069.839844	-37972.058594	-187500.015625	-187500.015625	-187500.015625	-187500.015625	-187500.015625	460.000000	428.000000	1018.000000	1607948878.992929
765	974.379578	26972.541016	-21286.437500	-187500.015625	-187500.015625	-187500.015625	-187500.015625	-187500.015625	462.000000	431.000000	1019.000000	1607948878.992930
766	1487.486206	27475.097656	-35805.816406	-187500.015625	-187500.015625	-187500.015625	-187500.015625	-187500.015625	462.000000	430.000000	1019.000000	1607948878.992932
767	1888.722290	27873.919922	-61393.468750	-187500.015625	-187500.015625	-187500.015625	-187500.015625	-187500.015625	461.000000	430.000000	1018.000000	1607948878.992934
768	1614.220581	27607.287109	-62248.398438	-187500.015625	-187500.015625	-187500.015625	-187500.015625	-187500.015625	460.000000	429.000000	1019.000000	1607948878.992936
769	1086.160645	27086.490234	-38204.269531	-187500.015625	-187500.015625	-187500.015625	-187500.015625	-187500.015625	461.000000	430.000000	1018.000000	1607948878.992938
770	983.834351	26983.382812	-21278.994141	-187500.015625	-187500.015625	-187500.015625	-187500.015625	-187500.015625	462.000000	429.000000	1019.000000	1607948878.992939
771	1483.999268	27471.277344	-35440.097656	-187500.015625	-187500.015625	-187500.015625	-187500.015625	-187500.015625	462.000000	429.000000	1018.000000	1607948878.992941
772	1888.230591	27873.273438	-61093.441406	-187500.015625	-187500.015625	-187500.015625	-187500.015625	-187500.015625	461.000000	430.000000	1019.000000	1607948878.992943
773	1623.988281	27618.171875	-62426.476562	-187500.015625	-187500.015625	-187500.015625	-187500.015625	-187500.015625	461.000000	429.000000	1018.000000	1607948878.992944
774	1089.893433	27089.777344	-38547.414062	-187500.015625	-187500.015625	-187500.015625	-187500.015625	-187500.015625	461.000000	429.000000	1019.000000	1607948878.992946
775	974.290161	26971.246094	-21303.537109	-187500.015625	-187500.015625	-187500.015625	-187500.015625	-187500.015625	461.000000	430.000000	1018.000000	1607948878.992947
776	1475.617432	27459.363281	-35096.394531	-187500.015625	-187500.015625	-187500.015625	-187500.015625	-187500.015625	462.000000	429.000000	1019.000000	1607948878.992949
777	1887.247070	27869.070312	-60836.910156	-187500.015625	-187500.015625	-187500.015625	-187500.015625	-187500.015625	461.000000	430.000000	1018.000000	1607948878.992951
778	1636.013550	27627.044922	-62575.113281	-187500.015625	-187500.015625	-187500.015625	-187500.015625	-187500.015625	460.000000	428.000000	1019.000000	1607948878.992952
779	1101.739746	27099.791016	-38881.035156	-187500.015625	-187500.015625	-187500.015625	-187500.015625	-187500.015625	461.000000	430.000000	1018.000000	1607948878.992954
780	972.278503	26969.525391	-21363.505859	-187500.015625	-187500.015625	-187500.015625	-187500.015625	-187500.015625	462.000000	429.000000	1018.000000	1607948878.992956
781	1457.579590	27444.455078	-34804.324219	-187500.015625	-187500.015625	-187500.015625	-187500.015625	-187500.015625	462.000000	429.000000	1019.000000	1607948878.992957
782	1868.315186	27852.486328	-60627.675781	-187500.015625	-187500.015625	-187500.015625	-187500.015625	-187500.015625	461.000000	428.000000	1018.000000	1607948878.992959
783	1623.004761	27616.271484	-62772.839844	-187500.015625	-187500.015625	-187500.015625	-187500.015625	-187500.015625	461.000000	429.000000	1019.000000	1607948878.992960
784	1083.478394	27081.953125	-39209.250000	-187500.015625	-187500.015625	-187500.015625	-187500.015625	-187500.015625	460.000000	431.000000	1019.000000	1607948878.992962
785	947.490417	26943.193359	-21361.203125	-187500.015625	-187500.015625	-187500.015625	-187500.015625	-187500.015625	462.000000	429.000000	1019.000000	1607948878.992963
786	1433.015015	27415.843750	-34447.500000	-187500.015625	-187500.015625	-187500.015625	-187500.015625	-187500.015625	462.000000	429.000000	1018.000000	1607948878.992965
787	1853.495972	27834.939453	-60419.468750	-187500.015625	-187500.015625	-187500.015625	-187500.015625	-187500.015625	462.000000	429.000000	1018.000000	1607948878.992967
788	1622.513062	27613.634766	-63007.441406	-187500.015625	-187500.015625	-187500.015625	-187500.015625	-187500.015625	460.000000	429.000000	1019.000000	1607948878.992968
789	1083.791382	27079.830078	-39589.652344	-187500.015625	-187500.015625	-187500.015625	-187500.015625	-187500.015625	461.000000	430.000000	1018.000000	1607948878.992970
790	940.807251	26935.392578	-21472.650391	-187500.015625	-187500.015625	-187500.015625	-187500.015625	-187500.015625	462.000000	429.000000	1019.000000	1607948878.992971
791	1424.789551	27409.808594	-34183.347656	-187500.015625	-187500.015625	-187500.015625	-187500.015625	-187500.015625	462.000000	429.000000	1019.000000	1607948878.992974
792	1854.501831	27838.783203	-60215.953125	-187500.015625	-187500.015625	-187500.015625	-187500.015625	-187500.015625	462.000000	429.000000	1018.000000	1607948878.992975
793	1626.625732	27621.300781	-63129.058594	-187500.015625	-187500.015625	-187500.015625	-187500.015625	-187500.015625	461.000000	429.000000	1019.000000	1607948878.992977
794	1085.087769	27084.904297	-39856.222656	-187500.015625	-187500.015625	-187500.015625	-187500.015625	-187500.015625	460.000000	429.000000	1018.000000	1607948878.992979
795	930.413696	26926.744141	-21449.873047	-187500.015625	-187500.015625	-187500.015625	-187500.015625	-187500.015625	462.000000	429.000000	1019.000000	1607948878.992980
796	1410.685547	27395.593750	-33871.339844	-187500.015625	-187500.015625	-187500.015625	-187500.015625	-187500.015625	462.000000	429.000000	1018.000000	1607948878.992982
797	1850.187988	27833.708984	-60019.214844	-187500.015625	-187500.015625	-187500.015625	-187500.015625	-187500.015625	462.000000	430.000000	1018.000000	1607948878.992983
798	1628.749268	27622.396484	-63388.851562	-187500.015625	-187500.015625	-187500.015625	-187500.015625	-187500.015625	460.000000	429.000000	1018.000000	1607948878.992985
799	1079.768066	27078.376953	-40250.550781	-187500.015625	-187500.015625	-187500.015625	-187500.015625	-187500.015625	461.000000	429.000000	1019.000000	1607948878.992987
800	924.155212	26921.423828	-21527.992188	-187500.015625	-187500.015625	-187500.015625	-187500.015625	-187500.015625	461.000000	430.000000	1018.000000	1607948878.992988
801	1404.270630	27391.861328	-33496.324219	-187500.015625	-187500.015625	-187500.015625	-187500.015625	-187500.015625	462.000000	429.000000	1019.000000	1607948878.992990
802	1846.723389	27831.765625	-59726.070312	-187500.015625	-187500.015625	-187500.015625	-187500.015625	-187500.015625	461.000000	429.000000	1018.000000	1607948878.992991
803	1638.069946	27632.343750	-63496.988281	-187500.015625	-187500.015625	-187500.015625	-187500.015625	-187500.015625	460.000000	428.000000	1019.000000	1607948878.992993
804	1093.313232	27092.570312	-40562.937500	-187500.015625	-187500.015625	-187500.015625	-187500.015625	-187500.015625	460.000000	429.000000	1018.000000	1607948878.992994
805	931.084229	26929.537109	-21645.562500	-187500.015625	-187500.015625	-187500.015625	-187500.015625	-187500.015625	461.000000	430.000000	1018.000000	1607948878.992996
806	1396.805176	27385.625000	-33240.707031	-187500.015625	-187500.015625	-187500.015625	-187500.015625	-187500.015625	462.000000	429.000000	1018.000000	1607948878.992998
807	1840.218994	27824.769531	-59444.886719	-187500.015625	-187500.015625	-187500.015625	-187500.015625	-187500.015625	461.000000	429.000000	1018.000000	1607948878.992999
808	1641.646118	27637.841797	-63602.312500	-187500.015625	-187500.015625	-187500.015625	-187500.015625	-187500.015625	460.000000	429.000000	1019.000000	1607948878.993001
809	1105.986572	27107.658203	-40849.332031	-187500.015625	-187500.015625	-187500.015625	-187500.015625	-187500.015625	461.000000	429.000000	1019.000000	1607948878.993002
810	934.839355	26936.130859	-21639.751953	-187500.015625	-187500.015625	-187500.015625	-187500.015625	-187500.015625	461.000000	429.000000	1019.000000	1607948878.993004
811	1396.469849	27387.546875	-32902.972656	-187500.015625	-187500.015625	-187500.015625	-187500.015625	-187500.015625	462.000000	429.000000	1018.000000	1607948878.993006
812	1844.376465	27830.871094	-59153.867188	-187500.015625	-187500.015625	-187500.015625	-187500.015625	-187500.015625	462.000000	430.000000	1019.000000	1607948878.993007
813	1653.693726	27647.675781	-63753.476562	-187500.015625	-187500.015625	-187500.015625	-187500.015625	-187500.015625	460.000000	429.000000	1018.000000	1607948878.993009
814	1112.803955	27112.419922	-41229.042969	-187500.015625	-187500.015625	-187500.015625	-187500.015625	-187500.015625	460.000000	428.000000	1018.000000	1607948878.993010
815	931.039551	26931.326172	-21772.699219	-187500.015625	-187500.015625	-187500.015625	-187500.015625	-187500.015625	461.000000	429.000000	1019.000000	1607948878.993013
816	1387.350342	27376.572266	-32622.437500	-187500.015625	-187500.015625	-187500.015625	-187500.015625	-187500.015625	462.000000	429.000000	1019.000000	1607948878.993014
817	1844.599976	27830.871094	-58963.898438	-187500.015625	-187500.015625	-187500.015625	-187500.015625	-187500.015625	461.000000	429.000000	1019.000000	1607948878.993016
818	1648.284668	27643.384766	-63887.945312	-187500.015625	-187500.015625	-187500.015625	-187500.015625	-187500.015625	460.000000	429.000000	1019.000000	1607948878.993018
819	1093.827271	27094.046875	-41475.492188	-187500.015625	-187500.015625	-187500.015625	-187500.015625	-187500.015625	460.000000	429.000000	1019.000000	1607948878.993019
820	906.519653	26907.900391	-21787.339844	-187500.015625	-187500.015625	-187500.015625	-187500.015625	-187500.015625	462.000000	430.000000	1018.000000	1607948878.993021
821	1364.708008	27356.164062	-32345.632812	-187500.015625	-187500.015625	-187500.015625	-187500.015625	-187500.015625	462.000000	428.000000	1019.000000	1607948878.993022
822	1819.275513	27804.318359	-58697.781250	-187500.015625	-187500.015625	-187500.015625	-187500.015625	-187500.015625	461.000000	430.000000	1018.000000	1607948878.993024
823	1643.993042	27638.019531	-64073.441406	-187500.015625	-187500.015625	-187500.015625	-187500.015625	-187500.015625	461.000000	429.000000	1019.000000	1607948878.993026
824	1111.954590	27110.988281	-41919.398438	-187500.015625	-187500.015625	-187500.015625	-187500.015625	-187500.015625	460.000000	430.000000	1018.000000	1607948878.993027
825	918.768433	26916.707031	-21942.080078	-187500.015625	-187500.015625	-187500.015625	-187500.015625	-187500.015625	462.000000	429.000000	1019.000000	1607948878.993029
826	1364.037476	27349.794922	-32015.832031	-187500.015625	-187500.015625	-187500.015625	-187500.015625	-187500.015625	462.000000	428.000000	1018.000000	1607948878.993030
827	1828.842041	27809.748047	-58451.328125	-187500.015625	-187500.015625	-187500.015625	-187500.015625	-187500.015625	462.000000	429.000000	1018.000000	1607948878.993032
828	1655.392456	27647.408203	-64177.488281	-187500.015625	-187500.015625	-187500.015625	-187500.015625	-187500.015625	460.000000	429.000000	1018.000000	1607948878.993034
829	1117.274292	27117.001953	-42217.996094	-187500.015625	-187500.015625	-187500.015625	-187500.015625	-187500.015625	461.000000	429.000000	1018.000000	1607948878.993035
830	908.061951	26907.699219	-22021.207031	-187500.015625	-187500.015625	-187500.015625	-187500.015625	-187500.015625	462.000000	430.000000	1018.000000	1607948878.993037
831	1344.993774	27334.283203	-31765.873047	-187500.015625	-187500.015625	-187500.015625	-187500.015625	-187500.015625	462.000000	428.000000	1019.000000	1607948878.993038
832	1826.048096	27812.744141	-58248.687500	-187500.015625	-187500.015625	-187500.015625	-187500.015625	-187500.015625	461.000000	429.000000	1018.000000	1607948878.993040
833	1664.690796	27660.976562	-64357.867188	-187500.015625	-187500.015625	-187500.015625	-187500.015625	-187500.015625	461.000000	429.000000	1019.000000	1607948878.993042
834	1122.370483	27124.712891	-42526.917969	-187500.015625	-187500.015625	-187500.015625	-187500.015625	-187500.015625	460.000000	430.000000	1018.000000	1607948878.993043
835	914.029846	26916.550781	-22005.044922	-187500.015625	-187500.015625	-187500.015625	-187500.015625	-187500.015625	462.000000	429.000000	1019.000000	1607948878.993045
836	1352.727539	27346.330078	-31396.085938	-187500.015625	-187500.015625	-187500.015625	-187500.015625	-187500.015625	462.000000	429.000000	1018.000000	1607948878.993046
837	1833.602905	27823.830078	-58016.722656	-187500.015625	-187500.015625	-187500.015625	-187500.015625	-187500.015625	462.000000	430.000000	1018.000000	1607948878.993048
838	1678.928833	27677.470703	-64573.046875	-187500.015625	-187500.015625	-187500.015625	-187500.015625	-187500.015625	460.000000	429.000000	1018.000000	1607948878.993050
839	1136.116821	27139.398438	-42959.582031	-187500.015625	-187500.015625	-187500.015625	-187500.015625	-187500.015625	460.000000	429.000000	1019.000000	1607948878.993052
840	915.728577	26919.748047	-22228.384766	-187500.015625	-187500.015625	-187500.015625	-187500.015625	-187500.015625	462.000000	429.000000	1018.000000	1607948878.993054
841	1342.535156	27334.974609	-31174.021484	-187500.015625	-187500.015625	-187500.015625	-187500.015625	-187500.015625	462.000000	428.000000	1019.000000	1607948878.993055
842	1828.529053	27814.509766	-57728.273438	-187500.015625	-187500.015625	-187500.015625	-187500.015625	-187500.015625	462.000000	431.000000	1017.000000	1607948879.472211
843	1681.700439	27674.365234	-64583.128906	-187500.015625	-187500.015625	-187500.015625	-187500.015625	-187500.015625	461.000000	428.000000	1019.000000	1607948879.472262
844	1139.983643	27136.894531	-43137.835938	-187500.015625	-187500.015625	-187500.015625	-187500.015625	-187500.015625	460.000000	430.000000	1018.000000	1607948879.472267
845	919.103699	26918.003906	-22232.519531	-187500.015625	-187500.015625	-187500.015625	-187500.015625	-187500.015625	461.000000	429.000000	1019.000000	1607948879.472283
846	1341.864624	27330.035156	-30915.187500	-187500.015625	-187500.015625	-187500.015625	-187500.015625	-187500.015625	462.000000	429.000000	1018.000000	1607948879.472342
847	1826.830322	27809.414062	-57443.890625	-187500.015625	-187500.015625	-187500.015625	-187500.015625	-187500.015625	462.000000	430.000000	1019.000000	1607948879.472343
848	1701.057129	27692.378906	-64705.035156	-187500.015625	-187500.015625	-187500.015625	-187500.015625	-187500.015625	461.000000	429.000000	1018.000000	1607948879.472345
849	1167.230347	27163.828125	-43511.222656	-187500.015625	-187500.015625	-187500.015625	-187500.015625	-187500.015625	460.000000	430.000000	1018.000000	1607948879.472346
850	942.036560	26939.259766	-22326.462891	-187500.015625	-187500.015625	-187500.015625	-187500.015625	-187500.015625	462.000000	430.000000	1018.000000	1607948879.472348
851	1361.198853	27347.492188	-30539.164062	-187500.015625	-187500.015625	-187500.015625	-187500.015625	-187500.015625	462.000000	429.000000	1019.000000	1607948879.472350
852	1842.677734	27823.941406	-57088.050781	-187500.015625	-187500.015625	-187500.015625	-187500.015625	-187500.015625	462.000000	430.000000	1018.000000	1607948879.472351
853	1711.271851	27700.605469	-64730.226562	-187500.015625	-187500.015625	-187500.015625	-187500.015625	-187500.015625	461.000000	429.000000	1018.000000	1607948879.472353
854	1174.271240	27169.080078	-43798.218750	-187500.015625	-187500.015625	-187500.015625	-187500.015625	-187500.015625	460.000000	430.000000	1018.000000	1607948879.472355
855	934.861694	26930.542969	-22498.953125	-187500.015625	-187500.015625	-187500.015625	-187500.015625	-187500.015625	462.000000	429.000000	1019.000000	1607948879.472356
856	1337.103638	27322.480469	-30351.097656	-187500.015625	-187500.015625	-187500.015625	-187500.015625	-187500.015625	462.000000	429.000000	1018.000000	1607948879.472358
857	1824.997559	27807.937500	-56807.828125	-187500.015625	-187500.015625	-187500.015625	-187500.015625	-187500.015625	462.000000	429.000000	1019.000000	1607948879.472360
858	1706.242676	27700.091797	-64839.636719	-187500.015625	-187500.015625	-187500.015625	-187500.015625	-187500.015625	461.000000	428.000000	1019.000000	1607948879.472361
859	1164.950562	27166.107422	-44091.363281	-187500.015625	-187500.015625	-187500.015625	-187500.015625	-187500.015625	460.000000	430.000000	1017.000000	1607948879.472363
860	912.286438	26916.169922	-22506.552734	-187500.015625	-187500.015625	-187500.015625	-187500.015625	-187500.015625	462.000000	430.000000	1020.000000	1607948879.472364
861	1317.389404	27311.572266	-29950.353516	-187500.015625	-187500.015625	-187500.015625	-187500.015625	-187500.015625	462.000000	429.000000	1018.000000	1607948879.472368
862	1814.335693	27804.027344	-56490.968750	-187500.015625	-187500.015625	-187500.015625	-187500.015625	-187500.015625	461.000000	429.000000	1018.000000	1607948879.472370
863	1699.090088	27698.257812	-64989.707031	-187500.015625	-187500.015625	-187500.015625	-187500.015625	-187500.015625	461.000000	428.000000	1018.000000	1607948879.472372
864	1158.960205	27166.130859	-44455.093750	-187500.015625	-187500.015625	-187500.015625	-187500.015625	-187500.015625	461.000000	429.000000	1019.000000	1607948879.472373
865	905.469116	26913.734375	-22721.843750	-187500.015625	-187500.015625	-187500.015625	-187500.015625	-187500.015625	461.000000	430.000000	1018.000000	1607948879.472375
866	1303.710205	27301.515625	-29835.242188	-187500.015625	-187500.015625	-187500.015625	-187500.015625	-187500.015625	463.000000	429.000000	1019.000000	1607948879.472377
867	1803.964478	27794.728516	-56347.738281	-187500.015625	-187500.015625	-187500.015625	-187500.015625	-187500.015625	462.000000	430.000000	1019.000000	1607948879.472378
868	1689.635376	27687.394531	-65087.203125	-187500.015625	-187500.015625	-187500.015625	-187500.015625	-187500.015625	461.000000	430.000000	1019.000000	1607948879.472380
869	1149.505493	27153.255859	-44768.554688	-187500.015625	-187500.015625	-187500.015625	-187500.015625	-187500.015625	461.000000	429.000000	1019.000000	1607948879.472382
870	893.756836	26901.955078	-22782.417969	-187500.015625	-187500.015625	-187500.015625	-187500.015625	-187500.015625	462.000000	428.000000	1019.000000	1607948879.472383
871	1288.265137	27288.818359	-29514.671875	-187500.015625	-187500.015625	-187500.015625	-187500.015625	-187500.015625	462.000000	429.000000	1018.000000	1607948879.472385
872	1788.385376	27785.408203	-56062.753906	-187500.015625	-187500.015625	-187500.015625	-187500.015625	-187500.015625	462.000000	429.000000	1018.000000	1607948879.472387
873	1688.137817	27693.050781	-65218.500000	-187500.015625	-187500.015625	-187500.015625	-187500.015625	-187500.015625	461.000000	428.000000	1019.000000	1607948879.472389
874	1158.066162	27166.308594	-45176.988281	-187500.015625	-187500.015625	-187500.015625	-187500.015625	-187500.015625	460.000000	429.000000	1018.000000	1607948879.472390
875	889.487610	26897.216797	-22934.966797	-187500.015625	-187500.015625	-187500.015625	-187500.015625	-187500.015625	462.000000	430.000000	1018.000000	1607948879.472392
876	1278.452637	27274.826172	-29192.695312	-187500.015625	-187500.015625	-187500.015625	-187500.015625	-187500.015625	462.000000	429.000000	1018.000000	1607948879.472393
877	1797.147217	27789.654297	-55748.378906	-187500.015625	-187500.015625	-187500.015625	-187500.015625	-187500.015625	462.000000	430.000000	1018.000000	1607948879.472395
878	1704.789795	27706.013672	-65273.886719	-187500.015625	-187500.015625	-187500.015625	-187500.015625	-187500.015625	461.000000	428.000000	1019.000000	1607948879.472396
879	1169.800903	27176.054688	-45480.433594	-187500.015625	-187500.015625	-187500.015625	-187500.015625	-187500.015625	460.000000	429.000000	1018.000000	1607948879.472398
880	895.924927	26901.619141	-23113.447266	-187500.015625	-187500.015625	-187500.015625	-187500.015625	-187500.015625	461.000000	430.000000	1019.000000	1607948879.472400
881	1277.290405	27272.369141	-28993.564453	-187500.015625	-187500.015625	-187500.015625	-187500.015625	-187500.015625	462.000000	429.000000	1018.000000	1607948879.472401
882	1786.977173	27776.466797	-55421.640625	-187500.015625	-187500.015625	-187500.015625	-187500.015625	-187500.015625	462.000000	430.000000	1019.000000	1607948879.472403
883	1706.354492	27702.884766	-65350.285156	-187500.015625	-187500.015625	-187500.015625	-187500.015625	-187500.015625	460.000000	430.000000	1018.000000	1607948879.472405
884	1171.074951	27170.443359	-45766.558594	-187500.015625	-187500.015625	-187500.015625	-187500.015625	-187500.015625	460.000000	430.000000	1019.000000	1607948879.472406
885	889.666443	26891.337891	-23165.302734	-187500.015625	-187500.015625	-187500.015625	-187500.015625	-187500.015625	461.000000	428.000000	1019.000000	1607948879.472409
886	1271.478882	27265.751953	-28653.460938	-187500.015625	-187500.015625	-187500.015625	-187500.015625	-187500.015625	462.000000	430.000000	1018.000000	1607948879.472411
887	1791.760498	27779.126953	-55097.472656	-187500.015625	-187500.015625	-187500.015625	-187500.015625	-187500.015625	462.000000	430.000000	1019.000000	1607948879.472413
888	1723.028809	27716.474609	-65396.171875	-187500.015625	-187500.015625	-187500.015625	-187500.015625	-187500.015625	460.000000	429.000000	1018.000000	1607948879.472414
889	1201.070923	27199.679688	-46078.542969	-187500.015625	-187500.015625	-187500.015625	-187500.015625	-187500.015625	461.000000	429.000000	1019.000000	1607948879.472416
890	911.235901	26910.806641	-23341.121094	-187500.015625	-187500.015625	-187500.015625	-187500.015625	-187500.015625	461.000000	430.000000	1017.000000	1607948879.472418
891	1275.703369	27265.685547	-28417.470703	-187500.015625	-187500.015625	-187500.015625	-187500.015625	-187500.015625	462.000000	431.000000	1018.000000	1607948879.472419
892	1793.816895	27780.556641	-54679.292969	-187500.015625	-187500.015625	-187500.015625	-187500.015625	-187500.015625	462.000000	430.000000	1019.000000	1607948879.472421
893	1734.249390	27728.746094	-65403.281250	-187500.015625	-187500.015625	-187500.015625	-187500.015625	-187500.015625	460.000000	429.000000	1019.000000	1607948879.472422
894	1201.652100	27199.076172	-46404.296875	-187500.015625	-187500.015625	-187500.015625	-187500.015625	-187500.015625	460.000000	429.000000	1018.000000	1607948879.472424
895	911.839355	26910.158203	-23552.949219	-187500.015625	-187500.015625	-187500.015625	-187500.015625	-187500.015625	461.000000	430.000000	1019.000000	1607948879.472426
896	1273.244751	27263.226562	-28232.398438	-187500.015625	-187500.015625	-187500.015625	-187500.015625	-187500.015625	462.000000	429.000000	1018.000000	1607948879.472427
897	1794.196777	27777.361328	-54450.726562	-187500.015625	-187500.015625	-187500.015625	-187500.015625	-187500.015625	462.000000	429.000000	1019.000000	1607948879.472429
898	1734.048218	27726.064453	-65487.882812	-187500.015625	-187500.015625	-187500.015625	-187500.015625	-187500.015625	461.000000	429.000000	1018.000000	1607948879.472431
899	1210.011597	27208.554688	-46728.375000	-187500.015625	-187500.015625	-187500.015625	-187500.015625	-187500.015625	460.000000	429.000000	1019.000000	1607948879.472432
900	910.565308	26911.902344	-23662.046875	-187500.015625	-187500.015625	-187500.015625	-187500.015625	-187500.015625	461.000000	429.000000	1018.000000	1607948879.472434
901	1268.036743	27259.626953	-27951.548828	-187500.015625	-187500.015625	-187500.015625	-187500.015625	-187500.015625	462.000000	428.000000	1019.000000	1607948879.472436
902	1799.024780	27783.240234	-54220.816406	-187500.015625	-187500.015625	-187500.015625	-187500.015625	-187500.015625	462.000000	430.000000	1018.000000	1607948879.472437
903	1753.829590	27746.425781	-65637.148438	-187500.015625	-187500.015625	-187500.015625	-187500.015625	-187500.015625	461.000000	430.000000	1017.000000	1607948879.472439
904	1225.188477	27224.333984	-47123.445312	-187500.015625	-187500.015625	-187500.015625	-187500.015625	-187500.015625	460.000000	429.000000	1019.000000	1607948879.472440
905	920.042480	26920.015625	-24076.828125	-187500.015625	-187500.015625	-187500.015625	-187500.015625	-187500.015625	461.000000	429.000000	1019.000000	1607948879.472442
906	1260.034790	27251.291016	-27809.414062	-187500.015625	-187500.015625	-187500.015625	-187500.015625	-187500.015625	462.000000	429.000000	1018.000000	1607948879.472444
907	1784.540894	27768.464844	-53671.164062	-187500.015625	-187500.015625	-187500.015625	-187500.015625	-187500.015625	462.000000	430.000000	1018.000000	1607948879.472446
908	1749.158081	27738.201172	-65537.304688	-187500.015625	-187500.015625	-187500.015625	-187500.015625	-187500.015625	461.000000	428.000000	1019.000000	1607948879.472448
909	1222.014526	27218.544922	-47337.148438	-187500.015625	-187500.015625	-187500.015625	-187500.015625	-187500.015625	460.000000	429.000000	1018.000000	1607948879.472450
910	912.755798	26913.265625	-23926.648438	-187500.015625	-187500.015625	-187500.015625	-187500.015625	-187500.015625	461.000000	430.000000	1018.000000	1607948879.472452
911	1258.582031	27248.988281	-27426.841797	-187500.015625	-187500.015625	-187500.015625	-187500.015625	-187500.015625	462.000000	429.000000	1018.000000	1607948879.472453
912	1794.979126	27777.652344	-53669.242188	-187500.015625	-187500.015625	-187500.015625	-187500.015625	-187500.015625	462.000000	429.000000	1018.000000	1607948879.472455
913	1771.465088	27762.498047	-65884.023438	-187500.015625	-187500.015625	-187500.015625	-187500.015625	-187500.015625	461.000000	428.000000	1018.000000	1607948879.472457
914	1245.752075	27242.730469	-47914.785156	-187500.015625	-187500.015625	-187500.015625	-187500.015625	-187500.015625	460.000000	429.000000	1018.000000	1607948879.472458
915	923.439941	26922.072266	-24334.097656	-187500.015625	-187500.015625	-187500.015625	-187500.015625	-187500.015625	461.000000	430.000000	1019.000000	1607948879.472460
916	1251.608276	27238.638672	-27379.679688	-187500.015625	-187500.015625	-187500.015625	-187500.015625	-187500.015625	462.000000	429.000000	1018.000000	1607948879.472462
917	1788.899414	27769.671875	-53498.832031	-187500.015625	-187500.015625	-187500.015625	-187500.015625	-187500.015625	462.000000	430.000000	1019.000000	1607948879.472464
918	1762.904419	27753.220703	-65972.312500	-187500.015625	-187500.015625	-187500.015625	-187500.015625	-187500.015625	461.000000	429.000000	1019.000000	1607948879.472465
919	1233.659790	27229.654297	-48202.964844	-187500.015625	-187500.015625	-187500.015625	-187500.015625	-187500.015625	460.000000	430.000000	1019.000000	1607948879.472467
920	904.753906	26903.699219	-24485.687500	-187500.015625	-187500.015625	-187500.015625	-187500.015625	-187500.015625	462.000000	429.000000	1018.000000	1607948879.472468
921	1221.433350	27210.654297	-27170.355469	-187500.015625	-187500.015625	-187500.015625	-187500.015625	-187500.015625	462.000000	429.000000	1019.000000	1607948879.472470
922	1756.511719	27739.162109	-53236.867188	-187500.015625	-187500.015625	-187500.015625	-187500.015625	-187500.015625	462.000000	430.000000	1018.000000	1607948879.472472
923	1744.307739	27735.250000	-66087.109375	-187500.015625	-187500.015625	-187500.015625	-187500.015625	-187500.015625	461.000000	429.000000	1018.000000	1607948879.472473
924	1226.574341	27222.054688	-48591.664062	-187500.015625	-187500.015625	-187500.015625	-187500.015625	-187500.015625	460.000000	429.000000	1018.000000	1607948879.472475
925	897.288391	26894.421875	-24660.722656	-187500.015625	-187500.015625	-187500.015625	-187500.015625	-187500.015625	461.000000	429.000000	1019.000000	1607948879.472476
926	1219.377075	27205.738281	-26877.345703	-187500.015625	-187500.015625	-187500.015625	-187500.015625	-187500.015625	462.000000	428.000000	1018.000000	1607948879.472478
927	1763.440796	27741.753906	-52762.742188	-187500.015625	-187500.015625	-187500.015625	-187500.015625	-187500.015625	462.000000	430.000000	1019.000000	1607948879.472480
928	1767.978271	27754.382812	-65960.445312	-187500.015625	-187500.015625	-187500.015625	-187500.015625	-187500.015625	461.000000	430.000000	1018.000000	1607948879.472481
929	1252.211792	27245.792969	-48782.589844	-187500.015625	-187500.015625	-187500.015625	-187500.015625	-187500.015625	460.000000	429.000000	1019.000000	1607948879.472483
930	919.282532	26916.058594	-24855.853516	-187500.015625	-187500.015625	-187500.015625	-187500.015625	-187500.015625	461.000000	429.000000	1018.000000	1607948879.472485
931	1225.948486	27212.308594	-26776.406250	-187500.015625	-187500.015625	-187500.015625	-187500.015625	-187500.015625	462.000000	429.000000	1019.000000	1607948879.472487
932	1760.244507	27738.134766	-52455.250000	-187500.015625	-187500.015625	-187500.015625	-187500.015625	-187500.015625	462.000000	429.000000	1019.000000	1607948879.472489
933	1773.432007	27759.144531	-65992.046875	-187500.015625	-187500.015625	-187500.015625	-187500.015625	-187500.015625	461.000000	429.000000	1019.000000	1607948879.472490
934	1261.644165	27253.906250	-49128.820312	-187500.015625	-187500.015625	-187500.015625	-187500.015625	-187500.015625	460.000000	429.000000	1018.000000	1607948879.472492
935	914.208679	26908.615234	-24963.835938	-187500.015625	-187500.015625	-187500.015625	-187500.015625	-187500.015625	462.000000	429.000000	1019.000000	1607948879.472494
936	1222.573364	27210.410156	-26360.037109	-187500.015625	-187500.015625	-187500.015625	-187500.015625	-187500.015625	462.000000	428.000000	1018.000000	1607948879.472495
937	1776.270752	27759.546875	-52108.464844	-187500.015625	-187500.015625	-187500.015625	-187500.015625	-187500.015625	462.000000	428.000000	1019.000000	1607948879.472497
938	1792.140503	27784.021484	-66071.929688	-187500.015625	-187500.015625	-187500.015625	-187500.015625	-187500.015625	461.000000	429.000000	1019.000000	1607948879.472499
939	1283.526489	27281.376953	-49514.609375	-187500.015625	-187500.015625	-187500.015625	-187500.015625	-187500.015625	460.000000	429.000000	1019.000000	1607948879.472500
940	928.737305	26929.693359	-25180.714844	-187500.015625	-187500.015625	-187500.015625	-187500.015625	-187500.015625	461.000000	430.000000	1019.000000	1607948879.472502
941	1230.150513	27221.673828	-26245.550781	-187500.015625	-187500.015625	-187500.015625	-187500.015625	-187500.015625	462.000000	429.000000	1018.000000	1607948879.472504
942	1776.471924	27759.748047	-51854.437500	-187500.015625	-187500.015625	-187500.015625	-187500.015625	-187500.015625	462.000000	430.000000	1019.000000	1607948879.472505
943	1798.890625	27790.392578	-66096.523438	-187500.015625	-187500.015625	-187500.015625	-187500.015625	-187500.015625	461.000000	430.000000	1018.000000	1607948879.472507
944	1286.544067	27283.230469	-49765.957031	-187500.015625	-187500.015625	-187500.015625	-187500.015625	-187500.015625	461.000000	429.000000	1018.000000	1607948879.472508
945	930.257202	26929.716797	-25349.134766	-187500.015625	-187500.015625	-187500.015625	-187500.015625	-187500.015625	461.000000	430.000000	1017.000000	1607948879.472510
946	1216.694824	27209.246094	-26064.859375	-187500.015625	-187500.015625	-187500.015625	-187500.015625	-187500.015625	462.000000	428.000000	1018.000000	1607948879.472512
947	1757.204712	27743.185547	-51551.210938	-187500.015625	-187500.015625	-187500.015625	-187500.015625	-187500.015625	462.000000	430.000000	1019.000000	1607948879.472513
948	1786.083130	27778.904297	-66145.625000	-187500.015625	-187500.015625	-187500.015625	-187500.015625	-187500.015625	461.000000	429.000000	1018.000000	1607948879.472515
949	1280.397339	27278.671875	-50150.070312	-187500.015625	-187500.015625	-187500.015625	-187500.015625	-187500.015625	460.000000	428.000000	1019.000000	1607948879.472516
950	918.120239	26919.949219	-25613.085938	-187500.015625	-187500.015625	-187500.015625	-187500.015625	-187500.015625	461.000000	430.000000	1019.000000	1607948879.472518
951	1193.314941	27185.486328	-25797.824219	-187500.015625	-187500.015625	-187500.015625	-187500.015625	-187500.015625	462.000000	429.000000	1018.000000	1607948879.472520
952	1746.296997	27730.779297	-51243.273438	-187500.015625	-187500.015625	-187500.015625	-187500.015625	-187500.015625	462.000000	430.000000	1019.000000	1607948879.472521
953	1783.289185	27774.589844	-66225.843750	-187500.015625	-187500.015625	-187500.015625	-187500.015625	-187500.015625	461.000000	429.000000	1019.000000	1607948879.472523
954	1278.497437	27276.861328	-50499.292969	-187500.015625	-187500.015625	-187500.015625	-187500.015625	-187500.015625	460.000000	429.000000	1018.000000	1607948879.472525
955	913.739258	26915.925781	-25857.771484	-187500.015625	-187500.015625	-187500.015625	-187500.015625	-187500.015625	461.000000	430.000000	1019.000000	1607948879.472527
956	1186.967041	27179.339844	-25670.933594	-187500.015625	-187500.015625	-187500.015625	-187500.015625	-187500.015625	462.000000	429.000000	1019.000000	1607948879.472528
957	1738.764526	27721.839844	-50973.890625	-187500.015625	-187500.015625	-187500.015625	-187500.015625	-187500.015625	462.000000	430.000000	1018.000000	1607948879.472530
958	1784.473755	27774.232422	-66208.257812	-187500.015625	-187500.015625	-187500.015625	-187500.015625	-187500.015625	461.000000	429.000000	1018.000000	1607948879.472532
959	1291.170776	27285.644531	-50791.566406	-187500.015625	-187500.015625	-187500.015625	-187500.015625	-187500.015625	460.000000	429.000000	1019.000000	1607948879.472533
960	925.496277	26923.525391	-26023.218750	-187500.015625	-187500.015625	-187500.015625	-187500.015625	-187500.015625	461.000000	429.000000	1018.000000	1607948879.472535
961	1188.039917	27178.156250	-25382.863281	-187500.015625	-187500.015625	-187500.015625	-187500.015625	-187500.015625	462.000000	429.000000	1018.000000	1607948879.472537
962	1747.928711	27730.490234	-50533.558594	-187500.015625	-187500.015625	-187500.015625	-187500.015625	-187500.015625	462.000000	429.000000	1018.000000	1607948879.952559
963	1809.753662	27798.505859	-66154.906250	-187500.015625	-187500.015625	-187500.015625	-187500.015625	-187500.015625	461.000000	428.000000	1018.000000	1607948879.952571
964	1311.801514	27308.197266	-51079.480469	-187500.015625	-187500.015625	-187500.015625	-187500.015625	-187500.015625	461.000000	430.000000	1019.000000	1607948879.952669
965	931.687744	26934.029297	-26185.179688	-187500.015625	-187500.015625	-187500.015625	-187500.015625	-187500.015625	461.000000	429.000000	1019.000000	1607948879.952670
966	1189.135132	27182.492188	-25207.335938	-187500.015625	-187500.015625	-187500.015625	-187500.015625	-187500.015625	462.000000	430.000000	1019.000000	1607948879.952672
967	1744.754761	27728.835938	-50244.707031	-187500.015625	-187500.015625	-187500.015625	-187500.015625	-187500.015625	462.000000	428.000000	1019.000000	1607948879.952674
968	1805.059814	27795.644531	-66090.039062	-187500.015625	-187500.015625	-187500.015625	-187500.015625	-187500.015625	461.000000	430.000000	1018.000000	1607948879.952675
969	1308.448730	27305.404297	-51257.441406	-187500.015625	-187500.015625	-187500.015625	-187500.015625	-187500.015625	461.000000	428.000000	1019.000000	1607948879.952677
970	918.388428	26917.220703	-26299.955078	-187500.015625	-187500.015625	-187500.015625	-187500.015625	-187500.015625	461.000000	430.000000	1019.000000	1607948879.952678
971	1164.525879	27154.373047	-24923.445312	-187500.015625	-187500.015625	-187500.015625	-187500.015625	-187500.015625	462.000000	430.000000	1018.000000	1607948879.952680
972	1732.215454	27714.285156	-49800.781250	-187500.015625	-187500.015625	-187500.015625	-187500.015625	-187500.015625	462.000000	430.000000	1018.000000	1607948879.952682
973	1809.731323	27798.707031	-66086.195312	-187500.015625	-187500.015625	-187500.015625	-187500.015625	-187500.015625	461.000000	428.000000	1019.000000	1607948879.952683
974	1316.808228	27315.037109	-51626.628906	-187500.015625	-187500.015625	-187500.015625	-187500.015625	-187500.015625	460.000000	428.000000	1018.000000	1607948879.952685
975	925.071594	26927.615234	-26571.082031	-187500.015625	-187500.015625	-187500.015625	-187500.015625	-187500.015625	461.000000	430.000000	1018.000000	1607948879.952686
976	1162.268311	27157.033203	-24743.335938	-187500.015625	-187500.015625	-187500.015625	-187500.015625	-187500.015625	462.000000	428.000000	1018.000000	1607948879.952688
977	1716.524536	27703.109375	-49442.863281	-187500.015625	-187500.015625	-187500.015625	-187500.015625	-187500.015625	462.000000	431.000000	1018.000000	1607948879.952690
978	1802.377563	27795.466797	-66018.242188	-187500.015625	-187500.015625	-187500.015625	-187500.015625	-187500.015625	461.000000	429.000000	1019.000000	1607948879.952694
979	1315.847168	27314.904297	-51880.453125	-187500.015625	-187500.015625	-187500.015625	-187500.015625	-187500.015625	460.000000	430.000000	1018.000000	1607948879.952696
980	927.485596	26928.396484	-26776.808594	-187500.015625	-187500.015625	-187500.015625	-187500.015625	-187500.015625	461.000000	430.000000	1018.000000	1607948879.952698
981	1162.536499	27153.300781	-24665.595703	-187500.015625	-187500.015625	-187500.015625	-187500.015625	-187500.015625	462.000000	429.000000	1017.000000	1607948879.952699
982	1715.183350	27697.677734	-49169.410156	-187500.015625	-187500.015625	-187500.015625	-187500.015625	-187500.015625	462.000000	429.000000	1019.000000	1607948879.952701
983	1810.290039	27802.640625	-66042.851562	-187500.015625	-187500.015625	-187500.015625	-187500.015625	-187500.015625	461.000000	429.000000	1018.000000	1607948879.952702
984	1326.598389	27325.029297	-52209.226562	-187500.015625	-187500.015625	-187500.015625	-187500.015625	-187500.015625	460.000000	430.000000	1018.000000	1607948879.952704
985	923.127014	26925.357422	-26932.263672	-187500.015625	-187500.015625	-187500.015625	-187500.015625	-187500.015625	461.000000	429.000000	1019.000000	1607948879.952705
986	1148.477295	27142.593750	-24325.669922	-187500.015625	-187500.015625	-187500.015625	-187500.015625	-187500.015625	462.000000	430.000000	1018.000000	1607948879.952707
987	1706.913208	27693.498047	-48764.375000	-187500.015625	-187500.015625	-187500.015625	-187500.015625	-187500.015625	462.000000	429.000000	1019.000000	1607948879.952708
988	1805.260986	27798.349609	-65936.546875	-187500.015625	-187500.015625	-187500.015625	-187500.015625	-187500.015625	461.000000	428.000000	1019.000000	1607948879.952710
989	1318.730469	27316.847656	-52429.097656	-187500.015625	-187500.015625	-187500.015625	-187500.015625	-187500.015625	460.000000	429.000000	1019.000000	1607948879.952712
990	912.711121	26913.376953	-27189.376953	-187500.015625	-187500.015625	-187500.015625	-187500.015625	-187500.015625	461.000000	430.000000	1019.000000	1607948879.952713
991	1129.813599	27123.416016	-24329.023438	-187500.015625	-187500.015625	-187500.015625	-187500.015625	-187500.015625	462.000000	428.000000	1018.000000	1607948879.952715
992	1682.438110	27669.066406	-48415.621094	-187500.015625	-187500.015625	-187500.015625	-187500.015625	-187500.015625	462.000000	429.000000	1018.000000	1607948879.952717
993	1799.181274	27793.701172	-65828.742188	-187500.015625	-187500.015625	-187500.015625	-187500.015625	-187500.015625	461.000000	430.000000	1018.000000	1607948879.952718
994	1333.102661	27336.250000	-52668.085938	-187500.015625	-187500.015625	-187500.015625	-187500.015625	-187500.015625	460.000000	430.000000	1018.000000	1607948879.952720
995	922.702332	26927.390625	-27324.761719	-187500.015625	-187500.015625	-187500.015625	-187500.015625	-187500.015625	461.000000	430.000000	1019.000000	1607948879.952721
996	1136.765015	27132.580078	-23958.365234	-187500.015625	-187500.015625	-187500.015625	-187500.015625	-187500.015625	462.000000	430.000000	1019.000000	1607948879.952723
997	1701.302979	27689.162109	-48041.945312	-187500.015625	-187500.015625	-187500.015625	-187500.015625	-187500.015625	462.000000	431.000000	1019.000000	1607948879.952724
998	1816.436768	27808.318359	-65839.875000	-187500.015625	-187500.015625	-187500.015625	-187500.015625	-187500.015625	461.000000	429.000000	1019.000000	1607948879.952726
999	1343.652710	27341.970703	-53031.054688	-187500.015625	-187500.015625	-187500.015625	-187500.015625	-187500.015625	460.000000	429.000000	1018.000000	1607948879.952728
1000	927.306763	26931.929688	-27605.119141	-187500.015625	-187500.015625	-187500.015625	-187500.015625	-187500.015625	461.000000	429.000000	1018.000000	1607948879.952729
1001	1132.249878	27129.787109	-23808.808594	-187500.015625	-187500.015625	-187500.015625	-187500.015625	-187500.015625	462.000000	430.000000	1018.000000	1607948879.952732
1002	1701.302979	27689.072266	-47724.347656	-187500.015625	-187500.015625	-187500.015625	-187500.015625	-187500.015625	462.000000	429.000000	1018.000000	1607948879.952734
1003	1828.864380	27820.634766	-65813.953125	-187500.015625	-187500.015625	-187500.015625	-187500.015625	-187500.015625	461.000000	430.000000	1018.000000	1607948879.952737
1004	1357.711914	27355.761719	-53294.179688	-187500.015625	-187500.015625	-187500.015625	-187500.015625	-187500.015625	460.000000	429.000000	1018.000000	1607948879.952738
1005	942.260132	26944.556641	-27896.072266	-187500.015625	-187500.015625	-187500.015625	-187500.015625	-187500.015625	461.000000	429.000000	1018.000000	1607948879.952740
1006	1132.361694	27127.820312	-23806.306641	-187500.015625	-187500.015625	-187500.015625	-187500.015625	-187500.015625	462.000000	429.000000	1019.000000	1607948879.952742
1007	1686.751953	27672.330078	-47444.167969	-187500.015625	-187500.015625	-187500.015625	-187500.015625	-187500.015625	462.000000	429.000000	1018.000000	1607948879.952743
1008	1821.689453	27811.314453	-65783.773438	-187500.015625	-187500.015625	-187500.015625	-187500.015625	-187500.015625	461.000000	430.000000	1019.000000	1607948879.952745
1009	1353.420410	27349.906250	-53629.343750	-187500.015625	-187500.015625	-187500.015625	-187500.015625	-187500.015625	460.000000	429.000000	1018.000000	1607948879.952746
1010	930.927795	26931.392578	-28169.142578	-187500.015625	-187500.015625	-187500.015625	-187500.015625	-187500.015625	461.000000	430.000000	1018.000000	1607948879.952748
1011	1123.868042	27117.738281	-23881.453125	-187500.015625	-187500.015625	-187500.015625	-187500.015625	-187500.015625	462.000000	429.000000	1019.000000	1607948879.952749
1012	1666.076660	27653.218750	-46792.078125	-187500.015625	-187500.015625	-187500.015625	-187500.015625	-187500.015625	462.000000	430.000000	1018.000000	1607948879.952751
1013	1816.414429	27806.083984	-65267.160156	-187500.015625	-187500.015625	-187500.015625	-187500.015625	-187500.015625	461.000000	428.000000	1018.000000	1607948879.952753
1014	1359.745972	27356.253906	-53646.687500	-187500.015625	-187500.015625	-187500.015625	-187500.015625	-187500.015625	460.000000	429.000000	1019.000000	1607948879.952754
1015	927.373840	26927.615234	-28176.093750	-187500.015625	-187500.015625	-187500.015625	-187500.015625	-187500.015625	461.000000	431.000000	1019.000000	1607948879.952756
1016	1103.684448	27097.175781	-23263.470703	-187500.015625	-187500.015625	-187500.015625	-187500.015625	-187500.015625	462.000000	430.000000	1018.000000	1607948879.952758
1017	1672.178589	27656.863281	-46782.109375	-187500.015625	-187500.015625	-187500.015625	-187500.015625	-187500.015625	462.000000	427.000000	1018.000000	1607948879.952761
1018	1822.315308	27811.804688	-65783.726562	-187500.015625	-187500.015625	-187500.015625	-187500.015625	-187500.015625	461.000000	430.000000	1018.000000	1607948879.952762
1019	1368.999634	27367.207031	-54305.394531	-187500.015625	-187500.015625	-187500.015625	-187500.015625	-187500.015625	460.000000	428.000000	1019.000000	1607948879.952764
1020	932.045349	26933.314453	-28639.556641	-187500.015625	-187500.015625	-187500.015625	-187500.015625	-187500.015625	461.000000	430.000000	1018.000000	1607948879.952766
1021	1101.583374	27095.767578	-23192.437500	-187500.015625	-187500.015625	-187500.015625	-187500.015625	-187500.015625	462.000000	429.000000	1018.000000	1607948879.952767
1022	1678.235962	27664.216797	-46534.296875	-187500.015625	-187500.015625	-187500.015625	-187500.015625	-187500.015625	462.000000	429.000000	1018.000000	1607948879.952769
1023	1833.491211	27826.669922	-65817.234375	-187500.015625	-187500.015625	-187500.015625	-187500.015625	-187500.015625	461.000000	430.000000	1018.000000	1607948879.952770
1024	1377.582642	27378.628906	-54634.277344	-187500.015625	-187500.015625	-187500.015625	-187500.015625	-187500.015625	460.000000	429.000000	1018.000000	1607948879.952773
1025	937.521545	26942.904297	-28945.330078	-187500.015625	-187500.015625	-187500.015625	-187500.015625	-187500.015625	461.000000	429.000000	1019.000000	1607948879.952774
1026	1094.475464	27091.519531	-23139.150391	-187500.015625	-187500.015625	-187500.015625	-187500.015625	-187500.015625	462.000000	430.000000	1018.000000	1607948879.952776
1027	1661.718018	27648.615234	-46145.644531	-187500.015625	-187500.015625	-187500.015625	-187500.015625	-187500.015625	462.000000	428.000000	1018.000000	1607948879.952778
1028	1831.255981	27822.332031	-65634.148438	-187500.015625	-187500.015625	-187500.015625	-187500.015625	-187500.015625	461.000000	428.000000	1019.000000	1607948879.952779
1029	1379.683716	27376.773438	-54809.179688	-187500.015625	-187500.015625	-187500.015625	-187500.015625	-187500.015625	460.000000	429.000000	1019.000000	1607948879.952781
1030	929.877258	26930.654297	-29110.441406	-187500.015625	-187500.015625	-187500.015625	-187500.015625	-187500.015625	461.000000	429.000000	1018.000000	1607948879.952782
1031	1084.841919	27078.890625	-23086.042969	-187500.015625	-187500.015625	-187500.015625	-187500.015625	-187500.015625	463.000000	428.000000	1019.000000	1607948879.952784
1032	1646.943481	27631.605469	-45765.730469	-187500.015625	-187500.015625	-187500.015625	-187500.015625	-187500.015625	462.000000	430.000000	1018.000000	1607948879.952785
1033	1827.120972	27817.103516	-65525.878906	-187500.015625	-187500.015625	-187500.015625	-187500.015625	-187500.015625	461.000000	430.000000	1019.000000	1607948879.952787
1034	1382.701172	27380.416016	-55068.437500	-187500.015625	-187500.015625	-187500.015625	-187500.015625	-187500.015625	460.000000	429.000000	1018.000000	1607948879.952789
1035	943.824707	26944.892578	-29325.845703	-187500.015625	-187500.015625	-187500.015625	-187500.015625	-187500.015625	461.000000	430.000000	1018.000000	1607948879.952790
1036	1093.290894	27087.832031	-22799.716797	-187500.015625	-187500.015625	-187500.015625	-187500.015625	-187500.015625	462.000000	429.000000	1018.000000	1607948879.952792
1037	1657.337036	27641.708984	-45401.218750	-187500.015625	-187500.015625	-187500.015625	-187500.015625	-187500.015625	462.000000	429.000000	1018.000000	1607948879.952794
1038	1840.643799	27829.306641	-65444.386719	-187500.015625	-187500.015625	-187500.015625	-187500.015625	-187500.015625	461.000000	429.000000	1018.000000	1607948879.952795
1039	1404.739990	27402.365234	-55371.191406	-187500.015625	-187500.015625	-187500.015625	-187500.015625	-187500.015625	460.000000	429.000000	1019.000000	1607948879.952797
1040	959.582703	26962.259766	-29682.580078	-187500.015625	-187500.015625	-187500.015625	-187500.015625	-187500.015625	461.000000	430.000000	1019.000000	1607948879.952798
1041	1093.603760	27088.591797	-22804.412109	-187500.015625	-187500.015625	-187500.015625	-187500.015625	-187500.015625	462.000000	430.000000	1018.000000	1607948879.952800
1042	1656.912354	27641.931641	-45194.914062	-187500.015625	-187500.015625	-187500.015625	-187500.015625	-187500.015625	462.000000	429.000000	1018.000000	1607948879.952801
1043	1853.406616	27843.365234	-65466.515625	-187500.015625	-187500.015625	-187500.015625	-187500.015625	-187500.015625	461.000000	429.000000	1019.000000	1607948879.952803
1044	1415.424194	27413.876953	-55655.195312	-187500.015625	-187500.015625	-187500.015625	-187500.015625	-187500.015625	460.000000	429.000000	1018.000000	1607948879.952805
1045	953.950073	26955.287109	-29876.099609	-187500.015625	-187500.015625	-187500.015625	-187500.015625	-187500.015625	461.000000	430.000000	1019.000000	1607948879.952806
1046	1080.192749	27073.013672	-22604.541016	-187500.015625	-187500.015625	-187500.015625	-187500.015625	-187500.015625	462.000000	429.000000	1018.000000	1607948879.952808
1047	1649.022217	27634.601562	-44776.332031	-187500.015625	-187500.015625	-187500.015625	-187500.015625	-187500.015625	462.000000	428.000000	1018.000000	1607948879.952810
1048	1843.862427	27833.128906	-65346.753906	-187500.015625	-187500.015625	-187500.015625	-187500.015625	-187500.015625	461.000000	429.000000	1019.000000	1607948879.952812
1049	1401.856689	27396.867188	-55904.660156	-187500.015625	-187500.015625	-187500.015625	-187500.015625	-187500.015625	460.000000	429.000000	1019.000000	1607948879.952814
1050	945.903442	26946.927734	-30165.599609	-187500.015625	-187500.015625	-187500.015625	-187500.015625	-187500.015625	461.000000	430.000000	1019.000000	1607948879.952815
1051	1062.758301	27058.953125	-22540.191406	-187500.015625	-187500.015625	-187500.015625	-187500.015625	-187500.015625	462.000000	429.000000	1017.000000	1607948879.952816
1052	1625.061157	27612.025391	-44396.062500	-187500.015625	-187500.015625	-187500.015625	-187500.015625	-187500.015625	462.000000	428.000000	1019.000000	1607948879.952818
1053	1833.804077	27826.021484	-65139.953125	-187500.015625	-187500.015625	-187500.015625	-187500.015625	-187500.015625	461.000000	430.000000	1018.000000	1607948879.952820
1054	1407.712769	27407.507812	-56076.882812	-187500.015625	-187500.015625	-187500.015625	-187500.015625	-187500.015625	460.000000	428.000000	1018.000000	1607948879.952821
1055	940.762512	26946.189453	-30336.994141	-187500.015625	-187500.015625	-187500.015625	-187500.015625	-187500.015625	461.000000	431.000000	1019.000000	1607948879.952823
1056	1050.867188	27049.812500	-22469.113281	-187500.015625	-187500.015625	-187500.015625	-187500.015625	-187500.015625	462.000000	430.000000	1018.000000	1607948879.952825
1057	1609.750244	27599.507812	-44036.867188	-187500.015625	-187500.015625	-187500.015625	-187500.015625	-187500.015625	462.000000	430.000000	1018.000000	1607948879.952826
1058	1825.221069	27819.181641	-65006.582031	-187500.015625	-187500.015625	-187500.015625	-187500.015625	-187500.015625	461.000000	430.000000	1018.000000	1607948879.952828
1059	1403.823608	27405.652344	-56318.660156	-187500.015625	-187500.015625	-187500.015625	-187500.015625	-187500.015625	461.000000	428.000000	1019.000000	1607948879.952829
1060	941.835449	26946.568359	-30608.523438	-187500.015625	-187500.015625	-187500.015625	-187500.015625	-187500.015625	461.000000	429.000000	1019.000000	1607948879.952831
1061	1060.232666	27056.583984	-22619.160156	-187500.015625	-187500.015625	-187500.015625	-187500.015625	-187500.015625	462.000000	429.000000	1018.000000	1607948879.952833
1062	1595.914551	27584.220703	-43413.324219	-187500.015625	-187500.015625	-187500.015625	-187500.015625	-187500.015625	462.000000	429.000000	1019.000000	1607948879.952834
1063	1818.470825	27808.273438	-64177.937500	-187500.015625	-187500.015625	-187500.015625	-187500.015625	-187500.015625	461.000000	430.000000	1018.000000	1607948879.952836
1064	1415.156006	27412.312500	-56081.597656	-187500.015625	-187500.015625	-187500.015625	-187500.015625	-187500.015625	461.000000	429.000000	1019.000000	1607948879.952837
1065	950.418518	26954.257812	-30571.240234	-187500.015625	-187500.015625	-187500.015625	-187500.015625	-187500.015625	461.000000	429.000000	1018.000000	1607948879.952839
1066	1046.687500	27046.683594	-22058.578125	-187500.015625	-187500.015625	-187500.015625	-187500.015625	-187500.015625	462.000000	429.000000	1019.000000	1607948879.952840
1067	1602.128296	27593.718750	-43323.804688	-187500.015625	-187500.015625	-187500.015625	-187500.015625	-187500.015625	462.000000	429.000000	1018.000000	1607948879.952842
1068	1833.222900	27828.009766	-64784.160156	-187500.015625	-187500.015625	-187500.015625	-187500.015625	-187500.015625	461.000000	430.000000	1018.000000	1607948879.952844
1069	1420.922729	27420.292969	-56779.976562	-187500.015625	-187500.015625	-187500.015625	-187500.015625	-187500.015625	460.000000	428.000000	1019.000000	1607948879.952845
1070	946.976318	26949.117188	-31092.482422	-187500.015625	-187500.015625	-187500.015625	-187500.015625	-187500.015625	461.000000	429.000000	1018.000000	1607948879.952847
1071	1042.060669	27041.720703	-22148.386719	-187500.015625	-187500.015625	-187500.015625	-187500.015625	-187500.015625	462.000000	429.000000	1018.000000	1607948879.952849
1072	1598.797852	27589.941406	-43113.003906	-187500.015625	-187500.015625	-187500.015625	-187500.015625	-187500.015625	462.000000	430.000000	1018.000000	1607948879.952851
1073	1834.005249	27826.333984	-64756.062500	-187500.015625	-187500.015625	-187500.015625	-187500.015625	-187500.015625	461.000000	430.000000	1018.000000	1607948879.952852
1074	1431.115112	27428.316406	-57182.800781	-187500.015625	-187500.015625	-187500.015625	-187500.015625	-187500.015625	460.000000	429.000000	1019.000000	1607948879.952854
1075	955.894653	26957.744141	-31498.099609	-187500.015625	-187500.015625	-187500.015625	-187500.015625	-187500.015625	461.000000	430.000000	1018.000000	1607948879.952856
1076	1036.182129	27033.898438	-22020.312500	-187500.015625	-187500.015625	-187500.015625	-187500.015625	-187500.015625	462.000000	428.000000	1018.000000	1607948879.952857
1077	1599.893066	27587.371094	-42905.871094	-187500.015625	-187500.015625	-187500.015625	-187500.015625	-187500.015625	462.000000	430.000000	1019.000000	1607948879.952859
1078	1838.095581	27826.914062	-64839.144531	-187500.015625	-187500.015625	-187500.015625	-187500.015625	-187500.015625	461.000000	430.000000	1018.000000	1607948879.952860
1079	1427.002319	27422.437500	-57450.464844	-187500.015625	-187500.015625	-187500.015625	-187500.015625	-187500.015625	460.000000	429.000000	1019.000000	1607948879.952862
1080	948.675049	26952.269531	-31717.816406	-187500.015625	-187500.015625	-187500.015625	-187500.015625	-187500.015625	461.000000	430.000000	1018.000000	1607948879.952864
1081	1019.954773	27018.273438	-21913.023438	-187500.015625	-187500.015625	-187500.015625	-187500.015625	-187500.015625	462.000000	429.000000	1019.000000	1607948879.952865
1082	1584.738647	27571.523438	-42626.363281	-187500.015625	-187500.015625	-187500.015625	-187500.015625	-187500.015625	462.000000	428.000000	1018.000000	1607948879.952867
1083	1834.251099	27823.070312	-64812.816406	-187500.015625	-187500.015625	-187500.015625	-187500.015625	-187500.015625	461.000000	429.000000	1019.000000	1607948880.432926
1084	1431.025635	27427.332031	-57813.410156	-187500.015625	-187500.015625	-187500.015625	-187500.015625	-187500.015625	460.000000	430.000000	1018.000000	1607948880.433047
1085	942.796570	26942.949219	-32066.125000	-187500.015625	-187500.015625	-187500.015625	-187500.015625	-187500.015625	461.000000	430.000000	1019.000000	1607948880.433049
1086	1007.750732	27003.923828	-21860.207031	-187500.015625	-187500.015625	-187500.015625	-187500.015625	-187500.015625	462.000000	429.000000	1019.000000	1607948880.433050
1087	1566.790161	27552.525391	-42184.265625	-187500.015625	-187500.015625	-187500.015625	-187500.015625	-187500.015625	462.000000	430.000000	1018.000000	1607948880.433052
1088	1827.411499	27816.140625	-64485.562500	-187500.015625	-187500.015625	-187500.015625	-187500.015625	-187500.015625	461.000000	429.000000	1019.000000	1607948880.433054
1089	1436.457153	27432.160156	-57821.835938	-187500.015625	-187500.015625	-187500.015625	-187500.015625	-187500.015625	460.000000	431.000000	1018.000000	1607948880.433056
1090	950.820801	26953.050781	-32190.734375	-187500.015625	-187500.015625	-187500.015625	-187500.015625	-187500.015625	461.000000	430.000000	1020.000000	1607948880.433058
1091	1013.673950	27011.501953	-21857.099609	-187500.015625	-187500.015625	-187500.015625	-187500.015625	-187500.015625	462.000000	429.000000	1018.000000	1607948880.433060
1092	1567.460693	27554.425781	-41786.832031	-187500.015625	-187500.015625	-187500.015625	-187500.015625	-187500.015625	462.000000	428.000000	1019.000000	1607948880.433062
1093	1835.033447	27822.578125	-64237.906250	-187500.015625	-187500.015625	-187500.015625	-187500.015625	-187500.015625	461.000000	429.000000	1019.000000	1607948880.433064
1094	1453.556274	27451.451172	-58001.410156	-187500.015625	-187500.015625	-187500.015625	-187500.015625	-187500.015625	460.000000	429.000000	1018.000000	1607948880.433069
1095	961.460266	26966.015625	-32361.771484	-187500.015625	-187500.015625	-187500.015625	-187500.015625	-187500.015625	461.000000	429.000000	1019.000000	1607948880.433071
1096	1010.723511	27010.382812	-21553.160156	-187500.015625	-187500.015625	-187500.015625	-187500.015625	-187500.015625	462.000000	430.000000	1018.000000	1607948880.433073
1097	1562.923340	27551.742188	-41358.972656	-187500.015625	-187500.015625	-187500.015625	-187500.015625	-187500.015625	462.000000	428.000000	1018.000000	1607948880.433075
1098	1840.174316	27830.312500	-64143.289062	-187500.015625	-187500.015625	-187500.015625	-187500.015625	-187500.015625	461.000000	430.000000	1019.000000	1607948880.433076
1099	1463.458008	27460.882812	-58375.804688	-187500.015625	-187500.015625	-187500.015625	-187500.015625	-187500.015625	460.000000	429.000000	1018.000000	1607948880.433078
1100	965.036560	26967.177734	-32841.683594	-187500.015625	-187500.015625	-187500.015625	-187500.015625	-187500.015625	461.000000	429.000000	1019.000000	1607948880.433080
1101	996.865417	26995.117188	-21586.576172	-187500.015625	-187500.015625	-187500.015625	-187500.015625	-187500.015625	462.000000	430.000000	1017.000000	1607948880.433082
1102	1551.054565	27540.835938	-41140.707031	-187500.015625	-187500.015625	-187500.015625	-187500.015625	-187500.015625	462.000000	429.000000	1019.000000	1607948880.433084
1103	1839.459106	27831.541016	-64090.070312	-187500.015625	-187500.015625	-187500.015625	-187500.015625	-187500.015625	461.000000	430.000000	1018.000000	1607948880.433086
1104	1469.046021	27469.019531	-58540.468750	-187500.015625	-187500.015625	-187500.015625	-187500.015625	-187500.015625	461.000000	429.000000	1019.000000	1607948880.433088
1105	972.703186	26977.683594	-32975.371094	-187500.015625	-187500.015625	-187500.015625	-187500.015625	-187500.015625	461.000000	430.000000	1018.000000	1607948880.433089
1106	1008.711853	27008.013672	-21411.427734	-187500.015625	-187500.015625	-187500.015625	-187500.015625	-187500.015625	462.000000	429.000000	1019.000000	1607948880.433091
1107	1568.421875	27555.408203	-40792.691406	-187500.015625	-187500.015625	-187500.015625	-187500.015625	-187500.015625	462.000000	430.000000	1019.000000	1607948880.433093
1108	1858.748657	27847.947266	-63973.976562	-187500.015625	-187500.015625	-187500.015625	-187500.015625	-187500.015625	461.000000	430.000000	1018.000000	1607948880.433095
1109	1489.319092	27485.558594	-58807.371094	-187500.015625	-187500.015625	-187500.015625	-187500.015625	-187500.015625	460.000000	427.000000	1019.000000	1607948880.433097
1110	991.724487	26990.937500	-33295.984375	-187500.015625	-187500.015625	-187500.015625	-187500.015625	-187500.015625	461.000000	429.000000	1019.000000	1607948880.433098
1111	1012.779846	27009.220703	-21371.642578	-187500.015625	-187500.015625	-187500.015625	-187500.015625	-187500.015625	462.000000	429.000000	1018.000000	1607948880.433100
1112	1564.353882	27552.904297	-40376.437500	-187500.015625	-187500.015625	-187500.015625	-187500.015625	-187500.015625	462.000000	430.000000	1019.000000	1607948880.433102
1113	1859.575684	27851.078125	-63752.066406	-187500.015625	-187500.015625	-187500.015625	-187500.015625	-187500.015625	461.000000	430.000000	1018.000000	1607948880.433104
1114	1488.246094	27487.011719	-58975.277344	-187500.015625	-187500.015625	-187500.015625	-187500.015625	-187500.015625	460.000000	428.000000	1018.000000	1607948880.433106
1115	987.678833	26991.607422	-33557.210938	-187500.015625	-187500.015625	-187500.015625	-187500.015625	-187500.015625	461.000000	429.000000	1019.000000	1607948880.433108
1116	1003.682678	27003.656250	-21438.876953	-187500.015625	-187500.015625	-187500.015625	-187500.015625	-187500.015625	462.000000	429.000000	1018.000000	1607948880.433109
1117	1545.846558	27533.212891	-40102.449219	-187500.015625	-187500.015625	-187500.015625	-187500.015625	-187500.015625	462.000000	429.000000	1018.000000	1607948880.433112
1118	1847.550415	27833.419922	-63569.921875	-187500.015625	-187500.015625	-187500.015625	-187500.015625	-187500.015625	461.000000	430.000000	1018.000000	1607948880.433114
1119	1497.052734	27492.957031	-59203.687500	-187500.015625	-187500.015625	-187500.015625	-187500.015625	-187500.015625	461.000000	428.000000	1019.000000	1607948880.433116
1120	998.161804	27002.537109	-33850.285156	-187500.015625	-187500.015625	-187500.015625	-187500.015625	-187500.015625	461.000000	429.000000	1018.000000	1607948880.433118
1121	1008.734192	27008.929688	-21336.392578	-187500.015625	-187500.015625	-187500.015625	-187500.015625	-187500.015625	462.000000	428.000000	1018.000000	1607948880.433120
1122	1554.139038	27544.523438	-39718.691406	-187500.015625	-187500.015625	-187500.015625	-187500.015625	-187500.015625	462.000000	428.000000	1019.000000	1607948880.433121
1123	1866.795288	27859.482422	-63380.984375	-187500.015625	-187500.015625	-187500.015625	-187500.015625	-187500.015625	461.000000	430.000000	1017.000000	1607948880.433123
1124	1512.721313	27511.933594	-59456.687500	-187500.015625	-187500.015625	-187500.015625	-187500.015625	-187500.015625	460.000000	429.000000	1018.000000	1607948880.433125
1125	1009.315308	27014.273438	-34243.003906	-187500.015625	-187500.015625	-187500.015625	-187500.015625	-187500.015625	461.000000	430.000000	1018.000000	1607948880.433127
1126	1005.202637	27007.478516	-21388.718750	-187500.015625	-187500.015625	-187500.015625	-187500.015625	-187500.015625	462.000000	430.000000	1018.000000	1607948880.433129
1127	1538.537598	27530.798828	-39440.480469	-187500.015625	-187500.015625	-187500.015625	-187500.015625	-187500.015625	462.000000	429.000000	1018.000000	1607948880.433131
1128	1852.445435	27844.326172	-63273.339844	-187500.015625	-187500.015625	-187500.015625	-187500.015625	-187500.015625	461.000000	430.000000	1018.000000	1607948880.433132
1129	1505.457031	27506.748047	-59672.359375	-187500.015625	-187500.015625	-187500.015625	-187500.015625	-187500.015625	460.000000	429.000000	1018.000000	1607948880.433134
1130	1005.224976	27011.724609	-34588.519531	-187500.015625	-187500.015625	-187500.015625	-187500.015625	-187500.015625	461.000000	429.000000	1018.000000	1607948880.433136
1131	1010.231750	27011.679688	-21879.072266	-187500.015625	-187500.015625	-187500.015625	-187500.015625	-187500.015625	462.000000	430.000000	1018.000000	1607948880.433138
1132	1517.370483	27512.650391	-39001.066406	-187500.015625	-187500.015625	-187500.015625	-187500.015625	-187500.015625	462.000000	429.000000	1018.000000	1607948880.433140
1133	1825.779785	27820.433594	-61970.589844	-187500.015625	-187500.015625	-187500.015625	-187500.015625	-187500.015625	461.000000	430.000000	1018.000000	1607948880.433141
1134	1508.362671	27511.173828	-59075.257812	-187500.015625	-187500.015625	-187500.015625	-187500.015625	-187500.015625	460.000000	429.000000	1018.000000	1607948880.433143
1135	1004.241516	27012.886719	-34311.691406	-187500.015625	-187500.015625	-187500.015625	-187500.015625	-187500.015625	461.000000	430.000000	1018.000000	1607948880.433145
1136	982.672058	26985.103516	-20893.404297	-187500.015625	-187500.015625	-187500.015625	-187500.015625	-187500.015625	462.000000	429.000000	1019.000000	1607948880.433147
1137	1517.705688	27508.089844	-38657.699219	-187500.015625	-187500.015625	-187500.015625	-187500.015625	-187500.015625	462.000000	428.000000	1018.000000	1607948880.433149
1138	1846.678711	27839.410156	-62999.441406	-187500.015625	-187500.015625	-187500.015625	-187500.015625	-187500.015625	461.000000	429.000000	1018.000000	1607948880.433150
1139	1515.627075	27518.595703	-60181.937500	-187500.015625	-187500.015625	-187500.015625	-187500.015625	-187500.015625	460.000000	428.000000	1019.000000	1607948880.433152
1140	1007.817749	27015.435547	-35233.703125	-187500.015625	-187500.015625	-187500.015625	-187500.015625	-187500.015625	461.000000	430.000000	1018.000000	1607948880.433154
1141	977.620544	26981.974609	-21377.408203	-187500.015625	-187500.015625	-187500.015625	-187500.015625	-187500.015625	462.000000	429.000000	1019.000000	1607948880.433157
1142	1512.520142	27506.792969	-38692.031250	-187500.015625	-187500.015625	-187500.015625	-187500.015625	-187500.015625	462.000000	429.000000	1018.000000	1607948880.433159
1143	1852.177246	27847.009766	-63053.128906	-187500.015625	-187500.015625	-187500.015625	-187500.015625	-187500.015625	461.000000	429.000000	1019.000000	1607948880.433161
1144	1524.455933	27526.417969	-60537.128906	-187500.015625	-187500.015625	-187500.015625	-187500.015625	-187500.015625	460.000000	429.000000	1019.000000	1607948880.433163
1145	1004.733215	27011.412109	-35566.183594	-187500.015625	-187500.015625	-187500.015625	-187500.015625	-187500.015625	461.000000	429.000000	1018.000000	1607948880.433164
1146	966.601135	26970.531250	-21298.664062	-187500.015625	-187500.015625	-187500.015625	-187500.015625	-187500.015625	462.000000	429.000000	1019.000000	1607948880.433166
1147	1504.831177	27499.550781	-38269.335938	-187500.015625	-187500.015625	-187500.015625	-187500.015625	-187500.015625	462.000000	429.000000	1018.000000	1607948880.433169
1148	1849.696167	27844.484375	-62802.921875	-187500.015625	-187500.015625	-187500.015625	-187500.015625	-187500.015625	461.000000	429.000000	1018.000000	1607948880.433171
1149	1529.239258	27532.542969	-60756.285156	-187500.015625	-187500.015625	-187500.015625	-187500.015625	-187500.015625	460.000000	429.000000	1018.000000	1607948880.433172
1150	1008.421265	27016.240234	-35923.675781	-187500.015625	-187500.015625	-187500.015625	-187500.015625	-187500.015625	461.000000	430.000000	1018.000000	1607948880.433174
1151	965.125916	26968.250000	-21427.632812	-187500.015625	-187500.015625	-187500.015625	-187500.015625	-187500.015625	462.000000	430.000000	1018.000000	1607948880.433176
1152	1494.214111	27488.644531	-37925.925781	-187500.015625	-187500.015625	-187500.015625	-187500.015625	-187500.015625	462.000000	430.000000	1019.000000	1607948880.433178
1153	1850.143188	27846.785156	-62480.230469	-187500.015625	-187500.015625	-187500.015625	-187500.015625	-187500.015625	461.000000	430.000000	1018.000000	1607948880.433180
1154	1539.856323	27546.087891	-60804.453125	-187500.015625	-187500.015625	-187500.015625	-187500.015625	-187500.015625	460.000000	428.000000	1019.000000	1607948880.433182
1155	1027.956665	27037.853516	-36122.609375	-187500.015625	-187500.015625	-187500.015625	-187500.015625	-187500.015625	461.000000	429.000000	1019.000000	1607948880.433184
1156	974.446594	26978.464844	-21404.275391	-187500.015625	-187500.015625	-187500.015625	-187500.015625	-187500.015625	462.000000	430.000000	1018.000000	1607948880.433185
1157	1481.250000	27476.193359	-37547.554688	-187500.015625	-187500.015625	-187500.015625	-187500.015625	-187500.015625	462.000000	429.000000	1019.000000	1607948880.433187
1158	1835.681641	27831.699219	-62181.902344	-187500.015625	-187500.015625	-187500.015625	-187500.015625	-187500.015625	461.000000	430.000000	1018.000000	1607948880.433190
1159	1538.917603	27543.941406	-61005.261719	-187500.015625	-187500.015625	-187500.015625	-187500.015625	-187500.015625	460.000000	430.000000	1018.000000	1607948880.433191
1160	1015.551453	27024.242188	-36421.519531	-187500.015625	-187500.015625	-187500.015625	-187500.015625	-187500.015625	461.000000	428.000000	1019.000000	1607948880.433193
1161	958.956848	26964.628906	-21444.753906	-187500.015625	-187500.015625	-187500.015625	-187500.015625	-187500.015625	462.000000	429.000000	1018.000000	1607948880.433195
1162	1468.755371	27466.515625	-37195.738281	-187500.015625	-187500.015625	-187500.015625	-187500.015625	-187500.015625	462.000000	429.000000	1019.000000	1607948880.433197
1163	1833.602905	27829.240234	-61826.980469	-187500.015625	-187500.015625	-187500.015625	-187500.015625	-187500.015625	461.000000	428.000000	1018.000000	1607948880.433199
1164	1539.498657	27543.451172	-61082.621094	-187500.015625	-187500.015625	-187500.015625	-187500.015625	-187500.015625	461.000000	429.000000	1019.000000	1607948880.433202
1165	1020.111206	27029.695312	-36713.363281	-187500.015625	-187500.015625	-187500.015625	-187500.015625	-187500.015625	461.000000	430.000000	1018.000000	1607948880.433204
1166	967.741089	26972.943359	-21775.158203	-187500.015625	-187500.015625	-187500.015625	-187500.015625	-187500.015625	462.000000	430.000000	1019.000000	1607948880.433205
1167	1458.048950	27456.837891	-36826.195312	-187500.015625	-187500.015625	-187500.015625	-187500.015625	-187500.015625	462.000000	429.000000	1018.000000	1607948880.433207
1168	1818.090820	27815.046875	-60890.417969	-187500.015625	-187500.015625	-187500.015625	-187500.015625	-187500.015625	461.000000	429.000000	1019.000000	1607948880.433209
1169	1547.187744	27551.005859	-60702.574219	-187500.015625	-187500.015625	-187500.015625	-187500.015625	-187500.015625	460.000000	429.000000	1017.000000	1607948880.433211
1170	1032.404663	27041.742188	-36644.140625	-187500.015625	-187500.015625	-187500.015625	-187500.015625	-187500.015625	461.000000	430.000000	1019.000000	1607948880.433213
1171	956.945190	26962.818359	-21120.699219	-187500.015625	-187500.015625	-187500.015625	-187500.015625	-187500.015625	462.000000	429.000000	1018.000000	1607948880.433214
1172	1460.150024	27455.160156	-36507.750000	-187500.015625	-187500.015625	-187500.015625	-187500.015625	-187500.015625	462.000000	428.000000	1019.000000	1607948880.433216
1173	1834.876953	27829.171875	-61674.316406	-187500.015625	-187500.015625	-187500.015625	-187500.015625	-187500.015625	461.000000	430.000000	1018.000000	1607948880.433218
1174	1556.776611	27560.056641	-61682.566406	-187500.015625	-187500.015625	-187500.015625	-187500.015625	-187500.015625	461.000000	429.000000	1020.000000	1607948880.433220
1175	1034.751587	27042.703125	-37497.242188	-187500.015625	-187500.015625	-187500.015625	-187500.015625	-187500.015625	461.000000	429.000000	1019.000000	1607948880.433222
1176	950.798462	26954.503906	-21507.562500	-187500.015625	-187500.015625	-187500.015625	-187500.015625	-187500.015625	462.000000	429.000000	1019.000000	1607948880.433223
1177	1453.109253	27446.957031	-36538.195312	-187500.015625	-187500.015625	-187500.015625	-187500.015625	-187500.015625	462.000000	429.000000	1018.000000	1607948880.433225
1178	1834.653442	27827.898438	-61835.339844	-187500.015625	-187500.015625	-187500.015625	-187500.015625	-187500.015625	461.000000	428.000000	1018.000000	1607948880.433227
1179	1556.418945	27557.509766	-62090.839844	-187500.015625	-187500.015625	-187500.015625	-187500.015625	-187500.015625	460.000000	429.000000	1018.000000	1607948880.433229
1180	1029.677734	27033.853516	-37892.664062	-187500.015625	-187500.015625	-187500.015625	-187500.015625	-187500.015625	461.000000	428.000000	1019.000000	1607948880.433231
1181	939.063782	26940.667969	-21464.000000	-187500.015625	-187500.015625	-187500.015625	-187500.015625	-187500.015625	462.000000	429.000000	1018.000000	1607948880.433233
1182	1442.626221	27435.937500	-36125.714844	-187500.015625	-187500.015625	-187500.015625	-187500.015625	-187500.015625	462.000000	429.000000	1019.000000	1607948880.433234
1183	1830.294922	27824.343750	-61588.015625	-187500.015625	-187500.015625	-187500.015625	-187500.015625	-187500.015625	461.000000	430.000000	1019.000000	1607948880.433236
1184	1561.828125	27565.757812	-62354.816406	-187500.015625	-187500.015625	-187500.015625	-187500.015625	-187500.015625	461.000000	429.000000	1019.000000	1607948880.433239
1185	1038.171387	27048.494141	-38338.648438	-187500.015625	-187500.015625	-187500.015625	-187500.015625	-187500.015625	461.000000	430.000000	1019.000000	1607948880.433240
1186	936.359253	26944.556641	-21565.654297	-187500.015625	-187500.015625	-187500.015625	-187500.015625	-187500.015625	462.000000	429.000000	1019.000000	1607948880.433242
1187	1438.066528	27437.167969	-35862.500000	-187500.015625	-187500.015625	-187500.015625	-187500.015625	-187500.015625	462.000000	430.000000	1017.000000	1607948880.433245
1188	1832.552368	27831.453125	-61374.289062	-187500.015625	-187500.015625	-187500.015625	-187500.015625	-187500.015625	462.000000	431.000000	1019.000000	1607948880.433246
1189	1572.244019	27578.833984	-62435.058594	-187500.015625	-187500.015625	-187500.015625	-187500.015625	-187500.015625	460.000000	429.000000	1019.000000	1607948880.433248
1190	1040.741943	27050.013672	-38541.648438	-187500.015625	-187500.015625	-187500.015625	-187500.015625	-187500.015625	461.000000	430.000000	1018.000000	1607948880.433250
1191	928.223206	26933.314453	-21576.183594	-187500.015625	-187500.015625	-187500.015625	-187500.015625	-187500.015625	462.000000	429.000000	1018.000000	1607948880.433252
1192	1421.593262	27416.849609	-35561.421875	-187500.015625	-187500.015625	-187500.015625	-187500.015625	-187500.015625	462.000000	428.000000	1018.000000	1607948880.433254
1193	1824.639893	27818.599609	-61161.457031	-187500.015625	-187500.015625	-187500.015625	-187500.015625	-187500.015625	462.000000	430.000000	1018.000000	1607948880.433256
1194	1572.534546	27575.636719	-62626.164062	-187500.015625	-187500.015625	-187500.015625	-187500.015625	-187500.015625	460.000000	430.000000	1018.000000	1607948880.433257
1195	1035.556274	27044.179688	-38845.140625	-187500.015625	-187500.015625	-187500.015625	-187500.015625	-187500.015625	461.000000	430.000000	1018.000000	1607948880.433259
1196	926.278625	26931.146484	-21925.787109	-187500.015625	-187500.015625	-187500.015625	-187500.015625	-187500.015625	462.000000	429.000000	1019.000000	1607948880.433261
1197	1398.146240	27394.564453	-35244.453125	-187500.015625	-187500.015625	-187500.015625	-187500.015625	-187500.015625	462.000000	429.000000	1019.000000	1607948880.433263
1198	1791.984009	27786.994141	-60036.382812	-187500.015625	-187500.015625	-187500.015625	-187500.015625	-187500.015625	461.000000	430.000000	1018.000000	1607948880.433265
1199	1564.778564	27569.423828	-62073.628906	-187500.015625	-187500.015625	-187500.015625	-187500.015625	-187500.015625	461.000000	429.000000	1018.000000	1607948880.433266
1200	1047.581543	27058.953125	-38724.953125	-187500.015625	-187500.015625	-187500.015625	-187500.015625	-187500.015625	460.000000	429.000000	1018.000000	1607948880.433268
1201	926.233887	26935.617188	-21312.208984	-187500.015625	-187500.015625	-187500.015625	-187500.015625	-187500.015625	462.000000	429.000000	1019.000000	1607948880.433270
1202	1414.820679	27414.324219	-34664.828125	-187500.015625	-187500.015625	-187500.015625	-187500.015625	-187500.015625	462.000000	429.000000	1018.000000	1607948880.433272
1203	1829.870239	27827.988281	-60494.816406	-187500.015625	-187500.015625	-187500.015625	-187500.015625	-187500.015625	461.000000	430.000000	1019.000000	1607948880.912234
1204	1590.192505	27597.027344	-62742.484375	-187500.015625	-187500.015625	-187500.015625	-187500.015625	-187500.015625	460.000000	429.000000	1019.000000	1607948880.912406
1205	1061.886597	27073.593750	-39342.019531	-187500.015625	-187500.015625	-187500.015625	-187500.015625	-187500.015625	461.000000	429.000000	1018.000000	1607948880.912408
1206	939.689636	26949.296875	-21982.962891	-187500.015625	-187500.015625	-187500.015625	-187500.015625	-187500.015625	462.000000	429.000000	1019.000000	1607948880.912409
1207	1398.705078	27401.583984	-34561.921875	-187500.015625	-187500.015625	-187500.015625	-187500.015625	-187500.015625	462.000000	429.000000	1018.000000	1607948880.912411
1208	1792.833374	27792.783203	-59261.265625	-187500.015625	-187500.015625	-187500.015625	-187500.015625	-187500.015625	462.000000	430.000000	1018.000000	1607948880.912412
1209	1586.929077	27592.914062	-62130.203125	-187500.015625	-187500.015625	-187500.015625	-187500.015625	-187500.015625	460.000000	429.000000	1017.000000	1607948880.912414
1210	1065.865234	27076.880859	-39206.410156	-187500.015625	-187500.015625	-187500.015625	-187500.015625	-187500.015625	461.000000	430.000000	1019.000000	1607948880.912424
1211	921.182434	26931.369141	-21215.335938	-187500.015625	-187500.015625	-187500.015625	-187500.015625	-187500.015625	462.000000	430.000000	1018.000000	1607948880.912425
1212	1402.437744	27401.583984	-34007.933594	-187500.015625	-187500.015625	-187500.015625	-187500.015625	-187500.015625	462.000000	430.000000	1018.000000	1607948880.912427
1213	1829.691406	27826.244141	-60220.335938	-187500.015625	-187500.015625	-187500.015625	-187500.015625	-187500.015625	461.000000	429.000000	1019.000000	1607948880.912428
1214	1600.138916	27603.957031	-63240.773438	-187500.015625	-187500.015625	-187500.015625	-187500.015625	-187500.015625	460.000000	429.000000	1019.000000	1607948880.912430
1215	1067.273438	27075.761719	-40070.820312	-187500.015625	-187500.015625	-187500.015625	-187500.015625	-187500.015625	461.000000	429.000000	1018.000000	1607948880.912432
1216	919.349548	26926.832031	-21690.154297	-187500.015625	-187500.015625	-187500.015625	-187500.015625	-187500.015625	462.000000	430.000000	1018.000000	1607948880.912433
1217	1396.805176	27394.341797	-33975.453125	-187500.015625	-187500.015625	-187500.015625	-187500.015625	-187500.015625	462.000000	429.000000	1019.000000	1607948880.912456
1218	1827.858521	27824.412109	-60021.136719	-187500.015625	-187500.015625	-187500.015625	-187500.015625	-187500.015625	461.000000	430.000000	1018.000000	1607948880.912458
1219	1609.884277	27615.757812	-63401.816406	-187500.015625	-187500.015625	-187500.015625	-187500.015625	-187500.015625	461.000000	430.000000	1019.000000	1607948880.912460
1220	1078.762207	27091.050781	-40414.546875	-187500.015625	-187500.015625	-187500.015625	-187500.015625	-187500.015625	461.000000	428.000000	1018.000000	1607948880.912461
1221	925.295105	26936.578125	-21828.935547	-187500.015625	-187500.015625	-187500.015625	-187500.015625	-187500.015625	462.000000	430.000000	1018.000000	1607948880.912463
1222	1383.640015	27385.937500	-33625.718750	-187500.015625	-187500.015625	-187500.015625	-187500.015625	-187500.015625	462.000000	429.000000	1019.000000	1607948880.912481
1223	1816.056763	27815.494141	-59552.355469	-187500.015625	-187500.015625	-187500.015625	-187500.015625	-187500.015625	461.000000	430.000000	1018.000000	1607948880.912483
1224	1616.679321	27623.783203	-63455.996094	-187500.015625	-187500.015625	-187500.015625	-187500.015625	-187500.015625	460.000000	429.000000	1018.000000	1607948880.912484
1225	1082.629028	27092.951172	-40709.765625	-187500.015625	-187500.015625	-187500.015625	-187500.015625	-187500.015625	460.000000	430.000000	1018.000000	1607948880.912486
1226	921.964722	26930.654297	-21941.835938	-187500.015625	-187500.015625	-187500.015625	-187500.015625	-187500.015625	462.000000	430.000000	1018.000000	1607948880.912488
1227	1375.280396	27374.224609	-33305.996094	-187500.015625	-187500.015625	-187500.015625	-187500.015625	-187500.015625	462.000000	429.000000	1018.000000	1607948880.912489
1228	1814.894531	27810.509766	-59145.148438	-187500.015625	-187500.015625	-187500.015625	-187500.015625	-187500.015625	462.000000	430.000000	1019.000000	1607948880.912491
1229	1620.009644	27627.828125	-63440.933594	-187500.015625	-187500.015625	-187500.015625	-187500.015625	-187500.015625	461.000000	429.000000	1019.000000	1607948880.912493
1230	1083.366699	27095.945312	-40893.656250	-187500.015625	-187500.015625	-187500.015625	-187500.015625	-187500.015625	461.000000	429.000000	1018.000000	1607948880.912497
1231	918.611938	26930.431641	-21882.736328	-187500.015625	-187500.015625	-187500.015625	-187500.015625	-187500.015625	462.000000	429.000000	1019.000000	1607948880.912499
1232	1373.760498	27376.996094	-32981.941406	-187500.015625	-187500.015625	-187500.015625	-187500.015625	-187500.015625	462.000000	429.000000	1019.000000	1607948880.912500
1233	1813.128784	27812.119141	-58953.820312	-187500.015625	-187500.015625	-187500.015625	-187500.015625	-187500.015625	461.000000	430.000000	1018.000000	1607948880.912502
1234	1617.215698	27624.318359	-63603.898438	-187500.015625	-187500.015625	-187500.015625	-187500.015625	-187500.015625	460.000000	429.000000	1018.000000	1607948880.912505
1235	1083.701904	27098.203125	-41237.445312	-187500.015625	-187500.015625	-187500.015625	-187500.015625	-187500.015625	460.000000	430.000000	1018.000000	1607948880.912506
1236	905.379700	26918.830078	-21864.519531	-187500.015625	-187500.015625	-187500.015625	-187500.015625	-187500.015625	462.000000	430.000000	1019.000000	1607948880.912508
1237	1357.913086	27358.736328	-32670.716797	-187500.015625	-187500.015625	-187500.015625	-187500.015625	-187500.015625	462.000000	429.000000	1018.000000	1607948880.912510
1238	1814.313354	27812.632812	-59004.156250	-187500.015625	-187500.015625	-187500.015625	-187500.015625	-187500.015625	462.000000	430.000000	1018.000000	1607948880.912511
1239	1619.294434	27625.996094	-64016.308594	-187500.015625	-187500.015625	-187500.015625	-187500.015625	-187500.015625	460.000000	429.000000	1017.000000	1607948880.912513
1240	1083.478394	27096.996094	-41731.933594	-187500.015625	-187500.015625	-187500.015625	-187500.015625	-187500.015625	460.000000	429.000000	1019.000000	1607948880.912514
1241	897.042542	26911.968750	-22014.187500	-187500.015625	-187500.015625	-187500.015625	-187500.015625	-187500.015625	462.000000	429.000000	1018.000000	1607948880.912516
1242	1348.592407	27352.656250	-32509.716797	-187500.015625	-187500.015625	-187500.015625	-187500.015625	-187500.015625	462.000000	429.000000	1019.000000	1607948880.912535
1243	1810.446533	27809.570312	-58972.527344	-187500.015625	-187500.015625	-187500.015625	-187500.015625	-187500.015625	461.000000	429.000000	1018.000000	1607948880.912536
1244	1628.391602	27637.863281	-64314.394531	-187500.015625	-187500.015625	-187500.015625	-187500.015625	-187500.015625	461.000000	427.000000	1018.000000	1607948880.912538
1245	1086.160645	27103.478516	-42158.117188	-187500.015625	-187500.015625	-187500.015625	-187500.015625	-187500.015625	460.000000	430.000000	1018.000000	1607948880.912539
1246	891.789856	26908.750000	-22094.609375	-187500.015625	-187500.015625	-187500.015625	-187500.015625	-187500.015625	462.000000	429.000000	1019.000000	1607948880.912541
1247	1340.411743	27345.414062	-32166.126953	-187500.015625	-187500.015625	-187500.015625	-187500.015625	-187500.015625	462.000000	429.000000	1019.000000	1607948880.912543
1248	1804.657471	27805.882812	-58664.164062	-187500.015625	-187500.015625	-187500.015625	-187500.015625	-187500.015625	462.000000	430.000000	1019.000000	1607948880.912568
1249	1639.813354	27649.263672	-64444.191406	-187500.015625	-187500.015625	-187500.015625	-187500.015625	-187500.015625	460.000000	429.000000	1017.000000	1607948880.912570
1250	1102.253906	27116.263672	-42494.332031	-187500.015625	-187500.015625	-187500.015625	-187500.015625	-187500.015625	460.000000	430.000000	1018.000000	1607948880.912571
1251	889.867615	26903.564453	-22223.779297	-187500.015625	-187500.015625	-187500.015625	-187500.015625	-187500.015625	461.000000	429.000000	1019.000000	1607948880.912573
1252	1331.895752	27335.421875	-31921.732422	-187500.015625	-187500.015625	-187500.015625	-187500.015625	-187500.015625	462.000000	428.000000	1019.000000	1607948880.912575
1253	1808.144287	27808.408203	-58393.238281	-187500.015625	-187500.015625	-187500.015625	-187500.015625	-187500.015625	462.000000	430.000000	1019.000000	1607948880.912592
1254	1649.715088	27657.443359	-64499.332031	-187500.015625	-187500.015625	-187500.015625	-187500.015625	-187500.015625	460.000000	429.000000	1018.000000	1607948880.912594
1255	1116.067261	27128.667969	-42730.632812	-187500.015625	-187500.015625	-187500.015625	-187500.015625	-187500.015625	460.000000	429.000000	1019.000000	1607948880.912596
1256	906.050293	26918.583984	-22252.144531	-187500.015625	-187500.015625	-187500.015625	-187500.015625	-187500.015625	461.000000	430.000000	1018.000000	1607948880.912597
1257	1341.506958	27343.826172	-31540.298828	-187500.015625	-187500.015625	-187500.015625	-187500.015625	-187500.015625	462.000000	429.000000	1018.000000	1607948880.912600
1258	1822.963501	27824.255859	-58067.773438	-187500.015625	-187500.015625	-187500.015625	-187500.015625	-187500.015625	462.000000	430.000000	1018.000000	1607948880.912601
1259	1668.065918	27679.505859	-64609.300781	-187500.015625	-187500.015625	-187500.015625	-187500.015625	-187500.015625	461.000000	429.000000	1019.000000	1607948880.912603
1260	1125.276123	27140.626953	-43067.675781	-187500.015625	-187500.015625	-187500.015625	-187500.015625	-187500.015625	460.000000	430.000000	1018.000000	1607948880.912604
1261	904.306824	26920.171875	-22323.000000	-187500.015625	-187500.015625	-187500.015625	-187500.015625	-187500.015625	461.000000	430.000000	1019.000000	1607948880.912620
1262	1334.220337	27339.333984	-31257.214844	-187500.015625	-187500.015625	-187500.015625	-187500.015625	-187500.015625	462.000000	429.000000	1018.000000	1607948880.912622
1263	1809.664185	27811.470703	-57768.351562	-187500.015625	-187500.015625	-187500.015625	-187500.015625	-187500.015625	462.000000	430.000000	1019.000000	1607948880.912623
1264	1659.862793	27668.843750	-64667.707031	-187500.015625	-187500.015625	-187500.015625	-187500.015625	-187500.015625	460.000000	429.000000	1018.000000	1607948880.912625
1265	1119.129395	27132.402344	-43307.578125	-187500.015625	-187500.015625	-187500.015625	-187500.015625	-187500.015625	460.000000	430.000000	1019.000000	1607948880.912627
1266	897.444885	26910.494141	-22378.542969	-187500.015625	-187500.015625	-187500.015625	-187500.015625	-187500.015625	461.000000	430.000000	1018.000000	1607948880.912628
1267	1329.034668	27332.695312	-30987.138672	-187500.015625	-187500.015625	-187500.015625	-187500.015625	-187500.015625	462.000000	428.000000	1018.000000	1607948880.912630
1268	1805.596191	27804.384766	-57462.242188	-187500.015625	-187500.015625	-187500.015625	-187500.015625	-187500.015625	461.000000	430.000000	1018.000000	1607948880.912632
1269	1670.278809	27678.902344	-64730.449219	-187500.015625	-187500.015625	-187500.015625	-187500.015625	-187500.015625	460.000000	429.000000	1018.000000	1607948880.912633
1270	1140.318848	27155.714844	-43589.500000	-187500.015625	-187500.015625	-187500.015625	-187500.015625	-187500.015625	460.000000	429.000000	1018.000000	1607948880.912635
1271	912.621704	26927.503906	-22464.619141	-187500.015625	-187500.015625	-187500.015625	-187500.015625	-187500.015625	461.000000	429.000000	1018.000000	1607948880.912637
1272	1330.621704	27335.019531	-30685.970703	-187500.015625	-187500.015625	-187500.015625	-187500.015625	-187500.015625	462.000000	429.000000	1019.000000	1607948880.912638
1273	1814.335693	27813.191406	-57243.308594	-187500.015625	-187500.015625	-187500.015625	-187500.015625	-187500.015625	461.000000	431.000000	1019.000000	1607948880.912640
1274	1678.347778	27686.009766	-64874.417969	-187500.015625	-187500.015625	-187500.015625	-187500.015625	-187500.015625	461.000000	429.000000	1019.000000	1607948880.912641
1275	1141.727051	27154.529297	-43971.042969	-187500.015625	-187500.015625	-187500.015625	-187500.015625	-187500.015625	460.000000	429.000000	1018.000000	1607948880.912643
1276	898.271851	26911.857422	-22643.343750	-187500.015625	-187500.015625	-187500.015625	-187500.015625	-187500.015625	462.000000	429.000000	1019.000000	1607948880.912644
1277	1310.102783	27312.601562	-30503.111328	-187500.015625	-187500.015625	-187500.015625	-187500.015625	-187500.015625	462.000000	429.000000	1018.000000	1607948880.912646
1278	1799.292969	27795.890625	-57030.117188	-187500.015625	-187500.015625	-187500.015625	-187500.015625	-187500.015625	462.000000	430.000000	1018.000000	1607948880.912647
1279	1678.191284	27684.556641	-65029.984375	-187500.015625	-187500.015625	-187500.015625	-187500.015625	-187500.015625	460.000000	429.000000	1017.000000	1607948880.912649
1280	1142.688232	27156.117188	-44359.359375	-187500.015625	-187500.015625	-187500.015625	-187500.015625	-187500.015625	460.000000	430.000000	1018.000000	1607948880.912652
1281	893.332153	26907.677734	-22771.419922	-187500.015625	-187500.015625	-187500.015625	-187500.015625	-187500.015625	461.000000	430.000000	1018.000000	1607948880.912653
1282	1294.143555	27298.095703	-30151.652344	-187500.015625	-187500.015625	-187500.015625	-187500.015625	-187500.015625	462.000000	429.000000	1018.000000	1607948880.912655
1283	1788.944214	27788.314453	-56691.597656	-187500.015625	-187500.015625	-187500.015625	-187500.015625	-187500.015625	462.000000	430.000000	1018.000000	1607948880.912656
1284	1680.828735	27687.574219	-65121.851562	-187500.015625	-187500.015625	-187500.015625	-187500.015625	-187500.015625	461.000000	429.000000	1019.000000	1607948880.912658
1285	1156.389771	27168.544922	-44680.507812	-187500.015625	-187500.015625	-187500.015625	-187500.015625	-187500.015625	461.000000	429.000000	1018.000000	1607948880.912659
1286	909.380676	26921.916016	-22884.117188	-187500.015625	-187500.015625	-187500.015625	-187500.015625	-187500.015625	462.000000	430.000000	1019.000000	1607948880.912661
1287	1301.094971	27302.119141	-29868.322266	-187500.015625	-187500.015625	-187500.015625	-187500.015625	-187500.015625	462.000000	429.000000	1018.000000	1607948880.912663
1288	1799.874146	27798.371094	-56304.734375	-187500.015625	-187500.015625	-187500.015625	-187500.015625	-187500.015625	462.000000	430.000000	1019.000000	1607948880.912664
1289	1693.949219	27700.068359	-65091.117188	-187500.015625	-187500.015625	-187500.015625	-187500.015625	-187500.015625	461.000000	429.000000	1018.000000	1607948880.912666
1290	1151.852417	27164.119141	-44882.324219	-187500.015625	-187500.015625	-187500.015625	-187500.015625	-187500.015625	461.000000	428.000000	1020.000000	1607948880.912668
1291	895.947266	26910.560547	-23035.283203	-187500.015625	-187500.015625	-187500.015625	-187500.015625	-187500.015625	462.000000	429.000000	1019.000000	1607948880.912669
1292	1286.588745	27293.646484	-29687.072266	-187500.015625	-187500.015625	-187500.015625	-187500.015625	-187500.015625	462.000000	429.000000	1019.000000	1607948880.912670
1293	1781.568115	27781.832031	-55889.394531	-187500.015625	-187500.015625	-187500.015625	-187500.015625	-187500.015625	462.000000	429.000000	1018.000000	1607948880.912672
1294	1684.382690	27691.195312	-65071.113281	-187500.015625	-187500.015625	-187500.015625	-187500.015625	-187500.015625	461.000000	429.000000	1019.000000	1607948880.912674
1295	1153.931152	27167.986328	-45174.953125	-187500.015625	-187500.015625	-187500.015625	-187500.015625	-187500.015625	460.000000	430.000000	1018.000000	1607948880.912675
1296	889.286499	26904.548828	-23169.750000	-187500.015625	-187500.015625	-187500.015625	-187500.015625	-187500.015625	462.000000	430.000000	1019.000000	1607948880.912677
1297	1270.316650	27275.498047	-29417.197266	-187500.015625	-187500.015625	-187500.015625	-187500.015625	-187500.015625	462.000000	429.000000	1019.000000	1607948880.912678
1298	1773.342651	27772.466797	-55582.437500	-187500.015625	-187500.015625	-187500.015625	-187500.015625	-187500.015625	462.000000	429.000000	1018.000000	1607948880.912680
1299	1692.071655	27699.130859	-65167.113281	-187500.015625	-187500.015625	-187500.015625	-187500.015625	-187500.015625	461.000000	429.000000	1019.000000	1607948880.912682
1300	1159.295532	27171.607422	-45449.433594	-187500.015625	-187500.015625	-187500.015625	-187500.015625	-187500.015625	460.000000	428.000000	1018.000000	1607948880.912683
1301	891.879272	26904.414062	-23261.816406	-187500.015625	-187500.015625	-187500.015625	-187500.015625	-187500.015625	461.000000	430.000000	1018.000000	1607948880.912685
1302	1270.093140	27273.576172	-29124.523438	-187500.015625	-187500.015625	-187500.015625	-187500.015625	-187500.015625	462.000000	427.000000	1018.000000	1607948880.912686
1303	1779.444702	27778.724609	-55352.683594	-187500.015625	-187500.015625	-187500.015625	-187500.015625	-187500.015625	462.000000	429.000000	1018.000000	1607948880.912689
1304	1699.760742	27706.460938	-65263.156250	-187500.015625	-187500.015625	-187500.015625	-187500.015625	-187500.015625	461.000000	429.000000	1018.000000	1607948880.912690
1305	1170.538452	27183.789062	-45784.730469	-187500.015625	-187500.015625	-187500.015625	-187500.015625	-187500.015625	461.000000	429.000000	1019.000000	1607948880.912692
1306	892.549805	26906.582031	-23356.052734	-187500.015625	-187500.015625	-187500.015625	-187500.015625	-187500.015625	461.000000	429.000000	1019.000000	1607948880.912694
1307	1261.733521	27265.238281	-28818.595703	-187500.015625	-187500.015625	-187500.015625	-187500.015625	-187500.015625	462.000000	428.000000	1019.000000	1607948880.912695
1308	1781.590454	27779.373047	-55116.671875	-187500.015625	-187500.015625	-187500.015625	-187500.015625	-187500.015625	462.000000	429.000000	1018.000000	1607948880.912697
1309	1714.557495	27719.134766	-65460.367188	-187500.015625	-187500.015625	-187500.015625	-187500.015625	-187500.015625	461.000000	430.000000	1018.000000	1607948880.912699
1310	1178.316895	27189.085938	-46269.316406	-187500.015625	-187500.015625	-187500.015625	-187500.015625	-187500.015625	460.000000	429.000000	1018.000000	1607948880.912700
1311	887.319519	26901.128906	-23555.228516	-187500.015625	-187500.015625	-187500.015625	-187500.015625	-187500.015625	462.000000	429.000000	1019.000000	1607948880.912701
1312	1256.235107	27262.935547	-28639.826172	-187500.015625	-187500.015625	-187500.015625	-187500.015625	-187500.015625	462.000000	430.000000	1018.000000	1607948880.912703
1313	1771.621582	27772.265625	-54953.839844	-187500.015625	-187500.015625	-187500.015625	-187500.015625	-187500.015625	461.000000	430.000000	1018.000000	1607948880.912705
1314	1704.521606	27714.531250	-65548.414062	-187500.015625	-187500.015625	-187500.015625	-187500.015625	-187500.015625	461.000000	429.000000	1019.000000	1607948880.912706
1315	1176.662842	27193.265625	-46523.878906	-187500.015625	-187500.015625	-187500.015625	-187500.015625	-187500.015625	460.000000	429.000000	1018.000000	1607948880.912708
1316	887.006592	26905.107422	-23678.566406	-187500.015625	-187500.015625	-187500.015625	-187500.015625	-187500.015625	461.000000	429.000000	1018.000000	1607948880.912709
1317	1249.909546	27259.181641	-28351.287109	-187500.015625	-187500.015625	-187500.015625	-187500.015625	-187500.015625	462.000000	430.000000	1019.000000	1607948880.912711
1318	1766.503052	27768.935547	-54556.828125	-187500.015625	-187500.015625	-187500.015625	-187500.015625	-187500.015625	462.000000	429.000000	1018.000000	1607948880.912713
1319	1712.612915	27723.091797	-65629.210938	-187500.015625	-187500.015625	-187500.015625	-187500.015625	-187500.015625	461.000000	429.000000	1019.000000	1607948880.912714
1320	1179.210938	27195.367188	-46918.144531	-187500.015625	-187500.015625	-187500.015625	-187500.015625	-187500.015625	460.000000	429.000000	1019.000000	1607948880.912716
1321	879.295227	26898.289062	-23921.328125	-187500.015625	-187500.015625	-187500.015625	-187500.015625	-187500.015625	462.000000	429.000000	1019.000000	1607948880.912718
1322	1232.095215	27242.505859	-28206.759766	-187500.015625	-187500.015625	-187500.015625	-187500.015625	-187500.015625	462.000000	428.000000	1018.000000	1607948880.912719
1323	1751.728516	27755.232422	-54317.554688	-187500.015625	-187500.015625	-187500.015625	-187500.015625	-187500.015625	462.000000	429.000000	1019.000000	1607948881.391690
1324	1705.058105	27716.050781	-65648.617188	-187500.015625	-187500.015625	-187500.015625	-187500.015625	-187500.015625	461.000000	429.000000	1018.000000	1607948881.391855
1325	1179.210938	27193.443359	-47149.976562	-187500.015625	-187500.015625	-187500.015625	-187500.015625	-187500.015625	461.000000	429.000000	1019.000000	1607948881.391856
1326	870.332214	26885.683594	-24000.273438	-187500.015625	-187500.015625	-187500.015625	-187500.015625	-187500.015625	461.000000	430.000000	1019.000000	1607948881.391858
1327	1216.292480	27221.964844	-27948.039062	-187500.015625	-187500.015625	-187500.015625	-187500.015625	-187500.015625	462.000000	429.000000	1018.000000	1607948881.391868
1328	1739.233887	27739.564453	-54100.519531	-187500.015625	-187500.015625	-187500.015625	-187500.015625	-187500.015625	462.000000	429.000000	1019.000000	1607948881.391870
1329	1702.822876	27712.294922	-65791.617188	-187500.015625	-187500.015625	-187500.015625	-187500.015625	-187500.015625	461.000000	429.000000	1018.000000	1607948881.391871
1330	1179.121582	27195.210938	-47515.941406	-187500.015625	-187500.015625	-187500.015625	-187500.015625	-187500.015625	461.000000	429.000000	1019.000000	1607948881.391873
1331	866.934753	26884.878906	-24139.951172	-187500.015625	-187500.015625	-187500.015625	-187500.015625	-187500.015625	462.000000	429.000000	1018.000000	1607948881.391874
1332	1205.116577	27214.431641	-27623.134766	-187500.015625	-187500.015625	-187500.015625	-187500.015625	-187500.015625	462.000000	429.000000	1019.000000	1607948881.391876
1333	1734.674072	27738.781250	-53775.277344	-187500.015625	-187500.015625	-187500.015625	-187500.015625	-187500.015625	462.000000	429.000000	1018.000000	1607948881.391878
1334	1709.103760	27722.107422	-65886.078125	-187500.015625	-187500.015625	-187500.015625	-187500.015625	-187500.015625	461.000000	429.000000	1018.000000	1607948881.391879
1335	1188.822144	27207.726562	-47920.148438	-187500.015625	-187500.015625	-187500.015625	-187500.015625	-187500.015625	461.000000	429.000000	1018.000000	1607948881.391881
1336	871.919189	26894.199219	-24348.468750	-187500.015625	-187500.015625	-187500.015625	-187500.015625	-187500.015625	461.000000	429.000000	1018.000000	1607948881.391883
1337	1209.318726	27223.664062	-27448.746094	-187500.015625	-187500.015625	-187500.015625	-187500.015625	-187500.015625	462.000000	428.000000	1019.000000	1607948881.391884
1338	1741.513794	27748.304688	-53506.898438	-187500.015625	-187500.015625	-187500.015625	-187500.015625	-187500.015625	462.000000	429.000000	1018.000000	1607948881.391886
1339	1721.307739	27736.009766	-65888.359375	-187500.015625	-187500.015625	-187500.015625	-187500.015625	-187500.015625	461.000000	429.000000	1019.000000	1607948881.391887
1340	1204.714233	27223.261719	-48122.207031	-187500.015625	-187500.015625	-187500.015625	-187500.015625	-187500.015625	460.000000	429.000000	1018.000000	1607948881.391889
1341	891.655762	26908.191406	-24759.517578	-187500.015625	-187500.015625	-187500.015625	-187500.015625	-187500.015625	461.000000	430.000000	1019.000000	1607948881.391891
1342	1214.102051	27225.183594	-27594.433594	-187500.015625	-187500.015625	-187500.015625	-187500.015625	-187500.015625	462.000000	430.000000	1018.000000	1607948881.391892
1343	1711.785889	27718.798828	-52152.628906	-187500.015625	-187500.015625	-187500.015625	-187500.015625	-187500.015625	462.000000	429.000000	1019.000000	1607948881.391894
1344	1713.082397	27725.638672	-64671.574219	-187500.015625	-187500.015625	-187500.015625	-187500.015625	-187500.015625	461.000000	428.000000	1017.000000	1607948881.391896
1345	1213.319702	27232.605469	-47646.050781	-187500.015625	-187500.015625	-187500.015625	-187500.015625	-187500.015625	460.000000	427.000000	1019.000000	1607948881.391897
1346	883.005615	26903.072266	-24136.330078	-187500.015625	-187500.015625	-187500.015625	-187500.015625	-187500.015625	461.000000	429.000000	1018.000000	1607948881.391899
1347	1201.607422	27211.861328	-26596.921875	-187500.015625	-187500.015625	-187500.015625	-187500.015625	-187500.015625	462.000000	429.000000	1019.000000	1607948881.391900
1348	1747.705200	27749.712891	-52666.988281	-187500.015625	-187500.015625	-187500.015625	-187500.015625	-187500.015625	462.000000	429.000000	1019.000000	1607948881.391902
1349	1743.748901	27755.009766	-65827.093750	-187500.015625	-187500.015625	-187500.015625	-187500.015625	-187500.015625	461.000000	429.000000	1019.000000	1607948881.391904
1350	1229.256470	27248.519531	-48673.000000	-187500.015625	-187500.015625	-187500.015625	-187500.015625	-187500.015625	461.000000	430.000000	1019.000000	1607948881.391906
1351	890.493469	26912.617188	-24746.308594	-187500.015625	-187500.015625	-187500.015625	-187500.015625	-187500.015625	461.000000	429.000000	1018.000000	1607948881.391908
1352	1203.552002	27216.064453	-26723.185547	-187500.015625	-187500.015625	-187500.015625	-187500.015625	-187500.015625	462.000000	429.000000	1018.000000	1607948881.391909
1353	1749.828613	27754.472656	-52557.890625	-187500.015625	-187500.015625	-187500.015625	-187500.015625	-187500.015625	462.000000	429.000000	1019.000000	1607948881.391911
1354	1753.874268	27765.960938	-66032.703125	-187500.015625	-187500.015625	-187500.015625	-187500.015625	-187500.015625	461.000000	429.000000	1018.000000	1607948881.391913
1355	1241.080566	27259.068359	-49108.949219	-187500.015625	-187500.015625	-187500.015625	-187500.015625	-187500.015625	460.000000	428.000000	1019.000000	1607948881.391914
1356	894.159180	26915.902344	-25013.992188	-187500.015625	-187500.015625	-187500.015625	-187500.015625	-187500.015625	461.000000	429.000000	1017.000000	1607948881.391916
1357	1194.611328	27208.576172	-26530.826172	-187500.015625	-187500.015625	-187500.015625	-187500.015625	-187500.015625	462.000000	429.000000	1018.000000	1607948881.391917
1358	1734.696533	27741.576172	-52139.265625	-187500.015625	-187500.015625	-187500.015625	-187500.015625	-187500.015625	462.000000	428.000000	1018.000000	1607948881.391919
1359	1744.844116	27758.763672	-65927.632812	-187500.015625	-187500.015625	-187500.015625	-187500.015625	-187500.015625	461.000000	430.000000	1019.000000	1607948881.391921
1360	1235.492676	27254.621094	-49396.324219	-187500.015625	-187500.015625	-187500.015625	-187500.015625	-187500.015625	460.000000	429.000000	1018.000000	1607948881.391922
1361	892.259277	26913.355469	-25258.566406	-187500.015625	-187500.015625	-187500.015625	-187500.015625	-187500.015625	461.000000	429.000000	1019.000000	1607948881.391924
1362	1191.102051	27203.279297	-26404.718750	-187500.015625	-187500.015625	-187500.015625	-187500.015625	-187500.015625	462.000000	429.000000	1018.000000	1607948881.391926
1363	1734.808228	27738.826172	-51892.300781	-187500.015625	-187500.015625	-187500.015625	-187500.015625	-187500.015625	462.000000	429.000000	1019.000000	1607948881.391927
1364	1750.901489	27762.095703	-66018.757812	-187500.015625	-187500.015625	-187500.015625	-187500.015625	-187500.015625	461.000000	429.000000	1018.000000	1607948881.391929
1365	1239.158325	27256.789062	-49671.320312	-187500.015625	-187500.015625	-187500.015625	-187500.015625	-187500.015625	460.000000	429.000000	1018.000000	1607948881.391930
1366	888.302979	26908.570312	-25349.447266	-187500.015625	-187500.015625	-187500.015625	-187500.015625	-187500.015625	461.000000	429.000000	1019.000000	1607948881.391932
1367	1175.835815	27187.923828	-26090.900391	-187500.015625	-187500.015625	-187500.015625	-187500.015625	-187500.015625	462.000000	430.000000	1018.000000	1607948881.391934
1368	1719.430176	27725.437500	-51521.796875	-187500.015625	-187500.015625	-187500.015625	-187500.015625	-187500.015625	462.000000	429.000000	1018.000000	1607948881.391935
1369	1745.358276	27755.925781	-66036.820312	-187500.015625	-187500.015625	-187500.015625	-187500.015625	-187500.015625	461.000000	428.000000	1018.000000	1607948881.391939
1370	1232.475098	27248.943359	-50062.562500	-187500.015625	-187500.015625	-187500.015625	-187500.015625	-187500.015625	460.000000	429.000000	1019.000000	1607948881.391941
1371	880.792786	26903.273438	-25637.650391	-187500.015625	-187500.015625	-187500.015625	-187500.015625	-187500.015625	461.000000	430.000000	1018.000000	1607948881.391943
1372	1166.604614	27182.468750	-25945.345703	-187500.015625	-187500.015625	-187500.015625	-187500.015625	-187500.015625	462.000000	428.000000	1019.000000	1607948881.391944
1373	1713.082397	27720.476562	-51218.351562	-187500.015625	-187500.015625	-187500.015625	-187500.015625	-187500.015625	461.000000	430.000000	1018.000000	1607948881.391947
1374	1749.739136	27762.675781	-66012.367188	-187500.015625	-187500.015625	-187500.015625	-187500.015625	-187500.015625	461.000000	429.000000	1018.000000	1607948881.391948
1375	1246.422607	27265.394531	-50277.164062	-187500.015625	-187500.015625	-187500.015625	-187500.015625	-187500.015625	460.000000	429.000000	1018.000000	1607948881.391950
1376	890.694641	26912.839844	-25749.455078	-187500.015625	-187500.015625	-187500.015625	-187500.015625	-187500.015625	461.000000	430.000000	1018.000000	1607948881.391951
1377	1176.171143	27188.191406	-25720.957031	-187500.015625	-187500.015625	-187500.015625	-187500.015625	-187500.015625	462.000000	428.000000	1018.000000	1607948881.391953
1378	1725.755737	27731.138672	-50908.242188	-187500.015625	-187500.015625	-187500.015625	-187500.015625	-187500.015625	462.000000	428.000000	1019.000000	1607948881.391954
1379	1776.203613	27789.386719	-66059.328125	-187500.015625	-187500.015625	-187500.015625	-187500.015625	-187500.015625	461.000000	429.000000	1018.000000	1607948881.391956
1380	1276.418701	27297.201172	-50659.554688	-187500.015625	-187500.015625	-187500.015625	-187500.015625	-187500.015625	460.000000	428.000000	1019.000000	1607948881.391958
1381	904.329224	26929.626953	-25967.853516	-187500.015625	-187500.015625	-187500.015625	-187500.015625	-187500.015625	461.000000	430.000000	1018.000000	1607948881.391959
1382	1168.280884	27184.951172	-25414.669922	-187500.015625	-187500.015625	-187500.015625	-187500.015625	-187500.015625	462.000000	429.000000	1019.000000	1607948881.391961
1383	1718.804443	27727.271484	-50537.160156	-187500.015625	-187500.015625	-187500.015625	-187500.015625	-187500.015625	462.000000	429.000000	1018.000000	1607948881.391963
1384	1774.795532	27789.878906	-66053.359375	-187500.015625	-187500.015625	-187500.015625	-187500.015625	-187500.015625	461.000000	429.000000	1019.000000	1607948881.391964
1385	1282.051270	27304.218750	-51000.242188	-187500.015625	-187500.015625	-187500.015625	-187500.015625	-187500.015625	460.000000	429.000000	1018.000000	1607948881.391966
1386	904.440979	26929.335938	-26242.332031	-187500.015625	-187500.015625	-187500.015625	-187500.015625	-187500.015625	462.000000	429.000000	1019.000000	1607948881.391967
1387	1157.440308	27172.701172	-25340.261719	-187500.015625	-187500.015625	-187500.015625	-187500.015625	-187500.015625	462.000000	428.000000	1019.000000	1607948881.391969
1388	1705.080444	27712.339844	-50279.375000	-187500.015625	-187500.015625	-187500.015625	-187500.015625	-187500.015625	462.000000	430.000000	1018.000000	1607948881.391971
1389	1767.330078	27782.144531	-66108.945312	-187500.015625	-187500.015625	-187500.015625	-187500.015625	-187500.015625	461.000000	430.000000	1019.000000	1607948881.391972
1390	1272.775391	27293.982422	-51314.082031	-187500.015625	-187500.015625	-187500.015625	-187500.015625	-187500.015625	461.000000	429.000000	1019.000000	1607948881.391974
1391	891.409912	26914.875000	-26410.529297	-187500.015625	-187500.015625	-187500.015625	-187500.015625	-187500.015625	461.000000	430.000000	1018.000000	1607948881.391976
1392	1148.700806	27164.341797	-25049.419922	-187500.015625	-187500.015625	-187500.015625	-187500.015625	-187500.015625	462.000000	429.000000	1018.000000	1607948881.391977
1393	1708.790771	27717.347656	-49875.480469	-187500.015625	-187500.015625	-187500.015625	-187500.015625	-187500.015625	462.000000	429.000000	1019.000000	1607948881.391979
1394	1785.189087	27800.763672	-66063.796875	-187500.015625	-187500.015625	-187500.015625	-187500.015625	-187500.015625	461.000000	430.000000	1018.000000	1607948881.391980
1395	1296.311768	27317.853516	-51593.121094	-187500.015625	-187500.015625	-187500.015625	-187500.015625	-187500.015625	460.000000	428.000000	1019.000000	1607948881.391982
1396	904.485657	26927.480469	-26633.869141	-187500.015625	-187500.015625	-187500.015625	-187500.015625	-187500.015625	461.000000	429.000000	1018.000000	1607948881.391984
1397	1141.347046	27154.195312	-24928.207031	-187500.015625	-187500.015625	-187500.015625	-187500.015625	-187500.015625	462.000000	429.000000	1018.000000	1607948881.391986
1398	1699.894775	27705.589844	-49546.773438	-187500.015625	-187500.015625	-187500.015625	-187500.015625	-187500.015625	462.000000	430.000000	1018.000000	1607948881.391989
1399	1783.691528	27796.494141	-65982.390625	-187500.015625	-187500.015625	-187500.015625	-187500.015625	-187500.015625	461.000000	429.000000	1019.000000	1607948881.391990
1400	1292.601318	27313.138672	-51836.621094	-187500.015625	-187500.015625	-187500.015625	-187500.015625	-187500.015625	460.000000	429.000000	1017.000000	1607948881.391992
1401	899.434143	26924.820312	-26819.275391	-187500.015625	-187500.015625	-187500.015625	-187500.015625	-187500.015625	461.000000	428.000000	1019.000000	1607948881.391993
1402	1137.256714	27154.597656	-24777.376953	-187500.015625	-187500.015625	-187500.015625	-187500.015625	-187500.015625	462.000000	429.000000	1017.000000	1607948881.391995
1403	1695.245605	27702.148438	-49284.074219	-187500.015625	-187500.015625	-187500.015625	-187500.015625	-187500.015625	462.000000	429.000000	1018.000000	1607948881.391996
1404	1784.138550	27797.902344	-66072.671875	-187500.015625	-187500.015625	-187500.015625	-187500.015625	-187500.015625	461.000000	429.000000	1019.000000	1607948881.391998
1405	1297.228149	27318.435547	-52214.859375	-187500.015625	-187500.015625	-187500.015625	-187500.015625	-187500.015625	460.000000	429.000000	1019.000000	1607948881.391999
1406	903.524536	26928.621094	-27042.435547	-187500.015625	-187500.015625	-187500.015625	-187500.015625	-187500.015625	461.000000	430.000000	1018.000000	1607948881.392001
1407	1126.147949	27143.062500	-24448.873047	-187500.015625	-187500.015625	-187500.015625	-187500.015625	-187500.015625	462.000000	429.000000	1019.000000	1607948881.392003
1408	1687.444946	27697.365234	-48889.343750	-187500.015625	-187500.015625	-187500.015625	-187500.015625	-187500.015625	462.000000	429.000000	1019.000000	1607948881.392004
1409	1785.591431	27802.820312	-66000.429688	-187500.015625	-187500.015625	-187500.015625	-187500.015625	-187500.015625	461.000000	429.000000	1019.000000	1607948881.392006
1410	1299.820923	27324.761719	-52508.871094	-187500.015625	-187500.015625	-187500.015625	-187500.015625	-187500.015625	460.000000	429.000000	1018.000000	1607948881.392008
1411	897.176636	26926.519531	-27351.248047	-187500.015625	-187500.015625	-187500.015625	-187500.015625	-187500.015625	461.000000	430.000000	1019.000000	1607948881.392009
1412	1114.100342	27134.994141	-24510.609375	-187500.015625	-187500.015625	-187500.015625	-187500.015625	-187500.015625	462.000000	429.000000	1019.000000	1607948881.392011
1413	1671.552856	27683.707031	-48571.546875	-187500.015625	-187500.015625	-187500.015625	-187500.015625	-187500.015625	462.000000	429.000000	1019.000000	1607948881.392012
1414	1786.328979	27805.009766	-65934.203125	-187500.015625	-187500.015625	-187500.015625	-187500.015625	-187500.015625	461.000000	429.000000	1018.000000	1607948881.392014
1415	1308.605225	27333.791016	-52763.972656	-187500.015625	-187500.015625	-187500.015625	-187500.015625	-187500.015625	460.000000	428.000000	1018.000000	1607948881.392016
1416	897.489563	26924.775391	-27456.636719	-187500.015625	-187500.015625	-187500.015625	-187500.015625	-187500.015625	461.000000	429.000000	1018.000000	1607948881.392017
1417	1108.601807	27128.445312	-24134.519531	-187500.015625	-187500.015625	-187500.015625	-187500.015625	-187500.015625	462.000000	431.000000	1018.000000	1607948881.392019
1418	1667.909424	27678.990234	-48149.210938	-187500.015625	-187500.015625	-187500.015625	-187500.015625	-187500.015625	462.000000	430.000000	1019.000000	1607948881.392020
1419	1784.362061	27801.457031	-65852.390625	-187500.015625	-187500.015625	-187500.015625	-187500.015625	-187500.015625	461.000000	428.000000	1018.000000	1607948881.392022
1420	1309.253418	27333.076172	-53029.222656	-187500.015625	-187500.015625	-187500.015625	-187500.015625	-187500.015625	460.000000	428.000000	1019.000000	1607948881.392025
1421	895.768494	26921.580078	-27735.361328	-187500.015625	-187500.015625	-187500.015625	-187500.015625	-187500.015625	461.000000	429.000000	1018.000000	1607948881.392026
1422	1094.296631	27113.984375	-24062.568359	-187500.015625	-187500.015625	-187500.015625	-187500.015625	-187500.015625	462.000000	429.000000	1019.000000	1607948881.392028
1423	1649.245728	27662.562500	-47710.175781	-187500.015625	-187500.015625	-187500.015625	-187500.015625	-187500.015625	462.000000	429.000000	1018.000000	1607948881.392029
1424	1776.427124	27793.341797	-65694.773438	-187500.015625	-187500.015625	-187500.015625	-187500.015625	-187500.015625	461.000000	429.000000	1018.000000	1607948881.392031
1425	1313.902588	27336.496094	-53247.554688	-187500.015625	-187500.015625	-187500.015625	-187500.015625	-187500.015625	460.000000	429.000000	1018.000000	1607948881.392033
1426	906.296143	26930.699219	-27963.505859	-187500.015625	-187500.015625	-187500.015625	-187500.015625	-187500.015625	461.000000	429.000000	1019.000000	1607948881.392035
1427	1109.473511	27128.289062	-24063.753906	-187500.015625	-187500.015625	-187500.015625	-187500.015625	-187500.015625	462.000000	429.000000	1019.000000	1607948881.392036
1428	1650.475098	27662.093750	-47238.621094	-187500.015625	-187500.015625	-187500.015625	-187500.015625	-187500.015625	462.000000	431.000000	1019.000000	1607948881.392038
1429	1790.888794	27807.089844	-65505.203125	-187500.015625	-187500.015625	-187500.015625	-187500.015625	-187500.015625	461.000000	430.000000	1018.000000	1607948881.392040
1430	1325.369019	27349.660156	-53496.039062	-187500.015625	-187500.015625	-187500.015625	-187500.015625	-187500.015625	460.000000	430.000000	1018.000000	1607948881.392041
1431	899.680054	26927.123047	-28133.960938	-187500.015625	-187500.015625	-187500.015625	-187500.015625	-187500.015625	461.000000	429.000000	1018.000000	1607948881.392043
1432	1085.378296	27105.712891	-23668.841797	-187500.015625	-187500.015625	-187500.015625	-187500.015625	-187500.015625	462.000000	429.000000	1018.000000	1607948881.392045
1433	1646.362427	27658.851562	-47099.371094	-187500.015625	-187500.015625	-187500.015625	-187500.015625	-187500.015625	462.000000	429.000000	1018.000000	1607948881.392046
1434	1787.893677	27806.195312	-65698.148438	-187500.015625	-187500.015625	-187500.015625	-187500.015625	-187500.015625	461.000000	428.000000	1018.000000	1607948881.392048
1435	1325.570190	27351.359375	-53966.429688	-187500.015625	-187500.015625	-187500.015625	-187500.015625	-187500.015625	460.000000	428.000000	1019.000000	1607948881.392050
1436	899.232971	26927.705078	-28518.925781	-187500.015625	-187500.015625	-187500.015625	-187500.015625	-187500.015625	461.000000	430.000000	1018.000000	1607948881.392051
1437	1076.325806	27096.416016	-23570.382812	-187500.015625	-187500.015625	-187500.015625	-187500.015625	-187500.015625	462.000000	429.000000	1018.000000	1607948881.392053
1438	1651.257446	27663.189453	-46987.746094	-187500.015625	-187500.015625	-187500.015625	-187500.015625	-187500.015625	462.000000	429.000000	1018.000000	1607948881.392055
1439	1811.966431	27829.664062	-65919.117188	-187500.015625	-187500.015625	-187500.015625	-187500.015625	-187500.015625	461.000000	428.000000	1018.000000	1607948881.392056
1440	1346.670166	27369.888672	-54426.988281	-187500.015625	-187500.015625	-187500.015625	-187500.015625	-187500.015625	460.000000	429.000000	1018.000000	1607948881.392058
1441	902.630493	26930.923828	-28818.998047	-187500.015625	-187500.015625	-187500.015625	-187500.015625	-187500.015625	461.000000	430.000000	1018.000000	1607948881.392060
1442	1065.530029	27087.339844	-23453.148438	-187500.015625	-187500.015625	-187500.015625	-187500.015625	-187500.015625	462.000000	429.000000	1018.000000	1607948881.392062
1443	1626.894043	27638.400391	-46643.574219	-187500.015625	-187500.015625	-187500.015625	-187500.015625	-187500.015625	462.000000	429.000000	1018.000000	1607948881.872788
1444	1787.379517	27803.826172	-65835.656250	-187500.015625	-187500.015625	-187500.015625	-187500.015625	-187500.015625	461.000000	428.000000	1018.000000	1607948881.872808
1445	1335.784912	27358.712891	-54689.933594	-187500.015625	-187500.015625	-187500.015625	-187500.015625	-187500.015625	460.000000	429.000000	1018.000000	1607948881.872834
1446	899.277710	26927.167969	-29077.652344	-187500.015625	-187500.015625	-187500.015625	-187500.015625	-187500.015625	461.000000	430.000000	1019.000000	1607948881.872893
1447	1063.607666	27084.300781	-23412.021484	-187500.015625	-187500.015625	-187500.015625	-187500.015625	-187500.015625	462.000000	430.000000	1018.000000	1607948881.872895
1448	1622.513062	27633.013672	-46214.710938	-187500.015625	-187500.015625	-187500.015625	-187500.015625	-187500.015625	462.000000	429.000000	1018.000000	1607948881.872897
1449	1787.245483	27800.808594	-65624.429688	-187500.015625	-187500.015625	-187500.015625	-187500.015625	-187500.015625	461.000000	429.000000	1018.000000	1607948881.872899
1450	1338.556519	27361.283203	-54832.089844	-187500.015625	-187500.015625	-187500.015625	-187500.015625	-187500.015625	460.000000	429.000000	1018.000000	1607948881.872900
1451	902.496338	26930.408203	-29269.652344	-187500.015625	-187500.015625	-187500.015625	-187500.015625	-187500.015625	461.000000	430.000000	1018.000000	1607948881.872902
1452	1052.633057	27073.503906	-23319.664062	-187500.015625	-187500.015625	-187500.015625	-187500.015625	-187500.015625	462.000000	428.000000	1018.000000	1607948881.872904
1453	1609.124390	27622.865234	-45694.429688	-187500.015625	-187500.015625	-187500.015625	-187500.015625	-187500.015625	462.000000	429.000000	1018.000000	1607948881.872905
1454	1793.191040	27812.119141	-65346.460938	-187500.015625	-187500.015625	-187500.015625	-187500.015625	-187500.015625	461.000000	431.000000	1018.000000	1607948881.872907
1455	1352.235840	27377.376953	-55010.078125	-187500.015625	-187500.015625	-187500.015625	-187500.015625	-187500.015625	460.000000	429.000000	1018.000000	1607948881.872909
1456	906.966675	26935.392578	-29433.648438	-187500.015625	-187500.015625	-187500.015625	-187500.015625	-187500.015625	461.000000	431.000000	1019.000000	1607948881.872910
1457	1057.393921	27077.326172	-23081.796875	-187500.015625	-187500.015625	-187500.015625	-187500.015625	-187500.015625	462.000000	430.000000	1019.000000	1607948881.872912
1458	1614.779419	27625.234375	-45402.246094	-187500.015625	-187500.015625	-187500.015625	-187500.015625	-187500.015625	462.000000	432.000000	1019.000000	1607948881.872914
1459	1803.293945	27818.265625	-65359.671875	-187500.015625	-187500.015625	-187500.015625	-187500.015625	-187500.015625	461.000000	430.000000	1018.000000	1607948881.872915
1460	1365.043335	27386.853516	-55387.218750	-187500.015625	-187500.015625	-187500.015625	-187500.015625	-187500.015625	460.000000	428.000000	1018.000000	1607948881.872917
1461	911.526428	26937.070312	-29818.365234	-187500.015625	-187500.015625	-187500.015625	-187500.015625	-187500.015625	461.000000	429.000000	1017.000000	1607948881.872918
1462	1048.140259	27067.470703	-22993.550781	-187500.015625	-187500.015625	-187500.015625	-187500.015625	-187500.015625	462.000000	429.000000	1019.000000	1607948881.872920
1463	1613.192383	27622.576172	-45197.617188	-187500.015625	-187500.015625	-187500.015625	-187500.015625	-187500.015625	462.000000	430.000000	1018.000000	1607948881.872922
1464	1805.596191	27817.572266	-65454.644531	-187500.015625	-187500.015625	-187500.015625	-187500.015625	-187500.015625	461.000000	429.000000	1019.000000	1607948881.872923
1465	1363.143433	27382.919922	-55773.566406	-187500.015625	-187500.015625	-187500.015625	-187500.015625	-187500.015625	460.000000	428.000000	1019.000000	1607948881.872925
1466	906.653748	26930.476562	-30115.332031	-187500.015625	-187500.015625	-187500.015625	-187500.015625	-187500.015625	461.000000	429.000000	1019.000000	1607948881.872929
1467	1027.599121	27045.945312	-22866.302734	-187500.015625	-187500.015625	-187500.015625	-187500.015625	-187500.015625	462.000000	429.000000	1019.000000	1607948881.872931
1468	1584.336304	27593.808594	-44916.007812	-187500.015625	-187500.015625	-187500.015625	-187500.015625	-187500.015625	462.000000	428.000000	1019.000000	1607948881.872932
1469	1785.367920	27800.070312	-65438.394531	-187500.015625	-187500.015625	-187500.015625	-187500.015625	-187500.015625	461.000000	429.000000	1018.000000	1607948881.872934
1470	1358.360107	27379.566406	-56129.699219	-187500.015625	-187500.015625	-187500.015625	-187500.015625	-187500.015625	460.000000	428.000000	1019.000000	1607948881.872936
1471	908.441895	26934.544922	-30474.345703	-187500.015625	-187500.015625	-187500.015625	-187500.015625	-187500.015625	461.000000	429.000000	1018.000000	1607948881.872937
1472	1027.643799	27048.716797	-22805.908203	-187500.015625	-187500.015625	-187500.015625	-187500.015625	-187500.015625	462.000000	429.000000	1019.000000	1607948881.872939
1473	1591.913574	27601.408203	-44674.921875	-187500.015625	-187500.015625	-187500.015625	-187500.015625	-187500.015625	462.000000	430.000000	1018.000000	1607948881.872940
1474	1799.471802	27812.185547	-65456.902344	-187500.015625	-187500.015625	-187500.015625	-187500.015625	-187500.015625	461.000000	429.000000	1018.000000	1607948881.872942
1475	1369.446655	27389.736328	-56426.304688	-187500.015625	-187500.015625	-187500.015625	-187500.015625	-187500.015625	460.000000	430.000000	1019.000000	1607948881.872944
1476	903.099854	26929.158203	-30704.947266	-187500.015625	-187500.015625	-187500.015625	-187500.015625	-187500.015625	461.000000	430.000000	1018.000000	1607948881.872945
1477	1023.799255	27047.128906	-22747.660156	-187500.015625	-187500.015625	-187500.015625	-187500.015625	-187500.015625	462.000000	429.000000	1019.000000	1607948881.872947
1478	1584.179810	27598.324219	-44338.593750	-187500.015625	-187500.015625	-187500.015625	-187500.015625	-187500.015625	462.000000	429.000000	1018.000000	1607948881.872948
1479	1792.364014	27812.029297	-65308.710938	-187500.015625	-187500.015625	-187500.015625	-187500.015625	-187500.015625	461.000000	429.000000	1019.000000	1607948881.872950
1480	1371.413574	27400.175781	-56672.445312	-187500.015625	-187500.015625	-187500.015625	-187500.015625	-187500.015625	460.000000	428.000000	1018.000000	1607948881.872952
1481	908.710144	26940.847656	-30986.177734	-187500.015625	-187500.015625	-187500.015625	-187500.015625	-187500.015625	461.000000	429.000000	1019.000000	1607948881.872953
1482	1012.668091	27039.417969	-22529.976562	-187500.015625	-187500.015625	-187500.015625	-187500.015625	-187500.015625	462.000000	430.000000	1018.000000	1607948881.872955
1483	1576.021484	27592.199219	-43966.484375	-187500.015625	-187500.015625	-187500.015625	-187500.015625	-187500.015625	462.000000	429.000000	1018.000000	1607948881.872957
1484	1801.461182	27818.421875	-65229.449219	-187500.015625	-187500.015625	-187500.015625	-187500.015625	-187500.015625	461.000000	429.000000	1017.000000	1607948881.872958
1485	1385.428101	27409.138672	-56926.226562	-187500.015625	-187500.015625	-187500.015625	-187500.015625	-187500.015625	460.000000	428.000000	1019.000000	1607948881.872960
1486	921.852966	26950.636719	-31276.281250	-187500.015625	-187500.015625	-187500.015625	-187500.015625	-187500.015625	461.000000	429.000000	1018.000000	1607948881.872961
1487	1007.750732	27030.947266	-22496.626953	-187500.015625	-187500.015625	-187500.015625	-187500.015625	-187500.015625	462.000000	428.000000	1018.000000	1607948881.872963
1488	1571.528687	27587.929688	-43633.039062	-187500.015625	-187500.015625	-187500.015625	-187500.015625	-187500.015625	462.000000	430.000000	1018.000000	1607948881.872964
1489	1811.921753	27834.312500	-65118.453125	-187500.015625	-187500.015625	-187500.015625	-187500.015625	-187500.015625	461.000000	429.000000	1018.000000	1607948881.872966
1490	1400.090820	27430.550781	-57185.750000	-187500.015625	-187500.015625	-187500.015625	-187500.015625	-187500.015625	460.000000	428.000000	1019.000000	1607948881.872968
1491	928.022034	26962.863281	-31607.644531	-187500.015625	-187500.015625	-187500.015625	-187500.015625	-187500.015625	461.000000	430.000000	1018.000000	1607948881.872970
1492	1023.218140	27050.101562	-22901.126953	-187500.015625	-187500.015625	-187500.015625	-187500.015625	-187500.015625	462.000000	429.000000	1019.000000	1607948881.872972
1493	1544.974854	27566.875000	-42811.949219	-187500.015625	-187500.015625	-187500.015625	-187500.015625	-187500.015625	462.000000	429.000000	1018.000000	1607948881.872973
1494	1777.812988	27800.607422	-63650.480469	-187500.015625	-187500.015625	-187500.015625	-187500.015625	-187500.015625	461.000000	429.000000	1019.000000	1607948881.872975
1495	1398.660400	27425.767578	-56501.183594	-187500.015625	-187500.015625	-187500.015625	-187500.015625	-187500.015625	460.000000	429.000000	1019.000000	1607948881.872976
1496	930.637207	26961.142578	-31210.833984	-187500.015625	-187500.015625	-187500.015625	-187500.015625	-187500.015625	461.000000	430.000000	1018.000000	1607948881.872978
1497	1001.693420	27027.974609	-21852.115234	-187500.015625	-187500.015625	-187500.015625	-187500.015625	-187500.015625	462.000000	429.000000	1019.000000	1607948881.872980
1498	1563.638550	27580.398438	-42754.683594	-187500.015625	-187500.015625	-187500.015625	-187500.015625	-187500.015625	462.000000	430.000000	1018.000000	1607948881.872982
1499	1809.954834	27829.060547	-64808.902344	-187500.015625	-187500.015625	-187500.015625	-187500.015625	-187500.015625	461.000000	430.000000	1018.000000	1607948881.872983
1500	1412.049072	27439.023438	-57645.214844	-187500.015625	-187500.015625	-187500.015625	-187500.015625	-187500.015625	460.000000	429.000000	1018.000000	1607948881.872985
1501	935.375793	26965.814453	-32145.294922	-187500.015625	-187500.015625	-187500.015625	-187500.015625	-187500.015625	461.000000	429.000000	1018.000000	1607948881.872986
1502	1009.762390	27033.986328	-22769.207031	-187500.015625	-187500.015625	-187500.015625	-187500.015625	-187500.015625	462.000000	430.000000	1018.000000	1607948881.872988
1503	1534.134277	27551.898438	-42220.433594	-187500.015625	-187500.015625	-187500.015625	-187500.015625	-187500.015625	462.000000	428.000000	1018.000000	1607948881.872990
1504	1782.305664	27800.093750	-63563.820312	-187500.015625	-187500.015625	-187500.015625	-187500.015625	-187500.015625	461.000000	429.000000	1019.000000	1607948881.872991
1505	1410.350342	27432.697266	-57186.289062	-187500.015625	-187500.015625	-187500.015625	-187500.015625	-187500.015625	460.000000	429.000000	1018.000000	1607948881.872993
1506	926.815063	26952.849609	-31910.511719	-187500.015625	-187500.015625	-187500.015625	-187500.015625	-187500.015625	461.000000	429.000000	1019.000000	1607948881.872994
1507	989.914001	27015.882812	-21744.044922	-187500.015625	-187500.015625	-187500.015625	-187500.015625	-187500.015625	462.000000	429.000000	1018.000000	1607948881.872996
1508	1555.256714	27571.925781	-42175.148438	-187500.015625	-187500.015625	-187500.015625	-187500.015625	-187500.015625	462.000000	428.000000	1019.000000	1607948881.872998
1509	1814.715698	27833.597656	-64692.515625	-187500.015625	-187500.015625	-187500.015625	-187500.015625	-187500.015625	461.000000	429.000000	1018.000000	1607948881.872999
1510	1418.441650	27445.035156	-58265.050781	-187500.015625	-187500.015625	-187500.015625	-187500.015625	-187500.015625	460.000000	427.000000	1019.000000	1607948881.873001
1511	940.427246	26970.664062	-32852.125000	-187500.015625	-187500.015625	-187500.015625	-187500.015625	-187500.015625	461.000000	429.000000	1018.000000	1607948881.873002
1512	1004.375610	27031.394531	-22463.591797	-187500.015625	-187500.015625	-187500.015625	-187500.015625	-187500.015625	462.000000	427.000000	1019.000000	1607948881.873004
1513	1542.113892	27562.136719	-41732.562500	-187500.015625	-187500.015625	-187500.015625	-187500.015625	-187500.015625	462.000000	432.000000	1018.000000	1607948881.873006
1514	1816.436768	27837.443359	-64199.886719	-187500.015625	-187500.015625	-187500.015625	-187500.015625	-187500.015625	461.000000	429.000000	1018.000000	1607948881.873008
1515	1444.168457	27474.115234	-58248.843750	-187500.015625	-187500.015625	-187500.015625	-187500.015625	-187500.015625	460.000000	428.000000	1018.000000	1607948881.873010
1516	955.224121	26988.925781	-32811.843750	-187500.015625	-187500.015625	-187500.015625	-187500.015625	-187500.015625	461.000000	429.000000	1018.000000	1607948881.873011
1517	988.237671	27016.642578	-21848.740234	-187500.015625	-187500.015625	-187500.015625	-187500.015625	-187500.015625	462.000000	430.000000	1018.000000	1607948881.873013
1518	1538.828125	27555.587891	-41609.492188	-187500.015625	-187500.015625	-187500.015625	-187500.015625	-187500.015625	462.000000	428.000000	1019.000000	1607948881.873014
1519	1808.837158	27827.541016	-64467.367188	-187500.015625	-187500.015625	-187500.015625	-187500.015625	-187500.015625	461.000000	429.000000	1017.000000	1607948881.873016
1520	1420.520386	27447.785156	-58731.644531	-187500.015625	-187500.015625	-187500.015625	-187500.015625	-187500.015625	460.000000	429.000000	1018.000000	1607948881.873018
1521	932.492371	26964.316406	-33222.425781	-187500.015625	-187500.015625	-187500.015625	-187500.015625	-187500.015625	461.000000	429.000000	1019.000000	1607948881.873019
1522	976.748840	27002.939453	-22009.113281	-187500.015625	-187500.015625	-187500.015625	-187500.015625	-187500.015625	462.000000	429.000000	1019.000000	1607948881.873021
1523	1525.014771	27541.281250	-41343.527344	-187500.015625	-187500.015625	-187500.015625	-187500.015625	-187500.015625	462.000000	428.000000	1019.000000	1607948881.873022
1524	1808.993652	27827.474609	-64270.941406	-187500.015625	-187500.015625	-187500.015625	-187500.015625	-187500.015625	461.000000	429.000000	1018.000000	1607948881.873024
1525	1439.876953	27466.134766	-58976.886719	-187500.015625	-187500.015625	-187500.015625	-187500.015625	-187500.015625	460.000000	428.000000	1019.000000	1607948881.873026
1526	946.305786	26977.369141	-33525.203125	-187500.015625	-187500.015625	-187500.015625	-187500.015625	-187500.015625	461.000000	429.000000	1019.000000	1607948881.873028
1527	976.570007	27003.410156	-21864.296875	-187500.015625	-187500.015625	-187500.015625	-187500.015625	-187500.015625	462.000000	427.000000	1018.000000	1607948881.873029
1528	1525.461792	27540.634766	-40905.570312	-187500.015625	-187500.015625	-187500.015625	-187500.015625	-187500.015625	462.000000	430.000000	1018.000000	1607948881.873031
1529	1823.321167	27839.386719	-64107.929688	-187500.015625	-187500.015625	-187500.015625	-187500.015625	-187500.015625	461.000000	429.000000	1019.000000	1607948881.873034
1530	1460.440552	27485.023438	-59201.835938	-187500.015625	-187500.015625	-187500.015625	-187500.015625	-187500.015625	460.000000	429.000000	1019.000000	1607948881.873036
1531	961.326172	26992.078125	-33829.675781	-187500.015625	-187500.015625	-187500.015625	-187500.015625	-187500.015625	461.000000	429.000000	1019.000000	1607948881.873037
1532	970.825623	26998.023438	-21800.437500	-187500.015625	-187500.015625	-187500.015625	-187500.015625	-187500.015625	462.000000	430.000000	1019.000000	1607948881.873039
1533	1504.697021	27523.400391	-40631.269531	-187500.015625	-187500.015625	-187500.015625	-187500.015625	-187500.015625	462.000000	429.000000	1019.000000	1607948881.873040
1534	1803.808105	27826.267578	-64003.726562	-187500.015625	-187500.015625	-187500.015625	-187500.015625	-187500.015625	461.000000	429.000000	1019.000000	1607948881.873042
1535	1452.952759	27483.748047	-59400.406250	-187500.015625	-187500.015625	-187500.015625	-187500.015625	-187500.015625	460.000000	429.000000	1019.000000	1607948881.873044
1536	958.129822	26993.730469	-34100.132812	-187500.015625	-187500.015625	-187500.015625	-187500.015625	-187500.015625	461.000000	429.000000	1019.000000	1607948881.873046
1537	964.656555	26994.693359	-21736.355469	-187500.015625	-187500.015625	-187500.015625	-187500.015625	-187500.015625	462.000000	428.000000	1017.000000	1607948881.873048
1538	1511.380249	27529.480469	-40323.617188	-187500.015625	-187500.015625	-187500.015625	-187500.015625	-187500.015625	462.000000	426.000000	1020.000000	1607948881.873049
1539	1820.326050	27837.978516	-63908.015625	-187500.015625	-187500.015625	-187500.015625	-187500.015625	-187500.015625	461.000000	430.000000	1019.000000	1607948881.873051
1540	1462.429932	27487.548828	-59697.796875	-187500.015625	-187500.015625	-187500.015625	-187500.015625	-187500.015625	461.000000	429.000000	1019.000000	1607948881.873053
1541	959.359192	26988.031250	-34433.687500	-187500.015625	-187500.015625	-187500.015625	-187500.015625	-187500.015625	461.000000	430.000000	1019.000000	1607948881.873054
1542	967.405823	26990.580078	-22021.250000	-187500.015625	-187500.015625	-187500.015625	-187500.015625	-187500.015625	462.000000	429.000000	1018.000000	1607948881.873056
1543	1487.173218	27503.240234	-39734.648438	-187500.015625	-187500.015625	-187500.015625	-187500.015625	-187500.015625	462.000000	429.000000	1018.000000	1607948881.873057
1544	1800.477661	27817.951172	-62857.730469	-187500.015625	-187500.015625	-187500.015625	-187500.015625	-187500.015625	461.000000	429.000000	1018.000000	1607948881.873059
1545	1464.575684	27490.722656	-59322.937500	-187500.015625	-187500.015625	-187500.015625	-187500.015625	-187500.015625	460.000000	429.000000	1018.000000	1607948881.873061
1546	961.549683	26993.060547	-34378.902344	-187500.015625	-187500.015625	-187500.015625	-187500.015625	-187500.015625	461.000000	429.000000	1018.000000	1607948881.873062
1547	952.407776	26981.863281	-21502.757812	-187500.015625	-187500.015625	-187500.015625	-187500.015625	-187500.015625	462.000000	429.000000	1018.000000	1607948881.873064
1548	1477.070312	27498.701172	-39330.574219	-187500.015625	-187500.015625	-187500.015625	-187500.015625	-187500.015625	462.000000	428.000000	1019.000000	1607948881.873065
1549	1797.035522	27818.376953	-63161.535156	-187500.015625	-187500.015625	-187500.015625	-187500.015625	-187500.015625	461.000000	430.000000	1017.000000	1607948881.873067
1550	1461.379395	27488.443359	-59882.019531	-187500.015625	-187500.015625	-187500.015625	-187500.015625	-187500.015625	460.000000	428.000000	1019.000000	1607948881.873068
1551	965.863525	26996.837891	-34943.015625	-187500.015625	-187500.015625	-187500.015625	-187500.015625	-187500.015625	461.000000	430.000000	1019.000000	1607948881.873070
1552	967.092896	26992.099609	-22069.216797	-187500.015625	-187500.015625	-187500.015625	-187500.015625	-187500.015625	462.000000	430.000000	1018.000000	1607948881.873072
1553	1473.225830	27490.945312	-39012.843750	-187500.015625	-187500.015625	-187500.015625	-187500.015625	-187500.015625	462.000000	429.000000	1018.000000	1607948881.873073
1554	1783.825562	27800.853516	-61991.445312	-187500.015625	-187500.015625	-187500.015625	-187500.015625	-187500.015625	461.000000	429.000000	1018.000000	1607948881.873075
1555	1480.713623	27507.306641	-59286.390625	-187500.015625	-187500.015625	-187500.015625	-187500.015625	-187500.015625	460.000000	429.000000	1018.000000	1607948881.873077
1556	978.738159	27011.322266	-34694.019531	-187500.015625	-187500.015625	-187500.015625	-187500.015625	-187500.015625	461.000000	428.000000	1019.000000	1607948881.873078
1557	953.324219	26982.152344	-21141.708984	-187500.015625	-187500.015625	-187500.015625	-187500.015625	-187500.015625	462.000000	429.000000	1018.000000	1607948881.873080
1558	1486.033325	27503.597656	-38641.960938	-187500.015625	-187500.015625	-187500.015625	-187500.015625	-187500.015625	462.000000	428.000000	1019.000000	1607948881.873081
1559	1822.650635	27840.839844	-63078.542969	-187500.015625	-187500.015625	-187500.015625	-187500.015625	-187500.015625	461.000000	428.000000	1018.000000	1607948881.873084
1560	1497.678589	27523.333984	-60549.843750	-187500.015625	-187500.015625	-187500.015625	-187500.015625	-187500.015625	461.000000	428.000000	1019.000000	1607948881.873085
1561	984.929565	27013.267578	-35657.222656	-187500.015625	-187500.015625	-187500.015625	-187500.015625	-187500.015625	461.000000	429.000000	1018.000000	1607948881.873087
1562	950.977295	26972.810547	-21570.080078	-187500.015625	-187500.015625	-187500.015625	-187500.015625	-187500.015625	462.000000	428.000000	1018.000000	1607948881.873089
1563	1480.937134	27491.548828	-38673.210938	-187500.015625	-187500.015625	-187500.015625	-187500.015625	-187500.015625	462.000000	429.000000	1018.000000	1607948881.873091
1564	1823.030518	27834.648438	-63169.246094	-187500.015625	-187500.015625	-187500.015625	-187500.015625	-187500.015625	461.000000	429.000000	1019.000000	1607948882.352374
1565	1501.947754	27523.021484	-60952.535156	-187500.015625	-187500.015625	-187500.015625	-187500.015625	-187500.015625	460.000000	428.000000	1018.000000	1607948882.353164
1566	985.108398	27013.601562	-36065.500000	-187500.015625	-187500.015625	-187500.015625	-187500.015625	-187500.015625	461.000000	430.000000	1019.000000	1607948882.353281
1567	941.410767	26969.300781	-21576.964844	-187500.015625	-187500.015625	-187500.015625	-187500.015625	-187500.015625	462.000000	430.000000	1017.000000	1607948882.353291
1568	1470.700073	27487.035156	-38329.218750	-187500.015625	-187500.015625	-187500.015625	-187500.015625	-187500.015625	462.000000	428.000000	1019.000000	1607948882.353300
1569	1818.448486	27835.476562	-62904.242188	-187500.015625	-187500.015625	-187500.015625	-187500.015625	-187500.015625	461.000000	429.000000	1018.000000	1607948882.353308
1570	1502.215942	27528.294922	-61038.410156	-187500.015625	-187500.015625	-187500.015625	-187500.015625	-187500.015625	460.000000	427.000000	1019.000000	1607948882.353317
1571	981.688599	27013.400391	-36326.234375	-187500.015625	-187500.015625	-187500.015625	-187500.015625	-187500.015625	461.000000	430.000000	1018.000000	1607948882.353327
1572	927.865601	26955.822266	-21587.134766	-187500.015625	-187500.015625	-187500.015625	-187500.015625	-187500.015625	462.000000	429.000000	1019.000000	1607948882.353336
1573	1448.705933	27466.248047	-37961.933594	-187500.015625	-187500.015625	-187500.015625	-187500.015625	-187500.015625	462.000000	429.000000	1018.000000	1607948882.353345
1574	1801.461182	27818.957031	-62606.609375	-187500.015625	-187500.015625	-187500.015625	-187500.015625	-187500.015625	461.000000	429.000000	1019.000000	1607948882.353354
1575	1493.655273	27520.673828	-61105.824219	-187500.015625	-187500.015625	-187500.015625	-187500.015625	-187500.015625	460.000000	429.000000	1018.000000	1607948882.353363
1576	971.071533	27003.677734	-36428.781250	-187500.015625	-187500.015625	-187500.015625	-187500.015625	-187500.015625	461.000000	429.000000	1018.000000	1607948882.353372
1577	911.302917	26942.121094	-21402.710938	-187500.015625	-187500.015625	-187500.015625	-187500.015625	-187500.015625	462.000000	428.000000	1018.000000	1607948882.353381
1578	1433.998413	27454.289062	-37496.816406	-187500.015625	-187500.015625	-187500.015625	-187500.015625	-187500.015625	462.000000	429.000000	1019.000000	1607948882.353390
1579	1794.532104	27814.644531	-62329.246094	-187500.015625	-187500.015625	-187500.015625	-187500.015625	-187500.015625	461.000000	430.000000	1018.000000	1607948882.353400
1580	1500.405518	27528.943359	-61314.296875	-187500.015625	-187500.015625	-187500.015625	-187500.015625	-187500.015625	461.000000	428.000000	1018.000000	1607948882.353409
1581	984.191956	27018.072266	-36791.707031	-187500.015625	-187500.015625	-187500.015625	-187500.015625	-187500.015625	461.000000	429.000000	1018.000000	1607948882.353418
1582	917.740234	26948.044922	-21456.646484	-187500.015625	-187500.015625	-187500.015625	-187500.015625	-187500.015625	462.000000	429.000000	1018.000000	1607948882.353427
1583	1432.567993	27451.115234	-37203.828125	-187500.015625	-187500.015625	-187500.015625	-187500.015625	-187500.015625	462.000000	428.000000	1018.000000	1607948882.353449
1584	1801.841064	27820.277344	-62133.535156	-187500.015625	-187500.015625	-187500.015625	-187500.015625	-187500.015625	461.000000	430.000000	1018.000000	1607948882.353458
1585	1513.391846	27539.494141	-61446.640625	-187500.015625	-187500.015625	-187500.015625	-187500.015625	-187500.015625	460.000000	428.000000	1019.000000	1607948882.353467
1586	989.869324	27021.113281	-37010.152344	-187500.015625	-187500.015625	-187500.015625	-187500.015625	-187500.015625	460.000000	429.000000	1018.000000	1607948882.353477
1587	918.276672	26946.994141	-21383.712891	-187500.015625	-187500.015625	-187500.015625	-187500.015625	-187500.015625	462.000000	429.000000	1018.000000	1607948882.353486
1588	1434.713745	27452.054688	-36931.585938	-187500.015625	-187500.015625	-187500.015625	-187500.015625	-187500.015625	462.000000	430.000000	1018.000000	1607948882.353495
1589	1807.183228	27824.210938	-62006.441406	-187500.015625	-187500.015625	-187500.015625	-187500.015625	-187500.015625	462.000000	429.000000	1018.000000	1607948882.353504
1590	1526.892334	27555.900391	-61729.035156	-187500.015625	-187500.015625	-187500.015625	-187500.015625	-187500.015625	460.000000	429.000000	1018.000000	1607948882.353513
1591	1004.286194	27040.826172	-37351.285156	-187500.015625	-187500.015625	-187500.015625	-187500.015625	-187500.015625	461.000000	429.000000	1019.000000	1607948882.353522
1592	920.154236	26954.861328	-21343.703125	-187500.015625	-187500.015625	-187500.015625	-187500.015625	-187500.015625	462.000000	428.000000	1019.000000	1607948882.353531
1593	1425.460083	27448.701172	-36527.488281	-187500.015625	-187500.015625	-187500.015625	-187500.015625	-187500.015625	462.000000	429.000000	1018.000000	1607948882.353540
1594	1803.539795	27826.669922	-61765.066406	-187500.015625	-187500.015625	-187500.015625	-187500.015625	-187500.015625	462.000000	430.000000	1019.000000	1607948882.353550
1595	1519.225708	27552.525391	-61848.792969	-187500.015625	-187500.015625	-187500.015625	-187500.015625	-187500.015625	461.000000	428.000000	1018.000000	1607948882.353559
1596	991.344543	27029.091797	-37746.441406	-187500.015625	-187500.015625	-187500.015625	-187500.015625	-187500.015625	461.000000	429.000000	1019.000000	1607948882.353568
1597	897.444885	26930.320312	-21574.550781	-187500.015625	-187500.015625	-187500.015625	-187500.015625	-187500.015625	462.000000	428.000000	1018.000000	1607948882.353577
1598	1395.709961	27417.318359	-36314.074219	-187500.015625	-187500.015625	-187500.015625	-187500.015625	-187500.015625	462.000000	428.000000	1019.000000	1607948882.353586
1599	1775.197876	27793.857422	-61519.800781	-187500.015625	-187500.015625	-187500.015625	-187500.015625	-187500.015625	461.000000	430.000000	1018.000000	1607948882.353595
1600	1499.980835	27528.027344	-61911.894531	-187500.015625	-187500.015625	-187500.015625	-187500.015625	-187500.015625	460.000000	428.000000	1018.000000	1607948882.353604
1601	975.340698	27008.707031	-37836.718750	-187500.015625	-187500.015625	-187500.015625	-187500.015625	-187500.015625	460.000000	429.000000	1018.000000	1607948882.353613
1602	875.987183	26907.566406	-21274.478516	-187500.015625	-187500.015625	-187500.015625	-187500.015625	-187500.015625	462.000000	428.000000	1019.000000	1607948882.353623
1603	1388.825562	27410.009766	-35863.082031	-187500.015625	-187500.015625	-187500.015625	-187500.015625	-187500.015625	462.000000	428.000000	1018.000000	1607948882.353632
1604	1790.553467	27811.291016	-61422.972656	-187500.015625	-187500.015625	-187500.015625	-187500.015625	-187500.015625	462.000000	430.000000	1019.000000	1607948882.353641
1605	1526.489990	27555.431641	-62279.402344	-187500.015625	-187500.015625	-187500.015625	-187500.015625	-187500.015625	460.000000	429.000000	1018.000000	1607948882.353650
1606	991.992737	27026.521484	-38294.929688	-187500.015625	-187500.015625	-187500.015625	-187500.015625	-187500.015625	461.000000	429.000000	1019.000000	1607948882.353664
1607	886.157227	26917.892578	-21434.093750	-187500.015625	-187500.015625	-187500.015625	-187500.015625	-187500.015625	462.000000	429.000000	1018.000000	1607948882.353673
1608	1387.551514	27408.958984	-35615.089844	-187500.015625	-187500.015625	-187500.015625	-187500.015625	-187500.015625	462.000000	428.000000	1019.000000	1607948882.353682
1609	1789.346436	27809.771484	-61197.062500	-187500.015625	-187500.015625	-187500.015625	-187500.015625	-187500.015625	462.000000	430.000000	1018.000000	1607948882.353691
1610	1522.533691	27552.078125	-62360.359375	-187500.015625	-187500.015625	-187500.015625	-187500.015625	-187500.015625	461.000000	428.000000	1020.000000	1607948882.353701
1611	988.304688	27022.900391	-38490.285156	-187500.015625	-187500.015625	-187500.015625	-187500.015625	-187500.015625	461.000000	429.000000	1019.000000	1607948882.353710
1612	880.256348	26913.175781	-21469.005859	-187500.015625	-187500.015625	-187500.015625	-187500.015625	-187500.015625	462.000000	429.000000	1019.000000	1607948882.353719
1613	1371.212402	27395.615234	-35270.695312	-187500.015625	-187500.015625	-187500.015625	-187500.015625	-187500.015625	462.000000	428.000000	1018.000000	1607948882.353728
1614	1780.115234	27803.177734	-60808.855469	-187500.015625	-187500.015625	-187500.015625	-187500.015625	-187500.015625	462.000000	428.000000	1019.000000	1607948882.353737
1615	1535.385986	27566.941406	-62451.152344	-187500.015625	-187500.015625	-187500.015625	-187500.015625	-187500.015625	460.000000	428.000000	1018.000000	1607948882.353746
1616	1005.336731	27041.273438	-38804.480469	-187500.015625	-187500.015625	-187500.015625	-187500.015625	-187500.015625	461.000000	429.000000	1018.000000	1607948882.353755
1617	888.124207	26922.943359	-21628.933594	-187500.015625	-187500.015625	-187500.015625	-187500.015625	-187500.015625	462.000000	429.000000	1018.000000	1607948882.353764
1618	1373.425293	27400.533203	-34915.011719	-187500.015625	-187500.015625	-187500.015625	-187500.015625	-187500.015625	462.000000	429.000000	1018.000000	1607948882.353774
1619	1773.655518	27798.169922	-60235.109375	-187500.015625	-187500.015625	-187500.015625	-187500.015625	-187500.015625	461.000000	430.000000	1017.000000	1607948882.353783
1620	1536.257690	27568.349609	-62341.828125	-187500.015625	-187500.015625	-187500.015625	-187500.015625	-187500.015625	460.000000	429.000000	1018.000000	1607948882.353792
1621	1009.158875	27044.470703	-38999.859375	-187500.015625	-187500.015625	-187500.015625	-187500.015625	-187500.015625	461.000000	430.000000	1019.000000	1607948882.353800
1622	887.364197	26919.703125	-21691.742188	-187500.015625	-187500.015625	-187500.015625	-187500.015625	-187500.015625	462.000000	429.000000	1018.000000	1607948882.353810
1623	1364.864502	27388.015625	-34715.812500	-187500.015625	-187500.015625	-187500.015625	-187500.015625	-187500.015625	462.000000	428.000000	1019.000000	1607948882.353819
1624	1774.370850	27794.662109	-60280.910156	-187500.015625	-187500.015625	-187500.015625	-187500.015625	-187500.015625	461.000000	427.000000	1018.000000	1607948882.353828
1625	1535.430664	27564.304688	-62733.656250	-187500.015625	-187500.015625	-187500.015625	-187500.015625	-187500.015625	460.000000	429.000000	1018.000000	1607948882.353837
1626	999.078247	27033.427734	-39430.398438	-187500.015625	-187500.015625	-187500.015625	-187500.015625	-187500.015625	461.000000	430.000000	1018.000000	1607948882.353847
1627	857.949341	26890.689453	-21527.925781	-187500.015625	-187500.015625	-187500.015625	-187500.015625	-187500.015625	462.000000	431.000000	1019.000000	1607948882.353856
1628	1342.378662	27363.160156	-34428.054688	-187500.015625	-187500.015625	-187500.015625	-187500.015625	-187500.015625	462.000000	429.000000	1019.000000	1607948882.353865
1629	1773.364990	27791.822266	-60480.062500	-187500.015625	-187500.015625	-187500.015625	-187500.015625	-187500.015625	461.000000	429.000000	1019.000000	1607948882.353878
1630	1546.383057	27574.652344	-63270.656250	-187500.015625	-187500.015625	-187500.015625	-187500.015625	-187500.015625	461.000000	428.000000	1018.000000	1607948882.353888
1631	1009.762390	27045.386719	-40029.359375	-187500.015625	-187500.015625	-187500.015625	-187500.015625	-187500.015625	461.000000	428.000000	1019.000000	1607948882.353897
1632	858.552795	26894.914062	-21744.492188	-187500.015625	-187500.015625	-187500.015625	-187500.015625	-187500.015625	461.000000	429.000000	1018.000000	1607948882.353906
1633	1337.528320	27363.853516	-34237.507812	-187500.015625	-187500.015625	-187500.015625	-187500.015625	-187500.015625	462.000000	428.000000	1019.000000	1607948882.353915
1634	1767.352417	27791.867188	-60297.964844	-187500.015625	-187500.015625	-187500.015625	-187500.015625	-187500.015625	461.000000	430.000000	1018.000000	1607948882.353924
1635	1545.578369	27579.191406	-63403.066406	-187500.015625	-187500.015625	-187500.015625	-187500.015625	-187500.015625	461.000000	429.000000	1018.000000	1607948882.353933
1636	1010.209412	27048.605469	-40291.007812	-187500.015625	-187500.015625	-187500.015625	-187500.015625	-187500.015625	460.000000	430.000000	1018.000000	1607948882.353942
1637	858.463440	26895.652344	-21803.478516	-187500.015625	-187500.015625	-187500.015625	-187500.015625	-187500.015625	462.000000	429.000000	1019.000000	1607948882.353952
1638	1337.729492	27366.267578	-33937.121094	-187500.015625	-187500.015625	-187500.015625	-187500.015625	-187500.015625	462.000000	429.000000	1019.000000	1607948882.353961
1639	1771.107422	27798.662109	-59975.628906	-187500.015625	-187500.015625	-187500.015625	-187500.015625	-187500.015625	462.000000	428.000000	1018.000000	1607948882.353970
1640	1553.312134	27588.689453	-63475.824219	-187500.015625	-187500.015625	-187500.015625	-187500.015625	-187500.015625	460.000000	429.000000	1018.000000	1607948882.353979
1641	1018.635986	27059.378906	-40523.687500	-187500.015625	-187500.015625	-187500.015625	-187500.015625	-187500.015625	461.000000	429.000000	1018.000000	1607948882.353988
1642	868.141724	26908.056641	-21866.486328	-187500.015625	-187500.015625	-187500.015625	-187500.015625	-187500.015625	462.000000	429.000000	1019.000000	1607948882.353997
1643	1333.795654	27364.009766	-33595.027344	-187500.015625	-187500.015625	-187500.015625	-187500.015625	-187500.015625	462.000000	429.000000	1018.000000	1607948882.354006
1644	1767.687622	27795.041016	-59585.679688	-187500.015625	-187500.015625	-187500.015625	-187500.015625	-187500.015625	462.000000	429.000000	1018.000000	1607948882.354015
1645	1562.096313	27596.892578	-63514.960938	-187500.015625	-187500.015625	-187500.015625	-187500.015625	-187500.015625	460.000000	429.000000	1018.000000	1607948882.354024
1646	1026.950806	27066.419922	-40816.855469	-187500.015625	-187500.015625	-187500.015625	-187500.015625	-187500.015625	461.000000	429.000000	1019.000000	1607948882.354034
1647	862.419678	26900.234375	-21967.650391	-187500.015625	-187500.015625	-187500.015625	-187500.015625	-187500.015625	462.000000	429.000000	1019.000000	1607948882.354043
1648	1320.742188	27349.816406	-33351.238281	-187500.015625	-187500.015625	-187500.015625	-187500.015625	-187500.015625	462.000000	429.000000	1019.000000	1607948882.354052
1649	1759.842163	27784.312500	-59357.535156	-187500.015625	-187500.015625	-187500.015625	-187500.015625	-187500.015625	462.000000	429.000000	1019.000000	1607948882.354061
1650	1560.062256	27593.853516	-63608.792969	-187500.015625	-187500.015625	-187500.015625	-187500.015625	-187500.015625	461.000000	429.000000	1019.000000	1607948882.354070
1651	1029.320190	27068.005859	-41058.789062	-187500.015625	-187500.015625	-187500.015625	-187500.015625	-187500.015625	461.000000	430.000000	1019.000000	1607948882.354079
1652	878.267090	26916.505859	-22282.095703	-187500.015625	-187500.015625	-187500.015625	-187500.015625	-187500.015625	462.000000	429.000000	1019.000000	1607948882.354088
1653	1323.893799	27353.707031	-33070.699219	-187500.015625	-187500.015625	-187500.015625	-187500.015625	-187500.015625	462.000000	428.000000	1018.000000	1607948882.354101
1654	1746.252319	27771.929688	-57942.449219	-187500.015625	-187500.015625	-187500.015625	-187500.015625	-187500.015625	462.000000	429.000000	1019.000000	1607948882.354112
1655	1570.008789	27600.738281	-62723.621094	-187500.015625	-187500.015625	-187500.015625	-187500.015625	-187500.015625	461.000000	430.000000	1018.000000	1607948882.354120
1656	1037.322021	27073.259766	-40771.636719	-187500.015625	-187500.015625	-187500.015625	-187500.015625	-187500.015625	460.000000	430.000000	1018.000000	1607948882.354129
1657	860.072754	26899.205078	-21543.146484	-187500.015625	-187500.015625	-187500.015625	-187500.015625	-187500.015625	462.000000	429.000000	1019.000000	1607948882.354139
1658	1319.937500	27351.806641	-32399.791016	-187500.015625	-187500.015625	-187500.015625	-187500.015625	-187500.015625	462.000000	429.000000	1018.000000	1607948882.354148
1659	1770.235718	27799.914062	-58770.960938	-187500.015625	-187500.015625	-187500.015625	-187500.015625	-187500.015625	461.000000	429.000000	1019.000000	1607948882.354157
1660	1584.135132	27621.703125	-63883.539062	-187500.015625	-187500.015625	-187500.015625	-187500.015625	-187500.015625	460.000000	429.000000	1018.000000	1607948882.354166
1661	1051.157837	27093.464844	-41729.386719	-187500.015625	-187500.015625	-187500.015625	-187500.015625	-187500.015625	460.000000	429.000000	1018.000000	1607948882.354177
1662	876.545959	26915.566406	-22436.189453	-187500.015625	-187500.015625	-187500.015625	-187500.015625	-187500.015625	461.000000	430.000000	1018.000000	1607948882.354189
1663	1308.404053	27339.937500	-32533.253906	-187500.015625	-187500.015625	-187500.015625	-187500.015625	-187500.015625	462.000000	429.000000	1019.000000	1607948882.354198
1664	1740.507935	27770.789062	-57552.789062	-187500.015625	-187500.015625	-187500.015625	-187500.015625	-187500.015625	461.000000	430.000000	1019.000000	1607948882.354207
1665	1581.452881	27618.238281	-63086.878906	-187500.015625	-187500.015625	-187500.015625	-187500.015625	-187500.015625	461.000000	429.000000	1019.000000	1607948882.354216
1666	1053.214111	27094.269531	-41418.988281	-187500.015625	-187500.015625	-187500.015625	-187500.015625	-187500.015625	460.000000	430.000000	1019.000000	1607948882.354226
1667	861.614990	26901.306641	-21774.107422	-187500.015625	-187500.015625	-187500.015625	-187500.015625	-187500.015625	462.000000	429.000000	1018.000000	1607948882.354234
1668	1304.291260	27333.478516	-31897.882812	-187500.015625	-187500.015625	-187500.015625	-187500.015625	-187500.015625	462.000000	428.000000	1019.000000	1607948882.354244
1669	1768.246460	27794.259766	-57999.265625	-187500.015625	-187500.015625	-187500.015625	-187500.015625	-187500.015625	462.000000	429.000000	1018.000000	1607948882.354253
1670	1609.817261	27644.994141	-63927.394531	-187500.015625	-187500.015625	-187500.015625	-187500.015625	-187500.015625	461.000000	428.000000	1019.000000	1607948882.354262
1671	1069.419189	27110.943359	-42187.843750	-187500.015625	-187500.015625	-187500.015625	-187500.015625	-187500.015625	461.000000	430.000000	1018.000000	1607948882.354271
1672	863.984314	26905.486328	-22073.957031	-187500.015625	-187500.015625	-187500.015625	-187500.015625	-187500.015625	462.000000	429.000000	1019.000000	1607948882.354281
1673	1307.957031	27338.394531	-31780.021484	-187500.015625	-187500.015625	-187500.015625	-187500.015625	-187500.015625	462.000000	429.000000	1019.000000	1607948882.354290
1674	1784.362061	27811.849609	-58300.500000	-187500.015625	-187500.015625	-187500.015625	-187500.015625	-187500.015625	461.000000	429.000000	1018.000000	1607948882.354299
1675	1623.787109	27658.875000	-64541.285156	-187500.015625	-187500.015625	-187500.015625	-187500.015625	-187500.015625	461.000000	429.000000	1018.000000	1607948882.354308
1676	1078.315186	27116.398438	-42833.273438	-187500.015625	-187500.015625	-187500.015625	-187500.015625	-187500.015625	460.000000	429.000000	1017.000000	1607948882.354321
1677	860.340942	26896.703125	-22327.513672	-187500.015625	-187500.015625	-187500.015625	-187500.015625	-187500.015625	462.000000	429.000000	1018.000000	1607948882.354330
1678	1297.719849	27327.777344	-31590.792969	-187500.015625	-187500.015625	-187500.015625	-187500.015625	-187500.015625	462.000000	429.000000	1018.000000	1607948882.354339
1679	1775.957764	27807.222656	-58065.738281	-187500.015625	-187500.015625	-187500.015625	-187500.015625	-187500.015625	462.000000	430.000000	1018.000000	1607948882.354348
1680	1619.517944	27659.433594	-64662.968750	-187500.015625	-187500.015625	-187500.015625	-187500.015625	-187500.015625	460.000000	429.000000	1018.000000	1607948882.354358
1681	1079.656250	27124.779297	-43217.945312	-187500.015625	-187500.015625	-187500.015625	-187500.015625	-187500.015625	461.000000	429.000000	1018.000000	1607948882.354367
1682	854.820068	26900.279297	-22518.666016	-187500.015625	-187500.015625	-187500.015625	-187500.015625	-187500.015625	462.000000	429.000000	1019.000000	1607948882.354376
1683	1283.861816	27318.234375	-31366.113281	-187500.015625	-187500.015625	-187500.015625	-187500.015625	-187500.015625	463.000000	428.000000	1019.000000	1607948882.354385
1684	1763.351440	27790.548828	-57764.550781	-187500.015625	-187500.015625	-187500.015625	-187500.015625	-187500.015625	462.000000	429.000000	1018.000000	1607948882.831737
1685	1614.131226	27649.687500	-64702.195312	-187500.015625	-187500.015625	-187500.015625	-187500.015625	-187500.015625	461.000000	429.000000	1018.000000	1607948882.831840
1686	1077.354004	27119.548828	-43393.921875	-187500.015625	-187500.015625	-187500.015625	-187500.015625	-187500.015625	461.000000	429.000000	1018.000000	1607948882.831842
1687	854.976562	26899.072266	-22477.919922	-187500.015625	-187500.015625	-187500.015625	-187500.015625	-187500.015625	462.000000	429.000000	1019.000000	1607948882.831844
1688	1275.546997	27309.896484	-30950.861328	-187500.015625	-187500.015625	-187500.015625	-187500.015625	-187500.015625	462.000000	428.000000	1018.000000	1607948882.831846
1689	1752.019043	27781.964844	-57306.339844	-187500.015625	-187500.015625	-187500.015625	-187500.015625	-187500.015625	461.000000	429.000000	1018.000000	1607948882.831849
1690	1615.427612	27655.230469	-64688.003906	-187500.015625	-187500.015625	-187500.015625	-187500.015625	-187500.015625	461.000000	432.000000	1019.000000	1607948882.831851
1691	1080.997437	27127.216797	-43680.203125	-187500.015625	-187500.015625	-187500.015625	-187500.015625	-187500.015625	460.000000	429.000000	1017.000000	1607948882.831852
1692	852.428467	26898.021484	-22651.011719	-187500.015625	-187500.015625	-187500.015625	-187500.015625	-187500.015625	461.000000	430.000000	1018.000000	1607948882.831854
1693	1264.102905	27299.951172	-30695.806641	-187500.015625	-187500.015625	-187500.015625	-187500.015625	-187500.015625	462.000000	429.000000	1018.000000	1607948882.831857
1694	1739.099731	27769.873047	-56858.542969	-187500.015625	-187500.015625	-187500.015625	-187500.015625	-187500.015625	461.000000	430.000000	1018.000000	1607948882.831859
1695	1608.520874	27647.072266	-64631.339844	-187500.015625	-187500.015625	-187500.015625	-187500.015625	-187500.015625	460.000000	429.000000	1018.000000	1607948882.831861
1696	1076.951660	27120.107422	-43871.800781	-187500.015625	-187500.015625	-187500.015625	-187500.015625	-187500.015625	461.000000	428.000000	1019.000000	1607948882.831863
1697	842.012512	26886.017578	-22709.662109	-187500.015625	-187500.015625	-187500.015625	-187500.015625	-187500.015625	461.000000	431.000000	1018.000000	1607948882.831868
1698	1253.955200	27293.400391	-30410.552734	-187500.015625	-187500.015625	-187500.015625	-187500.015625	-187500.015625	462.000000	429.000000	1019.000000	1607948882.831871
1699	1741.826660	27777.496094	-56486.121094	-187500.015625	-187500.015625	-187500.015625	-187500.015625	-187500.015625	461.000000	429.000000	1018.000000	1607948882.831918
1700	1626.871704	27668.777344	-64623.585938	-187500.015625	-187500.015625	-187500.015625	-187500.015625	-187500.015625	461.000000	428.000000	1018.000000	1607948882.831919
1701	1096.420044	27141.566406	-44132.289062	-187500.015625	-187500.015625	-187500.015625	-187500.015625	-187500.015625	460.000000	429.000000	1017.000000	1607948882.831922
1702	859.446899	26904.033203	-23093.128906	-187500.015625	-187500.015625	-187500.015625	-187500.015625	-187500.015625	461.000000	429.000000	1019.000000	1607948882.831925
1703	1252.457642	27290.250000	-30430.982422	-187500.015625	-187500.015625	-187500.015625	-187500.015625	-187500.015625	462.000000	429.000000	1019.000000	1607948882.831927
1704	1715.988037	27749.755859	-55462.609375	-187500.015625	-187500.015625	-187500.015625	-187500.015625	-187500.015625	462.000000	430.000000	1018.000000	1607948882.831929
1705	1628.525635	27668.507812	-63892.792969	-187500.015625	-187500.015625	-187500.015625	-187500.015625	-187500.015625	461.000000	429.000000	1019.000000	1607948882.831932
1706	1113.720337	27159.960938	-43970.238281	-187500.015625	-187500.015625	-187500.015625	-187500.015625	-187500.015625	461.000000	429.000000	1018.000000	1607948882.831934
1707	866.487671	26913.800781	-22607.716797	-187500.015625	-187500.015625	-187500.015625	-187500.015625	-187500.015625	462.000000	429.000000	1019.000000	1607948882.831937
1708	1257.352661	27296.083984	-29727.416016	-187500.015625	-187500.015625	-187500.015625	-187500.015625	-187500.015625	462.000000	429.000000	1019.000000	1607948882.831939
1709	1745.916992	27779.462891	-56086.468750	-187500.015625	-187500.015625	-187500.015625	-187500.015625	-187500.015625	462.000000	429.000000	1019.000000	1607948882.831942
1710	1643.277832	27683.841797	-64999.363281	-187500.015625	-187500.015625	-187500.015625	-187500.015625	-187500.015625	461.000000	430.000000	1019.000000	1607948882.831944
1711	1109.250000	27156.273438	-44943.074219	-187500.015625	-187500.015625	-187500.015625	-187500.015625	-187500.015625	461.000000	428.000000	1019.000000	1607948882.831946
1712	857.770508	26906.269531	-23308.755859	-187500.015625	-187500.015625	-187500.015625	-187500.015625	-187500.015625	461.000000	430.000000	1019.000000	1607948882.831948
1713	1236.543213	27275.429688	-29662.820312	-187500.015625	-187500.015625	-187500.015625	-187500.015625	-187500.015625	462.000000	429.000000	1019.000000	1607948882.831950
1714	1727.745117	27759.054688	-55703.136719	-187500.015625	-187500.015625	-187500.015625	-187500.015625	-187500.015625	462.000000	430.000000	1019.000000	1607948882.831953
1715	1640.595581	27680.085938	-65027.527344	-187500.015625	-187500.015625	-187500.015625	-187500.015625	-187500.015625	461.000000	429.000000	1019.000000	1607948882.831974
1716	1115.687256	27161.906250	-45197.328125	-187500.015625	-187500.015625	-187500.015625	-187500.015625	-187500.015625	460.000000	429.000000	1018.000000	1607948882.831976
1717	849.388611	26897.462891	-23110.742188	-187500.015625	-187500.015625	-187500.015625	-187500.015625	-187500.015625	462.000000	430.000000	1018.000000	1607948882.831978
1718	1233.682129	27270.535156	-29354.142578	-187500.015625	-187500.015625	-187500.015625	-187500.015625	-187500.015625	462.000000	428.000000	1018.000000	1607948882.831980
1719	1746.431152	27778.544922	-55946.101562	-187500.015625	-187500.015625	-187500.015625	-187500.015625	-187500.015625	462.000000	429.000000	1018.000000	1607948882.831982
1720	1652.017334	27692.468750	-65507.082031	-187500.015625	-187500.015625	-187500.015625	-187500.015625	-187500.015625	460.000000	430.000000	1018.000000	1607948882.831984
1721	1111.351074	27157.658203	-45694.875000	-187500.015625	-187500.015625	-187500.015625	-187500.015625	-187500.015625	460.000000	429.000000	1019.000000	1607948882.831985
1722	832.356567	26879.582031	-23319.619141	-187500.015625	-187500.015625	-187500.015625	-187500.015625	-187500.015625	461.000000	430.000000	1018.000000	1607948882.831989
1723	1214.325562	27249.837891	-29206.933594	-187500.015625	-187500.015625	-187500.015625	-187500.015625	-187500.015625	462.000000	428.000000	1019.000000	1607948882.831991
1724	1728.437988	27756.685547	-55626.160156	-187500.015625	-187500.015625	-187500.015625	-187500.015625	-187500.015625	462.000000	429.000000	1018.000000	1607948882.831992
1725	1647.748169	27686.009766	-65510.277344	-187500.015625	-187500.015625	-187500.015625	-187500.015625	-187500.015625	461.000000	428.000000	1018.000000	1607948882.831994
1726	1116.469604	27162.197266	-46010.191406	-187500.015625	-187500.015625	-187500.015625	-187500.015625	-187500.015625	460.000000	430.000000	1018.000000	1607948882.831995
1727	835.932861	26883.179688	-23506.457031	-187500.015625	-187500.015625	-187500.015625	-187500.015625	-187500.015625	462.000000	430.000000	1019.000000	1607948882.831997
1728	1201.696777	27238.416016	-28937.484375	-187500.015625	-187500.015625	-187500.015625	-187500.015625	-187500.015625	462.000000	428.000000	1018.000000	1607948882.831999
1729	1717.798584	27748.593750	-55168.953125	-187500.015625	-187500.015625	-187500.015625	-187500.015625	-187500.015625	462.000000	430.000000	1018.000000	1607948882.832001
1730	1650.028076	27688.289062	-65429.500000	-187500.015625	-187500.015625	-187500.015625	-187500.015625	-187500.015625	461.000000	429.000000	1018.000000	1607948882.832003
1731	1118.168335	27160.966797	-46223.117188	-187500.015625	-187500.015625	-187500.015625	-187500.015625	-187500.015625	460.000000	429.000000	1018.000000	1607948882.832005
1732	834.681152	26877.972656	-23700.648438	-187500.015625	-187500.015625	-187500.015625	-187500.015625	-187500.015625	461.000000	430.000000	1019.000000	1607948882.832007
1733	1199.908691	27235.242188	-28807.576172	-187500.015625	-187500.015625	-187500.015625	-187500.015625	-187500.015625	462.000000	429.000000	1019.000000	1607948882.832009
1734	1712.411743	27742.134766	-54696.660156	-187500.015625	-187500.015625	-187500.015625	-187500.015625	-187500.015625	461.000000	430.000000	1018.000000	1607948882.832011
1735	1656.510132	27694.771484	-65409.808594	-187500.015625	-187500.015625	-187500.015625	-187500.015625	-187500.015625	461.000000	429.000000	1018.000000	1607948882.832013
1736	1129.232422	27173.193359	-46522.515625	-187500.015625	-187500.015625	-187500.015625	-187500.015625	-187500.015625	460.000000	429.000000	1018.000000	1607948882.832015
1737	837.653931	26884.431641	-23726.576172	-187500.015625	-187500.015625	-187500.015625	-187500.015625	-187500.015625	462.000000	429.000000	1018.000000	1607948882.832017
1738	1202.724976	27241.187500	-28437.519531	-187500.015625	-187500.015625	-187500.015625	-187500.015625	-187500.015625	462.000000	428.000000	1019.000000	1607948882.832019
1739	1722.134766	27755.703125	-54720.824219	-187500.015625	-187500.015625	-187500.015625	-187500.015625	-187500.015625	462.000000	429.000000	1018.000000	1607948882.832021
1740	1667.618896	27710.082031	-65766.968750	-187500.015625	-187500.015625	-187500.015625	-187500.015625	-187500.015625	461.000000	429.000000	1019.000000	1607948882.832023
1741	1138.575439	27190.091797	-47006.320312	-187500.015625	-187500.015625	-187500.015625	-187500.015625	-187500.015625	460.000000	428.000000	1018.000000	1607948882.832025
1742	837.497498	26891.025391	-23988.808594	-187500.015625	-187500.015625	-187500.015625	-187500.015625	-187500.015625	462.000000	430.000000	1018.000000	1607948882.832026
1743	1185.469482	27226.011719	-28249.943359	-187500.015625	-187500.015625	-187500.015625	-187500.015625	-187500.015625	462.000000	430.000000	1019.000000	1607948882.832028
1744	1714.512817	27748.148438	-54568.003906	-187500.015625	-187500.015625	-187500.015625	-187500.015625	-187500.015625	462.000000	429.000000	1018.000000	1607948882.832030
1745	1667.171875	27710.886719	-65882.812500	-187500.015625	-187500.015625	-187500.015625	-187500.015625	-187500.015625	461.000000	429.000000	1018.000000	1607948882.832031
1746	1140.743530	27189.398438	-47338.824219	-187500.015625	-187500.015625	-187500.015625	-187500.015625	-187500.015625	461.000000	429.000000	1019.000000	1607948882.832035
1747	831.842468	26881.390625	-24084.427734	-187500.015625	-187500.015625	-187500.015625	-187500.015625	-187500.015625	461.000000	428.000000	1018.000000	1607948882.832037
1748	1181.312012	27221.607422	-28011.294922	-187500.015625	-187500.015625	-187500.015625	-187500.015625	-187500.015625	462.000000	428.000000	1019.000000	1607948882.832039
1749	1715.585693	27749.980469	-54249.000000	-187500.015625	-187500.015625	-187500.015625	-187500.015625	-187500.015625	462.000000	430.000000	1019.000000	1607948882.832041
1750	1677.073730	27720.164062	-65941.398438	-187500.015625	-187500.015625	-187500.015625	-187500.015625	-187500.015625	461.000000	429.000000	1019.000000	1607948882.832043
1751	1147.940796	27196.373047	-47666.031250	-187500.015625	-187500.015625	-187500.015625	-187500.015625	-187500.015625	461.000000	430.000000	1019.000000	1607948882.832045
1752	837.542175	26888.320312	-24245.406250	-187500.015625	-187500.015625	-187500.015625	-187500.015625	-187500.015625	462.000000	429.000000	1018.000000	1607948882.832047
1753	1182.273071	27223.664062	-27714.441406	-187500.015625	-187500.015625	-187500.015625	-187500.015625	-187500.015625	462.000000	428.000000	1019.000000	1607948882.832049
1754	1716.189209	27749.152344	-53905.722656	-187500.015625	-187500.015625	-187500.015625	-187500.015625	-187500.015625	462.000000	430.000000	1018.000000	1607948882.832051
1755	1681.074585	27721.011719	-65939.429688	-187500.015625	-187500.015625	-187500.015625	-187500.015625	-187500.015625	461.000000	429.000000	1019.000000	1607948882.832053
1756	1152.701782	27199.255859	-47929.738281	-187500.015625	-187500.015625	-187500.015625	-187500.015625	-187500.015625	460.000000	429.000000	1018.000000	1607948882.832055
1757	830.613159	26879.089844	-24407.343750	-187500.015625	-187500.015625	-187500.015625	-187500.015625	-187500.015625	462.000000	429.000000	1019.000000	1607948882.832057
1758	1169.756104	27207.906250	-27514.460938	-187500.015625	-187500.015625	-187500.015625	-187500.015625	-187500.015625	462.000000	428.000000	1018.000000	1607948882.832059
1759	1707.025024	27738.156250	-53566.714844	-187500.015625	-187500.015625	-187500.015625	-187500.015625	-187500.015625	462.000000	430.000000	1018.000000	1607948882.832061
1760	1680.851074	27720.431641	-65924.945312	-187500.015625	-187500.015625	-187500.015625	-187500.015625	-187500.015625	461.000000	429.000000	1019.000000	1607948882.832063
1761	1158.557983	27203.390625	-48187.765625	-187500.015625	-187500.015625	-187500.015625	-187500.015625	-187500.015625	460.000000	429.000000	1018.000000	1607948882.832064
1762	830.277893	26878.261719	-24531.664062	-187500.015625	-187500.015625	-187500.015625	-187500.015625	-187500.015625	461.000000	430.000000	1018.000000	1607948882.832066
1763	1159.340210	27198.496094	-27265.013672	-187500.015625	-187500.015625	-187500.015625	-187500.015625	-187500.015625	462.000000	429.000000	1018.000000	1607948882.832068
1764	1695.446777	27726.734375	-53212.035156	-187500.015625	-187500.015625	-187500.015625	-187500.015625	-187500.015625	462.000000	429.000000	1018.000000	1607948882.832070
1765	1682.639282	27720.431641	-65971.148438	-187500.015625	-187500.015625	-187500.015625	-187500.015625	-187500.015625	461.000000	429.000000	1018.000000	1607948882.832072
1766	1164.078857	27206.117188	-48509.207031	-187500.015625	-187500.015625	-187500.015625	-187500.015625	-187500.015625	460.000000	429.000000	1018.000000	1607948882.832073
1767	830.613159	26875.826172	-24684.103516	-187500.015625	-187500.015625	-187500.015625	-187500.015625	-187500.015625	461.000000	430.000000	1018.000000	1607948882.832075
1768	1149.080811	27186.203125	-27011.210938	-187500.015625	-187500.015625	-187500.015625	-187500.015625	-187500.015625	462.000000	428.000000	1019.000000	1607948882.832077
1769	1689.545898	27719.761719	-52891.847656	-187500.015625	-187500.015625	-187500.015625	-187500.015625	-187500.015625	462.000000	430.000000	1018.000000	1607948882.832080
1770	1694.508057	27735.250000	-65992.984375	-187500.015625	-187500.015625	-187500.015625	-187500.015625	-187500.015625	461.000000	430.000000	1018.000000	1607948882.832082
1771	1179.143921	27227.462891	-48848.082031	-187500.015625	-187500.015625	-187500.015625	-187500.015625	-187500.015625	461.000000	429.000000	1019.000000	1607948882.832084
1772	837.184570	26887.941406	-24920.986328	-187500.015625	-187500.015625	-187500.015625	-187500.015625	-187500.015625	462.000000	430.000000	1019.000000	1607948882.832085
1773	1140.296509	27181.330078	-26832.843750	-187500.015625	-187500.015625	-187500.015625	-187500.015625	-187500.015625	462.000000	428.000000	1019.000000	1607948882.832087
1774	1682.035767	27713.681641	-52673.804688	-187500.015625	-187500.015625	-187500.015625	-187500.015625	-187500.015625	462.000000	430.000000	1018.000000	1607948882.832089
1775	1682.773315	27719.380859	-66050.968750	-187500.015625	-187500.015625	-187500.015625	-187500.015625	-187500.015625	461.000000	428.000000	1019.000000	1607948882.832090
1776	1172.326660	27215.437500	-49103.675781	-187500.015625	-187500.015625	-187500.015625	-187500.015625	-187500.015625	460.000000	429.000000	1018.000000	1607948882.832092
1777	835.262329	26883.089844	-25025.771484	-187500.015625	-187500.015625	-187500.015625	-187500.015625	-187500.015625	461.000000	429.000000	1019.000000	1607948882.832094
1778	1140.631836	27178.892578	-26562.902344	-187500.015625	-187500.015625	-187500.015625	-187500.015625	-187500.015625	462.000000	427.000000	1018.000000	1607948882.832095
1779	1692.854004	27722.867188	-52354.757812	-187500.015625	-187500.015625	-187500.015625	-187500.015625	-187500.015625	462.000000	430.000000	1019.000000	1607948882.832097
1780	1699.626587	27738.357422	-66096.500000	-187500.015625	-187500.015625	-187500.015625	-187500.015625	-187500.015625	461.000000	430.000000	1018.000000	1607948882.832098
1781	1184.351807	27230.435547	-49420.351562	-187500.015625	-187500.015625	-187500.015625	-187500.015625	-187500.015625	460.000000	429.000000	1018.000000	1607948882.832100
1782	837.832764	26886.175781	-25244.796875	-187500.015625	-187500.015625	-187500.015625	-187500.015625	-187500.015625	461.000000	429.000000	1018.000000	1607948882.832103
1783	1137.390869	27175.316406	-26404.583984	-187500.015625	-187500.015625	-187500.015625	-187500.015625	-187500.015625	462.000000	429.000000	1018.000000	1607948882.832104
1784	1684.025024	27713.681641	-52079.718750	-187500.015625	-187500.015625	-187500.015625	-187500.015625	-187500.015625	462.000000	429.000000	1018.000000	1607948882.832106
1785	1700.386597	27738.000000	-66121.289062	-187500.015625	-187500.015625	-187500.015625	-187500.015625	-187500.015625	461.000000	429.000000	1019.000000	1607948882.832108
1786	1190.632690	27233.810547	-49737.480469	-187500.015625	-187500.015625	-187500.015625	-187500.015625	-187500.015625	460.000000	430.000000	1019.000000	1607948882.832109
1787	838.548035	26884.699219	-25397.839844	-187500.015625	-187500.015625	-187500.015625	-187500.015625	-187500.015625	461.000000	429.000000	1018.000000	1607948882.832111
1788	1121.811646	27159.894531	-26103.796875	-187500.015625	-187500.015625	-187500.015625	-187500.015625	-187500.015625	462.000000	429.000000	1018.000000	1607948882.832113
1789	1665.987183	27698.212891	-51601.949219	-187500.015625	-187500.015625	-187500.015625	-187500.015625	-187500.015625	462.000000	429.000000	1019.000000	1607948882.832114
1790	1699.939453	27738.804688	-66081.164062	-187500.015625	-187500.015625	-187500.015625	-187500.015625	-187500.015625	461.000000	428.000000	1019.000000	1607948882.832116
1791	1194.656006	27239.533203	-50077.851562	-187500.015625	-187500.015625	-187500.015625	-187500.015625	-187500.015625	460.000000	429.000000	1019.000000	1607948882.832118
1792	831.283691	26879.625000	-25632.666016	-187500.015625	-187500.015625	-187500.015625	-187500.015625	-187500.015625	461.000000	429.000000	1018.000000	1607948882.832121
1793	1114.525024	27155.691406	-26019.619141	-187500.015625	-187500.015625	-187500.015625	-187500.015625	-187500.015625	462.000000	446.000000	1019.000000	1607948882.832123
1794	1665.093140	27700.582031	-51341.484375	-187500.015625	-187500.015625	-187500.015625	-187500.015625	-187500.015625	463.000000	594.000000	1019.000000	1607948882.832125
1795	1699.917114	27741.554688	-66089.835938	-187500.015625	-187500.015625	-187500.015625	-187500.015625	-187500.015625	462.000000	682.000000	1019.000000	1607948882.832127
1796	1196.891113	27244.964844	-50287.554688	-187500.015625	-187500.015625	-187500.015625	-187500.015625	-187500.015625	462.000000	727.000000	1018.000000	1607948882.832128
1797	836.938660	26887.896484	-25781.238281	-187500.015625	-187500.015625	-187500.015625	-187500.015625	-187500.015625	462.000000	753.000000	1019.000000	1607948882.832131
1798	1114.212036	27156.876953	-25784.099609	-187500.015625	-187500.015625	-187500.015625	-187500.015625	-187500.015625	463.000000	769.000000	1018.000000	1607948882.832133
1799	1671.686890	27706.082031	-50995.437500	-187500.015625	-187500.015625	-187500.015625	-187500.015625	-187500.015625	463.000000	778.000000	1019.000000	1607948882.832135
1800	1721.821899	27760.820312	-66132.375000	-187500.015625	-187500.015625	-187500.015625	-187500.015625	-187500.015625	461.000000	787.000000	1018.000000	1607948882.832137
1801	1220.494629	27265.953125	-50660.250000	-187500.015625	-187500.015625	-187500.015625	-187500.015625	-187500.015625	461.000000	790.000000	1018.000000	1607948882.832139
1802	846.281738	26894.310547	-26031.109375	-187500.015625	-187500.015625	-187500.015625	-187500.015625	-187500.015625	462.000000	795.000000	1018.000000	1607948882.832142
1803	1111.865112	27152.294922	-25694.000000	-187500.015625	-187500.015625	-187500.015625	-187500.015625	-187500.015625	463.000000	796.000000	1019.000000	1607948882.832148
1804	1661.963867	27695.017578	-50764.050781	-187500.015625	-187500.015625	-187500.015625	-187500.015625	-187500.015625	462.000000	798.000000	1018.000000	1607948883.311186
1805	1720.011353	27759.726562	-66112.234375	-187500.015625	-187500.015625	-187500.015625	-187500.015625	-187500.015625	461.000000	799.000000	1019.000000	1607948883.311376
1806	1219.779297	27265.349609	-50893.601562	-187500.015625	-187500.015625	-187500.015625	-187500.015625	-187500.015625	461.000000	801.000000	1019.000000	1607948883.311377
1807	842.794861	26891.091797	-26199.126953	-187500.015625	-187500.015625	-187500.015625	-187500.015625	-187500.015625	461.000000	803.000000	1018.000000	1607948883.311379
1808	1107.215942	27147.646484	-25548.757812	-187500.015625	-187500.015625	-187500.015625	-187500.015625	-187500.015625	462.000000	803.000000	1018.000000	1607948883.311381
1809	1661.628662	27694.503906	-50547.574219	-187500.015625	-187500.015625	-187500.015625	-187500.015625	-187500.015625	462.000000	804.000000	1018.000000	1607948883.311382
1810	1722.693604	27762.140625	-66233.335938	-187500.015625	-187500.015625	-187500.015625	-187500.015625	-187500.015625	461.000000	792.000000	1018.000000	1607948883.311384
1811	1226.104858	27271.876953	-51331.113281	-187500.015625	-187500.015625	-187500.015625	-187500.015625	-187500.015625	460.000000	743.000000	1019.000000	1607948883.311386
1812	840.447937	26892.253906	-26447.431641	-187500.015625	-187500.015625	-187500.015625	-187500.015625	-187500.015625	461.000000	686.000000	1019.000000	1607948883.311387
1813	1093.156738	27140.783203	-25230.111328	-187500.015625	-187500.015625	-187500.015625	-187500.015625	-187500.015625	462.000000	633.000000	1019.000000	1607948883.311389
1814	1652.263184	27692.222656	-50201.613281	-187500.015625	-187500.015625	-187500.015625	-187500.015625	-187500.015625	461.000000	590.000000	1019.000000	1607948883.311390
1815	1719.206665	27764.843750	-66202.195312	-187500.015625	-187500.015625	-187500.015625	-187500.015625	-187500.015625	460.000000	558.000000	1019.000000	1607948883.311399
1816	1226.574341	27277.755859	-51586.304688	-187500.015625	-187500.015625	-187500.015625	-187500.015625	-187500.015625	460.000000	536.000000	1019.000000	1607948883.311400
1817	843.644226	26896.925781	-26741.849609	-187500.015625	-187500.015625	-187500.015625	-187500.015625	-187500.015625	461.000000	519.000000	1017.000000	1607948883.311402
1818	1086.138306	27129.853516	-25248.619141	-187500.015625	-187500.015625	-187500.015625	-187500.015625	-187500.015625	462.000000	505.000000	1019.000000	1607948883.311403
1819	1648.239868	27683.550781	-49950.492188	-187500.015625	-187500.015625	-187500.015625	-187500.015625	-187500.015625	461.000000	497.000000	1018.000000	1607948883.311405
1820	1726.292236	27768.890625	-66221.312500	-187500.015625	-187500.015625	-187500.015625	-187500.015625	-187500.015625	461.000000	488.000000	1020.000000	1607948883.311406
1821	1239.404175	27288.328125	-51866.417969	-187500.015625	-187500.015625	-187500.015625	-187500.015625	-187500.015625	460.000000	481.000000	1018.000000	1607948883.311408
1822	850.997925	26903.765625	-26857.318359	-187500.015625	-187500.015625	-187500.015625	-187500.015625	-187500.015625	461.000000	476.000000	1019.000000	1607948883.311410
1823	1089.356934	27133.564453	-24923.646484	-187500.015625	-187500.015625	-187500.015625	-187500.015625	-187500.015625	462.000000	472.000000	1019.000000	1607948883.311411
1824	1654.788940	27690.457031	-49580.125000	-187500.015625	-187500.015625	-187500.015625	-187500.015625	-187500.015625	461.000000	469.000000	1018.000000	1607948883.311413
1825	1742.720703	27785.138672	-66255.914062	-187500.015625	-187500.015625	-187500.015625	-187500.015625	-187500.015625	461.000000	465.000000	1018.000000	1607948883.311414
1826	1252.546997	27301.738281	-52269.238281	-187500.015625	-187500.015625	-187500.015625	-187500.015625	-187500.015625	460.000000	463.000000	1018.000000	1607948883.311416
1827	860.452698	26914.025391	-27191.923828	-187500.015625	-187500.015625	-187500.015625	-187500.015625	-187500.015625	461.000000	461.000000	1019.000000	1607948883.311418
1828	1086.138306	27130.099609	-24877.646484	-187500.015625	-187500.015625	-187500.015625	-187500.015625	-187500.015625	462.000000	460.000000	1018.000000	1607948883.311419
1829	1647.457642	27682.455078	-49368.808594	-187500.015625	-187500.015625	-187500.015625	-187500.015625	-187500.015625	462.000000	456.000000	1019.000000	1607948883.311421
1830	1744.687744	27785.810547	-66234.898438	-187500.015625	-187500.015625	-187500.015625	-187500.015625	-187500.015625	461.000000	456.000000	1017.000000	1607948883.311422
1831	1264.259277	27312.736328	-52519.625000	-187500.015625	-187500.015625	-187500.015625	-187500.015625	-187500.015625	460.000000	454.000000	1019.000000	1607948883.311424
1832	858.977539	26912.751953	-27346.710938	-187500.015625	-187500.015625	-187500.015625	-187500.015625	-187500.015625	461.000000	455.000000	1018.000000	1607948883.311426
1833	1085.758301	27133.654297	-24719.955078	-187500.015625	-187500.015625	-187500.015625	-187500.015625	-187500.015625	462.000000	451.000000	1018.000000	1607948883.311427
1834	1646.518799	27686.433594	-49054.476562	-187500.015625	-187500.015625	-187500.015625	-187500.015625	-187500.015625	462.000000	450.000000	1018.000000	1607948883.311429
1835	1743.011353	27787.933594	-66221.820312	-187500.015625	-187500.015625	-187500.015625	-187500.015625	-187500.015625	461.000000	450.000000	1018.000000	1607948883.311430
1836	1261.867676	27312.466797	-52852.867188	-187500.015625	-187500.015625	-187500.015625	-187500.015625	-187500.015625	460.000000	449.000000	1018.000000	1607948883.311432
1837	853.411926	26906.089844	-27629.347656	-187500.015625	-187500.015625	-187500.015625	-187500.015625	-187500.015625	461.000000	448.000000	1018.000000	1607948883.311434
1838	1060.456177	27106.048828	-24476.857422	-187500.015625	-187500.015625	-187500.015625	-187500.015625	-187500.015625	462.000000	447.000000	1019.000000	1607948883.311435
1839	1629.196289	27668.507812	-48637.417969	-187500.015625	-187500.015625	-187500.015625	-187500.015625	-187500.015625	462.000000	447.000000	1018.000000	1607948883.311438
1840	1739.993896	27787.128906	-66145.023438	-187500.015625	-187500.015625	-187500.015625	-187500.015625	-187500.015625	461.000000	446.000000	1018.000000	1607948883.311439
1841	1258.157349	27311.058594	-53116.503906	-187500.015625	-187500.015625	-187500.015625	-187500.015625	-187500.015625	460.000000	446.000000	1018.000000	1607948883.311441
1842	846.505249	26902.960938	-27878.994141	-187500.015625	-187500.015625	-187500.015625	-187500.015625	-187500.015625	461.000000	445.000000	1019.000000	1607948883.311442
1843	1056.946899	27106.808594	-24420.062500	-187500.015625	-187500.015625	-187500.015625	-187500.015625	-187500.015625	462.000000	448.000000	1018.000000	1607948883.311444
1844	1622.021362	27663.703125	-48331.621094	-187500.015625	-187500.015625	-187500.015625	-187500.015625	-187500.015625	463.000000	590.000000	1018.000000	1607948883.311446
1845	1738.965698	27786.189453	-66108.679688	-187500.015625	-187500.015625	-187500.015625	-187500.015625	-187500.015625	462.000000	685.000000	1018.000000	1607948883.311447
1846	1264.527588	27316.087891	-53371.851562	-187500.015625	-187500.015625	-187500.015625	-187500.015625	-187500.015625	461.000000	733.000000	1019.000000	1607948883.311449
1847	848.896851	26902.335938	-28041.537109	-187500.015625	-187500.015625	-187500.015625	-187500.015625	-187500.015625	462.000000	759.000000	1019.000000	1607948883.311450
1848	1050.487305	27097.578125	-24230.251953	-187500.015625	-187500.015625	-187500.015625	-187500.015625	-187500.015625	463.000000	774.000000	1018.000000	1607948883.311452
1849	1619.696777	27659.970703	-48045.566406	-187500.015625	-187500.015625	-187500.015625	-187500.015625	-187500.015625	463.000000	785.000000	1019.000000	1607948883.311454
1850	1750.432129	27796.517578	-66161.585938	-187500.015625	-187500.015625	-187500.015625	-187500.015625	-187500.015625	462.000000	791.000000	1019.000000	1607948883.311455
1851	1279.212646	27333.566406	-53729.078125	-187500.015625	-187500.015625	-187500.015625	-187500.015625	-187500.015625	461.000000	796.000000	1018.000000	1607948883.311457
1852	855.378906	26914.718750	-28339.039062	-187500.015625	-187500.015625	-187500.015625	-187500.015625	-187500.015625	461.000000	799.000000	1018.000000	1607948883.311458
1853	1045.815674	27097.107422	-24136.843750	-187500.015625	-187500.015625	-187500.015625	-187500.015625	-187500.015625	462.000000	801.000000	1019.000000	1607948883.311460
1854	1608.386719	27649.218750	-47752.355469	-187500.015625	-187500.015625	-187500.015625	-187500.015625	-187500.015625	462.000000	803.000000	1018.000000	1607948883.311462
1855	1735.568237	27781.943359	-66051.078125	-187500.015625	-187500.015625	-187500.015625	-187500.015625	-187500.015625	461.000000	804.000000	1018.000000	1607948883.311463
1856	1271.098999	27324.068359	-53947.742188	-187500.015625	-187500.015625	-187500.015625	-187500.015625	-187500.015625	460.000000	805.000000	1018.000000	1607948883.311465
1857	849.433289	26904.771484	-28545.523438	-187500.015625	-187500.015625	-187500.015625	-187500.015625	-187500.015625	462.000000	806.000000	1019.000000	1607948883.311466
1858	1038.707886	27084.859375	-24039.703125	-187500.015625	-187500.015625	-187500.015625	-187500.015625	-187500.015625	462.000000	806.000000	1018.000000	1607948883.311468
1859	1604.363403	27640.613281	-47426.644531	-187500.015625	-187500.015625	-187500.015625	-187500.015625	-187500.015625	462.000000	806.000000	1019.000000	1607948883.311470
1860	1743.279541	27786.011719	-65979.867188	-187500.015625	-187500.015625	-187500.015625	-187500.015625	-187500.015625	461.000000	800.000000	1019.000000	1607948883.311471
1861	1280.106689	27330.125000	-54232.058594	-187500.015625	-187500.015625	-187500.015625	-187500.015625	-187500.015625	460.000000	755.000000	1019.000000	1607948883.311472
1862	848.673340	26903.095703	-28797.181641	-187500.015625	-187500.015625	-187500.015625	-187500.015625	-187500.015625	461.000000	698.000000	1017.000000	1607948883.311475
1863	1022.122864	27069.794922	-23838.738281	-187500.015625	-187500.015625	-187500.015625	-187500.015625	-187500.015625	462.000000	644.000000	1019.000000	1607948883.311477
1864	1585.811523	27625.951172	-47080.839844	-187500.015625	-187500.015625	-187500.015625	-187500.015625	-187500.015625	461.000000	601.000000	1018.000000	1607948883.311478
1865	1741.468994	27787.552734	-65945.398438	-187500.015625	-187500.015625	-187500.015625	-187500.015625	-187500.015625	461.000000	568.000000	1019.000000	1607948883.311480
1866	1288.823853	27340.898438	-54561.589844	-187500.015625	-187500.015625	-187500.015625	-187500.015625	-187500.015625	460.000000	543.000000	1018.000000	1607948883.311482
1867	853.948364	26907.945312	-29074.277344	-187500.015625	-187500.015625	-187500.015625	-187500.015625	-187500.015625	460.000000	525.000000	1018.000000	1607948883.311483
1868	1020.222961	27066.195312	-23719.804688	-187500.015625	-187500.015625	-187500.015625	-187500.015625	-187500.015625	462.000000	512.000000	1018.000000	1607948883.311485
1869	1584.447998	27621.591797	-46851.871094	-187500.015625	-187500.015625	-187500.015625	-187500.015625	-187500.015625	462.000000	502.000000	1018.000000	1607948883.311486
1870	1742.720703	27787.218750	-66020.859375	-187500.015625	-187500.015625	-187500.015625	-187500.015625	-187500.015625	460.000000	493.000000	1019.000000	1607948883.311488
1871	1283.168945	27335.511719	-54837.656250	-187500.015625	-187500.015625	-187500.015625	-187500.015625	-187500.015625	460.000000	486.000000	1019.000000	1607948883.311489
1872	840.045593	26895.160156	-29237.064453	-187500.015625	-187500.015625	-187500.015625	-187500.015625	-187500.015625	461.000000	481.000000	1018.000000	1607948883.311491
1873	998.742981	27046.080078	-23503.015625	-187500.015625	-187500.015625	-187500.015625	-187500.015625	-187500.015625	462.000000	476.000000	1018.000000	1607948883.311493
1874	1573.965088	27613.656250	-46512.390625	-187500.015625	-187500.015625	-187500.015625	-187500.015625	-187500.015625	462.000000	473.000000	1019.000000	1607948883.311494
1875	1746.207642	27791.621094	-66003.734375	-187500.015625	-187500.015625	-187500.015625	-187500.015625	-187500.015625	461.000000	470.000000	1019.000000	1607948883.311496
1876	1291.170776	27343.468750	-55240.703125	-187500.015625	-187500.015625	-187500.015625	-187500.015625	-187500.015625	460.000000	467.000000	1018.000000	1607948883.311497
1877	850.908508	26906.894531	-29643.486328	-187500.015625	-187500.015625	-187500.015625	-187500.015625	-187500.015625	461.000000	464.000000	1019.000000	1607948883.311499
1878	999.480591	27047.978516	-23507.820312	-187500.015625	-187500.015625	-187500.015625	-187500.015625	-187500.015625	462.000000	461.000000	1019.000000	1607948883.311500
1879	1568.779541	27607.509766	-46229.843750	-187500.015625	-187500.015625	-187500.015625	-187500.015625	-187500.015625	462.000000	461.000000	1019.000000	1607948883.311502
1880	1747.302856	27790.326172	-65896.562500	-187500.015625	-187500.015625	-187500.015625	-187500.015625	-187500.015625	461.000000	459.000000	1018.000000	1607948883.311504
1881	1307.152344	27356.701172	-55434.761719	-187500.015625	-187500.015625	-187500.015625	-187500.015625	-187500.015625	460.000000	457.000000	1018.000000	1607948883.311505
1882	858.955139	26911.722656	-29803.078125	-187500.015625	-187500.015625	-187500.015625	-187500.015625	-187500.015625	461.000000	456.000000	1018.000000	1607948883.311507
1883	1005.359070	27052.181641	-23353.302734	-187500.015625	-187500.015625	-187500.015625	-187500.015625	-187500.015625	462.000000	454.000000	1019.000000	1607948883.311508
1884	1572.422852	27610.125000	-45852.746094	-187500.015625	-187500.015625	-187500.015625	-187500.015625	-187500.015625	462.000000	454.000000	1019.000000	1607948883.311510
1885	1757.651733	27799.847656	-65774.789062	-187500.015625	-187500.015625	-187500.015625	-187500.015625	-187500.015625	461.000000	453.000000	1017.000000	1607948883.311513
1886	1322.619751	27373.242188	-55724.328125	-187500.015625	-187500.015625	-187500.015625	-187500.015625	-187500.015625	460.000000	452.000000	1018.000000	1607948883.311514
1887	867.493530	26922.720703	-30087.146484	-187500.015625	-187500.015625	-187500.015625	-187500.015625	-187500.015625	461.000000	451.000000	1018.000000	1607948883.311516
1888	998.787659	27048.091797	-23223.484375	-187500.015625	-187500.015625	-187500.015625	-187500.015625	-187500.015625	462.000000	450.000000	1018.000000	1607948883.311518
1889	1563.504517	27603.531250	-45455.332031	-187500.015625	-187500.015625	-187500.015625	-187500.015625	-187500.015625	462.000000	449.000000	1018.000000	1607948883.311519
1890	1761.719727	27805.412109	-65644.703125	-187500.015625	-187500.015625	-187500.015625	-187500.015625	-187500.015625	461.000000	449.000000	1018.000000	1607948883.311521
1891	1327.872437	27378.181641	-55920.710938	-187500.015625	-187500.015625	-187500.015625	-187500.015625	-187500.015625	460.000000	448.000000	1018.000000	1607948883.311522
1892	869.080505	26924.441406	-30282.031250	-187500.015625	-187500.015625	-187500.015625	-187500.015625	-187500.015625	461.000000	447.000000	1018.000000	1607948883.311524
1893	995.345520	27045.185547	-23144.761719	-187500.015625	-187500.015625	-187500.015625	-187500.015625	-187500.015625	462.000000	447.000000	1018.000000	1607948883.311526
1894	1560.464600	27602.906250	-45191.113281	-187500.015625	-187500.015625	-187500.015625	-187500.015625	-187500.015625	462.000000	574.000000	1018.000000	1607948883.311527
1895	1762.122070	27810.107422	-65620.140625	-187500.015625	-187500.015625	-187500.015625	-187500.015625	-187500.015625	462.000000	678.000000	1018.000000	1607948883.311529
1896	1336.321289	27391.748047	-56214.902344	-187500.015625	-187500.015625	-187500.015625	-187500.015625	-187500.015625	461.000000	730.000000	1018.000000	1607948883.311530
1897	880.792786	26941.093750	-30538.517578	-187500.015625	-187500.015625	-187500.015625	-187500.015625	-187500.015625	462.000000	758.000000	1018.000000	1607948883.311532
1898	1000.195801	27052.740234	-22953.117188	-187500.015625	-187500.015625	-187500.015625	-187500.015625	-187500.015625	463.000000	775.000000	1017.000000	1607948883.311534
1899	1561.448120	27602.548828	-44825.437500	-187500.015625	-187500.015625	-187500.015625	-187500.015625	-187500.015625	463.000000	785.000000	1018.000000	1607948883.311535
1900	1769.587524	27814.644531	-65526.035156	-187500.015625	-187500.015625	-187500.015625	-187500.015625	-187500.015625	462.000000	792.000000	1019.000000	1607948883.311537
1901	1345.440918	27398.253906	-56494.925781	-187500.015625	-187500.015625	-187500.015625	-187500.015625	-187500.015625	461.000000	796.000000	1018.000000	1607948883.311538
1902	886.783081	26943.953125	-30869.322266	-187500.015625	-187500.015625	-187500.015625	-187500.015625	-187500.015625	461.000000	800.000000	1019.000000	1607948883.311540
1903	997.580688	27050.101562	-23008.416016	-187500.015625	-187500.015625	-187500.015625	-187500.015625	-187500.015625	462.000000	803.000000	1018.000000	1607948883.311542
1904	1554.429688	27597.787109	-44597.718750	-187500.015625	-187500.015625	-187500.015625	-187500.015625	-187500.015625	463.000000	803.000000	1019.000000	1607948883.311543
1905	1771.040405	27819.181641	-65454.824219	-187500.015625	-187500.015625	-187500.015625	-187500.015625	-187500.015625	461.000000	805.000000	1018.000000	1607948883.311545
1906	1351.833496	27408.646484	-56744.082031	-187500.015625	-187500.015625	-187500.015625	-187500.015625	-187500.015625	461.000000	806.000000	1019.000000	1607948883.311546
1907	882.759766	26942.546875	-31066.173828	-187500.015625	-187500.015625	-187500.015625	-187500.015625	-187500.015625	461.000000	807.000000	1019.000000	1607948883.311548
1908	991.500977	27043.888672	-22822.001953	-187500.015625	-187500.015625	-187500.015625	-187500.015625	-187500.015625	462.000000	808.000000	1019.000000	1607948883.311549
1909	1553.267334	27595.082031	-44214.812500	-187500.015625	-187500.015625	-187500.015625	-187500.015625	-187500.015625	462.000000	808.000000	1018.000000	1607948883.311552
1910	1775.689575	27820.500000	-65349.503906	-187500.015625	-187500.015625	-187500.015625	-187500.015625	-187500.015625	461.000000	805.000000	1018.000000	1607948883.311554
1911	1355.722656	27408.021484	-56972.628906	-187500.015625	-187500.015625	-187500.015625	-187500.015625	-187500.015625	460.000000	764.000000	1018.000000	1607948883.311555
1912	884.369080	26942.679688	-31338.531250	-187500.015625	-187500.015625	-187500.015625	-187500.015625	-187500.015625	461.000000	708.000000	1018.000000	1607948883.311557
1913	988.528198	27042.792969	-22811.318359	-187500.015625	-187500.015625	-187500.015625	-187500.015625	-187500.015625	461.000000	653.000000	1018.000000	1607948883.311559
1914	1543.007935	27587.751953	-43792.386719	-187500.015625	-187500.015625	-187500.015625	-187500.015625	-187500.015625	462.000000	606.000000	1019.000000	1607948883.311560
1915	1769.766357	27816.097656	-65047.531250	-187500.015625	-187500.015625	-187500.015625	-187500.015625	-187500.015625	460.000000	574.000000	1018.000000	1607948883.311562
1916	1356.706177	27409.787109	-57092.187500	-187500.015625	-187500.015625	-187500.015625	-187500.015625	-187500.015625	460.000000	549.000000	1019.000000	1607948883.311563
1917	883.586792	26939.617188	-31506.750000	-187500.015625	-187500.015625	-187500.015625	-187500.015625	-187500.015625	460.000000	530.000000	1018.000000	1607948883.311565
1918	984.594299	27035.505859	-22745.156250	-187500.015625	-187500.015625	-187500.015625	-187500.015625	-187500.015625	462.000000	516.000000	1018.000000	1607948883.311567
1919	1533.866089	27575.927734	-43333.550781	-187500.015625	-187500.015625	-187500.015625	-187500.015625	-187500.015625	462.000000	505.000000	1018.000000	1607948883.311568
1920	1769.185181	27813.861328	-64777.632812	-187500.015625	-187500.015625	-187500.015625	-187500.015625	-187500.015625	461.000000	496.000000	1018.000000	1607948883.311570
1921	1364.372803	27417.765625	-57236.714844	-187500.015625	-187500.015625	-187500.015625	-187500.015625	-187500.015625	460.000000	489.000000	1018.000000	1607948883.311571
1922	886.939514	26947.105469	-31687.597656	-187500.015625	-187500.015625	-187500.015625	-187500.015625	-187500.015625	460.000000	484.000000	1019.000000	1607948883.311573
1923	969.730408	27023.839844	-22409.232422	-187500.015625	-187500.015625	-187500.015625	-187500.015625	-187500.015625	462.000000	479.000000	1018.000000	1607948883.311574
1924	1532.927246	27577.447266	-43151.984375	-187500.015625	-187500.015625	-187500.015625	-187500.015625	-187500.015625	462.000000	475.000000	1019.000000	1607948883.791556
1925	1778.975220	27825.708984	-64990.691406	-187500.015625	-187500.015625	-187500.015625	-187500.015625	-187500.015625	461.000000	473.000000	1019.000000	1607948883.791708
1926	1379.236694	27432.742188	-57736.609375	-187500.015625	-187500.015625	-187500.015625	-187500.015625	-187500.015625	460.000000	468.000000	1020.000000	1607948883.791710
1927	900.104736	26958.683594	-32159.755859	-187500.015625	-187500.015625	-187500.015625	-187500.015625	-187500.015625	461.000000	465.000000	1018.000000	1607948883.791712
1928	970.356262	27023.101562	-22449.554688	-187500.015625	-187500.015625	-187500.015625	-187500.015625	-187500.015625	462.000000	464.000000	1019.000000	1607948883.791713
1929	1531.675537	27572.730469	-43026.570312	-187500.015625	-187500.015625	-187500.015625	-187500.015625	-187500.015625	462.000000	462.000000	1019.000000	1607948883.791715
1930	1779.735229	27822.623047	-65050.210938	-187500.015625	-187500.015625	-187500.015625	-187500.015625	-187500.015625	461.000000	462.000000	1019.000000	1607948883.791717
1931	1379.057861	27428.941406	-58060.800781	-187500.015625	-187500.015625	-187500.015625	-187500.015625	-187500.015625	460.000000	459.000000	1019.000000	1607948883.791718
1932	892.840393	26948.044922	-32454.888672	-187500.015625	-187500.015625	-187500.015625	-187500.015625	-187500.015625	461.000000	458.000000	1019.000000	1607948883.791723
1933	953.391296	27002.091797	-22330.576172	-187500.015625	-187500.015625	-187500.015625	-187500.015625	-187500.015625	462.000000	456.000000	1019.000000	1607948883.791725
1934	1517.750488	27555.744141	-42622.183594	-187500.015625	-187500.015625	-187500.015625	-187500.015625	-187500.015625	462.000000	455.000000	1018.000000	1607948883.791727
1935	1784.093872	27824.478516	-65008.972656	-187500.015625	-187500.015625	-187500.015625	-187500.015625	-187500.015625	461.000000	454.000000	1019.000000	1607948883.791728
1936	1386.031616	27433.435547	-58402.468750	-187500.015625	-187500.015625	-187500.015625	-187500.015625	-187500.015625	460.000000	453.000000	1018.000000	1607948883.791730
1937	892.125122	26944.847656	-32808.359375	-187500.015625	-187500.015625	-187500.015625	-187500.015625	-187500.015625	461.000000	452.000000	1019.000000	1607948883.791732
1938	944.696472	26993.462891	-22325.212891	-187500.015625	-187500.015625	-187500.015625	-187500.015625	-187500.015625	462.000000	451.000000	1019.000000	1607948883.791733
1939	1510.329712	27548.255859	-42371.148438	-187500.015625	-187500.015625	-187500.015625	-187500.015625	-187500.015625	462.000000	451.000000	1020.000000	1607948883.791735
1940	1778.148315	27818.689453	-64836.820312	-187500.015625	-187500.015625	-187500.015625	-187500.015625	-187500.015625	461.000000	450.000000	1018.000000	1607948883.791736
1941	1394.033569	27443.113281	-58570.867188	-187500.015625	-187500.015625	-187500.015625	-187500.015625	-187500.015625	460.000000	449.000000	1019.000000	1607948883.791738
1942	898.294250	26952.134766	-33020.835938	-187500.015625	-187500.015625	-187500.015625	-187500.015625	-187500.015625	461.000000	449.000000	1018.000000	1607948883.791740
1943	940.516663	26987.496094	-22288.085938	-187500.015625	-187500.015625	-187500.015625	-187500.015625	-187500.015625	462.000000	447.000000	1018.000000	1607948883.791742
1944	1496.538696	27534.531250	-42055.746094	-187500.015625	-187500.015625	-187500.015625	-187500.015625	-187500.015625	462.000000	556.000000	1019.000000	1607948883.791744
1945	1781.657471	27822.445312	-64711.093750	-187500.015625	-187500.015625	-187500.015625	-187500.015625	-187500.015625	462.000000	669.000000	1019.000000	1607948883.791745
1946	1411.937256	27463.095703	-58864.078125	-187500.015625	-187500.015625	-187500.015625	-187500.015625	-187500.015625	461.000000	726.000000	1018.000000	1607948883.791747
1947	922.210571	26978.644531	-33352.914062	-187500.015625	-187500.015625	-187500.015625	-187500.015625	-187500.015625	462.000000	756.000000	1018.000000	1607948883.791749
1948	961.996704	27013.267578	-22122.660156	-187500.015625	-187500.015625	-187500.015625	-187500.015625	-187500.015625	463.000000	774.000000	1018.000000	1607948883.791751
1949	1512.408325	27554.179688	-41633.320312	-187500.015625	-187500.015625	-187500.015625	-187500.015625	-187500.015625	463.000000	785.000000	1019.000000	1607948883.791752
1950	1794.934448	27839.722656	-64540.636719	-187500.015625	-187500.015625	-187500.015625	-187500.015625	-187500.015625	462.000000	793.000000	1018.000000	1607948883.791754
1951	1413.993652	27466.917969	-58987.078125	-187500.015625	-187500.015625	-187500.015625	-187500.015625	-187500.015625	461.000000	797.000000	1018.000000	1607948883.791756
1952	914.074585	26971.335938	-33562.976562	-187500.015625	-187500.015625	-187500.015625	-187500.015625	-187500.015625	462.000000	801.000000	1019.000000	1607948883.791757
1953	943.668274	26995.162109	-22176.148438	-187500.015625	-187500.015625	-187500.015625	-187500.015625	-187500.015625	463.000000	803.000000	1018.000000	1607948883.791759
1954	1495.756348	27535.828125	-41342.769531	-187500.015625	-187500.015625	-187500.015625	-187500.015625	-187500.015625	462.000000	804.000000	1019.000000	1607948883.791761
1955	1783.065674	27823.517578	-64343.046875	-187500.015625	-187500.015625	-187500.015625	-187500.015625	-187500.015625	462.000000	805.000000	1019.000000	1607948883.791763
1956	1410.752686	27459.138672	-59167.234375	-187500.015625	-187500.015625	-187500.015625	-187500.015625	-187500.015625	461.000000	806.000000	1019.000000	1607948883.791765
1957	910.095947	26964.496094	-33769.707031	-187500.015625	-187500.015625	-187500.015625	-187500.015625	-187500.015625	461.000000	808.000000	1018.000000	1607948883.791766
1958	928.692627	26979.515625	-21975.117188	-187500.015625	-187500.015625	-187500.015625	-187500.015625	-187500.015625	462.000000	808.000000	1019.000000	1607948883.791768
1959	1477.360840	27516.806641	-40939.207031	-187500.015625	-187500.015625	-187500.015625	-187500.015625	-187500.015625	462.000000	809.000000	1017.000000	1607948883.791770
1960	1780.897583	27821.818359	-64252.097656	-187500.015625	-187500.015625	-187500.015625	-187500.015625	-187500.015625	461.000000	808.000000	1018.000000	1607948883.791771
1961	1415.625366	27466.335938	-59490.417969	-187500.015625	-187500.015625	-187500.015625	-187500.015625	-187500.015625	460.000000	772.000000	1018.000000	1607948883.791773
1962	921.540039	26979.494141	-34156.906250	-187500.015625	-187500.015625	-187500.015625	-187500.015625	-187500.015625	461.000000	716.000000	1020.000000	1607948883.791775
1963	932.067688	26985.259766	-21956.005859	-187500.015625	-187500.015625	-187500.015625	-187500.015625	-187500.015625	461.000000	661.000000	1018.000000	1607948883.791776
1964	1481.898193	27525.277344	-40674.519531	-187500.015625	-187500.015625	-187500.015625	-187500.015625	-187500.015625	462.000000	614.000000	1019.000000	1607948883.791778
1965	1781.031616	27827.742188	-64065.527344	-187500.015625	-187500.015625	-187500.015625	-187500.015625	-187500.015625	461.000000	579.000000	1018.000000	1607948883.791779
1966	1418.754517	27474.226562	-59601.394531	-187500.015625	-187500.015625	-187500.015625	-187500.015625	-187500.015625	460.000000	552.000000	1019.000000	1607948883.791781
1967	916.913208	26976.408203	-34292.648438	-187500.015625	-187500.015625	-187500.015625	-187500.015625	-187500.015625	460.000000	532.000000	1019.000000	1607948883.791782
1968	925.585693	26981.058594	-21824.265625	-187500.015625	-187500.015625	-187500.015625	-187500.015625	-187500.015625	462.000000	518.000000	1019.000000	1607948883.791785
1969	1479.059570	27523.466797	-40298.628906	-187500.015625	-187500.015625	-187500.015625	-187500.015625	-187500.015625	462.000000	507.000000	1018.000000	1607948883.791786
1970	1780.405762	27823.382812	-63900.261719	-187500.015625	-187500.015625	-187500.015625	-187500.015625	-187500.015625	461.000000	498.000000	1019.000000	1607948883.791788
1971	1423.247314	27473.087891	-59800.726562	-187500.015625	-187500.015625	-187500.015625	-187500.015625	-187500.015625	460.000000	490.000000	1018.000000	1607948883.791790
1972	921.852966	26977.212891	-34539.300781	-187500.015625	-187500.015625	-187500.015625	-187500.015625	-187500.015625	461.000000	485.000000	1018.000000	1607948883.791791
1973	928.334961	26981.548828	-21701.017578	-187500.015625	-187500.015625	-187500.015625	-187500.015625	-187500.015625	462.000000	480.000000	1019.000000	1607948883.791793
1974	1483.619385	27527.021484	-39887.042969	-187500.015625	-187500.015625	-187500.015625	-187500.015625	-187500.015625	462.000000	477.000000	1018.000000	1607948883.791795
1975	1800.164673	27843.500000	-63655.261719	-187500.015625	-187500.015625	-187500.015625	-187500.015625	-187500.015625	461.000000	473.000000	1018.000000	1607948883.791796
1976	1445.554321	27496.511719	-59939.171875	-187500.015625	-187500.015625	-187500.015625	-187500.015625	-187500.015625	460.000000	469.000000	1017.000000	1607948883.791798
1977	931.643005	26986.914062	-34823.996094	-187500.015625	-187500.015625	-187500.015625	-187500.015625	-187500.015625	461.000000	468.000000	1018.000000	1607948883.791799
1978	919.684814	26971.537109	-21747.753906	-187500.015625	-187500.015625	-187500.015625	-187500.015625	-187500.015625	461.000000	465.000000	1018.000000	1607948883.791802
1979	1460.150024	27503.015625	-39578.812500	-187500.015625	-187500.015625	-187500.015625	-187500.015625	-187500.015625	462.000000	463.000000	1018.000000	1607948883.791804
1980	1789.771118	27833.218750	-63410.757812	-187500.015625	-187500.015625	-187500.015625	-187500.015625	-187500.015625	461.000000	462.000000	1018.000000	1607948883.791805
1981	1450.471680	27502.501953	-60085.421875	-187500.015625	-187500.015625	-187500.015625	-187500.015625	-187500.015625	460.000000	460.000000	1018.000000	1607948883.791807
1982	940.293152	26998.537109	-34992.816406	-187500.015625	-187500.015625	-187500.015625	-187500.015625	-187500.015625	461.000000	459.000000	1018.000000	1607948883.791808
1983	930.480713	26985.238281	-21618.919922	-187500.015625	-187500.015625	-187500.015625	-187500.015625	-187500.015625	462.000000	458.000000	1017.000000	1607948883.791810
1984	1463.234497	27506.861328	-39127.441406	-187500.015625	-187500.015625	-187500.015625	-187500.015625	-187500.015625	462.000000	455.000000	1018.000000	1607948883.791812
1985	1794.688599	27838.023438	-63174.878906	-187500.015625	-187500.015625	-187500.015625	-187500.015625	-187500.015625	461.000000	455.000000	1019.000000	1607948883.791813
1986	1462.809814	27514.728516	-60295.593750	-187500.015625	-187500.015625	-187500.015625	-187500.015625	-187500.015625	460.000000	453.000000	1018.000000	1607948883.791815
1987	941.164856	26999.363281	-35301.984375	-187500.015625	-187500.015625	-187500.015625	-187500.015625	-187500.015625	461.000000	452.000000	1020.000000	1607948883.791816
1988	912.219360	26966.953125	-21544.533203	-187500.015625	-187500.015625	-187500.015625	-187500.015625	-187500.015625	462.000000	452.000000	1018.000000	1607948883.791818
1989	1443.922607	27489.314453	-38832.085938	-187500.015625	-187500.015625	-187500.015625	-187500.015625	-187500.015625	462.000000	450.000000	1019.000000	1607948883.791820
1990	1777.052979	27822.199219	-63042.355469	-187500.015625	-187500.015625	-187500.015625	-187500.015625	-187500.015625	461.000000	449.000000	1018.000000	1607948883.791822
1991	1451.008179	27504.267578	-60512.765625	-187500.015625	-187500.015625	-187500.015625	-187500.015625	-187500.015625	460.000000	448.000000	1019.000000	1607948883.791823
1992	933.565308	26991.406250	-35656.707031	-187500.015625	-187500.015625	-187500.015625	-187500.015625	-187500.015625	461.000000	449.000000	1018.000000	1607948883.791825
1993	894.919128	26947.798828	-21591.515625	-187500.015625	-187500.015625	-187500.015625	-187500.015625	-187500.015625	462.000000	449.000000	1019.000000	1607948883.791826
1994	1431.852661	27475.166016	-38625.535156	-187500.015625	-187500.015625	-187500.015625	-187500.015625	-187500.015625	462.000000	536.000000	1018.000000	1607948883.791828
1995	1782.305664	27825.820312	-63081.671875	-187500.015625	-187500.015625	-187500.015625	-187500.015625	-187500.015625	462.000000	657.000000	1018.000000	1607948883.791830
1996	1471.147095	27522.349609	-60954.121094	-187500.015625	-187500.015625	-187500.015625	-187500.015625	-187500.015625	461.000000	720.000000	1018.000000	1607948883.791831
1997	950.642029	27006.851562	-36076.070312	-187500.015625	-187500.015625	-187500.015625	-187500.015625	-187500.015625	462.000000	753.000000	1018.000000	1607948883.791833
1998	910.699463	26965.009766	-21525.779297	-187500.015625	-187500.015625	-187500.015625	-187500.015625	-187500.015625	462.000000	772.000000	1018.000000	1607948883.791835
[truncated: 23,252 more rows]
