# Supplementary material for: Proposals and Comparisons from One-Sensor EEG and EOG Human-Machine Interfaces
Source: Sensors (Basel). 2021 Mar 22;21(6):2220. doi: 10.3390/s21062220 (PMC8004835; doi:10.3390/s21062220)
Supplement: Supplementary file 1 [file sensors-21-02220-s001.zip › SupplementaryMaterial/Data/P1/P1-P300-1by1-R7/Raw-STIMS.csv]

NCount	Stim	Trial	Timestamp	Latency
0	10.000000		1607948875.728881	0.183508
1	13.000000	0.000000	1607948882.736146	7.190774
2	105.000000	0.000000	1607948882.736146	7.190774
3	102.000000	0.000000	1607948882.917785	7.372413
4	101.000000	0.000000	1607948883.118108	7.572736
5	108.000000	0.000000	1607948883.319562	7.774190
6	103.000000	0.000000	1607948883.518030	7.972658
7	107.000000	0.000000	1607948883.718518	8.173146
8	104.000000	0.000000	1607948883.918522	8.373150
9	106.000000	0.000000	1607948884.122981	8.577608
10	109.000000	0.000000	1607948884.317451	8.772079
11	13.000000	0.000000	1607948884.517376	8.972004
12	13.000000	1.000000	1607948884.517376	8.972004
13	102.000000	1.000000	1607948884.517376	8.972004
14	107.000000	1.000000	1607948884.718844	9.173471
15	104.000000	1.000000	1607948884.918305	9.372932
16	108.000000	1.000000	1607948885.117771	9.572398
17	106.000000	1.000000	1607948885.318241	9.772869
18	101.000000	1.000000	1607948885.521692	9.976320
19	103.000000	1.000000	1607948885.719175	10.173802
20	109.000000	1.000000	1607948885.922620	10.377247
21	105.000000	1.000000	1607948886.118617	10.573245
22	13.000000	1.000000	1607948886.319079	10.773707
23	13.000000	2.000000	1607948886.319079	10.773707
24	106.000000	2.000000	1607948886.320079	10.774707
25	102.000000	2.000000	1607948886.519562	10.974190
26	109.000000	2.000000	1607948886.720530	11.175158
27	104.000000	2.000000	1607948886.920020	11.374648
28	108.000000	2.000000	1607948887.119562	11.574189
29	105.000000	2.000000	1607948887.319077	11.773704
30	103.000000	2.000000	1607948887.519510	11.974138
31	107.000000	2.000000	1607948887.719847	12.174475
32	101.000000	2.000000	1607948887.919369	12.373996
33	13.000000	2.000000	1607948888.119785	12.574413
34	13.000000	3.000000	1607948888.119785	12.574413
35	102.000000	3.000000	1607948888.119785	12.574413
36	101.000000	3.000000	1607948888.320249	12.774877
37	108.000000	3.000000	1607948888.519711	12.974339
38	107.000000	3.000000	1607948888.720180	13.174807
39	104.000000	3.000000	1607948888.920637	13.375265
40	109.000000	3.000000	1607948889.120104	13.574732
41	105.000000	3.000000	1607948889.320570	13.775198
42	106.000000	3.000000	1607948889.520038	13.974666
43	103.000000	3.000000	1607948889.719501	14.174128
44	13.000000	3.000000	1607948889.919965	14.374593
45	13.000000	4.000000	1607948889.919965	14.374593
46	109.000000	4.000000	1607948889.919965	14.374593
47	107.000000	4.000000	1607948890.120481	14.575109
48	104.000000	4.000000	1607948890.320006	14.774634
49	106.000000	4.000000	1607948890.519478	14.974106
50	105.000000	4.000000	1607948890.719826	15.174454
51	102.000000	4.000000	1607948890.922286	15.376914
52	103.000000	4.000000	1607948891.120785	15.575413
53	101.000000	4.000000	1607948891.322257	15.776884
54	108.000000	4.000000	1607948891.520720	15.975348
55	13.000000	4.000000	1607948891.721189	16.175816
56	13.000000	5.000000	1607948891.721189	16.175816
57	103.000000	5.000000	1607948891.721189	16.175816
58	101.000000	5.000000	1607948891.920615	16.375243
59	105.000000	5.000000	1607948892.120259	16.574886
60	107.000000	5.000000	1607948892.320719	16.775347
61	109.000000	5.000000	1607948892.520195	16.974823
62	106.000000	5.000000	1607948892.720653	17.175281
63	102.000000	5.000000	1607948892.921119	17.375747
64	104.000000	5.000000	1607948893.121547	17.576175
65	108.000000	5.000000	1607948893.321047	17.775675
66	13.000000	5.000000	1607948893.521523	17.976151
67	13.000000	6.000000	1607948893.521523	17.976151
68	103.000000	6.000000	1607948893.521523	17.976151
69	104.000000	6.000000	1607948893.720943	18.175571
70	102.000000	6.000000	1607948893.923403	18.378031
71	105.000000	6.000000	1607948894.120877	18.575505
72	107.000000	6.000000	1607948894.321339	18.775966
73	109.000000	6.000000	1607948894.522802	18.977429
74	101.000000	6.000000	1607948894.723448	19.178075
75	106.000000	6.000000	1607948894.921917	19.376545
76	108.000000	6.000000	1607948895.121380	19.576008
77	13.000000	6.000000	1607948895.321850	19.776478
78	13.000000	7.000000	1607948895.321850	19.776478
79	102.000000	7.000000	1607948895.321850	19.776478
80	105.000000	7.000000	1607948895.521315	19.975943
81	108.000000	7.000000	1607948895.721816	20.176444
82	101.000000	7.000000	1607948895.922392	20.377020
83	103.000000	7.000000	1607948896.123746	20.578373
84	106.000000	7.000000	1607948896.323182	20.777810
85	109.000000	7.000000	1607948896.522640	20.977268
86	107.000000	7.000000	1607948896.725129	21.179757
87	104.000000	7.000000	1607948896.923566	21.378193
88	13.000000	7.000000	1607948897.122080	21.576708
89	13.000000	8.000000	1607948897.122080	21.576708
90	102.000000	8.000000	1607948897.122080	21.576708
91	103.000000	8.000000	1607948897.322495	21.777122
92	108.000000	8.000000	1607948897.522470	21.977098
93	101.000000	8.000000	1607948897.722935	22.177562
94	105.000000	8.000000	1607948897.922405	22.377033
95	106.000000	8.000000	1607948898.124019	22.578646
96	104.000000	8.000000	1607948898.325369	22.779997
97	107.000000	8.000000	1607948898.525812	22.980440
98	109.000000	8.000000	1607948898.724323	23.178951
99	13.000000	8.000000	1607948898.924752	23.379379
100	13.000000	9.000000	1607948898.924752	23.379379
101	105.000000	9.000000	1607948898.924752	23.379379
102	108.000000	9.000000	1607948899.123210	23.577837
103	106.000000	9.000000	1607948899.322680	23.777308
104	103.000000	9.000000	1607948899.523140	23.977768
105	101.000000	9.000000	1607948899.723610	24.178238
106	109.000000	9.000000	1607948899.923071	24.377699
107	107.000000	9.000000	1607948900.123535	24.578162
108	104.000000	9.000000	1607948900.324000	24.778627
109	102.000000	9.000000	1607948900.540429	24.995057
110	13.000000	9.000000	1607948900.739891	25.194519
111	13.000000	10.000000	1607948900.739891	25.194519
112	103.000000	10.000000	1607948900.739891	25.194519
113	104.000000	10.000000	1607948900.940511	25.395139
114	107.000000	10.000000	1607948901.140944	25.595571
115	105.000000	10.000000	1607948901.342277	25.796905
116	108.000000	10.000000	1607948901.541793	25.996421
117	109.000000	10.000000	1607948901.742266	26.196894
118	101.000000	10.000000	1607948901.942721	26.397349
119	102.000000	10.000000	1607948902.144141	26.598768
120	106.000000	10.000000	1607948902.341607	26.796235
121	13.000000	10.000000	1607948902.542112	26.996740
122	13.000000	11.000000	1607948902.542112	26.996740
123	103.000000	11.000000	1607948902.542112	26.996740
124	107.000000	11.000000	1607948902.741538	27.196166
125	101.000000	11.000000	1607948902.941121	27.395748
126	109.000000	11.000000	1607948903.141827	27.596455
127	106.000000	11.000000	1607948903.342342	27.796969
128	108.000000	11.000000	1607948903.542756	27.997383
129	102.000000	11.000000	1607948903.742219	28.196847
130	105.000000	11.000000	1607948903.944675	28.399303
131	104.000000	11.000000	1607948904.146140	28.600768
132	13.000000	11.000000	1607948904.341613	28.796241
133	13.000000	12.000000	1607948904.341613	28.796241
134	109.000000	12.000000	1607948904.341613	28.796241
135	107.000000	12.000000	1607948904.542166	28.996794
136	104.000000	12.000000	1607948904.741543	29.196171
137	102.000000	12.000000	1607948904.943005	29.397633
138	108.000000	12.000000	1607948905.142475	29.597103
139	103.000000	12.000000	1607948905.341937	29.796565
140	106.000000	12.000000	1607948905.542440	29.997068
141	101.000000	12.000000	1607948905.742868	30.197496
142	105.000000	12.000000	1607948905.943376	30.398004
143	13.000000	12.000000	1607948906.143917	30.598545
144	13.000000	13.000000	1607948906.143917	30.598545
145	102.000000	13.000000	1607948906.143917	30.598545
146	104.000000	13.000000	1607948906.344282	30.798910
147	103.000000	13.000000	1607948906.543771	30.998398
148	109.000000	13.000000	1607948906.744195	31.198823
149	107.000000	13.000000	1607948906.943656	31.398284
150	106.000000	13.000000	1607948907.142677	31.597305
151	101.000000	13.000000	1607948907.343153	31.797780
152	105.000000	13.000000	1607948907.542578	31.997206
153	108.000000	13.000000	1607948907.743073	32.197700
154	13.000000	13.000000	1607948907.943502	32.398130
155	13.000000	14.000000	1607948907.943502	32.398130
156	105.000000	14.000000	1607948907.943502	32.398130
157	109.000000	14.000000	1607948908.143967	32.598595
158	104.000000	14.000000	1607948908.344596	32.799223
159	108.000000	14.000000	1607948908.543931	32.998559
160	106.000000	14.000000	1607948908.745360	33.199988
161	101.000000	14.000000	1607948908.945832	33.400460
162	102.000000	14.000000	1607948909.145290	33.599917
163	107.000000	14.000000	1607948909.343758	33.798386
164	103.000000	14.000000	1607948909.545222	33.999849
165	13.000000	14.000000	1607948909.743688	34.198316
166	13.000000	15.000000	1607948909.743688	34.198316
167	102.000000	15.000000	1607948909.743688	34.198316
168	103.000000	15.000000	1607948909.944154	34.398782
169	101.000000	15.000000	1607948910.144659	34.599287
170	105.000000	15.000000	1607948910.344087	34.798715
171	108.000000	15.000000	1607948910.544718	34.999346
172	106.000000	15.000000	1607948910.744021	35.198649
173	109.000000	15.000000	1607948910.944478	35.399106
174	104.000000	15.000000	1607948911.145712	35.600340
175	107.000000	15.000000	1607948911.346128	35.800756
176	13.000000	15.000000	1607948911.545566	36.000194
177	13.000000	16.000000	1607948911.545566	36.000194
178	103.000000	16.000000	1607948911.545566	36.000194
179	108.000000	16.000000	1607948911.746037	36.200665
180	105.000000	16.000000	1607948911.945492	36.400120
181	102.000000	16.000000	1607948912.146955	36.601583
182	109.000000	16.000000	1607948912.344429	36.799057
183	101.000000	16.000000	1607948912.545922	37.000550
184	104.000000	16.000000	1607948912.745915	37.200542
185	106.000000	16.000000	1607948912.946378	37.401006
186	107.000000	16.000000	1607948913.144801	37.599429
187	13.000000	16.000000	1607948913.345260	37.799888
188	13.000000	17.000000	1607948913.345260	37.799888
189	108.000000	17.000000	1607948913.345260	37.799888
190	109.000000	17.000000	1607948913.546721	38.001349
191	104.000000	17.000000	1607948913.746803	38.201431
192	105.000000	17.000000	1607948913.947273	38.401901
193	106.000000	17.000000	1607948914.147742	38.602369
194	107.000000	17.000000	1607948914.347208	38.801836
195	101.000000	17.000000	1607948914.546677	39.001305
196	102.000000	17.000000	1607948914.746146	39.200773
197	103.000000	17.000000	1607948914.946034	39.400662
198	13.000000	17.000000	1607948915.146508	39.601135
199	13.000000	18.000000	1607948915.146508	39.601135
200	107.000000	18.000000	1607948915.146508	39.601135
201	109.000000	18.000000	1607948915.345959	39.800587
202	104.000000	18.000000	1607948915.546491	40.001118
203	102.000000	18.000000	1607948915.746893	40.201520
204	108.000000	18.000000	1607948915.947513	40.402141
205	103.000000	18.000000	1607948916.148814	40.603441
206	105.000000	18.000000	1607948916.348289	40.802916
207	106.000000	18.000000	1607948916.546754	41.001382
208	101.000000	18.000000	1607948916.748211	41.202838
209	13.000000	18.000000	1607948916.946687	41.401314
210	13.000000	19.000000	1607948916.946687	41.401314
211	103.000000	19.000000	1607948916.946687	41.401314
212	104.000000	19.000000	1607948917.148179	41.602807
213	101.000000	19.000000	1607948917.347614	41.802242
214	109.000000	19.000000	1607948917.547080	42.001708
215	108.000000	19.000000	1607948917.746547	42.201174
216	105.000000	19.000000	1607948917.947004	42.401632
217	107.000000	19.000000	1607948918.147526	42.602154
218	106.000000	19.000000	1607948918.347952	42.802580
219	102.000000	19.000000	1607948918.548400	43.003027
220	13.000000	19.000000	1607948918.750857	43.205485
221	13.000000	20.000000	1607948918.750857	43.205485
222	108.000000	20.000000	1607948918.750857	43.205485
223	104.000000	20.000000	1607948918.948488	43.403116
224	102.000000	20.000000	1607948919.148792	43.603420
225	107.000000	20.000000	1607948919.347804	43.802432
226	106.000000	20.000000	1607948919.547605	44.002232
227	103.000000	20.000000	1607948919.748043	44.202671
228	105.000000	20.000000	1607948919.947521	44.402149
229	109.000000	20.000000	1607948920.147974	44.602602
230	101.000000	20.000000	1607948920.349436	44.804063
231	13.000000	20.000000	1607948920.549068	45.003695
232	13.000000	21.000000	1607948920.549068	45.003695
233	106.000000	21.000000	1607948920.549068	45.003695
234	108.000000	21.000000	1607948920.749375	45.204003
235	102.000000	21.000000	1607948920.949835	45.404463
236	104.000000	21.000000	1607948921.149303	45.603930
237	101.000000	21.000000	1607948921.351760	45.806388
238	107.000000	21.000000	1607948921.550239	46.004867
239	109.000000	21.000000	1607948921.748720	46.203347
240	103.000000	21.000000	1607948921.951177	46.405804
241	105.000000	21.000000	1607948922.148691	46.603319
242	13.000000	21.000000	1607948922.348115	46.802743
243	13.000000	22.000000	1607948922.348115	46.802743
244	106.000000	22.000000	1607948922.348115	46.802743
245	107.000000	22.000000	1607948922.548580	47.003207
246	105.000000	22.000000	1607948922.749049	47.203677
247	104.000000	22.000000	1607948922.949509	47.404137
248	108.000000	22.000000	1607948923.150979	47.605607
249	109.000000	22.000000	1607948923.351437	47.806064
250	101.000000	22.000000	1607948923.550902	48.005530
251	103.000000	22.000000	1607948923.749370	48.203997
252	102.000000	22.000000	1607948923.948841	48.403468
253	13.000000	22.000000	1607948924.149459	48.604086
254	13.000000	23.000000	1607948924.149459	48.604086
255	106.000000	23.000000	1607948924.149459	48.604086
256	105.000000	23.000000	1607948924.349532	48.804160
257	108.000000	23.000000	1607948924.550136	49.004764
258	102.000000	23.000000	1607948924.749207	49.203835
259	104.000000	23.000000	1607948924.949154	49.403782
260	107.000000	23.000000	1607948925.149610	49.604237
261	109.000000	23.000000	1607948925.350044	49.804672
262	101.000000	23.000000	1607948925.551501	50.006129
263	103.000000	23.000000	1607948925.751128	50.205756
264	13.000000	23.000000	1607948925.951437	50.406065
265	13.000000	24.000000	1607948925.951437	50.406065
266	108.000000	24.000000	1607948925.951437	50.406065
267	103.000000	24.000000	1607948926.152395	50.607023
268	101.000000	24.000000	1607948926.351852	50.806479
269	104.000000	24.000000	1607948926.551357	51.005985
270	107.000000	24.000000	1607948926.750780	51.205408
271	102.000000	24.000000	1607948926.951292	51.405919
272	105.000000	24.000000	1607948927.151711	51.606339
273	109.000000	24.000000	1607948927.351760	51.806388
274	106.000000	24.000000	1607948927.552222	52.006850
275	13.000000	24.000000	1607948927.751694	52.206322
276	13.000000	25.000000	1607948927.751694	52.206322
277	109.000000	25.000000	1607948927.751694	52.206322
278	105.000000	25.000000	1607948927.952256	52.406883
279	108.000000	25.000000	1607948928.151731	52.606358
280	104.000000	25.000000	1607948928.352084	52.806712
281	103.000000	25.000000	1607948928.552578	53.007206
282	101.000000	25.000000	1607948928.752072	53.206700
283	107.000000	25.000000	1607948928.952484	53.407112
284	106.000000	25.000000	1607948929.154936	53.609564
285	102.000000	25.000000	1607948929.352407	53.807035
286	13.000000	25.000000	1607948929.551932	54.006560
287	13.000000	26.000000	1607948929.552875	54.007502
288	104.000000	26.000000	1607948929.552875	54.007502
289	106.000000	26.000000	1607948929.751340	54.205968
290	105.000000	26.000000	1607948929.952896	54.407523
291	102.000000	26.000000	1607948930.151275	54.605903
292	109.000000	26.000000	1607948930.351825	54.806453
293	101.000000	26.000000	1607948930.552288	55.006915
294	108.000000	26.000000	1607948930.751756	55.206384
295	103.000000	26.000000	1607948930.953225	55.407853
296	107.000000	26.000000	1607948931.152686	55.607314
297	13.000000	26.000000	1607948931.354145	55.808773
298	13.000000	27.000000	1607948931.354145	55.808773
299	103.000000	27.000000	1607948931.354145	55.808773
300	109.000000	27.000000	1607948931.555609	56.010236
301	107.000000	27.000000	1607948931.753122	56.207750
302	101.000000	27.000000	1607948931.952549	56.407177
303	106.000000	27.000000	1607948932.153059	56.607687
304	102.000000	27.000000	1607948932.351983	56.806611
305	105.000000	27.000000	1607948932.552443	57.007071
306	104.000000	27.000000	1607948932.752417	57.207044
307	108.000000	27.000000	1607948932.952881	57.407509
308	13.000000	27.000000	1607948933.153345	57.607973
309	13.000000	28.000000	1607948933.153345	57.607973
310	104.000000	28.000000	1607948933.153345	57.607973
311	106.000000	28.000000	1607948933.353811	57.808439
312	107.000000	28.000000	1607948933.557265	58.011893
313	108.000000	28.000000	1607948933.754774	58.209402
314	101.000000	28.000000	1607948933.956202	58.410829
315	105.000000	28.000000	1607948934.155667	58.610294
316	103.000000	28.000000	1607948934.356133	58.810760
317	109.000000	28.000000	1607948934.553602	59.008230
318	102.000000	28.000000	1607948934.753101	59.207728
319	13.000000	28.000000	1607948934.953684	59.408311
320	13.000000	29.000000	1607948934.953684	59.408311
321	105.000000	29.000000	1607948934.953684	59.408311
322	106.000000	29.000000	1607948935.153002	59.607629
323	104.000000	29.000000	1607948935.353461	59.808089
324	109.000000	29.000000	1607948935.554085	60.008712
325	102.000000	29.000000	1607948935.755429	60.210057
326	108.000000	29.000000	1607948935.954906	60.409534
327	101.000000	29.000000	1607948936.155318	60.609946
328	107.000000	29.000000	1607948936.355782	60.810410
329	103.000000	29.000000	1607948936.556254	61.010881
330	13.000000	29.000000	1607948936.758721	61.213349
331	13.000000	30.000000	1607948936.758721	61.213349
332	105.000000	30.000000	1607948936.758721	61.213349
333	103.000000	30.000000	1607948936.957186	61.411813
334	104.000000	30.000000	1607948937.155653	61.610280
335	108.000000	30.000000	1607948937.354117	61.808745
336	102.000000	30.000000	1607948937.554581	62.009208
337	106.000000	30.000000	1607948937.754048	62.208676
338	109.000000	30.000000	1607948937.954507	62.409134
339	101.000000	30.000000	1607948938.155010	62.609638
340	107.000000	30.000000	1607948938.355461	62.810089
341	13.000000	30.000000	1607948938.555937	63.010564
342	13.000000	31.000000	1607948938.555937	63.010564
343	103.000000	31.000000	1607948938.555937	63.010564
344	107.000000	31.000000	1607948938.755445	63.210073
345	108.000000	31.000000	1607948938.955853	63.410481
346	101.000000	31.000000	1607948939.155321	63.609949
347	102.000000	31.000000	1607948939.354788	63.809415
348	106.000000	31.000000	1607948939.555251	64.009879
349	109.000000	31.000000	1607948939.755762	64.210390
350	105.000000	31.000000	1607948939.955182	64.409810
351	104.000000	31.000000	1607948940.155594	64.610222
352	13.000000	31.000000	1607948940.356053	64.810681
353	13.000000	32.000000	1607948940.356053	64.810681
354	108.000000	32.000000	1607948940.356053	64.810681
355	103.000000	32.000000	1607948940.556525	65.011152
356	104.000000	32.000000	1607948940.756989	65.211617
357	109.000000	32.000000	1607948940.957496	65.412124
358	102.000000	32.000000	1607948941.156921	65.611549
359	101.000000	32.000000	1607948941.360367	65.814995
360	107.000000	32.000000	1607948941.556842	66.011470
361	106.000000	32.000000	1607948941.757312	66.211940
362	105.000000	32.000000	1607948941.956772	66.411400
363	13.000000	32.000000	1607948942.157276	66.611904
364	13.000000	33.000000	1607948942.157276	66.611904
365	108.000000	33.000000	1607948942.157276	66.611904
366	107.000000	33.000000	1607948942.356725	66.811353
367	109.000000	33.000000	1607948942.556216	67.010844
368	101.000000	33.000000	1607948942.756672	67.211300
369	106.000000	33.000000	1607948942.957098	67.411725
370	102.000000	33.000000	1607948943.157562	67.612190
371	104.000000	33.000000	1607948943.357102	67.811730
372	103.000000	33.000000	1607948943.557523	68.012150
373	105.000000	33.000000	1607948943.759952	68.214580
374	13.000000	33.000000	1607948943.958458	68.413086
375	13.000000	34.000000	1607948943.958458	68.413086
376	107.000000	34.000000	1607948943.958458	68.413086
377	104.000000	34.000000	1607948944.158884	68.613512
378	105.000000	34.000000	1607948944.357390	68.812018
379	103.000000	34.000000	1607948944.556819	69.011446
380	106.000000	34.000000	1607948944.757288	69.211916
381	109.000000	34.000000	1607948944.957752	69.412380
382	101.000000	34.000000	1607948945.157213	69.611841
383	102.000000	34.000000	1607948945.358867	69.813495
384	108.000000	34.000000	1607948945.559146	70.013774
385	13.000000	34.000000	1607948945.758612	70.213239
386	13.000000	35.000000	1607948945.758612	70.213239
387	107.000000	35.000000	1607948945.758612	70.213239
388	101.000000	35.000000	1607948945.959070	70.413698
389	108.000000	35.000000	1607948946.159534	70.614161
390	109.000000	35.000000	1607948946.359520	70.814148
391	105.000000	35.000000	1607948946.559981	71.014609
392	102.000000	35.000000	1607948946.758452	71.213080
393	106.000000	35.000000	1607948946.957918	71.412546
394	103.000000	35.000000	1607948947.158422	71.613049
395	104.000000	35.000000	1607948947.357849	71.812476
396	13.000000	35.000000	1607948947.558312	72.012940
397	13.000000	36.000000	1607948947.558312	72.012940
398	102.000000	36.000000	1607948947.558312	72.012940
399	101.000000	36.000000	1607948947.758781	72.213409
400	108.000000	36.000000	1607948947.959241	72.413869
401	104.000000	36.000000	1607948948.161700	72.616327
402	107.000000	36.000000	1607948948.361194	72.815822
403	109.000000	36.000000	1607948948.560634	73.015262
404	103.000000	36.000000	1607948948.761099	73.215727
405	106.000000	36.000000	1607948948.960577	73.415205
406	105.000000	36.000000	1607948949.162026	73.616654
407	13.000000	36.000000	1607948949.360495	73.815123
408	13.000000	37.000000	1607948949.360495	73.815123
409	102.000000	37.000000	1607948949.360495	73.815123
410	103.000000	37.000000	1607948949.558963	74.013591
411	107.000000	37.000000	1607948949.759431	74.214059
412	104.000000	37.000000	1607948949.958894	74.413521
413	105.000000	37.000000	1607948950.159397	74.614025
414	101.000000	37.000000	1607948950.359826	74.814454
415	108.000000	37.000000	1607948950.560296	75.014924
416	109.000000	37.000000	1607948950.760756	75.215384
417	106.000000	37.000000	1607948950.961261	75.415889
418	13.000000	37.000000	1607948951.162681	75.617308
419	13.000000	38.000000	1607948951.162681	75.617308
420	105.000000	38.000000	1607948951.162681	75.617308
421	102.000000	38.000000	1607948951.361156	75.815784
422	108.000000	38.000000	1607948951.562616	76.017244
423	109.000000	38.000000	1607948951.760079	76.214707
424	104.000000	38.000000	1607948951.959548	76.414176
425	106.000000	38.000000	1607948952.161027	76.615654
426	101.000000	38.000000	1607948952.360497	76.815125
427	103.000000	38.000000	1607948952.560012	77.014640
428	107.000000	38.000000	1607948952.760429	77.215057
429	13.000000	38.000000	1607948952.961919	77.416547
430	13.000000	39.000000	1607948952.961919	77.416547
431	105.000000	39.000000	1607948952.961919	77.416547
432	108.000000	39.000000	1607948953.161360	77.615988
433	104.000000	39.000000	1607948953.361831	77.816459
434	103.000000	39.000000	1607948953.561325	78.015952
435	109.000000	39.000000	1607948953.762745	78.217373
436	101.000000	39.000000	1607948953.963222	78.417850
437	106.000000	39.000000	1607948954.161680	78.616307
438	107.000000	39.000000	1607948954.361150	78.815778
439	102.000000	39.000000	1607948954.560616	79.015244
440	13.000000	39.000000	1607948954.761110	79.215738
441	13.000000	40.000000	1607948954.761110	79.215738
442	108.000000	40.000000	1607948954.761110	79.215738
443	106.000000	40.000000	1607948954.961539	79.416166
444	102.000000	40.000000	1607948955.161038	79.615666
445	103.000000	40.000000	1607948955.362469	79.817097
446	107.000000	40.000000	1607948955.562949	80.017576
447	109.000000	40.000000	1607948955.762403	80.217031
448	104.000000	40.000000	1607948955.964895	80.419523
449	101.000000	40.000000	1607948956.162328	80.616956
450	105.000000	40.000000	1607948956.361796	80.816424
451	13.000000	40.000000	1607948956.562259	81.016886
452	13.000000	41.000000	1607948956.562259	81.016886
453	107.000000	41.000000	1607948956.562259	81.016886
454	106.000000	41.000000	1607948956.762768	81.217396
455	102.000000	41.000000	1607948956.962193	81.416821
456	105.000000	41.000000	1607948957.162653	81.617281
457	109.000000	41.000000	1607948957.362011	81.816639
458	101.000000	41.000000	1607948957.562514	82.017142
459	103.000000	41.000000	1607948957.762985	82.217613
460	104.000000	41.000000	1607948957.963567	82.418195
461	108.000000	41.000000	1607948958.164015	82.618643
462	13.000000	41.000000	1607948958.363337	82.817965
463	13.000000	42.000000	1607948958.363337	82.817965
464	105.000000	42.000000	1607948958.363337	82.817965
465	101.000000	42.000000	1607948958.563811	83.018439
466	104.000000	42.000000	1607948958.765413	83.220041
467	102.000000	42.000000	1607948958.962732	83.417360
468	103.000000	42.000000	1607948959.163196	83.617823
469	109.000000	42.000000	1607948959.362687	83.817315
470	108.000000	42.000000	1607948959.563127	84.017755
471	106.000000	42.000000	1607948959.764587	84.219215
472	107.000000	42.000000	1607948959.964155	84.418783
473	13.000000	42.000000	1607948960.164538	84.619166
474	13.000000	43.000000	1607948960.164538	84.619166
475	105.000000	43.000000	1607948960.164538	84.619166
476	107.000000	43.000000	1607948960.365002	84.819630
477	108.000000	43.000000	1607948960.564620	85.019248
478	104.000000	43.000000	1607948960.764925	85.219553
479	102.000000	43.000000	1607948960.965425	85.420052
480	109.000000	43.000000	1607948961.163861	85.618489
481	101.000000	43.000000	1607948961.363350	85.817977
482	103.000000	43.000000	1607948961.563794	86.018421
483	106.000000	43.000000	1607948961.763259	86.217887
484	13.000000	43.000000	1607948961.963720	86.418348
485	13.000000	44.000000	1607948961.963720	86.418348
486	107.000000	44.000000	1607948961.963720	86.418348
487	104.000000	44.000000	1607948962.164222	86.618850
488	102.000000	44.000000	1607948962.364696	86.819324
489	108.000000	44.000000	1607948962.566167	87.020795
490	105.000000	44.000000	1607948962.764689	87.219317
491	106.000000	44.000000	1607948962.965091	87.419719
492	101.000000	44.000000	1607948963.165558	87.620186
493	109.000000	44.000000	1607948963.368011	87.822638
494	103.000000	44.000000	1607948963.566638	88.021266
495	13.000000	44.000000	1607948963.768954	88.223582
496	13.000000	45.000000	1607948963.768954	88.223582
497	102.000000	45.000000	1607948963.768954	88.223582
498	106.000000	45.000000	1607948963.965415	88.420043
499	107.000000	45.000000	1607948964.164883	88.619511
500	103.000000	45.000000	1607948964.364350	88.818978
501	108.000000	45.000000	1607948964.564813	89.019441
502	104.000000	45.000000	1607948964.765272	89.219900
503	105.000000	45.000000	1607948964.964744	89.419371
504	101.000000	45.000000	1607948965.165243	89.619870
505	109.000000	45.000000	1607948965.365570	89.820197
506	13.000000	45.000000	1607948965.566028	90.020656
507	13.000000	46.000000	1607948965.566028	90.020656
508	107.000000	46.000000	1607948965.566028	90.020656
509	102.000000	46.000000	1607948965.766454	90.221081
510	105.000000	46.000000	1607948965.966908	90.421536
511	109.000000	46.000000	1607948966.166374	90.621002
512	108.000000	46.000000	1607948966.365877	90.820504
513	106.000000	46.000000	1607948966.565308	91.019936
514	104.000000	46.000000	1607948966.765785	91.220412
515	103.000000	46.000000	1607948966.965307	91.419935
516	101.000000	46.000000	1607948967.165740	91.620368
517	13.000000	46.000000	1607948967.366269	91.820896
518	13.000000	47.000000	1607948967.366269	91.820896
519	108.000000	47.000000	1607948967.366269	91.820896
520	107.000000	47.000000	1607948967.566635	92.021262
521	104.000000	47.000000	1607948967.767104	92.221732
522	105.000000	47.000000	1607948967.967569	92.422197
523	109.000000	47.000000	1607948968.168023	92.622651
524	103.000000	47.000000	1607948968.369486	92.824113
525	101.000000	47.000000	1607948968.569459	93.024087
526	102.000000	47.000000	1607948968.768924	93.223552
527	106.000000	47.000000	1607948968.966395	93.421023
528	13.000000	47.000000	1607948969.167931	93.622559
529	13.000000	48.000000	1607948969.167931	93.622559
530	109.000000	48.000000	1607948969.167931	93.622559
531	107.000000	48.000000	1607948969.366325	93.820952
532	106.000000	48.000000	1607948969.566795	94.021422
533	108.000000	48.000000	1607948969.768294	94.222922
534	104.000000	48.000000	1607948969.968232	94.422860
535	102.000000	48.000000	1607948970.169690	94.624318
536	103.000000	48.000000	1607948970.369193	94.823820
537	105.000000	48.000000	1607948970.569620	95.024247
538	101.000000	48.000000	1607948970.770085	95.224713
539	13.000000	48.000000	1607948970.967554	95.422182
540	13.000000	49.000000	1607948970.967554	95.422182
541	104.000000	49.000000	1607948970.967554	95.422182
542	105.000000	49.000000	1607948971.167026	95.621653
543	103.000000	49.000000	1607948971.367490	95.822117
544	102.000000	49.000000	1607948971.567953	96.022581
545	108.000000	49.000000	1607948971.767415	96.222043
546	106.000000	49.000000	1607948971.967916	96.422544
547	101.000000	49.000000	1607948972.169345	96.623973
548	109.000000	49.000000	1607948972.368820	96.823448
549	107.000000	49.000000	1607948972.569321	97.023949
550	13.000000	49.000000	1607948972.770733	97.225361
551	13.000000	50.000000	1607948972.770733	97.225361
552	101.000000	50.000000	1607948972.770733	97.225361
553	107.000000	50.000000	1607948972.968206	97.422834
554	102.000000	50.000000	1607948973.168714	97.623342
555	108.000000	50.000000	1607948973.369133	97.823761
556	104.000000	50.000000	1607948973.567706	98.022334
557	109.000000	50.000000	1607948973.769725	98.224353
558	106.000000	50.000000	1607948973.968166	98.422794
559	103.000000	50.000000	1607948974.168766	98.623394
560	105.000000	50.000000	1607948974.370108	98.824736
561	13.000000	50.000000	1607948974.569562	99.024190
562	14.000000		1607948974.569562	99.024190
