# Supplementary material for: Proposals and Comparisons from One-Sensor EEG and EOG Human-Machine Interfaces
Source: Sensors (Basel). 2021 Mar 22;21(6):2220. doi: 10.3390/s21062220 (PMC8004835; doi:10.3390/s21062220)
Supplement: Supplementary file 1 [file sensors-21-02220-s001.zip › SupplementaryMaterial/Data/P1/P1-P300-1by1-R8/Raw-EEG.csv]

NSample	1	2	3	4	5	6	7	8	A5	A6	A7	Timestamp
0	0.000000	0.000000	0.000000	0.000000	0.000000	0.000000	0.000000	0.000000	461.000000	429.000000	675.000000	1607949000.263402
1	241.644699	27600.089844	-52000.953125	-187500.015625	-187500.015625	-187500.015625	-187500.015625	-187500.015625	444.000000	430.000000	571.000000	1607949000.749457
2	267.416260	27633.035156	-67202.843750	-187500.015625	-187500.015625	-187500.015625	-187500.015625	-187500.015625	421.000000	429.000000	491.000000	1607949000.749556
3	-185.921799	27185.330078	-51153.285156	-187500.015625	-187500.015625	-187500.015625	-187500.015625	-187500.015625	400.000000	430.000000	440.000000	1607949000.749558
4	-522.717896	26852.066406	-26143.806641	-187500.015625	-187500.015625	-187500.015625	-187500.015625	-187500.015625	379.000000	430.000000	408.000000	1607949000.749560
5	-275.641693	27090.603516	-26294.814453	-187500.015625	-187500.015625	-187500.015625	-187500.015625	-187500.015625	363.000000	429.000000	387.000000	1607949000.749561
6	232.994583	27592.064453	-52430.707031	-187500.015625	-187500.015625	-187500.015625	-187500.015625	-187500.015625	348.000000	430.000000	370.000000	1607949000.749563
7	269.360870	27635.607422	-67896.375000	-187500.015625	-187500.015625	-187500.015625	-187500.015625	-187500.015625	334.000000	429.000000	358.000000	1607949000.749564
8	-185.564178	27186.716797	-52103.902344	-187500.015625	-187500.015625	-187500.015625	-187500.015625	-187500.015625	322.000000	429.000000	351.000000	1607949000.749566
9	-524.416626	26851.484375	-26985.931641	-187500.015625	-187500.015625	-187500.015625	-187500.015625	-187500.015625	312.000000	430.000000	347.000000	1607949000.749568
10	-274.948792	27091.074219	-26799.449219	-187500.015625	-187500.015625	-187500.015625	-187500.015625	-187500.015625	305.000000	430.000000	345.000000	1607949000.749569
11	232.771057	27590.500000	-52798.820312	-187500.015625	-187500.015625	-187500.015625	-187500.015625	-187500.015625	298.000000	429.000000	341.000000	1607949000.749571
12	279.709717	27644.078125	-68564.960938	-187500.015625	-187500.015625	-187500.015625	-187500.015625	-187500.015625	291.000000	429.000000	338.000000	1607949000.749573
13	-169.225052	27201.937500	-53072.070312	-187500.015625	-187500.015625	-187500.015625	-187500.015625	-187500.015625	286.000000	429.000000	335.000000	1607949000.749574
14	-512.346680	26861.230469	-27842.404297	-187500.015625	-187500.015625	-187500.015625	-187500.015625	-187500.015625	282.000000	429.000000	335.000000	1607949000.749576
15	-274.904083	27090.089844	-27178.759766	-187500.015625	-187500.015625	-187500.015625	-187500.015625	-187500.015625	280.000000	430.000000	336.000000	1607949000.749577
16	239.789505	27598.279297	-53047.550781	-187500.015625	-187500.015625	-187500.015625	-187500.015625	-187500.015625	276.000000	430.000000	334.000000	1607949000.749579
17	291.332642	27657.242188	-69197.468750	-187500.015625	-187500.015625	-187500.015625	-187500.015625	-187500.015625	273.000000	429.000000	332.000000	1607949000.749581
18	-161.223129	27211.146484	-54103.714844	-187500.015625	-187500.015625	-187500.015625	-187500.015625	-187500.015625	271.000000	429.000000	331.000000	1607949000.749582
19	-512.123169	26861.609375	-28845.082031	-187500.015625	-187500.015625	-187500.015625	-187500.015625	-187500.015625	270.000000	430.000000	332.000000	1607949000.749584
20	-284.917664	27080.054688	-27834.693359	-187500.015625	-187500.015625	-187500.015625	-187500.015625	-187500.015625	270.000000	429.000000	333.000000	1607949000.749585
21	225.842010	27585.761719	-53522.390625	-187500.015625	-187500.015625	-187500.015625	-187500.015625	-187500.015625	268.000000	429.000000	332.000000	1607949000.749587
22	286.728180	27653.263672	-69968.757812	-187500.015625	-187500.015625	-187500.015625	-187500.015625	-187500.015625	266.000000	429.000000	329.000000	1607949000.749588
23	-159.166763	27210.767578	-55176.062500	-187500.015625	-187500.015625	-187500.015625	-187500.015625	-187500.015625	265.000000	428.000000	328.000000	1607949000.749593
24	-509.820923	26863.175781	-29813.896484	-187500.015625	-187500.015625	-187500.015625	-187500.015625	-187500.015625	264.000000	430.000000	330.000000	1607949000.749595
25	-288.024567	27078.488281	-28330.902344	-187500.015625	-187500.015625	-187500.015625	-187500.015625	-187500.015625	265.000000	429.000000	331.000000	1607949000.749597
26	223.070404	27582.185547	-53898.437500	-187500.015625	-187500.015625	-187500.015625	-187500.015625	-187500.015625	264.000000	429.000000	330.000000	1607949000.749599
27	297.255829	27665.066406	-70713.453125	-187500.015625	-187500.015625	-187500.015625	-187500.015625	-187500.015625	263.000000	428.000000	328.000000	1607949000.749600
28	-147.655624	27227.798828	-56229.074219	-187500.015625	-187500.015625	-187500.015625	-187500.015625	-187500.015625	262.000000	428.000000	327.000000	1607949000.749602
29	-503.920074	26873.478516	-30807.832031	-187500.015625	-187500.015625	-187500.015625	-187500.015625	-187500.015625	262.000000	429.000000	328.000000	1607949000.749603
30	-288.695129	27080.814453	-29021.750000	-187500.015625	-187500.015625	-187500.015625	-187500.015625	-187500.015625	263.000000	430.000000	330.000000	1607949000.749605
31	221.751648	27584.845703	-54445.406250	-187500.015625	-187500.015625	-187500.015625	-187500.015625	-187500.015625	263.000000	429.000000	329.000000	1607949000.749606
32	300.988586	27671.146484	-71559.109375	-187500.015625	-187500.015625	-187500.015625	-187500.015625	-187500.015625	261.000000	429.000000	327.000000	1607949000.749608
33	-143.475845	27233.275391	-57383.230469	-187500.015625	-187500.015625	-187500.015625	-187500.015625	-187500.015625	260.000000	429.000000	326.000000	1607949000.749610
34	-501.215485	26879.335938	-31909.482422	-187500.015625	-187500.015625	-187500.015625	-187500.015625	-187500.015625	261.000000	430.000000	328.000000	1607949000.749611
35	-288.426910	27082.087891	-29799.835938	-187500.015625	-187500.015625	-187500.015625	-187500.015625	-187500.015625	262.000000	429.000000	329.000000	1607949000.749613
36	217.348358	27578.810547	-54981.332031	-187500.015625	-187500.015625	-187500.015625	-187500.015625	-187500.015625	262.000000	428.000000	328.000000	1607949000.749614
37	298.418121	27666.564453	-72388.242188	-187500.015625	-187500.015625	-187500.015625	-187500.015625	-187500.015625	260.000000	428.000000	326.000000	1607949000.749616
38	-135.250397	27240.806641	-58562.015625	-187500.015625	-187500.015625	-187500.015625	-187500.015625	-187500.015625	259.000000	429.000000	325.000000	1607949000.749617
39	-502.556610	26877.570312	-32919.648438	-187500.015625	-187500.015625	-187500.015625	-187500.015625	-187500.015625	260.000000	429.000000	327.000000	1607949000.749619
40	-297.099365	27076.433594	-30295.642578	-187500.015625	-187500.015625	-187500.015625	-187500.015625	-187500.015625	261.000000	428.000000	328.000000	1607949000.749621
41	214.062653	27583.593750	-55196.089844	-187500.015625	-187500.015625	-187500.015625	-187500.015625	-187500.015625	261.000000	429.000000	328.000000	1607949000.749623
42	306.844727	27683.505859	-72851.148438	-187500.015625	-187500.015625	-187500.015625	-187500.015625	-187500.015625	260.000000	429.000000	326.000000	1607949000.749624
43	-124.655678	27256.900391	-59377.273438	-187500.015625	-187500.015625	-187500.015625	-187500.015625	-187500.015625	259.000000	430.000000	325.000000	1607949000.749626
44	-497.527466	26885.326172	-33734.906250	-187500.015625	-187500.015625	-187500.015625	-187500.015625	-187500.015625	259.000000	429.000000	327.000000	1607949000.749628
45	-302.955536	27070.621094	-30748.130859	-187500.015625	-187500.015625	-187500.015625	-187500.015625	-187500.015625	261.000000	428.000000	328.000000	1607949000.749629
46	211.223984	27577.267578	-55459.503906	-187500.015625	-187500.015625	-187500.015625	-187500.015625	-187500.015625	260.000000	429.000000	327.000000	1607949000.749631
47	307.649414	27679.593750	-73357.375000	-187500.015625	-187500.015625	-187500.015625	-187500.015625	-187500.015625	259.000000	429.000000	326.000000	1607949000.749633
48	-123.739250	27254.062500	-60048.785156	-187500.015625	-187500.015625	-187500.015625	-187500.015625	-187500.015625	259.000000	428.000000	325.000000	1607949000.749635
49	-499.874390	26881.123047	-34261.402344	-187500.015625	-187500.015625	-187500.015625	-187500.015625	-187500.015625	259.000000	430.000000	326.000000	1607949000.749636
50	-310.800995	27064.207031	-30821.535156	-187500.015625	-187500.015625	-187500.015625	-187500.015625	-187500.015625	260.000000	429.000000	327.000000	1607949000.749638
51	203.154999	27574.027344	-55455.882812	-187500.015625	-187500.015625	-187500.015625	-187500.015625	-187500.015625	260.000000	429.000000	327.000000	1607949000.749640
52	310.331604	27686.679688	-73718.617188	-187500.015625	-187500.015625	-187500.015625	-187500.015625	-187500.015625	259.000000	429.000000	325.000000	1607949000.749641
53	-116.720802	27261.707031	-60766.589844	-187500.015625	-187500.015625	-187500.015625	-187500.015625	-187500.015625	258.000000	428.000000	324.000000	1607949000.749643
54	-494.755859	26884.521484	-34918.093750	-187500.015625	-187500.015625	-187500.015625	-187500.015625	-187500.015625	259.000000	427.000000	326.000000	1607949000.749645
55	-314.399628	27059.802734	-31093.935547	-187500.015625	-187500.015625	-187500.015625	-187500.015625	-187500.015625	260.000000	428.000000	327.000000	1607949000.749646
56	198.684647	27566.160156	-55502.261719	-187500.015625	-187500.015625	-187500.015625	-187500.015625	-187500.015625	260.000000	428.000000	327.000000	1607949000.749648
57	306.777679	27678.410156	-74031.609375	-187500.015625	-187500.015625	-187500.015625	-187500.015625	-187500.015625	259.000000	429.000000	325.000000	1607949000.749649
58	-116.027901	27259.851562	-61501.558594	-187500.015625	-187500.015625	-187500.015625	-187500.015625	-187500.015625	258.000000	429.000000	324.000000	1607949000.749651
59	-497.102783	26882.240234	-35615.246094	-187500.015625	-187500.015625	-187500.015625	-187500.015625	-187500.015625	259.000000	428.000000	325.000000	1607949000.749652
60	-325.150818	27050.371094	-31382.228516	-187500.015625	-187500.015625	-187500.015625	-187500.015625	-187500.015625	259.000000	429.000000	327.000000	1607949000.749654
61	177.674011	27546.601562	-55591.960938	-187500.015625	-187500.015625	-187500.015625	-187500.015625	-187500.015625	259.000000	428.000000	326.000000	1607949000.749655
62	287.532837	27661.310547	-74404.750000	-187500.015625	-187500.015625	-187500.015625	-187500.015625	-187500.015625	258.000000	429.000000	325.000000	1607949000.749657
63	-125.795616	27252.453125	-62194.820312	-187500.015625	-187500.015625	-187500.015625	-187500.015625	-187500.015625	257.000000	430.000000	324.000000	1607949000.749659
64	-502.735413	26878.330078	-36243.820312	-187500.015625	-187500.015625	-187500.015625	-187500.015625	-187500.015625	258.000000	429.000000	325.000000	1607949000.749660
65	-333.867981	27042.212891	-31520.472656	-187500.015625	-187500.015625	-187500.015625	-187500.015625	-187500.015625	259.000000	429.000000	327.000000	1607949000.749662
66	180.780899	27549.373047	-55567.218750	-187500.015625	-187500.015625	-187500.015625	-187500.015625	-187500.015625	259.000000	432.000000	327.000000	1607949000.749664
67	309.616364	27682.052734	-74647.960938	-187500.015625	-187500.015625	-187500.015625	-187500.015625	-187500.015625	258.000000	430.000000	325.000000	1607949000.749665
68	-102.438042	27275.005859	-62738.015625	-187500.015625	-187500.015625	-187500.015625	-187500.015625	-187500.015625	258.000000	429.000000	324.000000	1607949000.749667
69	-489.749054	26889.773438	-36741.394531	-187500.015625	-187500.015625	-187500.015625	-187500.015625	-187500.015625	258.000000	430.000000	325.000000	1607949000.749668
70	-331.051666	27042.882812	-31655.568359	-187500.015625	-187500.015625	-187500.015625	-187500.015625	-187500.015625	259.000000	429.000000	327.000000	1607949000.749671
71	176.981110	27544.076172	-55509.929688	-187500.015625	-187500.015625	-187500.015625	-187500.015625	-187500.015625	259.000000	429.000000	326.000000	1607949000.749672
72	307.627045	27678.521484	-74865.468750	-187500.015625	-187500.015625	-187500.015625	-187500.015625	-187500.015625	258.000000	429.000000	324.000000	1607949000.749674
73	-101.678085	27274.021484	-63221.148438	-187500.015625	-187500.015625	-187500.015625	-187500.015625	-187500.015625	258.000000	428.000000	324.000000	1607949000.749676
74	-500.232025	26878.732422	-37102.261719	-187500.015625	-187500.015625	-187500.015625	-187500.015625	-187500.015625	258.000000	430.000000	325.000000	1607949000.749677
75	-350.072998	27023.683594	-31584.242188	-187500.015625	-187500.015625	-187500.015625	-187500.015625	-187500.015625	259.000000	428.000000	327.000000	1607949000.749679
76	166.453430	27536.140625	-55234.222656	-187500.015625	-187500.015625	-187500.015625	-187500.015625	-187500.015625	259.000000	430.000000	326.000000	1607949000.749681
77	308.454071	27682.724609	-74957.960938	-187500.015625	-187500.015625	-187500.015625	-187500.015625	-187500.015625	258.000000	429.000000	324.000000	1607949000.749682
78	-100.649902	27275.453125	-63763.691406	-187500.015625	-187500.015625	-187500.015625	-187500.015625	-187500.015625	257.000000	430.000000	324.000000	1607949000.749684
79	-499.852051	26876.675781	-37639.531250	-187500.015625	-187500.015625	-187500.015625	-187500.015625	-187500.015625	258.000000	429.000000	325.000000	1607949000.749685
80	-359.125458	27013.132812	-31714.486328	-187500.015625	-187500.015625	-187500.015625	-187500.015625	-187500.015625	259.000000	428.000000	326.000000	1607949000.749687
81	152.572998	27519.935547	-55102.054688	-187500.015625	-187500.015625	-187500.015625	-187500.015625	-187500.015625	259.000000	429.000000	326.000000	1607949000.749688
82	299.938049	27672.888672	-75031.695312	-187500.015625	-187500.015625	-187500.015625	-187500.015625	-187500.015625	258.000000	429.000000	324.000000	1607949000.749690
83	-104.583809	27272.525391	-64128.402344	-187500.015625	-187500.015625	-187500.015625	-187500.015625	-187500.015625	257.000000	429.000000	323.000000	1607949000.749691
84	-502.042511	26878.083984	-37923.824219	-187500.015625	-187500.015625	-187500.015625	-187500.015625	-187500.015625	258.000000	430.000000	325.000000	1607949000.749693
85	-358.611389	27014.853516	-31644.726562	-187500.015625	-187500.015625	-187500.015625	-187500.015625	-187500.015625	259.000000	430.000000	326.000000	1607949000.749695
86	157.445679	27523.109375	-54906.296875	-187500.015625	-187500.015625	-187500.015625	-187500.015625	-187500.015625	259.000000	429.000000	326.000000	1607949000.749696
87	313.282043	27682.769531	-75172.000000	-187500.015625	-187500.015625	-187500.015625	-187500.015625	-187500.015625	258.000000	429.000000	324.000000	1607949000.749698
88	-89.049347	27286.695312	-64613.503906	-187500.015625	-187500.015625	-187500.015625	-187500.015625	-187500.015625	257.000000	429.000000	323.000000	1607949000.749700
89	-496.141663	26882.978516	-38343.699219	-187500.015625	-187500.015625	-187500.015625	-187500.015625	-187500.015625	258.000000	429.000000	325.000000	1607949000.749701
90	-365.808624	27008.193359	-31578.812500	-187500.015625	-187500.015625	-187500.015625	-187500.015625	-187500.015625	259.000000	429.000000	326.000000	1607949000.749703
91	151.723633	27519.376953	-54659.667969	-187500.015625	-187500.015625	-187500.015625	-187500.015625	-187500.015625	259.000000	429.000000	326.000000	1607949000.749704
92	313.594971	27684.958984	-75174.007812	-187500.015625	-187500.015625	-187500.015625	-187500.015625	-187500.015625	258.000000	429.000000	324.000000	1607949000.749706
93	-88.222336	27288.082031	-64941.472656	-187500.015625	-187500.015625	-187500.015625	-187500.015625	-187500.015625	257.000000	430.000000	323.000000	1607949000.749708
94	-499.159149	26879.246094	-38712.460938	-187500.015625	-187500.015625	-187500.015625	-187500.015625	-187500.015625	258.000000	429.000000	325.000000	1607949000.749710
95	-384.360596	26988.814453	-31637.574219	-187500.015625	-187500.015625	-187500.015625	-187500.015625	-187500.015625	259.000000	428.000000	326.000000	1607949000.749712
96	129.148376	27494.298828	-54432.105469	-187500.015625	-187500.015625	-187500.015625	-187500.015625	-187500.015625	259.000000	429.000000	326.000000	1607949000.749713
97	306.844727	27675.169922	-75202.351562	-187500.015625	-187500.015625	-187500.015625	-187500.015625	-187500.015625	258.000000	429.000000	324.000000	1607949000.749715
98	-88.937592	27285.824219	-65319.015625	-187500.015625	-187500.015625	-187500.015625	-187500.015625	-187500.015625	257.000000	428.000000	323.000000	1607949000.749716
99	-501.953094	26876.808594	-38985.464844	-187500.015625	-187500.015625	-187500.015625	-187500.015625	-187500.015625	257.000000	430.000000	324.000000	1607949000.749718
100	-382.684204	26992.390625	-31469.757812	-187500.015625	-187500.015625	-187500.015625	-187500.015625	-187500.015625	259.000000	429.000000	326.000000	1607949000.749720
101	133.395203	27500.490234	-54079.886719	-187500.015625	-187500.015625	-187500.015625	-187500.015625	-187500.015625	259.000000	430.000000	326.000000	1607949000.749721
102	311.248016	27679.929688	-75138.226562	-187500.015625	-187500.015625	-187500.015625	-187500.015625	-187500.015625	258.000000	429.000000	324.000000	1607949000.749723
103	-80.309814	27291.992188	-65648.500000	-187500.015625	-187500.015625	-187500.015625	-187500.015625	-187500.015625	257.000000	429.000000	323.000000	1607949000.749724
104	-495.627563	26879.894531	-39316.472656	-187500.015625	-187500.015625	-187500.015625	-187500.015625	-187500.015625	257.000000	429.000000	324.000000	1607949000.749726
105	-391.736664	26979.248047	-31440.476562	-187500.015625	-187500.015625	-187500.015625	-187500.015625	-187500.015625	259.000000	428.000000	326.000000	1607949000.749727
106	125.303871	27488.644531	-53739.066406	-187500.015625	-187500.015625	-187500.015625	-187500.015625	-187500.015625	259.000000	431.000000	326.000000	1607949000.749729
107	315.807800	27683.730469	-75016.789062	-187500.015625	-187500.015625	-187500.015625	-187500.015625	-187500.015625	258.000000	430.000000	324.000000	1607949000.749731
108	-73.514885	27301.269531	-65857.890625	-187500.015625	-187500.015625	-187500.015625	-187500.015625	-187500.015625	257.000000	429.000000	323.000000	1607949000.749732
109	-492.677124	26884.542969	-39539.406250	-187500.015625	-187500.015625	-187500.015625	-187500.015625	-187500.015625	257.000000	429.000000	324.000000	1607949000.749734
110	-385.925201	26985.550781	-31388.867188	-187500.015625	-187500.015625	-187500.015625	-187500.015625	-187500.015625	258.000000	429.000000	326.000000	1607949000.749736
111	122.331093	27486.966797	-53383.496094	-187500.015625	-187500.015625	-187500.015625	-187500.015625	-187500.015625	259.000000	430.000000	326.000000	1607949000.749737
112	316.277161	27684.601562	-74889.625000	-187500.015625	-187500.015625	-187500.015625	-187500.015625	-187500.015625	258.000000	428.000000	324.000000	1607949000.749739
113	-66.585846	27306.074219	-66131.117188	-187500.015625	-187500.015625	-187500.015625	-187500.015625	-187500.015625	257.000000	430.000000	323.000000	1607949000.749740
114	-490.576080	26883.783203	-39875.445312	-187500.015625	-187500.015625	-187500.015625	-187500.015625	-187500.015625	257.000000	430.000000	324.000000	1607949000.749742
115	-395.759979	26975.089844	-31272.525391	-187500.015625	-187500.015625	-187500.015625	-187500.015625	-187500.015625	259.000000	429.000000	326.000000	1607949000.749744
116	118.598351	27481.289062	-53168.515625	-187500.015625	-187500.015625	-187500.015625	-187500.015625	-187500.015625	259.000000	429.000000	326.000000	1607949000.749745
117	319.361725	27685.025391	-74902.390625	-187500.015625	-187500.015625	-187500.015625	-187500.015625	-187500.015625	258.000000	429.000000	324.000000	1607949000.749748
118	-57.958073	27314.589844	-66446.234375	-187500.015625	-187500.015625	-187500.015625	-187500.015625	-187500.015625	257.000000	429.000000	323.000000	1607949000.749749
119	-482.663544	26896.568359	-40158.640625	-187500.015625	-187500.015625	-187500.015625	-187500.015625	-187500.015625	257.000000	430.000000	324.000000	1607949000.749751
120	-391.580200	26982.779297	-31230.548828	-187500.015625	-187500.015625	-187500.015625	-187500.015625	-187500.015625	258.000000	430.000000	326.000000	1607949000.749752
121	124.409805	27490.455078	-52936.394531	-187500.015625	-187500.015625	-187500.015625	-187500.015625	-187500.015625	259.000000	429.000000	326.000000	1607949001.228827
122	335.656128	27703.220703	-74963.257812	-187500.015625	-187500.015625	-187500.015625	-187500.015625	-187500.015625	258.000000	430.000000	324.000000	1607949001.228927
123	-42.334202	27328.337891	-66878.406250	-187500.015625	-187500.015625	-187500.015625	-187500.015625	-187500.015625	257.000000	429.000000	323.000000	1607949001.228929
124	-475.086304	26900.748047	-40527.375000	-187500.015625	-187500.015625	-187500.015625	-187500.015625	-187500.015625	257.000000	430.000000	324.000000	1607949001.228931
125	-397.168121	26972.876953	-31111.212891	-187500.015625	-187500.015625	-187500.015625	-187500.015625	-187500.015625	258.000000	429.000000	326.000000	1607949001.228933
126	125.214470	27489.089844	-52623.828125	-187500.015625	-187500.015625	-187500.015625	-187500.015625	-187500.015625	259.000000	429.000000	326.000000	1607949001.228934
127	341.512299	27711.781250	-74890.882812	-187500.015625	-187500.015625	-187500.015625	-187500.015625	-187500.015625	258.000000	429.000000	324.000000	1607949001.228936
128	-35.785141	27340.652344	-67190.390625	-187500.015625	-187500.015625	-187500.015625	-187500.015625	-187500.015625	257.000000	429.000000	323.000000	1607949001.228937
129	-471.979431	26907.341797	-40971.214844	-187500.015625	-187500.015625	-187500.015625	-187500.015625	-187500.015625	257.000000	430.000000	324.000000	1607949001.228939
130	-395.670563	26979.582031	-31239.847656	-187500.015625	-187500.015625	-187500.015625	-187500.015625	-187500.015625	258.000000	430.000000	326.000000	1607949001.228941
131	120.431198	27486.966797	-52429.097656	-187500.015625	-187500.015625	-187500.015625	-187500.015625	-187500.015625	259.000000	430.000000	326.000000	1607949001.228942
132	341.624054	27711.222656	-74841.531250	-187500.015625	-187500.015625	-187500.015625	-187500.015625	-187500.015625	258.000000	429.000000	324.000000	1607949001.228944
133	-33.326450	27340.943359	-67506.781250	-187500.015625	-187500.015625	-187500.015625	-187500.015625	-187500.015625	257.000000	428.000000	322.000000	1607949001.228945
134	-477.097961	26899.876953	-41231.792969	-187500.015625	-187500.015625	-187500.015625	-187500.015625	-187500.015625	257.000000	428.000000	323.000000	1607949001.228947
135	-403.806610	26968.318359	-31100.796875	-187500.015625	-187500.015625	-187500.015625	-187500.015625	-187500.015625	258.000000	428.000000	326.000000	1607949001.228949
136	119.335960	27483.369141	-52010.851562	-187500.015625	-187500.015625	-187500.015625	-187500.015625	-187500.015625	258.000000	431.000000	325.000000	1607949001.228951
137	357.717316	27723.740234	-74787.210938	-187500.015625	-187500.015625	-187500.015625	-187500.015625	-187500.015625	257.000000	430.000000	324.000000	1607949001.228952
138	-9.879471	27361.865234	-67897.375000	-187500.015625	-187500.015625	-187500.015625	-187500.015625	-187500.015625	256.000000	429.000000	323.000000	1607949001.228954
139	-460.624725	26915.388672	-41653.925781	-187500.015625	-187500.015625	-187500.015625	-187500.015625	-187500.015625	257.000000	429.000000	324.000000	1607949001.228956
140	-404.276001	26966.261719	-31132.468750	-187500.015625	-187500.015625	-187500.015625	-187500.015625	-187500.015625	258.000000	429.000000	326.000000	1607949001.228961
141	114.798553	27476.283203	-51744.421875	-187500.015625	-187500.015625	-187500.015625	-187500.015625	-187500.015625	259.000000	429.000000	325.000000	1607949001.228962
142	359.416046	27723.783203	-74687.101562	-187500.015625	-187500.015625	-187500.015625	-187500.015625	-187500.015625	257.000000	429.000000	324.000000	1607949001.228964
143	-3.308058	27370.068359	-68112.539062	-187500.015625	-187500.015625	-187500.015625	-187500.015625	-187500.015625	256.000000	428.000000	323.000000	1607949001.228966
144	-458.456604	26919.523438	-41933.324219	-187500.015625	-187500.015625	-187500.015625	-187500.015625	-187500.015625	257.000000	430.000000	324.000000	1607949001.228967
145	-411.182678	26961.097656	-31153.390625	-187500.015625	-187500.015625	-187500.015625	-187500.015625	-187500.015625	258.000000	430.000000	326.000000	1607949001.228969
146	105.030846	27466.359375	-51485.476562	-187500.015625	-187500.015625	-187500.015625	-187500.015625	-187500.015625	258.000000	430.000000	326.000000	1607949001.228971
147	359.997192	27724.767578	-74621.656250	-187500.015625	-187500.015625	-187500.015625	-187500.015625	-187500.015625	257.000000	430.000000	324.000000	1607949001.228973
148	4.783273	27376.794922	-68488.023438	-187500.015625	-187500.015625	-187500.015625	-187500.015625	-187500.015625	256.000000	428.000000	323.000000	1607949001.228974
149	-459.149506	26916.103516	-42296.898438	-187500.015625	-187500.015625	-187500.015625	-187500.015625	-187500.015625	257.000000	429.000000	324.000000	1607949001.228976
150	-420.503357	26951.687500	-30987.853516	-187500.015625	-187500.015625	-187500.015625	-187500.015625	-187500.015625	258.000000	427.000000	325.000000	1607949001.228977
151	93.117363	27457.060547	-51091.949219	-187500.015625	-187500.015625	-187500.015625	-187500.015625	-187500.015625	259.000000	429.000000	326.000000	1607949001.228979
152	355.236267	27722.332031	-74548.632812	-187500.015625	-187500.015625	-187500.015625	-187500.015625	-187500.015625	257.000000	430.000000	324.000000	1607949001.228980
153	8.381904	27383.322266	-68818.429688	-187500.015625	-187500.015625	-187500.015625	-187500.015625	-187500.015625	257.000000	429.000000	323.000000	1607949001.228982
154	-459.685974	26915.656250	-42684.164062	-187500.015625	-187500.015625	-187500.015625	-187500.015625	-187500.015625	257.000000	428.000000	324.000000	1607949001.228984
155	-425.621918	26944.601562	-31053.568359	-187500.015625	-187500.015625	-187500.015625	-187500.015625	-187500.015625	258.000000	429.000000	325.000000	1607949001.228985
156	92.133888	27455.853516	-50718.878906	-187500.015625	-187500.015625	-187500.015625	-187500.015625	-187500.015625	259.000000	429.000000	325.000000	1607949001.228987
157	360.757141	27728.007812	-74324.601562	-187500.015625	-187500.015625	-187500.015625	-187500.015625	-187500.015625	257.000000	429.000000	324.000000	1607949001.228989
158	11.958183	27386.183594	-69078.421875	-187500.015625	-187500.015625	-187500.015625	-187500.015625	-187500.015625	256.000000	428.000000	322.000000	1607949001.228990
159	-458.411896	26918.697266	-43037.386719	-187500.015625	-187500.015625	-187500.015625	-187500.015625	-187500.015625	257.000000	429.000000	324.000000	1607949001.228992
160	-428.773499	26944.958984	-31187.275391	-187500.015625	-187500.015625	-187500.015625	-187500.015625	-187500.015625	258.000000	429.000000	325.000000	1607949001.228993
161	77.985237	27441.951172	-50405.550781	-187500.015625	-187500.015625	-187500.015625	-187500.015625	-187500.015625	258.000000	430.000000	325.000000	1607949001.228995
162	355.348022	27716.810547	-74147.882812	-187500.015625	-187500.015625	-187500.015625	-187500.015625	-187500.015625	257.000000	429.000000	324.000000	1607949001.228997
163	22.262337	27390.765625	-69411.929688	-187500.015625	-187500.015625	-187500.015625	-187500.015625	-187500.015625	256.000000	428.000000	322.000000	1607949001.228999
164	-440.128174	26935.169922	-43483.910156	-187500.015625	-187500.015625	-187500.015625	-187500.015625	-187500.015625	257.000000	429.000000	324.000000	1607949001.229001
165	-419.855164	26952.357422	-31322.660156	-187500.015625	-187500.015625	-187500.015625	-187500.015625	-187500.015625	258.000000	429.000000	326.000000	1607949001.229002
166	74.364250	27437.748047	-50205.078125	-187500.015625	-187500.015625	-187500.015625	-187500.015625	-187500.015625	258.000000	428.000000	325.000000	1607949001.229004
167	357.627899	27724.343750	-74131.281250	-187500.015625	-187500.015625	-187500.015625	-187500.015625	-187500.015625	258.000000	430.000000	324.000000	1607949001.229005
168	32.052399	27408.042969	-69816.898438	-187500.015625	-187500.015625	-187500.015625	-187500.015625	-187500.015625	256.000000	429.000000	323.000000	1607949001.229007
169	-436.708374	26942.388672	-43939.593750	-187500.015625	-187500.015625	-187500.015625	-187500.015625	-187500.015625	257.000000	430.000000	324.000000	1607949001.229009
170	-425.040771	26948.291016	-31388.710938	-187500.015625	-187500.015625	-187500.015625	-187500.015625	-187500.015625	258.000000	428.000000	325.000000	1607949001.229010
171	69.379814	27433.568359	-50154.226562	-187500.015625	-187500.015625	-187500.015625	-187500.015625	-187500.015625	258.000000	429.000000	325.000000	1607949001.229012
172	353.738708	27720.365234	-74393.484375	-187500.015625	-187500.015625	-187500.015625	-187500.015625	-187500.015625	257.000000	430.000000	324.000000	1607949001.229013
173	25.011600	27401.517578	-70440.179688	-187500.015625	-187500.015625	-187500.015625	-187500.015625	-187500.015625	257.000000	428.000000	323.000000	1607949001.229015
174	-446.789001	26935.728516	-44613.632812	-187500.015625	-187500.015625	-187500.015625	-187500.015625	-187500.015625	257.000000	430.000000	323.000000	1607949001.229017
175	-451.460510	26927.726562	-31573.468750	-187500.015625	-187500.015625	-187500.015625	-187500.015625	-187500.015625	258.000000	429.000000	325.000000	1607949001.229018
176	50.380829	27418.236328	-50184.695312	-187500.015625	-187500.015625	-187500.015625	-187500.015625	-187500.015625	258.000000	429.000000	326.000000	1607949001.229020
177	347.368439	27715.021484	-74722.367188	-187500.015625	-187500.015625	-187500.015625	-187500.015625	-187500.015625	257.000000	430.000000	324.000000	1607949001.229021
178	22.396446	27398.320312	-71090.859375	-187500.015625	-187500.015625	-187500.015625	-187500.015625	-187500.015625	256.000000	428.000000	322.000000	1607949001.229023
179	-453.852142	26926.474609	-45346.906250	-187500.015625	-187500.015625	-187500.015625	-187500.015625	-187500.015625	257.000000	430.000000	324.000000	1607949001.229025
180	-458.456604	26915.992188	-32001.281250	-187500.015625	-187500.015625	-187500.015625	-187500.015625	-187500.015625	258.000000	428.000000	325.000000	1607949001.229026
181	43.518845	27407.105469	-50389.257812	-187500.015625	-187500.015625	-187500.015625	-187500.015625	-187500.015625	258.000000	430.000000	325.000000	1607949001.229028
182	347.636658	27713.300781	-75125.414062	-187500.015625	-187500.015625	-187500.015625	-187500.015625	-187500.015625	257.000000	429.000000	324.000000	1607949001.229029
183	28.967859	27406.501953	-71821.156250	-187500.015625	-187500.015625	-187500.015625	-187500.015625	-187500.015625	256.000000	429.000000	323.000000	1607949001.229031
184	-454.008606	26929.783203	-46051.632812	-187500.015625	-187500.015625	-187500.015625	-187500.015625	-187500.015625	257.000000	430.000000	323.000000	1607949001.229033
185	-475.265137	26902.738281	-32214.607422	-187500.015625	-187500.015625	-187500.015625	-187500.015625	-187500.015625	258.000000	428.000000	325.000000	1607949001.229034
186	32.097103	27397.626953	-50408.253906	-187500.015625	-187500.015625	-187500.015625	-187500.015625	-187500.015625	258.000000	429.000000	325.000000	1607949001.229036
187	348.463684	27716.585938	-75465.945312	-187500.015625	-187500.015625	-187500.015625	-187500.015625	-187500.015625	257.000000	430.000000	324.000000	1607949001.229038
188	36.343937	27414.837891	-72637.218750	-187500.015625	-187500.015625	-187500.015625	-187500.015625	-187500.015625	256.000000	428.000000	322.000000	1607949001.229040
189	-448.443024	26934.767578	-46928.582031	-187500.015625	-187500.015625	-187500.015625	-187500.015625	-187500.015625	256.000000	429.000000	323.000000	1607949001.229041
190	-477.187378	26900.300781	-32688.285156	-187500.015625	-187500.015625	-187500.015625	-187500.015625	-187500.015625	258.000000	429.000000	325.000000	1607949001.229043
191	24.765732	27388.910156	-50551.554688	-187500.015625	-187500.015625	-187500.015625	-187500.015625	-187500.015625	258.000000	428.000000	325.000000	1607949001.229044
192	344.440369	27708.853516	-75652.960938	-187500.015625	-187500.015625	-187500.015625	-187500.015625	-187500.015625	257.000000	429.000000	323.000000	1607949001.229046
193	32.320621	27406.367188	-73086.085938	-187500.015625	-187500.015625	-187500.015625	-187500.015625	-187500.015625	256.000000	428.000000	323.000000	1607949001.229048
194	-450.857025	26929.582031	-47460.218750	-187500.015625	-187500.015625	-187500.015625	-187500.015625	-187500.015625	257.000000	428.000000	323.000000	1607949001.229049
195	-472.337036	26905.263672	-33103.335938	-187500.015625	-187500.015625	-187500.015625	-187500.015625	-187500.015625	258.000000	429.000000	325.000000	1607949001.229051
196	20.988287	27387.123047	-50511.273438	-187500.015625	-187500.015625	-187500.015625	-187500.015625	-187500.015625	258.000000	428.000000	325.000000	1607949001.229052
197	345.133270	27711.378906	-75669.125000	-187500.015625	-187500.015625	-187500.015625	-187500.015625	-187500.015625	257.000000	428.000000	324.000000	1607949001.229054
198	41.641300	27416.023438	-73544.187500	-187500.015625	-187500.015625	-187500.015625	-187500.015625	-187500.015625	256.000000	428.000000	322.000000	1607949001.229056
199	-446.364319	26932.777344	-48007.296875	-187500.015625	-187500.015625	-187500.015625	-187500.015625	-187500.015625	256.000000	430.000000	323.000000	1607949001.229057
200	-485.591644	26889.550781	-33128.660156	-187500.015625	-187500.015625	-187500.015625	-187500.015625	-187500.015625	258.000000	429.000000	325.000000	1607949001.229059
201	13.433398	27379.031250	-50385.167969	-187500.015625	-187500.015625	-187500.015625	-187500.015625	-187500.015625	258.000000	429.000000	325.000000	1607949001.229060
202	343.345123	27709.589844	-75834.992188	-187500.015625	-187500.015625	-187500.015625	-187500.015625	-187500.015625	257.000000	429.000000	324.000000	1607949001.229062
203	44.748192	27420.203125	-74053.312500	-187500.015625	-187500.015625	-187500.015625	-187500.015625	-187500.015625	256.000000	428.000000	322.000000	1607949001.229064
204	-443.816223	26938.277344	-48650.960938	-187500.015625	-187500.015625	-187500.015625	-187500.015625	-187500.015625	256.000000	430.000000	323.000000	1607949001.229065
205	-493.682953	26885.414062	-33481.214844	-187500.015625	-187500.015625	-187500.015625	-187500.015625	-187500.015625	258.000000	430.000000	325.000000	1607949001.229067
206	-4.224480	27364.144531	-50326.875000	-187500.015625	-187500.015625	-187500.015625	-187500.015625	-187500.015625	258.000000	429.000000	325.000000	1607949001.229069
207	331.833984	27700.917969	-75771.609375	-187500.015625	-187500.015625	-187500.015625	-187500.015625	-187500.015625	257.000000	430.000000	324.000000	1607949001.229070
208	40.031971	27417.453125	-74382.757812	-187500.015625	-187500.015625	-187500.015625	-187500.015625	-187500.015625	256.000000	429.000000	322.000000	1607949001.229072
209	-443.168030	26943.462891	-49172.808594	-187500.015625	-187500.015625	-187500.015625	-187500.015625	-187500.015625	257.000000	428.000000	324.000000	1607949001.229073
210	-493.973541	26889.953125	-34020.648438	-187500.015625	-187500.015625	-187500.015625	-187500.015625	-187500.015625	258.000000	429.000000	325.000000	1607949001.229076
211	-27.649107	27348.765625	-49862.023438	-187500.015625	-187500.015625	-187500.015625	-187500.015625	-187500.015625	258.000000	430.000000	325.000000	1607949001.229077
212	314.958435	27691.619141	-75118.960938	-187500.015625	-187500.015625	-187500.015625	-187500.015625	-187500.015625	258.000000	429.000000	324.000000	1607949001.229079
213	30.197206	27415.218750	-74328.039062	-187500.015625	-187500.015625	-187500.015625	-187500.015625	-187500.015625	256.000000	428.000000	322.000000	1607949001.229080
214	-466.816162	26924.687500	-49292.925781	-187500.015625	-187500.015625	-187500.015625	-187500.015625	-187500.015625	256.000000	429.000000	323.000000	1607949001.229082
215	-528.596375	26859.888672	-33587.472656	-187500.015625	-187500.015625	-187500.015625	-187500.015625	-187500.015625	258.000000	429.000000	325.000000	1607949001.229084
216	-40.143730	27339.958984	-49814.414062	-187500.015625	-187500.015625	-187500.015625	-187500.015625	-187500.015625	258.000000	430.000000	325.000000	1607949001.229085
217	312.589142	27691.531250	-75581.773438	-187500.015625	-187500.015625	-187500.015625	-187500.015625	-187500.015625	257.000000	429.000000	324.000000	1607949001.229087
218	30.085447	27414.615234	-75068.171875	-187500.015625	-187500.015625	-187500.015625	-187500.015625	-187500.015625	256.000000	429.000000	322.000000	1607949001.229088
219	-466.682068	26924.753906	-50000.335938	-187500.015625	-187500.015625	-187500.015625	-187500.015625	-187500.015625	256.000000	429.000000	323.000000	1607949001.229090
220	-536.821838	26854.390625	-33849.996094	-187500.015625	-187500.015625	-187500.015625	-187500.015625	-187500.015625	258.000000	429.000000	325.000000	1607949001.229092
221	-51.856045	27328.158203	-49754.468750	-187500.015625	-187500.015625	-187500.015625	-187500.015625	-187500.015625	258.000000	430.000000	325.000000	1607949001.229093
222	305.861267	27684.958984	-75715.054688	-187500.015625	-187500.015625	-187500.015625	-187500.015625	-187500.015625	257.000000	429.000000	324.000000	1607949001.229095
223	37.059193	27426.283203	-75556.203125	-187500.015625	-187500.015625	-187500.015625	-187500.015625	-187500.015625	256.000000	429.000000	323.000000	1607949001.229096
224	-458.568359	26934.500000	-50603.320312	-187500.015625	-187500.015625	-187500.015625	-187500.015625	-187500.015625	256.000000	429.000000	323.000000	1607949001.229098
225	-543.303833	26846.589844	-34075.054688	-187500.015625	-187500.015625	-187500.015625	-187500.015625	-187500.015625	257.000000	429.000000	325.000000	1607949001.229100
226	-63.680119	27313.718750	-49575.898438	-187500.015625	-187500.015625	-187500.015625	-187500.015625	-187500.015625	258.000000	429.000000	325.000000	1607949001.229101
227	301.927368	27678.185547	-75626.718750	-187500.015625	-187500.015625	-187500.015625	-187500.015625	-187500.015625	257.000000	430.000000	324.000000	1607949001.229103
228	41.417782	27425.052734	-75830.007812	-187500.015625	-187500.015625	-187500.015625	-187500.015625	-187500.015625	256.000000	428.000000	322.000000	1607949001.229105
229	-449.806488	26939.550781	-51051.917969	-187500.015625	-187500.015625	-187500.015625	-187500.015625	-187500.015625	256.000000	430.000000	323.000000	1607949001.229106
230	-536.352417	26851.685547	-34330.042969	-187500.015625	-187500.015625	-187500.015625	-187500.015625	-187500.015625	258.000000	429.000000	325.000000	1607949001.229107
231	-57.801609	27319.775391	-49446.058594	-187500.015625	-187500.015625	-187500.015625	-187500.015625	-187500.015625	258.000000	429.000000	325.000000	1607949001.229109
232	315.137238	27689.339844	-75528.757812	-187500.015625	-187500.015625	-187500.015625	-187500.015625	-187500.015625	257.000000	430.000000	324.000000	1607949001.229111
233	60.573227	27442.554688	-76167.765625	-187500.015625	-187500.015625	-187500.015625	-187500.015625	-187500.015625	256.000000	428.000000	323.000000	1607949001.229113
234	-440.239929	26948.513672	-51469.179688	-187500.015625	-187500.015625	-187500.015625	-187500.015625	-187500.015625	257.000000	429.000000	323.000000	1607949001.229115
235	-536.620667	26849.316406	-34338.000000	-187500.015625	-187500.015625	-187500.015625	-187500.015625	-187500.015625	257.000000	429.000000	325.000000	1607949001.229116
236	-57.242817	27315.126953	-49109.441406	-187500.015625	-187500.015625	-187500.015625	-187500.015625	-187500.015625	258.000000	430.000000	325.000000	1607949001.229118
237	323.653259	27693.564453	-75348.531250	-187500.015625	-187500.015625	-187500.015625	-187500.015625	-187500.015625	257.000000	429.000000	324.000000	1607949001.229119
238	74.855988	27453.730469	-76438.132812	-187500.015625	-187500.015625	-187500.015625	-187500.015625	-187500.015625	256.000000	429.000000	322.000000	1607949001.229121
239	-420.413940	26964.226562	-51954.660156	-187500.015625	-187500.015625	-187500.015625	-187500.015625	-187500.015625	256.000000	429.000000	323.000000	1607949001.229123
240	-519.879211	26862.638672	-34568.781250	-187500.015625	-187500.015625	-187500.015625	-187500.015625	-187500.015625	257.000000	430.000000	325.000000	1607949001.229124
241	-50.716106	27321.519531	-48956.933594	-187500.015625	-187500.015625	-187500.015625	-187500.015625	-187500.015625	258.000000	429.000000	325.000000	1607949001.708400
242	322.222748	27691.597656	-75257.335938	-187500.015625	-187500.015625	-187500.015625	-187500.015625	-187500.015625	257.000000	429.000000	324.000000	1607949001.708534
243	76.420609	27455.048828	-76720.281250	-187500.015625	-187500.015625	-187500.015625	-187500.015625	-187500.015625	256.000000	429.000000	323.000000	1607949001.708537
244	-427.566498	26958.593750	-52312.781250	-187500.015625	-187500.015625	-187500.015625	-187500.015625	-187500.015625	256.000000	429.000000	323.000000	1607949001.708539
245	-538.095886	26847.037109	-34559.953125	-187500.015625	-187500.015625	-187500.015625	-187500.015625	-187500.015625	258.000000	428.000000	325.000000	1607949001.708541
246	-65.915291	27308.667969	-48682.968750	-187500.015625	-187500.015625	-187500.015625	-187500.015625	-187500.015625	258.000000	428.000000	325.000000	1607949001.708543
247	325.329620	27696.291016	-75257.289062	-187500.015625	-187500.015625	-187500.015625	-187500.015625	-187500.015625	257.000000	429.000000	323.000000	1607949001.708545
248	92.759735	27472.527344	-77155.804688	-187500.015625	-187500.015625	-187500.015625	-187500.015625	-187500.015625	256.000000	431.000000	323.000000	1607949001.708547
249	-410.869751	26973.906250	-52853.378906	-187500.015625	-187500.015625	-187500.015625	-187500.015625	-187500.015625	256.000000	430.000000	323.000000	1607949001.708549
250	-531.099792	26851.484375	-34724.148438	-187500.015625	-187500.015625	-187500.015625	-187500.015625	-187500.015625	257.000000	429.000000	325.000000	1607949001.708551
251	-67.815193	27304.443359	-48451.761719	-187500.015625	-187500.015625	-187500.015625	-187500.015625	-187500.015625	258.000000	428.000000	326.000000	1607949001.708553
252	323.765015	27692.111328	-75080.179688	-187500.015625	-187500.015625	-187500.015625	-187500.015625	-187500.015625	257.000000	429.000000	324.000000	1607949001.708555
253	94.234955	27470.716797	-77349.234375	-187500.015625	-187500.015625	-187500.015625	-187500.015625	-187500.015625	256.000000	428.000000	322.000000	1607949001.708558
254	-402.554901	26980.074219	-53233.449219	-187500.015625	-187500.015625	-187500.015625	-187500.015625	-187500.015625	256.000000	429.000000	323.000000	1607949001.708560
255	-520.996765	26859.039062	-34958.082031	-187500.015625	-187500.015625	-187500.015625	-187500.015625	-187500.015625	257.000000	429.000000	325.000000	1607949001.708562
256	-59.835617	27307.996094	-48261.906250	-187500.015625	-187500.015625	-187500.015625	-187500.015625	-187500.015625	258.000000	428.000000	325.000000	1607949001.708570
257	337.041931	27701.701172	-74765.796875	-187500.015625	-187500.015625	-187500.015625	-187500.015625	-187500.015625	257.000000	429.000000	324.000000	1607949001.708572
258	116.854919	27490.722656	-77484.914062	-187500.015625	-187500.015625	-187500.015625	-187500.015625	-187500.015625	256.000000	429.000000	322.000000	1607949001.708574
259	-390.708466	26989.193359	-53562.289062	-187500.015625	-187500.015625	-187500.015625	-187500.015625	-187500.015625	256.000000	430.000000	323.000000	1607949001.708577
260	-515.878235	26862.326172	-35090.359375	-187500.015625	-187500.015625	-187500.015625	-187500.015625	-187500.015625	257.000000	429.000000	325.000000	1607949001.708579
261	-63.054268	27305.626953	-47999.386719	-187500.015625	-187500.015625	-187500.015625	-187500.015625	-187500.015625	258.000000	428.000000	325.000000	1607949001.708581
262	336.751373	27702.392578	-74557.171875	-187500.015625	-187500.015625	-187500.015625	-187500.015625	-187500.015625	257.000000	429.000000	324.000000	1607949001.708583
263	128.723694	27503.216797	-77763.523438	-187500.015625	-187500.015625	-187500.015625	-187500.015625	-187500.015625	256.000000	429.000000	322.000000	1607949001.708586
264	-377.722107	27003.878906	-54055.925781	-187500.015625	-187500.015625	-187500.015625	-187500.015625	-187500.015625	256.000000	428.000000	323.000000	1607949001.708588
265	-520.125061	26860.158203	-35206.769531	-187500.015625	-187500.015625	-187500.015625	-187500.015625	-187500.015625	257.000000	429.000000	325.000000	1607949001.708590
266	-75.303024	27294.228516	-47781.882812	-187500.015625	-187500.015625	-187500.015625	-187500.015625	-187500.015625	258.000000	429.000000	325.000000	1607949001.708592
267	330.157593	27695.396484	-74534.078125	-187500.015625	-187500.015625	-187500.015625	-187500.015625	-187500.015625	257.000000	429.000000	324.000000	1607949001.708595
268	123.426331	27496.757812	-78073.789062	-187500.015625	-187500.015625	-187500.015625	-187500.015625	-187500.015625	256.000000	429.000000	322.000000	1607949001.708597
269	-377.744476	27002.716797	-54467.042969	-187500.015625	-187500.015625	-187500.015625	-187500.015625	-187500.015625	256.000000	430.000000	323.000000	1607949001.708599
270	-523.276672	26854.525391	-35306.835938	-187500.015625	-187500.015625	-187500.015625	-187500.015625	-187500.015625	257.000000	429.000000	325.000000	1607949001.708602
271	-82.835564	27281.779297	-47599.804688	-187500.015625	-187500.015625	-187500.015625	-187500.015625	-187500.015625	258.000000	428.000000	326.000000	1607949001.708604
272	339.210052	27702.593750	-74554.890625	-187500.015625	-187500.015625	-187500.015625	-187500.015625	-187500.015625	257.000000	429.000000	324.000000	1607949001.708606
273	140.436005	27514.638672	-78498.046875	-187500.015625	-187500.015625	-187500.015625	-187500.015625	-187500.015625	256.000000	428.000000	322.000000	1607949001.708608
274	-371.150696	27008.595703	-55032.941406	-187500.015625	-187500.015625	-187500.015625	-187500.015625	-187500.015625	256.000000	429.000000	323.000000	1607949001.708610
275	-529.982178	26849.316406	-35503.910156	-187500.015625	-187500.015625	-187500.015625	-187500.015625	-187500.015625	257.000000	430.000000	324.000000	1607949001.708613
276	-93.922028	27275.072266	-47361.644531	-187500.015625	-187500.015625	-187500.015625	-187500.015625	-187500.015625	258.000000	428.000000	325.000000	1607949001.708615
277	328.928253	27696.113281	-74374.781250	-187500.015625	-187500.015625	-187500.015625	-187500.015625	-187500.015625	257.000000	431.000000	324.000000	1607949001.708617
278	134.691605	27510.660156	-78682.851562	-187500.015625	-187500.015625	-187500.015625	-187500.015625	-187500.015625	256.000000	428.000000	322.000000	1607949001.708620
279	-376.045746	27006.517578	-55392.070312	-187500.015625	-187500.015625	-187500.015625	-187500.015625	-187500.015625	256.000000	429.000000	323.000000	1607949001.708623
280	-536.911255	26843.839844	-35718.847656	-187500.015625	-187500.015625	-187500.015625	-187500.015625	-187500.015625	257.000000	430.000000	325.000000	1607949001.708626
281	-96.380722	27271.787109	-47244.589844	-187500.015625	-187500.015625	-187500.015625	-187500.015625	-187500.015625	258.000000	428.000000	325.000000	1607949001.708628
282	330.403473	27694.636719	-74228.375000	-187500.015625	-187500.015625	-187500.015625	-187500.015625	-187500.015625	257.000000	430.000000	324.000000	1607949001.708630
283	142.067688	27517.187500	-78946.265625	-187500.015625	-187500.015625	-187500.015625	-187500.015625	-187500.015625	256.000000	429.000000	322.000000	1607949001.708632
284	-370.346039	27010.808594	-55819.523438	-187500.015625	-187500.015625	-187500.015625	-187500.015625	-187500.015625	256.000000	428.000000	323.000000	1607949001.708635
285	-537.648865	26843.058594	-35810.554688	-187500.015625	-187500.015625	-187500.015625	-187500.015625	-187500.015625	257.000000	429.000000	324.000000	1607949001.708637
286	-99.845238	27269.373047	-46912.218750	-187500.015625	-187500.015625	-187500.015625	-187500.015625	-187500.015625	258.000000	429.000000	325.000000	1607949001.708639
287	330.224670	27696.335938	-73957.312500	-187500.015625	-187500.015625	-187500.015625	-187500.015625	-187500.015625	257.000000	430.000000	324.000000	1607949001.708642
288	150.606049	27525.724609	-79128.007812	-187500.015625	-187500.015625	-187500.015625	-187500.015625	-187500.015625	256.000000	428.000000	323.000000	1607949001.708644
289	-357.002045	27024.263672	-56315.375000	-187500.015625	-187500.015625	-187500.015625	-187500.015625	-187500.015625	256.000000	430.000000	323.000000	1607949001.708646
290	-530.362183	26850.949219	-36050.613281	-187500.015625	-187500.015625	-187500.015625	-187500.015625	-187500.015625	257.000000	428.000000	325.000000	1607949001.708648
291	-103.175652	27265.103516	-46709.554688	-187500.015625	-187500.015625	-187500.015625	-187500.015625	-187500.015625	258.000000	429.000000	325.000000	1607949001.708651
292	340.171173	27703.958984	-73738.109375	-187500.015625	-187500.015625	-187500.015625	-187500.015625	-187500.015625	257.000000	428.000000	324.000000	1607949001.708654
293	173.583649	27548.033203	-79241.781250	-187500.015625	-187500.015625	-187500.015625	-187500.015625	-187500.015625	256.000000	429.000000	323.000000	1607949001.708656
294	-341.132324	27039.441406	-56541.933594	-187500.015625	-187500.015625	-187500.015625	-187500.015625	-187500.015625	256.000000	429.000000	323.000000	1607949001.708658
295	-527.724670	26853.630859	-36031.949219	-187500.015625	-187500.015625	-187500.015625	-187500.015625	-187500.015625	257.000000	429.000000	324.000000	1607949001.708660
296	-107.109558	27264.253906	-46361.406250	-187500.015625	-187500.015625	-187500.015625	-187500.015625	-187500.015625	258.000000	429.000000	325.000000	1607949001.708663
297	333.577423	27699.734375	-73512.898438	-187500.015625	-187500.015625	-187500.015625	-187500.015625	-187500.015625	257.000000	429.000000	324.000000	1607949001.708664
298	171.236710	27544.568359	-79480.117188	-187500.015625	-187500.015625	-187500.015625	-187500.015625	-187500.015625	256.000000	429.000000	322.000000	1607949001.708666
299	-336.371399	27044.470703	-57037.468750	-187500.015625	-187500.015625	-187500.015625	-187500.015625	-187500.015625	256.000000	429.000000	323.000000	1607949001.708668
300	-537.023010	26844.355469	-36240.871094	-187500.015625	-187500.015625	-187500.015625	-187500.015625	-187500.015625	257.000000	429.000000	324.000000	1607949001.708670
301	-120.408844	27249.369141	-46092.179688	-187500.015625	-187500.015625	-187500.015625	-187500.015625	-187500.015625	258.000000	428.000000	325.000000	1607949001.708672
302	330.224670	27696.134766	-73231.109375	-187500.015625	-187500.015625	-187500.015625	-187500.015625	-187500.015625	257.000000	430.000000	324.000000	1607949001.708674
303	173.248367	27547.964844	-79571.335938	-187500.015625	-187500.015625	-187500.015625	-187500.015625	-187500.015625	257.000000	428.000000	322.000000	1607949001.708678
304	-341.177002	27038.925781	-57330.300781	-187500.015625	-187500.015625	-187500.015625	-187500.015625	-187500.015625	256.000000	430.000000	323.000000	1607949001.708680
305	-540.263977	26839.951172	-36408.843750	-187500.015625	-187500.015625	-187500.015625	-187500.015625	-187500.015625	257.000000	429.000000	325.000000	1607949001.708682
306	-128.299011	27240.404297	-45955.183594	-187500.015625	-187500.015625	-187500.015625	-187500.015625	-187500.015625	258.000000	428.000000	326.000000	1607949001.708684
307	329.554108	27693.988281	-73034.789062	-187500.015625	-187500.015625	-187500.015625	-187500.015625	-187500.015625	257.000000	427.000000	324.000000	1607949001.708686
308	182.189056	27555.519531	-79792.484375	-187500.015625	-187500.015625	-187500.015625	-187500.015625	-187500.015625	256.000000	429.000000	323.000000	1607949001.708688
309	-338.763031	27042.435547	-57715.511719	-187500.015625	-187500.015625	-187500.015625	-187500.015625	-187500.015625	256.000000	429.000000	322.000000	1607949001.708690
310	-546.433105	26835.369141	-36480.503906	-187500.015625	-187500.015625	-187500.015625	-187500.015625	-187500.015625	257.000000	430.000000	324.000000	1607949001.708692
311	-137.999664	27232.001953	-45612.019531	-187500.015625	-187500.015625	-187500.015625	-187500.015625	-187500.015625	258.000000	429.000000	326.000000	1607949001.708694
312	325.262573	27690.054688	-72766.992188	-187500.015625	-187500.015625	-187500.015625	-187500.015625	-187500.015625	257.000000	428.000000	324.000000	1607949001.708696
313	188.939285	27561.689453	-79965.218750	-187500.015625	-187500.015625	-187500.015625	-187500.015625	-187500.015625	256.000000	429.000000	322.000000	1607949001.708698
314	-331.923401	27045.765625	-58193.367188	-187500.015625	-187500.015625	-187500.015625	-187500.015625	-187500.015625	256.000000	429.000000	323.000000	1607949001.708700
315	-556.916016	26821.355469	-36736.812500	-187500.015625	-187500.015625	-187500.015625	-187500.015625	-187500.015625	257.000000	429.000000	324.000000	1607949001.708702
316	-155.545792	27212.218750	-45398.648438	-187500.015625	-187500.015625	-187500.015625	-187500.015625	-187500.015625	258.000000	428.000000	325.000000	1607949001.708705
317	317.908844	27681.875000	-72518.265625	-187500.015625	-187500.015625	-187500.015625	-187500.015625	-187500.015625	257.000000	427.000000	324.000000	1607949001.708707
318	186.838226	27560.101562	-80106.835938	-187500.015625	-187500.015625	-187500.015625	-187500.015625	-187500.015625	256.000000	428.000000	322.000000	1607949001.708709
319	-333.063324	27046.482422	-58552.582031	-187500.015625	-187500.015625	-187500.015625	-187500.015625	-187500.015625	256.000000	429.000000	322.000000	1607949001.708711
320	-559.754700	26819.388672	-36891.195312	-187500.015625	-187500.015625	-187500.015625	-187500.015625	-187500.015625	257.000000	429.000000	324.000000	1607949001.708713
321	-159.502045	27207.056641	-45174.660156	-187500.015625	-187500.015625	-187500.015625	-187500.015625	-187500.015625	258.000000	429.000000	325.000000	1607949001.708715
322	319.585236	27680.644531	-72245.218750	-187500.015625	-187500.015625	-187500.015625	-187500.015625	-187500.015625	257.000000	429.000000	324.000000	1607949001.708717
323	199.958694	27571.837891	-80228.835938	-187500.015625	-187500.015625	-187500.015625	-187500.015625	-187500.015625	256.000000	429.000000	322.000000	1607949001.708719
324	-321.351013	27058.619141	-58922.414062	-187500.015625	-187500.015625	-187500.015625	-187500.015625	-187500.015625	256.000000	429.000000	323.000000	1607949001.708721
325	-561.006409	26820.505859	-37091.757812	-187500.015625	-187500.015625	-187500.015625	-187500.015625	-187500.015625	257.000000	428.000000	324.000000	1607949001.708723
326	-168.353333	27203.279297	-45016.835938	-187500.015625	-187500.015625	-187500.015625	-187500.015625	-187500.015625	258.000000	429.000000	325.000000	1607949001.708726
327	312.790314	27680.265625	-72117.343750	-187500.015625	-187500.015625	-187500.015625	-187500.015625	-187500.015625	257.000000	429.000000	324.000000	1607949001.708728
328	192.336761	27568.841797	-80436.882812	-187500.015625	-187500.015625	-187500.015625	-187500.015625	-187500.015625	256.000000	428.000000	322.000000	1607949001.708730
329	-330.716400	27054.259766	-59338.582031	-187500.015625	-187500.015625	-187500.015625	-187500.015625	-187500.015625	256.000000	429.000000	323.000000	1607949001.708732
330	-573.210449	26810.916016	-37285.191406	-187500.015625	-187500.015625	-187500.015625	-187500.015625	-187500.015625	257.000000	430.000000	324.000000	1607949001.708735
331	-179.484497	27190.761719	-44910.734375	-187500.015625	-187500.015625	-187500.015625	-187500.015625	-187500.015625	258.000000	428.000000	325.000000	1607949001.708736
332	302.888489	27666.607422	-72075.414062	-187500.015625	-187500.015625	-187500.015625	-187500.015625	-187500.015625	257.000000	429.000000	324.000000	1607949001.708738
333	191.979126	27565.242188	-80824.421875	-187500.015625	-187500.015625	-187500.015625	-187500.015625	-187500.015625	256.000000	430.000000	322.000000	1607949001.708740
334	-333.510376	27048.650391	-59938.882812	-187500.015625	-187500.015625	-187500.015625	-187500.015625	-187500.015625	256.000000	429.000000	322.000000	1607949001.708742
335	-584.967468	26798.644531	-37580.031250	-187500.015625	-187500.015625	-187500.015625	-187500.015625	-187500.015625	257.000000	429.000000	324.000000	1607949001.708745
336	-195.600113	27176.835938	-44719.984375	-187500.015625	-187500.015625	-187500.015625	-187500.015625	-187500.015625	258.000000	428.000000	325.000000	1607949001.708746
337	303.827240	27670.542969	-71938.976562	-187500.015625	-187500.015625	-187500.015625	-187500.015625	-187500.015625	257.000000	429.000000	324.000000	1607949001.708748
338	201.925659	27577.224609	-81119.976562	-187500.015625	-187500.015625	-187500.015625	-187500.015625	-187500.015625	256.000000	428.000000	322.000000	1607949001.708750
339	-322.289795	27060.205078	-60545.554688	-187500.015625	-187500.015625	-187500.015625	-187500.015625	-187500.015625	256.000000	429.000000	322.000000	1607949001.708753
340	-578.574890	26804.076172	-38051.316406	-187500.015625	-187500.015625	-187500.015625	-187500.015625	-187500.015625	257.000000	431.000000	324.000000	1607949001.708755
341	-198.304672	27172.121094	-44773.402344	-187500.015625	-187500.015625	-187500.015625	-187500.015625	-187500.015625	258.000000	428.000000	326.000000	1607949001.708757
342	298.127563	27663.591797	-71903.500000	-187500.015625	-187500.015625	-187500.015625	-187500.015625	-187500.015625	257.000000	429.000000	324.000000	1607949001.708759
343	206.083084	27580.285156	-81424.539062	-187500.015625	-187500.015625	-187500.015625	-187500.015625	-187500.015625	256.000000	429.000000	322.000000	1607949001.708761
344	-318.489990	27062.552734	-61034.230469	-187500.015625	-187500.015625	-187500.015625	-187500.015625	-187500.015625	256.000000	428.000000	322.000000	1607949001.708763
345	-582.039429	26802.042969	-38323.832031	-187500.015625	-187500.015625	-187500.015625	-187500.015625	-187500.015625	257.000000	430.000000	324.000000	1607949001.708765
346	-207.960617	27165.080078	-44692.980469	-187500.015625	-187500.015625	-187500.015625	-187500.015625	-187500.015625	258.000000	429.000000	325.000000	1607949001.708767
347	288.918640	27654.671875	-71848.203125	-187500.015625	-187500.015625	-187500.015625	-187500.015625	-187500.015625	258.000000	429.000000	324.000000	1607949001.708769
348	205.993668	27579.011719	-81868.265625	-187500.015625	-187500.015625	-187500.015625	-187500.015625	-187500.015625	256.000000	430.000000	323.000000	1607949001.708771
349	-314.936066	27066.576172	-61773.359375	-187500.015625	-187500.015625	-187500.015625	-187500.015625	-187500.015625	256.000000	429.000000	322.000000	1607949001.708774
350	-582.732300	26802.667969	-38863.960938	-187500.015625	-187500.015625	-187500.015625	-187500.015625	-187500.015625	257.000000	429.000000	324.000000	1607949001.708776
351	-214.397919	27157.570312	-44828.703125	-187500.015625	-187500.015625	-187500.015625	-187500.015625	-187500.015625	258.000000	428.000000	325.000000	1607949001.708778
352	287.376373	27652.794922	-71888.039062	-187500.015625	-187500.015625	-187500.015625	-187500.015625	-187500.015625	257.000000	429.000000	324.000000	1607949001.708780
353	213.146225	27587.572266	-82233.789062	-187500.015625	-187500.015625	-187500.015625	-187500.015625	-187500.015625	256.000000	429.000000	322.000000	1607949001.708782
354	-305.749512	27078.042969	-62386.199219	-187500.015625	-187500.015625	-187500.015625	-187500.015625	-187500.015625	256.000000	428.000000	323.000000	1607949001.708784
355	-579.357178	26805.708984	-39395.015625	-187500.015625	-187500.015625	-187500.015625	-187500.015625	-187500.015625	257.000000	429.000000	324.000000	1607949001.708786
356	-217.057785	27156.451172	-44971.148438	-187500.015625	-187500.015625	-187500.015625	-187500.015625	-187500.015625	258.000000	428.000000	325.000000	1607949001.708788
357	285.230591	27652.236328	-71834.703125	-187500.015625	-187500.015625	-187500.015625	-187500.015625	-187500.015625	257.000000	429.000000	324.000000	1607949001.708790
358	221.706940	27596.244141	-82561.664062	-187500.015625	-187500.015625	-187500.015625	-187500.015625	-187500.015625	256.000000	429.000000	323.000000	1607949001.708792
359	-297.859344	27083.718750	-62959.207031	-187500.015625	-187500.015625	-187500.015625	-187500.015625	-187500.015625	256.000000	429.000000	322.000000	1607949001.708794
360	-586.509766	26797.236328	-39691.867188	-187500.015625	-187500.015625	-187500.015625	-187500.015625	-187500.015625	257.000000	430.000000	324.000000	1607949001.708796
361	-235.162689	27138.101562	-44800.203125	-187500.015625	-187500.015625	-187500.015625	-187500.015625	-187500.015625	258.000000	428.000000	326.000000	1607949002.188776
362	273.764160	27640.949219	-71711.812500	-187500.015625	-187500.015625	-187500.015625	-187500.015625	-187500.015625	258.000000	429.000000	324.000000	1607949002.188879
363	220.745819	27596.826172	-82808.429688	-187500.015625	-187500.015625	-187500.015625	-187500.015625	-187500.015625	256.000000	429.000000	322.000000	1607949002.188880
364	-296.674683	27087.654297	-63496.832031	-187500.015625	-187500.015625	-187500.015625	-187500.015625	-187500.015625	256.000000	428.000000	322.000000	1607949002.188882
365	-588.588440	26797.818359	-40172.027344	-187500.015625	-187500.015625	-187500.015625	-187500.015625	-187500.015625	257.000000	429.000000	324.000000	1607949002.188884
366	-241.823517	27135.218750	-44795.621094	-187500.015625	-187500.015625	-187500.015625	-187500.015625	-187500.015625	258.000000	428.000000	325.000000	1607949002.188886
367	267.058624	27636.343750	-71378.437500	-187500.015625	-187500.015625	-187500.015625	-187500.015625	-187500.015625	257.000000	429.000000	324.000000	1607949002.188887
368	225.886719	27603.152344	-82864.328125	-187500.015625	-187500.015625	-187500.015625	-187500.015625	-187500.015625	256.000000	429.000000	323.000000	1607949002.188889
369	-288.002228	27098.271484	-63808.437500	-187500.015625	-187500.015625	-187500.015625	-187500.015625	-187500.015625	256.000000	428.000000	323.000000	1607949002.188890
370	-584.766296	26802.914062	-40221.046875	-187500.015625	-187500.015625	-187500.015625	-187500.015625	-187500.015625	257.000000	430.000000	324.000000	1607949002.188892
371	-249.132538	27125.427734	-44543.246094	-187500.015625	-187500.015625	-187500.015625	-187500.015625	-187500.015625	258.000000	429.000000	326.000000	1607949002.188894
372	263.907043	27628.833984	-71317.281250	-187500.015625	-187500.015625	-187500.015625	-187500.015625	-187500.015625	257.000000	428.000000	324.000000	1607949002.188895
373	227.026657	27600.023438	-83169.609375	-187500.015625	-187500.015625	-187500.015625	-187500.015625	-187500.015625	257.000000	429.000000	323.000000	1607949002.188900
374	-285.007080	27094.873047	-64345.910156	-187500.015625	-187500.015625	-187500.015625	-187500.015625	-187500.015625	256.000000	428.000000	323.000000	1607949002.188901
375	-590.376587	26790.710938	-40542.507812	-187500.015625	-187500.015625	-187500.015625	-187500.015625	-187500.015625	257.000000	428.000000	324.000000	1607949002.188903
376	-256.307434	27114.744141	-44406.074219	-187500.015625	-187500.015625	-187500.015625	-187500.015625	-187500.015625	258.000000	429.000000	325.000000	1607949002.188905
377	259.950775	27624.498047	-71075.929688	-187500.015625	-187500.015625	-187500.015625	-187500.015625	-187500.015625	258.000000	430.000000	324.000000	1607949002.188906
378	229.954742	27602.480469	-83276.921875	-187500.015625	-187500.015625	-187500.015625	-187500.015625	-187500.015625	256.000000	429.000000	322.000000	1607949002.188908
379	-279.955597	27098.785156	-64714.199219	-187500.015625	-187500.015625	-187500.015625	-187500.015625	-187500.015625	256.000000	428.000000	323.000000	1607949002.188909
380	-591.270691	26789.705078	-40807.222656	-187500.015625	-187500.015625	-187500.015625	-187500.015625	-187500.015625	257.000000	429.000000	324.000000	1607949002.188911
381	-265.516357	27106.853516	-44282.425781	-187500.015625	-187500.015625	-187500.015625	-187500.015625	-187500.015625	258.000000	429.000000	325.000000	1607949002.188913
382	251.546524	27617.054688	-70634.507812	-187500.015625	-187500.015625	-187500.015625	-187500.015625	-187500.015625	258.000000	429.000000	324.000000	1607949002.188914
383	236.593201	27609.230469	-83205.882812	-187500.015625	-187500.015625	-187500.015625	-187500.015625	-187500.015625	256.000000	429.000000	322.000000	1607949002.188916
384	-275.865234	27103.568359	-64974.933594	-187500.015625	-187500.015625	-187500.015625	-187500.015625	-187500.015625	256.000000	429.000000	323.000000	1607949002.188919
385	-595.785706	26785.904297	-40943.500000	-187500.015625	-187500.015625	-187500.015625	-187500.015625	-187500.015625	257.000000	430.000000	324.000000	1607949002.188920
386	-272.512451	27097.890625	-44059.757812	-187500.015625	-187500.015625	-187500.015625	-187500.015625	-187500.015625	258.000000	428.000000	325.000000	1607949002.188922
387	247.277344	27607.419922	-70313.421875	-187500.015625	-187500.015625	-187500.015625	-187500.015625	-187500.015625	257.000000	430.000000	324.000000	1607949002.188924
388	238.470749	27605.744141	-83212.789062	-187500.015625	-187500.015625	-187500.015625	-187500.015625	-187500.015625	257.000000	429.000000	323.000000	1607949002.188926
389	-266.522186	27111.792969	-65305.894531	-187500.015625	-187500.015625	-187500.015625	-187500.015625	-187500.015625	256.000000	429.000000	323.000000	1607949002.188927
390	-581.882935	26800.210938	-41358.480469	-187500.015625	-187500.015625	-187500.015625	-187500.015625	-187500.015625	257.000000	430.000000	324.000000	1607949002.188929
391	-274.904083	27097.734375	-43918.449219	-187500.015625	-187500.015625	-187500.015625	-187500.015625	-187500.015625	258.000000	428.000000	325.000000	1607949002.188931
392	242.874054	27607.107422	-69880.242188	-187500.015625	-187500.015625	-187500.015625	-187500.015625	-187500.015625	257.000000	429.000000	324.000000	1607949002.188932
393	243.097565	27615.982422	-83183.132812	-187500.015625	-187500.015625	-187500.015625	-187500.015625	-187500.015625	256.000000	429.000000	323.000000	1607949002.188934
394	-264.689362	27118.900391	-65550.531250	-187500.015625	-187500.015625	-187500.015625	-187500.015625	-187500.015625	256.000000	428.000000	322.000000	1607949002.188935
395	-585.638062	26801.015625	-41488.746094	-187500.015625	-187500.015625	-187500.015625	-187500.015625	-187500.015625	257.000000	429.000000	324.000000	1607949002.188937
396	-285.252960	27091.720703	-43945.832031	-187500.015625	-187500.015625	-187500.015625	-187500.015625	-187500.015625	258.000000	429.000000	325.000000	1607949002.188939
397	214.085007	27582.521484	-69159.023438	-187500.015625	-187500.015625	-187500.015625	-187500.015625	-187500.015625	258.000000	429.000000	324.000000	1607949002.188941
398	231.586411	27602.861328	-82589.132812	-187500.015625	-187500.015625	-187500.015625	-187500.015625	-187500.015625	256.000000	428.000000	322.000000	1607949002.188942
399	-260.017822	27116.576172	-65466.871094	-187500.015625	-187500.015625	-187500.015625	-187500.015625	-187500.015625	256.000000	429.000000	322.000000	1607949002.188944
400	-597.640930	26780.988281	-41061.406250	-187500.015625	-187500.015625	-187500.015625	-187500.015625	-187500.015625	257.000000	430.000000	324.000000	1607949002.188946
401	-294.886566	27073.503906	-42948.851562	-187500.015625	-187500.015625	-187500.015625	-187500.015625	-187500.015625	258.000000	428.000000	325.000000	1607949002.188948
402	249.423111	27610.662109	-69585.023438	-187500.015625	-187500.015625	-187500.015625	-187500.015625	-187500.015625	258.000000	429.000000	324.000000	1607949002.188949
403	253.558182	27624.876953	-83612.218750	-187500.015625	-187500.015625	-187500.015625	-187500.015625	-187500.015625	256.000000	429.000000	323.000000	1607949002.188951
404	-249.534866	27131.730469	-66442.320312	-187500.015625	-187500.015625	-187500.015625	-187500.015625	-187500.015625	256.000000	429.000000	322.000000	1607949002.188952
405	-589.884888	26794.263672	-41656.363281	-187500.015625	-187500.015625	-187500.015625	-187500.015625	-187500.015625	257.000000	429.000000	324.000000	1607949002.188954
406	-295.355927	27080.187500	-43058.691406	-187500.015625	-187500.015625	-187500.015625	-187500.015625	-187500.015625	258.000000	429.000000	325.000000	1607949002.188956
407	240.325943	27605.767578	-69434.039062	-187500.015625	-187500.015625	-187500.015625	-187500.015625	-187500.015625	257.000000	430.000000	324.000000	1607949002.188957
408	255.949814	27627.783203	-83726.187500	-187500.015625	-187500.015625	-187500.015625	-187500.015625	-187500.015625	256.000000	429.000000	323.000000	1607949002.188959
409	-249.758377	27131.240234	-66753.367188	-187500.015625	-187500.015625	-187500.015625	-187500.015625	-187500.015625	256.000000	430.000000	323.000000	1607949002.188960
410	-599.630249	26784.117188	-41796.664062	-187500.015625	-187500.015625	-187500.015625	-187500.015625	-187500.015625	257.000000	429.000000	324.000000	1607949002.188962
411	-317.752380	27054.863281	-42710.695312	-187500.015625	-187500.015625	-187500.015625	-187500.015625	-187500.015625	258.000000	429.000000	325.000000	1607949002.188964
412	221.706940	27587.214844	-68807.875000	-187500.015625	-187500.015625	-187500.015625	-187500.015625	-187500.015625	257.000000	430.000000	324.000000	1607949002.188966
413	254.184036	27628.074219	-83445.812500	-187500.015625	-187500.015625	-187500.015625	-187500.015625	-187500.015625	257.000000	429.000000	323.000000	1607949002.188967
414	-243.991638	27138.324219	-66876.039062	-187500.015625	-187500.015625	-187500.015625	-187500.015625	-187500.015625	256.000000	428.000000	322.000000	1607949002.188969
415	-594.176392	26790.933594	-41945.437500	-187500.015625	-187500.015625	-187500.015625	-187500.015625	-187500.015625	257.000000	429.000000	324.000000	1607949002.188970
416	-312.410309	27062.664062	-42517.507812	-187500.015625	-187500.015625	-187500.015625	-187500.015625	-187500.015625	258.000000	427.000000	325.000000	1607949002.188972
417	230.602936	27596.445312	-68310.820312	-187500.015625	-187500.015625	-187500.015625	-187500.015625	-187500.015625	258.000000	429.000000	324.000000	1607949002.188974
418	268.735016	27640.277344	-83296.726562	-187500.015625	-187500.015625	-187500.015625	-187500.015625	-187500.015625	256.000000	429.000000	322.000000	1607949002.188975
419	-228.323059	27150.976562	-67062.632812	-187500.015625	-187500.015625	-187500.015625	-187500.015625	-187500.015625	256.000000	428.000000	322.000000	1607949002.188978
420	-585.392151	26796.722656	-41994.300781	-187500.015625	-187500.015625	-187500.015625	-187500.015625	-187500.015625	257.000000	430.000000	324.000000	1607949002.188979
421	-323.720306	27051.130859	-42120.765625	-187500.015625	-187500.015625	-187500.015625	-187500.015625	-187500.015625	258.000000	429.000000	325.000000	1607949002.188981
422	217.057785	27584.533203	-67825.468750	-187500.015625	-187500.015625	-187500.015625	-187500.015625	-187500.015625	258.000000	429.000000	324.000000	1607949002.188982
423	269.651428	27643.943359	-83245.984375	-187500.015625	-187500.015625	-187500.015625	-187500.015625	-187500.015625	256.000000	429.000000	323.000000	1607949002.188984
424	-221.684601	27160.519531	-67348.773438	-187500.015625	-187500.015625	-187500.015625	-187500.015625	-187500.015625	256.000000	429.000000	322.000000	1607949002.188986
425	-583.268738	26802.333984	-42147.476562	-187500.015625	-187500.015625	-187500.015625	-187500.015625	-187500.015625	256.000000	430.000000	324.000000	1607949002.188987
426	-325.463745	27048.695312	-41821.945312	-187500.015625	-187500.015625	-187500.015625	-187500.015625	-187500.015625	262.000000	428.000000	1019.000000	1607949002.188989
427	218.264771	27582.320312	-67567.328125	-187500.015625	-187500.015625	-187500.015625	-187500.015625	-187500.015625	304.000000	429.000000	1019.000000	1607949002.188991
428	269.114990	27639.943359	-83259.554688	-187500.015625	-187500.015625	-187500.015625	-187500.015625	-187500.015625	335.000000	429.000000	1018.000000	1607949002.188993
429	-220.790527	27159.714844	-67613.218750	-187500.015625	-187500.015625	-187500.015625	-187500.015625	-187500.015625	360.000000	428.000000	1019.000000	1607949002.188994
430	-582.598206	26800.589844	-42523.835938	-187500.015625	-187500.015625	-187500.015625	-187500.015625	-187500.015625	381.000000	430.000000	1019.000000	1607949002.188996
431	-323.787354	27050.884766	-42115.492188	-187500.015625	-187500.015625	-187500.015625	-187500.015625	-187500.015625	398.000000	429.000000	1018.000000	1607949002.188997
432	183.999557	27551.429688	-66411.367188	-187500.015625	-187500.015625	-187500.015625	-187500.015625	-187500.015625	410.000000	429.000000	1018.000000	1607949002.188999
433	253.893463	27625.927734	-81994.351562	-187500.015625	-187500.015625	-187500.015625	-187500.015625	-187500.015625	419.000000	430.000000	1018.000000	1607949002.189000
434	-217.482468	27163.492188	-67035.179688	-187500.015625	-187500.015625	-187500.015625	-187500.015625	-187500.015625	427.000000	429.000000	1018.000000	1607949002.189002
435	-582.464111	26801.349609	-42152.816406	-187500.015625	-187500.015625	-187500.015625	-187500.015625	-187500.015625	434.000000	429.000000	1018.000000	1607949002.189004
436	-331.476349	27043.062500	-41522.050781	-187500.015625	-187500.015625	-187500.015625	-187500.015625	-187500.015625	440.000000	429.000000	1019.000000	1607949002.189005
437	181.138535	27549.507812	-65837.554688	-187500.015625	-187500.015625	-187500.015625	-187500.015625	-187500.015625	444.000000	430.000000	1018.000000	1607949002.189007
438	254.005219	27626.710938	-81798.484375	-187500.015625	-187500.015625	-187500.015625	-187500.015625	-187500.015625	447.000000	429.000000	1017.000000	1607949002.189009
439	-214.621445	27166.398438	-67246.023438	-187500.015625	-187500.015625	-187500.015625	-187500.015625	-187500.015625	449.000000	428.000000	1018.000000	1607949002.189010
440	-581.011230	26802.982422	-42267.570312	-187500.015625	-187500.015625	-187500.015625	-187500.015625	-187500.015625	451.000000	429.000000	1017.000000	1607949002.189012
441	-348.664856	27027.416016	-40861.667969	-187500.015625	-187500.015625	-187500.015625	-187500.015625	-187500.015625	454.000000	429.000000	1019.000000	1607949002.189013
442	189.855713	27556.861328	-65875.531250	-187500.015625	-187500.015625	-187500.015625	-187500.015625	-187500.015625	455.000000	429.000000	1018.000000	1607949002.189016
443	273.026550	27644.726562	-82708.312500	-187500.015625	-187500.015625	-187500.015625	-187500.015625	-187500.015625	455.000000	429.000000	1018.000000	1607949002.189018
444	-209.346436	27171.941406	-68195.843750	-187500.015625	-187500.015625	-187500.015625	-187500.015625	-187500.015625	455.000000	429.000000	1017.000000	1607949002.189019
445	-594.690491	26792.119141	-42642.410156	-187500.015625	-187500.015625	-187500.015625	-187500.015625	-187500.015625	457.000000	430.000000	1018.000000	1607949002.189021
446	-360.667725	27017.201172	-40771.839844	-187500.015625	-187500.015625	-187500.015625	-187500.015625	-187500.015625	459.000000	429.000000	1019.000000	1607949002.189022
447	188.961639	27554.626953	-66220.859375	-187500.015625	-187500.015625	-187500.015625	-187500.015625	-187500.015625	459.000000	429.000000	1019.000000	1607949002.189024
448	264.555237	27635.205078	-83308.281250	-187500.015625	-187500.015625	-187500.015625	-187500.015625	-187500.015625	458.000000	428.000000	1019.000000	1607949002.189026
449	-206.395996	27173.193359	-68915.273438	-187500.015625	-187500.015625	-187500.015625	-187500.015625	-187500.015625	458.000000	429.000000	1018.000000	1607949002.189027
450	-589.169617	26795.404297	-43153.640625	-187500.015625	-187500.015625	-187500.015625	-187500.015625	-187500.015625	459.000000	429.000000	1018.000000	1607949002.189029
451	-369.407257	27005.845703	-40809.878906	-187500.015625	-187500.015625	-187500.015625	-187500.015625	-187500.015625	460.000000	428.000000	1019.000000	1607949002.189031
452	172.778976	27540.455078	-65876.648438	-187500.015625	-187500.015625	-187500.015625	-187500.015625	-187500.015625	460.000000	429.000000	1018.000000	1607949002.189032
453	263.482361	27637.058594	-83209.882812	-187500.015625	-187500.015625	-187500.015625	-187500.015625	-187500.015625	459.000000	429.000000	1019.000000	1607949002.189034
454	-207.692398	27173.908203	-69129.671875	-187500.015625	-187500.015625	-187500.015625	-187500.015625	-187500.015625	459.000000	428.000000	1018.000000	1607949002.189036
455	-600.948975	26785.011719	-43314.125000	-187500.015625	-187500.015625	-187500.015625	-187500.015625	-187500.015625	459.000000	430.000000	1018.000000	1607949002.189037
456	-381.521912	26995.339844	-40681.937500	-187500.015625	-187500.015625	-187500.015625	-187500.015625	-187500.015625	460.000000	428.000000	1018.000000	1607949002.189039
457	158.138580	27523.580078	-65316.132812	-187500.015625	-187500.015625	-187500.015625	-187500.015625	-187500.015625	460.000000	429.000000	1018.000000	1607949002.189041
458	265.046967	27633.998047	-82942.757812	-187500.015625	-187500.015625	-187500.015625	-187500.015625	-187500.015625	459.000000	428.000000	1018.000000	1607949002.189042
459	-193.722565	27182.759766	-69309.718750	-187500.015625	-187500.015625	-187500.015625	-187500.015625	-187500.015625	459.000000	429.000000	1019.000000	1607949002.189044
460	-584.811035	26798.064453	-43446.203125	-187500.015625	-187500.015625	-187500.015625	-187500.015625	-187500.015625	460.000000	430.000000	1017.000000	1607949002.189046
461	-380.359619	26995.228516	-40311.593750	-187500.015625	-187500.015625	-187500.015625	-187500.015625	-187500.015625	461.000000	428.000000	1018.000000	1607949002.189047
462	155.836349	27521.746094	-64993.394531	-187500.015625	-187500.015625	-187500.015625	-187500.015625	-187500.015625	461.000000	429.000000	1018.000000	1607949002.189049
463	262.968262	27633.482422	-82932.257812	-187500.015625	-187500.015625	-187500.015625	-187500.015625	-187500.015625	459.000000	429.000000	1018.000000	1607949002.189051
464	-189.520432	27190.539062	-69600.578125	-187500.015625	-187500.015625	-187500.015625	-187500.015625	-187500.015625	459.000000	429.000000	1018.000000	1607949002.189052
465	-584.989807	26801.619141	-43686.171875	-187500.015625	-187500.015625	-187500.015625	-187500.015625	-187500.015625	460.000000	428.000000	1018.000000	1607949002.189054
466	-377.833862	26999.966797	-40130.699219	-187500.015625	-187500.015625	-187500.015625	-187500.015625	-187500.015625	461.000000	429.000000	1018.000000	1607949002.189056
467	168.219223	27534.755859	-64801.503906	-187500.015625	-187500.015625	-187500.015625	-187500.015625	-187500.015625	461.000000	429.000000	1019.000000	1607949002.189058
468	280.872009	27652.080078	-83068.375000	-187500.015625	-187500.015625	-187500.015625	-187500.015625	-187500.015625	460.000000	429.000000	1019.000000	1607949002.189059
469	-180.758545	27197.982422	-69964.468750	-187500.015625	-187500.015625	-187500.015625	-187500.015625	-187500.015625	459.000000	429.000000	1018.000000	1607949002.189061
470	-584.676941	26798.779297	-43860.179688	-187500.015625	-187500.015625	-187500.015625	-187500.015625	-187500.015625	460.000000	428.000000	1019.000000	1607949002.189063
471	-398.241028	26977.392578	-39775.332031	-187500.015625	-187500.015625	-187500.015625	-187500.015625	-187500.015625	461.000000	428.000000	1018.000000	1607949002.189065
472	142.447662	27509.095703	-64306.972656	-187500.015625	-187500.015625	-187500.015625	-187500.015625	-187500.015625	461.000000	429.000000	1019.000000	1607949002.189066
473	263.728210	27636.947266	-82974.296875	-187500.015625	-187500.015625	-187500.015625	-187500.015625	-187500.015625	460.000000	429.000000	1019.000000	1607949002.189068
474	-186.212372	27194.115234	-70228.125000	-187500.015625	-187500.015625	-187500.015625	-187500.015625	-187500.015625	460.000000	429.000000	1018.000000	1607949002.189069
475	-591.494202	26793.503906	-44028.890625	-187500.015625	-187500.015625	-187500.015625	-187500.015625	-187500.015625	460.000000	429.000000	1018.000000	1607949002.189071
476	-405.840607	26970.195312	-39617.011719	-187500.015625	-187500.015625	-187500.015625	-187500.015625	-187500.015625	461.000000	427.000000	1018.000000	1607949002.189072
477	141.620651	27507.375000	-63871.046875	-187500.015625	-187500.015625	-187500.015625	-187500.015625	-187500.015625	461.000000	430.000000	1018.000000	1607949002.189074
478	272.825378	27643.988281	-82752.773438	-187500.015625	-187500.015625	-187500.015625	-187500.015625	-187500.015625	460.000000	428.000000	1019.000000	1607949002.189076
479	-175.260025	27204.978516	-70411.500000	-187500.015625	-187500.015625	-187500.015625	-187500.015625	-187500.015625	460.000000	429.000000	1019.000000	1607949002.189077
480	-590.913025	26794.779297	-44243.019531	-187500.015625	-187500.015625	-187500.015625	-187500.015625	-187500.015625	460.000000	431.000000	1019.000000	1607949002.189079
481	-412.322601	26966.126953	-39542.625000	-187500.015625	-187500.015625	-187500.015625	-187500.015625	-187500.015625	461.000000	428.000000	1019.000000	1607949002.669125
482	128.388412	27497.919922	-63431.320312	-187500.015625	-187500.015625	-187500.015625	-187500.015625	-187500.015625	461.000000	429.000000	1018.000000	1607949002.669172
483	268.019745	27642.603516	-82549.210938	-187500.015625	-187500.015625	-187500.015625	-187500.015625	-187500.015625	460.000000	429.000000	1018.000000	1607949002.669209
484	-168.621552	27217.136719	-70568.367188	-187500.015625	-187500.015625	-187500.015625	-187500.015625	-187500.015625	460.000000	428.000000	1019.000000	1607949002.669249
485	-579.468933	26810.783203	-44408.398438	-187500.015625	-187500.015625	-187500.015625	-187500.015625	-187500.015625	460.000000	428.000000	1018.000000	1607949002.669250
486	-409.998047	26973.390625	-39254.109375	-187500.015625	-187500.015625	-187500.015625	-187500.015625	-187500.015625	461.000000	428.000000	1019.000000	1607949002.669252
487	139.117249	27511.509766	-62999.285156	-187500.015625	-187500.015625	-187500.015625	-187500.015625	-187500.015625	461.000000	429.000000	1018.000000	1607949002.669254
488	288.583374	27662.361328	-82472.281250	-187500.015625	-187500.015625	-187500.015625	-187500.015625	-187500.015625	460.000000	428.000000	1019.000000	1607949002.669255
489	-146.091003	27234.615234	-70890.546875	-187500.015625	-187500.015625	-187500.015625	-187500.015625	-187500.015625	460.000000	429.000000	1019.000000	1607949002.669260
490	-565.700256	26820.394531	-44724.699219	-187500.015625	-187500.015625	-187500.015625	-187500.015625	-187500.015625	460.000000	429.000000	1019.000000	1607949002.669261
491	-407.494629	26971.089844	-39162.132812	-187500.015625	-187500.015625	-187500.015625	-187500.015625	-187500.015625	461.000000	429.000000	1019.000000	1607949002.669263
492	136.815018	27507.017578	-62744.785156	-187500.015625	-187500.015625	-187500.015625	-187500.015625	-187500.015625	462.000000	431.000000	1018.000000	1607949002.669264
493	287.175201	27662.875000	-82508.578125	-187500.015625	-187500.015625	-187500.015625	-187500.015625	-187500.015625	460.000000	429.000000	1019.000000	1607949002.669266
494	-144.749893	27239.533203	-71221.820312	-187500.015625	-187500.015625	-187500.015625	-187500.015625	-187500.015625	459.000000	429.000000	1018.000000	1607949002.669268
495	-563.621582	26824.505859	-44914.578125	-187500.015625	-187500.015625	-187500.015625	-187500.015625	-187500.015625	461.000000	430.000000	1019.000000	1607949002.669269
496	-415.965942	26963.757812	-38857.253906	-187500.015625	-187500.015625	-187500.015625	-187500.015625	-187500.015625	461.000000	429.000000	1019.000000	1607949002.669271
497	126.957901	27495.572266	-62364.070312	-187500.015625	-187500.015625	-187500.015625	-187500.015625	-187500.015625	461.000000	429.000000	1019.000000	1607949002.669272
498	289.253906	27662.271484	-82463.179688	-187500.015625	-187500.015625	-187500.015625	-187500.015625	-187500.015625	461.000000	430.000000	1018.000000	1607949002.669274
499	-136.971481	27243.556641	-71588.476562	-187500.015625	-187500.015625	-187500.015625	-187500.015625	-187500.015625	460.000000	428.000000	1018.000000	1607949002.669276
500	-559.821777	26826.406250	-45284.273438	-187500.015625	-187500.015625	-187500.015625	-187500.015625	-187500.015625	460.000000	429.000000	1018.000000	1607949002.669277
501	-421.866821	26957.566406	-38831.191406	-187500.015625	-187500.015625	-187500.015625	-187500.015625	-187500.015625	462.000000	429.000000	1019.000000	1607949002.669279
502	116.832565	27485.582031	-62058.968750	-187500.015625	-187500.015625	-187500.015625	-187500.015625	-187500.015625	461.000000	429.000000	1018.000000	1607949002.669281
503	282.771912	27657.689453	-82367.335938	-187500.015625	-187500.015625	-187500.015625	-187500.015625	-187500.015625	460.000000	429.000000	1019.000000	1607949002.669282
504	-133.685776	27251.000000	-71837.117188	-187500.015625	-187500.015625	-187500.015625	-187500.015625	-187500.015625	460.000000	428.000000	1019.000000	1607949002.669284
505	-561.229919	26828.865234	-45486.894531	-187500.015625	-187500.015625	-187500.015625	-187500.015625	-187500.015625	460.000000	430.000000	1018.000000	1607949002.669288
506	-430.069885	26953.542969	-38625.535156	-187500.015625	-187500.015625	-187500.015625	-187500.015625	-187500.015625	462.000000	428.000000	1018.000000	1607949002.669289
507	109.367081	27483.099609	-61688.734375	-187500.015625	-187500.015625	-187500.015625	-187500.015625	-187500.015625	462.000000	429.000000	1018.000000	1607949002.669291
508	286.459961	27663.390625	-82369.078125	-187500.015625	-187500.015625	-187500.015625	-187500.015625	-187500.015625	460.000000	429.000000	1018.000000	1607949002.669292
509	-130.109497	27252.386719	-72206.656250	-187500.015625	-187500.015625	-187500.015625	-187500.015625	-187500.015625	460.000000	429.000000	1018.000000	1607949002.669294
510	-559.486511	26827.255859	-45801.605469	-187500.015625	-187500.015625	-187500.015625	-187500.015625	-187500.015625	460.000000	429.000000	1020.000000	1607949002.669296
511	-436.909546	26941.763672	-38438.269531	-187500.015625	-187500.015625	-187500.015625	-187500.015625	-187500.015625	461.000000	428.000000	1018.000000	1607949002.669298
512	109.076508	27477.400391	-61291.519531	-187500.015625	-187500.015625	-187500.015625	-187500.015625	-187500.015625	462.000000	429.000000	1018.000000	1607949002.669300
513	291.466736	27664.150391	-82220.937500	-187500.015625	-187500.015625	-187500.015625	-187500.015625	-187500.015625	461.000000	429.000000	1018.000000	1607949002.669302
514	-127.471992	27252.318359	-72419.132812	-187500.015625	-187500.015625	-187500.015625	-187500.015625	-187500.015625	460.000000	429.000000	1018.000000	1607949002.669304
515	-565.432068	26820.058594	-46045.015625	-187500.015625	-187500.015625	-187500.015625	-187500.015625	-187500.015625	460.000000	429.000000	1018.000000	1607949002.669305
516	-443.480957	26937.226562	-38382.300781	-187500.015625	-187500.015625	-187500.015625	-187500.015625	-187500.015625	461.000000	429.000000	1019.000000	1607949002.669307
517	107.891869	27480.216797	-60977.500000	-187500.015625	-187500.015625	-187500.015625	-187500.015625	-187500.015625	461.000000	430.000000	1018.000000	1607949002.669308
518	298.149902	27673.873047	-82176.562500	-187500.015625	-187500.015625	-187500.015625	-187500.015625	-187500.015625	460.000000	429.000000	1019.000000	1607949002.669310
519	-111.512848	27271.564453	-72740.554688	-187500.015625	-187500.015625	-187500.015625	-187500.015625	-187500.015625	460.000000	428.000000	1018.000000	1607949002.669312
520	-555.351440	26831.927734	-46302.152344	-187500.015625	-187500.015625	-187500.015625	-187500.015625	-187500.015625	460.000000	430.000000	1018.000000	1607949002.669313
521	-447.683075	26932.197266	-38146.691406	-187500.015625	-187500.015625	-187500.015625	-187500.015625	-187500.015625	461.000000	430.000000	1018.000000	1607949002.669315
522	98.213562	27466.761719	-60550.246094	-187500.015625	-187500.015625	-187500.015625	-187500.015625	-187500.015625	462.000000	428.000000	1019.000000	1607949002.669316
523	299.491028	27672.308594	-82050.882812	-187500.015625	-187500.015625	-187500.015625	-187500.015625	-187500.015625	460.000000	430.000000	1018.000000	1607949002.669318
524	-102.862724	27277.642578	-73022.609375	-187500.015625	-187500.015625	-187500.015625	-187500.015625	-187500.015625	460.000000	428.000000	1019.000000	1607949002.669320
525	-543.728516	26842.074219	-46647.976562	-187500.015625	-187500.015625	-187500.015625	-187500.015625	-187500.015625	460.000000	429.000000	1018.000000	1607949002.669321
526	-442.922150	26938.410156	-38134.578125	-187500.015625	-187500.015625	-187500.015625	-187500.015625	-187500.015625	462.000000	429.000000	1018.000000	1607949002.669323
527	96.626587	27468.146484	-60245.972656	-187500.015625	-187500.015625	-187500.015625	-187500.015625	-187500.015625	461.000000	428.000000	1017.000000	1607949002.669324
528	302.419098	27676.287109	-81935.210938	-187500.015625	-187500.015625	-187500.015625	-187500.015625	-187500.015625	461.000000	429.000000	1019.000000	1607949002.669326
529	-90.949242	27292.462891	-73253.976562	-187500.015625	-187500.015625	-187500.015625	-187500.015625	-187500.015625	460.000000	428.000000	1018.000000	1607949002.669327
530	-535.860718	26854.210938	-46836.445312	-187500.015625	-187500.015625	-187500.015625	-187500.015625	-187500.015625	460.000000	429.000000	1018.000000	1607949002.669329
531	-449.962952	26933.470703	-37932.183594	-187500.015625	-187500.015625	-187500.015625	-187500.015625	-187500.015625	462.000000	428.000000	1019.000000	1607949002.669331
532	87.261208	27460.681641	-59788.878906	-187500.015625	-187500.015625	-187500.015625	-187500.015625	-187500.015625	462.000000	429.000000	1018.000000	1607949002.669332
533	301.592072	27677.248047	-81777.539062	-187500.015625	-187500.015625	-187500.015625	-187500.015625	-187500.015625	460.000000	430.000000	1017.000000	1607949002.669334
534	-88.088219	27295.480469	-73506.484375	-187500.015625	-187500.015625	-187500.015625	-187500.015625	-187500.015625	460.000000	428.000000	1019.000000	1607949002.669336
535	-537.827637	26849.607422	-47139.761719	-187500.015625	-187500.015625	-187500.015625	-187500.015625	-187500.015625	460.000000	430.000000	1018.000000	1607949002.669338
536	-457.070801	26923.726562	-37918.882812	-187500.015625	-187500.015625	-187500.015625	-187500.015625	-187500.015625	461.000000	429.000000	1018.000000	1607949002.669340
537	80.332169	27450.623047	-59467.507812	-187500.015625	-187500.015625	-187500.015625	-187500.015625	-187500.015625	461.000000	430.000000	1019.000000	1607949002.669341
538	308.252899	27681.919922	-81626.531250	-187500.015625	-187500.015625	-187500.015625	-187500.015625	-187500.015625	460.000000	429.000000	1018.000000	1607949002.669343
539	-78.365211	27303.056641	-73734.085938	-187500.015625	-187500.015625	-187500.015625	-187500.015625	-187500.015625	460.000000	429.000000	1019.000000	1607949002.669344
540	-528.439941	26857.318359	-47543.031250	-187500.015625	-187500.015625	-187500.015625	-187500.015625	-187500.015625	460.000000	431.000000	1018.000000	1607949002.669346
541	-445.112610	26934.812500	-38443.367188	-187500.015625	-187500.015625	-187500.015625	-187500.015625	-187500.015625	461.000000	429.000000	1018.000000	1607949002.669348
542	51.856045	27425.880859	-58786.761719	-187500.015625	-187500.015625	-187500.015625	-187500.015625	-187500.015625	462.000000	429.000000	1019.000000	1607949002.669349
543	273.875916	27647.810547	-80353.445312	-187500.015625	-187500.015625	-187500.015625	-187500.015625	-187500.015625	460.000000	429.000000	1018.000000	1607949002.669351
544	-87.328262	27293.400391	-73179.851562	-187500.015625	-187500.015625	-187500.015625	-187500.015625	-187500.015625	460.000000	428.000000	1018.000000	1607949002.669352
545	-529.155151	26855.753906	-47156.390625	-187500.015625	-187500.015625	-187500.015625	-187500.015625	-187500.015625	460.000000	430.000000	1018.000000	1607949002.669354
546	-467.531433	26912.148438	-37211.093750	-187500.015625	-187500.015625	-187500.015625	-187500.015625	-187500.015625	462.000000	429.000000	1018.000000	1607949002.669356
547	71.547928	27442.375000	-58542.210938	-187500.015625	-187500.015625	-187500.015625	-187500.015625	-187500.015625	461.000000	427.000000	1018.000000	1607949002.669357
548	309.035217	27682.166016	-81440.679688	-187500.015625	-187500.015625	-187500.015625	-187500.015625	-187500.015625	461.000000	430.000000	1019.000000	1607949002.669359
549	-70.117416	27310.568359	-74449.632812	-187500.015625	-187500.015625	-187500.015625	-187500.015625	-187500.015625	460.000000	429.000000	1018.000000	1607949002.669360
550	-536.263062	26850.835938	-48148.984375	-187500.015625	-187500.015625	-187500.015625	-187500.015625	-187500.015625	461.000000	428.000000	1019.000000	1607949002.669362
551	-487.335052	26894.847656	-37622.121094	-187500.015625	-187500.015625	-187500.015625	-187500.015625	-187500.015625	462.000000	429.000000	1018.000000	1607949002.669363
552	47.989193	27421.656250	-58511.656250	-187500.015625	-187500.015625	-187500.015625	-187500.015625	-187500.015625	462.000000	429.000000	1018.000000	1607949002.669365
553	295.043030	27674.833984	-81535.296875	-187500.015625	-187500.015625	-187500.015625	-187500.015625	-187500.015625	461.000000	430.000000	1018.000000	1607949002.669367
554	-81.896790	27307.035156	-74806.476562	-187500.015625	-187500.015625	-187500.015625	-187500.015625	-187500.015625	460.000000	428.000000	1018.000000	1607949002.669369
555	-548.534119	26845.292969	-48526.351562	-187500.015625	-187500.015625	-187500.015625	-187500.015625	-187500.015625	461.000000	429.000000	1019.000000	1607949002.669370
556	-491.671295	26895.919922	-38028.855469	-187500.015625	-187500.015625	-187500.015625	-187500.015625	-187500.015625	461.000000	429.000000	1018.000000	1607949002.669372
557	16.674400	27397.380859	-57870.718750	-187500.015625	-187500.015625	-187500.015625	-187500.015625	-187500.015625	462.000000	429.000000	1017.000000	1607949002.669373
558	260.800140	27643.072266	-80490.015625	-187500.015625	-187500.015625	-187500.015625	-187500.015625	-187500.015625	461.000000	428.000000	1019.000000	1607949002.669375
559	-93.922028	27297.335938	-74469.640625	-187500.015625	-187500.015625	-187500.015625	-187500.015625	-187500.015625	460.000000	429.000000	1018.000000	1607949002.669377
560	-561.162903	26834.408203	-48381.957031	-187500.015625	-187500.015625	-187500.015625	-187500.015625	-187500.015625	460.000000	428.000000	1019.000000	1607949002.669379
561	-522.270813	26868.673828	-37109.238281	-187500.015625	-187500.015625	-187500.015625	-187500.015625	-187500.015625	462.000000	429.000000	1019.000000	1607949002.669380
562	16.830862	27398.587891	-57574.046875	-187500.015625	-187500.015625	-187500.015625	-187500.015625	-187500.015625	462.000000	429.000000	1018.000000	1607949002.669382
563	269.070282	27654.269531	-81141.906250	-187500.015625	-187500.015625	-187500.015625	-187500.015625	-187500.015625	461.000000	429.000000	1018.000000	1607949002.669383
564	-89.518730	27303.080078	-75271.109375	-187500.015625	-187500.015625	-187500.015625	-187500.015625	-187500.015625	460.000000	428.000000	1018.000000	1607949002.669385
565	-560.089966	26838.587891	-49022.203125	-187500.015625	-187500.015625	-187500.015625	-187500.015625	-187500.015625	460.000000	430.000000	1018.000000	1607949002.669387
566	-535.011353	26859.597656	-37295.804688	-187500.015625	-187500.015625	-187500.015625	-187500.015625	-187500.015625	462.000000	428.000000	1019.000000	1607949002.669388
567	-2.369285	27381.712891	-57427.417969	-187500.015625	-187500.015625	-187500.015625	-187500.015625	-187500.015625	462.000000	428.000000	1018.000000	1607949002.669390
568	264.979919	27651.164062	-81173.398438	-187500.015625	-187500.015625	-187500.015625	-187500.015625	-187500.015625	461.000000	430.000000	1018.000000	1607949002.669391
569	-87.261208	27306.968750	-75709.539062	-187500.015625	-187500.015625	-187500.015625	-187500.015625	-187500.015625	460.000000	429.000000	1018.000000	1607949002.669393
570	-562.615723	26835.660156	-49429.585938	-187500.015625	-187500.015625	-187500.015625	-187500.015625	-187500.015625	460.000000	429.000000	1018.000000	1607949002.669394
571	-536.263062	26857.429688	-37222.023438	-187500.015625	-187500.015625	-187500.015625	-187500.015625	-187500.015625	462.000000	428.000000	1018.000000	1607949002.669396
572	-2.816320	27380.371094	-56968.558594	-187500.015625	-187500.015625	-187500.015625	-187500.015625	-187500.015625	462.000000	429.000000	1019.000000	1607949002.669398
573	266.857452	27652.638672	-80917.070312	-187500.015625	-187500.015625	-187500.015625	-187500.015625	-187500.015625	461.000000	429.000000	1019.000000	1607949002.669399
574	-77.024109	27319.441406	-75909.429688	-187500.015625	-187500.015625	-187500.015625	-187500.015625	-187500.015625	460.000000	428.000000	1018.000000	1607949002.669401
575	-552.423340	26850.658203	-49786.406250	-187500.015625	-187500.015625	-187500.015625	-187500.015625	-187500.015625	460.000000	429.000000	1019.000000	1607949002.669403
576	-542.186218	26858.123047	-37298.488281	-187500.015625	-187500.015625	-187500.015625	-187500.015625	-187500.015625	462.000000	428.000000	1019.000000	1607949002.669404
577	-16.473234	27375.476562	-56668.597656	-187500.015625	-187500.015625	-187500.015625	-187500.015625	-187500.015625	462.000000	430.000000	1018.000000	1607949002.669406
578	259.235535	27652.884766	-80748.804688	-187500.015625	-187500.015625	-187500.015625	-187500.015625	-187500.015625	461.000000	430.000000	1019.000000	1607949002.669407
579	-86.769470	27314.568359	-76071.789062	-187500.015625	-187500.015625	-187500.015625	-187500.015625	-187500.015625	460.000000	428.000000	1018.000000	1607949002.669409
580	-560.961731	26845.115234	-49961.464844	-187500.015625	-187500.015625	-187500.015625	-187500.015625	-187500.015625	460.000000	429.000000	1019.000000	1607949002.669410
581	-559.575928	26842.230469	-37051.636719	-187500.015625	-187500.015625	-187500.015625	-187500.015625	-187500.015625	461.000000	430.000000	1018.000000	1607949002.669412
582	-31.426552	27360.433594	-56124.558594	-187500.015625	-187500.015625	-187500.015625	-187500.015625	-187500.015625	462.000000	428.000000	1019.000000	1607949002.669415
583	256.732117	27651.140625	-80458.234375	-187500.015625	-187500.015625	-187500.015625	-187500.015625	-187500.015625	461.000000	429.000000	1018.000000	1607949002.669416
584	-83.126137	27320.513672	-76237.531250	-187500.015625	-187500.015625	-187500.015625	-187500.015625	-187500.015625	460.000000	429.000000	1017.000000	1607949002.669418
585	-558.391235	26851.261719	-50230.312500	-187500.015625	-187500.015625	-187500.015625	-187500.015625	-187500.015625	460.000000	428.000000	1019.000000	1607949002.669419
586	-557.877197	26848.445312	-37092.851562	-187500.015625	-187500.015625	-187500.015625	-187500.015625	-187500.015625	462.000000	429.000000	1019.000000	1607949002.669421
587	-43.831768	27351.494141	-55659.886719	-187500.015625	-187500.015625	-187500.015625	-187500.015625	-187500.015625	462.000000	430.000000	1018.000000	1607949002.669422
588	253.714645	27647.587891	-80031.312500	-187500.015625	-187500.015625	-187500.015625	-187500.015625	-187500.015625	461.000000	430.000000	1019.000000	1607949002.669424
589	-66.272919	27335.691406	-76299.171875	-187500.015625	-187500.015625	-187500.015625	-187500.015625	-187500.015625	460.000000	429.000000	1018.000000	1607949002.669426
590	-547.818909	26857.474609	-50463.980469	-187500.015625	-187500.015625	-187500.015625	-187500.015625	-187500.015625	460.000000	431.000000	1018.000000	1607949002.669427
591	-556.871338	26843.349609	-37199.648438	-187500.015625	-187500.015625	-187500.015625	-187500.015625	-187500.015625	462.000000	428.000000	1019.000000	1607949002.669429
592	-58.338051	27334.394531	-55124.742188	-187500.015625	-187500.015625	-187500.015625	-187500.015625	-187500.015625	462.000000	429.000000	1018.000000	1607949002.669430
593	236.123825	27628.566406	-79456.070312	-187500.015625	-187500.015625	-187500.015625	-187500.015625	-187500.015625	461.000000	430.000000	1019.000000	1607949002.669432
594	-81.628571	27319.597656	-76279.039062	-187500.015625	-187500.015625	-187500.015625	-187500.015625	-187500.015625	460.000000	429.000000	1019.000000	1607949002.669434
595	-564.470947	26843.304688	-50585.371094	-187500.015625	-187500.015625	-187500.015625	-187500.015625	-187500.015625	460.000000	429.000000	1019.000000	1607949002.669435
596	-577.926697	26826.517578	-36882.457031	-187500.015625	-187500.015625	-187500.015625	-187500.015625	-187500.015625	461.000000	428.000000	1018.000000	1607949002.669437
597	-65.423553	27332.046875	-54775.050781	-187500.015625	-187500.015625	-187500.015625	-187500.015625	-187500.015625	462.000000	428.000000	1019.000000	1607949002.669438
598	245.086868	27642.177734	-79491.000000	-187500.015625	-187500.015625	-187500.015625	-187500.015625	-187500.015625	461.000000	429.000000	1018.000000	1607949002.669440
599	-62.629585	27339.289062	-76682.101562	-187500.015625	-187500.015625	-187500.015625	-187500.015625	-187500.015625	460.000000	430.000000	1019.000000	1607949002.669442
600	-543.013245	26860.939453	-51086.160156	-187500.015625	-187500.015625	-187500.015625	-187500.015625	-187500.015625	460.000000	430.000000	1019.000000	1607949002.669443
601	-565.655579	26837.917969	-37010.621094	-187500.015625	-187500.015625	-187500.015625	-187500.015625	-187500.015625	461.000000	429.000000	1018.000000	1607949002.669445
602	-69.625679	27327.197266	-54445.785156	-187500.015625	-187500.015625	-187500.015625	-187500.015625	-187500.015625	462.000000	428.000000	1019.000000	1607949003.148687
603	242.695236	27639.875000	-79334.742188	-187500.015625	-187500.015625	-187500.015625	-187500.015625	-187500.015625	461.000000	430.000000	1019.000000	1607949003.148815
604	-56.393448	27348.185547	-76968.835938	-187500.015625	-187500.015625	-187500.015625	-187500.015625	-187500.015625	460.000000	429.000000	1018.000000	1607949003.148817
605	-543.505005	26865.007812	-51402.347656	-187500.015625	-187500.015625	-187500.015625	-187500.015625	-187500.015625	461.000000	429.000000	1019.000000	1607949003.148826
606	-583.984009	26821.175781	-36744.210938	-187500.015625	-187500.015625	-187500.015625	-187500.015625	-187500.015625	462.000000	428.000000	1018.000000	1607949003.148828
607	-70.206825	27325.207031	-54312.746094	-187500.015625	-187500.015625	-187500.015625	-187500.015625	-187500.015625	462.000000	429.000000	1018.000000	1607949003.148829
608	255.502777	27651.878906	-79648.273438	-187500.015625	-187500.015625	-187500.015625	-187500.015625	-187500.015625	461.000000	429.000000	1018.000000	1607949003.148831
609	-48.972672	27355.761719	-77595.015625	-187500.015625	-187500.015625	-187500.015625	-187500.015625	-187500.015625	460.000000	430.000000	1018.000000	1607949003.148832
610	-545.628418	26865.164062	-52011.054688	-187500.015625	-187500.015625	-187500.015625	-187500.015625	-187500.015625	460.000000	430.000000	1018.000000	1607949003.148834
611	-592.477661	26815.566406	-36885.093750	-187500.015625	-187500.015625	-187500.015625	-187500.015625	-187500.015625	462.000000	428.000000	1019.000000	1607949003.148836
612	-81.382698	27317.003906	-54116.050781	-187500.015625	-187500.015625	-187500.015625	-187500.015625	-187500.015625	462.000000	429.000000	1018.000000	1607949003.148838
613	246.047989	27644.726562	-79588.726562	-187500.015625	-187500.015625	-187500.015625	-187500.015625	-187500.015625	461.000000	428.000000	1018.000000	1607949003.148840
614	-49.531464	27355.650391	-77802.593750	-187500.015625	-187500.015625	-187500.015625	-187500.015625	-187500.015625	460.000000	429.000000	1018.000000	1607949003.148842
615	-538.520569	26870.796875	-52383.925781	-187500.015625	-187500.015625	-187500.015625	-187500.015625	-187500.015625	461.000000	429.000000	1018.000000	1607949003.148843
616	-582.218201	26822.160156	-37525.605469	-187500.015625	-187500.015625	-187500.015625	-187500.015625	-187500.015625	461.000000	429.000000	1018.000000	1607949003.148845
617	-103.712090	27292.328125	-53590.453125	-187500.015625	-187500.015625	-187500.015625	-187500.015625	-187500.015625	462.000000	428.000000	1018.000000	1607949003.148846
618	231.608765	27626.218750	-78353.546875	-187500.015625	-187500.015625	-187500.015625	-187500.015625	-187500.015625	461.000000	429.000000	1018.000000	1607949003.148848
619	-43.764713	27360.523438	-77268.500000	-187500.015625	-187500.015625	-187500.015625	-187500.015625	-187500.015625	460.000000	429.000000	1019.000000	1607949003.148850
620	-534.966614	26873.457031	-52120.175781	-187500.015625	-187500.015625	-187500.015625	-187500.015625	-187500.015625	461.000000	430.000000	1018.000000	1607949003.148852
621	-600.636047	26805.060547	-36458.777344	-187500.015625	-187500.015625	-187500.015625	-187500.015625	-187500.015625	462.000000	429.000000	1018.000000	1607949003.148853
622	-93.452637	27302.722656	-53200.972656	-187500.015625	-187500.015625	-187500.015625	-187500.015625	-187500.015625	462.000000	429.000000	1018.000000	1607949003.148855
623	244.818649	27640.925781	-79090.304688	-187500.015625	-187500.015625	-187500.015625	-187500.015625	-187500.015625	461.000000	429.000000	1019.000000	1607949003.148857
624	-38.333241	27365.753906	-78215.656250	-187500.015625	-187500.015625	-187500.015625	-187500.015625	-187500.015625	460.000000	427.000000	1018.000000	1607949003.148858
625	-532.016174	26875.423828	-52980.875000	-187500.015625	-187500.015625	-187500.015625	-187500.015625	-187500.015625	460.000000	430.000000	1018.000000	1607949003.148860
626	-608.749756	26792.296875	-36909.812500	-187500.015625	-187500.015625	-187500.015625	-187500.015625	-187500.015625	462.000000	429.000000	1019.000000	1607949003.148862
627	-106.751930	27284.371094	-53091.515625	-187500.015625	-187500.015625	-187500.015625	-187500.015625	-187500.015625	462.000000	428.000000	1018.000000	1607949003.148863
628	247.143234	27639.628906	-78957.468750	-187500.015625	-187500.015625	-187500.015625	-187500.015625	-187500.015625	461.000000	429.000000	1018.000000	1607949003.148865
629	-34.555798	27368.234375	-78442.148438	-187500.015625	-187500.015625	-187500.015625	-187500.015625	-187500.015625	460.000000	429.000000	1019.000000	1607949003.148868
630	-535.234863	26874.150391	-53346.148438	-187500.015625	-187500.015625	-187500.015625	-187500.015625	-187500.015625	460.000000	429.000000	1018.000000	1607949003.148870
631	-604.525269	26804.478516	-37455.375000	-187500.015625	-187500.015625	-187500.015625	-187500.015625	-187500.015625	461.000000	429.000000	1018.000000	1607949003.148871
632	-128.947205	27275.363281	-52740.191406	-187500.015625	-187500.015625	-187500.015625	-187500.015625	-187500.015625	462.000000	428.000000	1019.000000	1607949003.148873
633	208.340607	27610.728516	-77551.695312	-187500.015625	-187500.015625	-187500.015625	-187500.015625	-187500.015625	461.000000	431.000000	1019.000000	1607949003.148874
634	-42.177742	27366.648438	-77687.710938	-187500.015625	-187500.015625	-187500.015625	-187500.015625	-187500.015625	460.000000	429.000000	1018.000000	1607949003.148876
635	-535.927734	26877.748047	-53029.289062	-187500.015625	-187500.015625	-187500.015625	-187500.015625	-187500.015625	460.000000	430.000000	1019.000000	1607949003.148878
636	-624.105408	26786.017578	-36519.261719	-187500.015625	-187500.015625	-187500.015625	-187500.015625	-187500.015625	462.000000	429.000000	1019.000000	1607949003.148879
637	-121.794655	27277.933594	-52153.257812	-187500.015625	-187500.015625	-187500.015625	-187500.015625	-187500.015625	462.000000	428.000000	1018.000000	1607949003.148881
638	243.946930	27643.988281	-78403.078125	-187500.015625	-187500.015625	-187500.015625	-187500.015625	-187500.015625	461.000000	429.000000	1018.000000	1607949003.148883
639	-24.922194	27383.255859	-78736.476562	-187500.015625	-187500.015625	-187500.015625	-187500.015625	-187500.015625	460.000000	428.000000	1018.000000	1607949003.148884
640	-525.064819	26888.521484	-53919.937500	-187500.015625	-187500.015625	-187500.015625	-187500.015625	-187500.015625	460.000000	429.000000	1018.000000	1607949003.148886
641	-629.447449	26781.322266	-36895.332031	-187500.015625	-187500.015625	-187500.015625	-187500.015625	-187500.015625	461.000000	429.000000	1019.000000	1607949003.148888
642	-132.702301	27267.673828	-52171.851562	-187500.015625	-187500.015625	-187500.015625	-187500.015625	-187500.015625	462.000000	428.000000	1019.000000	1607949003.148889
643	237.353165	27638.019531	-78499.367188	-187500.015625	-187500.015625	-187500.015625	-187500.015625	-187500.015625	461.000000	431.000000	1018.000000	1607949003.148891
644	-25.726856	27383.255859	-79213.218750	-187500.015625	-187500.015625	-187500.015625	-187500.015625	-187500.015625	460.000000	429.000000	1019.000000	1607949003.148892
645	-524.863647	26887.136719	-54419.500000	-187500.015625	-187500.015625	-187500.015625	-187500.015625	-187500.015625	460.000000	429.000000	1019.000000	1607949003.148894
646	-626.765259	26782.328125	-36970.632812	-187500.015625	-187500.015625	-187500.015625	-187500.015625	-187500.015625	462.000000	429.000000	1019.000000	1607949003.148896
647	-132.054108	27266.982422	-51781.925781	-187500.015625	-187500.015625	-187500.015625	-187500.015625	-187500.015625	462.000000	429.000000	1018.000000	1607949003.148898
648	245.668015	27644.837891	-78208.976562	-187500.015625	-187500.015625	-187500.015625	-187500.015625	-187500.015625	461.000000	429.000000	1018.000000	1607949003.148899
649	-7.063151	27399.794922	-79367.625000	-187500.015625	-187500.015625	-187500.015625	-187500.015625	-187500.015625	460.000000	428.000000	1018.000000	1607949003.148901
650	-520.192139	26891.695312	-54773.886719	-187500.015625	-187500.015625	-187500.015625	-187500.015625	-187500.015625	461.000000	428.000000	1019.000000	1607949003.148902
651	-639.148132	26769.476562	-37138.226562	-187500.015625	-187500.015625	-187500.015625	-187500.015625	-187500.015625	461.000000	430.000000	1018.000000	1607949003.148904
652	-153.489426	27245.189453	-51512.476562	-187500.015625	-187500.015625	-187500.015625	-187500.015625	-187500.015625	462.000000	429.000000	1018.000000	1607949003.148908
653	231.251144	27629.056641	-77915.250000	-187500.015625	-187500.015625	-187500.015625	-187500.015625	-187500.015625	461.000000	430.000000	1018.000000	1607949003.148909
654	-12.181701	27394.609375	-79457.585938	-187500.015625	-187500.015625	-187500.015625	-187500.015625	-187500.015625	460.000000	429.000000	1018.000000	1607949003.148911
655	-524.953064	26888.298828	-55009.585938	-187500.015625	-187500.015625	-187500.015625	-187500.015625	-187500.015625	460.000000	429.000000	1019.000000	1607949003.148912
656	-655.464905	26757.228516	-37070.390625	-187500.015625	-187500.015625	-187500.015625	-187500.015625	-187500.015625	461.000000	429.000000	1018.000000	1607949003.148914
657	-176.355255	27229.140625	-51075.613281	-187500.015625	-187500.015625	-187500.015625	-187500.015625	-187500.015625	462.000000	429.000000	1017.000000	1607949003.148916
658	212.386261	27617.835938	-77611.804688	-187500.015625	-187500.015625	-187500.015625	-187500.015625	-187500.015625	461.000000	430.000000	1019.000000	1607949003.148917
659	-25.123360	27387.591797	-79671.625000	-187500.015625	-187500.015625	-187500.015625	-187500.015625	-187500.015625	460.000000	429.000000	1019.000000	1607949003.148919
660	-536.799500	26880.609375	-55375.574219	-187500.015625	-187500.015625	-187500.015625	-187500.015625	-187500.015625	461.000000	429.000000	1018.000000	1607949003.148921
661	-659.957581	26754.992188	-37136.550781	-187500.015625	-187500.015625	-187500.015625	-187500.015625	-187500.015625	462.000000	429.000000	1019.000000	1607949003.148922
662	-174.880035	27227.083984	-50807.347656	-187500.015625	-187500.015625	-187500.015625	-187500.015625	-187500.015625	462.000000	428.000000	1018.000000	1607949003.148924
663	221.550476	27617.748047	-77407.148438	-187500.015625	-187500.015625	-187500.015625	-187500.015625	-187500.015625	461.000000	429.000000	1018.000000	1607949003.148926
664	-3.620982	27398.164062	-79825.695312	-187500.015625	-187500.015625	-187500.015625	-187500.015625	-187500.015625	460.000000	429.000000	1018.000000	1607949003.148927
665	-511.206726	26895.316406	-55704.769531	-187500.015625	-187500.015625	-187500.015625	-187500.015625	-187500.015625	460.000000	429.000000	1018.000000	1607949003.148929
666	-645.339539	26761.048828	-37135.632812	-187500.015625	-187500.015625	-187500.015625	-187500.015625	-187500.015625	462.000000	430.000000	1018.000000	1607949003.148930
667	-169.627380	27229.162109	-50473.566406	-187500.015625	-187500.015625	-187500.015625	-187500.015625	-187500.015625	462.000000	429.000000	1018.000000	1607949003.148932
668	228.121902	27624.720703	-77230.390625	-187500.015625	-187500.015625	-187500.015625	-187500.015625	-187500.015625	461.000000	429.000000	1019.000000	1607949003.148934
669	0.312924	27407.507812	-80097.117188	-187500.015625	-187500.015625	-187500.015625	-187500.015625	-187500.015625	460.000000	429.000000	1019.000000	1607949003.148935
670	-511.206726	26903.027344	-56123.507812	-187500.015625	-187500.015625	-187500.015625	-187500.015625	-187500.015625	460.000000	429.000000	1017.000000	1607949003.148937
671	-653.810852	26760.781250	-37158.613281	-187500.015625	-187500.015625	-187500.015625	-187500.015625	-187500.015625	461.000000	428.000000	1018.000000	1607949003.148938
672	-179.059814	27226.681641	-50086.660156	-187500.015625	-187500.015625	-187500.015625	-187500.015625	-187500.015625	462.000000	429.000000	1018.000000	1607949003.148940
673	229.284180	27632.388672	-76991.453125	-187500.015625	-187500.015625	-187500.015625	-187500.015625	-187500.015625	461.000000	430.000000	1018.000000	1607949003.148942
674	9.566546	27420.626953	-80234.132812	-187500.015625	-187500.015625	-187500.015625	-187500.015625	-187500.015625	460.000000	429.000000	1019.000000	1607949003.148944
675	-498.510925	26918.226562	-56474.027344	-187500.015625	-187500.015625	-187500.015625	-187500.015625	-187500.015625	460.000000	430.000000	1017.000000	1607949003.148947
676	-647.015930	26768.537109	-37310.738281	-187500.015625	-187500.015625	-187500.015625	-187500.015625	-187500.015625	461.000000	431.000000	1018.000000	1607949003.148948
677	-181.227936	27225.250000	-49863.765625	-187500.015625	-187500.015625	-187500.015625	-187500.015625	-187500.015625	462.000000	429.000000	1019.000000	1607949003.148950
678	227.920731	27632.923828	-76832.289062	-187500.015625	-187500.015625	-187500.015625	-187500.015625	-187500.015625	461.000000	429.000000	1018.000000	1607949003.148951
679	10.393560	27425.052734	-80439.210938	-187500.015625	-187500.015625	-187500.015625	-187500.015625	-187500.015625	460.000000	428.000000	1019.000000	1607949003.148953
680	-499.583832	26921.312500	-56786.707031	-187500.015625	-187500.015625	-187500.015625	-187500.015625	-187500.015625	460.000000	429.000000	1018.000000	1607949003.148955
681	-666.104309	26753.740234	-37261.699219	-187500.015625	-187500.015625	-187500.015625	-187500.015625	-187500.015625	461.000000	430.000000	1018.000000	1607949003.148956
682	-210.329910	27196.550781	-49428.890625	-187500.015625	-187500.015625	-187500.015625	-187500.015625	-187500.015625	462.000000	429.000000	1018.000000	1607949003.148958
683	210.575775	27611.824219	-76550.562500	-187500.015625	-187500.015625	-187500.015625	-187500.015625	-187500.015625	461.000000	429.000000	1018.000000	1607949003.148960
684	16.428532	27423.109375	-80688.367188	-187500.015625	-187500.015625	-187500.015625	-187500.015625	-187500.015625	460.000000	429.000000	1018.000000	1607949003.148961
685	-485.971619	26924.753906	-57246.593750	-187500.015625	-187500.015625	-187500.015625	-187500.015625	-187500.015625	460.000000	429.000000	1019.000000	1607949003.148963
686	-660.404602	26749.203125	-37420.664062	-187500.015625	-187500.015625	-187500.015625	-187500.015625	-187500.015625	461.000000	429.000000	1018.000000	1607949003.148964
687	-201.053940	27200.261719	-49153.117188	-187500.015625	-187500.015625	-187500.015625	-187500.015625	-187500.015625	462.000000	429.000000	1019.000000	1607949003.148966
688	226.601974	27626.039062	-76306.304688	-187500.015625	-187500.015625	-187500.015625	-187500.015625	-187500.015625	462.000000	429.000000	1018.000000	1607949003.148968
689	34.175816	27441.660156	-80807.390625	-187500.015625	-187500.015625	-187500.015625	-187500.015625	-187500.015625	460.000000	429.000000	1018.000000	1607949003.148969
690	-479.266083	26936.980469	-57523.800781	-187500.015625	-187500.015625	-187500.015625	-187500.015625	-187500.015625	461.000000	430.000000	1019.000000	1607949003.148971
691	-664.629089	26755.328125	-37479.671875	-187500.015625	-187500.015625	-187500.015625	-187500.015625	-187500.015625	462.000000	429.000000	1018.000000	1607949003.148973
692	-221.930466	27189.623047	-48881.164062	-187500.015625	-187500.015625	-187500.015625	-187500.015625	-187500.015625	462.000000	429.000000	1019.000000	1607949003.148974
693	202.015060	27611.757812	-76008.375000	-187500.015625	-187500.015625	-187500.015625	-187500.015625	-187500.015625	461.000000	429.000000	1018.000000	1607949003.148976
694	23.402275	27443.023438	-80907.476562	-187500.015625	-187500.015625	-187500.015625	-187500.015625	-187500.015625	460.000000	429.000000	1017.000000	1607949003.148977
695	-483.311768	26942.589844	-57859.097656	-187500.015625	-187500.015625	-187500.015625	-187500.015625	-187500.015625	460.000000	430.000000	1018.000000	1607949003.148979
696	-670.082947	26756.667969	-37503.835938	-187500.015625	-187500.015625	-187500.015625	-187500.015625	-187500.015625	461.000000	428.000000	1019.000000	1607949003.148981
697	-220.365845	27195.835938	-48466.894531	-187500.015625	-187500.015625	-187500.015625	-187500.015625	-187500.015625	462.000000	428.000000	1018.000000	1607949003.148982
698	211.648666	27622.396484	-75613.734375	-187500.015625	-187500.015625	-187500.015625	-187500.015625	-187500.015625	461.000000	429.000000	1019.000000	1607949003.148985
699	24.586918	27444.857422	-80949.296875	-187500.015625	-187500.015625	-187500.015625	-187500.015625	-187500.015625	460.000000	429.000000	1018.000000	1607949003.148986
700	-495.381683	26931.191406	-58168.871094	-187500.015625	-187500.015625	-187500.015625	-187500.015625	-187500.015625	460.000000	429.000000	1018.000000	1607949003.148988
701	-690.713562	26735.679688	-37715.996094	-187500.015625	-187500.015625	-187500.015625	-187500.015625	-187500.015625	461.000000	429.000000	1019.000000	1607949003.148990
702	-251.635925	27164.296875	-48260.117188	-187500.015625	-187500.015625	-187500.015625	-187500.015625	-187500.015625	462.000000	429.000000	1019.000000	1607949003.148991
703	185.541824	27595.708984	-75353.789062	-187500.015625	-187500.015625	-187500.015625	-187500.015625	-187500.015625	461.000000	430.000000	1017.000000	1607949003.148993
704	18.350782	27436.832031	-81095.320312	-187500.015625	-187500.015625	-187500.015625	-187500.015625	-187500.015625	460.000000	428.000000	1019.000000	1607949003.148995
705	-491.045471	26932.197266	-58479.359375	-187500.015625	-187500.015625	-187500.015625	-187500.015625	-187500.015625	460.000000	429.000000	1018.000000	1607949003.148997
706	-697.508484	26723.767578	-37653.277344	-187500.015625	-187500.015625	-187500.015625	-187500.015625	-187500.015625	461.000000	428.000000	1018.000000	1607949003.148998
707	-257.134460	27155.267578	-47863.687500	-187500.015625	-187500.015625	-187500.015625	-187500.015625	-187500.015625	462.000000	429.000000	1018.000000	1607949003.149000
708	202.618561	27610.683594	-75188.273438	-187500.015625	-187500.015625	-187500.015625	-187500.015625	-187500.015625	462.000000	429.000000	1019.000000	1607949003.149002
709	51.207844	27465.644531	-81384.171875	-187500.015625	-187500.015625	-187500.015625	-187500.015625	-187500.015625	460.000000	429.000000	1019.000000	1607949003.149004
710	-458.769531	26959.242188	-58981.312500	-187500.015625	-187500.015625	-187500.015625	-187500.015625	-187500.015625	461.000000	428.000000	1019.000000	1607949003.149005
711	-671.334595	26744.599609	-37889.871094	-187500.015625	-187500.015625	-187500.015625	-187500.015625	-187500.015625	461.000000	429.000000	1018.000000	1607949003.149007
712	-240.527115	27166.443359	-47691.871094	-187500.015625	-187500.015625	-187500.015625	-187500.015625	-187500.015625	462.000000	429.000000	1018.000000	1607949003.149009
713	212.989761	27617.345703	-74992.578125	-187500.015625	-187500.015625	-187500.015625	-187500.015625	-187500.015625	462.000000	429.000000	1019.000000	1607949003.149011
714	54.202980	27466.605469	-81518.304688	-187500.015625	-187500.015625	-187500.015625	-187500.015625	-187500.015625	460.000000	428.000000	1018.000000	1607949003.149012
715	-463.105774	26956.851562	-59280.578125	-187500.015625	-187500.015625	-187500.015625	-187500.015625	-187500.015625	460.000000	430.000000	1018.000000	1607949003.149014
716	-684.700989	26738.697266	-37959.003906	-187500.015625	-187500.015625	-187500.015625	-187500.015625	-187500.015625	461.000000	428.000000	1019.000000	1607949003.149016
717	-257.469727	27156.966797	-47431.203125	-187500.015625	-187500.015625	-187500.015625	-187500.015625	-187500.015625	462.000000	429.000000	1018.000000	1607949003.149018
718	196.695343	27606.884766	-74801.164062	-187500.015625	-187500.015625	-187500.015625	-187500.015625	-187500.015625	462.000000	429.000000	1019.000000	1607949003.149019
719	44.591728	27462.269531	-81706.437500	-187500.015625	-187500.015625	-187500.015625	-187500.015625	-187500.015625	460.000000	428.000000	1018.000000	1607949003.149021
720	-474.348694	26949.341797	-59669.031250	-187500.015625	-187500.015625	-187500.015625	-187500.015625	-187500.015625	460.000000	430.000000	1019.000000	1607949003.149023
721	-698.737854	26726.226562	-38044.656250	-187500.015625	-187500.015625	-187500.015625	-187500.015625	-187500.015625	461.000000	429.000000	1018.000000	1607949003.149024
722	-277.631012	27138.816406	-47047.449219	-187500.015625	-187500.015625	-187500.015625	-187500.015625	-187500.015625	462.000000	428.000000	1019.000000	1607949003.627993
723	181.183228	27594.144531	-74426.437500	-187500.015625	-187500.015625	-187500.015625	-187500.015625	-187500.015625	461.000000	430.000000	1018.000000	1607949003.628139
724	36.902729	27456.435547	-81751.992188	-187500.015625	-187500.015625	-187500.015625	-187500.015625	-187500.015625	460.000000	428.000000	1019.000000	1607949003.628173
725	-474.661621	26950.011719	-59959.601562	-187500.015625	-187500.015625	-187500.015625	-187500.015625	-187500.015625	460.000000	429.000000	1018.000000	1607949003.628175
726	-706.404480	26719.341797	-38217.257812	-187500.015625	-187500.015625	-187500.015625	-187500.015625	-187500.015625	461.000000	430.000000	1019.000000	1607949003.628178
727	-295.311249	27122.701172	-46841.902344	-187500.015625	-187500.015625	-187500.015625	-187500.015625	-187500.015625	462.000000	429.000000	1018.000000	1607949003.628180
728	169.292099	27584.019531	-74166.820312	-187500.015625	-187500.015625	-187500.015625	-187500.015625	-187500.015625	461.000000	429.000000	1018.000000	1607949003.628181
729	34.913425	27456.234375	-81890.710938	-187500.015625	-187500.015625	-187500.015625	-187500.015625	-187500.015625	460.000000	429.000000	1018.000000	1607949003.628184
730	-473.432281	26952.804688	-60309.609375	-187500.015625	-187500.015625	-187500.015625	-187500.015625	-187500.015625	460.000000	428.000000	1019.000000	1607949003.628186
731	-701.196533	26723.587891	-38593.324219	-187500.015625	-187500.015625	-187500.015625	-187500.015625	-187500.015625	461.000000	430.000000	1018.000000	1607949003.628188
732	-293.523102	27123.527344	-46800.035156	-187500.015625	-187500.015625	-187500.015625	-187500.015625	-187500.015625	462.000000	429.000000	1018.000000	1607949003.628190
733	156.193985	27566.517578	-73110.585938	-187500.015625	-187500.015625	-187500.015625	-187500.015625	-187500.015625	462.000000	429.000000	1019.000000	1607949003.628192
734	44.234100	27457.417969	-81255.453125	-187500.015625	-187500.015625	-187500.015625	-187500.015625	-187500.015625	460.000000	429.000000	1018.000000	1607949003.628194
735	-450.141754	26968.183594	-60239.828125	-187500.015625	-187500.015625	-187500.015625	-187500.015625	-187500.015625	461.000000	428.000000	1019.000000	1607949003.628196
736	-692.278198	26726.269531	-38196.156250	-187500.015625	-187500.015625	-187500.015625	-187500.015625	-187500.015625	461.000000	429.000000	1018.000000	1607949003.628198
737	-290.550323	27115.257812	-46163.972656	-187500.015625	-187500.015625	-187500.015625	-187500.015625	-187500.015625	462.000000	428.000000	1018.000000	1607949003.628199
738	183.753677	27584.533203	-73581.046875	-187500.015625	-187500.015625	-187500.015625	-187500.015625	-187500.015625	462.000000	429.000000	1019.000000	1607949003.628201
739	60.483818	27470.695312	-82107.703125	-187500.015625	-187500.015625	-187500.015625	-187500.015625	-187500.015625	460.000000	430.000000	1018.000000	1607949003.628203
740	-450.164124	26967.781250	-61022.160156	-187500.015625	-187500.015625	-187500.015625	-187500.015625	-187500.015625	460.000000	429.000000	1019.000000	1607949003.628205
741	-685.684448	26733.535156	-39045.054688	-187500.015625	-187500.015625	-187500.015625	-187500.015625	-187500.015625	461.000000	429.000000	1018.000000	1607949003.628207
742	-301.323853	27110.339844	-46441.937500	-187500.015625	-187500.015625	-187500.015625	-187500.015625	-187500.015625	462.000000	429.000000	1018.000000	1607949003.628208
743	151.455414	27557.375000	-72403.023438	-187500.015625	-187500.015625	-187500.015625	-187500.015625	-187500.015625	462.000000	428.000000	1019.000000	1607949003.628210
744	65.445908	27479.255859	-81238.281250	-187500.015625	-187500.015625	-187500.015625	-187500.015625	-187500.015625	460.000000	429.000000	1018.000000	1607949003.628212
745	-444.218567	26974.955078	-60735.746094	-187500.015625	-187500.015625	-187500.015625	-187500.015625	-187500.015625	460.000000	429.000000	1017.000000	1607949003.628232
746	-709.220825	26711.585938	-38235.160156	-187500.015625	-187500.015625	-187500.015625	-187500.015625	-187500.015625	461.000000	430.000000	1018.000000	1607949003.628234
747	-312.522095	27099.187500	-45407.656250	-187500.015625	-187500.015625	-187500.015625	-187500.015625	-187500.015625	462.000000	428.000000	1019.000000	1607949003.628235
748	179.663315	27584.912109	-73095.250000	-187500.015625	-187500.015625	-187500.015625	-187500.015625	-187500.015625	461.000000	430.000000	1018.000000	1607949003.628237
749	78.029938	27490.857422	-82452.835938	-187500.015625	-187500.015625	-187500.015625	-187500.015625	-187500.015625	460.000000	429.000000	1019.000000	1607949003.628255
750	-430.002838	26987.808594	-61857.714844	-187500.015625	-187500.015625	-187500.015625	-187500.015625	-187500.015625	460.000000	428.000000	1018.000000	1607949003.628257
751	-697.284973	26719.519531	-39048.539062	-187500.015625	-187500.015625	-187500.015625	-187500.015625	-187500.015625	461.000000	430.000000	1018.000000	1607949003.628259
752	-313.080872	27093.800781	-45655.425781	-187500.015625	-187500.015625	-187500.015625	-187500.015625	-187500.015625	462.000000	428.000000	1018.000000	1607949003.628260
753	183.127838	27582.611328	-73031.640625	-187500.015625	-187500.015625	-187500.015625	-187500.015625	-187500.015625	461.000000	429.000000	1019.000000	1607949003.628262
754	89.652847	27494.388672	-82678.179688	-187500.015625	-187500.015625	-187500.015625	-187500.015625	-187500.015625	461.000000	429.000000	1019.000000	1607949003.628263
755	-415.228333	26994.894531	-62253.875000	-187500.015625	-187500.015625	-187500.015625	-187500.015625	-187500.015625	460.000000	430.000000	1018.000000	1607949003.628265
756	-687.763123	26723.677734	-39196.351562	-187500.015625	-187500.015625	-187500.015625	-187500.015625	-187500.015625	461.000000	430.000000	1018.000000	1607949003.628267
757	-306.084778	27093.845703	-45377.101562	-187500.015625	-187500.015625	-187500.015625	-187500.015625	-187500.015625	462.000000	429.000000	1018.000000	1607949003.628268
758	191.509735	27585.695312	-72506.617188	-187500.015625	-187500.015625	-187500.015625	-187500.015625	-187500.015625	462.000000	429.000000	1018.000000	1607949003.628270
759	117.100784	27518.884766	-82632.539062	-187500.015625	-187500.015625	-187500.015625	-187500.015625	-187500.015625	460.000000	429.000000	1018.000000	1607949003.628272
760	-383.086548	27022.095703	-62571.761719	-187500.015625	-187500.015625	-187500.015625	-187500.015625	-187500.015625	460.000000	429.000000	1018.000000	1607949003.628273
761	-660.918701	26744.800781	-39355.140625	-187500.015625	-187500.015625	-187500.015625	-187500.015625	-187500.015625	462.000000	430.000000	1019.000000	1607949003.628275
762	-287.532837	27108.396484	-45108.968750	-187500.015625	-187500.015625	-187500.015625	-187500.015625	-187500.015625	462.000000	429.000000	1018.000000	1607949003.628277
763	209.815811	27597.630859	-72128.671875	-187500.015625	-187500.015625	-187500.015625	-187500.015625	-187500.015625	462.000000	430.000000	1019.000000	1607949003.628278
764	137.642044	27532.744141	-82626.351562	-187500.015625	-187500.015625	-187500.015625	-187500.015625	-187500.015625	460.000000	429.000000	1017.000000	1607949003.628280
765	-361.785309	27041.876953	-62797.132812	-187500.015625	-187500.015625	-187500.015625	-187500.015625	-187500.015625	460.000000	429.000000	1018.000000	1607949003.628282
766	-636.734131	26769.320312	-39765.472656	-187500.015625	-187500.015625	-187500.015625	-187500.015625	-187500.015625	461.000000	430.000000	1017.000000	1607949003.628283
767	-280.827301	27117.783203	-45181.300781	-187500.015625	-187500.015625	-187500.015625	-187500.015625	-187500.015625	462.000000	429.000000	1018.000000	1607949003.628285
768	190.414505	27584.287109	-71025.835938	-187500.015625	-187500.015625	-187500.015625	-187500.015625	-187500.015625	461.000000	430.000000	1018.000000	1607949003.628287
769	140.167786	27537.080078	-81789.679688	-187500.015625	-187500.015625	-187500.015625	-187500.015625	-187500.015625	460.000000	428.000000	1019.000000	1607949003.628289
770	-358.678436	27042.949219	-62595.296875	-187500.015625	-187500.015625	-187500.015625	-187500.015625	-187500.015625	460.000000	428.000000	1018.000000	1607949003.628290
771	-656.001343	26746.230469	-39085.421875	-187500.015625	-187500.015625	-187500.015625	-187500.015625	-187500.015625	461.000000	430.000000	1018.000000	1607949003.628292
772	-289.589203	27101.154297	-44152.761719	-187500.015625	-187500.015625	-187500.015625	-187500.015625	-187500.015625	462.000000	429.000000	1018.000000	1607949003.628294
773	222.645721	27604.179688	-71649.250000	-187500.015625	-187500.015625	-187500.015625	-187500.015625	-187500.015625	461.000000	429.000000	1020.000000	1607949003.628295
774	153.221207	27540.544922	-82978.078125	-187500.015625	-187500.015625	-187500.015625	-187500.015625	-187500.015625	460.000000	430.000000	1018.000000	1607949003.628297
775	-360.846558	27031.460938	-63646.566406	-187500.015625	-187500.015625	-187500.015625	-187500.015625	-187500.015625	460.000000	428.000000	1018.000000	1607949003.628298
776	-665.500793	26730.539062	-39848.597656	-187500.015625	-187500.015625	-187500.015625	-187500.015625	-187500.015625	461.000000	430.000000	1019.000000	1607949003.628300
777	-313.840820	27072.923828	-44393.492188	-187500.015625	-187500.015625	-187500.015625	-187500.015625	-187500.015625	462.000000	429.000000	1017.000000	1607949003.628302
778	200.271622	27578.921875	-71578.953125	-187500.015625	-187500.015625	-187500.015625	-187500.015625	-187500.015625	462.000000	428.000000	1019.000000	1607949003.628303
779	150.270767	27536.968750	-83214.226562	-187500.015625	-187500.015625	-187500.015625	-187500.015625	-187500.015625	460.000000	428.000000	1018.000000	1607949003.628305
780	-349.648315	27041.339844	-64086.292969	-187500.015625	-187500.015625	-187500.015625	-187500.015625	-187500.015625	460.000000	429.000000	1019.000000	1607949003.628306
781	-661.656311	26730.472656	-39973.433594	-187500.015625	-187500.015625	-187500.015625	-187500.015625	-187500.015625	461.000000	430.000000	1019.000000	1607949003.628308
782	-318.422943	27063.960938	-44025.960938	-187500.015625	-187500.015625	-187500.015625	-187500.015625	-187500.015625	462.000000	429.000000	1019.000000	1607949003.628309
783	210.866348	27585.494141	-71260.351562	-187500.015625	-187500.015625	-187500.015625	-187500.015625	-187500.015625	461.000000	429.000000	1018.000000	1607949003.628311
784	169.001541	27552.501953	-83308.679688	-187500.015625	-187500.015625	-187500.015625	-187500.015625	-187500.015625	461.000000	428.000000	1019.000000	1607949003.628313
785	-329.688232	27062.798828	-64556.261719	-187500.015625	-187500.015625	-187500.015625	-187500.015625	-187500.015625	460.000000	429.000000	1018.000000	1607949003.628314
786	-646.121826	26748.710938	-40351.535156	-187500.015625	-187500.015625	-187500.015625	-187500.015625	-187500.015625	461.000000	429.000000	1018.000000	1607949003.628316
787	-311.315094	27072.990234	-43944.957031	-187500.015625	-187500.015625	-187500.015625	-187500.015625	-187500.015625	462.000000	429.000000	1019.000000	1607949003.628318
788	210.464020	27586.791016	-70923.203125	-187500.015625	-187500.015625	-187500.015625	-187500.015625	-187500.015625	462.000000	429.000000	1019.000000	1607949003.628319
789	177.159927	27559.767578	-83316.101562	-187500.015625	-187500.015625	-187500.015625	-187500.015625	-187500.015625	460.000000	429.000000	1018.000000	1607949003.628321
790	-325.530792	27063.111328	-64767.417969	-187500.015625	-187500.015625	-187500.015625	-187500.015625	-187500.015625	460.000000	428.000000	1018.000000	1607949003.628322
791	-652.469727	26738.810547	-40370.132812	-187500.015625	-187500.015625	-187500.015625	-187500.015625	-187500.015625	461.000000	429.000000	1018.000000	1607949003.628325
792	-328.615326	27055.691406	-43567.996094	-187500.015625	-187500.015625	-187500.015625	-187500.015625	-187500.015625	461.000000	429.000000	1018.000000	1607949003.628327
793	199.064636	27575.771484	-70558.109375	-187500.015625	-187500.015625	-187500.015625	-187500.015625	-187500.015625	462.000000	429.000000	1019.000000	1607949003.628328
794	172.711929	27557.017578	-83405.460938	-187500.015625	-187500.015625	-187500.015625	-187500.015625	-187500.015625	460.000000	428.000000	1019.000000	1607949003.628330
795	-321.999207	27071.248047	-65171.269531	-187500.015625	-187500.015625	-187500.015625	-187500.015625	-187500.015625	460.000000	429.000000	1018.000000	1607949003.628331
796	-649.742859	26745.515625	-40623.781250	-187500.015625	-187500.015625	-187500.015625	-187500.015625	-187500.015625	461.000000	429.000000	1018.000000	1607949003.628333
797	-330.783447	27054.886719	-43353.351562	-187500.015625	-187500.015625	-187500.015625	-187500.015625	-187500.015625	462.000000	429.000000	1019.000000	1607949003.628334
798	196.337723	27575.882812	-70234.632812	-187500.015625	-187500.015625	-187500.015625	-187500.015625	-187500.015625	461.000000	430.000000	1018.000000	1607949003.628336
799	180.535034	27567.701172	-83410.203125	-187500.015625	-187500.015625	-187500.015625	-187500.015625	-187500.015625	460.000000	428.000000	1018.000000	1607949003.628338
800	-318.981720	27074.242188	-65462.089844	-187500.015625	-187500.015625	-187500.015625	-187500.015625	-187500.015625	460.000000	429.000000	1018.000000	1607949003.628339
801	-659.018799	26735.009766	-40771.011719	-187500.015625	-187500.015625	-187500.015625	-187500.015625	-187500.015625	461.000000	429.000000	1019.000000	1607949003.628341
802	-342.316956	27042.546875	-43154.445312	-187500.015625	-187500.015625	-187500.015625	-187500.015625	-187500.015625	462.000000	429.000000	1018.000000	1607949003.628343
803	185.228897	27562.113281	-69853.023438	-187500.015625	-187500.015625	-187500.015625	-187500.015625	-187500.015625	462.000000	429.000000	1020.000000	1607949003.628344
804	173.918915	27557.330078	-83345.382812	-187500.015625	-187500.015625	-187500.015625	-187500.015625	-187500.015625	460.000000	430.000000	1018.000000	1607949003.628346
805	-316.120697	27074.980469	-65683.078125	-187500.015625	-187500.015625	-187500.015625	-187500.015625	-187500.015625	460.000000	430.000000	1018.000000	1607949003.628347
806	-653.207336	26741.425781	-40909.906250	-187500.015625	-187500.015625	-187500.015625	-187500.015625	-187500.015625	461.000000	430.000000	1018.000000	1607949003.628349
807	-349.514221	27036.535156	-42867.449219	-187500.015625	-187500.015625	-187500.015625	-187500.015625	-187500.015625	462.000000	429.000000	1019.000000	1607949003.628350
808	175.885864	27553.910156	-69434.929688	-187500.015625	-187500.015625	-187500.015625	-187500.015625	-187500.015625	461.000000	429.000000	1018.000000	1607949003.628352
809	180.199753	27567.970703	-83370.773438	-187500.015625	-187500.015625	-187500.015625	-187500.015625	-187500.015625	461.000000	428.000000	1019.000000	1607949003.628354
810	-307.135315	27087.384766	-66073.453125	-187500.015625	-187500.015625	-187500.015625	-187500.015625	-187500.015625	460.000000	429.000000	1018.000000	1607949003.628356
811	-655.062561	26741.492188	-41190.171875	-187500.015625	-187500.015625	-187500.015625	-187500.015625	-187500.015625	461.000000	429.000000	1018.000000	1607949003.628357
812	-359.907776	27028.310547	-42706.804688	-187500.015625	-187500.015625	-187500.015625	-187500.015625	-187500.015625	462.000000	428.000000	1018.000000	1607949003.628359
813	172.376648	27554.201172	-69163.335938	-187500.015625	-187500.015625	-187500.015625	-187500.015625	-187500.015625	462.000000	429.000000	1018.000000	1607949003.628361
814	181.876144	27568.931641	-83443.195312	-187500.015625	-187500.015625	-187500.015625	-187500.015625	-187500.015625	460.000000	429.000000	1018.000000	1607949003.628363
815	-311.851532	27082.490234	-66399.210938	-187500.015625	-187500.015625	-187500.015625	-187500.015625	-187500.015625	460.000000	428.000000	1019.000000	1607949003.628365
816	-664.114990	26735.724609	-41278.394531	-187500.015625	-187500.015625	-187500.015625	-187500.015625	-187500.015625	461.000000	429.000000	1018.000000	1607949003.628367
817	-360.757141	27031.728516	-42403.449219	-187500.015625	-187500.015625	-187500.015625	-187500.015625	-187500.015625	462.000000	428.000000	1018.000000	1607949003.628368
818	185.094788	27569.982422	-68885.835938	-187500.015625	-187500.015625	-187500.015625	-187500.015625	-187500.015625	462.000000	429.000000	1018.000000	1607949003.628370
819	202.797363	27591.417969	-83563.937500	-187500.015625	-187500.015625	-187500.015625	-187500.015625	-187500.015625	460.000000	429.000000	1018.000000	1607949003.628372
820	-286.191711	27108.685547	-66833.437500	-187500.015625	-187500.015625	-187500.015625	-187500.015625	-187500.015625	460.000000	428.000000	1018.000000	1607949003.628373
821	-647.865295	26750.634766	-41568.968750	-187500.015625	-187500.015625	-187500.015625	-187500.015625	-187500.015625	461.000000	429.000000	1019.000000	1607949003.628375
822	-361.740631	27029.806641	-42256.621094	-187500.015625	-187500.015625	-187500.015625	-187500.015625	-187500.015625	462.000000	429.000000	1018.000000	1607949003.628376
823	173.874207	27556.906250	-68593.320312	-187500.015625	-187500.015625	-187500.015625	-187500.015625	-187500.015625	461.000000	430.000000	1018.000000	1607949003.628378
824	194.348404	27582.812500	-83564.164062	-187500.015625	-187500.015625	-187500.015625	-187500.015625	-187500.015625	461.000000	429.000000	1019.000000	1607949003.628380
825	-292.494904	27103.412109	-67135.984375	-187500.015625	-187500.015625	-187500.015625	-187500.015625	-187500.015625	460.000000	429.000000	1018.000000	1607949003.628381
826	-657.364807	26742.318359	-41748.632812	-187500.015625	-187500.015625	-187500.015625	-187500.015625	-187500.015625	461.000000	428.000000	1018.000000	1607949003.628383
827	-379.577301	27012.820312	-41971.097656	-187500.015625	-187500.015625	-187500.015625	-187500.015625	-187500.015625	462.000000	428.000000	1019.000000	1607949003.628385
828	172.287247	27556.525391	-68213.117188	-187500.015625	-187500.015625	-187500.015625	-187500.015625	-187500.015625	462.000000	429.000000	1018.000000	1607949003.628386
829	205.680740	27595.910156	-83604.062500	-187500.015625	-187500.015625	-187500.015625	-187500.015625	-187500.015625	461.000000	428.000000	1019.000000	1607949003.628388
830	-278.927399	27118.296875	-67505.101562	-187500.015625	-187500.015625	-187500.015625	-187500.015625	-187500.015625	460.000000	428.000000	1020.000000	1607949003.628389
831	-649.273438	26751.505859	-41975.121094	-187500.015625	-187500.015625	-187500.015625	-187500.015625	-187500.015625	461.000000	430.000000	1018.000000	1607949003.628391
832	-378.616180	27013.490234	-41739.824219	-187500.015625	-187500.015625	-187500.015625	-187500.015625	-187500.015625	462.000000	429.000000	1018.000000	1607949003.628393
833	169.001541	27552.011719	-67969.640625	-187500.015625	-187500.015625	-187500.015625	-187500.015625	-187500.015625	462.000000	429.000000	1019.000000	1607949003.628394
834	213.459152	27600.380859	-83649.523438	-187500.015625	-187500.015625	-187500.015625	-187500.015625	-187500.015625	461.000000	428.000000	1018.000000	1607949003.628396
835	-267.885651	27127.037109	-67817.742188	-187500.015625	-187500.015625	-187500.015625	-187500.015625	-187500.015625	460.000000	427.000000	1018.000000	1607949003.628397
836	-643.394958	26756.087891	-42227.851562	-187500.015625	-187500.015625	-187500.015625	-187500.015625	-187500.015625	461.000000	428.000000	1019.000000	1607949003.628399
837	-385.254639	27006.560547	-41572.031250	-187500.015625	-187500.015625	-187500.015625	-187500.015625	-187500.015625	462.000000	429.000000	1018.000000	1607949003.628400
838	167.414566	27551.541016	-67665.414062	-187500.015625	-187500.015625	-187500.015625	-187500.015625	-187500.015625	462.000000	429.000000	1019.000000	1607949003.628403
839	220.119965	27610.527344	-83732.671875	-187500.015625	-187500.015625	-187500.015625	-187500.015625	-187500.015625	461.000000	428.000000	1019.000000	1607949003.628405
840	-263.348236	27133.138672	-68171.968750	-187500.015625	-187500.015625	-187500.015625	-187500.015625	-187500.015625	460.000000	428.000000	1019.000000	1607949003.628406
841	-649.049927	26751.214844	-42378.929688	-187500.015625	-187500.015625	-187500.015625	-187500.015625	-187500.015625	461.000000	429.000000	1018.000000	1607949003.628408
842	-393.927124	26997.396484	-41292.031250	-187500.015625	-187500.015625	-187500.015625	-187500.015625	-187500.015625	462.000000	428.000000	1019.000000	1607949004.107529
843	165.067627	27548.054688	-67186.523438	-187500.015625	-187500.015625	-187500.015625	-187500.015625	-187500.015625	462.000000	430.000000	1018.000000	1607949004.107658
844	220.410538	27609.566406	-83635.148438	-187500.015625	-187500.015625	-187500.015625	-187500.015625	-187500.015625	461.000000	428.000000	1018.000000	1607949004.107660
845	-259.034363	27138.035156	-68519.625000	-187500.015625	-187500.015625	-187500.015625	-187500.015625	-187500.015625	460.000000	429.000000	1018.000000	1607949004.107661
846	-644.199585	26756.958984	-42888.503906	-187500.015625	-187500.015625	-187500.015625	-187500.015625	-187500.015625	461.000000	430.000000	1019.000000	1607949004.107663
847	-392.407227	27002.494141	-41669.929688	-187500.015625	-187500.015625	-187500.015625	-187500.015625	-187500.015625	462.000000	428.000000	1018.000000	1607949004.107665
848	130.735352	27518.439453	-66020.929688	-187500.015625	-187500.015625	-187500.015625	-187500.015625	-187500.015625	462.000000	429.000000	1019.000000	1607949004.107666
849	206.708923	27596.558594	-82291.320312	-187500.015625	-187500.015625	-187500.015625	-187500.015625	-187500.015625	461.000000	428.000000	1019.000000	1607949004.107668
850	-255.525131	27141.476562	-67868.140625	-187500.015625	-187500.015625	-187500.015625	-187500.015625	-187500.015625	460.000000	429.000000	1018.000000	1607949004.107670
851	-641.115051	26758.748047	-42507.027344	-187500.015625	-187500.015625	-187500.015625	-187500.015625	-187500.015625	461.000000	430.000000	1019.000000	1607949004.107671
852	-394.664734	26998.023438	-41104.277344	-187500.015625	-187500.015625	-187500.015625	-187500.015625	-187500.015625	462.000000	429.000000	1019.000000	1607949004.107673
853	127.628456	27513.656250	-65493.671875	-187500.015625	-187500.015625	-187500.015625	-187500.015625	-187500.015625	462.000000	431.000000	1019.000000	1607949004.107675
854	207.893570	27595.619141	-82192.703125	-187500.015625	-187500.015625	-187500.015625	-187500.015625	-187500.015625	461.000000	429.000000	1019.000000	1607949004.107677
855	-242.494064	27154.150391	-68153.195312	-187500.015625	-187500.015625	-187500.015625	-187500.015625	-187500.015625	460.000000	429.000000	1018.000000	1607949004.107678
856	-631.816711	26769.878906	-42606.132812	-187500.015625	-187500.015625	-187500.015625	-187500.015625	-187500.015625	461.000000	430.000000	1018.000000	1607949004.107680
857	-399.850342	26993.150391	-40807.847656	-187500.015625	-187500.015625	-187500.015625	-187500.015625	-187500.015625	462.000000	429.000000	1018.000000	1607949004.107682
858	133.752838	27519.064453	-65467.964844	-187500.015625	-187500.015625	-187500.015625	-187500.015625	-187500.015625	462.000000	429.000000	1019.000000	1607949004.107683
859	223.763306	27612.427734	-82715.289062	-187500.015625	-187500.015625	-187500.015625	-187500.015625	-187500.015625	461.000000	430.000000	1018.000000	1607949004.107685
860	-234.089813	27163.380859	-68899.093750	-187500.015625	-187500.015625	-187500.015625	-187500.015625	-187500.015625	460.000000	430.000000	1018.000000	1607949004.107686
861	-640.355103	26762.771484	-43064.703125	-187500.015625	-187500.015625	-187500.015625	-187500.015625	-187500.015625	461.000000	429.000000	1018.000000	1607949004.107690
862	-417.843506	26979.716797	-40468.300781	-187500.015625	-187500.015625	-187500.015625	-187500.015625	-187500.015625	462.000000	428.000000	1019.000000	1607949004.107692
863	144.481674	27533.681641	-65839.476562	-187500.015625	-187500.015625	-187500.015625	-187500.015625	-187500.015625	462.000000	429.000000	1019.000000	1607949004.107693
864	231.787582	27625.861328	-83643.648438	-187500.015625	-187500.015625	-187500.015625	-187500.015625	-187500.015625	461.000000	428.000000	1019.000000	1607949004.107695
865	-236.012054	27163.001953	-69882.437500	-187500.015625	-187500.015625	-187500.015625	-187500.015625	-187500.015625	460.000000	429.000000	1018.000000	1607949004.107697
866	-650.413391	26750.992188	-43727.722656	-187500.015625	-187500.015625	-187500.015625	-187500.015625	-187500.015625	461.000000	430.000000	1018.000000	1607949004.107698
867	-432.260376	26962.439453	-40410.878906	-187500.015625	-187500.015625	-187500.015625	-187500.015625	-187500.015625	462.000000	429.000000	1019.000000	1607949004.107700
868	147.655624	27534.128906	-65705.007812	-187500.015625	-187500.015625	-187500.015625	-187500.015625	-187500.015625	462.000000	429.000000	1018.000000	1607949004.107702
869	247.567917	27640.679688	-83862.421875	-187500.015625	-187500.015625	-187500.015625	-187500.015625	-187500.015625	461.000000	428.000000	1017.000000	1607949004.107703
870	-219.471771	27180.255859	-70437.656250	-187500.015625	-187500.015625	-187500.015625	-187500.015625	-187500.015625	460.000000	428.000000	1019.000000	1607949004.107705
871	-639.125732	26762.972656	-44146.078125	-187500.015625	-187500.015625	-187500.015625	-187500.015625	-187500.015625	461.000000	430.000000	1019.000000	1607949004.107706
872	-430.159302	26964.652344	-40455.113281	-187500.015625	-187500.015625	-187500.015625	-187500.015625	-187500.015625	462.000000	430.000000	1018.000000	1607949004.107708
873	135.742142	27521.322266	-65279.628906	-187500.015625	-187500.015625	-187500.015625	-187500.015625	-187500.015625	462.000000	429.000000	1019.000000	1607949004.107710
874	246.070343	27636.769531	-83674.398438	-187500.015625	-187500.015625	-187500.015625	-187500.015625	-187500.015625	461.000000	429.000000	1019.000000	1607949004.107711
875	-210.240494	27187.677734	-70568.390625	-187500.015625	-187500.015625	-187500.015625	-187500.015625	-187500.015625	461.000000	429.000000	1019.000000	1607949004.107713
876	-619.143311	26781.144531	-44483.410156	-187500.015625	-187500.015625	-187500.015625	-187500.015625	-187500.015625	461.000000	429.000000	1019.000000	1607949004.107714
877	-412.657898	26981.593750	-40815.289062	-187500.015625	-187500.015625	-187500.015625	-187500.015625	-187500.015625	462.000000	428.000000	1019.000000	1607949004.107716
878	113.658615	27503.195312	-64262.535156	-187500.015625	-187500.015625	-187500.015625	-187500.015625	-187500.015625	462.000000	429.000000	1018.000000	1607949004.107718
879	234.715668	27626.441406	-82362.843750	-187500.015625	-187500.015625	-187500.015625	-187500.015625	-187500.015625	461.000000	429.000000	1018.000000	1607949004.107719
880	-206.284241	27193.400391	-69970.546875	-187500.015625	-187500.015625	-187500.015625	-187500.015625	-187500.015625	460.000000	428.000000	1019.000000	1607949004.107721
881	-629.536865	26774.998047	-43999.093750	-187500.015625	-187500.015625	-187500.015625	-187500.015625	-187500.015625	461.000000	430.000000	1018.000000	1607949004.107723
882	-442.922150	26954.257812	-39886.285156	-187500.015625	-187500.015625	-187500.015625	-187500.015625	-187500.015625	462.000000	430.000000	1018.000000	1607949004.107724
883	103.175652	27489.873047	-64016.667969	-187500.015625	-187500.015625	-187500.015625	-187500.015625	-187500.015625	462.000000	428.000000	1019.000000	1607949004.107726
884	235.922653	27624.273438	-83049.492188	-187500.015625	-187500.015625	-187500.015625	-187500.015625	-187500.015625	461.000000	430.000000	1018.000000	1607949004.107728
885	-200.651596	27196.439453	-70841.039062	-187500.015625	-187500.015625	-187500.015625	-187500.015625	-187500.015625	460.000000	429.000000	1018.000000	1607949004.107730
886	-621.467896	26780.384766	-44589.558594	-187500.015625	-187500.015625	-187500.015625	-187500.015625	-187500.015625	461.000000	429.000000	1018.000000	1607949004.107732
887	-448.241882	26945.630859	-39881.925781	-187500.015625	-187500.015625	-187500.015625	-187500.015625	-187500.015625	462.000000	428.000000	1019.000000	1607949004.107733
888	106.439003	27493.070312	-63929.562500	-187500.015625	-187500.015625	-187500.015625	-187500.015625	-187500.015625	462.000000	430.000000	1018.000000	1607949004.107735
889	239.230713	27627.849609	-83285.968750	-187500.015625	-187500.015625	-187500.015625	-187500.015625	-187500.015625	460.000000	430.000000	1019.000000	1607949004.107737
890	-202.327988	27196.662109	-71354.234375	-187500.015625	-187500.015625	-187500.015625	-187500.015625	-187500.015625	460.000000	428.000000	1019.000000	1607949004.107738
891	-632.152039	26774.482422	-44981.542969	-187500.015625	-187500.015625	-187500.015625	-187500.015625	-187500.015625	461.000000	428.000000	1018.000000	1607949004.107740
892	-462.614044	26937.941406	-39751.839844	-187500.015625	-187500.015625	-187500.015625	-187500.015625	-187500.015625	462.000000	429.000000	1019.000000	1607949004.107742
893	100.985176	27491.839844	-63824.578125	-187500.015625	-187500.015625	-187500.015625	-187500.015625	-187500.015625	462.000000	429.000000	1019.000000	1607949004.107743
894	248.372574	27640.880859	-83512.570312	-187500.015625	-187500.015625	-187500.015625	-187500.015625	-187500.015625	461.000000	430.000000	1019.000000	1607949004.107745
895	-193.275528	27205.044922	-71931.976562	-187500.015625	-187500.015625	-187500.015625	-187500.015625	-187500.015625	460.000000	429.000000	1019.000000	1607949004.107746
896	-635.013062	26768.962891	-45418.855469	-187500.015625	-187500.015625	-187500.015625	-187500.015625	-187500.015625	461.000000	430.000000	1019.000000	1607949004.107748
897	-466.749115	26931.884766	-39661.738281	-187500.015625	-187500.015625	-187500.015625	-187500.015625	-187500.015625	462.000000	429.000000	1018.000000	1607949004.107750
898	106.103729	27494.566406	-63680.230469	-187500.015625	-187500.015625	-187500.015625	-187500.015625	-187500.015625	462.000000	430.000000	1018.000000	1607949004.107751
899	257.916779	27649.642578	-83627.125000	-187500.015625	-187500.015625	-187500.015625	-187500.015625	-187500.015625	461.000000	428.000000	1019.000000	1607949004.107753
900	-184.446594	27214.677734	-72268.929688	-187500.015625	-187500.015625	-187500.015625	-187500.015625	-187500.015625	460.000000	428.000000	1019.000000	1607949004.107755
901	-624.999451	26777.992188	-45844.253906	-187500.015625	-187500.015625	-187500.015625	-187500.015625	-187500.015625	461.000000	430.000000	1017.000000	1607949004.107756
902	-473.007599	26926.296875	-39777.585938	-187500.015625	-187500.015625	-187500.015625	-187500.015625	-187500.015625	462.000000	429.000000	1019.000000	1607949004.107758
903	81.650917	27471.365234	-62759.316406	-187500.015625	-187500.015625	-187500.015625	-187500.015625	-187500.015625	462.000000	428.000000	1018.000000	1607949004.107759
904	248.998428	27639.472656	-82985.789062	-187500.015625	-187500.015625	-187500.015625	-187500.015625	-187500.015625	461.000000	428.000000	1018.000000	1607949004.107761
905	-186.212372	27212.041016	-72199.304688	-187500.015625	-187500.015625	-187500.015625	-187500.015625	-187500.015625	460.000000	428.000000	1019.000000	1607949004.107763
906	-629.916870	26774.550781	-45713.203125	-187500.015625	-187500.015625	-187500.015625	-187500.015625	-187500.015625	461.000000	429.000000	1019.000000	1607949004.107764
907	-485.122253	26912.392578	-39198.542969	-187500.015625	-187500.015625	-187500.015625	-187500.015625	-187500.015625	462.000000	428.000000	1019.000000	1607949004.107766
908	88.267036	27476.484375	-62769.082031	-187500.015625	-187500.015625	-187500.015625	-187500.015625	-187500.015625	462.000000	429.000000	1018.000000	1607949004.107768
909	258.810852	27651.855469	-83311.523438	-187500.015625	-187500.015625	-187500.015625	-187500.015625	-187500.015625	461.000000	429.000000	1019.000000	1607949004.107770
910	-174.053024	27226.255859	-72739.546875	-187500.015625	-187500.015625	-187500.015625	-187500.015625	-187500.015625	460.000000	429.000000	1018.000000	1607949004.107772
911	-628.665161	26776.919922	-46144.839844	-187500.015625	-187500.015625	-187500.015625	-187500.015625	-187500.015625	461.000000	429.000000	1019.000000	1607949004.107773
912	-487.580933	26912.259766	-39243.425781	-187500.015625	-187500.015625	-187500.015625	-187500.015625	-187500.015625	462.000000	429.000000	1018.000000	1607949004.107775
913	82.835564	27473.332031	-62447.464844	-187500.015625	-187500.015625	-187500.015625	-187500.015625	-187500.015625	462.000000	431.000000	1019.000000	1607949004.107776
914	259.704895	27652.638672	-83216.968750	-187500.015625	-187500.015625	-187500.015625	-187500.015625	-187500.015625	461.000000	428.000000	1018.000000	1607949004.107778
915	-168.576843	27232.291016	-72991.093750	-187500.015625	-187500.015625	-187500.015625	-187500.015625	-187500.015625	460.000000	428.000000	1019.000000	1607949004.107780
916	-627.391113	26778.304688	-46344.417969	-187500.015625	-187500.015625	-187500.015625	-187500.015625	-187500.015625	461.000000	430.000000	1018.000000	1607949004.107781
917	-495.448761	26903.251953	-39009.648438	-187500.015625	-187500.015625	-187500.015625	-187500.015625	-187500.015625	462.000000	429.000000	1018.000000	1607949004.107783
918	73.090202	27461.753906	-61981.070312	-187500.015625	-187500.015625	-187500.015625	-187500.015625	-187500.015625	462.000000	429.000000	1019.000000	1607949004.107785
919	260.911896	27651.767578	-83047.187500	-187500.015625	-187500.015625	-187500.015625	-187500.015625	-187500.015625	461.000000	430.000000	1018.000000	1607949004.107786
920	-162.966568	27237.701172	-73245.679688	-187500.015625	-187500.015625	-187500.015625	-187500.015625	-187500.015625	460.000000	429.000000	1018.000000	1607949004.107789
921	-624.641846	26782.037109	-46651.242188	-187500.015625	-187500.015625	-187500.015625	-187500.015625	-187500.015625	461.000000	429.000000	1018.000000	1607949004.107790
922	-498.913269	26902.513672	-38959.355469	-187500.015625	-187500.015625	-187500.015625	-187500.015625	-187500.015625	462.000000	430.000000	1018.000000	1607949004.107792
923	65.311798	27457.955078	-61582.941406	-187500.015625	-187500.015625	-187500.015625	-187500.015625	-187500.015625	462.000000	428.000000	1018.000000	1607949004.107794
924	258.855530	27653.263672	-82874.609375	-187500.015625	-187500.015625	-187500.015625	-187500.015625	-187500.015625	461.000000	429.000000	1019.000000	1607949004.107795
925	-157.892715	27243.177734	-73461.843750	-187500.015625	-187500.015625	-187500.015625	-187500.015625	-187500.015625	460.000000	429.000000	1018.000000	1607949004.107797
926	-623.479553	26783.513672	-46851.332031	-187500.015625	-187500.015625	-187500.015625	-187500.015625	-187500.015625	461.000000	431.000000	1018.000000	1607949004.107799
927	-504.344757	26896.748047	-38840.109375	-187500.015625	-187500.015625	-187500.015625	-187500.015625	-187500.015625	462.000000	429.000000	1019.000000	1607949004.107800
928	56.549911	27448.812500	-61127.570312	-187500.015625	-187500.015625	-187500.015625	-187500.015625	-187500.015625	462.000000	429.000000	1019.000000	1607949004.107802
929	262.878845	27657.958984	-82782.031250	-187500.015625	-187500.015625	-187500.015625	-187500.015625	-187500.015625	461.000000	429.000000	1016.000000	1607949004.107804
930	-151.388367	27252.228516	-73854.117188	-187500.015625	-187500.015625	-187500.015625	-187500.015625	-187500.015625	460.000000	429.000000	1018.000000	1607949004.107805
931	-628.396912	26780.316406	-47262.425781	-187500.015625	-187500.015625	-187500.015625	-187500.015625	-187500.015625	461.000000	429.000000	1019.000000	1607949004.107808
932	-526.025940	26875.982422	-38686.265625	-187500.015625	-187500.015625	-187500.015625	-187500.015625	-187500.015625	462.000000	429.000000	1019.000000	1607949004.107809
933	50.917271	27440.765625	-61236.222656	-187500.015625	-187500.015625	-187500.015625	-187500.015625	-187500.015625	462.000000	428.000000	1018.000000	1607949004.107811
934	265.672821	27658.449219	-83160.085938	-187500.015625	-187500.015625	-187500.015625	-187500.015625	-187500.015625	461.000000	430.000000	1018.000000	1607949004.107812
935	-147.923843	27251.871094	-74351.445312	-187500.015625	-187500.015625	-187500.015625	-187500.015625	-187500.015625	460.000000	429.000000	1019.000000	1607949004.107814
936	-625.111206	26780.115234	-47690.195312	-187500.015625	-187500.015625	-187500.015625	-187500.015625	-187500.015625	461.000000	429.000000	1019.000000	1607949004.107816
937	-527.188232	26874.619141	-38736.667969	-187500.015625	-187500.015625	-187500.015625	-187500.015625	-187500.015625	462.000000	429.000000	1018.000000	1607949004.107817
938	37.506226	27428.673828	-60495.531250	-187500.015625	-187500.015625	-187500.015625	-187500.015625	-187500.015625	462.000000	428.000000	1019.000000	1607949004.107819
939	266.723358	27660.103516	-82660.500000	-187500.015625	-187500.015625	-187500.015625	-187500.015625	-187500.015625	461.000000	429.000000	1018.000000	1607949004.107821
940	-132.903473	27269.261719	-74406.742188	-187500.015625	-187500.015625	-187500.015625	-187500.015625	-187500.015625	460.000000	429.000000	1019.000000	1607949004.107822
941	-615.723511	26792.386719	-47700.609375	-187500.015625	-187500.015625	-187500.015625	-187500.015625	-187500.015625	461.000000	430.000000	1018.000000	1607949004.107824
942	-536.643005	26866.371094	-38193.542969	-187500.015625	-187500.015625	-187500.015625	-187500.015625	-187500.015625	462.000000	429.000000	1018.000000	1607949004.107826
943	39.607288	27432.429688	-60197.468750	-187500.015625	-187500.015625	-187500.015625	-187500.015625	-187500.015625	462.000000	430.000000	1018.000000	1607949004.107827
944	271.506622	27666.048828	-82690.476562	-187500.015625	-187500.015625	-187500.015625	-187500.015625	-187500.015625	461.000000	429.000000	1019.000000	1607949004.107829
945	-126.890846	27274.849609	-74765.625000	-187500.015625	-187500.015625	-187500.015625	-187500.015625	-187500.015625	460.000000	428.000000	1019.000000	1607949004.107830
946	-607.498047	26798.980469	-48191.835938	-187500.015625	-187500.015625	-187500.015625	-187500.015625	-187500.015625	461.000000	429.000000	1017.000000	1607949004.107832
947	-530.518616	26869.322266	-38442.003906	-187500.015625	-187500.015625	-187500.015625	-187500.015625	-187500.015625	462.000000	429.000000	1019.000000	1607949004.107834
948	35.494568	27424.560547	-59863.132812	-187500.015625	-187500.015625	-187500.015625	-187500.015625	-187500.015625	462.000000	429.000000	1019.000000	1607949004.107835
949	274.390015	27665.357422	-82466.203125	-187500.015625	-187500.015625	-187500.015625	-187500.015625	-187500.015625	460.000000	429.000000	1017.000000	1607949004.107837
950	-123.202812	27278.804688	-74910.054688	-187500.015625	-187500.015625	-187500.015625	-187500.015625	-187500.015625	460.000000	428.000000	1019.000000	1607949004.107838
951	-610.828430	26798.085938	-48287.187500	-187500.015625	-187500.015625	-187500.015625	-187500.015625	-187500.015625	461.000000	429.000000	1019.000000	1607949004.107840
952	-542.968567	26861.140625	-38161.355469	-187500.015625	-187500.015625	-187500.015625	-187500.015625	-187500.015625	462.000000	429.000000	1018.000000	1607949004.107842
953	17.143787	27410.859375	-59364.085938	-187500.015625	-187500.015625	-187500.015625	-187500.015625	-187500.015625	462.000000	428.000000	1019.000000	1607949004.107843
954	267.863281	27663.054688	-82282.531250	-187500.015625	-187500.015625	-187500.015625	-187500.015625	-187500.015625	461.000000	429.000000	1018.000000	1607949004.107846
955	-114.798553	27290.562500	-75213.078125	-187500.015625	-187500.015625	-187500.015625	-187500.015625	-187500.015625	460.000000	429.000000	1018.000000	1607949004.107848
956	-602.446533	26808.859375	-48669.402344	-187500.015625	-187500.015625	-187500.015625	-187500.015625	-187500.015625	461.000000	430.000000	1019.000000	1607949004.107849
957	-544.287292	26861.341797	-38074.160156	-187500.015625	-187500.015625	-187500.015625	-187500.015625	-187500.015625	462.000000	428.000000	1017.000000	1607949004.107851
958	23.446980	27417.275391	-59148.234375	-187500.015625	-187500.015625	-187500.015625	-187500.015625	-187500.015625	462.000000	429.000000	1019.000000	1607949004.107852
959	274.971161	27670.050781	-82282.554688	-187500.015625	-187500.015625	-187500.015625	-187500.015625	-187500.015625	461.000000	430.000000	1018.000000	1607949004.107854
960	-115.580864	27288.439453	-75514.765625	-187500.015625	-187500.015625	-187500.015625	-187500.015625	-187500.015625	460.000000	429.000000	1018.000000	1607949004.107856
961	-609.397949	26798.488281	-49094.175781	-187500.015625	-187500.015625	-187500.015625	-187500.015625	-187500.015625	461.000000	430.000000	1018.000000	1607949004.107857
962	-546.343689	26855.798828	-38638.183594	-187500.015625	-187500.015625	-187500.015625	-187500.015625	-187500.015625	462.000000	429.000000	1019.000000	1607949004.587730
963	-13.567509	27382.740234	-58397.976562	-187500.015625	-187500.015625	-187500.015625	-187500.015625	-187500.015625	462.000000	430.000000	1018.000000	1607949004.587841
964	251.613571	27646.513672	-81211.437500	-187500.015625	-187500.015625	-187500.015625	-187500.015625	-187500.015625	461.000000	430.000000	1018.000000	1607949004.587843
965	-118.173668	27283.386719	-75189.921875	-187500.015625	-187500.015625	-187500.015625	-187500.015625	-187500.015625	460.000000	428.000000	1019.000000	1607949004.587845
966	-613.667114	26793.101562	-48901.347656	-187500.015625	-187500.015625	-187500.015625	-187500.015625	-187500.015625	461.000000	430.000000	1018.000000	1607949004.587847
967	-576.719666	26826.070312	-37592.257812	-187500.015625	-187500.015625	-187500.015625	-187500.015625	-187500.015625	462.000000	428.000000	1018.000000	1607949004.587848
968	-4.135073	27389.781250	-58331.726562	-187500.015625	-187500.015625	-187500.015625	-187500.015625	-187500.015625	462.000000	429.000000	1019.000000	1607949004.587850
969	267.975067	27663.031250	-82087.804688	-187500.015625	-187500.015625	-187500.015625	-187500.015625	-187500.015625	461.000000	429.000000	1019.000000	1607949004.587851
970	-110.618782	27292.664062	-76147.382812	-187500.015625	-187500.015625	-187500.015625	-187500.015625	-187500.015625	460.000000	429.000000	1019.000000	1607949004.587853
971	-609.844971	26800.232422	-49731.378906	-187500.015625	-187500.015625	-187500.015625	-187500.015625	-187500.015625	461.000000	430.000000	1018.000000	1607949004.587854
972	-578.060791	26828.216797	-37957.375000	-187500.015625	-187500.015625	-187500.015625	-187500.015625	-187500.015625	462.000000	428.000000	1019.000000	1607949004.587856
973	-11.891128	27381.244141	-58246.097656	-187500.015625	-187500.015625	-187500.015625	-187500.015625	-187500.015625	462.000000	429.000000	1018.000000	1607949004.587858
974	273.741791	27668.351562	-82103.632812	-187500.015625	-187500.015625	-187500.015625	-187500.015625	-187500.015625	461.000000	429.000000	1018.000000	1607949004.587859
975	-90.390450	27313.406250	-76542.382812	-187500.015625	-187500.015625	-187500.015625	-187500.015625	-187500.015625	460.000000	429.000000	1019.000000	1607949004.587861
976	-601.328979	26808.748047	-50054.652344	-187500.015625	-187500.015625	-187500.015625	-187500.015625	-187500.015625	461.000000	429.000000	1018.000000	1607949004.587862
977	-576.384399	26827.904297	-37914.414062	-187500.015625	-187500.015625	-187500.015625	-187500.015625	-187500.015625	462.000000	430.000000	1018.000000	1607949004.587864
978	-14.171005	27379.208984	-57810.996094	-187500.015625	-187500.015625	-187500.015625	-187500.015625	-187500.015625	462.000000	429.000000	1018.000000	1607949004.587870
979	276.669891	27670.341797	-81867.437500	-187500.015625	-187500.015625	-187500.015625	-187500.015625	-187500.015625	461.000000	429.000000	1018.000000	1607949004.587871
980	-89.496384	27311.685547	-76728.554688	-187500.015625	-187500.015625	-187500.015625	-187500.015625	-187500.015625	460.000000	429.000000	1018.000000	1607949004.587873
981	-593.863464	26814.582031	-50376.808594	-187500.015625	-187500.015625	-187500.015625	-187500.015625	-187500.015625	460.000000	428.000000	1019.000000	1607949004.587875
982	-574.238647	26831.480469	-37993.269531	-187500.015625	-187500.015625	-187500.015625	-187500.015625	-187500.015625	462.000000	428.000000	1018.000000	1607949004.587876
983	-20.161272	27374.537109	-57369.906250	-187500.015625	-187500.015625	-187500.015625	-187500.015625	-187500.015625	462.000000	429.000000	1019.000000	1607949004.587878
984	277.251038	27670.921875	-81434.781250	-187500.015625	-187500.015625	-187500.015625	-187500.015625	-187500.015625	461.000000	429.000000	1019.000000	1607949004.587879
985	-75.750061	27327.130859	-76775.085938	-187500.015625	-187500.015625	-187500.015625	-187500.015625	-187500.015625	460.000000	428.000000	1018.000000	1607949004.587881
986	-580.675964	26827.433594	-50694.781250	-187500.015625	-187500.015625	-187500.015625	-187500.015625	-187500.015625	461.000000	429.000000	1018.000000	1607949004.587883
987	-568.650696	26835.458984	-38413.617188	-187500.015625	-187500.015625	-187500.015625	-187500.015625	-187500.015625	462.000000	429.000000	1018.000000	1607949004.587884
988	-45.843426	27352.789062	-56817.597656	-187500.015625	-187500.015625	-187500.015625	-187500.015625	-187500.015625	462.000000	428.000000	1019.000000	1607949004.587886
989	257.067413	27655.791016	-80484.898438	-187500.015625	-187500.015625	-187500.015625	-187500.015625	-187500.015625	461.000000	429.000000	1019.000000	1607949004.587888
990	-84.400185	27321.787109	-76460.937500	-187500.015625	-187500.015625	-187500.015625	-187500.015625	-187500.015625	460.000000	428.000000	1018.000000	1607949004.587889
991	-597.283264	26814.179688	-50550.433594	-187500.015625	-187500.015625	-187500.015625	-187500.015625	-187500.015625	461.000000	429.000000	1018.000000	1607949004.587891
992	-599.965515	26807.207031	-37613.781250	-187500.015625	-187500.015625	-187500.015625	-187500.015625	-187500.015625	461.000000	430.000000	1018.000000	1607949004.587892
993	-45.284634	27351.740234	-56667.570312	-187500.015625	-187500.015625	-187500.015625	-187500.015625	-187500.015625	462.000000	429.000000	1019.000000	1607949004.587894
994	269.807892	27665.177734	-81363.296875	-187500.015625	-187500.015625	-187500.015625	-187500.015625	-187500.015625	461.000000	429.000000	1018.000000	1607949004.587896
995	-74.364250	27329.410156	-77575.617188	-187500.015625	-187500.015625	-187500.015625	-187500.015625	-187500.015625	460.000000	428.000000	1018.000000	1607949004.587898
996	-593.818787	26817.242188	-51518.109375	-187500.015625	-187500.015625	-187500.015625	-187500.015625	-187500.015625	460.000000	429.000000	1018.000000	1607949004.587899
997	-613.242432	26793.906250	-37897.359375	-187500.015625	-187500.015625	-187500.015625	-187500.015625	-187500.015625	462.000000	428.000000	1018.000000	1607949004.587901
998	-56.304043	27341.994141	-56651.902344	-187500.015625	-187500.015625	-187500.015625	-187500.015625	-187500.015625	461.000000	429.000000	1018.000000	1607949004.587902
999	267.729187	27667.525391	-81549.375000	-187500.015625	-187500.015625	-187500.015625	-187500.015625	-187500.015625	461.000000	429.000000	1019.000000	1607949004.587904
1000	-72.956093	27332.851562	-78057.226562	-187500.015625	-187500.015625	-187500.015625	-187500.015625	-187500.015625	460.000000	428.000000	1018.000000	1607949004.587906
1001	-598.892639	26812.302734	-51987.496094	-187500.015625	-187500.015625	-187500.015625	-187500.015625	-187500.015625	460.000000	429.000000	1018.000000	1607949004.587909
1002	-623.971252	26785.054688	-37942.980469	-187500.015625	-187500.015625	-187500.015625	-187500.015625	-187500.015625	462.000000	428.000000	1018.000000	1607949004.587910
1003	-66.317627	27331.376953	-56352.902344	-187500.015625	-187500.015625	-187500.015625	-187500.015625	-187500.015625	462.000000	429.000000	1019.000000	1607949004.587912
1004	266.522186	27662.919922	-81408.804688	-187500.015625	-187500.015625	-187500.015625	-187500.015625	-187500.015625	461.000000	428.000000	1018.000000	1607949004.587913
1005	-66.071754	27337.457031	-78333.046875	-187500.015625	-187500.015625	-187500.015625	-187500.015625	-187500.015625	460.000000	429.000000	1019.000000	1607949004.587915
1006	-588.677856	26820.103516	-52351.562500	-187500.015625	-187500.015625	-187500.015625	-187500.015625	-187500.015625	461.000000	429.000000	1019.000000	1607949004.587916
1007	-617.489258	26787.984375	-37999.507812	-187500.015625	-187500.015625	-187500.015625	-187500.015625	-187500.015625	462.000000	429.000000	1017.000000	1607949004.587918
1008	-66.563492	27327.173828	-56046.773438	-187500.015625	-187500.015625	-187500.015625	-187500.015625	-187500.015625	462.000000	428.000000	1018.000000	1607949004.587920
1009	265.829285	27659.076172	-81204.484375	-187500.015625	-187500.015625	-187500.015625	-187500.015625	-187500.015625	461.000000	429.000000	1019.000000	1607949004.587921
1010	-66.116455	27337.210938	-78476.054688	-187500.015625	-187500.015625	-187500.015625	-187500.015625	-187500.015625	460.000000	429.000000	1017.000000	1607949004.587923
1011	-585.101624	26824.529297	-52606.035156	-187500.015625	-187500.015625	-187500.015625	-187500.015625	-187500.015625	460.000000	430.000000	1018.000000	1607949004.587925
1012	-619.299744	26787.759766	-37986.652344	-187500.015625	-187500.015625	-187500.015625	-187500.015625	-187500.015625	462.000000	430.000000	1018.000000	1607949004.587926
1013	-66.742310	27329.208984	-55713.441406	-187500.015625	-187500.015625	-187500.015625	-187500.015625	-187500.015625	462.000000	428.000000	1018.000000	1607949004.587928
1014	278.994476	27672.597656	-81028.468750	-187500.015625	-187500.015625	-187500.015625	-187500.015625	-187500.015625	461.000000	429.000000	1018.000000	1607949004.587930
1015	-43.854122	27358.064453	-78796.984375	-187500.015625	-187500.015625	-187500.015625	-187500.015625	-187500.015625	460.000000	429.000000	1019.000000	1607949004.587931
1016	-574.328064	26833.669922	-53036.464844	-187500.015625	-187500.015625	-187500.015625	-187500.015625	-187500.015625	461.000000	428.000000	1019.000000	1607949004.587933
1017	-623.926575	26781.613281	-37928.160156	-187500.015625	-187500.015625	-187500.015625	-187500.015625	-187500.015625	462.000000	430.000000	1018.000000	1607949004.587936
1018	-74.923042	27319.798828	-55313.347656	-187500.015625	-187500.015625	-187500.015625	-187500.015625	-187500.015625	462.000000	428.000000	1019.000000	1607949004.587938
1019	281.341400	27676.398438	-80834.476562	-187500.015625	-187500.015625	-187500.015625	-187500.015625	-187500.015625	461.000000	429.000000	1019.000000	1607949004.587940
1020	-40.568417	27363.585938	-78941.085938	-187500.015625	-187500.015625	-187500.015625	-187500.015625	-187500.015625	460.000000	429.000000	1018.000000	1607949004.587941
1021	-574.596252	26835.033203	-53317.535156	-187500.015625	-187500.015625	-187500.015625	-187500.015625	-187500.015625	461.000000	429.000000	1019.000000	1607949004.587943
1022	-633.359009	26774.839844	-37979.613281	-187500.015625	-187500.015625	-187500.015625	-187500.015625	-187500.015625	462.000000	429.000000	1018.000000	1607949004.587945
1023	-87.708244	27312.712891	-55013.386719	-187500.015625	-187500.015625	-187500.015625	-187500.015625	-187500.015625	462.000000	429.000000	1018.000000	1607949004.587946
1024	276.692230	27678.029297	-80649.765625	-187500.015625	-187500.015625	-187500.015625	-187500.015625	-187500.015625	461.000000	429.000000	1019.000000	1607949004.587949
1025	-30.711296	27380.685547	-79180.718750	-187500.015625	-187500.015625	-187500.015625	-187500.015625	-187500.015625	460.000000	429.000000	1018.000000	1607949004.587950
1026	-573.121033	26843.326172	-53582.089844	-187500.015625	-187500.015625	-187500.015625	-187500.015625	-187500.015625	461.000000	429.000000	1019.000000	1607949004.587952
1027	-641.360962	26769.699219	-37843.937500	-187500.015625	-187500.015625	-187500.015625	-187500.015625	-187500.015625	462.000000	429.000000	1018.000000	1607949004.587954
1028	-97.699471	27302.945312	-54566.953125	-187500.015625	-187500.015625	-187500.015625	-187500.015625	-187500.015625	462.000000	430.000000	1018.000000	1607949004.587955
1029	271.864258	27673.693359	-80425.062500	-187500.015625	-187500.015625	-187500.015625	-187500.015625	-187500.015625	461.000000	429.000000	1017.000000	1607949004.587957
1030	-32.901768	27377.398438	-79463.890625	-187500.015625	-187500.015625	-187500.015625	-187500.015625	-187500.015625	460.000000	429.000000	1019.000000	1607949004.587958
1031	-570.952942	26844.400391	-54038.335938	-187500.015625	-187500.015625	-187500.015625	-187500.015625	-187500.015625	460.000000	429.000000	1018.000000	1607949004.587960
1032	-645.719543	26766.279297	-37957.531250	-187500.015625	-187500.015625	-187500.015625	-187500.015625	-187500.015625	461.000000	430.000000	1018.000000	1607949004.587962
1033	-102.952133	27297.357422	-54269.296875	-187500.015625	-187500.015625	-187500.015625	-187500.015625	-187500.015625	462.000000	428.000000	1019.000000	1607949004.587963
1034	277.183960	27675.146484	-80187.773438	-187500.015625	-187500.015625	-187500.015625	-187500.015625	-187500.015625	461.000000	429.000000	1019.000000	1607949004.587965
1035	-16.093256	27387.681641	-79599.992188	-187500.015625	-187500.015625	-187500.015625	-187500.015625	-187500.015625	460.000000	429.000000	1018.000000	1607949004.587967
1036	-553.339783	26856.558594	-54344.398438	-187500.015625	-187500.015625	-187500.015625	-187500.015625	-187500.015625	460.000000	430.000000	1018.000000	1607949004.587968
1037	-622.518433	26786.351562	-38430.851562	-187500.015625	-187500.015625	-187500.015625	-187500.015625	-187500.015625	462.000000	428.000000	1019.000000	1607949004.587970
1038	-106.126076	27297.312500	-53872.820312	-187500.015625	-187500.015625	-187500.015625	-187500.015625	-187500.015625	462.000000	429.000000	1019.000000	1607949004.587971
1039	263.370605	27663.568359	-78773.914062	-187500.015625	-187500.015625	-187500.015625	-187500.015625	-187500.015625	461.000000	431.000000	1019.000000	1607949004.587973
1040	-10.795892	27395.101562	-78803.867188	-187500.015625	-187500.015625	-187500.015625	-187500.015625	-187500.015625	460.000000	429.000000	1018.000000	1607949004.587975
1041	-551.730469	26860.246094	-53977.515625	-187500.015625	-187500.015625	-187500.015625	-187500.015625	-187500.015625	461.000000	430.000000	1019.000000	1607949004.587976
1042	-640.846863	26769.632812	-37488.925781	-187500.015625	-187500.015625	-187500.015625	-187500.015625	-187500.015625	462.000000	429.000000	1019.000000	1607949004.587978
1043	-104.963791	27294.742188	-53292.390625	-187500.015625	-187500.015625	-187500.015625	-187500.015625	-187500.015625	462.000000	429.000000	1017.000000	1607949004.587980
1044	294.238342	27691.865234	-79681.554688	-187500.015625	-187500.015625	-187500.015625	-187500.015625	-187500.015625	461.000000	429.000000	1019.000000	1607949004.587981
1045	5.230308	27411.396484	-80041.859375	-187500.015625	-187500.015625	-187500.015625	-187500.015625	-187500.015625	460.000000	428.000000	1019.000000	1607949004.587983
1046	-548.601196	26863.980469	-55052.277344	-187500.015625	-187500.015625	-187500.015625	-187500.015625	-187500.015625	460.000000	429.000000	1018.000000	1607949004.587984
1047	-652.089783	26759.195312	-38006.949219	-187500.015625	-187500.015625	-187500.015625	-187500.015625	-187500.015625	462.000000	428.000000	1018.000000	1607949004.587987
1048	-119.000687	27281.263672	-53314.628906	-187500.015625	-187500.015625	-187500.015625	-187500.015625	-187500.015625	462.000000	429.000000	1019.000000	1607949004.587989
1049	285.968201	27682.812500	-79758.484375	-187500.015625	-187500.015625	-187500.015625	-187500.015625	-187500.015625	461.000000	429.000000	1018.000000	1607949004.587990
1050	11.309982	27417.074219	-80490.570312	-187500.015625	-187500.015625	-187500.015625	-187500.015625	-187500.015625	460.000000	428.000000	1018.000000	1607949004.587992
1051	-541.873291	26871.064453	-55562.613281	-187500.015625	-187500.015625	-187500.015625	-187500.015625	-187500.015625	461.000000	430.000000	1019.000000	1607949004.587994
1052	-657.677734	26753.964844	-38051.675781	-187500.015625	-187500.015625	-187500.015625	-187500.015625	-187500.015625	461.000000	429.000000	1018.000000	1607949004.587995
1053	-125.996780	27273.195312	-53006.042969	-187500.015625	-187500.015625	-187500.015625	-187500.015625	-187500.015625	462.000000	428.000000	1019.000000	1607949004.587997
1054	287.532837	27686.589844	-79633.515625	-187500.015625	-187500.015625	-187500.015625	-187500.015625	-187500.015625	461.000000	429.000000	1018.000000	1607949004.587998
1055	18.149616	27424.761719	-80762.101562	-187500.015625	-187500.015625	-187500.015625	-187500.015625	-187500.015625	460.000000	428.000000	1019.000000	1607949004.588000
1056	-538.811157	26871.958984	-55968.878906	-187500.015625	-187500.015625	-187500.015625	-187500.015625	-187500.015625	461.000000	429.000000	1019.000000	1607949004.588001
1057	-660.941040	26748.689453	-38190.433594	-187500.015625	-187500.015625	-187500.015625	-187500.015625	-187500.015625	462.000000	429.000000	1018.000000	1607949004.588003
1058	-134.624557	27265.283203	-52760.082031	-187500.015625	-187500.015625	-187500.015625	-187500.015625	-187500.015625	462.000000	429.000000	1018.000000	1607949004.588005
1059	291.757324	27691.978516	-79378.843750	-187500.015625	-187500.015625	-187500.015625	-187500.015625	-187500.015625	461.000000	428.000000	1019.000000	1607949004.588006
1060	27.894976	27436.810547	-80866.953125	-187500.015625	-187500.015625	-187500.015625	-187500.015625	-187500.015625	460.000000	429.000000	1016.000000	1607949004.588008
1061	-532.843201	26881.414062	-56188.171875	-187500.015625	-187500.015625	-187500.015625	-187500.015625	-187500.015625	460.000000	429.000000	1018.000000	1607949004.588010
1062	-661.723389	26751.884766	-38185.695312	-187500.015625	-187500.015625	-187500.015625	-187500.015625	-187500.015625	462.000000	429.000000	1018.000000	1607949004.588011
1063	-146.538025	27257.191406	-52338.039062	-187500.015625	-187500.015625	-187500.015625	-187500.015625	-187500.015625	462.000000	429.000000	1018.000000	1607949004.588013
1064	277.429840	27678.767578	-79073.609375	-187500.015625	-187500.015625	-187500.015625	-187500.015625	-187500.015625	461.000000	431.000000	1018.000000	1607949004.588015
1065	17.300249	27427.779297	-81026.929688	-187500.015625	-187500.015625	-187500.015625	-187500.015625	-187500.015625	460.000000	430.000000	1019.000000	1607949004.588017
1066	-543.303833	26873.748047	-56528.746094	-187500.015625	-187500.015625	-187500.015625	-187500.015625	-187500.015625	460.000000	429.000000	1018.000000	1607949004.588018
1067	-677.324890	26737.066406	-38202.996094	-187500.015625	-187500.015625	-187500.015625	-187500.015625	-187500.015625	462.000000	430.000000	1018.000000	1607949004.588020
1068	-152.930634	27249.210938	-52003.769531	-187500.015625	-187500.015625	-187500.015625	-187500.015625	-187500.015625	462.000000	428.000000	1018.000000	1607949004.588021
1069	280.357910	27680.779297	-78791.218750	-187500.015625	-187500.015625	-187500.015625	-187500.015625	-187500.015625	461.000000	428.000000	1019.000000	1607949004.588023
1070	30.219557	27440.318359	-81116.132812	-187500.015625	-187500.015625	-187500.015625	-187500.015625	-187500.015625	460.000000	429.000000	1017.000000	1607949004.588024
1071	-532.753784	26883.089844	-56778.523438	-187500.015625	-187500.015625	-187500.015625	-187500.015625	-187500.015625	461.000000	428.000000	1018.000000	1607949004.588027
1072	-684.723328	26728.259766	-38144.925781	-187500.015625	-187500.015625	-187500.015625	-187500.015625	-187500.015625	462.000000	429.000000	1019.000000	1607949004.588028
1073	-167.503967	27233.050781	-51617.753906	-187500.015625	-187500.015625	-187500.015625	-187500.015625	-187500.015625	462.000000	429.000000	1018.000000	1607949004.588030
1074	287.063446	27685.673828	-78552.164062	-187500.015625	-187500.015625	-187500.015625	-187500.015625	-187500.015625	461.000000	429.000000	1018.000000	1607949004.588032
1075	45.552853	27454.244141	-81346.984375	-187500.015625	-187500.015625	-187500.015625	-187500.015625	-187500.015625	460.000000	429.000000	1019.000000	1607949004.588033
1076	-523.835449	26892.097656	-57140.355469	-187500.015625	-187500.015625	-187500.015625	-187500.015625	-187500.015625	460.000000	430.000000	1017.000000	1607949004.588035
1077	-677.861328	26736.462891	-38235.027344	-187500.015625	-187500.015625	-187500.015625	-187500.015625	-187500.015625	461.000000	429.000000	1019.000000	1607949004.588036
1078	-169.046234	27233.833984	-51253.019531	-187500.015625	-187500.015625	-187500.015625	-187500.015625	-187500.015625	462.000000	429.000000	1018.000000	1607949004.588038
1079	283.509521	27682.322266	-78199.968750	-187500.015625	-187500.015625	-187500.015625	-187500.015625	-187500.015625	461.000000	429.000000	1018.000000	1607949004.588040
1080	50.380829	27457.507812	-81447.921875	-187500.015625	-187500.015625	-187500.015625	-187500.015625	-187500.015625	460.000000	429.000000	1017.000000	1607949004.588041
1081	-518.023987	26896.121094	-57526.792969	-187500.015625	-187500.015625	-187500.015625	-187500.015625	-187500.015625	461.000000	429.000000	1019.000000	1607949004.588043
1082	-683.270447	26730.517578	-38382.773438	-187500.015625	-187500.015625	-187500.015625	-187500.015625	-187500.015625	462.000000	429.000000	1019.000000	1607949004.588045
1083	-178.053986	27224.625000	-51012.421875	-187500.015625	-187500.015625	-187500.015625	-187500.015625	-187500.015625	462.000000	428.000000	1019.000000	1607949005.068513
1084	285.454132	27683.103516	-77992.523438	-187500.015625	-187500.015625	-187500.015625	-187500.015625	-187500.015625	461.000000	429.000000	1019.000000	1607949005.068610
1085	66.563492	27473.533203	-81620.429688	-187500.015625	-187500.015625	-187500.015625	-187500.015625	-187500.015625	460.000000	428.000000	1018.000000	1607949005.068612
1086	-505.618805	26908.503906	-57835.582031	-187500.015625	-187500.015625	-187500.015625	-187500.015625	-187500.015625	460.000000	428.000000	1018.000000	1607949005.068614
1087	-688.746643	26724.728516	-38344.015625	-187500.015625	-187500.015625	-187500.015625	-187500.015625	-187500.015625	461.000000	431.000000	1019.000000	1607949005.068616
1088	-182.971375	27220.154297	-50600.726562	-187500.015625	-187500.015625	-187500.015625	-187500.015625	-187500.015625	462.000000	429.000000	1019.000000	1607949005.068617
1089	289.477417	27690.591797	-77746.156250	-187500.015625	-187500.015625	-187500.015625	-187500.015625	-187500.015625	461.000000	429.000000	1019.000000	1607949005.068619
1090	62.853104	27473.154297	-81821.976562	-187500.015625	-187500.015625	-187500.015625	-187500.015625	-187500.015625	460.000000	429.000000	1018.000000	1607949005.068620
1091	-517.956970	26899.117188	-58193.570312	-187500.015625	-187500.015625	-187500.015625	-187500.015625	-187500.015625	460.000000	429.000000	1019.000000	1607949005.068622
1092	-695.094543	26722.917969	-38463.437500	-187500.015625	-187500.015625	-187500.015625	-187500.015625	-187500.015625	461.000000	430.000000	1019.000000	1607949005.068624
1093	-196.091843	27210.476562	-50295.781250	-187500.015625	-187500.015625	-187500.015625	-187500.015625	-187500.015625	462.000000	428.000000	1019.000000	1607949005.068625
1094	282.481323	27684.310547	-77472.570312	-187500.015625	-187500.015625	-187500.015625	-187500.015625	-187500.015625	461.000000	430.000000	1018.000000	1607949005.068631
1095	71.838501	27481.892578	-81937.070312	-187500.015625	-187500.015625	-187500.015625	-187500.015625	-187500.015625	460.000000	429.000000	1019.000000	1607949005.068633
1096	-506.781097	26910.650391	-58497.015625	-187500.015625	-187500.015625	-187500.015625	-187500.015625	-187500.015625	460.000000	428.000000	1018.000000	1607949005.068634
1097	-692.948730	26723.767578	-38560.894531	-187500.015625	-187500.015625	-187500.015625	-187500.015625	-187500.015625	461.000000	429.000000	1018.000000	1607949005.068636
1098	-200.964523	27202.609375	-50051.343750	-187500.015625	-187500.015625	-187500.015625	-187500.015625	-187500.015625	462.000000	429.000000	1019.000000	1607949005.068637
1099	280.469666	27678.990234	-77216.265625	-187500.015625	-187500.015625	-187500.015625	-187500.015625	-187500.015625	462.000000	429.000000	1018.000000	1607949005.068639
1100	77.269981	27484.351562	-82134.812500	-187500.015625	-187500.015625	-187500.015625	-187500.015625	-187500.015625	460.000000	428.000000	1018.000000	1607949005.068641
1101	-500.902588	26912.996094	-58875.765625	-187500.015625	-187500.015625	-187500.015625	-187500.015625	-187500.015625	461.000000	429.000000	1020.000000	1607949005.068642
1102	-700.369507	26713.685547	-38588.808594	-187500.015625	-187500.015625	-187500.015625	-187500.015625	-187500.015625	462.000000	429.000000	1018.000000	1607949005.068644
1103	-211.156921	27190.962891	-49702.500000	-187500.015625	-187500.015625	-187500.015625	-187500.015625	-187500.015625	462.000000	429.000000	1018.000000	1607949005.068646
1104	273.004211	27670.765625	-76974.484375	-187500.015625	-187500.015625	-187500.015625	-187500.015625	-187500.015625	462.000000	430.000000	1018.000000	1607949005.068647
1105	77.627609	27485.111328	-82301.445312	-187500.015625	-187500.015625	-187500.015625	-187500.015625	-187500.015625	460.000000	429.000000	1018.000000	1607949005.068649
1106	-497.974487	26915.544922	-59313.773438	-187500.015625	-187500.015625	-187500.015625	-187500.015625	-187500.015625	460.000000	428.000000	1019.000000	1607949005.068650
1107	-709.377258	26702.890625	-38769.414062	-187500.015625	-187500.015625	-187500.015625	-187500.015625	-187500.015625	462.000000	429.000000	1019.000000	1607949005.068652
1108	-228.568924	27172.343750	-49500.039062	-187500.015625	-187500.015625	-187500.015625	-187500.015625	-187500.015625	462.000000	428.000000	1019.000000	1607949005.068654
1109	258.319092	27653.419922	-76757.898438	-187500.015625	-187500.015625	-187500.015625	-187500.015625	-187500.015625	461.000000	429.000000	1017.000000	1607949005.068655
1110	76.733536	27482.162109	-82440.156250	-187500.015625	-187500.015625	-187500.015625	-187500.015625	-187500.015625	460.000000	428.000000	1019.000000	1607949005.068657
1111	-490.866638	26922.832031	-59611.675781	-187500.015625	-187500.015625	-187500.015625	-187500.015625	-187500.015625	460.000000	429.000000	1019.000000	1607949005.068658
1112	-705.085754	26708.701172	-38798.468750	-187500.015625	-187500.015625	-187500.015625	-187500.015625	-187500.015625	461.000000	430.000000	1018.000000	1607949005.068660
1113	-227.741913	27174.601562	-49128.730469	-187500.015625	-187500.015625	-187500.015625	-187500.015625	-187500.015625	462.000000	429.000000	1019.000000	1607949005.068662
1114	275.798157	27675.035156	-76557.648438	-187500.015625	-187500.015625	-187500.015625	-187500.015625	-187500.015625	462.000000	430.000000	1019.000000	1607949005.068663
1115	104.762619	27514.326172	-82780.375000	-187500.015625	-187500.015625	-187500.015625	-187500.015625	-187500.015625	460.000000	428.000000	1018.000000	1607949005.068665
1116	-472.135895	26943.998047	-60133.164062	-187500.015625	-187500.015625	-187500.015625	-187500.015625	-187500.015625	460.000000	430.000000	1018.000000	1607949005.068667
1117	-703.610535	26713.642578	-38977.285156	-187500.015625	-187500.015625	-187500.015625	-187500.015625	-187500.015625	462.000000	429.000000	1018.000000	1607949005.068669
1118	-235.989716	27168.656250	-48844.906250	-187500.015625	-187500.015625	-187500.015625	-187500.015625	-187500.015625	462.000000	428.000000	1018.000000	1607949005.068671
1119	272.087769	27670.876953	-76302.976562	-187500.015625	-187500.015625	-187500.015625	-187500.015625	-187500.015625	461.000000	429.000000	1018.000000	1607949005.068672
1120	105.522583	27512.224609	-82838.000000	-187500.015625	-187500.015625	-187500.015625	-187500.015625	-187500.015625	460.000000	429.000000	1018.000000	1607949005.068674
1121	-472.538208	26941.517578	-60393.359375	-187500.015625	-187500.015625	-187500.015625	-187500.015625	-187500.015625	460.000000	429.000000	1018.000000	1607949005.068676
1122	-707.052734	26708.255859	-39055.515625	-187500.015625	-187500.015625	-187500.015625	-187500.015625	-187500.015625	461.000000	428.000000	1018.000000	1607949005.068677
1123	-239.789505	27162.957031	-48617.523438	-187500.015625	-187500.015625	-187500.015625	-187500.015625	-187500.015625	462.000000	430.000000	1019.000000	1607949005.068679
1124	272.624207	27668.642578	-76079.992188	-187500.015625	-187500.015625	-187500.015625	-187500.015625	-187500.015625	462.000000	430.000000	1018.000000	1607949005.068680
1125	110.462318	27515.689453	-83005.617188	-187500.015625	-187500.015625	-187500.015625	-187500.015625	-187500.015625	460.000000	428.000000	1018.000000	1607949005.068682
1126	-471.644135	26941.294922	-60729.062500	-187500.015625	-187500.015625	-187500.015625	-187500.015625	-187500.015625	460.000000	429.000000	1019.000000	1607949005.068684
1127	-712.819458	26703.025391	-39083.679688	-187500.015625	-187500.015625	-187500.015625	-187500.015625	-187500.015625	461.000000	429.000000	1018.000000	1607949005.068685
1128	-256.240387	27148.003906	-48171.160156	-187500.015625	-187500.015625	-187500.015625	-187500.015625	-187500.015625	462.000000	429.000000	1019.000000	1607949005.068686
1129	262.811798	27662.607422	-75642.367188	-187500.015625	-187500.015625	-187500.015625	-187500.015625	-187500.015625	461.000000	429.000000	1018.000000	1607949005.068688
1130	113.055122	27523.154297	-83001.500000	-187500.015625	-187500.015625	-187500.015625	-187500.015625	-187500.015625	461.000000	428.000000	1019.000000	1607949005.068690
1131	-462.077606	26954.302734	-61036.734375	-187500.015625	-187500.015625	-187500.015625	-187500.015625	-187500.015625	460.000000	429.000000	1018.000000	1607949005.068691
1132	-710.673706	26705.214844	-39284.171875	-187500.015625	-187500.015625	-187500.015625	-187500.015625	-187500.015625	461.000000	429.000000	1018.000000	1607949005.068693
1133	-264.018799	27140.939453	-47900.144531	-187500.015625	-187500.015625	-187500.015625	-187500.015625	-187500.015625	462.000000	428.000000	1019.000000	1607949005.068695
1134	256.083923	27655.365234	-75184.132812	-187500.015625	-187500.015625	-187500.015625	-187500.015625	-187500.015625	461.000000	430.000000	1018.000000	1607949005.068696
1135	117.637230	27525.322266	-82960.218750	-187500.015625	-187500.015625	-187500.015625	-187500.015625	-187500.015625	460.000000	429.000000	1018.000000	1607949005.068698
1136	-458.166046	26955.710938	-61251.691406	-187500.015625	-187500.015625	-187500.015625	-187500.015625	-187500.015625	460.000000	429.000000	1018.000000	1607949005.068699
1137	-716.283997	26697.771484	-39210.679688	-187500.015625	-187500.015625	-187500.015625	-187500.015625	-187500.015625	461.000000	429.000000	1018.000000	1607949005.068701
1138	-271.171356	27132.736328	-47506.753906	-187500.015625	-187500.015625	-187500.015625	-187500.015625	-187500.015625	462.000000	428.000000	1018.000000	1607949005.068703
1139	258.699066	27657.869141	-75057.984375	-187500.015625	-187500.015625	-187500.015625	-187500.015625	-187500.015625	462.000000	429.000000	1018.000000	1607949005.068704
1140	127.539047	27535.425781	-83291.914062	-187500.015625	-187500.015625	-187500.015625	-187500.015625	-187500.015625	460.000000	429.000000	1018.000000	1607949005.068706
1141	-446.051392	26969.480469	-61744.949219	-187500.015625	-187500.015625	-187500.015625	-187500.015625	-187500.015625	460.000000	430.000000	1019.000000	1607949005.068709
1142	-715.725159	26700.722656	-39419.289062	-187500.015625	-187500.015625	-187500.015625	-187500.015625	-187500.015625	461.000000	429.000000	1018.000000	1607949005.068711
1143	-283.665985	27121.560547	-47275.457031	-187500.015625	-187500.015625	-187500.015625	-187500.015625	-187500.015625	462.000000	429.000000	1018.000000	1607949005.068712
1144	251.412415	27650.179688	-74785.265625	-187500.015625	-187500.015625	-187500.015625	-187500.015625	-187500.015625	461.000000	430.000000	1019.000000	1607949005.068714
1145	135.406860	27543.517578	-83368.273438	-187500.015625	-187500.015625	-187500.015625	-187500.015625	-187500.015625	460.000000	429.000000	1019.000000	1607949005.068716
1146	-439.569397	26976.408203	-62058.187500	-187500.015625	-187500.015625	-187500.015625	-187500.015625	-187500.015625	460.000000	429.000000	1019.000000	1607949005.068717
1147	-715.456970	26702.398438	-39554.292969	-187500.015625	-187500.015625	-187500.015625	-187500.015625	-187500.015625	462.000000	429.000000	1019.000000	1607949005.068719
1148	-282.503693	27124.355469	-47061.441406	-187500.015625	-187500.015625	-187500.015625	-187500.015625	-187500.015625	462.000000	428.000000	1018.000000	1607949005.068720
1149	253.692291	27652.861328	-74510.367188	-187500.015625	-187500.015625	-187500.015625	-187500.015625	-187500.015625	461.000000	430.000000	1018.000000	1607949005.068722
1150	134.311630	27540.992188	-83475.781250	-187500.015625	-187500.015625	-187500.015625	-187500.015625	-187500.015625	461.000000	427.000000	1019.000000	1607949005.068724
1151	-442.050446	26972.095703	-62356.804688	-187500.015625	-187500.015625	-187500.015625	-187500.015625	-187500.015625	460.000000	430.000000	1018.000000	1607949005.068726
1152	-722.698914	26693.636719	-39567.593750	-187500.015625	-187500.015625	-187500.015625	-187500.015625	-187500.015625	462.000000	429.000000	1019.000000	1607949005.068727
1153	-295.400635	27111.167969	-46624.976562	-187500.015625	-187500.015625	-187500.015625	-187500.015625	-187500.015625	462.000000	428.000000	1019.000000	1607949005.068729
1154	246.629135	27647.251953	-74155.640625	-187500.015625	-187500.015625	-187500.015625	-187500.015625	-187500.015625	462.000000	430.000000	1018.000000	1607949005.068730
1155	140.547760	27548.880859	-83519.882812	-187500.015625	-187500.015625	-187500.015625	-187500.015625	-187500.015625	460.000000	429.000000	1018.000000	1607949005.068732
1156	-431.701569	26984.253906	-62764.968750	-187500.015625	-187500.015625	-187500.015625	-187500.015625	-187500.015625	460.000000	430.000000	1018.000000	1607949005.068734
1157	-721.782532	26695.380859	-39827.992188	-187500.015625	-187500.015625	-187500.015625	-187500.015625	-187500.015625	461.000000	429.000000	1018.000000	1607949005.068735
1158	-301.614441	27103.925781	-46463.351562	-187500.015625	-187500.015625	-187500.015625	-187500.015625	-187500.015625	462.000000	428.000000	1019.000000	1607949005.068737
1159	240.504761	27640.367188	-73919.984375	-187500.015625	-187500.015625	-187500.015625	-187500.015625	-187500.015625	462.000000	427.000000	1019.000000	1607949005.068738
1160	140.659515	27547.541016	-83620.265625	-187500.015625	-187500.015625	-187500.015625	-187500.015625	-187500.015625	460.000000	430.000000	1018.000000	1607949005.068740
1161	-431.053375	26982.197266	-63005.406250	-187500.015625	-187500.015625	-187500.015625	-187500.015625	-187500.015625	460.000000	429.000000	1019.000000	1607949005.068742
1162	-730.030273	26685.769531	-39817.484375	-187500.015625	-187500.015625	-187500.015625	-187500.015625	-187500.015625	461.000000	429.000000	1018.000000	1607949005.068744
1163	-316.299530	27089.552734	-46027.984375	-187500.015625	-187500.015625	-187500.015625	-187500.015625	-187500.015625	462.000000	429.000000	1019.000000	1607949005.068745
1164	234.603897	27634.712891	-73491.570312	-187500.015625	-187500.015625	-187500.015625	-187500.015625	-187500.015625	462.000000	429.000000	1018.000000	1607949005.068748
1165	145.018112	27554.425781	-83736.921875	-187500.015625	-187500.015625	-187500.015625	-187500.015625	-187500.015625	461.000000	429.000000	1019.000000	1607949005.068750
1166	-424.370209	26992.591797	-63455.707031	-187500.015625	-187500.015625	-187500.015625	-187500.015625	-187500.015625	460.000000	429.000000	1018.000000	1607949005.068751
1167	-725.738770	26693.748047	-40070.550781	-187500.015625	-187500.015625	-187500.015625	-187500.015625	-187500.015625	462.000000	429.000000	1019.000000	1607949005.068753
1168	-326.268402	27082.267578	-45816.851562	-187500.015625	-187500.015625	-187500.015625	-187500.015625	-187500.015625	462.000000	429.000000	1019.000000	1607949005.068754
1169	230.200607	27630.867188	-73205.132812	-187500.015625	-187500.015625	-187500.015625	-187500.015625	-187500.015625	462.000000	430.000000	1019.000000	1607949005.068756
1170	148.862610	27558.894531	-83788.257812	-187500.015625	-187500.015625	-187500.015625	-187500.015625	-187500.015625	460.000000	429.000000	1018.000000	1607949005.068758
1171	-427.164185	26991.361328	-63733.226562	-187500.015625	-187500.015625	-187500.015625	-187500.015625	-187500.015625	460.000000	428.000000	1019.000000	1607949005.068759
1172	-739.887390	26680.806641	-40164.429688	-187500.015625	-187500.015625	-187500.015625	-187500.015625	-187500.015625	461.000000	429.000000	1019.000000	1607949005.068761
1173	-337.757202	27072.923828	-45538.144531	-187500.015625	-187500.015625	-187500.015625	-187500.015625	-187500.015625	462.000000	428.000000	1019.000000	1607949005.068762
1174	220.142319	27621.546875	-72855.375000	-187500.015625	-187500.015625	-187500.015625	-187500.015625	-187500.015625	461.000000	431.000000	1019.000000	1607949005.068764
1175	147.767380	27555.855469	-83837.031250	-187500.015625	-187500.015625	-187500.015625	-187500.015625	-187500.015625	461.000000	429.000000	1019.000000	1607949005.068766
1176	-419.475159	26997.666016	-64048.855469	-187500.015625	-187500.015625	-187500.015625	-187500.015625	-187500.015625	460.000000	429.000000	1019.000000	1607949005.068767
1177	-741.005005	26679.398438	-40226.121094	-187500.015625	-187500.015625	-187500.015625	-187500.015625	-187500.015625	462.000000	428.000000	1019.000000	1607949005.068769
1178	-353.917511	27056.003906	-45098.398438	-187500.015625	-187500.015625	-187500.015625	-187500.015625	-187500.015625	462.000000	428.000000	1018.000000	1607949005.068770
1179	211.358093	27614.349609	-72429.398438	-187500.015625	-187500.015625	-187500.015625	-187500.015625	-187500.015625	461.000000	428.000000	1018.000000	1607949005.068772
1180	152.662415	27564.013672	-83809.695312	-187500.015625	-187500.015625	-187500.015625	-187500.015625	-187500.015625	461.000000	428.000000	1018.000000	1607949005.068774
1181	-409.774506	27008.707031	-64307.664062	-187500.015625	-187500.015625	-187500.015625	-187500.015625	-187500.015625	460.000000	429.000000	1017.000000	1607949005.068775
1182	-731.684326	26689.769531	-40418.925781	-187500.015625	-187500.015625	-187500.015625	-187500.015625	-187500.015625	461.000000	429.000000	1019.000000	1607949005.068777
1183	-353.314026	27056.941406	-44909.906250	-187500.015625	-187500.015625	-187500.015625	-187500.015625	-187500.015625	462.000000	428.000000	1019.000000	1607949005.068779
1184	212.140396	27613.478516	-72019.351562	-187500.015625	-187500.015625	-187500.015625	-187500.015625	-187500.015625	461.000000	429.000000	1018.000000	1607949005.068780
1185	168.889771	27576.396484	-83805.429688	-187500.015625	-187500.015625	-187500.015625	-187500.015625	-187500.015625	461.000000	429.000000	1019.000000	1607949005.068782
1186	-392.854248	27020.867188	-64612.050781	-187500.015625	-187500.015625	-187500.015625	-187500.015625	-187500.015625	460.000000	429.000000	1018.000000	1607949005.068784
1187	-727.146912	26688.607422	-40498.253906	-187500.015625	-187500.015625	-187500.015625	-187500.015625	-187500.015625	462.000000	429.000000	1019.000000	1607949005.068786
1188	-358.231384	27048.695312	-44538.062500	-187500.015625	-187500.015625	-187500.015625	-187500.015625	-187500.015625	462.000000	429.000000	1019.000000	1607949005.068788
1189	203.244400	27605.119141	-71589.281250	-187500.015625	-187500.015625	-187500.015625	-187500.015625	-187500.015625	462.000000	429.000000	1019.000000	1607949005.068789
1190	166.408737	27577.224609	-83869.062500	-187500.015625	-187500.015625	-187500.015625	-187500.015625	-187500.015625	460.000000	429.000000	1018.000000	1607949005.068791
1191	-391.468445	27026.587891	-65002.066406	-187500.015625	-187500.015625	-187500.015625	-187500.015625	-187500.015625	460.000000	430.000000	1018.000000	1607949005.068792
1192	-721.156677	26699.291016	-40716.875000	-187500.015625	-187500.015625	-187500.015625	-187500.015625	-187500.015625	461.000000	429.000000	1018.000000	1607949005.068794
1193	-355.325684	27055.199219	-44356.746094	-187500.015625	-187500.015625	-187500.015625	-187500.015625	-187500.015625	462.000000	428.000000	1019.000000	1607949005.068796
1194	204.160828	27606.548828	-71340.085938	-187500.015625	-187500.015625	-187500.015625	-187500.015625	-187500.015625	461.000000	430.000000	1017.000000	1607949005.068797
1195	169.873245	27578.519531	-83936.343750	-187500.015625	-187500.015625	-187500.015625	-187500.015625	-187500.015625	460.000000	428.000000	1019.000000	1607949005.068799
1196	-386.998077	27030.880859	-65330.750000	-187500.015625	-187500.015625	-187500.015625	-187500.015625	-187500.015625	460.000000	429.000000	1018.000000	1607949005.068800
1197	-727.348083	26695.335938	-40879.148438	-187500.015625	-187500.015625	-187500.015625	-187500.015625	-187500.015625	461.000000	429.000000	1018.000000	1607949005.068802
1198	-376.939819	27037.228516	-44077.167969	-187500.015625	-187500.015625	-187500.015625	-187500.015625	-187500.015625	462.000000	429.000000	1018.000000	1607949005.068804
1199	186.704117	27592.580078	-71059.789062	-187500.015625	-187500.015625	-187500.015625	-187500.015625	-187500.015625	461.000000	429.000000	1018.000000	1607949005.068805
1200	163.748871	27574.474609	-84022.062500	-187500.015625	-187500.015625	-187500.015625	-187500.015625	-187500.015625	461.000000	429.000000	1018.000000	1607949005.068807
1201	-378.057404	27038.658203	-65668.882812	-187500.015625	-187500.015625	-187500.015625	-187500.015625	-187500.015625	460.000000	429.000000	1018.000000	1607949005.068809
1202	-723.950623	26694.128906	-41039.433594	-187500.015625	-187500.015625	-187500.015625	-187500.015625	-187500.015625	461.000000	430.000000	1018.000000	1607949005.068810
1203	-381.454865	27026.722656	-43817.597656	-187500.015625	-187500.015625	-187500.015625	-187500.015625	-187500.015625	462.000000	428.000000	1019.000000	1607949005.547588
1204	185.251251	27584.644531	-70731.687500	-187500.015625	-187500.015625	-187500.015625	-187500.015625	-187500.015625	461.000000	430.000000	1018.000000	1607949005.547751
1205	175.639999	27581.693359	-84066.359375	-187500.015625	-187500.015625	-187500.015625	-187500.015625	-187500.015625	461.000000	428.000000	1019.000000	1607949005.547753
1206	-367.149750	27046.816406	-66007.468750	-187500.015625	-187500.015625	-187500.015625	-187500.015625	-187500.015625	460.000000	430.000000	1018.000000	1607949005.547755
1207	-713.333557	26705.394531	-41279.000000	-187500.015625	-187500.015625	-187500.015625	-187500.015625	-187500.015625	461.000000	430.000000	1018.000000	1607949005.547757
1208	-378.012695	27031.214844	-43656.441406	-187500.015625	-187500.015625	-187500.015625	-187500.015625	-187500.015625	462.000000	428.000000	1018.000000	1607949005.547758
1209	180.624435	27581.626953	-70448.585938	-187500.015625	-187500.015625	-187500.015625	-187500.015625	-187500.015625	462.000000	429.000000	1019.000000	1607949005.547760
1210	177.875183	27586.566406	-84144.796875	-187500.015625	-187500.015625	-187500.015625	-187500.015625	-187500.015625	460.000000	429.000000	1017.000000	1607949005.547768
1211	-362.813507	27052.337891	-66332.601562	-187500.015625	-187500.015625	-187500.015625	-187500.015625	-187500.015625	460.000000	428.000000	1019.000000	1607949005.547771
1212	-722.609497	26696.029297	-41340.265625	-187500.015625	-187500.015625	-187500.015625	-187500.015625	-187500.015625	461.000000	430.000000	1018.000000	1607949005.547773
1213	-395.536469	27014.943359	-43217.453125	-187500.015625	-187500.015625	-187500.015625	-187500.015625	-187500.015625	462.000000	429.000000	1018.000000	1607949005.547775
1214	179.775070	27582.923828	-70062.320312	-187500.015625	-187500.015625	-187500.015625	-187500.015625	-187500.015625	462.000000	430.000000	1019.000000	1607949005.547777
1215	184.983032	27595.082031	-84182.273438	-187500.015625	-187500.015625	-187500.015625	-187500.015625	-187500.015625	460.000000	429.000000	1017.000000	1607949005.547778
1216	-351.950562	27063.558594	-66768.281250	-187500.015625	-187500.015625	-187500.015625	-187500.015625	-187500.015625	460.000000	428.000000	1018.000000	1607949005.547780
1217	-714.652283	26703.136719	-41683.273438	-187500.015625	-187500.015625	-187500.015625	-187500.015625	-187500.015625	461.000000	429.000000	1018.000000	1607949005.547782
1218	-400.632660	27008.148438	-43094.093750	-187500.015625	-187500.015625	-187500.015625	-187500.015625	-187500.015625	462.000000	428.000000	1019.000000	1607949005.547783
1219	170.879074	27572.283203	-69726.445312	-187500.015625	-187500.015625	-187500.015625	-187500.015625	-187500.015625	462.000000	429.000000	1019.000000	1607949005.547785
1220	187.665237	27595.798828	-84147.765625	-187500.015625	-187500.015625	-187500.015625	-187500.015625	-187500.015625	461.000000	430.000000	1017.000000	1607949005.547787
1221	-346.720245	27066.576172	-66957.195312	-187500.015625	-187500.015625	-187500.015625	-187500.015625	-187500.015625	460.000000	429.000000	1019.000000	1607949005.547788
1222	-715.367554	26701.750000	-41728.582031	-187500.015625	-187500.015625	-187500.015625	-187500.015625	-187500.015625	462.000000	429.000000	1019.000000	1607949005.547790
1223	-407.986389	27002.113281	-42771.089844	-187500.015625	-187500.015625	-187500.015625	-187500.015625	-187500.015625	462.000000	429.000000	1019.000000	1607949005.547792
1224	166.878113	27570.183594	-69340.898438	-187500.015625	-187500.015625	-187500.015625	-187500.015625	-187500.015625	462.000000	429.000000	1019.000000	1607949005.547794
1225	194.147247	27603.755859	-84209.906250	-187500.015625	-187500.015625	-187500.015625	-187500.015625	-187500.015625	461.000000	429.000000	1019.000000	1607949005.547795
1226	-342.741638	27072.900391	-67316.500000	-187500.015625	-187500.015625	-187500.015625	-187500.015625	-187500.015625	460.000000	429.000000	1018.000000	1607949005.547797
1227	-716.194580	26703.248047	-41906.414062	-187500.015625	-187500.015625	-187500.015625	-187500.015625	-187500.015625	461.000000	429.000000	1018.000000	1607949005.547799
1228	-411.070923	27001.128906	-42553.675781	-187500.015625	-187500.015625	-187500.015625	-187500.015625	-187500.015625	462.000000	429.000000	1018.000000	1607949005.547800
1229	154.361145	27559.521484	-68889.234375	-187500.015625	-187500.015625	-187500.015625	-187500.015625	-187500.015625	462.000000	429.000000	1019.000000	1607949005.547802
1230	187.888763	27597.519531	-84070.250000	-187500.015625	-187500.015625	-187500.015625	-187500.015625	-187500.015625	461.000000	427.000000	1018.000000	1607949005.547804
1231	-332.415131	27084.144531	-67563.554688	-187500.015625	-187500.015625	-187500.015625	-187500.015625	-187500.015625	460.000000	429.000000	1017.000000	1607949005.547805
1232	-698.804932	26722.626953	-42448.105469	-187500.015625	-187500.015625	-187500.015625	-187500.015625	-187500.015625	461.000000	429.000000	1019.000000	1607949005.547807
1233	-412.859070	27001.554688	-42856.027344	-187500.015625	-187500.015625	-187500.015625	-187500.015625	-187500.015625	462.000000	429.000000	1018.000000	1607949005.547808
1234	126.801445	27531.066406	-67922.367188	-187500.015625	-187500.015625	-187500.015625	-187500.015625	-187500.015625	462.000000	429.000000	1018.000000	1607949005.547812
1235	183.351349	27590.791016	-83351.640625	-187500.015625	-187500.015625	-187500.015625	-187500.015625	-187500.015625	461.000000	428.000000	1018.000000	1607949005.547813
1236	-332.303375	27083.183594	-67423.742188	-187500.015625	-187500.015625	-187500.015625	-187500.015625	-187500.015625	460.000000	428.000000	1018.000000	1607949005.547815
1237	-714.987549	26705.169922	-42038.554688	-187500.015625	-187500.015625	-187500.015625	-187500.015625	-187500.015625	461.000000	430.000000	1019.000000	1607949005.547817
1238	-428.974670	26982.712891	-41951.050781	-187500.015625	-187500.015625	-187500.015625	-187500.015625	-187500.015625	462.000000	429.000000	1018.000000	1607949005.547818
1239	157.713898	27563.298828	-68367.031250	-187500.015625	-187500.015625	-187500.015625	-187500.015625	-187500.015625	462.000000	429.000000	1019.000000	1607949005.547820
1240	208.385300	27620.810547	-84340.101562	-187500.015625	-187500.015625	-187500.015625	-187500.015625	-187500.015625	461.000000	428.000000	1019.000000	1607949005.547822
1241	-310.935120	27107.837891	-68524.992188	-187500.015625	-187500.015625	-187500.015625	-187500.015625	-187500.015625	460.000000	428.000000	1018.000000	1607949005.547823
1242	-709.354919	26712.880859	-42778.488281	-187500.015625	-187500.015625	-187500.015625	-187500.015625	-187500.015625	461.000000	428.000000	1018.000000	1607949005.547825
1243	-437.289520	26977.212891	-42024.207031	-187500.015625	-187500.015625	-187500.015625	-187500.015625	-187500.015625	462.000000	428.000000	1018.000000	1607949005.547827
1244	150.315475	27556.861328	-68312.406250	-187500.015625	-187500.015625	-187500.015625	-187500.015625	-187500.015625	462.000000	430.000000	1018.000000	1607949005.547828
1245	206.820679	27619.603516	-84526.828125	-187500.015625	-187500.015625	-187500.015625	-187500.015625	-187500.015625	461.000000	429.000000	1019.000000	1607949005.547830
1246	-312.969116	27106.429688	-68884.656250	-187500.015625	-187500.015625	-187500.015625	-187500.015625	-187500.015625	460.000000	429.000000	1018.000000	1607949005.547832
1247	-712.931213	26710.154297	-43004.332031	-187500.015625	-187500.015625	-187500.015625	-187500.015625	-187500.015625	461.000000	430.000000	1018.000000	1607949005.547833
1248	-448.130096	26966.394531	-41839.199219	-187500.015625	-187500.015625	-187500.015625	-187500.015625	-187500.015625	462.000000	429.000000	1019.000000	1607949005.547835
1249	134.021057	27539.470703	-67901.804688	-187500.015625	-187500.015625	-187500.015625	-187500.015625	-187500.015625	462.000000	430.000000	1018.000000	1607949005.547836
1250	201.456268	27613.076172	-84541.718750	-187500.015625	-187500.015625	-187500.015625	-187500.015625	-187500.015625	461.000000	429.000000	1018.000000	1607949005.547838
1251	-315.941895	27104.261719	-69226.570312	-187500.015625	-187500.015625	-187500.015625	-187500.015625	-187500.015625	460.000000	429.000000	1019.000000	1607949005.547840
1252	-719.837891	26705.773438	-43219.554688	-187500.015625	-187500.015625	-187500.015625	-187500.015625	-187500.015625	461.000000	429.000000	1018.000000	1607949005.547841
1253	-459.149506	26958.863281	-41675.472656	-187500.015625	-187500.015625	-187500.015625	-187500.015625	-187500.015625	462.000000	428.000000	1018.000000	1607949005.547843
1254	124.923897	27533.123047	-67524.531250	-187500.015625	-187500.015625	-187500.015625	-187500.015625	-187500.015625	462.000000	429.000000	1019.000000	1607949005.547845
1255	201.702133	27613.166016	-84457.671875	-187500.015625	-187500.015625	-187500.015625	-187500.015625	-187500.015625	461.000000	430.000000	1018.000000	1607949005.547846
1256	-310.376312	27109.849609	-69496.085938	-187500.015625	-187500.015625	-187500.015625	-187500.015625	-187500.015625	460.000000	428.000000	1019.000000	1607949005.547848
1257	-720.039062	26706.109375	-43466.003906	-187500.015625	-187500.015625	-187500.015625	-187500.015625	-187500.015625	461.000000	429.000000	1019.000000	1607949005.547851
1258	-473.007599	26948.089844	-41537.832031	-187500.015625	-187500.015625	-187500.015625	-187500.015625	-187500.015625	462.000000	429.000000	1018.000000	1607949005.547853
1259	110.618782	27524.250000	-67183.664062	-187500.015625	-187500.015625	-187500.015625	-187500.015625	-187500.015625	462.000000	429.000000	1018.000000	1607949005.547854
1260	195.041321	27614.908203	-84433.734375	-187500.015625	-187500.015625	-187500.015625	-187500.015625	-187500.015625	461.000000	428.000000	1018.000000	1607949005.547856
1261	-313.192627	27113.447266	-69868.804688	-187500.015625	-187500.015625	-187500.015625	-187500.015625	-187500.015625	460.000000	429.000000	1017.000000	1607949005.547857
1262	-729.382080	26701.125000	-43716.234375	-187500.015625	-187500.015625	-187500.015625	-187500.015625	-187500.015625	461.000000	430.000000	1018.000000	1607949005.547859
1263	-494.174713	26928.777344	-41314.226562	-187500.015625	-187500.015625	-187500.015625	-187500.015625	-187500.015625	462.000000	430.000000	1019.000000	1607949005.547861
1264	88.870529	27504.447266	-66796.640625	-187500.015625	-187500.015625	-187500.015625	-187500.015625	-187500.015625	462.000000	429.000000	1019.000000	1607949005.547862
1265	193.454346	27615.535156	-84422.515625	-187500.015625	-187500.015625	-187500.015625	-187500.015625	-187500.015625	461.000000	430.000000	1018.000000	1607949005.547864
1266	-311.560944	27117.693359	-70199.273438	-187500.015625	-187500.015625	-187500.015625	-187500.015625	-187500.015625	460.000000	428.000000	1018.000000	1607949005.547866
1267	-735.439392	26698.353516	-43997.976562	-187500.015625	-187500.015625	-187500.015625	-187500.015625	-187500.015625	461.000000	429.000000	1019.000000	1607949005.547867
1268	-508.859802	26917.220703	-41158.457031	-187500.015625	-187500.015625	-187500.015625	-187500.015625	-187500.015625	462.000000	429.000000	1018.000000	1607949005.547869
1269	74.006622	27493.001953	-66550.039062	-187500.015625	-187500.015625	-187500.015625	-187500.015625	-187500.015625	462.000000	429.000000	1019.000000	1607949005.547871
1270	173.024841	27597.384766	-84458.164062	-187500.015625	-187500.015625	-187500.015625	-187500.015625	-187500.015625	461.000000	429.000000	1018.000000	1607949005.547873
1271	-323.519135	27108.730469	-70534.390625	-187500.015625	-187500.015625	-187500.015625	-187500.015625	-187500.015625	460.000000	429.000000	1018.000000	1607949005.547874
1272	-742.614319	26693.927734	-44262.285156	-187500.015625	-187500.015625	-187500.015625	-187500.015625	-187500.015625	461.000000	429.000000	1019.000000	1607949005.547876
1273	-526.517700	26900.972656	-41003.871094	-187500.015625	-187500.015625	-187500.015625	-187500.015625	-187500.015625	462.000000	429.000000	1019.000000	1607949005.547878
1274	57.801609	27475.724609	-66236.460938	-187500.015625	-187500.015625	-187500.015625	-187500.015625	-187500.015625	462.000000	430.000000	1017.000000	1607949005.547879
1275	174.701233	27598.501953	-84540.914062	-187500.015625	-187500.015625	-187500.015625	-187500.015625	-187500.015625	461.000000	429.000000	1019.000000	1607949005.547881
1276	-317.104187	27113.626953	-70992.937500	-187500.015625	-187500.015625	-187500.015625	-187500.015625	-187500.015625	460.000000	429.000000	1019.000000	1607949005.547882
1277	-744.044861	26691.871094	-44624.562500	-187500.015625	-187500.015625	-187500.015625	-187500.015625	-187500.015625	461.000000	430.000000	1018.000000	1607949005.547884
1278	-528.194031	26900.324219	-40934.402344	-187500.015625	-187500.015625	-187500.015625	-187500.015625	-187500.015625	462.000000	429.000000	1019.000000	1607949005.547886
1279	62.160198	27479.994141	-66002.460938	-187500.015625	-187500.015625	-187500.015625	-187500.015625	-187500.015625	462.000000	430.000000	1019.000000	1607949005.547887
1280	185.720642	27606.392578	-84560.984375	-187500.015625	-187500.015625	-187500.015625	-187500.015625	-187500.015625	461.000000	430.000000	1018.000000	1607949005.547890
1281	-303.559021	27124.199219	-71332.148438	-187500.015625	-187500.015625	-187500.015625	-187500.015625	-187500.015625	461.000000	428.000000	1019.000000	1607949005.547892
1282	-734.858276	26697.548828	-44889.992188	-187500.015625	-187500.015625	-187500.015625	-187500.015625	-187500.015625	461.000000	430.000000	1019.000000	1607949005.547893
1283	-526.808228	26899.205078	-40782.031250	-187500.015625	-187500.015625	-187500.015625	-187500.015625	-187500.015625	462.000000	428.000000	1018.000000	1607949005.547895
1284	58.092182	27475.412109	-65670.140625	-187500.015625	-187500.015625	-187500.015625	-187500.015625	-187500.015625	462.000000	428.000000	1019.000000	1607949005.547896
1285	191.397980	27613.455078	-84588.226562	-187500.015625	-187500.015625	-187500.015625	-187500.015625	-187500.015625	461.000000	428.000000	1018.000000	1607949005.547898
1286	-291.176178	27137.050781	-71709.867188	-187500.015625	-187500.015625	-187500.015625	-187500.015625	-187500.015625	460.000000	429.000000	1019.000000	1607949005.547900
1287	-723.838867	26708.343750	-45169.722656	-187500.015625	-187500.015625	-187500.015625	-187500.015625	-187500.015625	461.000000	429.000000	1019.000000	1607949005.547902
1288	-521.868530	26902.312500	-40614.792969	-187500.015625	-187500.015625	-187500.015625	-187500.015625	-187500.015625	462.000000	429.000000	1018.000000	1607949005.547903
1289	64.551834	27477.736328	-65241.632812	-187500.015625	-187500.015625	-187500.015625	-187500.015625	-187500.015625	462.000000	429.000000	1018.000000	1607949005.547905
1290	208.541763	27625.011719	-84454.320312	-187500.015625	-187500.015625	-187500.015625	-187500.015625	-187500.015625	461.000000	430.000000	1018.000000	1607949005.547906
1291	-273.942963	27148.785156	-71959.312500	-187500.015625	-187500.015625	-187500.015625	-187500.015625	-187500.015625	460.000000	429.000000	1018.000000	1607949005.547908
1292	-717.870972	26708.791016	-45415.300781	-187500.015625	-187500.015625	-187500.015625	-187500.015625	-187500.015625	461.000000	429.000000	1019.000000	1607949005.547909
1293	-525.355408	26894.154297	-40514.703125	-187500.015625	-187500.015625	-187500.015625	-187500.015625	-187500.015625	462.000000	428.000000	1018.000000	1607949005.547911
1294	56.952244	27470.091797	-64727.320312	-187500.015625	-187500.015625	-187500.015625	-187500.015625	-187500.015625	462.000000	428.000000	1019.000000	1607949005.547913
1295	205.926620	27622.888672	-84171.750000	-187500.015625	-187500.015625	-187500.015625	-187500.015625	-187500.015625	461.000000	429.000000	1019.000000	1607949005.547915
1296	-266.164551	27157.189453	-72079.968750	-187500.015625	-187500.015625	-187500.015625	-187500.015625	-187500.015625	460.000000	429.000000	1017.000000	1607949005.547916
1297	-709.444336	26717.843750	-45584.972656	-187500.015625	-187500.015625	-187500.015625	-187500.015625	-187500.015625	461.000000	429.000000	1018.000000	1607949005.547918
1298	-527.612915	26894.869141	-40445.457031	-187500.015625	-187500.015625	-187500.015625	-187500.015625	-187500.015625	462.000000	429.000000	1019.000000	1607949005.547920
1299	40.255489	27455.943359	-64050.910156	-187500.015625	-187500.015625	-187500.015625	-187500.015625	-187500.015625	462.000000	429.000000	1018.000000	1607949005.547921
1300	201.612732	27618.328125	-83757.437500	-187500.015625	-187500.015625	-187500.015625	-187500.015625	-187500.015625	461.000000	430.000000	1019.000000	1607949005.547923
1301	-264.912872	27157.345703	-72209.382812	-187500.015625	-187500.015625	-187500.015625	-187500.015625	-187500.015625	460.000000	429.000000	1018.000000	1607949005.547925
1302	-703.208191	26723.253906	-45841.972656	-187500.015625	-187500.015625	-187500.015625	-187500.015625	-187500.015625	461.000000	429.000000	1018.000000	1607949005.547926
1303	-518.985107	26902.134766	-40495.906250	-187500.015625	-187500.015625	-187500.015625	-187500.015625	-187500.015625	462.000000	429.000000	1019.000000	1607949005.547929
1304	26.889147	27441.212891	-63454.343750	-187500.015625	-187500.015625	-187500.015625	-187500.015625	-187500.015625	462.000000	428.000000	1019.000000	1607949005.547931
1305	197.790573	27615.421875	-83279.890625	-187500.015625	-187500.015625	-187500.015625	-187500.015625	-187500.015625	461.000000	429.000000	1019.000000	1607949005.547933
1306	-251.166550	27174.222656	-72254.734375	-187500.015625	-187500.015625	-187500.015625	-187500.015625	-187500.015625	460.000000	429.000000	1018.000000	1607949005.547934
1307	-699.698975	26729.199219	-45815.464844	-187500.015625	-187500.015625	-187500.015625	-187500.015625	-187500.015625	461.000000	430.000000	1018.000000	1607949005.547936
1308	-527.411743	26896.054688	-39866.324219	-187500.015625	-187500.015625	-187500.015625	-187500.015625	-187500.015625	462.000000	428.000000	1019.000000	1607949005.547938
1309	50.157314	27464.011719	-63546.699219	-187500.015625	-187500.015625	-187500.015625	-187500.015625	-187500.015625	462.000000	429.000000	1019.000000	1607949005.547942
1310	232.815765	27647.474609	-84039.585938	-187500.015625	-187500.015625	-187500.015625	-187500.015625	-187500.015625	461.000000	430.000000	1019.000000	1607949005.547944
1311	-225.685562	27195.388672	-73150.687500	-187500.015625	-187500.015625	-187500.015625	-187500.015625	-187500.015625	460.000000	428.000000	1019.000000	1607949005.547945
1312	-680.610596	26744.330078	-46480.046875	-187500.015625	-187500.015625	-187500.015625	-187500.015625	-187500.015625	461.000000	429.000000	1018.000000	1607949005.547947
1313	-524.528381	26895.160156	-39870.371094	-187500.015625	-187500.015625	-187500.015625	-187500.015625	-187500.015625	462.000000	428.000000	1018.000000	1607949005.547950
1314	63.680119	27473.376953	-63501.796875	-187500.015625	-187500.015625	-187500.015625	-187500.015625	-187500.015625	462.000000	429.000000	1018.000000	1607949005.547952
1315	245.220978	27657.175781	-84243.992188	-187500.015625	-187500.015625	-187500.015625	-187500.015625	-187500.015625	461.000000	429.000000	1018.000000	1607949005.547954
1316	-210.776947	27208.642578	-73627.023438	-187500.015625	-187500.015625	-187500.015625	-187500.015625	-187500.015625	460.000000	428.000000	1019.000000	1607949005.547956
1317	-671.647522	26753.248047	-47073.710938	-187500.015625	-187500.015625	-187500.015625	-187500.015625	-187500.015625	461.000000	429.000000	1018.000000	1607949005.547960
1318	-532.306763	26887.740234	-40137.898438	-187500.015625	-187500.015625	-187500.015625	-187500.015625	-187500.015625	462.000000	429.000000	1018.000000	1607949005.547962
1319	34.019352	27447.001953	-62836.027344	-187500.015625	-187500.015625	-187500.015625	-187500.015625	-187500.015625	462.000000	429.000000	1019.000000	1607949005.547965
1320	225.886719	27643.318359	-83805.875000	-187500.015625	-187500.015625	-187500.015625	-187500.015625	-187500.015625	461.000000	429.000000	1019.000000	1607949005.547967
1321	-222.645721	27201.714844	-73689.875000	-187500.015625	-187500.015625	-187500.015625	-187500.015625	-187500.015625	460.000000	430.000000	1018.000000	1607949005.547968
1322	-686.131470	26743.191406	-46987.007812	-187500.015625	-187500.015625	-187500.015625	-187500.015625	-187500.015625	461.000000	429.000000	1020.000000	1607949005.547970
1323	-552.602173	26870.394531	-39510.214844	-187500.015625	-187500.015625	-187500.015625	-187500.015625	-187500.015625	462.000000	428.000000	1019.000000	1607949006.027086
1324	32.164158	27444.767578	-62766.199219	-187500.015625	-187500.015625	-187500.015625	-187500.015625	-187500.015625	462.000000	429.000000	1018.000000	1607949006.027222
1325	230.468826	27646.380859	-84153.757812	-187500.015625	-187500.015625	-187500.015625	-187500.015625	-187500.015625	461.000000	429.000000	1019.000000	1607949006.027224
1326	-218.488297	27204.486328	-74361.773438	-187500.015625	-187500.015625	-187500.015625	-187500.015625	-187500.015625	460.000000	430.000000	1018.000000	1607949006.027225
1327	-691.361755	26737.402344	-47565.449219	-187500.015625	-187500.015625	-187500.015625	-187500.015625	-187500.015625	461.000000	429.000000	1019.000000	1607949006.027237
1328	-560.939331	26862.548828	-39665.761719	-187500.015625	-187500.015625	-187500.015625	-187500.015625	-187500.015625	462.000000	429.000000	1018.000000	1607949006.027238
1329	24.542215	27437.525391	-62555.734375	-187500.015625	-187500.015625	-187500.015625	-187500.015625	-187500.015625	462.000000	429.000000	1018.000000	1607949006.027240
1330	231.497009	27647.609375	-84081.382812	-187500.015625	-187500.015625	-187500.015625	-187500.015625	-187500.015625	461.000000	429.000000	1019.000000	1607949006.027242
1331	-209.391129	27212.822266	-74597.804688	-187500.015625	-187500.015625	-187500.015625	-187500.015625	-187500.015625	460.000000	429.000000	1018.000000	1607949006.027243
1332	-685.393860	26741.603516	-47800.722656	-187500.015625	-187500.015625	-187500.015625	-187500.015625	-187500.015625	461.000000	430.000000	1018.000000	1607949006.027245
1333	-569.276550	26853.474609	-39537.417969	-187500.015625	-187500.015625	-187500.015625	-187500.015625	-187500.015625	462.000000	429.000000	1018.000000	1607949006.027247
1334	8.627773	27421.431641	-62068.714844	-187500.015625	-187500.015625	-187500.015625	-187500.015625	-187500.015625	462.000000	427.000000	1017.000000	1607949006.027248
1335	229.775925	27645.240234	-83939.335938	-187500.015625	-187500.015625	-187500.015625	-187500.015625	-187500.015625	461.000000	429.000000	1019.000000	1607949006.027250
1336	-205.054901	27219.751953	-74893.429688	-187500.015625	-187500.015625	-187500.015625	-187500.015625	-187500.015625	460.000000	428.000000	1018.000000	1607949006.027251
1337	-684.030396	26744.888672	-48131.058594	-187500.015625	-187500.015625	-187500.015625	-187500.015625	-187500.015625	461.000000	429.000000	1018.000000	1607949006.027253
1338	-576.160889	26846.544922	-39443.808594	-187500.015625	-187500.015625	-187500.015625	-187500.015625	-187500.015625	462.000000	429.000000	1019.000000	1607949006.027255
1339	3.442168	27417.966797	-61691.347656	-187500.015625	-187500.015625	-187500.015625	-187500.015625	-187500.015625	462.000000	429.000000	1019.000000	1607949006.027256
1340	233.106339	27651.990234	-83766.445312	-187500.015625	-187500.015625	-187500.015625	-187500.015625	-187500.015625	461.000000	428.000000	1018.000000	1607949006.027258
1341	-197.857635	27228.960938	-75093.164062	-187500.015625	-187500.015625	-187500.015625	-187500.015625	-187500.015625	460.000000	427.000000	1017.000000	1607949006.027260
1342	-678.643616	26751.148438	-48345.121094	-187500.015625	-187500.015625	-187500.015625	-187500.015625	-187500.015625	461.000000	429.000000	1019.000000	1607949006.027261
1343	-575.646790	26849.003906	-39401.675781	-187500.015625	-187500.015625	-187500.015625	-187500.015625	-187500.015625	462.000000	428.000000	1018.000000	1607949006.027263
1344	0.089407	27416.068359	-61455.472656	-187500.015625	-187500.015625	-187500.015625	-187500.015625	-187500.015625	462.000000	428.000000	1019.000000	1607949006.027265
1345	232.636948	27650.470703	-83763.921875	-187500.015625	-187500.015625	-187500.015625	-187500.015625	-187500.015625	461.000000	429.000000	1019.000000	1607949006.027267
1346	-186.905273	27238.527344	-75482.890625	-187500.015625	-187500.015625	-187500.015625	-187500.015625	-187500.015625	460.000000	428.000000	1018.000000	1607949006.027268
1347	-677.838989	26752.890625	-48677.851562	-187500.015625	-187500.015625	-187500.015625	-187500.015625	-187500.015625	461.000000	429.000000	1019.000000	1607949006.027270
1348	-587.157959	26838.855469	-39152.164062	-187500.015625	-187500.015625	-187500.015625	-187500.015625	-187500.015625	462.000000	429.000000	1018.000000	1607949006.027272
1349	-9.141863	27406.210938	-61037.246094	-187500.015625	-187500.015625	-187500.015625	-187500.015625	-187500.015625	462.000000	426.000000	1019.000000	1607949006.027273
1350	236.257935	27654.806641	-83656.007812	-187500.015625	-187500.015625	-187500.015625	-187500.015625	-187500.015625	461.000000	430.000000	1019.000000	1607949006.027276
1351	-186.279434	27239.220703	-75773.687500	-187500.015625	-187500.015625	-187500.015625	-187500.015625	-187500.015625	460.000000	429.000000	1018.000000	1607949006.027277
1352	-675.603821	26754.769531	-49054.097656	-187500.015625	-187500.015625	-187500.015625	-187500.015625	-187500.015625	461.000000	429.000000	1018.000000	1607949006.027279
1353	-595.539856	26830.451172	-39143.828125	-187500.015625	-187500.015625	-187500.015625	-187500.015625	-187500.015625	462.000000	429.000000	1019.000000	1607949006.027281
1354	-20.697714	27394.386719	-60679.308594	-187500.015625	-187500.015625	-187500.015625	-187500.015625	-187500.015625	462.000000	429.000000	1017.000000	1607949006.027282
1355	234.156860	27651.005859	-83534.609375	-187500.015625	-187500.015625	-187500.015625	-187500.015625	-187500.015625	461.000000	430.000000	1018.000000	1607949006.027284
1356	-179.305695	27245.232422	-76010.726562	-187500.015625	-187500.015625	-187500.015625	-187500.015625	-187500.015625	460.000000	429.000000	1019.000000	1607949006.027286
1357	-669.971191	26759.195312	-49399.433594	-187500.015625	-187500.015625	-187500.015625	-187500.015625	-187500.015625	461.000000	430.000000	1019.000000	1607949006.027287
1358	-581.122986	26842.566406	-39632.835938	-187500.015625	-187500.015625	-187500.015625	-187500.015625	-187500.015625	462.000000	429.000000	1018.000000	1607949006.027289
1359	-43.831768	27374.828125	-59908.863281	-187500.015625	-187500.015625	-187500.015625	-187500.015625	-187500.015625	462.000000	428.000000	1020.000000	1607949006.027290
1360	209.413483	27628.119141	-82064.671875	-187500.015625	-187500.015625	-187500.015625	-187500.015625	-187500.015625	461.000000	429.000000	1018.000000	1607949006.027292
1361	-183.708984	27241.322266	-75308.992188	-187500.015625	-187500.015625	-187500.015625	-187500.015625	-187500.015625	460.000000	429.000000	1018.000000	1607949006.027294
1362	-681.616394	26747.861328	-48969.519531	-187500.015625	-187500.015625	-187500.015625	-187500.015625	-187500.015625	461.000000	429.000000	1019.000000	1607949006.027296
1363	-611.923706	26812.302734	-38520.859375	-187500.015625	-187500.015625	-187500.015625	-187500.015625	-187500.015625	462.000000	429.000000	1018.000000	1607949006.027297
1364	-35.248699	27376.773438	-59755.820312	-187500.015625	-187500.015625	-187500.015625	-187500.015625	-187500.015625	462.000000	428.000000	1018.000000	1607949006.027299
1365	229.015961	27642.156250	-83172.804688	-187500.015625	-187500.015625	-187500.015625	-187500.015625	-187500.015625	461.000000	429.000000	1018.000000	1607949006.027300
1366	-175.707062	27245.300781	-76539.679688	-187500.015625	-187500.015625	-187500.015625	-187500.015625	-187500.015625	460.000000	428.000000	1018.000000	1607949006.027302
1367	-681.929321	26745.605469	-49899.128906	-187500.015625	-187500.015625	-187500.015625	-187500.015625	-187500.015625	461.000000	427.000000	1019.000000	1607949006.027304
1368	-623.881897	26801.216797	-38833.988281	-187500.015625	-187500.015625	-187500.015625	-187500.015625	-187500.015625	462.000000	429.000000	1018.000000	1607949006.027305
1369	-43.340031	27371.609375	-59742.789062	-187500.015625	-187500.015625	-187500.015625	-187500.015625	-187500.015625	462.000000	428.000000	1018.000000	1607949006.027307
1370	236.772018	27652.414062	-83355.507812	-187500.015625	-187500.015625	-187500.015625	-187500.015625	-187500.015625	461.000000	429.000000	1019.000000	1607949006.027309
1371	-163.793579	27259.091797	-77021.359375	-187500.015625	-187500.015625	-187500.015625	-187500.015625	-187500.015625	460.000000	428.000000	1018.000000	1607949006.027310
1372	-670.217041	26757.919922	-50381.656250	-187500.015625	-187500.015625	-187500.015625	-187500.015625	-187500.015625	461.000000	429.000000	1019.000000	1607949006.027312
1373	-625.915894	26798.242188	-38862.171875	-187500.015625	-187500.015625	-187500.015625	-187500.015625	-187500.015625	462.000000	428.000000	1018.000000	1607949006.027314
1374	-53.152447	27361.886719	-59386.460938	-187500.015625	-187500.015625	-187500.015625	-187500.015625	-187500.015625	462.000000	428.000000	1018.000000	1607949006.027316
1375	229.239487	27646.066406	-83149.960938	-187500.015625	-187500.015625	-187500.015625	-187500.015625	-187500.015625	461.000000	430.000000	1019.000000	1607949006.027318
1376	-164.754700	27259.470703	-77201.265625	-187500.015625	-187500.015625	-187500.015625	-187500.015625	-187500.015625	460.000000	428.000000	1019.000000	1607949006.027320
1377	-670.462891	26759.552734	-50671.203125	-187500.015625	-187500.015625	-187500.015625	-187500.015625	-187500.015625	461.000000	429.000000	1018.000000	1607949006.027322
1378	-634.141296	26791.894531	-38856.917969	-187500.015625	-187500.015625	-187500.015625	-187500.015625	-187500.015625	462.000000	429.000000	1019.000000	1607949006.027323
1379	-68.530449	27348.900391	-59019.265625	-187500.015625	-187500.015625	-187500.015625	-187500.015625	-187500.015625	462.000000	429.000000	1018.000000	1607949006.027325
1380	231.742874	27650.939453	-82961.984375	-187500.015625	-187500.015625	-187500.015625	-187500.015625	-187500.015625	461.000000	429.000000	1018.000000	1607949006.027327
1381	-148.504990	27278.044922	-77384.218750	-187500.015625	-187500.015625	-187500.015625	-187500.015625	-187500.015625	460.000000	428.000000	1018.000000	1607949006.027328
1382	-659.219971	26770.326172	-50841.746094	-187500.015625	-187500.015625	-187500.015625	-187500.015625	-187500.015625	460.000000	429.000000	1018.000000	1607949006.027330
1383	-632.755493	26792.119141	-38661.476562	-187500.015625	-187500.015625	-187500.015625	-187500.015625	-187500.015625	462.000000	429.000000	1018.000000	1607949006.027332
1384	-65.334145	27353.169922	-58478.621094	-187500.015625	-187500.015625	-187500.015625	-187500.015625	-187500.015625	462.000000	428.000000	1017.000000	1607949006.027333
1385	235.520325	27656.103516	-82667.523438	-187500.015625	-187500.015625	-187500.015625	-187500.015625	-187500.015625	461.000000	429.000000	1018.000000	1607949006.027335
1386	-140.592468	27287.031250	-77589.492188	-187500.015625	-187500.015625	-187500.015625	-187500.015625	-187500.015625	460.000000	429.000000	1019.000000	1607949006.027337
1387	-650.212219	26781.859375	-51180.867188	-187500.015625	-187500.015625	-187500.015625	-187500.015625	-187500.015625	460.000000	429.000000	1018.000000	1607949006.027339
1388	-623.591309	26804.255859	-38670.617188	-187500.015625	-187500.015625	-187500.015625	-187500.015625	-187500.015625	461.000000	429.000000	1018.000000	1607949006.027340
1389	-59.835617	27357.617188	-58200.519531	-187500.015625	-187500.015625	-187500.015625	-187500.015625	-187500.015625	462.000000	429.000000	1019.000000	1607949006.027342
1390	246.562088	27665.601562	-82508.195312	-187500.015625	-187500.015625	-187500.015625	-187500.015625	-187500.015625	461.000000	429.000000	1018.000000	1607949006.027344
1391	-123.403976	27302.095703	-77787.960938	-187500.015625	-187500.015625	-187500.015625	-187500.015625	-187500.015625	460.000000	428.000000	1018.000000	1607949006.027345
1392	-638.343445	26790.107422	-51523.316406	-187500.015625	-187500.015625	-187500.015625	-187500.015625	-187500.015625	461.000000	430.000000	1018.000000	1607949006.027347
1393	-616.729309	26807.765625	-39151.312500	-187500.015625	-187500.015625	-187500.015625	-187500.015625	-187500.015625	461.000000	429.000000	1019.000000	1607949006.027349
1394	-88.892883	27329.947266	-57546.062500	-187500.015625	-187500.015625	-187500.015625	-187500.015625	-187500.015625	462.000000	429.000000	1019.000000	1607949006.027350
1395	223.629196	27640.748047	-81312.539062	-187500.015625	-187500.015625	-187500.015625	-187500.015625	-187500.015625	461.000000	429.000000	1017.000000	1607949006.027352
1396	-121.906410	27302.275391	-77337.953125	-187500.015625	-187500.015625	-187500.015625	-187500.015625	-187500.015625	460.000000	429.000000	1019.000000	1607949006.027354
1397	-636.689392	26793.572266	-51350.851562	-187500.015625	-187500.015625	-187500.015625	-187500.015625	-187500.015625	461.000000	429.000000	1018.000000	1607949006.027356
1398	-634.834229	26792.185547	-38200.894531	-187500.015625	-187500.015625	-187500.015625	-187500.015625	-187500.015625	462.000000	429.000000	1018.000000	1607949006.027358
1399	-72.173782	27345.189453	-57348.515625	-187500.015625	-187500.015625	-187500.015625	-187500.015625	-187500.015625	462.000000	429.000000	1018.000000	1607949006.027359
1400	251.814743	27671.861328	-82210.023438	-187500.015625	-187500.015625	-187500.015625	-187500.015625	-187500.015625	461.000000	429.000000	1018.000000	1607949006.027361
1401	-112.429268	27316.156250	-78312.820312	-187500.015625	-187500.015625	-187500.015625	-187500.015625	-187500.015625	460.000000	428.000000	1019.000000	1607949006.027363
1402	-637.963440	26797.595703	-52159.851562	-187500.015625	-187500.015625	-187500.015625	-187500.015625	-187500.015625	461.000000	430.000000	1017.000000	1607949006.027364
1403	-642.456177	26791.089844	-38592.183594	-187500.015625	-187500.015625	-187500.015625	-187500.015625	-187500.015625	462.000000	428.000000	1019.000000	1607949006.027366
1404	-86.300079	27337.210938	-57303.187500	-187500.015625	-187500.015625	-187500.015625	-187500.015625	-187500.015625	462.000000	429.000000	1018.000000	1607949006.027368
1405	247.433807	27670.296875	-82232.109375	-187500.015625	-187500.015625	-187500.015625	-187500.015625	-187500.015625	461.000000	429.000000	1019.000000	1607949006.027369
1406	-104.025017	27324.939453	-78647.781250	-187500.015625	-187500.015625	-187500.015625	-187500.015625	-187500.015625	460.000000	428.000000	1018.000000	1607949006.027371
1407	-625.669983	26809.642578	-52472.886719	-187500.015625	-187500.015625	-187500.015625	-187500.015625	-187500.015625	460.000000	430.000000	1018.000000	1607949006.027373
1408	-637.494080	26794.554688	-38500.855469	-187500.015625	-187500.015625	-187500.015625	-187500.015625	-187500.015625	462.000000	428.000000	1019.000000	1607949006.027375
1409	-86.992989	27333.812500	-56878.167969	-187500.015625	-187500.015625	-187500.015625	-187500.015625	-187500.015625	462.000000	428.000000	1019.000000	1607949006.027376
1410	250.473633	27669.134766	-82022.742188	-187500.015625	-187500.015625	-187500.015625	-187500.015625	-187500.015625	461.000000	429.000000	1019.000000	1607949006.027378
1411	-95.777222	27329.566406	-78962.851562	-187500.015625	-187500.015625	-187500.015625	-187500.015625	-187500.015625	460.000000	428.000000	1019.000000	1607949006.027380
1412	-624.775940	26807.294922	-52898.664062	-187500.015625	-187500.015625	-187500.015625	-187500.015625	-187500.015625	461.000000	429.000000	1018.000000	1607949006.027381
1413	-646.345398	26783.042969	-38562.187500	-187500.015625	-187500.015625	-187500.015625	-187500.015625	-187500.015625	462.000000	429.000000	1018.000000	1607949006.027383
1414	-97.990044	27320.513672	-56546.558594	-187500.015625	-187500.015625	-187500.015625	-187500.015625	-187500.015625	462.000000	428.000000	1019.000000	1607949006.027384
1415	247.769073	27666.339844	-81768.445312	-187500.015625	-187500.015625	-187500.015625	-187500.015625	-187500.015625	462.000000	429.000000	1020.000000	1607949006.027386
1416	-83.640228	27342.687500	-79080.226562	-187500.015625	-187500.015625	-187500.015625	-187500.015625	-187500.015625	460.000000	428.000000	1017.000000	1607949006.027388
1417	-611.968384	26819.208984	-53106.914062	-187500.015625	-187500.015625	-187500.015625	-187500.015625	-187500.015625	461.000000	430.000000	1019.000000	1607949006.027389
1418	-641.584473	26786.351562	-38487.578125	-187500.015625	-187500.015625	-187500.015625	-187500.015625	-187500.015625	462.000000	427.000000	1019.000000	1607949006.027391
1419	-98.973518	27319.933594	-56173.867188	-187500.015625	-187500.015625	-187500.015625	-187500.015625	-187500.015625	462.000000	428.000000	1018.000000	1607949006.027392
1420	254.541656	27672.330078	-81551.343750	-187500.015625	-187500.015625	-187500.015625	-187500.015625	-187500.015625	461.000000	430.000000	1018.000000	1607949006.027395
1421	-75.235970	27350.890625	-79300.789062	-187500.015625	-187500.015625	-187500.015625	-187500.015625	-187500.015625	460.000000	428.000000	1018.000000	1607949006.027397
1422	-606.268677	26825.847656	-53455.691406	-187500.015625	-187500.015625	-187500.015625	-187500.015625	-187500.015625	461.000000	430.000000	1018.000000	1607949006.027398
1423	-647.775879	26780.808594	-38437.109375	-187500.015625	-187500.015625	-187500.015625	-187500.015625	-187500.015625	462.000000	429.000000	1019.000000	1607949006.027400
1424	-103.130943	27313.451172	-55774.417969	-187500.015625	-187500.015625	-187500.015625	-187500.015625	-187500.015625	462.000000	429.000000	1019.000000	1607949006.027402
1425	255.838058	27671.414062	-81345.507812	-187500.015625	-187500.015625	-187500.015625	-187500.015625	-187500.015625	461.000000	429.000000	1018.000000	1607949006.027403
1426	-68.441040	27356.142578	-79520.976562	-187500.015625	-187500.015625	-187500.015625	-187500.015625	-187500.015625	460.000000	428.000000	1019.000000	1607949006.027405
1427	-604.011169	26826.427734	-53876.285156	-187500.015625	-187500.015625	-187500.015625	-187500.015625	-187500.015625	461.000000	429.000000	1018.000000	1607949006.027406
1428	-656.090759	26772.269531	-38708.125000	-187500.015625	-187500.015625	-187500.015625	-187500.015625	-187500.015625	461.000000	429.000000	1018.000000	1607949006.027408
1429	-130.400070	27289.535156	-55448.640625	-187500.015625	-187500.015625	-187500.015625	-187500.015625	-187500.015625	462.000000	429.000000	1019.000000	1607949006.027410
1430	238.761322	27656.617188	-81005.468750	-187500.015625	-187500.015625	-187500.015625	-187500.015625	-187500.015625	461.000000	428.000000	1018.000000	1607949006.027411
1431	-72.240837	27353.035156	-79615.929688	-187500.015625	-187500.015625	-187500.015625	-187500.015625	-187500.015625	460.000000	429.000000	1018.000000	1607949006.027413
1432	-607.900391	26823.724609	-54062.093750	-187500.015625	-187500.015625	-187500.015625	-187500.015625	-187500.015625	461.000000	429.000000	1019.000000	1607949006.027415
1433	-669.747620	26758.904297	-38382.234375	-187500.015625	-187500.015625	-187500.015625	-187500.015625	-187500.015625	462.000000	429.000000	1019.000000	1607949006.027416
1434	-132.836411	27285.599609	-55131.851562	-187500.015625	-187500.015625	-187500.015625	-187500.015625	-187500.015625	462.000000	429.000000	1018.000000	1607949006.027418
1435	244.393967	27663.390625	-81116.312500	-187500.015625	-187500.015625	-187500.015625	-187500.015625	-187500.015625	461.000000	429.000000	1019.000000	1607949006.027419
1436	-64.931816	27363.318359	-80100.648438	-187500.015625	-187500.015625	-187500.015625	-187500.015625	-187500.015625	460.000000	429.000000	1019.000000	1607949006.027421
1437	-603.139465	26831.054688	-54562.753906	-187500.015625	-187500.015625	-187500.015625	-187500.015625	-187500.015625	461.000000	430.000000	1018.000000	1607949006.027423
1438	-671.714600	26761.585938	-38491.871094	-187500.015625	-187500.015625	-187500.015625	-187500.015625	-187500.015625	461.000000	429.000000	1018.000000	1607949006.027424
1439	-136.815018	27287.097656	-54882.425781	-187500.015625	-187500.015625	-187500.015625	-187500.015625	-187500.015625	462.000000	429.000000	1019.000000	1607949006.027426
1440	242.494064	27663.949219	-80961.187500	-187500.015625	-187500.015625	-187500.015625	-187500.015625	-187500.015625	461.000000	429.000000	1018.000000	1607949006.027428
1441	-65.669426	27363.474609	-80294.593750	-187500.015625	-187500.015625	-187500.015625	-187500.015625	-187500.015625	460.000000	428.000000	1019.000000	1607949006.027429
1442	-611.387268	26823.367188	-54819.527344	-187500.015625	-187500.015625	-187500.015625	-187500.015625	-187500.015625	461.000000	429.000000	1018.000000	1607949006.027431
1443	-687.629028	26744.867188	-38474.078125	-187500.015625	-187500.015625	-187500.015625	-187500.015625	-187500.015625	462.000000	429.000000	1018.000000	1607949006.507616
1444	-149.287292	27274.000000	-54515.613281	-187500.015625	-187500.015625	-187500.015625	-187500.015625	-187500.015625	462.000000	430.000000	1019.000000	1607949006.507669
1445	242.650528	27663.949219	-80671.937500	-187500.015625	-187500.015625	-187500.015625	-187500.015625	-187500.015625	461.000000	428.000000	1019.000000	1607949006.507731
1446	-52.057213	27377.554688	-80476.132812	-187500.015625	-187500.015625	-187500.015625	-187500.015625	-187500.015625	460.000000	429.000000	1017.000000	1607949006.507733
1447	-593.684692	26841.023438	-55249.800781	-187500.015625	-187500.015625	-187500.015625	-187500.015625	-187500.015625	460.000000	428.000000	1018.000000	1607949006.507734
1448	-664.092651	26769.320312	-39056.812500	-187500.015625	-187500.015625	-187500.015625	-187500.015625	-187500.015625	462.000000	429.000000	1019.000000	1607949006.507736
1449	-157.959778	27270.445312	-54161.851562	-187500.015625	-187500.015625	-187500.015625	-187500.015625	-187500.015625	462.000000	428.000000	1018.000000	1607949006.507738
1450	217.594223	27643.048828	-79160.960938	-187500.015625	-187500.015625	-187500.015625	-187500.015625	-187500.015625	461.000000	429.000000	1018.000000	1607949006.507740
1451	-49.464409	27381.734375	-79579.671875	-187500.015625	-187500.015625	-187500.015625	-187500.015625	-187500.015625	460.000000	429.000000	1019.000000	1607949006.507741
1452	-588.722595	26846.634766	-54896.375000	-187500.015625	-187500.015625	-187500.015625	-187500.015625	-187500.015625	461.000000	429.000000	1019.000000	1607949006.507743
1453	-675.827332	26756.400391	-38422.738281	-187500.015625	-187500.015625	-187500.015625	-187500.015625	-187500.015625	462.000000	428.000000	1019.000000	1607949006.507744
1454	-166.609894	27255.962891	-53421.539062	-187500.015625	-187500.015625	-187500.015625	-187500.015625	-187500.015625	462.000000	428.000000	1019.000000	1607949006.507746
1455	237.375519	27657.019531	-79696.015625	-187500.015625	-187500.015625	-187500.015625	-187500.015625	-187500.015625	461.000000	429.000000	1018.000000	1607949006.507748
1456	-38.065018	27392.017578	-80495.468750	-187500.015625	-187500.015625	-187500.015625	-187500.015625	-187500.015625	460.000000	428.000000	1018.000000	1607949006.507749
1457	-571.914062	26867.220703	-55730.117188	-187500.015625	-187500.015625	-187500.015625	-187500.015625	-187500.015625	461.000000	429.000000	1019.000000	1607949006.507751
1458	-658.236511	26778.082031	-39032.937500	-187500.015625	-187500.015625	-187500.015625	-187500.015625	-187500.015625	461.000000	429.000000	1018.000000	1607949006.507752
1459	-163.637115	27263.539062	-53543.402344	-187500.015625	-187500.015625	-187500.015625	-187500.015625	-187500.015625	462.000000	429.000000	1019.000000	1607949006.507754
1460	220.298782	27644.814453	-78865.828125	-187500.015625	-187500.015625	-187500.015625	-187500.015625	-187500.015625	461.000000	430.000000	1018.000000	1607949006.507756
1461	-30.107800	27401.472656	-80173.398438	-187500.015625	-187500.015625	-187500.015625	-187500.015625	-187500.015625	460.000000	429.000000	1018.000000	1607949006.507757
1462	-571.735229	26864.917969	-55725.042969	-187500.015625	-187500.015625	-187500.015625	-187500.015625	-187500.015625	461.000000	429.000000	1019.000000	1607949006.507759
1463	-686.690247	26747.839844	-38247.164062	-187500.015625	-187500.015625	-187500.015625	-187500.015625	-187500.015625	462.000000	429.000000	1018.000000	1607949006.507760
1464	-170.364990	27253.324219	-52996.746094	-187500.015625	-187500.015625	-187500.015625	-187500.015625	-187500.015625	462.000000	428.000000	1019.000000	1607949006.507762
1465	250.361877	27674.230469	-79876.437500	-187500.015625	-187500.015625	-187500.015625	-187500.015625	-187500.015625	461.000000	428.000000	1019.000000	1607949006.507764
1466	-14.416875	27419.464844	-81450.289062	-187500.015625	-187500.015625	-187500.015625	-187500.015625	-187500.015625	460.000000	428.000000	1018.000000	1607949006.507768
1467	-563.688599	26875.937500	-56840.351562	-187500.015625	-187500.015625	-187500.015625	-187500.015625	-187500.015625	460.000000	429.000000	1018.000000	1607949006.507770
1468	-670.507629	26765.117188	-39340.164062	-187500.015625	-187500.015625	-187500.015625	-187500.015625	-187500.015625	462.000000	428.000000	1018.000000	1607949006.507771
1469	-189.185165	27238.998047	-52967.062500	-187500.015625	-187500.015625	-187500.015625	-187500.015625	-187500.015625	462.000000	429.000000	1018.000000	1607949006.507773
1470	210.419312	27633.974609	-78626.570312	-187500.015625	-187500.015625	-187500.015625	-187500.015625	-187500.015625	461.000000	429.000000	1018.000000	1607949006.507775
1471	-25.905670	27404.199219	-80852.429688	-187500.015625	-187500.015625	-187500.015625	-187500.015625	-187500.015625	460.000000	429.000000	1018.000000	1607949006.507776
1472	-570.461182	26865.701172	-56623.582031	-187500.015625	-187500.015625	-187500.015625	-187500.015625	-187500.015625	460.000000	430.000000	1018.000000	1607949006.507778
1473	-697.173218	26738.876953	-38456.039062	-187500.015625	-187500.015625	-187500.015625	-187500.015625	-187500.015625	462.000000	429.000000	1019.000000	1607949006.507779
1474	-187.017044	27239.310547	-52433.792969	-187500.015625	-187500.015625	-187500.015625	-187500.015625	-187500.015625	462.000000	428.000000	1019.000000	1607949006.507781
1475	242.002335	27665.222656	-79478.953125	-187500.015625	-187500.015625	-187500.015625	-187500.015625	-187500.015625	461.000000	430.000000	1018.000000	1607949006.507783
1476	-11.421741	27419.732422	-81850.273438	-187500.015625	-187500.015625	-187500.015625	-187500.015625	-187500.015625	460.000000	428.000000	1019.000000	1607949006.507784
1477	-564.806213	26870.886719	-57502.500000	-187500.015625	-187500.015625	-187500.015625	-187500.015625	-187500.015625	460.000000	430.000000	1018.000000	1607949006.507786
1478	-704.728149	26730.271484	-38965.792969	-187500.015625	-187500.015625	-187500.015625	-187500.015625	-187500.015625	461.000000	430.000000	1018.000000	1607949006.507787
1479	-205.189011	27219.082031	-52436.988281	-187500.015625	-187500.015625	-187500.015625	-187500.015625	-187500.015625	462.000000	428.000000	1018.000000	1607949006.507789
1480	229.574753	27649.621094	-79389.367188	-187500.015625	-187500.015625	-187500.015625	-187500.015625	-187500.015625	461.000000	429.000000	1018.000000	1607949006.507791
1481	-8.627773	27419.242188	-82129.046875	-187500.015625	-187500.015625	-187500.015625	-187500.015625	-187500.015625	460.000000	428.000000	1018.000000	1607949006.507792
1482	-554.367920	26878.306641	-57896.066406	-187500.015625	-187500.015625	-187500.015625	-187500.015625	-187500.015625	460.000000	429.000000	1018.000000	1607949006.507794
1483	-690.132446	26742.363281	-39204.175781	-187500.015625	-187500.015625	-187500.015625	-187500.015625	-187500.015625	461.000000	429.000000	1018.000000	1607949006.507795
1484	-200.249268	27225.072266	-52172.566406	-187500.015625	-187500.015625	-187500.015625	-187500.015625	-187500.015625	462.000000	429.000000	1019.000000	1607949006.507797
1485	216.789566	27637.976562	-78596.820312	-187500.015625	-187500.015625	-187500.015625	-187500.015625	-187500.015625	461.000000	429.000000	1019.000000	1607949006.507798
1486	-10.706485	27417.185547	-81868.851562	-187500.015625	-187500.015625	-187500.015625	-187500.015625	-187500.015625	460.000000	428.000000	1018.000000	1607949006.507800
1487	-556.603149	26877.144531	-57997.433594	-187500.015625	-187500.015625	-187500.015625	-187500.015625	-187500.015625	461.000000	429.000000	1019.000000	1607949006.507802
1488	-706.940918	26726.136719	-38965.101562	-187500.015625	-187500.015625	-187500.015625	-187500.015625	-187500.015625	461.000000	428.000000	1018.000000	1607949006.507803
1489	-216.096664	27206.609375	-51654.386719	-187500.015625	-187500.015625	-187500.015625	-187500.015625	-187500.015625	462.000000	429.000000	1018.000000	1607949006.507805
1490	231.206436	27651.095703	-78695.546875	-187500.015625	-187500.015625	-187500.015625	-187500.015625	-187500.015625	461.000000	430.000000	1018.000000	1607949006.507807
1491	7.331372	27435.513672	-82302.828125	-187500.015625	-187500.015625	-187500.015625	-187500.015625	-187500.015625	460.000000	429.000000	1019.000000	1607949006.507809
1492	-546.947144	26885.705078	-58435.148438	-187500.015625	-187500.015625	-187500.015625	-187500.015625	-187500.015625	461.000000	429.000000	1019.000000	1607949006.507811
1493	-710.383118	26721.888672	-38962.574219	-187500.015625	-187500.015625	-187500.015625	-187500.015625	-187500.015625	461.000000	429.000000	1018.000000	1607949006.507812
1494	-215.962540	27208.330078	-51420.609375	-187500.015625	-187500.015625	-187500.015625	-187500.015625	-187500.015625	462.000000	428.000000	1018.000000	1607949006.507814
1495	236.772018	27658.851562	-78702.546875	-187500.015625	-187500.015625	-187500.015625	-187500.015625	-187500.015625	461.000000	429.000000	1019.000000	1607949006.507816
1496	21.927061	27452.187500	-82709.296875	-187500.015625	-187500.015625	-187500.015625	-187500.015625	-187500.015625	460.000000	429.000000	1018.000000	1607949006.507817
1497	-532.396179	26902.468750	-58940.898438	-187500.015625	-187500.015625	-187500.015625	-187500.015625	-187500.015625	461.000000	428.000000	1019.000000	1607949006.507819
1498	-706.471558	26727.746094	-39064.410156	-187500.015625	-187500.015625	-187500.015625	-187500.015625	-187500.015625	461.000000	428.000000	1019.000000	1607949006.507820
1499	-228.591278	27195.746094	-51015.664062	-187500.015625	-187500.015625	-187500.015625	-187500.015625	-187500.015625	462.000000	428.000000	1018.000000	1607949006.507822
1500	227.361938	27649.464844	-78381.734375	-187500.015625	-187500.015625	-187500.015625	-187500.015625	-187500.015625	461.000000	430.000000	1019.000000	1607949006.507824
1501	14.282764	27444.789062	-82780.625000	-187500.015625	-187500.015625	-187500.015625	-187500.015625	-187500.015625	460.000000	429.000000	1018.000000	1607949006.507825
1502	-534.586670	26902.714844	-59224.746094	-187500.015625	-187500.015625	-187500.015625	-187500.015625	-187500.015625	460.000000	429.000000	1018.000000	1607949006.507827
1503	-708.147949	26727.947266	-39200.218750	-187500.015625	-187500.015625	-187500.015625	-187500.015625	-187500.015625	461.000000	429.000000	1018.000000	1607949006.507828
1504	-235.050934	27189.398438	-50694.132812	-187500.015625	-187500.015625	-187500.015625	-187500.015625	-187500.015625	462.000000	428.000000	1019.000000	1607949006.507830
1505	226.981964	27649.398438	-77951.796875	-187500.015625	-187500.015625	-187500.015625	-187500.015625	-187500.015625	461.000000	430.000000	1018.000000	1607949006.507832
1506	24.788084	27456.078125	-82789.898438	-187500.015625	-187500.015625	-187500.015625	-187500.015625	-187500.015625	460.000000	429.000000	1019.000000	1607949006.507833
1507	-528.998718	26906.314453	-59466.523438	-187500.015625	-187500.015625	-187500.015625	-187500.015625	-187500.015625	461.000000	429.000000	1019.000000	1607949006.507835
1508	-709.220825	26725.041016	-39304.738281	-187500.015625	-187500.015625	-187500.015625	-187500.015625	-187500.015625	461.000000	429.000000	1018.000000	1607949006.507836
1509	-244.773941	27180.234375	-50382.976562	-187500.015625	-187500.015625	-187500.015625	-187500.015625	-187500.015625	462.000000	428.000000	1019.000000	1607949006.507838
1510	215.448456	27636.992188	-77435.382812	-187500.015625	-187500.015625	-187500.015625	-187500.015625	-187500.015625	461.000000	429.000000	1018.000000	1607949006.507840
1511	33.035877	27463.230469	-82791.820312	-187500.015625	-187500.015625	-187500.015625	-187500.015625	-187500.015625	460.000000	429.000000	1019.000000	1607949006.507841
1512	-521.577942	26913.085938	-59732.152344	-187500.015625	-187500.015625	-187500.015625	-187500.015625	-187500.015625	461.000000	428.000000	1018.000000	1607949006.507843
1513	-708.304382	26724.728516	-39393.292969	-187500.015625	-187500.015625	-187500.015625	-187500.015625	-187500.015625	461.000000	429.000000	1018.000000	1607949006.507845
1514	-255.905106	27168.589844	-50030.175781	-187500.015625	-187500.015625	-187500.015625	-187500.015625	-187500.015625	462.000000	428.000000	1018.000000	1607949006.507847
1515	211.112213	27633.013672	-76992.617188	-187500.015625	-187500.015625	-187500.015625	-187500.015625	-187500.015625	461.000000	429.000000	1019.000000	1607949006.507848
1516	36.187473	27464.750000	-82796.554688	-187500.015625	-187500.015625	-187500.015625	-187500.015625	-187500.015625	461.000000	428.000000	1018.000000	1607949006.507850
1517	-516.571167	26918.472656	-60005.089844	-187500.015625	-187500.015625	-187500.015625	-187500.015625	-187500.015625	460.000000	429.000000	1018.000000	1607949006.507851
1518	-716.373413	26720.951172	-39348.902344	-187500.015625	-187500.015625	-187500.015625	-187500.015625	-187500.015625	461.000000	429.000000	1018.000000	1607949006.507853
1519	-260.978973	27167.986328	-49683.949219	-187500.015625	-187500.015625	-187500.015625	-187500.015625	-187500.015625	462.000000	429.000000	1018.000000	1607949006.507854
1520	219.985855	27644.255859	-76969.523438	-187500.015625	-187500.015625	-187500.015625	-187500.015625	-187500.015625	461.000000	430.000000	1019.000000	1607949006.507856
1521	45.642262	27476.484375	-83119.406250	-187500.015625	-187500.015625	-187500.015625	-187500.015625	-187500.015625	460.000000	428.000000	1019.000000	1607949006.507858
1522	-504.992950	26931.750000	-60503.488281	-187500.015625	-187500.015625	-187500.015625	-187500.015625	-187500.015625	460.000000	429.000000	1018.000000	1607949006.507859
1523	-715.903992	26721.330078	-39531.652344	-187500.015625	-187500.015625	-187500.015625	-187500.015625	-187500.015625	461.000000	430.000000	1019.000000	1607949006.507861
1524	-272.333649	27154.865234	-49478.132812	-187500.015625	-187500.015625	-187500.015625	-187500.015625	-187500.015625	462.000000	429.000000	1019.000000	1607949006.507862
1525	212.542725	27635.337891	-76896.125000	-187500.015625	-187500.015625	-187500.015625	-187500.015625	-187500.015625	461.000000	429.000000	1018.000000	1607949006.507864
1526	45.999889	27477.423828	-83427.593750	-187500.015625	-187500.015625	-187500.015625	-187500.015625	-187500.015625	461.000000	428.000000	1019.000000	1607949006.507866
1527	-511.765533	26925.357422	-60962.527344	-187500.015625	-187500.015625	-187500.015625	-187500.015625	-187500.015625	460.000000	430.000000	1018.000000	1607949006.507868
1528	-726.610474	26710.154297	-39759.707031	-187500.015625	-187500.015625	-187500.015625	-187500.015625	-187500.015625	462.000000	429.000000	1019.000000	1607949006.507869
1529	-284.247131	27143.353516	-49293.574219	-187500.015625	-187500.015625	-187500.015625	-187500.015625	-187500.015625	462.000000	429.000000	1019.000000	1607949006.507872
1530	197.120026	27620.363281	-76691.937500	-187500.015625	-187500.015625	-187500.015625	-187500.015625	-187500.015625	461.000000	429.000000	1018.000000	1607949006.507874
1531	37.282707	27467.632812	-83597.843750	-187500.015625	-187500.015625	-187500.015625	-187500.015625	-187500.015625	461.000000	428.000000	1019.000000	1607949006.507875
1532	-514.984192	26922.562500	-61288.929688	-187500.015625	-187500.015625	-187500.015625	-187500.015625	-187500.015625	460.000000	429.000000	1018.000000	1607949006.507877
1533	-740.401489	26698.777344	-39641.199219	-187500.015625	-187500.015625	-187500.015625	-187500.015625	-187500.015625	461.000000	429.000000	1019.000000	1607949006.507878
1534	-292.919586	27135.888672	-48811.156250	-187500.015625	-187500.015625	-187500.015625	-187500.015625	-187500.015625	462.000000	429.000000	1018.000000	1607949006.507880
1535	201.903305	27625.011719	-76470.726562	-187500.015625	-187500.015625	-187500.015625	-187500.015625	-187500.015625	461.000000	428.000000	1018.000000	1607949006.507882
1536	53.331261	27485.111328	-83838.062500	-187500.015625	-187500.015625	-187500.015625	-187500.015625	-187500.015625	461.000000	428.000000	1019.000000	1607949006.507884
1537	-501.841339	26937.115234	-61756.863281	-187500.015625	-187500.015625	-187500.015625	-187500.015625	-187500.015625	461.000000	429.000000	1019.000000	1607949006.507886
1538	-736.221741	26704.791016	-39939.660156	-187500.015625	-187500.015625	-187500.015625	-187500.015625	-187500.015625	461.000000	429.000000	1018.000000	1607949006.507887
1539	-303.112000	27128.914062	-48644.234375	-187500.015625	-187500.015625	-187500.015625	-187500.015625	-187500.015625	462.000000	429.000000	1018.000000	1607949006.507889
1540	200.472794	27627.269531	-76207.242188	-187500.015625	-187500.015625	-187500.015625	-187500.015625	-187500.015625	462.000000	429.000000	1018.000000	1607949006.507890
1541	62.696640	27495.505859	-83909.140625	-187500.015625	-187500.015625	-187500.015625	-187500.015625	-187500.015625	460.000000	428.000000	1018.000000	1607949006.507892
1542	-494.666443	26943.708984	-62006.398438	-187500.015625	-187500.015625	-187500.015625	-187500.015625	-187500.015625	460.000000	429.000000	1018.000000	1607949006.507894
1543	-734.053589	26704.253906	-39935.121094	-187500.015625	-187500.015625	-187500.015625	-187500.015625	-187500.015625	462.000000	429.000000	1019.000000	1607949006.507895
1544	-302.933167	27123.773438	-48284.972656	-187500.015625	-187500.015625	-187500.015625	-187500.015625	-187500.015625	462.000000	430.000000	1018.000000	1607949006.507897
1545	200.025757	27621.837891	-75791.164062	-187500.015625	-187500.015625	-187500.015625	-187500.015625	-187500.015625	461.000000	429.000000	1019.000000	1607949006.507898
1546	67.368156	27495.818359	-83939.312500	-187500.015625	-187500.015625	-187500.015625	-187500.015625	-187500.015625	461.000000	428.000000	1018.000000	1607949006.507900
1547	-488.787933	26944.669922	-62347.460938	-187500.015625	-187500.015625	-187500.015625	-187500.015625	-187500.015625	460.000000	429.000000	1019.000000	1607949006.507902
1548	-745.274170	26690.484375	-40062.460938	-187500.015625	-187500.015625	-187500.015625	-187500.015625	-187500.015625	461.000000	429.000000	1018.000000	1607949006.507903
1549	-325.463745	27102.896484	-47933.851562	-187500.015625	-187500.015625	-187500.015625	-187500.015625	-187500.015625	462.000000	429.000000	1018.000000	1607949006.507905
1550	182.412582	27606.929688	-75340.531250	-187500.015625	-187500.015625	-187500.015625	-187500.015625	-187500.015625	461.000000	429.000000	1018.000000	1607949006.507906
1551	63.098972	27492.824219	-83919.710938	-187500.015625	-187500.015625	-187500.015625	-187500.015625	-187500.015625	461.000000	429.000000	1019.000000	1607949006.507910
1552	-486.083374	26948.021484	-62621.472656	-187500.015625	-187500.015625	-187500.015625	-187500.015625	-187500.015625	460.000000	428.000000	1019.000000	1607949006.507912
1553	-728.130371	26709.126953	-40491.769531	-187500.015625	-187500.015625	-187500.015625	-187500.015625	-187500.015625	461.000000	429.000000	1019.000000	1607949006.507914
1554	-331.856323	27099.031250	-47691.757812	-187500.015625	-187500.015625	-187500.015625	-187500.015625	-187500.015625	462.000000	429.000000	1018.000000	1607949006.507915
1555	166.833420	27592.177734	-74540.492188	-187500.015625	-187500.015625	-187500.015625	-187500.015625	-187500.015625	462.000000	429.000000	1019.000000	1607949006.507917
1556	59.656803	27492.197266	-83576.054688	-187500.015625	-187500.015625	-187500.015625	-187500.015625	-187500.015625	460.000000	428.000000	1018.000000	1607949006.507918
1557	-481.948303	26957.298828	-62631.687500	-187500.015625	-187500.015625	-187500.015625	-187500.015625	-187500.015625	460.000000	428.000000	1018.000000	1607949006.507920
1558	-721.044922	26719.185547	-40475.207031	-187500.015625	-187500.015625	-187500.015625	-187500.015625	-187500.015625	461.000000	429.000000	1019.000000	1607949006.507921
1559	-319.272308	27112.888672	-47626.445312	-187500.015625	-187500.015625	-187500.015625	-187500.015625	-187500.015625	462.000000	429.000000	1018.000000	1607949006.507924
1560	160.843155	27587.929688	-73701.992188	-187500.015625	-187500.015625	-187500.015625	-187500.015625	-187500.015625	462.000000	428.000000	1019.000000	1607949006.507926
1561	71.972618	27503.574219	-83037.507812	-187500.015625	-187500.015625	-187500.015625	-187500.015625	-187500.015625	460.000000	428.000000	1018.000000	1607949006.507927
1562	-470.638306	26966.394531	-62636.492188	-187500.015625	-187500.015625	-187500.015625	-187500.015625	-187500.015625	460.000000	430.000000	1019.000000	1607949006.507928
1563	-741.943787	26697.212891	-39996.925781	-187500.015625	-187500.015625	-187500.015625	-187500.015625	-187500.015625	462.000000	429.000000	1018.000000	1607949006.507930
1564	-337.757202	27091.609375	-46860.183594	-187500.015625	-187500.015625	-187500.015625	-187500.015625	-187500.015625	462.000000	429.000000	1018.000000	1607949006.987092
1565	184.714813	27608.113281	-74560.187500	-187500.015625	-187500.015625	-187500.015625	-187500.015625	-187500.015625	461.000000	428.000000	1019.000000	1607949006.987203
1566	82.835564	27514.683594	-84340.953125	-187500.015625	-187500.015625	-187500.015625	-187500.015625	-187500.015625	461.000000	428.000000	1019.000000	1607949006.987205
1567	-465.340942	26972.988281	-63733.515625	-187500.015625	-187500.015625	-187500.015625	-187500.015625	-187500.015625	460.000000	429.000000	1018.000000	1607949006.987207
1568	-743.731934	26695.603516	-40579.769531	-187500.015625	-187500.015625	-187500.015625	-187500.015625	-187500.015625	461.000000	429.000000	1018.000000	1607949006.987208
1569	-353.045776	27076.521484	-46881.417969	-187500.015625	-187500.015625	-187500.015625	-187500.015625	-187500.015625	462.000000	429.000000	1019.000000	1607949006.987210
1570	170.588501	27595.865234	-74529.523438	-187500.015625	-187500.015625	-187500.015625	-187500.015625	-187500.015625	462.000000	429.000000	1018.000000	1607949006.987211
1571	90.658669	27523.937500	-84710.250000	-187500.015625	-187500.015625	-187500.015625	-187500.015625	-187500.015625	461.000000	428.000000	1019.000000	1607949006.987213
1572	-460.378876	26977.972656	-64294.925781	-187500.015625	-187500.015625	-187500.015625	-187500.015625	-187500.015625	460.000000	428.000000	1018.000000	1607949006.987215
1573	-745.072998	26695.179688	-40828.968750	-187500.015625	-187500.015625	-187500.015625	-187500.015625	-187500.015625	461.000000	428.000000	1018.000000	1607949006.987216
1574	-356.197388	27074.554688	-46633.695312	-187500.015625	-187500.015625	-187500.015625	-187500.015625	-187500.015625	462.000000	429.000000	1019.000000	1607949006.987218
1575	174.030670	27599.888672	-74105.101562	-187500.015625	-187500.015625	-187500.015625	-187500.015625	-187500.015625	462.000000	429.000000	1018.000000	1607949006.987220
1576	95.285484	27528.251953	-84622.312500	-187500.015625	-187500.015625	-187500.015625	-187500.015625	-187500.015625	460.000000	429.000000	1018.000000	1607949006.987221
1577	-450.007660	26988.501953	-64485.562500	-187500.015625	-187500.015625	-187500.015625	-187500.015625	-187500.015625	460.000000	429.000000	1019.000000	1607949006.987223
1578	-742.904907	26699.134766	-41008.097656	-187500.015625	-187500.015625	-187500.015625	-187500.015625	-187500.015625	462.000000	429.000000	1018.000000	1607949006.987224
1579	-365.830994	27066.732422	-46431.097656	-187500.015625	-187500.015625	-187500.015625	-187500.015625	-187500.015625	462.000000	429.000000	1018.000000	1607949006.987226
1580	165.201736	27592.289062	-73645.820312	-187500.015625	-187500.015625	-187500.015625	-187500.015625	-187500.015625	462.000000	429.000000	1018.000000	1607949006.987228
1581	94.525520	27527.535156	-84541.601562	-187500.015625	-187500.015625	-187500.015625	-187500.015625	-187500.015625	461.000000	428.000000	1019.000000	1607949006.987229
1582	-453.762756	26985.908203	-64705.527344	-187500.015625	-187500.015625	-187500.015625	-187500.015625	-187500.015625	460.000000	430.000000	1018.000000	1607949006.987231
1583	-753.343140	26688.496094	-41026.804688	-187500.015625	-187500.015625	-187500.015625	-187500.015625	-187500.015625	462.000000	429.000000	1019.000000	1607949006.987235
1584	-380.627838	27052.740234	-46037.640625	-187500.015625	-187500.015625	-187500.015625	-187500.015625	-187500.015625	462.000000	429.000000	1018.000000	1607949006.987236
1585	150.516647	27577.537109	-73199.500000	-187500.015625	-187500.015625	-187500.015625	-187500.015625	-187500.015625	461.000000	429.000000	1018.000000	1607949006.987238
1586	94.905502	27527.357422	-84586.062500	-187500.015625	-187500.015625	-187500.015625	-187500.015625	-187500.015625	461.000000	429.000000	1019.000000	1607949006.987240
1587	-449.091248	26988.679688	-65101.218750	-187500.015625	-187500.015625	-187500.015625	-187500.015625	-187500.015625	460.000000	429.000000	1018.000000	1607949006.987241
1588	-753.611389	26687.042969	-41233.199219	-187500.015625	-187500.015625	-187500.015625	-187500.015625	-187500.015625	461.000000	430.000000	1018.000000	1607949006.987243
1589	-391.311981	27039.597656	-45717.472656	-187500.015625	-187500.015625	-187500.015625	-187500.015625	-187500.015625	462.000000	428.000000	1019.000000	1607949006.987244
1590	147.789734	27572.351562	-72821.242188	-187500.015625	-187500.015625	-187500.015625	-187500.015625	-187500.015625	462.000000	430.000000	1019.000000	1607949006.987246
1591	103.622681	27533.726562	-84614.671875	-187500.015625	-187500.015625	-187500.015625	-187500.015625	-187500.015625	460.000000	429.000000	1017.000000	1607949006.987248
1592	-435.300201	26999.632812	-65394.093750	-187500.015625	-187500.015625	-187500.015625	-187500.015625	-187500.015625	460.000000	428.000000	1019.000000	1607949006.987249
1593	-742.234375	26695.671875	-41417.042969	-187500.015625	-187500.015625	-187500.015625	-187500.015625	-187500.015625	461.000000	429.000000	1019.000000	1607949006.987251
1594	-381.790131	27048.917969	-45524.332031	-187500.015625	-187500.015625	-187500.015625	-187500.015625	-187500.015625	462.000000	430.000000	1019.000000	1607949006.987252
1595	152.282425	27575.255859	-72491.265625	-187500.015625	-187500.015625	-187500.015625	-187500.015625	-187500.015625	461.000000	429.000000	1018.000000	1607949006.987254
1596	112.071640	27542.400391	-84666.640625	-187500.015625	-187500.015625	-187500.015625	-187500.015625	-187500.015625	460.000000	429.000000	1019.000000	1607949006.987256
1597	-425.376038	27012.148438	-65749.195312	-187500.015625	-187500.015625	-187500.015625	-187500.015625	-187500.015625	460.000000	429.000000	1018.000000	1607949006.987257
1598	-747.621094	26693.994141	-41467.582031	-187500.015625	-187500.015625	-187500.015625	-187500.015625	-187500.015625	461.000000	428.000000	1019.000000	1607949006.987259
1599	-388.383911	27046.839844	-45155.574219	-187500.015625	-187500.015625	-187500.015625	-187500.015625	-187500.015625	462.000000	429.000000	1018.000000	1607949006.987260
1600	161.670166	27589.517578	-72421.796875	-187500.015625	-187500.015625	-187500.015625	-187500.015625	-187500.015625	462.000000	429.000000	1018.000000	1607949006.987262
1601	126.756737	27559.968750	-84997.781250	-187500.015625	-187500.015625	-187500.015625	-187500.015625	-187500.015625	461.000000	428.000000	1019.000000	1607949006.987263
1602	-415.228333	27024.017578	-66250.835938	-187500.015625	-187500.015625	-187500.015625	-187500.015625	-187500.015625	460.000000	428.000000	1019.000000	1607949006.987265
1603	-743.307251	26700.296875	-41768.457031	-187500.015625	-187500.015625	-187500.015625	-187500.015625	-187500.015625	461.000000	428.000000	1018.000000	1607949006.987267
1604	-396.341125	27038.882812	-45056.734375	-187500.015625	-187500.015625	-187500.015625	-187500.015625	-187500.015625	462.000000	428.000000	1019.000000	1607949006.987268
1605	147.163879	27575.859375	-72130.015625	-187500.015625	-187500.015625	-187500.015625	-187500.015625	-187500.015625	462.000000	430.000000	1018.000000	1607949006.987270
1606	121.861710	27556.972656	-84999.054688	-187500.015625	-187500.015625	-187500.015625	-187500.015625	-187500.015625	461.000000	428.000000	1018.000000	1607949006.987272
1607	-415.228333	27025.470703	-66567.562500	-187500.015625	-187500.015625	-187500.015625	-187500.015625	-187500.015625	460.000000	429.000000	1019.000000	1607949006.987274
1608	-750.057434	26694.173828	-41939.335938	-187500.015625	-187500.015625	-187500.015625	-187500.015625	-187500.015625	461.000000	429.000000	1018.000000	1607949006.987275
1609	-416.211823	27021.470703	-44763.949219	-187500.015625	-187500.015625	-187500.015625	-187500.015625	-187500.015625	462.000000	429.000000	1018.000000	1607949006.987277
1610	137.485580	27568.619141	-71736.695312	-187500.015625	-187500.015625	-187500.015625	-187500.015625	-187500.015625	462.000000	429.000000	1019.000000	1607949006.987278
1611	121.884056	27557.933594	-84993.554688	-187500.015625	-187500.015625	-187500.015625	-187500.015625	-187500.015625	460.000000	429.000000	1018.000000	1607949006.987280
1612	-410.646240	27030.544922	-66910.304688	-187500.015625	-187500.015625	-187500.015625	-187500.015625	-187500.015625	460.000000	429.000000	1019.000000	1607949006.987282
1613	-754.371338	26689.724609	-42154.292969	-187500.015625	-187500.015625	-187500.015625	-187500.015625	-187500.015625	461.000000	429.000000	1018.000000	1607949006.987283
1614	-423.140869	27013.669922	-44558.289062	-187500.015625	-187500.015625	-187500.015625	-187500.015625	-187500.015625	462.000000	428.000000	1018.000000	1607949006.987285
1615	133.462265	27563.232422	-71394.398438	-187500.015625	-187500.015625	-187500.015625	-187500.015625	-187500.015625	462.000000	429.000000	1018.000000	1607949006.987286
1616	133.976349	27569.378906	-84994.000000	-187500.015625	-187500.015625	-187500.015625	-187500.015625	-187500.015625	460.000000	429.000000	1017.000000	1607949006.987288
1617	-398.442169	27042.345703	-67128.898438	-187500.015625	-187500.015625	-187500.015625	-187500.015625	-187500.015625	460.000000	429.000000	1017.000000	1607949006.987290
1618	-745.609436	26698.062500	-42214.332031	-187500.015625	-187500.015625	-187500.015625	-187500.015625	-187500.015625	461.000000	428.000000	1019.000000	1607949006.987291
1619	-422.202087	27013.982422	-44199.835938	-187500.015625	-187500.015625	-187500.015625	-187500.015625	-187500.015625	462.000000	428.000000	1017.000000	1607949006.987293
1620	134.177521	27562.337891	-71050.117188	-187500.015625	-187500.015625	-187500.015625	-187500.015625	-187500.015625	461.000000	430.000000	1018.000000	1607949006.987294
1621	135.205704	27567.253906	-85110.523438	-187500.015625	-187500.015625	-187500.015625	-187500.015625	-187500.015625	460.000000	430.000000	1019.000000	1607949006.987296
1622	-388.182739	27052.404297	-67578.796875	-187500.015625	-187500.015625	-187500.015625	-187500.015625	-187500.015625	460.000000	428.000000	1019.000000	1607949006.987298
1623	-743.307251	26702.265625	-42502.914062	-187500.015625	-187500.015625	-187500.015625	-187500.015625	-187500.015625	461.000000	428.000000	1019.000000	1607949006.987299
1624	-434.428497	27002.046875	-43992.902344	-187500.015625	-187500.015625	-187500.015625	-187500.015625	-187500.015625	462.000000	428.000000	1018.000000	1607949006.987301
1625	124.968597	27554.402344	-70672.835938	-187500.015625	-187500.015625	-187500.015625	-187500.015625	-187500.015625	462.000000	429.000000	1018.000000	1607949006.987302
1626	148.035599	27584.242188	-85072.500000	-187500.015625	-187500.015625	-187500.015625	-187500.015625	-187500.015625	460.000000	429.000000	1018.000000	1607949006.987304
1627	-373.095306	27068.542969	-67854.101562	-187500.015625	-187500.015625	-187500.015625	-187500.015625	-187500.015625	460.000000	428.000000	1018.000000	1607949006.987305
1628	-732.421936	26713.529297	-42668.875000	-187500.015625	-187500.015625	-187500.015625	-187500.015625	-187500.015625	461.000000	430.000000	1019.000000	1607949006.987307
1629	-426.784180	27011.099609	-43825.531250	-187500.015625	-187500.015625	-187500.015625	-187500.015625	-187500.015625	462.000000	429.000000	1018.000000	1607949006.987309
1630	126.197945	27555.900391	-70290.468750	-187500.015625	-187500.015625	-187500.015625	-187500.015625	-187500.015625	462.000000	429.000000	1018.000000	1607949006.987311
1631	147.946198	27584.085938	-85014.476562	-187500.015625	-187500.015625	-187500.015625	-187500.015625	-187500.015625	460.000000	429.000000	1018.000000	1607949006.987312
1632	-374.548157	27066.507812	-68085.359375	-187500.015625	-187500.015625	-187500.015625	-187500.015625	-187500.015625	460.000000	430.000000	1018.000000	1607949006.987314
1633	-740.557983	26703.449219	-42814.855469	-187500.015625	-187500.015625	-187500.015625	-187500.015625	-187500.015625	461.000000	429.000000	1018.000000	1607949006.987316
1634	-440.597565	26995.900391	-43538.781250	-187500.015625	-187500.015625	-187500.015625	-187500.015625	-187500.015625	462.000000	428.000000	1019.000000	1607949006.987317
1635	121.168800	27552.011719	-69844.257812	-187500.015625	-187500.015625	-187500.015625	-187500.015625	-187500.015625	461.000000	429.000000	1018.000000	1607949006.987319
1636	149.332001	27586.097656	-84935.640625	-187500.015625	-187500.015625	-187500.015625	-187500.015625	-187500.015625	460.000000	429.000000	1018.000000	1607949006.987320
1637	-367.060333	27075.404297	-68413.125000	-187500.015625	-187500.015625	-187500.015625	-187500.015625	-187500.015625	460.000000	427.000000	1019.000000	1607949006.987322
1638	-736.646423	26707.673828	-43071.808594	-187500.015625	-187500.015625	-187500.015625	-187500.015625	-187500.015625	461.000000	430.000000	1019.000000	1607949006.987324
1639	-448.286560	26987.808594	-43355.386719	-187500.015625	-187500.015625	-187500.015625	-187500.015625	-187500.015625	462.000000	427.000000	1019.000000	1607949006.987325
1640	119.380661	27546.914062	-69445.281250	-187500.015625	-187500.015625	-187500.015625	-187500.015625	-187500.015625	462.000000	429.000000	1018.000000	1607949006.987327
1641	163.570053	27595.775391	-84916.375000	-187500.015625	-187500.015625	-187500.015625	-187500.015625	-187500.015625	460.000000	429.000000	1018.000000	1607949006.987328
1642	-357.404388	27081.015625	-68686.593750	-187500.015625	-187500.015625	-187500.015625	-187500.015625	-187500.015625	460.000000	428.000000	1019.000000	1607949006.987330
1643	-723.235352	26717.218750	-43490.816406	-187500.015625	-187500.015625	-187500.015625	-187500.015625	-187500.015625	461.000000	429.000000	1018.000000	1607949006.987332
1644	-442.631592	26991.250000	-43633.195312	-187500.015625	-187500.015625	-187500.015625	-187500.015625	-187500.015625	462.000000	428.000000	1019.000000	1607949006.987333
1645	84.623703	27513.431641	-68429.750000	-187500.015625	-187500.015625	-187500.015625	-187500.015625	-187500.015625	462.000000	429.000000	1018.000000	1607949006.987335
1646	142.917053	27575.255859	-83832.156250	-187500.015625	-187500.015625	-187500.015625	-187500.015625	-187500.015625	460.000000	428.000000	1018.000000	1607949006.987336
1647	-357.426727	27081.998047	-68318.437500	-187500.015625	-187500.015625	-187500.015625	-187500.015625	-187500.015625	460.000000	428.000000	1018.000000	1607949006.987338
1648	-733.830078	26710.177734	-43002.160156	-187500.015625	-187500.015625	-187500.015625	-187500.015625	-187500.015625	461.000000	430.000000	1019.000000	1607949006.987339
1649	-457.204926	26979.404297	-42617.531250	-187500.015625	-187500.015625	-187500.015625	-187500.015625	-187500.015625	462.000000	428.000000	1018.000000	1607949006.987341
1650	107.645996	27536.275391	-68729.312500	-187500.015625	-187500.015625	-187500.015625	-187500.015625	-187500.015625	462.000000	430.000000	1019.000000	1607949006.987343
1651	167.548676	27601.117188	-84989.351562	-187500.015625	-187500.015625	-187500.015625	-187500.015625	-187500.015625	461.000000	429.000000	1019.000000	1607949006.987344
1652	-340.886444	27097.488281	-69464.726562	-187500.015625	-187500.015625	-187500.015625	-187500.015625	-187500.015625	460.000000	429.000000	1018.000000	1607949006.987346
1653	-717.178040	26724.326172	-44034.031250	-187500.015625	-187500.015625	-187500.015625	-187500.015625	-187500.015625	461.000000	430.000000	1019.000000	1607949006.987348
1654	-450.745270	26985.505859	-43323.089844	-187500.015625	-187500.015625	-187500.015625	-187500.015625	-187500.015625	462.000000	428.000000	1019.000000	1607949006.987350
1655	83.372002	27513.498047	-67938.523438	-187500.015625	-187500.015625	-187500.015625	-187500.015625	-187500.015625	462.000000	429.000000	1017.000000	1607949006.987351
1656	157.445679	27591.349609	-84225.976562	-187500.015625	-187500.015625	-187500.015625	-187500.015625	-187500.015625	460.000000	428.000000	1018.000000	1607949006.987353
1657	-335.119690	27105.757812	-69341.835938	-187500.015625	-187500.015625	-187500.015625	-187500.015625	-187500.015625	460.000000	430.000000	1019.000000	1607949006.987355
1658	-728.018616	26716.345703	-43689.144531	-187500.015625	-187500.015625	-187500.015625	-187500.015625	-187500.015625	461.000000	430.000000	1018.000000	1607949006.987356
1659	-477.522644	26960.941406	-42315.070312	-187500.015625	-187500.015625	-187500.015625	-187500.015625	-187500.015625	462.000000	428.000000	1018.000000	1607949006.987358
1660	100.135811	27530.777344	-68325.593750	-187500.015625	-187500.015625	-187500.015625	-187500.015625	-187500.015625	462.000000	429.000000	1018.000000	1607949006.987359
1661	178.053986	27615.824219	-85294.296875	-187500.015625	-187500.015625	-187500.015625	-187500.015625	-187500.015625	461.000000	430.000000	1019.000000	1607949006.987361
1662	-334.203278	27109.222656	-70379.093750	-187500.015625	-187500.015625	-187500.015625	-187500.015625	-187500.015625	460.000000	428.000000	1019.000000	1607949006.987362
1663	-731.281982	26713.931641	-44441.546875	-187500.015625	-187500.015625	-187500.015625	-187500.015625	-187500.015625	461.000000	429.000000	1019.000000	1607949006.987364
1664	-483.490570	26955.152344	-42506.332031	-187500.015625	-187500.015625	-187500.015625	-187500.015625	-187500.015625	462.000000	429.000000	1018.000000	1607949006.987365
1665	97.811234	27527.087891	-68280.125000	-187500.015625	-187500.015625	-187500.015625	-187500.015625	-187500.015625	462.000000	429.000000	1018.000000	1607949006.987367
1666	181.965546	27616.003906	-85504.828125	-187500.015625	-187500.015625	-187500.015625	-187500.015625	-187500.015625	461.000000	429.000000	1018.000000	1607949006.987369
1667	-325.486084	27116.128906	-70809.226562	-187500.015625	-187500.015625	-187500.015625	-187500.015625	-187500.015625	460.000000	429.000000	1019.000000	1607949006.987370
1668	-725.805847	26718.179688	-44769.179688	-187500.015625	-187500.015625	-187500.015625	-187500.015625	-187500.015625	461.000000	429.000000	1018.000000	1607949006.987372
1669	-478.439087	26958.974609	-42617.152344	-187500.015625	-187500.015625	-187500.015625	-187500.015625	-187500.015625	462.000000	428.000000	1019.000000	1607949006.987374
1670	75.861816	27506.591797	-67339.453125	-187500.015625	-187500.015625	-187500.015625	-187500.015625	-187500.015625	462.000000	429.000000	1019.000000	1607949006.987375
1671	176.645828	27611.466797	-84843.796875	-187500.015625	-187500.015625	-187500.015625	-187500.015625	-187500.015625	460.000000	429.000000	1018.000000	1607949006.987377
1672	-316.970062	27125.406250	-70775.703125	-187500.015625	-187500.015625	-187500.015625	-187500.015625	-187500.015625	460.000000	428.000000	1019.000000	1607949006.987379
1673	-726.431641	26721.621094	-44714.910156	-187500.015625	-187500.015625	-187500.015625	-187500.015625	-187500.015625	461.000000	429.000000	1018.000000	1607949006.987381
1674	-498.488586	26944.333984	-42021.992188	-187500.015625	-187500.015625	-187500.015625	-187500.015625	-187500.015625	462.000000	428.000000	1018.000000	1607949006.987382
1675	75.079506	27509.050781	-67200.023438	-187500.015625	-187500.015625	-187500.015625	-187500.015625	-187500.015625	462.000000	429.000000	1018.000000	1607949006.987384
1676	186.391190	27624.587891	-85130.210938	-187500.015625	-187500.015625	-187500.015625	-187500.015625	-187500.015625	460.000000	429.000000	1018.000000	1607949006.987386
1677	-308.521118	27135.865234	-71261.851562	-187500.015625	-187500.015625	-187500.015625	-187500.015625	-187500.015625	460.000000	429.000000	1018.000000	1607949006.987388
1678	-727.169250	26720.369141	-45035.968750	-187500.015625	-187500.015625	-187500.015625	-187500.015625	-187500.015625	461.000000	429.000000	1018.000000	1607949006.987390
1679	-505.685852	26936.779297	-41894.187500	-187500.015625	-187500.015625	-187500.015625	-187500.015625	-187500.015625	462.000000	428.000000	1018.000000	1607949006.987391
1680	72.374947	27506.123047	-66905.343750	-187500.015625	-187500.015625	-187500.015625	-187500.015625	-187500.015625	461.000000	428.000000	1018.000000	1607949006.987393
1681	190.056870	27627.894531	-85132.960938	-187500.015625	-187500.015625	-187500.015625	-187500.015625	-187500.015625	461.000000	429.000000	1019.000000	1607949006.987394
1682	-303.581390	27141.185547	-71600.703125	-187500.015625	-187500.015625	-187500.015625	-187500.015625	-187500.015625	460.000000	428.000000	1019.000000	1607949006.987396
1683	-728.555115	26722.046875	-45295.875000	-187500.015625	-187500.015625	-187500.015625	-187500.015625	-187500.015625	461.000000	429.000000	1018.000000	1607949006.987397
1684	-509.440948	26935.460938	-41748.250000	-187500.015625	-187500.015625	-187500.015625	-187500.015625	-187500.015625	462.000000	429.000000	1019.000000	1607949007.466562
1685	67.077583	27502.009766	-66557.148438	-187500.015625	-187500.015625	-187500.015625	-187500.015625	-187500.015625	462.000000	429.000000	1019.000000	1607949007.466646
1686	191.822662	27629.861328	-85074.445312	-187500.015625	-187500.015625	-187500.015625	-187500.015625	-187500.015625	461.000000	429.000000	1019.000000	1607949007.466648
1687	-297.367584	27146.998047	-71909.273438	-187500.015625	-187500.015625	-187500.015625	-187500.015625	-187500.015625	460.000000	430.000000	1018.000000	1607949007.466650
1688	-723.213013	26724.705078	-45586.203125	-187500.015625	-187500.015625	-187500.015625	-187500.015625	-187500.015625	461.000000	429.000000	1018.000000	1607949007.466651
1689	-511.586700	26929.201172	-41617.113281	-187500.015625	-187500.015625	-187500.015625	-187500.015625	-187500.015625	462.000000	429.000000	1018.000000	1607949007.466653
1690	64.708298	27496.734375	-66273.453125	-187500.015625	-187500.015625	-187500.015625	-187500.015625	-187500.015625	462.000000	429.000000	1018.000000	1607949007.466655
1691	189.766296	27625.548828	-85104.289062	-187500.015625	-187500.015625	-187500.015625	-187500.015625	-187500.015625	461.000000	429.000000	1018.000000	1607949007.466656
1692	-288.538666	27154.597656	-72244.945312	-187500.015625	-187500.015625	-187500.015625	-187500.015625	-187500.015625	460.000000	429.000000	1019.000000	1607949007.466658
1693	-712.461853	26733.601562	-46028.921875	-187500.015625	-187500.015625	-187500.015625	-187500.015625	-187500.015625	461.000000	428.000000	1019.000000	1607949007.466660
1694	-510.513824	26929.917969	-41961.507812	-187500.015625	-187500.015625	-187500.015625	-187500.015625	-187500.015625	462.000000	429.000000	1019.000000	1607949007.466661
1695	31.493607	27466.224609	-65239.441406	-187500.015625	-187500.015625	-187500.015625	-187500.015625	-187500.015625	462.000000	429.000000	1019.000000	1607949007.466663
1696	172.309586	27608.248047	-83771.562500	-187500.015625	-187500.015625	-187500.015625	-187500.015625	-187500.015625	461.000000	428.000000	1018.000000	1607949007.466665
1697	-283.241302	27159.894531	-71725.093750	-187500.015625	-187500.015625	-187500.015625	-187500.015625	-187500.015625	460.000000	429.000000	1019.000000	1607949007.466666
1698	-715.300476	26732.662109	-45517.402344	-187500.015625	-187500.015625	-187500.015625	-187500.015625	-187500.015625	461.000000	428.000000	1019.000000	1607949007.466668
1699	-523.343750	26920.216797	-40785.718750	-187500.015625	-187500.015625	-187500.015625	-187500.015625	-187500.015625	462.000000	429.000000	1018.000000	1607949007.466691
1700	59.634453	27495.058594	-65330.570312	-187500.015625	-187500.015625	-187500.015625	-187500.015625	-187500.015625	462.000000	429.000000	1018.000000	1607949007.466692
1701	205.703094	27645.015625	-84947.960938	-187500.015625	-187500.015625	-187500.015625	-187500.015625	-187500.015625	461.000000	429.000000	1019.000000	1607949007.466694
1702	-273.630035	27171.583984	-72873.453125	-187500.015625	-187500.015625	-187500.015625	-187500.015625	-187500.015625	460.000000	428.000000	1020.000000	1607949007.466696
1703	-708.416138	26739.324219	-46533.425781	-187500.015625	-187500.015625	-187500.015625	-187500.015625	-187500.015625	461.000000	429.000000	1018.000000	1607949007.466697
1704	-516.258240	26925.738281	-41711.929688	-187500.015625	-187500.015625	-187500.015625	-187500.015625	-187500.015625	462.000000	428.000000	1020.000000	1607949007.466699
1705	20.228329	27457.015625	-64670.613281	-187500.015625	-187500.015625	-187500.015625	-187500.015625	-187500.015625	462.000000	429.000000	1018.000000	1607949007.466701
1706	175.684708	27613.769531	-83762.914062	-187500.015625	-187500.015625	-187500.015625	-187500.015625	-187500.015625	461.000000	431.000000	1018.000000	1607949007.466703
1707	-277.899231	27166.107422	-72394.367188	-187500.015625	-187500.015625	-187500.015625	-187500.015625	-187500.015625	460.000000	429.000000	1018.000000	1607949007.466704
1708	-720.933167	26727.074219	-46158.406250	-187500.015625	-187500.015625	-187500.015625	-187500.015625	-187500.015625	461.000000	429.000000	1019.000000	1607949007.466706
1709	-540.062805	26901.285156	-40873.964844	-187500.015625	-187500.015625	-187500.015625	-187500.015625	-187500.015625	462.000000	429.000000	1019.000000	1607949007.466708
1710	28.699638	27462.000000	-64468.664062	-187500.015625	-187500.015625	-187500.015625	-187500.015625	-187500.015625	462.000000	429.000000	1018.000000	1607949007.466709
1711	203.043243	27637.707031	-84431.898438	-187500.015625	-187500.015625	-187500.015625	-187500.015625	-187500.015625	461.000000	429.000000	1018.000000	1607949007.466711
1712	-256.910950	27184.392578	-73253.679688	-187500.015625	-187500.015625	-187500.015625	-187500.015625	-187500.015625	460.000000	429.000000	1018.000000	1607949007.466713
1713	-703.610535	26741.179688	-46766.062500	-187500.015625	-187500.015625	-187500.015625	-187500.015625	-187500.015625	461.000000	429.000000	1018.000000	1607949007.466714
1714	-535.659546	26901.396484	-40702.882812	-187500.015625	-187500.015625	-187500.015625	-187500.015625	-187500.015625	462.000000	428.000000	1018.000000	1607949007.466716
1715	43.921177	27470.359375	-64566.363281	-187500.015625	-187500.015625	-187500.015625	-187500.015625	-187500.015625	462.000000	429.000000	1018.000000	1607949007.466717
1716	216.677795	27646.222656	-85027.218750	-187500.015625	-187500.015625	-187500.015625	-187500.015625	-187500.015625	461.000000	429.000000	1019.000000	1607949007.466719
1717	-246.897354	27192.080078	-74030.695312	-187500.015625	-187500.015625	-187500.015625	-187500.015625	-187500.015625	460.000000	429.000000	1019.000000	1607949007.466721
1718	-703.342346	26742.876953	-47367.949219	-187500.015625	-187500.015625	-187500.015625	-187500.015625	-187500.015625	461.000000	429.000000	1018.000000	1607949007.466722
1719	-552.155151	26889.593750	-40752.058594	-187500.015625	-187500.015625	-187500.015625	-187500.015625	-187500.015625	462.000000	429.000000	1019.000000	1607949007.466724
1720	29.414894	27462.873047	-64202.746094	-187500.015625	-187500.015625	-187500.015625	-187500.015625	-187500.015625	462.000000	429.000000	1018.000000	1607949007.466726
1721	216.543686	27653.308594	-84923.234375	-187500.015625	-187500.015625	-187500.015625	-187500.015625	-187500.015625	461.000000	428.000000	1018.000000	1607949007.466727
1722	-237.308456	27205.134766	-74419.054688	-187500.015625	-187500.015625	-187500.015625	-187500.015625	-187500.015625	460.000000	429.000000	1019.000000	1607949007.466730
1723	-700.704834	26746.386719	-47754.476562	-187500.015625	-187500.015625	-187500.015625	-187500.015625	-187500.015625	461.000000	429.000000	1018.000000	1607949007.466732
1724	-564.202698	26878.105469	-40731.226562	-187500.015625	-187500.015625	-187500.015625	-187500.015625	-187500.015625	462.000000	429.000000	1018.000000	1607949007.466734
1725	14.349819	27447.515625	-63906.519531	-187500.015625	-187500.015625	-187500.015625	-187500.015625	-187500.015625	462.000000	429.000000	1018.000000	1607949007.466735
1726	213.056824	27649.710938	-84837.984375	-187500.015625	-187500.015625	-187500.015625	-187500.015625	-187500.015625	461.000000	429.000000	1018.000000	1607949007.466737
1727	-238.269592	27205.492188	-74605.250000	-187500.015625	-187500.015625	-187500.015625	-187500.015625	-187500.015625	460.000000	430.000000	1019.000000	1607949007.466738
1728	-704.884583	26745.582031	-47871.710938	-187500.015625	-187500.015625	-187500.015625	-187500.015625	-187500.015625	461.000000	429.000000	1018.000000	1607949007.466740
1729	-563.956848	26880.810547	-40464.636719	-187500.015625	-187500.015625	-187500.015625	-187500.015625	-187500.015625	462.000000	429.000000	1018.000000	1607949007.466742
1730	23.446980	27457.529297	-63571.285156	-187500.015625	-187500.015625	-187500.015625	-187500.015625	-187500.015625	461.000000	428.000000	1019.000000	1607949007.466743
1731	220.365845	27657.287109	-84835.171875	-187500.015625	-187500.015625	-187500.015625	-187500.015625	-187500.015625	461.000000	429.000000	1018.000000	1607949007.466745
1732	-234.313324	27210.767578	-74944.617188	-187500.015625	-187500.015625	-187500.015625	-187500.015625	-187500.015625	460.000000	429.000000	1018.000000	1607949007.466747
1733	-705.175171	26744.978516	-48204.171875	-187500.015625	-187500.015625	-187500.015625	-187500.015625	-187500.015625	461.000000	430.000000	1018.000000	1607949007.466749
1734	-582.799377	26862.302734	-40305.984375	-187500.015625	-187500.015625	-187500.015625	-187500.015625	-187500.015625	462.000000	429.000000	1019.000000	1607949007.466750
1735	2.503395	27437.279297	-63159.187500	-187500.015625	-187500.015625	-187500.015625	-187500.015625	-187500.015625	462.000000	429.000000	1018.000000	1607949007.466752
1736	215.984894	27651.878906	-84773.101562	-187500.015625	-187500.015625	-187500.015625	-187500.015625	-187500.015625	461.000000	429.000000	1019.000000	1607949007.466753
1737	-225.685562	27218.388672	-75321.976562	-187500.015625	-187500.015625	-187500.015625	-187500.015625	-187500.015625	460.000000	426.000000	1018.000000	1607949007.466755
1738	-704.459900	26746.341797	-48576.464844	-187500.015625	-187500.015625	-187500.015625	-187500.015625	-187500.015625	461.000000	430.000000	1018.000000	1607949007.466757
1739	-589.124878	26855.216797	-40331.574219	-187500.015625	-187500.015625	-187500.015625	-187500.015625	-187500.015625	462.000000	429.000000	1019.000000	1607949007.466758
1740	-6.906689	27428.160156	-62860.187500	-187500.015625	-187500.015625	-187500.015625	-187500.015625	-187500.015625	462.000000	429.000000	1019.000000	1607949007.466760
1741	218.287125	27657.466797	-84657.046875	-187500.015625	-187500.015625	-187500.015625	-187500.015625	-187500.015625	461.000000	429.000000	1018.000000	1607949007.466762
1742	-220.723465	27224.960938	-75600.171875	-187500.015625	-187500.015625	-187500.015625	-187500.015625	-187500.015625	460.000000	429.000000	1018.000000	1607949007.466763
1743	-700.995361	26749.001953	-48828.054688	-187500.015625	-187500.015625	-187500.015625	-187500.015625	-187500.015625	461.000000	430.000000	1019.000000	1607949007.466765
1744	-593.997559	26852.222656	-40050.546875	-187500.015625	-187500.015625	-187500.015625	-187500.015625	-187500.015625	462.000000	430.000000	1018.000000	1607949007.466767
1745	-8.068979	27429.478516	-62543.687500	-187500.015625	-187500.015625	-187500.015625	-187500.015625	-187500.015625	462.000000	427.000000	1019.000000	1607949007.466768
1746	209.480545	27649.464844	-84648.648438	-187500.015625	-187500.015625	-187500.015625	-187500.015625	-187500.015625	461.000000	429.000000	1019.000000	1607949007.466771
1747	-219.874100	27227.240234	-75971.945312	-187500.015625	-187500.015625	-187500.015625	-187500.015625	-187500.015625	460.000000	429.000000	1018.000000	1607949007.466772
1748	-703.141174	26749.650391	-49246.792969	-187500.015625	-187500.015625	-187500.015625	-187500.015625	-187500.015625	460.000000	429.000000	1017.000000	1607949007.466774
1749	-608.190918	26839.326172	-40077.101562	-187500.015625	-187500.015625	-187500.015625	-187500.015625	-187500.015625	462.000000	428.000000	1019.000000	1607949007.466776
1750	-30.957165	27405.875000	-62205.953125	-187500.015625	-187500.015625	-187500.015625	-187500.015625	-187500.015625	462.000000	430.000000	1018.000000	1607949007.466777
1751	201.009232	27640.412109	-84511.921875	-187500.015625	-187500.015625	-187500.015625	-187500.015625	-187500.015625	461.000000	429.000000	1018.000000	1607949007.466779
1752	-226.914902	27222.054688	-76163.656250	-187500.015625	-187500.015625	-187500.015625	-187500.015625	-187500.015625	460.000000	428.000000	1019.000000	1607949007.466780
1753	-718.921509	26736.328125	-49407.054688	-187500.015625	-187500.015625	-187500.015625	-187500.015625	-187500.015625	461.000000	429.000000	1018.000000	1607949007.466782
1754	-629.961548	26821.376953	-39846.140625	-187500.015625	-187500.015625	-187500.015625	-187500.015625	-187500.015625	462.000000	429.000000	1018.000000	1607949007.466784
1755	-49.039726	27394.833984	-61734.398438	-187500.015625	-187500.015625	-187500.015625	-187500.015625	-187500.015625	462.000000	430.000000	1019.000000	1607949007.466785
1756	193.521393	27640.925781	-84382.484375	-187500.015625	-187500.015625	-187500.015625	-187500.015625	-187500.015625	461.000000	429.000000	1018.000000	1607949007.466787
1757	-222.444550	27232.939453	-76522.757812	-187500.015625	-187500.015625	-187500.015625	-187500.015625	-187500.015625	460.000000	428.000000	1018.000000	1607949007.466789
1758	-714.831116	26745.001953	-49820.515625	-187500.015625	-187500.015625	-187500.015625	-187500.015625	-187500.015625	461.000000	429.000000	1019.000000	1607949007.466790
1759	-640.422180	26813.062500	-39816.546875	-187500.015625	-187500.015625	-187500.015625	-187500.015625	-187500.015625	462.000000	428.000000	1019.000000	1607949007.466792
1760	-61.847275	27381.175781	-61359.738281	-187500.015625	-187500.015625	-187500.015625	-187500.015625	-187500.015625	462.000000	429.000000	1017.000000	1607949007.466794
1761	193.387283	27639.406250	-84241.867188	-187500.015625	-187500.015625	-187500.015625	-187500.015625	-187500.015625	461.000000	429.000000	1018.000000	1607949007.466795
1762	-221.170502	27232.894531	-76763.601562	-187500.015625	-187500.015625	-187500.015625	-187500.015625	-187500.015625	460.000000	427.000000	1019.000000	1607949007.466797
1763	-718.876770	26741.804688	-50072.687500	-187500.015625	-187500.015625	-187500.015625	-187500.015625	-187500.015625	460.000000	429.000000	1018.000000	1607949007.466798
1764	-648.938171	26807.429688	-39745.511719	-187500.015625	-187500.015625	-187500.015625	-187500.015625	-187500.015625	462.000000	429.000000	1018.000000	1607949007.466800
1765	-77.448792	27367.988281	-61017.667969	-187500.015625	-187500.015625	-187500.015625	-187500.015625	-187500.015625	462.000000	429.000000	1018.000000	1607949007.466802
1766	188.112274	27635.160156	-84144.859375	-187500.015625	-187500.015625	-187500.015625	-187500.015625	-187500.015625	461.000000	429.000000	1019.000000	1607949007.466803
1767	-215.157883	27239.355469	-77100.820312	-187500.015625	-187500.015625	-187500.015625	-187500.015625	-187500.015625	460.000000	428.000000	1019.000000	1607949007.466805
1768	-712.171265	26748.353516	-50403.203125	-187500.015625	-187500.015625	-187500.015625	-187500.015625	-187500.015625	461.000000	430.000000	1019.000000	1607949007.466806
1769	-649.966370	26806.691406	-39602.171875	-187500.015625	-187500.015625	-187500.015625	-187500.015625	-187500.015625	462.000000	429.000000	1018.000000	1607949007.466809
1770	-77.381737	27368.234375	-60617.167969	-187500.015625	-187500.015625	-187500.015625	-187500.015625	-187500.015625	462.000000	428.000000	1018.000000	1607949007.466811
1771	192.694382	27638.556641	-83958.875000	-187500.015625	-187500.015625	-187500.015625	-187500.015625	-187500.015625	461.000000	429.000000	1018.000000	1607949007.466812
1772	-210.441666	27243.601562	-77327.000000	-187500.015625	-187500.015625	-187500.015625	-187500.015625	-187500.015625	460.000000	428.000000	1019.000000	1607949007.466814
1773	-706.650391	26753.785156	-50759.714844	-187500.015625	-187500.015625	-187500.015625	-187500.015625	-187500.015625	461.000000	430.000000	1018.000000	1607949007.466816
1774	-659.398804	26795.986328	-39599.488281	-187500.015625	-187500.015625	-187500.015625	-187500.015625	-187500.015625	462.000000	428.000000	1018.000000	1607949007.466817
1775	-91.217468	27354.689453	-60322.593750	-187500.015625	-187500.015625	-187500.015625	-187500.015625	-187500.015625	462.000000	429.000000	1019.000000	1607949007.466819
1776	185.430069	27633.259766	-83859.984375	-187500.015625	-187500.015625	-187500.015625	-187500.015625	-187500.015625	461.000000	430.000000	1018.000000	1607949007.466820
1777	-212.207458	27242.908203	-77577.585938	-187500.015625	-187500.015625	-187500.015625	-187500.015625	-187500.015625	460.000000	429.000000	1018.000000	1607949007.466822
1778	-723.101257	26737.982422	-50986.359375	-187500.015625	-187500.015625	-187500.015625	-187500.015625	-187500.015625	461.000000	429.000000	1019.000000	1607949007.466824
1779	-681.839966	26773.947266	-39439.273438	-187500.015625	-187500.015625	-187500.015625	-187500.015625	-187500.015625	462.000000	429.000000	1019.000000	1607949007.466825
1780	-107.109558	27338.060547	-59877.617188	-187500.015625	-187500.015625	-187500.015625	-187500.015625	-187500.015625	462.000000	431.000000	1018.000000	1607949007.466827
1781	189.811005	27635.964844	-83704.578125	-187500.015625	-187500.015625	-187500.015625	-187500.015625	-187500.015625	461.000000	429.000000	1019.000000	1607949007.466828
1782	-193.029663	27260.253906	-77869.718750	-187500.015625	-187500.015625	-187500.015625	-187500.015625	-187500.015625	460.000000	429.000000	1019.000000	1607949007.466830
1783	-703.990540	26752.533203	-51320.296875	-187500.015625	-187500.015625	-187500.015625	-187500.015625	-187500.015625	461.000000	429.000000	1019.000000	1607949007.466832
1784	-670.708801	26780.294922	-39371.925781	-187500.015625	-187500.015625	-187500.015625	-187500.015625	-187500.015625	462.000000	428.000000	1018.000000	1607949007.466834
1785	-98.437080	27342.373047	-59537.199219	-187500.015625	-187500.015625	-187500.015625	-187500.015625	-187500.015625	462.000000	429.000000	1018.000000	1607949007.466835
1786	193.074356	27635.896484	-83566.085938	-187500.015625	-187500.015625	-187500.015625	-187500.015625	-187500.015625	461.000000	429.000000	1019.000000	1607949007.466837
1787	-191.889725	27258.197266	-78087.695312	-187500.015625	-187500.015625	-187500.015625	-187500.015625	-187500.015625	460.000000	428.000000	1018.000000	1607949007.466839
1788	-699.676636	26755.216797	-51581.253906	-187500.015625	-187500.015625	-187500.015625	-187500.015625	-187500.015625	461.000000	429.000000	1018.000000	1607949007.466841
1789	-669.635864	26782.931641	-39321.457031	-187500.015625	-187500.015625	-187500.015625	-187500.015625	-187500.015625	461.000000	429.000000	1018.000000	1607949007.466842
1790	-100.001701	27342.574219	-59136.992188	-187500.015625	-187500.015625	-187500.015625	-187500.015625	-187500.015625	462.000000	429.000000	1018.000000	1607949007.466844
1791	200.517487	27643.496094	-83305.750000	-187500.015625	-187500.015625	-187500.015625	-187500.015625	-187500.015625	461.000000	429.000000	1018.000000	1607949007.466846
1792	-175.662354	27273.285156	-78234.343750	-187500.015625	-187500.015625	-187500.015625	-187500.015625	-187500.015625	460.000000	428.000000	1019.000000	1607949007.466848
1793	-690.043030	26763.888672	-51842.054688	-187500.015625	-187500.015625	-187500.015625	-187500.015625	-187500.015625	460.000000	429.000000	1017.000000	1607949007.466850
1794	-668.630066	26780.763672	-39318.125000	-187500.015625	-187500.015625	-187500.015625	-187500.015625	-187500.015625	462.000000	430.000000	1018.000000	1607949007.466851
1795	-110.283501	27329.320312	-58667.695312	-187500.015625	-187500.015625	-187500.015625	-187500.015625	-187500.015625	462.000000	429.000000	1018.000000	1607949007.466853
1796	196.896515	27636.388672	-82927.296875	-187500.015625	-187500.015625	-187500.015625	-187500.015625	-187500.015625	461.000000	432.000000	1018.000000	1607949007.466854
1797	-168.867416	27278.044922	-78358.062500	-187500.015625	-187500.015625	-187500.015625	-187500.015625	-187500.015625	461.000000	572.000000	1018.000000	1607949007.466856
1798	-673.256897	26781.457031	-52161.839844	-187500.015625	-187500.015625	-187500.015625	-187500.015625	-187500.015625	462.000000	671.000000	1019.000000	1607949007.466858
1799	-661.835144	26790.777344	-39394.792969	-187500.015625	-187500.015625	-187500.015625	-187500.015625	-187500.015625	462.000000	722.000000	1018.000000	1607949007.466860
1800	-112.518677	27326.906250	-58288.453125	-187500.015625	-187500.015625	-187500.015625	-187500.015625	-187500.015625	463.000000	749.000000	1019.000000	1607949007.466861
1801	208.742935	27645.396484	-82698.882812	-187500.015625	-187500.015625	-187500.015625	-187500.015625	-187500.015625	462.000000	767.000000	1019.000000	1607949007.466863
1802	-146.761551	27298.542969	-78640.875000	-187500.015625	-187500.015625	-187500.015625	-187500.015625	-187500.015625	461.000000	777.000000	1019.000000	1607949007.466864
1803	-668.093628	26782.439453	-52472.328125	-187500.015625	-187500.015625	-187500.015625	-187500.015625	-187500.015625	461.000000	784.000000	1019.000000	1607949007.466866
1804	-666.663086	26780.093750	-39227.847656	-187500.015625	-187500.015625	-187500.015625	-187500.015625	-187500.015625	462.000000	790.000000	1019.000000	1607949007.946627
1805	-115.022072	27322.615234	-57949.824219	-187500.015625	-187500.015625	-187500.015625	-187500.015625	-187500.015625	462.000000	793.000000	1018.000000	1607949007.946704
1806	209.614655	27646.447266	-82649.390625	-187500.015625	-187500.015625	-187500.015625	-187500.015625	-187500.015625	462.000000	796.000000	1018.000000	1607949007.946879
1807	-140.860687	27303.951172	-78985.320312	-187500.015625	-187500.015625	-187500.015625	-187500.015625	-187500.015625	460.000000	798.000000	1018.000000	1607949007.946900
1808	-661.566895	26789.906250	-52874.101562	-187500.015625	-187500.015625	-187500.015625	-187500.015625	-187500.015625	461.000000	800.000000	1018.000000	1607949007.946903
1809	-672.541626	26776.517578	-39173.441406	-187500.015625	-187500.015625	-187500.015625	-187500.015625	-187500.015625	462.000000	800.000000	1019.000000	1607949007.946905
1810	-117.704285	27321.341797	-57692.667969	-187500.015625	-187500.015625	-187500.015625	-187500.015625	-187500.015625	462.000000	803.000000	1018.000000	1607949007.946906
1811	215.873138	27653.779297	-82652.765625	-187500.015625	-187500.015625	-187500.015625	-187500.015625	-187500.015625	462.000000	802.000000	1019.000000	1607949007.946908
1812	-128.790741	27315.865234	-79318.093750	-187500.015625	-187500.015625	-187500.015625	-187500.015625	-187500.015625	461.000000	803.000000	1018.000000	1607949007.946934
1813	-655.666077	26794.533203	-53233.718750	-187500.015625	-187500.015625	-187500.015625	-187500.015625	-187500.015625	461.000000	798.000000	1018.000000	1607949007.946936
1814	-674.262695	26773.164062	-39189.558594	-187500.015625	-187500.015625	-187500.015625	-187500.015625	-187500.015625	462.000000	754.000000	1019.000000	1607949007.946938
1815	-123.091049	27314.658203	-57432.625000	-187500.015625	-187500.015625	-187500.015625	-187500.015625	-187500.015625	462.000000	697.000000	1017.000000	1607949007.946945
1816	217.169540	27653.800781	-82593.070312	-187500.015625	-187500.015625	-187500.015625	-187500.015625	-187500.015625	461.000000	642.000000	1018.000000	1607949007.946946
1817	-123.716904	27320.335938	-79677.710938	-187500.015625	-187500.015625	-187500.015625	-187500.015625	-187500.015625	460.000000	598.000000	1019.000000	1607949007.946948
1818	-647.306519	26802.222656	-53714.390625	-187500.015625	-187500.015625	-187500.015625	-187500.015625	-187500.015625	460.000000	564.000000	1018.000000	1607949007.946949
1819	-681.415283	26765.029297	-39211.820312	-187500.015625	-187500.015625	-187500.015625	-187500.015625	-187500.015625	461.000000	538.000000	1019.000000	1607949007.946951
1820	-138.357300	27295.412109	-57067.890625	-187500.015625	-187500.015625	-187500.015625	-187500.015625	-187500.015625	462.000000	520.000000	1019.000000	1607949007.946953
1821	206.932449	27638.220703	-82410.585938	-187500.015625	-187500.015625	-187500.015625	-187500.015625	-187500.015625	460.000000	507.000000	1017.000000	1607949007.946954
1822	-129.796570	27308.488281	-79902.390625	-187500.015625	-187500.015625	-187500.015625	-187500.015625	-187500.015625	460.000000	497.000000	1019.000000	1607949007.946956
1823	-658.303528	26788.072266	-54056.417969	-187500.015625	-187500.015625	-187500.015625	-187500.015625	-187500.015625	460.000000	489.000000	1018.000000	1607949007.946958
1824	-695.049805	26750.187500	-39286.722656	-187500.015625	-187500.015625	-187500.015625	-187500.015625	-187500.015625	461.000000	482.000000	1018.000000	1607949007.946959
1825	-151.567169	27282.984375	-56801.792969	-187500.015625	-187500.015625	-187500.015625	-187500.015625	-187500.015625	462.000000	478.000000	1018.000000	1607949007.946961
1826	207.267715	27639.697266	-82288.703125	-187500.015625	-187500.015625	-187500.015625	-187500.015625	-187500.015625	461.000000	473.000000	1019.000000	1607949007.946963
1827	-117.436058	27321.609375	-80219.335938	-187500.015625	-187500.015625	-187500.015625	-187500.015625	-187500.015625	460.000000	470.000000	1018.000000	1607949007.946964
1828	-650.145142	26796.029297	-54420.281250	-187500.015625	-187500.015625	-187500.015625	-187500.015625	-187500.015625	460.000000	466.000000	1019.000000	1607949007.946984
1829	-692.546448	26752.869141	-39200.890625	-187500.015625	-187500.015625	-187500.015625	-187500.015625	-187500.015625	461.000000	463.000000	1019.000000	1607949007.946985
1830	-150.203720	27286.046875	-56420.808594	-187500.015625	-187500.015625	-187500.015625	-187500.015625	-187500.015625	462.000000	460.000000	1018.000000	1607949007.946987
1831	209.122910	27643.832031	-82072.742188	-187500.015625	-187500.015625	-187500.015625	-187500.015625	-187500.015625	461.000000	459.000000	1018.000000	1607949007.946988
1832	-102.683907	27338.150391	-80481.765625	-187500.015625	-187500.015625	-187500.015625	-187500.015625	-187500.015625	460.000000	457.000000	1019.000000	1607949007.946990
1833	-639.729248	26805.886719	-54833.207031	-187500.015625	-187500.015625	-187500.015625	-187500.015625	-187500.015625	461.000000	456.000000	1018.000000	1607949007.946992
1834	-697.463806	26746.320312	-39271.699219	-187500.015625	-187500.015625	-187500.015625	-187500.015625	-187500.015625	462.000000	454.000000	1019.000000	1607949007.947017
1835	-154.741119	27279.587891	-56134.617188	-187500.015625	-187500.015625	-187500.015625	-187500.015625	-187500.015625	462.000000	452.000000	1019.000000	1607949007.947018
1836	212.967407	27645.486328	-81926.742188	-187500.015625	-187500.015625	-187500.015625	-187500.015625	-187500.015625	461.000000	451.000000	1019.000000	1607949007.947020
1837	-99.465256	27339.289062	-80648.375000	-187500.015625	-187500.015625	-187500.015625	-187500.015625	-187500.015625	460.000000	450.000000	1019.000000	1607949007.947021
1838	-633.359009	26811.498047	-55070.761719	-187500.015625	-187500.015625	-187500.015625	-187500.015625	-187500.015625	460.000000	450.000000	1019.000000	1607949007.947023
1839	-694.602783	26749.583984	-39204.222656	-187500.015625	-187500.015625	-187500.015625	-187500.015625	-187500.015625	462.000000	449.000000	1018.000000	1607949007.947027
1840	-164.173553	27272.279297	-55726.316406	-187500.015625	-187500.015625	-187500.015625	-187500.015625	-187500.015625	462.000000	447.000000	1018.000000	1607949007.947028
1841	213.302689	27648.435547	-81669.492188	-187500.015625	-187500.015625	-187500.015625	-187500.015625	-187500.015625	461.000000	448.000000	1019.000000	1607949007.947030
1842	-89.764603	27352.833984	-80878.867188	-187500.015625	-187500.015625	-187500.015625	-187500.015625	-187500.015625	460.000000	447.000000	1018.000000	1607949007.947032
1843	-624.708862	26823.367188	-55472.824219	-187500.015625	-187500.015625	-187500.015625	-187500.015625	-187500.015625	460.000000	445.000000	1018.000000	1607949007.947034
1844	-693.887512	26752.869141	-39260.031250	-187500.015625	-187500.015625	-187500.015625	-187500.015625	-187500.015625	462.000000	445.000000	1019.000000	1607949007.947035
1845	-164.844116	27272.882812	-55401.078125	-187500.015625	-187500.015625	-187500.015625	-187500.015625	-187500.015625	462.000000	444.000000	1019.000000	1607949007.947037
1846	223.897415	27660.328125	-81473.851562	-187500.015625	-187500.015625	-187500.015625	-187500.015625	-187500.015625	461.000000	444.000000	1018.000000	1607949007.947039
1847	-68.351631	27375.767578	-81085.578125	-187500.015625	-187500.015625	-187500.015625	-187500.015625	-187500.015625	461.000000	565.000000	1018.000000	1607949007.947040
1848	-608.638000	26842.500000	-55830.183594	-187500.015625	-187500.015625	-187500.015625	-187500.015625	-187500.015625	461.000000	672.000000	1018.000000	1607949007.947042
1849	-685.550354	26764.267578	-39398.769531	-187500.015625	-187500.015625	-187500.015625	-187500.015625	-187500.015625	462.000000	727.000000	1018.000000	1607949007.947044
1850	-162.363068	27276.146484	-55181.402344	-187500.015625	-187500.015625	-187500.015625	-187500.015625	-187500.015625	463.000000	755.000000	1019.000000	1607949007.947045
1851	230.155899	27666.720703	-81391.460938	-187500.015625	-187500.015625	-187500.015625	-187500.015625	-187500.015625	462.000000	773.000000	1018.000000	1607949007.947047
1852	-53.688889	27392.441406	-81445.015625	-187500.015625	-187500.015625	-187500.015625	-187500.015625	-187500.015625	461.000000	783.000000	1019.000000	1607949007.947048
1853	-595.919861	26855.820312	-56263.964844	-187500.015625	-187500.015625	-187500.015625	-187500.015625	-187500.015625	461.000000	790.000000	1019.000000	1607949007.947050
1854	-696.748535	26752.400391	-39291.437500	-187500.015625	-187500.015625	-187500.015625	-187500.015625	-187500.015625	462.000000	796.000000	1018.000000	1607949007.947052
1855	-174.097733	27263.763672	-54700.101562	-187500.015625	-187500.015625	-187500.015625	-187500.015625	-187500.015625	462.000000	799.000000	1018.000000	1607949007.947053
1856	222.399857	27659.455078	-81103.835938	-187500.015625	-187500.015625	-187500.015625	-187500.015625	-187500.015625	462.000000	801.000000	1018.000000	1607949007.947055
1857	-60.170895	27385.199219	-81644.234375	-187500.015625	-187500.015625	-187500.015625	-187500.015625	-187500.015625	461.000000	803.000000	1018.000000	1607949007.947056
1858	-603.564148	26846.656250	-56590.277344	-187500.015625	-187500.015625	-187500.015625	-187500.015625	-187500.015625	461.000000	803.000000	1019.000000	1607949007.947058
1859	-697.754395	26751.037109	-39370.273438	-187500.015625	-187500.015625	-187500.015625	-187500.015625	-187500.015625	462.000000	804.000000	1019.000000	1607949007.947060
1860	-172.264893	27267.003906	-54451.171875	-187500.015625	-187500.015625	-187500.015625	-187500.015625	-187500.015625	462.000000	806.000000	1018.000000	1607949007.947065
1861	227.496048	27662.472656	-80903.234375	-187500.015625	-187500.015625	-187500.015625	-187500.015625	-187500.015625	462.000000	806.000000	1019.000000	1607949007.947066
1862	-46.312813	27395.816406	-81779.304688	-187500.015625	-187500.015625	-187500.015625	-187500.015625	-187500.015625	461.000000	807.000000	1018.000000	1607949007.947069
1863	-585.570984	26864.470703	-56877.746094	-187500.015625	-187500.015625	-187500.015625	-187500.015625	-187500.015625	460.000000	805.000000	1018.000000	1607949007.947094
1864	-692.613464	26756.914062	-39370.585938	-187500.015625	-187500.015625	-187500.015625	-187500.015625	-187500.015625	462.000000	765.000000	1019.000000	1607949007.947096
1865	-185.474762	27256.140625	-54061.648438	-187500.015625	-187500.015625	-187500.015625	-187500.015625	-187500.015625	462.000000	708.000000	1018.000000	1607949007.947098
1866	220.075272	27658.001953	-80600.210938	-187500.015625	-187500.015625	-187500.015625	-187500.015625	-187500.015625	461.000000	653.000000	1018.000000	1607949007.947100
1867	-45.642262	27397.091797	-81934.140625	-187500.015625	-187500.015625	-187500.015625	-187500.015625	-187500.015625	460.000000	607.000000	1019.000000	1607949007.947102
1868	-589.124878	26859.888672	-57198.691406	-187500.015625	-187500.015625	-187500.015625	-187500.015625	-187500.015625	460.000000	573.000000	1019.000000	1607949007.947105
1869	-708.907898	26739.792969	-39362.894531	-187500.015625	-187500.015625	-187500.015625	-187500.015625	-187500.015625	461.000000	548.000000	1019.000000	1607949007.947107
1870	-198.997574	27240.316406	-53669.597656	-187500.015625	-187500.015625	-187500.015625	-187500.015625	-187500.015625	462.000000	527.000000	1019.000000	1607949007.947110
1871	215.537857	27653.734375	-80322.914062	-187500.015625	-187500.015625	-187500.015625	-187500.015625	-187500.015625	461.000000	514.000000	1019.000000	1607949007.947113
1872	-47.542160	27398.476562	-82085.703125	-187500.015625	-187500.015625	-187500.015625	-187500.015625	-187500.015625	460.000000	503.000000	1018.000000	1607949007.947115
1873	-594.466980	26857.140625	-57580.214844	-187500.015625	-187500.015625	-187500.015625	-187500.015625	-187500.015625	460.000000	495.000000	1018.000000	1607949007.947118
1874	-707.030334	26743.437500	-39931.011719	-187500.015625	-187500.015625	-187500.015625	-187500.015625	-187500.015625	461.000000	488.000000	1019.000000	1607949007.947120
1875	-232.301666	27211.347656	-53222.453125	-187500.015625	-187500.015625	-187500.015625	-187500.015625	-187500.015625	462.000000	481.000000	1019.000000	1607949007.947122
1876	189.632187	27628.677734	-79259.773438	-187500.015625	-187500.015625	-187500.015625	-187500.015625	-187500.015625	461.000000	478.000000	1018.000000	1607949007.947125
1877	-44.949356	27398.521484	-81699.914062	-187500.015625	-187500.015625	-187500.015625	-187500.015625	-187500.015625	460.000000	472.000000	1019.000000	1607949007.947128
1878	-576.317383	26871.556641	-57549.257812	-187500.015625	-187500.015625	-187500.015625	-187500.015625	-187500.015625	460.000000	471.000000	1018.000000	1607949007.947130
1879	-709.198486	26737.960938	-39218.234375	-187500.015625	-187500.015625	-187500.015625	-187500.015625	-187500.015625	461.000000	469.000000	1018.000000	1607949007.947132
1880	-218.421234	27219.617188	-52851.390625	-187500.015625	-187500.015625	-187500.015625	-187500.015625	-187500.015625	462.000000	464.000000	1018.000000	1607949007.947134
1881	211.648666	27649.240234	-79860.656250	-187500.015625	-187500.015625	-187500.015625	-187500.015625	-187500.015625	461.000000	464.000000	1019.000000	1607949007.947136
1882	-26.620926	27419.531250	-82567.320312	-187500.015625	-187500.015625	-187500.015625	-187500.015625	-187500.015625	460.000000	461.000000	1019.000000	1607949007.947157
1883	-573.076355	26876.966797	-58408.617188	-187500.015625	-187500.015625	-187500.015625	-187500.015625	-187500.015625	460.000000	459.000000	1019.000000	1607949007.947158
1884	-716.172241	26732.529297	-39616.296875	-187500.015625	-187500.015625	-187500.015625	-187500.015625	-187500.015625	461.000000	457.000000	1018.000000	1607949007.947160
1885	-221.729294	27217.740234	-52811.023438	-187500.015625	-187500.015625	-187500.015625	-187500.015625	-187500.015625	462.000000	456.000000	1019.000000	1607949007.947163
1886	213.637970	27648.861328	-79822.789062	-187500.015625	-187500.015625	-187500.015625	-187500.015625	-187500.015625	461.000000	455.000000	1019.000000	1607949007.947165
1887	-17.121435	27423.085938	-82846.359375	-187500.015625	-187500.015625	-187500.015625	-187500.015625	-187500.015625	460.000000	454.000000	1019.000000	1607949007.947166
1888	-563.554504	26881.816406	-58767.136719	-187500.015625	-187500.015625	-187500.015625	-187500.015625	-187500.015625	461.000000	452.000000	1019.000000	1607949007.947168
1889	-716.060486	26731.054688	-39641.890625	-187500.015625	-187500.015625	-187500.015625	-187500.015625	-187500.015625	462.000000	452.000000	1018.000000	1607949007.947170
1890	-225.551453	27212.197266	-52490.746094	-187500.015625	-187500.015625	-187500.015625	-187500.015625	-187500.015625	462.000000	451.000000	1018.000000	1607949007.947171
1891	210.955750	27645.285156	-79642.460938	-187500.015625	-187500.015625	-187500.015625	-187500.015625	-187500.015625	461.000000	450.000000	1019.000000	1607949007.947173
1892	-18.462540	27423.623047	-83104.250000	-187500.015625	-187500.015625	-187500.015625	-187500.015625	-187500.015625	460.000000	449.000000	1018.000000	1607949007.947174
1893	-566.303772	26882.017578	-59177.425781	-187500.015625	-187500.015625	-187500.015625	-187500.015625	-187500.015625	460.000000	450.000000	1018.000000	1607949007.947176
1894	-723.391846	26725.107422	-39808.164062	-187500.015625	-187500.015625	-187500.015625	-187500.015625	-187500.015625	462.000000	448.000000	1019.000000	1607949007.947178
1895	-236.749664	27202.250000	-52185.914062	-187500.015625	-187500.015625	-187500.015625	-187500.015625	-187500.015625	462.000000	447.000000	1019.000000	1607949007.947179
1896	209.435837	27646.000000	-79264.203125	-187500.015625	-187500.015625	-187500.015625	-187500.015625	-187500.015625	461.000000	447.000000	1018.000000	1607949007.947181
1897	-13.165177	27430.751953	-83114.109375	-187500.015625	-187500.015625	-187500.015625	-187500.015625	-187500.015625	461.000000	547.000000	1018.000000	1607949007.947182
1898	-561.475830	26887.650391	-59440.929688	-187500.015625	-187500.015625	-187500.015625	-187500.015625	-187500.015625	461.000000	664.000000	1018.000000	1607949007.947184
1899	-728.197449	26719.990234	-39918.941406	-187500.015625	-187500.015625	-187500.015625	-187500.015625	-187500.015625	462.000000	723.000000	1018.000000	1607949007.947186
1900	-255.011047	27184.458984	-51921.179688	-187500.015625	-187500.015625	-187500.015625	-187500.015625	-187500.015625	463.000000	753.000000	1019.000000	1607949007.947187
1901	195.220123	27630.017578	-78989.093750	-187500.015625	-187500.015625	-187500.015625	-187500.015625	-187500.015625	462.000000	772.000000	1018.000000	1607949007.947189
1902	-17.076733	27426.439453	-83335.656250	-187500.015625	-187500.015625	-187500.015625	-187500.015625	-187500.015625	461.000000	784.000000	1019.000000	1607949007.947190
1903	-572.182312	26878.351562	-59842.503906	-187500.015625	-187500.015625	-187500.015625	-187500.015625	-187500.015625	461.000000	791.000000	1018.000000	1607949007.947192
1904	-746.190613	26704.701172	-39948.132812	-187500.015625	-187500.015625	-187500.015625	-187500.015625	-187500.015625	462.000000	796.000000	1018.000000	1607949007.947194
1905	-274.948792	27165.169922	-51490.238281	-187500.015625	-187500.015625	-187500.015625	-187500.015625	-187500.015625	462.000000	800.000000	1018.000000	1607949007.947199
1906	188.112274	27624.429688	-78673.601562	-187500.015625	-187500.015625	-187500.015625	-187500.015625	-187500.015625	462.000000	802.000000	1019.000000	1607949007.947201
1907	-6.347895	27436.765625	-83471.828125	-187500.015625	-187500.015625	-187500.015625	-187500.015625	-187500.015625	461.000000	803.000000	1018.000000	1607949007.947202
1908	-552.780945	26896.478516	-60218.972656	-187500.015625	-187500.015625	-187500.015625	-187500.015625	-187500.015625	460.000000	806.000000	1018.000000	1607949007.947204
1909	-736.177002	26710.914062	-40049.296875	-187500.015625	-187500.015625	-187500.015625	-187500.015625	-187500.015625	462.000000	806.000000	1019.000000	1607949007.947208
1910	-264.287018	27173.417969	-51207.039062	-187500.015625	-187500.015625	-187500.015625	-187500.015625	-187500.015625	462.000000	806.000000	1018.000000	1607949007.947211
1911	202.752670	27636.746094	-78497.179688	-187500.015625	-187500.015625	-187500.015625	-187500.015625	-187500.015625	462.000000	807.000000	1019.000000	1607949007.947213
1912	11.488796	27452.500000	-83683.851562	-187500.015625	-187500.015625	-187500.015625	-187500.015625	-187500.015625	461.000000	808.000000	1018.000000	1607949007.947215
1913	-539.615784	26908.548828	-60537.550781	-187500.015625	-187500.015625	-187500.015625	-187500.015625	-187500.015625	460.000000	809.000000	1018.000000	1607949007.947217
1914	-740.557983	26709.328125	-40040.332031	-187500.015625	-187500.015625	-187500.015625	-187500.015625	-187500.015625	461.000000	774.000000	1018.000000	1607949007.947218
1915	-278.547424	27161.906250	-50851.984375	-187500.015625	-187500.015625	-187500.015625	-187500.015625	-187500.015625	462.000000	718.000000	1019.000000	1607949007.947220
1916	204.652557	27641.753906	-78321.226562	-187500.015625	-187500.015625	-187500.015625	-187500.015625	-187500.015625	461.000000	661.000000	1018.000000	1607949007.947221
1917	20.429493	27465.218750	-83973.960938	-187500.015625	-187500.015625	-187500.015625	-187500.015625	-187500.015625	460.000000	615.000000	1018.000000	1607949007.947223
1918	-540.219299	26910.671875	-61052.355469	-187500.015625	-187500.015625	-187500.015625	-187500.015625	-187500.015625	460.000000	579.000000	1019.000000	1607949007.947224
1919	-748.425781	26703.605469	-40301.960938	-187500.015625	-187500.015625	-187500.015625	-187500.015625	-187500.015625	461.000000	552.000000	1018.000000	1607949007.947226
1920	-297.188782	27144.337891	-50655.957031	-187500.015625	-187500.015625	-187500.015625	-187500.015625	-187500.015625	461.000000	532.000000	1019.000000	1607949007.947228
1921	184.357178	27621.882812	-78057.070312	-187500.015625	-187500.015625	-187500.015625	-187500.015625	-187500.015625	461.000000	517.000000	1019.000000	1607949007.947229
1922	7.912517	27452.054688	-84039.359375	-187500.015625	-187500.015625	-187500.015625	-187500.015625	-187500.015625	460.000000	507.000000	1019.000000	1607949007.947231
1923	-547.148315	26901.687500	-61300.304688	-187500.015625	-187500.015625	-187500.015625	-187500.015625	-187500.015625	460.000000	497.000000	1018.000000	1607949007.947232
1924	-753.119629	26695.873047	-40317.652344	-187500.015625	-187500.015625	-187500.015625	-187500.015625	-187500.015625	461.000000	490.000000	1018.000000	1607949008.427046
1925	-294.640686	27143.779297	-50371.019531	-187500.015625	-187500.015625	-187500.015625	-187500.015625	-187500.015625	462.000000	484.000000	1019.000000	1607949008.427248
1926	188.224030	27621.636719	-77768.960938	-187500.015625	-187500.015625	-187500.015625	-187500.015625	-187500.015625	461.000000	478.000000	1019.000000	1607949008.427250
1927	17.009676	27455.763672	-84217.164062	-187500.015625	-187500.015625	-187500.015625	-187500.015625	-187500.015625	460.000000	476.000000	1018.000000	1607949008.427252
1928	-535.503052	26909.107422	-61739.761719	-187500.015625	-187500.015625	-187500.015625	-187500.015625	-187500.015625	460.000000	472.000000	1018.000000	1607949008.427254
1929	-751.957336	26695.984375	-40410.410156	-187500.015625	-187500.015625	-187500.015625	-187500.015625	-187500.015625	461.000000	470.000000	1018.000000	1607949008.427256
1930	-307.470581	27130.636719	-49982.320312	-187500.015625	-187500.015625	-187500.015625	-187500.015625	-187500.015625	462.000000	467.000000	1018.000000	1607949008.427257
1931	177.226974	27611.019531	-77442.171875	-187500.015625	-187500.015625	-187500.015625	-187500.015625	-187500.015625	461.000000	464.000000	1018.000000	1607949008.427259
1932	21.658840	27460.501953	-84349.359375	-187500.015625	-187500.015625	-187500.015625	-187500.015625	-187500.015625	460.000000	462.000000	1018.000000	1607949008.427263
1933	-532.798523	26911.701172	-62086.707031	-187500.015625	-187500.015625	-187500.015625	-187500.015625	-187500.015625	460.000000	461.000000	1019.000000	1607949008.427265
1934	-749.968079	26696.162109	-40608.804688	-187500.015625	-187500.015625	-187500.015625	-187500.015625	-187500.015625	461.000000	459.000000	1019.000000	1607949008.427267
1935	-307.872925	27129.115234	-49779.703125	-187500.015625	-187500.015625	-187500.015625	-187500.015625	-187500.015625	462.000000	458.000000	1018.000000	1607949008.427268
1936	186.704117	27619.691406	-77198.875000	-187500.015625	-187500.015625	-187500.015625	-187500.015625	-187500.015625	461.000000	456.000000	1019.000000	1607949008.427270
1937	35.829845	27478.361328	-84460.265625	-187500.015625	-187500.015625	-187500.015625	-187500.015625	-187500.015625	460.000000	455.000000	1018.000000	1607949008.427272
1938	-521.287354	26926.609375	-62389.101562	-187500.015625	-187500.015625	-187500.015625	-187500.015625	-187500.015625	460.000000	454.000000	1018.000000	1607949008.427273
1939	-756.785339	26690.775391	-40655.921875	-187500.015625	-187500.015625	-187500.015625	-187500.015625	-187500.015625	461.000000	453.000000	1019.000000	1607949008.427275
1940	-322.133331	27115.302734	-49410.250000	-187500.015625	-187500.015625	-187500.015625	-187500.015625	-187500.015625	462.000000	452.000000	1018.000000	1607949008.427276
1941	175.528244	27608.248047	-76855.445312	-187500.015625	-187500.015625	-187500.015625	-187500.015625	-187500.015625	461.000000	451.000000	1018.000000	1607949008.427278
1942	34.846367	27475.412109	-84617.757812	-187500.015625	-187500.015625	-187500.015625	-187500.015625	-187500.015625	461.000000	451.000000	1018.000000	1607949008.427280
1943	-521.332092	26925.000000	-62864.750000	-187500.015625	-187500.015625	-187500.015625	-187500.015625	-187500.015625	460.000000	450.000000	1018.000000	1607949008.427281
1944	-763.625000	26684.539062	-40905.234375	-187500.015625	-187500.015625	-187500.015625	-187500.015625	-187500.015625	461.000000	449.000000	1018.000000	1607949008.427283
1945	-334.359741	27103.791016	-49217.085938	-187500.015625	-187500.015625	-187500.015625	-187500.015625	-187500.015625	462.000000	448.000000	1019.000000	1607949008.427284
1946	174.410660	27605.632812	-76643.703125	-187500.015625	-187500.015625	-187500.015625	-187500.015625	-187500.015625	461.000000	447.000000	1019.000000	1607949008.427286
1947	44.234100	27481.781250	-84748.023438	-187500.015625	-187500.015625	-187500.015625	-187500.015625	-187500.015625	461.000000	527.000000	1017.000000	1607949008.427288
1948	-504.501221	26940.355469	-63206.304688	-187500.015625	-187500.015625	-187500.015625	-187500.015625	-187500.015625	461.000000	653.000000	1018.000000	1607949008.427289
1949	-756.539490	26689.613281	-41016.500000	-187500.015625	-187500.015625	-187500.015625	-187500.015625	-187500.015625	462.000000	717.000000	1019.000000	1607949008.427291
1950	-330.694061	27106.183594	-48984.898438	-187500.015625	-187500.015625	-187500.015625	-187500.015625	-187500.015625	463.000000	751.000000	1018.000000	1607949008.427292
1951	175.908218	27610.394531	-76492.804688	-187500.015625	-187500.015625	-187500.015625	-187500.015625	-187500.015625	462.000000	771.000000	1018.000000	1607949008.427294
1952	56.639317	27500.066406	-85056.859375	-187500.015625	-187500.015625	-187500.015625	-187500.015625	-187500.015625	461.000000	784.000000	1019.000000	1607949008.427296
1953	-494.241760	26954.884766	-63761.300781	-187500.015625	-187500.015625	-187500.015625	-187500.015625	-187500.015625	461.000000	792.000000	1018.000000	1607949008.427297
1954	-755.623047	26696.341797	-41236.640625	-187500.015625	-187500.015625	-187500.015625	-187500.015625	-187500.015625	462.000000	797.000000	1018.000000	1607949008.427299
1955	-340.238251	27103.367188	-48683.976562	-187500.015625	-187500.015625	-187500.015625	-187500.015625	-187500.015625	463.000000	799.000000	1018.000000	1607949008.427302
1956	174.142441	27612.091797	-76198.679688	-187500.015625	-187500.015625	-187500.015625	-187500.015625	-187500.015625	462.000000	802.000000	1019.000000	1607949008.427303
1957	61.221424	27506.078125	-85157.460938	-187500.015625	-187500.015625	-187500.015625	-187500.015625	-187500.015625	461.000000	804.000000	1018.000000	1607949008.427305
1958	-493.772369	26956.605469	-64041.703125	-187500.015625	-187500.015625	-187500.015625	-187500.015625	-187500.015625	460.000000	806.000000	1019.000000	1607949008.427306
1959	-760.965088	26690.462891	-41387.406250	-187500.015625	-187500.015625	-187500.015625	-187500.015625	-187500.015625	462.000000	807.000000	1018.000000	1607949008.427308
1960	-356.152679	27083.585938	-48480.753906	-187500.015625	-187500.015625	-187500.015625	-187500.015625	-187500.015625	462.000000	808.000000	1018.000000	1607949008.427310
1961	165.872284	27599.396484	-75926.234375	-187500.015625	-187500.015625	-187500.015625	-187500.015625	-187500.015625	462.000000	808.000000	1019.000000	1607949008.427312
1962	60.126190	27501.451172	-85279.078125	-187500.015625	-187500.015625	-187500.015625	-187500.015625	-187500.015625	461.000000	808.000000	1019.000000	1607949008.427313
1963	-497.393341	26950.972656	-64397.273438	-187500.015625	-187500.015625	-187500.015625	-187500.015625	-187500.015625	460.000000	810.000000	1018.000000	1607949008.427315
1964	-764.966064	26684.830078	-41501.644531	-187500.015625	-187500.015625	-187500.015625	-187500.015625	-187500.015625	461.000000	781.000000	1019.000000	1607949008.427317
1965	-358.231384	27081.238281	-48174.691406	-187500.015625	-187500.015625	-187500.015625	-187500.015625	-187500.015625	462.000000	727.000000	1018.000000	1607949008.427318
1966	167.951004	27601.185547	-75524.843750	-187500.015625	-187500.015625	-187500.015625	-187500.015625	-187500.015625	461.000000	670.000000	1018.000000	1607949008.427320
1967	71.302063	27513.029297	-85302.101562	-187500.015625	-187500.015625	-187500.015625	-187500.015625	-187500.015625	460.000000	621.000000	1019.000000	1607949008.427322
1968	-482.887085	26965.769531	-64742.539062	-187500.015625	-187500.015625	-187500.015625	-187500.015625	-187500.015625	460.000000	584.000000	1019.000000	1607949008.427323
1969	-757.344116	26695.783203	-41693.800781	-187500.015625	-187500.015625	-187500.015625	-187500.015625	-187500.015625	461.000000	557.000000	1018.000000	1607949008.427325
1970	-360.690094	27083.988281	-47904.683594	-187500.015625	-187500.015625	-187500.015625	-187500.015625	-187500.015625	462.000000	535.000000	1019.000000	1607949008.427326
1971	161.603104	27599.060547	-75143.453125	-187500.015625	-187500.015625	-187500.015625	-187500.015625	-187500.015625	461.000000	520.000000	1019.000000	1607949008.427328
1972	73.537239	27518.238281	-85331.265625	-187500.015625	-187500.015625	-187500.015625	-187500.015625	-187500.015625	460.000000	508.000000	1019.000000	1607949008.427330
1973	-476.248596	26976.275391	-65046.277344	-187500.015625	-187500.015625	-187500.015625	-187500.015625	-187500.015625	460.000000	501.000000	1018.000000	1607949008.427332
1974	-761.993286	26692.943359	-41792.039062	-187500.015625	-187500.015625	-187500.015625	-187500.015625	-187500.015625	461.000000	492.000000	1019.000000	1607949008.427333
1975	-369.183746	27075.716797	-47587.398438	-187500.015625	-187500.015625	-187500.015625	-187500.015625	-187500.015625	462.000000	486.000000	1019.000000	1607949008.427335
1976	163.257141	27601.341797	-74846.937500	-187500.015625	-187500.015625	-187500.015625	-187500.015625	-187500.015625	461.000000	482.000000	1018.000000	1607949008.427336
1977	91.776260	27535.828125	-85497.703125	-187500.015625	-187500.015625	-187500.015625	-187500.015625	-187500.015625	460.000000	476.000000	1018.000000	1607949008.427338
1978	-456.042633	26995.408203	-65493.359375	-187500.015625	-187500.015625	-187500.015625	-187500.015625	-187500.015625	460.000000	472.000000	1019.000000	1607949008.427341
1979	-753.276123	26700.923828	-41996.578125	-187500.015625	-187500.015625	-187500.015625	-187500.015625	-187500.015625	461.000000	471.000000	1019.000000	1607949008.427342
1980	-375.509308	27067.671875	-47341.910156	-187500.015625	-187500.015625	-187500.015625	-187500.015625	-187500.015625	462.000000	467.000000	1018.000000	1607949008.427344
1981	162.564224	27598.300781	-74649.343750	-187500.015625	-187500.015625	-187500.015625	-187500.015625	-187500.015625	461.000000	466.000000	1018.000000	1607949008.427345
1982	94.905502	27536.767578	-85647.437500	-187500.015625	-187500.015625	-187500.015625	-187500.015625	-187500.015625	460.000000	464.000000	1018.000000	1607949008.427347
1983	-451.393463	26995.720703	-65853.398438	-187500.015625	-187500.015625	-187500.015625	-187500.015625	-187500.015625	460.000000	460.000000	1018.000000	1607949008.427349
1984	-754.796021	26694.128906	-42148.347656	-187500.015625	-187500.015625	-187500.015625	-187500.015625	-187500.015625	461.000000	460.000000	1018.000000	1607949008.427350
1985	-371.441284	27067.603516	-47137.636719	-187500.015625	-187500.015625	-187500.015625	-187500.015625	-187500.015625	462.000000	458.000000	1018.000000	1607949008.427352
1986	173.203659	27605.230469	-74385.953125	-187500.015625	-187500.015625	-187500.015625	-187500.015625	-187500.015625	461.000000	457.000000	1018.000000	1607949008.427354
1987	114.910316	27552.300781	-85749.468750	-187500.015625	-187500.015625	-187500.015625	-187500.015625	-187500.015625	460.000000	458.000000	1018.000000	1607949008.427355
1988	-438.630615	27004.794922	-66259.039062	-187500.015625	-187500.015625	-187500.015625	-187500.015625	-187500.015625	460.000000	455.000000	1018.000000	1607949008.427357
1989	-754.796021	26692.654297	-42320.902344	-187500.015625	-187500.015625	-187500.015625	-187500.015625	-187500.015625	461.000000	454.000000	1018.000000	1607949008.427358
1990	-381.745422	27058.373047	-46843.914062	-187500.015625	-187500.015625	-187500.015625	-187500.015625	-187500.015625	462.000000	452.000000	1019.000000	1607949008.427360
1991	162.698349	27595.820312	-74095.406250	-187500.015625	-187500.015625	-187500.015625	-187500.015625	-187500.015625	462.000000	453.000000	1019.000000	1607949008.427361
1992	109.478844	27550.087891	-85821.976562	-187500.015625	-187500.015625	-187500.015625	-187500.015625	-187500.015625	460.000000	451.000000	1018.000000	1607949008.427363
1993	-437.177765	27012.708984	-66649.187500	-187500.015625	-187500.015625	-187500.015625	-187500.015625	-187500.015625	460.000000	451.000000	1018.000000	1607949008.427365
1994	-762.038025	26691.402344	-42581.300781	-187500.015625	-187500.015625	-187500.015625	-187500.015625	-187500.015625	461.000000	450.000000	1019.000000	1607949008.427366
1995	-396.542297	27047.777344	-46648.113281	-187500.015625	-187500.015625	-187500.015625	-187500.015625	-187500.015625	462.000000	448.000000	1018.000000	1607949008.427368
1996	158.540924	27596.646484	-73918.265625	-187500.015625	-187500.015625	-187500.015625	-187500.015625	-187500.015625	462.000000	449.000000	1017.000000	1607949008.427370
1997	109.612953	27554.804688	-86000.789062	-187500.015625	-187500.015625	-187500.015625	-187500.015625	-187500.015625	461.000000	505.000000	1018.000000	1607949008.427371
1998	-440.038788	27012.998047	-66967.968750	-187500.015625	-187500.015625	-187500.015625	-187500.015625	-187500.015625	461.000000	640.000000	1019.000000	1607949008.427373
[truncated: 22,771 more rows]
