# Supplementary material for: Proposals and Comparisons from One-Sensor EEG and EOG Human-Machine Interfaces
Source: Sensors (Basel). 2021 Mar 22;21(6):2220. doi: 10.3390/s21062220 (PMC8004835; doi:10.3390/s21062220)
Supplement: Supplementary file 1 [file sensors-21-02220-s001.zip › SupplementaryMaterial/Data/P1/P1-P300-1by1-R8/Raw-STIMS.csv]

NCount	Stim	Trial	Timestamp	Latency
0	10.000000		1607949000.368997	0.190491
1	13.000000	0.000000	1607949007.381571	7.203065
2	103.000000	0.000000	1607949007.381571	7.203065
3	109.000000	0.000000	1607949007.565080	7.386574
4	102.000000	0.000000	1607949007.764547	7.586041
5	107.000000	0.000000	1607949007.965015	7.786509
6	101.000000	0.000000	1607949008.165533	7.987026
7	106.000000	0.000000	1607949008.364941	8.186435
8	104.000000	0.000000	1607949008.566054	8.387548
9	108.000000	0.000000	1607949008.765522	8.587016
10	105.000000	0.000000	1607949008.967030	8.788524
11	13.000000	0.000000	1607949009.166604	8.988098
12	13.000000	1.000000	1607949009.166604	8.988098
13	108.000000	1.000000	1607949009.166604	8.988098
14	103.000000	1.000000	1607949009.366913	9.188407
15	101.000000	1.000000	1607949009.566381	9.387875
16	105.000000	1.000000	1607949009.765846	9.587340
17	102.000000	1.000000	1607949009.965317	9.786811
18	109.000000	1.000000	1607949010.165781	9.987275
19	106.000000	1.000000	1607949010.365248	10.186742
20	104.000000	1.000000	1607949010.566717	10.388211
21	107.000000	1.000000	1607949010.766178	10.587672
22	13.000000	1.000000	1607949010.967636	10.789130
23	13.000000	2.000000	1607949010.967636	10.789130
24	105.000000	2.000000	1607949010.967636	10.789130
25	104.000000	2.000000	1607949011.167259	10.988753
26	106.000000	2.000000	1607949011.369405	11.190898
27	103.000000	2.000000	1607949011.567870	11.389364
28	107.000000	2.000000	1607949011.766345	11.587838
29	108.000000	2.000000	1607949011.965812	11.787306
30	109.000000	2.000000	1607949012.166270	11.987764
31	101.000000	2.000000	1607949012.366757	12.188251
32	102.000000	2.000000	1607949012.567199	12.388693
33	13.000000	2.000000	1607949012.767663	12.589156
34	13.000000	3.000000	1607949012.767663	12.589156
35	109.000000	3.000000	1607949012.767663	12.589156
36	108.000000	3.000000	1607949012.968128	12.789622
37	107.000000	3.000000	1607949013.167598	12.989092
38	106.000000	3.000000	1607949013.369056	13.190549
39	101.000000	3.000000	1607949013.568535	13.390029
40	103.000000	3.000000	1607949013.766995	13.588489
41	102.000000	3.000000	1607949013.967454	13.788948
42	104.000000	3.000000	1607949014.166920	13.988414
43	105.000000	3.000000	1607949014.367389	14.188883
44	13.000000	3.000000	1607949014.566856	14.388350
45	13.000000	4.000000	1607949014.566856	14.388350
46	103.000000	4.000000	1607949014.566856	14.388350
47	102.000000	4.000000	1607949014.767315	14.588809
48	106.000000	4.000000	1607949014.968887	14.790381
49	101.000000	4.000000	1607949015.169249	14.990743
50	107.000000	4.000000	1607949015.369709	15.191203
51	109.000000	4.000000	1607949015.571181	15.392675
52	104.000000	4.000000	1607949015.767641	15.589135
53	108.000000	4.000000	1607949015.968110	15.789604
54	105.000000	4.000000	1607949016.167572	15.989065
55	13.000000	4.000000	1607949016.368058	16.189552
56	13.000000	5.000000	1607949016.368058	16.189552
57	101.000000	5.000000	1607949016.368058	16.189552
58	105.000000	5.000000	1607949016.569088	16.390582
59	108.000000	5.000000	1607949016.768548	16.590042
60	109.000000	5.000000	1607949016.969011	16.790505
61	107.000000	5.000000	1607949017.169482	16.990976
62	106.000000	5.000000	1607949017.370495	17.191988
63	104.000000	5.000000	1607949017.570087	17.391581
64	103.000000	5.000000	1607949017.768395	17.589889
65	102.000000	5.000000	1607949017.968863	17.790357
66	13.000000	5.000000	1607949018.168325	17.989819
67	13.000000	6.000000	1607949018.168325	17.989819
68	105.000000	6.000000	1607949018.168325	17.989819
69	101.000000	6.000000	1607949018.368806	18.190300
70	108.000000	6.000000	1607949018.569253	18.390747
71	103.000000	6.000000	1607949018.768720	18.590214
72	109.000000	6.000000	1607949018.971182	18.792676
73	107.000000	6.000000	1607949019.169650	18.991144
74	106.000000	6.000000	1607949019.371117	19.192611
75	102.000000	6.000000	1607949019.572609	19.394103
76	104.000000	6.000000	1607949019.770042	19.591536
77	13.000000	6.000000	1607949019.969511	19.791004
78	13.000000	7.000000	1607949019.969511	19.791004
79	107.000000	7.000000	1607949019.969511	19.791004
80	104.000000	7.000000	1607949020.168995	19.990489
81	103.000000	7.000000	1607949020.369440	20.190933
82	101.000000	7.000000	1607949020.569903	20.391397
83	102.000000	7.000000	1607949020.769375	20.590868
84	106.000000	7.000000	1607949020.970839	20.792333
85	109.000000	7.000000	1607949021.170305	20.991799
86	108.000000	7.000000	1607949021.370770	21.192264
87	105.000000	7.000000	1607949021.571398	21.392892
88	13.000000	7.000000	1607949021.772703	21.594197
89	13.000000	8.000000	1607949021.772703	21.594197
90	106.000000	8.000000	1607949021.772703	21.594197
91	102.000000	8.000000	1607949021.971157	21.792651
92	104.000000	8.000000	1607949022.169653	21.991147
93	109.000000	8.000000	1607949022.370112	22.191606
94	105.000000	8.000000	1607949022.570581	22.392075
95	107.000000	8.000000	1607949022.770049	22.591543
96	101.000000	8.000000	1607949022.971522	22.793015
97	108.000000	8.000000	1607949023.172015	22.993509
98	103.000000	8.000000	1607949023.371441	23.192935
99	13.000000	8.000000	1607949023.572907	23.394401
100	13.000000	9.000000	1607949023.572907	23.394401
101	109.000000	9.000000	1607949023.572907	23.394401
102	102.000000	9.000000	1607949023.775355	23.596849
103	103.000000	9.000000	1607949023.972828	23.794322
104	101.000000	9.000000	1607949024.171296	23.992790
105	108.000000	9.000000	1607949024.370763	24.192257
106	105.000000	9.000000	1607949024.571227	24.392721
107	107.000000	9.000000	1607949024.770705	24.592199
108	104.000000	9.000000	1607949024.971723	24.793217
109	106.000000	9.000000	1607949025.205045	25.026539
110	13.000000	9.000000	1607949025.405505	25.226999
111	13.000000	10.000000	1607949025.405505	25.226999
112	109.000000	10.000000	1607949025.405505	25.226999
113	107.000000	10.000000	1607949025.605567	25.427061
114	106.000000	10.000000	1607949025.805957	25.627451
115	104.000000	10.000000	1607949026.006588	25.828081
116	105.000000	10.000000	1607949026.205882	26.027376
117	102.000000	10.000000	1607949026.406354	26.227848
118	103.000000	10.000000	1607949026.605817	26.427311
119	101.000000	10.000000	1607949026.805279	26.626773
120	108.000000	10.000000	1607949027.005782	26.827276
121	13.000000	10.000000	1607949027.205209	27.026703
122	13.000000	11.000000	1607949027.205209	27.026703
123	105.000000	11.000000	1607949027.205209	27.026703
124	109.000000	11.000000	1607949027.405678	27.227172
125	104.000000	11.000000	1607949027.606138	27.427631
126	101.000000	11.000000	1607949027.806608	27.628102
127	108.000000	11.000000	1607949028.008071	27.829565
128	103.000000	11.000000	1607949028.208527	28.030021
129	107.000000	11.000000	1607949028.408992	28.230485
130	102.000000	11.000000	1607949028.606463	28.427957
131	106.000000	11.000000	1607949028.805929	28.627423
132	13.000000	11.000000	1607949029.006396	28.827890
133	13.000000	12.000000	1607949029.007391	28.828885
134	107.000000	12.000000	1607949029.007391	28.828885
135	103.000000	12.000000	1607949029.205860	29.027354
136	109.000000	12.000000	1607949029.406324	29.227818
137	102.000000	12.000000	1607949029.606795	29.428289
138	108.000000	12.000000	1607949029.808283	29.629777
139	104.000000	12.000000	1607949030.008763	29.830256
140	106.000000	12.000000	1607949030.209186	30.030680
141	105.000000	12.000000	1607949030.408685	30.230179
142	101.000000	12.000000	1607949030.607471	30.428964
143	13.000000	12.000000	1607949030.806942	30.628436
144	13.000000	13.000000	1607949030.806942	30.628436
145	106.000000	13.000000	1607949030.806942	30.628436
146	101.000000	13.000000	1607949031.009396	30.830889
147	102.000000	13.000000	1607949031.207870	31.029364
148	104.000000	13.000000	1607949031.407337	31.228831
149	107.000000	13.000000	1607949031.609800	31.431294
150	105.000000	13.000000	1607949031.808275	31.629769
151	109.000000	13.000000	1607949032.008726	31.830220
152	108.000000	13.000000	1607949032.210185	32.031679
153	103.000000	13.000000	1607949032.411648	32.233142
154	13.000000	13.000000	1607949032.608123	32.429617
155	13.000000	14.000000	1607949032.608123	32.429617
156	106.000000	14.000000	1607949032.608123	32.429617
157	102.000000	14.000000	1607949032.807604	32.629097
158	108.000000	14.000000	1607949033.007075	32.828569
159	103.000000	14.000000	1607949033.207548	33.029042
160	107.000000	14.000000	1607949033.408164	33.229658
161	105.000000	14.000000	1607949033.607466	33.428959
162	101.000000	14.000000	1607949033.808942	33.630436
163	104.000000	14.000000	1607949034.011386	33.832880
164	109.000000	14.000000	1607949034.209860	34.031353
165	13.000000	14.000000	1607949034.409358	34.230852
166	13.000000	15.000000	1607949034.409358	34.230852
167	102.000000	15.000000	1607949034.410320	34.231814
168	109.000000	15.000000	1607949034.608828	34.430322
169	107.000000	15.000000	1607949034.808254	34.629748
170	104.000000	15.000000	1607949035.008724	34.830218
171	101.000000	15.000000	1607949035.208191	35.029685
172	105.000000	15.000000	1607949035.408656	35.230150
173	106.000000	15.000000	1607949035.609118	35.430612
174	108.000000	15.000000	1607949035.809621	35.631115
175	103.000000	15.000000	1607949036.010082	35.831576
176	13.000000	15.000000	1607949036.210552	36.032046
177	13.000000	16.000000	1607949036.210552	36.032046
178	109.000000	16.000000	1607949036.210552	36.032046
179	106.000000	16.000000	1607949036.412049	36.233543
180	108.000000	16.000000	1607949036.612504	36.433998
181	103.000000	16.000000	1607949036.809942	36.631435
182	104.000000	16.000000	1607949037.009403	36.830897
183	102.000000	16.000000	1607949037.210865	37.032359
184	101.000000	16.000000	1607949037.409477	37.230970
185	105.000000	16.000000	1607949037.610849	37.432343
186	107.000000	16.000000	1607949037.810264	37.631758
187	13.000000	16.000000	1607949038.009728	37.831222
188	13.000000	17.000000	1607949038.009728	37.831222
189	102.000000	17.000000	1607949038.009728	37.831222
190	104.000000	17.000000	1607949038.210198	38.031692
191	101.000000	17.000000	1607949038.412666	38.234159
192	107.000000	17.000000	1607949038.612149	38.433643
193	108.000000	17.000000	1607949038.812625	38.634119
194	103.000000	17.000000	1607949039.011054	38.832548
195	106.000000	17.000000	1607949039.209520	39.031013
196	109.000000	17.000000	1607949039.410982	39.232476
197	105.000000	17.000000	1607949039.610453	39.431947
198	13.000000	17.000000	1607949039.809915	39.631409
199	13.000000	18.000000	1607949039.809915	39.631409
200	106.000000	18.000000	1607949039.809915	39.631409
201	108.000000	18.000000	1607949040.010379	39.831872
202	109.000000	18.000000	1607949040.210844	40.032338
203	103.000000	18.000000	1607949040.412304	40.233798
204	107.000000	18.000000	1607949040.611777	40.433271
205	104.000000	18.000000	1607949040.812393	40.633887
206	102.000000	18.000000	1607949041.010704	40.832198
207	101.000000	18.000000	1607949041.210233	41.031727
208	105.000000	18.000000	1607949041.410727	41.232221
209	13.000000	18.000000	1607949041.611310	41.432804
210	13.000000	19.000000	1607949041.611310	41.432804
211	104.000000	19.000000	1607949041.611310	41.432804
212	105.000000	19.000000	1607949041.810622	41.632116
213	109.000000	19.000000	1607949042.011086	41.832580
214	106.000000	19.000000	1607949042.211555	42.033048
215	107.000000	19.000000	1607949042.412015	42.233509
216	103.000000	19.000000	1607949042.612190	42.433684
217	101.000000	19.000000	1607949042.812499	42.633993
218	102.000000	19.000000	1607949043.012967	42.834460
219	108.000000	19.000000	1607949043.214417	43.035911
220	13.000000	19.000000	1607949043.412886	43.234380
221	13.000000	20.000000	1607949043.413884	43.235378
222	106.000000	20.000000	1607949043.413884	43.235378
223	104.000000	20.000000	1607949043.611361	43.432855
224	107.000000	20.000000	1607949043.811820	43.633314
225	109.000000	20.000000	1607949044.011311	43.832805
226	103.000000	20.000000	1607949044.211751	44.033245
227	108.000000	20.000000	1607949044.412731	44.234225
228	105.000000	20.000000	1607949044.613187	44.434681
229	101.000000	20.000000	1607949044.813327	44.634821
230	102.000000	20.000000	1607949045.014631	44.836125
231	13.000000	20.000000	1607949045.215135	45.036629
232	13.000000	21.000000	1607949045.215135	45.036629
233	109.000000	21.000000	1607949045.215135	45.036629
234	105.000000	21.000000	1607949045.413744	45.235238
235	102.000000	21.000000	1607949045.612216	45.433710
236	106.000000	21.000000	1607949045.812680	45.634174
237	107.000000	21.000000	1607949046.012144	45.833637
238	108.000000	21.000000	1607949046.212606	46.034100
239	101.000000	21.000000	1607949046.413075	46.234569
240	104.000000	21.000000	1607949046.613552	46.435046
241	103.000000	21.000000	1607949046.814009	46.635503
242	13.000000	21.000000	1607949047.015463	46.836957
243	13.000000	22.000000	1607949047.015463	46.836957
244	104.000000	22.000000	1607949047.015463	46.836957
245	101.000000	22.000000	1607949047.214975	47.036469
246	108.000000	22.000000	1607949047.414395	47.235889
247	109.000000	22.000000	1607949047.613860	47.435354
248	103.000000	22.000000	1607949047.813326	47.634820
249	102.000000	22.000000	1607949048.013813	47.835307
250	105.000000	22.000000	1607949048.213262	48.034756
251	107.000000	22.000000	1607949048.413726	48.235219
252	106.000000	22.000000	1607949048.614186	48.435680
253	13.000000	22.000000	1607949048.815647	48.637141
254	13.000000	23.000000	1607949048.815647	48.637141
255	103.000000	23.000000	1607949048.815647	48.637141
256	105.000000	23.000000	1607949049.015132	48.836626
257	108.000000	23.000000	1607949049.216584	49.038078
258	101.000000	23.000000	1607949049.416116	49.237610
259	102.000000	23.000000	1607949049.613587	49.435081
260	109.000000	23.000000	1607949049.814052	49.635545
261	107.000000	23.000000	1607949050.014516	49.836010
262	106.000000	23.000000	1607949050.214980	50.036474
263	104.000000	23.000000	1607949050.413989	50.235482
264	13.000000	23.000000	1607949050.615451	50.436944
265	13.000000	24.000000	1607949050.615451	50.436944
266	105.000000	24.000000	1607949050.615451	50.436944
267	106.000000	24.000000	1607949050.814916	50.636410
268	109.000000	24.000000	1607949051.015375	50.836869
269	104.000000	24.000000	1607949051.215997	51.037491
270	108.000000	24.000000	1607949051.418306	51.239799
271	101.000000	24.000000	1607949051.615770	51.437264
272	102.000000	24.000000	1607949051.814244	51.635737
273	103.000000	24.000000	1607949052.014708	51.836202
274	107.000000	24.000000	1607949052.215171	52.036665
275	13.000000	24.000000	1607949052.414639	52.236132
276	13.000000	25.000000	1607949052.415631	52.237125
277	106.000000	25.000000	1607949052.415631	52.237125
278	101.000000	25.000000	1607949052.615097	52.436591
279	108.000000	25.000000	1607949052.816560	52.638054
280	103.000000	25.000000	1607949053.016026	52.837520
281	104.000000	25.000000	1607949053.216504	53.037998
282	105.000000	25.000000	1607949053.417951	53.239445
283	102.000000	25.000000	1607949053.617440	53.438934
284	107.000000	25.000000	1607949053.815887	53.637381
285	109.000000	25.000000	1607949054.015358	53.836852
286	13.000000	25.000000	1607949054.215981	54.037475
287	13.000000	26.000000	1607949054.215981	54.037475
288	108.000000	26.000000	1607949054.215981	54.037475
289	101.000000	26.000000	1607949054.416285	54.237779
290	102.000000	26.000000	1607949054.615748	54.437242
291	103.000000	26.000000	1607949054.816272	54.637766
292	106.000000	26.000000	1607949055.016768	54.838262
293	104.000000	26.000000	1607949055.218194	55.039688
294	109.000000	26.000000	1607949055.417291	55.238785
295	105.000000	26.000000	1607949055.618742	55.440236
296	107.000000	26.000000	1607949055.817212	55.638706
297	13.000000	26.000000	1607949056.017679	55.839173
298	13.000000	27.000000	1607949056.017679	55.839173
299	102.000000	27.000000	1607949056.017679	55.839173
300	107.000000	27.000000	1607949056.217141	56.038635
301	105.000000	27.000000	1607949056.416607	56.238101
302	108.000000	27.000000	1607949056.616079	56.437572
303	109.000000	27.000000	1607949056.816543	56.638037
304	104.000000	27.000000	1607949057.017007	56.838501
305	106.000000	27.000000	1607949057.217468	57.038962
306	103.000000	27.000000	1607949057.417933	57.239426
307	101.000000	27.000000	1607949057.618202	57.439696
308	13.000000	27.000000	1607949057.819695	57.641189
309	13.000000	28.000000	1607949057.819695	57.641189
310	109.000000	28.000000	1607949057.819695	57.641189
311	106.000000	28.000000	1607949058.020120	57.841614
312	103.000000	28.000000	1607949058.217589	58.039083
313	104.000000	28.000000	1607949058.418056	58.239550
314	108.000000	28.000000	1607949058.618516	58.440010
315	101.000000	28.000000	1607949058.817983	58.639477
316	105.000000	28.000000	1607949059.017645	58.839139
317	102.000000	28.000000	1607949059.217953	59.039447
318	107.000000	28.000000	1607949059.421408	59.242902
319	13.000000	28.000000	1607949059.618884	59.440377
320	13.000000	29.000000	1607949059.618884	59.440377
321	106.000000	29.000000	1607949059.618884	59.440377
322	107.000000	29.000000	1607949059.820374	59.641867
323	101.000000	29.000000	1607949060.019950	59.841444
324	108.000000	29.000000	1607949060.218369	60.039863
325	102.000000	29.000000	1607949060.417894	60.239388
326	109.000000	29.000000	1607949060.618362	60.439856
327	104.000000	29.000000	1607949060.817828	60.639322
328	105.000000	29.000000	1607949061.018288	60.839782
329	103.000000	29.000000	1607949061.218757	61.040251
330	13.000000	29.000000	1607949061.419259	61.240752
331	13.000000	30.000000	1607949061.420214	61.241708
332	106.000000	30.000000	1607949061.420214	61.241708
333	103.000000	30.000000	1607949061.621675	61.443169
334	105.000000	30.000000	1607949061.820153	61.641647
335	109.000000	30.000000	1607949062.020759	61.842253
336	104.000000	30.000000	1607949062.220078	62.041572
337	107.000000	30.000000	1607949062.418594	62.240088
338	102.000000	30.000000	1607949062.619057	62.440551
339	101.000000	30.000000	1607949062.818524	62.640018
340	108.000000	30.000000	1607949063.019199	62.840693
341	13.000000	30.000000	1607949063.219663	63.041157
342	13.000000	31.000000	1607949063.219663	63.041157
343	105.000000	31.000000	1607949063.219663	63.041157
344	103.000000	31.000000	1607949063.420299	63.241792
345	102.000000	31.000000	1607949063.621591	63.443085
346	107.000000	31.000000	1607949063.820060	63.641554
347	109.000000	31.000000	1607949064.020522	63.842016
348	106.000000	31.000000	1607949064.220989	64.042483
349	108.000000	31.000000	1607949064.419455	64.240948
350	104.000000	31.000000	1607949064.620916	64.442410
351	101.000000	31.000000	1607949064.819392	64.640886
352	13.000000	31.000000	1607949065.019849	64.841343
353	13.000000	32.000000	1607949065.019849	64.841343
354	109.000000	32.000000	1607949065.019849	64.841343
355	106.000000	32.000000	1607949065.221344	65.042838
356	103.000000	32.000000	1607949065.421294	65.242788
357	107.000000	32.000000	1607949065.621768	65.443262
358	108.000000	32.000000	1607949065.821741	65.643234
359	105.000000	32.000000	1607949066.023232	65.844726
360	101.000000	32.000000	1607949066.221667	66.043161
361	102.000000	32.000000	1607949066.420135	66.241628
362	104.000000	32.000000	1607949066.620599	66.442093
363	13.000000	32.000000	1607949066.820061	66.641555
364	13.000000	33.000000	1607949066.820061	66.641555
365	107.000000	33.000000	1607949066.820061	66.641555
366	108.000000	33.000000	1607949067.020525	66.842018
367	103.000000	33.000000	1607949067.222983	67.044477
368	104.000000	33.000000	1607949067.422450	67.243944
369	105.000000	33.000000	1607949067.621919	67.443413
370	109.000000	33.000000	1607949067.823412	67.644906
371	102.000000	33.000000	1607949068.023844	67.845338
372	101.000000	33.000000	1607949068.221314	68.042808
373	106.000000	33.000000	1607949068.420786	68.242280
374	13.000000	33.000000	1607949068.621244	68.442738
375	13.000000	34.000000	1607949068.621244	68.442738
376	103.000000	34.000000	1607949068.621244	68.442738
377	106.000000	34.000000	1607949068.821710	68.643204
378	104.000000	34.000000	1607949069.021175	68.842669
379	109.000000	34.000000	1607949069.222637	69.044131
380	101.000000	34.000000	1607949069.422104	69.243598
381	102.000000	34.000000	1607949069.622569	69.444062
382	108.000000	34.000000	1607949069.823032	69.644526
383	105.000000	34.000000	1607949070.023513	69.845007
384	107.000000	34.000000	1607949070.224958	70.046452
385	13.000000	34.000000	1607949070.422428	70.243922
386	13.000000	35.000000	1607949070.422428	70.243922
387	108.000000	35.000000	1607949070.423427	70.244921
388	105.000000	35.000000	1607949070.621895	70.443388
389	106.000000	35.000000	1607949070.822364	70.643857
390	104.000000	35.000000	1607949071.022830	70.844323
391	109.000000	35.000000	1607949071.221887	71.043381
392	101.000000	35.000000	1607949071.422351	71.243845
393	102.000000	35.000000	1607949071.622819	71.444313
394	107.000000	35.000000	1607949071.823287	71.644781
395	103.000000	35.000000	1607949072.022752	71.844246
396	13.000000	35.000000	1607949072.224252	72.045746
397	13.000000	36.000000	1607949072.224252	72.045746
398	106.000000	36.000000	1607949072.224252	72.045746
399	105.000000	36.000000	1607949072.423675	72.245169
400	103.000000	36.000000	1607949072.624140	72.445634
401	108.000000	36.000000	1607949072.822607	72.644101
402	107.000000	36.000000	1607949073.023233	72.844727
403	109.000000	36.000000	1607949073.222543	73.044037
404	104.000000	36.000000	1607949073.423002	73.244496
405	102.000000	36.000000	1607949073.623466	73.444959
406	101.000000	36.000000	1607949073.824952	73.646446
407	13.000000	36.000000	1607949074.024424	73.845918
408	13.000000	37.000000	1607949074.024424	73.845918
409	104.000000	37.000000	1607949074.024424	73.845918
410	103.000000	37.000000	1607949074.224913	74.046407
411	108.000000	37.000000	1607949074.425257	74.246751
412	102.000000	37.000000	1607949074.625190	74.446684
413	106.000000	37.000000	1607949074.824855	74.646349
414	109.000000	37.000000	1607949075.024283	74.845777
415	107.000000	37.000000	1607949075.224747	75.046241
416	101.000000	37.000000	1607949075.424265	75.245759
417	105.000000	37.000000	1607949075.623727	75.445221
418	13.000000	37.000000	1607949075.824196	75.645690
419	13.000000	38.000000	1607949075.824196	75.645690
420	107.000000	38.000000	1607949075.824196	75.645690
421	101.000000	38.000000	1607949076.024657	75.846151
422	102.000000	38.000000	1607949076.225278	76.046772
423	109.000000	38.000000	1607949076.425585	76.247078
424	106.000000	38.000000	1607949076.626128	76.447622
425	108.000000	38.000000	1607949076.824551	76.646045
426	105.000000	38.000000	1607949077.024017	76.845511
427	104.000000	38.000000	1607949077.224481	77.045975
428	103.000000	38.000000	1607949077.424951	77.246444
429	13.000000	38.000000	1607949077.624418	77.445911
430	13.000000	39.000000	1607949077.625410	77.446903
431	101.000000	39.000000	1607949077.625410	77.446903
432	102.000000	39.000000	1607949077.825879	77.647373
433	104.000000	39.000000	1607949078.025346	77.846840
434	107.000000	39.000000	1607949078.225806	78.047300
435	105.000000	39.000000	1607949078.427303	78.248797
436	103.000000	39.000000	1607949078.625735	78.447229
437	106.000000	39.000000	1607949078.825201	78.646695
438	109.000000	39.000000	1607949079.025665	78.847158
439	108.000000	39.000000	1607949079.225132	79.046626
440	13.000000	39.000000	1607949079.425601	79.247095
441	13.000000	40.000000	1607949079.425601	79.247095
442	105.000000	40.000000	1607949079.425601	79.247095
443	104.000000	40.000000	1607949079.626064	79.447558
444	109.000000	40.000000	1607949079.826530	79.648023
445	101.000000	40.000000	1607949080.026994	79.848488
446	107.000000	40.000000	1607949080.228486	80.049980
447	108.000000	40.000000	1607949080.426920	80.248414
448	103.000000	40.000000	1607949080.625373	80.446867
449	106.000000	40.000000	1607949080.825837	80.647331
450	102.000000	40.000000	1607949081.026305	80.847799
451	13.000000	40.000000	1607949081.225776	81.047270
452	13.000000	41.000000	1607949081.225776	81.047270
453	109.000000	41.000000	1607949081.225776	81.047270
454	102.000000	41.000000	1607949081.426231	81.247725
455	105.000000	41.000000	1607949081.626698	81.448192
456	108.000000	41.000000	1607949081.827185	81.648679
457	101.000000	41.000000	1607949082.027137	81.848631
458	104.000000	41.000000	1607949082.228600	82.050094
459	103.000000	41.000000	1607949082.427065	82.248559
460	107.000000	41.000000	1607949082.626529	82.448023
461	106.000000	41.000000	1607949082.826998	82.648492
462	13.000000	41.000000	1607949083.026464	82.847958
463	13.000000	42.000000	1607949083.026464	82.847958
464	102.000000	42.000000	1607949083.026464	82.847958
465	107.000000	42.000000	1607949083.226928	83.048422
466	103.000000	42.000000	1607949083.426395	83.247889
467	101.000000	42.000000	1607949083.627888	83.449382
468	105.000000	42.000000	1607949083.828326	83.649820
469	106.000000	42.000000	1607949084.027810	83.849303
470	108.000000	42.000000	1607949084.231244	84.052738
471	109.000000	42.000000	1607949084.429709	84.251203
472	104.000000	42.000000	1607949084.627780	84.449274
473	13.000000	42.000000	1607949084.827246	84.648740
474	13.000000	43.000000	1607949084.827246	84.648740
475	103.000000	43.000000	1607949084.827246	84.648740
476	105.000000	43.000000	1607949085.027714	84.849208
477	107.000000	43.000000	1607949085.227176	85.048670
478	104.000000	43.000000	1607949085.428638	85.250132
479	102.000000	43.000000	1607949085.628109	85.449603
480	108.000000	43.000000	1607949085.828576	85.650070
481	106.000000	43.000000	1607949086.029046	85.850539
482	109.000000	43.000000	1607949086.230541	86.052035
483	101.000000	43.000000	1607949086.430971	86.252465
484	13.000000	43.000000	1607949086.632424	86.453918
485	13.000000	44.000000	1607949086.632424	86.453918
486	109.000000	44.000000	1607949086.632424	86.453918
487	106.000000	44.000000	1607949086.827901	86.649395
488	105.000000	44.000000	1607949087.028366	86.849860
489	104.000000	44.000000	1607949087.227865	87.049358
490	108.000000	44.000000	1607949087.427920	87.249413
491	107.000000	44.000000	1607949087.628102	87.449595
492	101.000000	44.000000	1607949087.830541	87.652035
493	102.000000	44.000000	1607949088.030010	87.851503
494	103.000000	44.000000	1607949088.231469	88.052963
495	13.000000	44.000000	1607949088.430783	88.252277
496	13.000000	45.000000	1607949088.430783	88.252277
497	109.000000	45.000000	1607949088.430783	88.252277
498	106.000000	45.000000	1607949088.631209	88.452703
499	101.000000	45.000000	1607949088.829676	88.651170
500	107.000000	45.000000	1607949089.029147	88.850641
501	102.000000	45.000000	1607949089.229612	89.051105
502	108.000000	45.000000	1607949089.429073	89.250567
503	103.000000	45.000000	1607949089.629542	89.451036
504	104.000000	45.000000	1607949089.829004	89.650498
505	105.000000	45.000000	1607949090.029485	89.850979
506	13.000000	45.000000	1607949090.230540	90.052033
507	13.000000	46.000000	1607949090.230540	90.052033
508	102.000000	46.000000	1607949090.230540	90.052033
509	103.000000	46.000000	1607949090.431066	90.252560
510	105.000000	46.000000	1607949090.633507	90.455001
511	104.000000	46.000000	1607949090.830952	90.652446
512	107.000000	46.000000	1607949091.029455	90.850949
513	106.000000	46.000000	1607949091.230043	91.051537
514	109.000000	46.000000	1607949091.430353	91.251847
515	101.000000	46.000000	1607949091.629820	91.451313
516	108.000000	46.000000	1607949091.830283	91.651777
517	13.000000	46.000000	1607949092.031743	91.853236
518	13.000000	47.000000	1607949092.031743	91.853236
519	102.000000	47.000000	1607949092.031743	91.853236
520	107.000000	47.000000	1607949092.232205	92.053699
521	108.000000	47.000000	1607949092.432668	92.254162
522	101.000000	47.000000	1607949092.634130	92.455624
523	103.000000	47.000000	1607949092.834537	92.656031
524	105.000000	47.000000	1607949093.030959	92.852453
525	109.000000	47.000000	1607949093.230425	93.051919
526	104.000000	47.000000	1607949093.430892	93.252386
527	106.000000	47.000000	1607949093.630361	93.451855
528	13.000000	47.000000	1607949093.830819	93.652313
529	13.000000	48.000000	1607949093.830819	93.652313
530	105.000000	48.000000	1607949093.830819	93.652313
531	104.000000	48.000000	1607949094.032284	93.853778
532	106.000000	48.000000	1607949094.232773	94.054267
533	107.000000	48.000000	1607949094.434209	94.255703
534	108.000000	48.000000	1607949094.633720	94.455214
535	101.000000	48.000000	1607949094.834146	94.655640
536	109.000000	48.000000	1607949095.031610	94.853104
537	103.000000	48.000000	1607949095.231075	95.052569
538	102.000000	48.000000	1607949095.431545	95.253039
539	13.000000	48.000000	1607949095.632008	95.453502
540	13.000000	49.000000	1607949095.632008	95.453502
541	105.000000	49.000000	1607949095.632008	95.453502
542	109.000000	49.000000	1607949095.831475	95.652969
543	102.000000	49.000000	1607949096.032938	95.854432
544	106.000000	49.000000	1607949096.233482	96.054976
545	108.000000	49.000000	1607949096.432870	96.254364
546	103.000000	49.000000	1607949096.635354	96.456848
547	101.000000	49.000000	1607949096.833797	96.655291
548	104.000000	49.000000	1607949097.035254	96.856747
549	107.000000	49.000000	1607949097.231731	97.053225
550	13.000000	49.000000	1607949097.432190	97.253684
551	14.000000		1607949097.432190	97.253684
