# Supplementary material for: Proposals and Comparisons from One-Sensor EEG and EOG Human-Machine Interfaces
Source: Sensors (Basel). 2021 Mar 22;21(6):2220. doi: 10.3390/s21062220 (PMC8004835; doi:10.3390/s21062220)
Supplement: Supplementary file 1 [file sensors-21-02220-s001.zip › SupplementaryMaterial/Data/P1/P1-P300-RC-R1/Raw-EEG.csv]

NSample	1	2	3	4	5	6	7	8	A5	A6	A7	Timestamp
0	0.000000	0.000000	0.000000	0.000000	0.000000	0.000000	0.000000	0.000000	460.000000	445.000000	644.000000	1608033590.588208
1	12360.133789	488.631470	-187500.015625	-187500.015625	-187500.015625	-187500.015625	-187500.015625	-187500.015625	442.000000	445.000000	548.000000	1608033590.604246
2	12296.051758	437.177765	-187500.015625	-187500.015625	-187500.015625	-187500.015625	-187500.015625	-187500.015625	419.000000	444.000000	478.000000	1608033591.082935
3	12299.203125	432.819153	-187500.015625	-187500.015625	-187500.015625	-187500.015625	-187500.015625	-187500.015625	397.000000	445.000000	433.000000	1608033591.083069
4	12349.852539	466.816162	-187500.015625	-187500.015625	-187500.015625	-187500.015625	-187500.015625	-187500.015625	376.000000	444.000000	403.000000	1608033591.083080
5	12382.106445	500.075562	-187500.015625	-187500.015625	-187500.015625	-187500.015625	-187500.015625	-187500.015625	358.000000	445.000000	383.000000	1608033591.083081
6	12356.423828	486.888031	-187500.015625	-187500.015625	-187500.015625	-187500.015625	-187500.015625	-187500.015625	343.000000	445.000000	369.000000	1608033591.083083
7	12309.015625	446.945465	-187500.015625	-187500.015625	-187500.015625	-187500.015625	-187500.015625	-187500.015625	330.000000	444.000000	360.000000	1608033591.083085
8	12297.147461	426.694794	-187500.015625	-187500.015625	-187500.015625	-187500.015625	-187500.015625	-187500.015625	319.000000	445.000000	354.000000	1608033591.083086
9	12343.527344	452.846313	-187500.015625	-187500.015625	-187500.015625	-187500.015625	-187500.015625	-187500.015625	310.000000	444.000000	349.000000	1608033591.083088
10	12391.001953	502.109558	-187500.015625	-187500.015625	-187500.015625	-187500.015625	-187500.015625	-187500.015625	301.000000	445.000000	346.000000	1608033591.083089
11	12365.677734	489.033813	-187500.015625	-187500.015625	-187500.015625	-187500.015625	-187500.015625	-187500.015625	294.000000	445.000000	344.000000	1608033591.083091
12	12315.408203	447.258392	-187500.015625	-187500.015625	-187500.015625	-187500.015625	-187500.015625	-187500.015625	289.000000	444.000000	343.000000	1608033591.083092
13	12322.270508	444.084442	-187500.015625	-187500.015625	-187500.015625	-187500.015625	-187500.015625	-187500.015625	284.000000	444.000000	342.000000	1608033591.083094
14	12368.449219	471.308868	-187500.015625	-187500.015625	-187500.015625	-187500.015625	-187500.015625	-187500.015625	280.000000	444.000000	340.000000	1608033591.083096
15	12402.401367	502.645996	-187500.015625	-187500.015625	-187500.015625	-187500.015625	-187500.015625	-187500.015625	277.000000	445.000000	339.000000	1608033591.083097
16	12384.720703	494.934662	-187500.015625	-187500.015625	-187500.015625	-187500.015625	-187500.015625	-187500.015625	274.000000	445.000000	338.000000	1608033591.083099
17	12333.959961	457.629608	-187500.015625	-187500.015625	-187500.015625	-187500.015625	-187500.015625	-187500.015625	272.000000	444.000000	338.000000	1608033591.083100
18	12315.050781	429.935791	-187500.015625	-187500.015625	-187500.015625	-187500.015625	-187500.015625	-187500.015625	270.000000	445.000000	338.000000	1608033591.083102
19	12372.718750	474.438110	-187500.015625	-187500.015625	-187500.015625	-187500.015625	-187500.015625	-187500.015625	268.000000	444.000000	337.000000	1608033591.083103
20	12393.684570	494.487610	-187500.015625	-187500.015625	-187500.015625	-187500.015625	-187500.015625	-187500.015625	267.000000	445.000000	337.000000	1608033591.083106
21	12371.310547	484.876373	-187500.015625	-187500.015625	-187500.015625	-187500.015625	-187500.015625	-187500.015625	266.000000	445.000000	336.000000	1608033591.083107
22	12326.852539	457.115509	-187500.015625	-187500.015625	-187500.015625	-187500.015625	-187500.015625	-187500.015625	265.000000	444.000000	336.000000	1608033591.083109
23	12315.453125	439.748199	-187500.015625	-187500.015625	-187500.015625	-187500.015625	-187500.015625	-187500.015625	264.000000	445.000000	336.000000	1608033591.083114
24	12352.556641	455.595581	-187500.015625	-187500.015625	-187500.015625	-187500.015625	-187500.015625	-187500.015625	264.000000	444.000000	336.000000	1608033591.083116
25	12385.906250	486.217468	-187500.015625	-187500.015625	-187500.015625	-187500.015625	-187500.015625	-187500.015625	263.000000	445.000000	336.000000	1608033591.083117
26	12380.764648	496.476929	-187500.015625	-187500.015625	-187500.015625	-187500.015625	-187500.015625	-187500.015625	263.000000	445.000000	335.000000	1608033591.083119
27	12324.505859	451.974609	-187500.015625	-187500.015625	-187500.015625	-187500.015625	-187500.015625	-187500.015625	262.000000	445.000000	335.000000	1608033591.083120
28	12313.061523	431.299255	-187500.015625	-187500.015625	-187500.015625	-187500.015625	-187500.015625	-187500.015625	262.000000	446.000000	335.000000	1608033591.083122
29	12357.653320	459.574188	-187500.015625	-187500.015625	-187500.015625	-187500.015625	-187500.015625	-187500.015625	262.000000	444.000000	335.000000	1608033591.083124
30	12399.875977	502.847168	-187500.015625	-187500.015625	-187500.015625	-187500.015625	-187500.015625	-187500.015625	261.000000	445.000000	335.000000	1608033591.083125
31	12386.375000	503.227142	-187500.015625	-187500.015625	-187500.015625	-187500.015625	-187500.015625	-187500.015625	261.000000	445.000000	335.000000	1608033591.083127
32	12340.844727	468.201965	-187500.015625	-187500.015625	-187500.015625	-187500.015625	-187500.015625	-187500.015625	261.000000	444.000000	334.000000	1608033591.083129
33	12333.871094	452.578094	-187500.015625	-187500.015625	-187500.015625	-187500.015625	-187500.015625	-187500.015625	261.000000	445.000000	334.000000	1608033591.083130
34	12383.670898	480.875427	-187500.015625	-187500.015625	-187500.015625	-187500.015625	-187500.015625	-187500.015625	260.000000	445.000000	334.000000	1608033591.083132
35	12427.546875	519.655701	-187500.015625	-187500.015625	-187500.015625	-187500.015625	-187500.015625	-187500.015625	260.000000	445.000000	334.000000	1608033591.083133
36	12412.928711	520.572083	-187500.015625	-187500.015625	-187500.015625	-187500.015625	-187500.015625	-187500.015625	260.000000	445.000000	334.000000	1608033591.083135
37	12366.973633	487.200958	-187500.015625	-187500.015625	-187500.015625	-187500.015625	-187500.015625	-187500.015625	260.000000	444.000000	334.000000	1608033591.083136
38	12352.624023	464.335114	-187500.015625	-187500.015625	-187500.015625	-187500.015625	-187500.015625	-187500.015625	260.000000	445.000000	334.000000	1608033591.083138
39	12394.533203	484.339935	-187500.015625	-187500.015625	-187500.015625	-187500.015625	-187500.015625	-187500.015625	260.000000	445.000000	334.000000	1608033591.083140
40	12430.117188	515.118286	-187500.015625	-187500.015625	-187500.015625	-187500.015625	-187500.015625	-187500.015625	259.000000	445.000000	334.000000	1608033591.083141
41	12407.877930	504.322388	-187500.015625	-187500.015625	-187500.015625	-187500.015625	-187500.015625	-187500.015625	260.000000	445.000000	334.000000	1608033591.083143
42	12359.888672	464.625702	-187500.015625	-187500.015625	-187500.015625	-187500.015625	-187500.015625	-187500.015625	260.000000	445.000000	334.000000	1608033591.083144
43	12351.506836	452.086365	-187500.015625	-187500.015625	-187500.015625	-187500.015625	-187500.015625	-187500.015625	260.000000	446.000000	334.000000	1608033591.083146
44	12402.155273	486.686859	-187500.015625	-187500.015625	-187500.015625	-187500.015625	-187500.015625	-187500.015625	259.000000	444.000000	334.000000	1608033591.083148
45	12438.365234	525.020081	-187500.015625	-187500.015625	-187500.015625	-187500.015625	-187500.015625	-187500.015625	259.000000	445.000000	333.000000	1608033591.083149
46	12419.947266	517.576965	-187500.015625	-187500.015625	-187500.015625	-187500.015625	-187500.015625	-187500.015625	259.000000	445.000000	334.000000	1608033591.083151
47	12363.867188	471.934723	-187500.015625	-187500.015625	-187500.015625	-187500.015625	-187500.015625	-187500.015625	259.000000	444.000000	334.000000	1608033591.083153
48	12341.961914	443.257416	-187500.015625	-187500.015625	-187500.015625	-187500.015625	-187500.015625	-187500.015625	259.000000	445.000000	333.000000	1608033591.083154
49	12385.280273	469.386627	-187500.015625	-187500.015625	-187500.015625	-187500.015625	-187500.015625	-187500.015625	259.000000	445.000000	333.000000	1608033591.083156
50	12422.451172	503.942413	-187500.015625	-187500.015625	-187500.015625	-187500.015625	-187500.015625	-187500.015625	259.000000	445.000000	333.000000	1608033591.083158
51	12418.360352	514.559509	-187500.015625	-187500.015625	-187500.015625	-187500.015625	-187500.015625	-187500.015625	259.000000	445.000000	333.000000	1608033591.083159
52	12358.525391	465.296234	-187500.015625	-187500.015625	-187500.015625	-187500.015625	-187500.015625	-187500.015625	259.000000	444.000000	333.000000	1608033591.083161
53	12344.332031	441.603394	-187500.015625	-187500.015625	-187500.015625	-187500.015625	-187500.015625	-187500.015625	259.000000	445.000000	334.000000	1608033591.083162
54	12389.012695	470.347748	-187500.015625	-187500.015625	-187500.015625	-187500.015625	-187500.015625	-187500.015625	259.000000	445.000000	333.000000	1608033591.083164
55	12426.742188	509.686798	-187500.015625	-187500.015625	-187500.015625	-187500.015625	-187500.015625	-187500.015625	259.000000	445.000000	333.000000	1608033591.083166
56	12409.151367	509.664459	-187500.015625	-187500.015625	-187500.015625	-187500.015625	-187500.015625	-187500.015625	259.000000	445.000000	333.000000	1608033591.083168
57	12358.458008	472.269989	-187500.015625	-187500.015625	-187500.015625	-187500.015625	-187500.015625	-187500.015625	259.000000	444.000000	333.000000	1608033591.083169
58	12345.292969	449.180634	-187500.015625	-187500.015625	-187500.015625	-187500.015625	-187500.015625	-187500.015625	259.000000	445.000000	333.000000	1608033591.083171
59	12387.425781	470.951233	-187500.015625	-187500.015625	-187500.015625	-187500.015625	-187500.015625	-187500.015625	259.000000	445.000000	333.000000	1608033591.083172
60	12420.327148	499.181488	-187500.015625	-187500.015625	-187500.015625	-187500.015625	-187500.015625	-187500.015625	259.000000	445.000000	333.000000	1608033591.083174
61	12415.968750	508.703339	-187500.015625	-187500.015625	-187500.015625	-187500.015625	-187500.015625	-187500.015625	258.000000	446.000000	333.000000	1608033591.083176
62	12374.014648	482.395325	-187500.015625	-187500.015625	-187500.015625	-187500.015625	-187500.015625	-187500.015625	259.000000	445.000000	333.000000	1608033591.083177
63	12364.291992	466.436188	-187500.015625	-187500.015625	-187500.015625	-187500.015625	-187500.015625	-187500.015625	259.000000	445.000000	333.000000	1608033591.083179
64	12400.054688	484.317596	-187500.015625	-187500.015625	-187500.015625	-187500.015625	-187500.015625	-187500.015625	259.000000	444.000000	333.000000	1608033591.083180
65	12429.223633	510.469116	-187500.015625	-187500.015625	-187500.015625	-187500.015625	-187500.015625	-187500.015625	259.000000	445.000000	332.000000	1608033591.083182
66	12408.525391	501.237854	-187500.015625	-187500.015625	-187500.015625	-187500.015625	-187500.015625	-187500.015625	259.000000	445.000000	332.000000	1608033591.083183
67	12364.448242	470.504211	-187500.015625	-187500.015625	-187500.015625	-187500.015625	-187500.015625	-187500.015625	259.000000	444.000000	332.000000	1608033591.083185
68	12350.880859	450.231171	-187500.015625	-187500.015625	-187500.015625	-187500.015625	-187500.015625	-187500.015625	258.000000	446.000000	333.000000	1608033591.083186
69	12381.166992	461.295288	-187500.015625	-187500.015625	-187500.015625	-187500.015625	-187500.015625	-187500.015625	259.000000	444.000000	333.000000	1608033591.083188
70	12424.752930	505.439972	-187500.015625	-187500.015625	-187500.015625	-187500.015625	-187500.015625	-187500.015625	258.000000	445.000000	333.000000	1608033591.083190
71	12419.165039	513.933655	-187500.015625	-187500.015625	-187500.015625	-187500.015625	-187500.015625	-187500.015625	258.000000	445.000000	332.000000	1608033591.083192
72	12370.750977	473.476990	-187500.015625	-187500.015625	-187500.015625	-187500.015625	-187500.015625	-187500.015625	258.000000	445.000000	332.000000	1608033591.083194
73	12343.168945	437.714203	-187500.015625	-187500.015625	-187500.015625	-187500.015625	-187500.015625	-187500.015625	258.000000	445.000000	332.000000	1608033591.083195
74	12386.710938	464.558655	-187500.015625	-187500.015625	-187500.015625	-187500.015625	-187500.015625	-187500.015625	258.000000	444.000000	332.000000	1608033591.083197
75	12431.100586	507.876312	-187500.015625	-187500.015625	-187500.015625	-187500.015625	-187500.015625	-187500.015625	258.000000	445.000000	332.000000	1608033591.083198
76	12416.460938	505.059998	-187500.015625	-187500.015625	-187500.015625	-187500.015625	-187500.015625	-187500.015625	258.000000	445.000000	333.000000	1608033591.083200
77	12365.945312	465.720917	-187500.015625	-187500.015625	-187500.015625	-187500.015625	-187500.015625	-187500.015625	258.000000	445.000000	332.000000	1608033591.083201
78	12349.517578	445.671417	-187500.015625	-187500.015625	-187500.015625	-187500.015625	-187500.015625	-187500.015625	258.000000	445.000000	333.000000	1608033591.083203
79	12391.761719	468.470184	-187500.015625	-187500.015625	-187500.015625	-187500.015625	-187500.015625	-187500.015625	258.000000	444.000000	332.000000	1608033591.083205
80	12432.978516	505.328217	-187500.015625	-187500.015625	-187500.015625	-187500.015625	-187500.015625	-187500.015625	258.000000	445.000000	332.000000	1608033591.083206
81	12420.663086	505.529388	-187500.015625	-187500.015625	-187500.015625	-187500.015625	-187500.015625	-187500.015625	258.000000	445.000000	332.000000	1608033591.083208
82	12375.355469	473.097015	-187500.015625	-187500.015625	-187500.015625	-187500.015625	-187500.015625	-187500.015625	258.000000	444.000000	332.000000	1608033591.083209
83	12352.355469	443.749176	-187500.015625	-187500.015625	-187500.015625	-187500.015625	-187500.015625	-187500.015625	258.000000	445.000000	332.000000	1608033591.083211
84	12393.326172	467.106750	-187500.015625	-187500.015625	-187500.015625	-187500.015625	-187500.015625	-187500.015625	258.000000	444.000000	332.000000	1608033591.083212
85	12439.773438	511.944336	-187500.015625	-187500.015625	-187500.015625	-187500.015625	-187500.015625	-187500.015625	258.000000	445.000000	332.000000	1608033591.083214
86	12426.809570	510.938507	-187500.015625	-187500.015625	-187500.015625	-187500.015625	-187500.015625	-187500.015625	258.000000	445.000000	332.000000	1608033591.083215
87	12383.357422	481.076569	-187500.015625	-187500.015625	-187500.015625	-187500.015625	-187500.015625	-187500.015625	258.000000	444.000000	332.000000	1608033591.083217
88	12360.424805	456.891998	-187500.015625	-187500.015625	-187500.015625	-187500.015625	-187500.015625	-187500.015625	258.000000	445.000000	332.000000	1608033591.083218
89	12387.716797	468.067871	-187500.015625	-187500.015625	-187500.015625	-187500.015625	-187500.015625	-187500.015625	258.000000	445.000000	332.000000	1608033591.083220
90	12435.168945	511.229095	-187500.015625	-187500.015625	-187500.015625	-187500.015625	-187500.015625	-187500.015625	258.000000	445.000000	332.000000	1608033591.083221
91	12423.278320	511.005554	-187500.015625	-187500.015625	-187500.015625	-187500.015625	-187500.015625	-187500.015625	258.000000	445.000000	332.000000	1608033591.083223
92	12367.577148	468.537262	-187500.015625	-187500.015625	-187500.015625	-187500.015625	-187500.015625	-187500.015625	258.000000	443.000000	332.000000	1608033591.083225
93	12341.448242	444.062103	-187500.015625	-187500.015625	-187500.015625	-187500.015625	-187500.015625	-187500.015625	258.000000	445.000000	332.000000	1608033591.083227
94	12390.152344	476.270966	-187500.015625	-187500.015625	-187500.015625	-187500.015625	-187500.015625	-187500.015625	258.000000	445.000000	332.000000	1608033591.083228
95	12427.748047	508.502167	-187500.015625	-187500.015625	-187500.015625	-187500.015625	-187500.015625	-187500.015625	258.000000	445.000000	332.000000	1608033591.083230
96	12412.437500	504.121216	-187500.015625	-187500.015625	-187500.015625	-187500.015625	-187500.015625	-187500.015625	258.000000	445.000000	332.000000	1608033591.083232
97	12352.176758	456.735535	-187500.015625	-187500.015625	-187500.015625	-187500.015625	-187500.015625	-187500.015625	258.000000	445.000000	332.000000	1608033591.083233
98	12327.411133	424.884308	-187500.015625	-187500.015625	-187500.015625	-187500.015625	-187500.015625	-187500.015625	258.000000	446.000000	333.000000	1608033591.083235
99	12381.971680	462.837555	-187500.015625	-187500.015625	-187500.015625	-187500.015625	-187500.015625	-187500.015625	258.000000	445.000000	332.000000	1608033591.083236
100	12427.033203	511.206726	-187500.015625	-187500.015625	-187500.015625	-187500.015625	-187500.015625	-187500.015625	258.000000	444.000000	332.000000	1608033591.083238
101	12409.709961	505.618805	-187500.015625	-187500.015625	-187500.015625	-187500.015625	-187500.015625	-187500.015625	258.000000	445.000000	331.000000	1608033591.083240
102	12354.009766	459.887115	-187500.015625	-187500.015625	-187500.015625	-187500.015625	-187500.015625	-187500.015625	258.000000	445.000000	332.000000	1608033591.083241
103	12322.381836	427.544159	-187500.015625	-187500.015625	-187500.015625	-187500.015625	-187500.015625	-187500.015625	258.000000	445.000000	332.000000	1608033591.083243
104	12363.553711	449.068878	-187500.015625	-187500.015625	-187500.015625	-187500.015625	-187500.015625	-187500.015625	258.000000	445.000000	332.000000	1608033591.083245
105	12412.906250	489.883179	-187500.015625	-187500.015625	-187500.015625	-187500.015625	-187500.015625	-187500.015625	258.000000	444.000000	332.000000	1608033591.083246
106	12399.875977	488.363251	-187500.015625	-187500.015625	-187500.015625	-187500.015625	-187500.015625	-187500.015625	258.000000	445.000000	332.000000	1608033591.083248
107	12344.398438	444.866760	-187500.015625	-187500.015625	-187500.015625	-187500.015625	-187500.015625	-187500.015625	258.000000	445.000000	332.000000	1608033591.083249
108	12329.355469	425.711304	-187500.015625	-187500.015625	-187500.015625	-187500.015625	-187500.015625	-187500.015625	258.000000	445.000000	332.000000	1608033591.083251
109	12368.761719	448.443024	-187500.015625	-187500.015625	-187500.015625	-187500.015625	-187500.015625	-187500.015625	258.000000	445.000000	332.000000	1608033591.083252
110	12414.806641	491.738373	-187500.015625	-187500.015625	-187500.015625	-187500.015625	-187500.015625	-187500.015625	258.000000	445.000000	332.000000	1608033591.083254
111	12412.303711	507.719849	-187500.015625	-187500.015625	-187500.015625	-187500.015625	-187500.015625	-187500.015625	258.000000	445.000000	332.000000	1608033591.083256
112	12357.921875	468.000793	-187500.015625	-187500.015625	-187500.015625	-187500.015625	-187500.015625	-187500.015625	258.000000	444.000000	332.000000	1608033591.083257
113	12333.177734	437.021301	-187500.015625	-187500.015625	-187500.015625	-187500.015625	-187500.015625	-187500.015625	258.000000	445.000000	332.000000	1608033591.083259
114	12379.200195	462.546997	-187500.015625	-187500.015625	-187500.015625	-187500.015625	-187500.015625	-187500.015625	258.000000	445.000000	332.000000	1608033591.083260
115	12420.663086	496.991028	-187500.015625	-187500.015625	-187500.015625	-187500.015625	-187500.015625	-187500.015625	258.000000	445.000000	332.000000	1608033591.083262
116	12411.677734	502.713074	-187500.015625	-187500.015625	-187500.015625	-187500.015625	-187500.015625	-187500.015625	258.000000	445.000000	332.000000	1608033591.083263
117	12362.660156	468.626648	-187500.015625	-187500.015625	-187500.015625	-187500.015625	-187500.015625	-187500.015625	258.000000	444.000000	332.000000	1608033591.083266
118	12333.803711	435.009644	-187500.015625	-187500.015625	-187500.015625	-187500.015625	-187500.015625	-187500.015625	258.000000	445.000000	332.000000	1608033591.083268
119	12366.706055	448.957123	-187500.015625	-187500.015625	-187500.015625	-187500.015625	-187500.015625	-187500.015625	258.000000	445.000000	332.000000	1608033591.083269
120	12410.493164	488.452667	-187500.015625	-187500.015625	-187500.015625	-187500.015625	-187500.015625	-187500.015625	258.000000	445.000000	332.000000	1608033591.083271
121	12415.923828	503.785950	-187500.015625	-187500.015625	-187500.015625	-187500.015625	-187500.015625	-187500.015625	258.000000	445.000000	332.000000	1608033591.083272
122	12366.303711	465.296234	-187500.015625	-187500.015625	-187500.015625	-187500.015625	-187500.015625	-187500.015625	258.000000	444.000000	332.000000	1608033591.563527
123	12336.016602	433.400299	-187500.015625	-187500.015625	-187500.015625	-187500.015625	-187500.015625	-187500.015625	258.000000	445.000000	332.000000	1608033591.563576
124	12362.838867	445.425537	-187500.015625	-187500.015625	-187500.015625	-187500.015625	-187500.015625	-187500.015625	258.000000	445.000000	332.000000	1608033591.563625
125	12406.714844	487.200958	-187500.015625	-187500.015625	-187500.015625	-187500.015625	-187500.015625	-187500.015625	258.000000	445.000000	332.000000	1608033591.563672
126	12404.748047	495.180542	-187500.015625	-187500.015625	-187500.015625	-187500.015625	-187500.015625	-187500.015625	258.000000	445.000000	332.000000	1608033591.563684
127	12367.018555	467.442017	-187500.015625	-187500.015625	-187500.015625	-187500.015625	-187500.015625	-187500.015625	258.000000	444.000000	332.000000	1608033591.563686
128	12344.957031	441.514008	-187500.015625	-187500.015625	-187500.015625	-187500.015625	-187500.015625	-187500.015625	258.000000	445.000000	332.000000	1608033591.563688
129	12368.874023	443.548004	-187500.015625	-187500.015625	-187500.015625	-187500.015625	-187500.015625	-187500.015625	258.000000	445.000000	332.000000	1608033591.563690
130	12413.465820	480.137817	-187500.015625	-187500.015625	-187500.015625	-187500.015625	-187500.015625	-187500.015625	258.000000	445.000000	332.000000	1608033591.563692
131	12413.308594	498.063904	-187500.015625	-187500.015625	-187500.015625	-187500.015625	-187500.015625	-187500.015625	258.000000	445.000000	332.000000	1608033591.563693
132	12365.499023	462.859894	-187500.015625	-187500.015625	-187500.015625	-187500.015625	-187500.015625	-187500.015625	258.000000	444.000000	332.000000	1608033591.563695
133	12324.930664	421.889160	-187500.015625	-187500.015625	-187500.015625	-187500.015625	-187500.015625	-187500.015625	258.000000	445.000000	332.000000	1608033591.563697
134	12364.157227	449.784149	-187500.015625	-187500.015625	-187500.015625	-187500.015625	-187500.015625	-187500.015625	258.000000	445.000000	332.000000	1608033591.563699
135	12410.850586	493.168884	-187500.015625	-187500.015625	-187500.015625	-187500.015625	-187500.015625	-187500.015625	258.000000	445.000000	332.000000	1608033591.563701
136	12409.621094	503.763611	-187500.015625	-187500.015625	-187500.015625	-187500.015625	-187500.015625	-187500.015625	257.000000	445.000000	331.000000	1608033591.563703
137	12367.420898	476.181549	-187500.015625	-187500.015625	-187500.015625	-187500.015625	-187500.015625	-187500.015625	258.000000	444.000000	332.000000	1608033591.563704
138	12349.539062	457.160217	-187500.015625	-187500.015625	-187500.015625	-187500.015625	-187500.015625	-187500.015625	258.000000	445.000000	332.000000	1608033591.563706
139	12373.567383	461.943481	-187500.015625	-187500.015625	-187500.015625	-187500.015625	-187500.015625	-187500.015625	258.000000	445.000000	332.000000	1608033591.563708
140	12418.293945	503.115387	-187500.015625	-187500.015625	-187500.015625	-187500.015625	-187500.015625	-187500.015625	258.000000	445.000000	332.000000	1608033591.563714
141	12422.272461	515.230042	-187500.015625	-187500.015625	-187500.015625	-187500.015625	-187500.015625	-187500.015625	257.000000	445.000000	331.000000	1608033591.563716
142	12378.083008	483.311768	-187500.015625	-187500.015625	-187500.015625	-187500.015625	-187500.015625	-187500.015625	257.000000	445.000000	332.000000	1608033591.563718
143	12349.382812	453.718048	-187500.015625	-187500.015625	-187500.015625	-187500.015625	-187500.015625	-187500.015625	258.000000	445.000000	332.000000	1608033591.563720
144	12372.986328	459.194214	-187500.015625	-187500.015625	-187500.015625	-187500.015625	-187500.015625	-187500.015625	258.000000	444.000000	332.000000	1608033591.563722
145	12418.181641	498.756805	-187500.015625	-187500.015625	-187500.015625	-187500.015625	-187500.015625	-187500.015625	258.000000	445.000000	332.000000	1608033591.563723
146	12410.313477	501.550781	-187500.015625	-187500.015625	-187500.015625	-187500.015625	-187500.015625	-187500.015625	258.000000	445.000000	332.000000	1608033591.563725
147	12370.662109	473.834625	-187500.015625	-187500.015625	-187500.015625	-187500.015625	-187500.015625	-187500.015625	257.000000	445.000000	331.000000	1608033591.563727
148	12342.476562	444.240906	-187500.015625	-187500.015625	-187500.015625	-187500.015625	-187500.015625	-187500.015625	258.000000	445.000000	332.000000	1608033591.563729
149	12371.667969	455.886169	-187500.015625	-187500.015625	-187500.015625	-187500.015625	-187500.015625	-187500.015625	258.000000	444.000000	332.000000	1608033591.563731
150	12416.416016	493.615906	-187500.015625	-187500.015625	-187500.015625	-187500.015625	-187500.015625	-187500.015625	258.000000	445.000000	332.000000	1608033591.563732
151	12420.170898	508.032776	-187500.015625	-187500.015625	-187500.015625	-187500.015625	-187500.015625	-187500.015625	257.000000	445.000000	332.000000	1608033591.563734
152	12369.432617	469.118408	-187500.015625	-187500.015625	-187500.015625	-187500.015625	-187500.015625	-187500.015625	257.000000	445.000000	332.000000	1608033591.563736
153	12339.570312	442.005737	-187500.015625	-187500.015625	-187500.015625	-187500.015625	-187500.015625	-187500.015625	258.000000	445.000000	332.000000	1608033591.563738
154	12369.500000	460.356506	-187500.015625	-187500.015625	-187500.015625	-187500.015625	-187500.015625	-187500.015625	258.000000	445.000000	332.000000	1608033591.563740
155	12425.088867	510.066803	-187500.015625	-187500.015625	-187500.015625	-187500.015625	-187500.015625	-187500.015625	258.000000	444.000000	332.000000	1608033591.563742
156	12424.664062	521.019165	-187500.015625	-187500.015625	-187500.015625	-187500.015625	-187500.015625	-187500.015625	258.000000	445.000000	331.000000	1608033591.563744
157	12382.642578	491.537201	-187500.015625	-187500.015625	-187500.015625	-187500.015625	-187500.015625	-187500.015625	257.000000	445.000000	331.000000	1608033591.563745
158	12345.114258	450.857025	-187500.015625	-187500.015625	-187500.015625	-187500.015625	-187500.015625	-187500.015625	258.000000	446.000000	332.000000	1608033591.563747
159	12376.562500	462.658752	-187500.015625	-187500.015625	-187500.015625	-187500.015625	-187500.015625	-187500.015625	258.000000	445.000000	332.000000	1608033591.563749
160	12425.848633	504.769440	-187500.015625	-187500.015625	-187500.015625	-187500.015625	-187500.015625	-187500.015625	257.000000	445.000000	332.000000	1608033591.563751
161	12424.440430	515.788818	-187500.015625	-187500.015625	-187500.015625	-187500.015625	-187500.015625	-187500.015625	258.000000	445.000000	332.000000	1608033591.563753
162	12373.567383	476.181549	-187500.015625	-187500.015625	-187500.015625	-187500.015625	-187500.015625	-187500.015625	257.000000	445.000000	332.000000	1608033591.563754
163	12340.867188	437.110687	-187500.015625	-187500.015625	-187500.015625	-187500.015625	-187500.015625	-187500.015625	258.000000	445.000000	331.000000	1608033591.563757
164	12364.850586	446.163147	-187500.015625	-187500.015625	-187500.015625	-187500.015625	-187500.015625	-187500.015625	258.000000	445.000000	332.000000	1608033591.563759
165	12403.094727	480.629547	-187500.015625	-187500.015625	-187500.015625	-187500.015625	-187500.015625	-187500.015625	257.000000	445.000000	331.000000	1608033591.563761
166	12403.161133	489.704346	-187500.015625	-187500.015625	-187500.015625	-187500.015625	-187500.015625	-187500.015625	257.000000	445.000000	332.000000	1608033591.563763
167	12369.588867	466.927917	-187500.015625	-187500.015625	-187500.015625	-187500.015625	-187500.015625	-187500.015625	257.000000	444.000000	331.000000	1608033591.563765
168	12351.864258	455.059143	-187500.015625	-187500.015625	-187500.015625	-187500.015625	-187500.015625	-187500.015625	258.000000	445.000000	332.000000	1608033591.563766
169	12380.027344	468.492554	-187500.015625	-187500.015625	-187500.015625	-187500.015625	-187500.015625	-187500.015625	258.000000	444.000000	331.000000	1608033591.563768
170	12423.747070	500.455536	-187500.015625	-187500.015625	-187500.015625	-187500.015625	-187500.015625	-187500.015625	257.000000	445.000000	331.000000	1608033591.563770
171	12431.682617	518.403992	-187500.015625	-187500.015625	-187500.015625	-187500.015625	-187500.015625	-187500.015625	257.000000	445.000000	331.000000	1608033591.563772
172	12393.348633	495.269928	-187500.015625	-187500.015625	-187500.015625	-187500.015625	-187500.015625	-187500.015625	257.000000	444.000000	332.000000	1608033591.563774
173	12358.256836	458.635437	-187500.015625	-187500.015625	-187500.015625	-187500.015625	-187500.015625	-187500.015625	258.000000	445.000000	332.000000	1608033591.563776
174	12391.158203	474.415771	-187500.015625	-187500.015625	-187500.015625	-187500.015625	-187500.015625	-187500.015625	258.000000	444.000000	332.000000	1608033591.563777
175	12439.662109	514.112427	-187500.015625	-187500.015625	-187500.015625	-187500.015625	-187500.015625	-187500.015625	257.000000	445.000000	331.000000	1608033591.563779
176	12441.963867	528.864624	-187500.015625	-187500.015625	-187500.015625	-187500.015625	-187500.015625	-187500.015625	257.000000	445.000000	331.000000	1608033591.563781
177	12401.015625	501.863708	-187500.015625	-187500.015625	-187500.015625	-187500.015625	-187500.015625	-187500.015625	257.000000	445.000000	331.000000	1608033591.563783
178	12366.928711	463.776337	-187500.015625	-187500.015625	-187500.015625	-187500.015625	-187500.015625	-187500.015625	258.000000	445.000000	332.000000	1608033591.563785
179	12389.907227	468.581940	-187500.015625	-187500.015625	-187500.015625	-187500.015625	-187500.015625	-187500.015625	258.000000	444.000000	332.000000	1608033591.563787
180	12445.182617	513.620728	-187500.015625	-187500.015625	-187500.015625	-187500.015625	-187500.015625	-187500.015625	257.000000	445.000000	331.000000	1608033591.563788
181	12442.924805	519.588623	-187500.015625	-187500.015625	-187500.015625	-187500.015625	-187500.015625	-187500.015625	257.000000	446.000000	331.000000	1608033591.563790
182	12397.708008	488.989105	-187500.015625	-187500.015625	-187500.015625	-187500.015625	-187500.015625	-187500.015625	257.000000	445.000000	331.000000	1608033591.563792
183	12357.206055	449.918243	-187500.015625	-187500.015625	-187500.015625	-187500.015625	-187500.015625	-187500.015625	257.000000	445.000000	332.000000	1608033591.563794
184	12384.833008	458.277802	-187500.015625	-187500.015625	-187500.015625	-187500.015625	-187500.015625	-187500.015625	257.000000	445.000000	332.000000	1608033591.563796
185	12440.690430	505.685852	-187500.015625	-187500.015625	-187500.015625	-187500.015625	-187500.015625	-187500.015625	257.000000	444.000000	332.000000	1608033591.563797
186	12441.405273	516.079407	-187500.015625	-187500.015625	-187500.015625	-187500.015625	-187500.015625	-187500.015625	257.000000	446.000000	331.000000	1608033591.563800
187	12392.500000	481.635376	-187500.015625	-187500.015625	-187500.015625	-187500.015625	-187500.015625	-187500.015625	257.000000	445.000000	331.000000	1608033591.563802
188	12356.916016	451.840485	-187500.015625	-187500.015625	-187500.015625	-187500.015625	-187500.015625	-187500.015625	257.000000	445.000000	332.000000	1608033591.563804
189	12386.553711	468.447845	-187500.015625	-187500.015625	-187500.015625	-187500.015625	-187500.015625	-187500.015625	258.000000	445.000000	332.000000	1608033591.563806
190	12435.482422	505.350586	-187500.015625	-187500.015625	-187500.015625	-187500.015625	-187500.015625	-187500.015625	257.000000	444.000000	331.000000	1608033591.563807
191	12444.310547	522.382629	-187500.015625	-187500.015625	-187500.015625	-187500.015625	-187500.015625	-187500.015625	257.000000	445.000000	331.000000	1608033591.563810
192	12400.166016	495.113464	-187500.015625	-187500.015625	-187500.015625	-187500.015625	-187500.015625	-187500.015625	257.000000	445.000000	331.000000	1608033591.563811
193	12356.333984	453.651001	-187500.015625	-187500.015625	-187500.015625	-187500.015625	-187500.015625	-187500.015625	257.000000	445.000000	331.000000	1608033591.563813
194	12382.776367	459.015411	-187500.015625	-187500.015625	-187500.015625	-187500.015625	-187500.015625	-187500.015625	257.000000	445.000000	332.000000	1608033591.563815
195	12439.997070	509.239777	-187500.015625	-187500.015625	-187500.015625	-187500.015625	-187500.015625	-187500.015625	257.000000	444.000000	331.000000	1608033591.563817
196	12445.718750	527.925842	-187500.015625	-187500.015625	-187500.015625	-187500.015625	-187500.015625	-187500.015625	257.000000	445.000000	331.000000	1608033591.563819
197	12394.064453	485.234009	-187500.015625	-187500.015625	-187500.015625	-187500.015625	-187500.015625	-187500.015625	257.000000	445.000000	331.000000	1608033591.563820
198	12362.101562	453.896851	-187500.015625	-187500.015625	-187500.015625	-187500.015625	-187500.015625	-187500.015625	257.000000	445.000000	332.000000	1608033591.563823
199	12397.215820	472.985260	-187500.015625	-187500.015625	-187500.015625	-187500.015625	-187500.015625	-187500.015625	257.000000	445.000000	331.000000	1608033591.563824
200	12449.988281	516.749939	-187500.015625	-187500.015625	-187500.015625	-187500.015625	-187500.015625	-187500.015625	257.000000	445.000000	332.000000	1608033591.563826
201	12459.509766	539.951050	-187500.015625	-187500.015625	-187500.015625	-187500.015625	-187500.015625	-187500.015625	257.000000	445.000000	331.000000	1608033591.563828
202	12412.571289	509.239777	-187500.015625	-187500.015625	-187500.015625	-187500.015625	-187500.015625	-187500.015625	257.000000	444.000000	332.000000	1608033591.563830
203	12375.490234	473.611084	-187500.015625	-187500.015625	-187500.015625	-187500.015625	-187500.015625	-187500.015625	257.000000	445.000000	332.000000	1608033591.563832
204	12395.561523	476.136841	-187500.015625	-187500.015625	-187500.015625	-187500.015625	-187500.015625	-187500.015625	257.000000	445.000000	332.000000	1608033591.563833
205	12444.467773	516.146484	-187500.015625	-187500.015625	-187500.015625	-187500.015625	-187500.015625	-187500.015625	257.000000	444.000000	331.000000	1608033591.563835
206	12449.764648	533.111450	-187500.015625	-187500.015625	-187500.015625	-187500.015625	-187500.015625	-187500.015625	257.000000	445.000000	331.000000	1608033591.563837
207	12411.499023	514.604187	-187500.015625	-187500.015625	-187500.015625	-187500.015625	-187500.015625	-187500.015625	257.000000	444.000000	331.000000	1608033591.563839
208	12369.365234	474.862793	-187500.015625	-187500.015625	-187500.015625	-187500.015625	-187500.015625	-187500.015625	257.000000	445.000000	332.000000	1608033591.563841
209	12389.504883	472.717041	-187500.015625	-187500.015625	-187500.015625	-187500.015625	-187500.015625	-187500.015625	257.000000	445.000000	332.000000	1608033591.563842
210	12442.277344	513.218384	-187500.015625	-187500.015625	-187500.015625	-187500.015625	-187500.015625	-187500.015625	257.000000	445.000000	331.000000	1608033591.563845
211	12454.212891	535.681885	-187500.015625	-187500.015625	-187500.015625	-187500.015625	-187500.015625	-187500.015625	257.000000	445.000000	332.000000	1608033591.563847
212	12395.651367	493.079468	-187500.015625	-187500.015625	-187500.015625	-187500.015625	-187500.015625	-187500.015625	257.000000	444.000000	332.000000	1608033591.563849
213	12356.401367	456.154388	-187500.015625	-187500.015625	-187500.015625	-187500.015625	-187500.015625	-187500.015625	258.000000	446.000000	332.000000	1608033591.563851
214	12389.951172	473.253479	-187500.015625	-187500.015625	-187500.015625	-187500.015625	-187500.015625	-187500.015625	258.000000	445.000000	332.000000	1608033591.563852
215	12441.516602	515.632385	-187500.015625	-187500.015625	-187500.015625	-187500.015625	-187500.015625	-187500.015625	257.000000	445.000000	331.000000	1608033591.563854
216	12441.673828	526.495300	-187500.015625	-187500.015625	-187500.015625	-187500.015625	-187500.015625	-187500.015625	257.000000	445.000000	331.000000	1608033591.563856
217	12393.728516	491.358368	-187500.015625	-187500.015625	-187500.015625	-187500.015625	-187500.015625	-187500.015625	257.000000	444.000000	331.000000	1608033591.563858
218	12357.563477	455.617950	-187500.015625	-187500.015625	-187500.015625	-187500.015625	-187500.015625	-187500.015625	257.000000	445.000000	332.000000	1608033591.563860
219	12379.200195	460.624725	-187500.015625	-187500.015625	-187500.015625	-187500.015625	-187500.015625	-187500.015625	258.000000	445.000000	332.000000	1608033591.563862
220	12430.765625	502.891876	-187500.015625	-187500.015625	-187500.015625	-187500.015625	-187500.015625	-187500.015625	257.000000	445.000000	331.000000	1608033591.563864
221	12430.676758	513.933655	-187500.015625	-187500.015625	-187500.015625	-187500.015625	-187500.015625	-187500.015625	257.000000	445.000000	331.000000	1608033591.563865
222	12391.896484	488.564423	-187500.015625	-187500.015625	-187500.015625	-187500.015625	-187500.015625	-187500.015625	257.000000	444.000000	331.000000	1608033591.563867
223	12351.126953	450.342926	-187500.015625	-187500.015625	-187500.015625	-187500.015625	-187500.015625	-187500.015625	257.000000	445.000000	332.000000	1608033591.563869
224	12369.052734	453.494537	-187500.015625	-187500.015625	-187500.015625	-187500.015625	-187500.015625	-187500.015625	258.000000	445.000000	332.000000	1608033591.563871
225	12421.042969	498.130951	-187500.015625	-187500.015625	-187500.015625	-187500.015625	-187500.015625	-187500.015625	257.000000	444.000000	331.000000	1608033591.563873
226	12432.106445	522.159058	-187500.015625	-187500.015625	-187500.015625	-187500.015625	-187500.015625	-187500.015625	257.000000	446.000000	331.000000	1608033591.563874
227	12392.879883	495.135834	-187500.015625	-187500.015625	-187500.015625	-187500.015625	-187500.015625	-187500.015625	257.000000	445.000000	331.000000	1608033591.563876
228	12349.249023	450.946442	-187500.015625	-187500.015625	-187500.015625	-187500.015625	-187500.015625	-187500.015625	257.000000	445.000000	332.000000	1608033591.563878
229	12374.595703	456.579071	-187500.015625	-187500.015625	-187500.015625	-187500.015625	-187500.015625	-187500.015625	257.000000	445.000000	332.000000	1608033591.563880
230	12422.674805	494.286469	-187500.015625	-187500.015625	-187500.015625	-187500.015625	-187500.015625	-187500.015625	257.000000	445.000000	331.000000	1608033591.563882
231	12434.029297	518.292236	-187500.015625	-187500.015625	-187500.015625	-187500.015625	-187500.015625	-187500.015625	257.000000	445.000000	331.000000	1608033591.563884
232	12391.046875	492.900665	-187500.015625	-187500.015625	-187500.015625	-187500.015625	-187500.015625	-187500.015625	257.000000	445.000000	331.000000	1608033591.563885
233	12359.418945	462.368164	-187500.015625	-187500.015625	-187500.015625	-187500.015625	-187500.015625	-187500.015625	257.000000	445.000000	331.000000	1608033591.563888
234	12376.116211	464.849213	-187500.015625	-187500.015625	-187500.015625	-187500.015625	-187500.015625	-187500.015625	257.000000	444.000000	332.000000	1608033591.563890
235	12434.699219	513.307800	-187500.015625	-187500.015625	-187500.015625	-187500.015625	-187500.015625	-187500.015625	257.000000	444.000000	331.000000	1608033591.563892
236	12445.607422	535.458374	-187500.015625	-187500.015625	-187500.015625	-187500.015625	-187500.015625	-187500.015625	257.000000	446.000000	331.000000	1608033591.563894
237	12404.279297	509.105652	-187500.015625	-187500.015625	-187500.015625	-187500.015625	-187500.015625	-187500.015625	257.000000	445.000000	331.000000	1608033591.563896
238	12360.514648	467.844360	-187500.015625	-187500.015625	-187500.015625	-187500.015625	-187500.015625	-187500.015625	257.000000	445.000000	331.000000	1608033591.563898
239	12373.634766	464.469238	-187500.015625	-187500.015625	-187500.015625	-187500.015625	-187500.015625	-187500.015625	257.000000	445.000000	332.000000	1608033591.563899
240	12429.000000	509.396240	-187500.015625	-187500.015625	-187500.015625	-187500.015625	-187500.015625	-187500.015625	257.000000	444.000000	331.000000	1608033591.563901
241	12442.031250	530.518616	-187500.015625	-187500.015625	-187500.015625	-187500.015625	-187500.015625	-187500.015625	257.000000	445.000000	332.000000	1608033591.563903
242	12404.458008	508.435120	-187500.015625	-187500.015625	-187500.015625	-187500.015625	-187500.015625	-187500.015625	257.000000	444.000000	331.000000	1608033591.563905
243	12371.421875	478.796692	-187500.015625	-187500.015625	-187500.015625	-187500.015625	-187500.015625	-187500.015625	257.000000	446.000000	332.000000	1608033592.042988
244	12391.381836	481.769470	-187500.015625	-187500.015625	-187500.015625	-187500.015625	-187500.015625	-187500.015625	257.000000	445.000000	332.000000	1608033592.043046
245	12433.202148	512.391357	-187500.015625	-187500.015625	-187500.015625	-187500.015625	-187500.015625	-187500.015625	257.000000	444.000000	331.000000	1608033592.043282
246	12446.814453	535.771301	-187500.015625	-187500.015625	-187500.015625	-187500.015625	-187500.015625	-187500.015625	257.000000	445.000000	331.000000	1608033592.043293
247	12413.710938	518.225159	-187500.015625	-187500.015625	-187500.015625	-187500.015625	-187500.015625	-187500.015625	257.000000	444.000000	331.000000	1608033592.043297
248	12363.867188	473.633453	-187500.015625	-187500.015625	-187500.015625	-187500.015625	-187500.015625	-187500.015625	257.000000	445.000000	331.000000	1608033592.043300
249	12377.210938	473.097015	-187500.015625	-187500.015625	-187500.015625	-187500.015625	-187500.015625	-187500.015625	257.000000	445.000000	331.000000	1608033592.043303
250	12428.955078	511.229095	-187500.015625	-187500.015625	-187500.015625	-187500.015625	-187500.015625	-187500.015625	257.000000	445.000000	331.000000	1608033592.043306
251	12449.474609	538.006470	-187500.015625	-187500.015625	-187500.015625	-187500.015625	-187500.015625	-187500.015625	257.000000	445.000000	332.000000	1608033592.043309
252	12412.727539	514.492432	-187500.015625	-187500.015625	-187500.015625	-187500.015625	-187500.015625	-187500.015625	257.000000	444.000000	331.000000	1608033592.043312
253	12373.433594	479.400208	-187500.015625	-187500.015625	-187500.015625	-187500.015625	-187500.015625	-187500.015625	257.000000	445.000000	331.000000	1608033592.043315
254	12383.558594	472.717041	-187500.015625	-187500.015625	-187500.015625	-187500.015625	-187500.015625	-187500.015625	257.000000	445.000000	332.000000	1608033592.043318
255	12433.291992	512.704285	-187500.015625	-187500.015625	-187500.015625	-187500.015625	-187500.015625	-187500.015625	257.000000	444.000000	331.000000	1608033592.043321
256	12451.351562	539.548767	-187500.015625	-187500.015625	-187500.015625	-187500.015625	-187500.015625	-187500.015625	257.000000	445.000000	331.000000	1608033592.043329
257	12401.395508	503.428314	-187500.015625	-187500.015625	-187500.015625	-187500.015625	-187500.015625	-187500.015625	257.000000	445.000000	331.000000	1608033592.043332
258	12364.850586	476.785034	-187500.015625	-187500.015625	-187500.015625	-187500.015625	-187500.015625	-187500.015625	257.000000	445.000000	331.000000	1608033592.043335
259	12376.942383	474.616913	-187500.015625	-187500.015625	-187500.015625	-187500.015625	-187500.015625	-187500.015625	257.000000	445.000000	332.000000	1608033592.043339
260	12427.524414	508.122192	-187500.015625	-187500.015625	-187500.015625	-187500.015625	-187500.015625	-187500.015625	257.000000	444.000000	331.000000	1608033592.043342
261	12439.214844	525.891846	-187500.015625	-187500.015625	-187500.015625	-187500.015625	-187500.015625	-187500.015625	257.000000	446.000000	331.000000	1608033592.043344
262	12405.731445	508.032776	-187500.015625	-187500.015625	-187500.015625	-187500.015625	-187500.015625	-187500.015625	257.000000	445.000000	331.000000	1608033592.043348
263	12358.815430	468.939575	-187500.015625	-187500.015625	-187500.015625	-187500.015625	-187500.015625	-187500.015625	257.000000	444.000000	332.000000	1608033592.043351
264	12371.578125	470.325378	-187500.015625	-187500.015625	-187500.015625	-187500.015625	-187500.015625	-187500.015625	257.000000	445.000000	332.000000	1608033592.043354
265	12424.239258	510.804413	-187500.015625	-187500.015625	-187500.015625	-187500.015625	-187500.015625	-187500.015625	257.000000	445.000000	331.000000	1608033592.043357
266	12437.069336	532.619690	-187500.015625	-187500.015625	-187500.015625	-187500.015625	-187500.015625	-187500.015625	257.000000	445.000000	331.000000	1608033592.043360
267	12397.484375	506.334045	-187500.015625	-187500.015625	-187500.015625	-187500.015625	-187500.015625	-187500.015625	257.000000	444.000000	331.000000	1608033592.043363
268	12353.451172	464.804504	-187500.015625	-187500.015625	-187500.015625	-187500.015625	-187500.015625	-187500.015625	257.000000	445.000000	332.000000	1608033592.043366
269	12364.783203	459.820068	-187500.015625	-187500.015625	-187500.015625	-187500.015625	-187500.015625	-187500.015625	257.000000	445.000000	332.000000	1608033592.043369
270	12412.683594	494.979370	-187500.015625	-187500.015625	-187500.015625	-187500.015625	-187500.015625	-187500.015625	257.000000	445.000000	331.000000	1608033592.043372
271	12426.138672	518.694580	-187500.015625	-187500.015625	-187500.015625	-187500.015625	-187500.015625	-187500.015625	257.000000	445.000000	331.000000	1608033592.043375
272	12388.990234	500.612000	-187500.015625	-187500.015625	-187500.015625	-187500.015625	-187500.015625	-187500.015625	257.000000	445.000000	331.000000	1608033592.043378
273	12346.566406	464.737457	-187500.015625	-187500.015625	-187500.015625	-187500.015625	-187500.015625	-187500.015625	257.000000	445.000000	331.000000	1608033592.043381
274	12349.159180	454.768585	-187500.015625	-187500.015625	-187500.015625	-187500.015625	-187500.015625	-187500.015625	257.000000	445.000000	332.000000	1608033592.043384
275	12393.192383	486.753937	-187500.015625	-187500.015625	-187500.015625	-187500.015625	-187500.015625	-187500.015625	257.000000	444.000000	332.000000	1608033592.043388
276	12412.504883	515.118286	-187500.015625	-187500.015625	-187500.015625	-187500.015625	-187500.015625	-187500.015625	257.000000	445.000000	331.000000	1608033592.043391
277	12371.600586	490.821930	-187500.015625	-187500.015625	-187500.015625	-187500.015625	-187500.015625	-187500.015625	257.000000	445.000000	331.000000	1608033592.043394
278	12328.819336	454.366241	-187500.015625	-187500.015625	-187500.015625	-187500.015625	-187500.015625	-187500.015625	257.000000	445.000000	331.000000	1608033592.043396
279	12334.094727	441.782227	-187500.015625	-187500.015625	-187500.015625	-187500.015625	-187500.015625	-187500.015625	257.000000	445.000000	332.000000	1608033592.043401
280	12374.729492	469.028992	-187500.015625	-187500.015625	-187500.015625	-187500.015625	-187500.015625	-187500.015625	257.000000	444.000000	331.000000	1608033592.043404
281	12397.819336	504.747070	-187500.015625	-187500.015625	-187500.015625	-187500.015625	-187500.015625	-187500.015625	257.000000	445.000000	332.000000	1608033592.043407
282	12369.030273	494.442932	-187500.015625	-187500.015625	-187500.015625	-187500.015625	-187500.015625	-187500.015625	257.000000	445.000000	331.000000	1608033592.043410
283	12317.464844	448.152466	-187500.015625	-187500.015625	-187500.015625	-187500.015625	-187500.015625	-187500.015625	257.000000	445.000000	331.000000	1608033592.043413
284	12329.467773	444.196198	-187500.015625	-187500.015625	-187500.015625	-187500.015625	-187500.015625	-187500.015625	257.000000	445.000000	331.000000	1608033592.043417
285	12387.425781	488.027985	-187500.015625	-187500.015625	-187500.015625	-187500.015625	-187500.015625	-187500.015625	257.000000	444.000000	331.000000	1608033592.043419
286	12413.644531	522.270813	-187500.015625	-187500.015625	-187500.015625	-187500.015625	-187500.015625	-187500.015625	257.000000	445.000000	331.000000	1608033592.043422
287	12370.594727	493.705322	-187500.015625	-187500.015625	-187500.015625	-187500.015625	-187500.015625	-187500.015625	257.000000	445.000000	331.000000	1608033592.043426
288	12323.186523	452.756927	-187500.015625	-187500.015625	-187500.015625	-187500.015625	-187500.015625	-187500.015625	257.000000	445.000000	331.000000	1608033592.043429
289	12327.634766	441.670441	-187500.015625	-187500.015625	-187500.015625	-187500.015625	-187500.015625	-187500.015625	257.000000	445.000000	331.000000	1608033592.043432
290	12376.964844	474.482819	-187500.015625	-187500.015625	-187500.015625	-187500.015625	-187500.015625	-187500.015625	257.000000	444.000000	331.000000	1608033592.043435
291	12408.212891	511.117310	-187500.015625	-187500.015625	-187500.015625	-187500.015625	-187500.015625	-187500.015625	257.000000	445.000000	331.000000	1608033592.043438
292	12373.478516	492.855957	-187500.015625	-187500.015625	-187500.015625	-187500.015625	-187500.015625	-187500.015625	257.000000	445.000000	331.000000	1608033592.043441
293	12331.769531	459.127167	-187500.015625	-187500.015625	-187500.015625	-187500.015625	-187500.015625	-187500.015625	257.000000	445.000000	331.000000	1608033592.043444
294	12349.852539	458.389557	-187500.015625	-187500.015625	-187500.015625	-187500.015625	-187500.015625	-187500.015625	257.000000	445.000000	331.000000	1608033592.043447
295	12403.943359	499.740295	-187500.015625	-187500.015625	-187500.015625	-187500.015625	-187500.015625	-187500.015625	257.000000	445.000000	331.000000	1608033592.043450
296	12423.613281	526.987061	-187500.015625	-187500.015625	-187500.015625	-187500.015625	-187500.015625	-187500.015625	257.000000	444.000000	331.000000	1608033592.043453
297	12373.992188	490.598419	-187500.015625	-187500.015625	-187500.015625	-187500.015625	-187500.015625	-187500.015625	257.000000	445.000000	331.000000	1608033592.043456
298	12328.349609	446.766663	-187500.015625	-187500.015625	-187500.015625	-187500.015625	-187500.015625	-187500.015625	257.000000	445.000000	332.000000	1608033592.043459
299	12335.502930	436.909546	-187500.015625	-187500.015625	-187500.015625	-187500.015625	-187500.015625	-187500.015625	257.000000	445.000000	332.000000	1608033592.043462
300	12401.820312	488.117371	-187500.015625	-187500.015625	-187500.015625	-187500.015625	-187500.015625	-187500.015625	257.000000	445.000000	331.000000	1608033592.043465
301	12429.492188	526.450623	-187500.015625	-187500.015625	-187500.015625	-187500.015625	-187500.015625	-187500.015625	257.000000	445.000000	331.000000	1608033592.043468
302	12395.315430	504.590607	-187500.015625	-187500.015625	-187500.015625	-187500.015625	-187500.015625	-187500.015625	257.000000	445.000000	331.000000	1608033592.043471
303	12343.392578	459.149506	-187500.015625	-187500.015625	-187500.015625	-187500.015625	-187500.015625	-187500.015625	257.000000	445.000000	332.000000	1608033592.043476
304	12349.651367	453.092194	-187500.015625	-187500.015625	-187500.015625	-187500.015625	-187500.015625	-187500.015625	257.000000	445.000000	332.000000	1608033592.043479
305	12399.160156	488.162079	-187500.015625	-187500.015625	-187500.015625	-187500.015625	-187500.015625	-187500.015625	257.000000	444.000000	331.000000	1608033592.043482
306	12416.282227	515.453552	-187500.015625	-187500.015625	-187500.015625	-187500.015625	-187500.015625	-187500.015625	257.000000	445.000000	331.000000	1608033592.043485
307	12397.550781	507.630463	-187500.015625	-187500.015625	-187500.015625	-187500.015625	-187500.015625	-187500.015625	257.000000	445.000000	331.000000	1608033592.043488
308	12355.775391	470.146576	-187500.015625	-187500.015625	-187500.015625	-187500.015625	-187500.015625	-187500.015625	257.000000	445.000000	332.000000	1608033592.043491
309	12352.981445	452.198120	-187500.015625	-187500.015625	-187500.015625	-187500.015625	-187500.015625	-187500.015625	257.000000	445.000000	332.000000	1608033592.043494
310	12403.719727	490.576080	-187500.015625	-187500.015625	-187500.015625	-187500.015625	-187500.015625	-187500.015625	257.000000	445.000000	331.000000	1608033592.043497
311	12427.480469	519.834473	-187500.015625	-187500.015625	-187500.015625	-187500.015625	-187500.015625	-187500.015625	257.000000	445.000000	331.000000	1608033592.043500
312	12393.103516	497.348633	-187500.015625	-187500.015625	-187500.015625	-187500.015625	-187500.015625	-187500.015625	257.000000	445.000000	331.000000	1608033592.043503
313	12354.791992	464.223358	-187500.015625	-187500.015625	-187500.015625	-187500.015625	-187500.015625	-187500.015625	257.000000	444.000000	331.000000	1608033592.043506
314	12349.875000	441.379883	-187500.015625	-187500.015625	-187500.015625	-187500.015625	-187500.015625	-187500.015625	257.000000	445.000000	332.000000	1608033592.043509
315	12406.424805	482.954132	-187500.015625	-187500.015625	-187500.015625	-187500.015625	-187500.015625	-187500.015625	257.000000	444.000000	331.000000	1608033592.043512
316	12433.291992	515.386536	-187500.015625	-187500.015625	-187500.015625	-187500.015625	-187500.015625	-187500.015625	257.000000	445.000000	331.000000	1608033592.043515
317	12407.139648	512.100769	-187500.015625	-187500.015625	-187500.015625	-187500.015625	-187500.015625	-187500.015625	257.000000	445.000000	331.000000	1608033592.043518
318	12354.881836	466.458527	-187500.015625	-187500.015625	-187500.015625	-187500.015625	-187500.015625	-187500.015625	257.000000	445.000000	331.000000	1608033592.043521
319	12363.151367	458.501312	-187500.015625	-187500.015625	-187500.015625	-187500.015625	-187500.015625	-187500.015625	257.000000	445.000000	332.000000	1608033592.043525
320	12417.600586	498.130951	-187500.015625	-187500.015625	-187500.015625	-187500.015625	-187500.015625	-187500.015625	257.000000	445.000000	331.000000	1608033592.043527
321	12447.104492	532.597351	-187500.015625	-187500.015625	-187500.015625	-187500.015625	-187500.015625	-187500.015625	257.000000	445.000000	331.000000	1608033592.043530
322	12413.509766	513.955994	-187500.015625	-187500.015625	-187500.015625	-187500.015625	-187500.015625	-187500.015625	257.000000	445.000000	331.000000	1608033592.043534
323	12359.016602	467.129089	-187500.015625	-187500.015625	-187500.015625	-187500.015625	-187500.015625	-187500.015625	257.000000	445.000000	332.000000	1608033592.043536
324	12362.034180	455.573242	-187500.015625	-187500.015625	-187500.015625	-187500.015625	-187500.015625	-187500.015625	257.000000	445.000000	332.000000	1608033592.043539
325	12419.098633	499.315613	-187500.015625	-187500.015625	-187500.015625	-187500.015625	-187500.015625	-187500.015625	257.000000	445.000000	331.000000	1608033592.043542
326	12445.293945	532.105591	-187500.015625	-187500.015625	-187500.015625	-187500.015625	-187500.015625	-187500.015625	257.000000	445.000000	331.000000	1608033592.043547
327	12408.950195	510.625580	-187500.015625	-187500.015625	-187500.015625	-187500.015625	-187500.015625	-187500.015625	257.000000	444.000000	331.000000	1608033592.043550
328	12351.059570	455.819122	-187500.015625	-187500.015625	-187500.015625	-187500.015625	-187500.015625	-187500.015625	257.000000	445.000000	331.000000	1608033592.043553
329	12356.580078	445.380829	-187500.015625	-187500.015625	-187500.015625	-187500.015625	-187500.015625	-187500.015625	257.000000	446.000000	331.000000	1608033592.043556
330	12404.704102	483.557617	-187500.015625	-187500.015625	-187500.015625	-187500.015625	-187500.015625	-187500.015625	257.000000	445.000000	331.000000	1608033592.043559
331	12440.354492	528.685791	-187500.015625	-187500.015625	-187500.015625	-187500.015625	-187500.015625	-187500.015625	257.000000	445.000000	331.000000	1608033592.043562
332	12408.972656	515.721802	-187500.015625	-187500.015625	-187500.015625	-187500.015625	-187500.015625	-187500.015625	257.000000	445.000000	331.000000	1608033592.043565
333	12358.681641	468.872528	-187500.015625	-187500.015625	-187500.015625	-187500.015625	-187500.015625	-187500.015625	257.000000	445.000000	331.000000	1608033592.043568
334	12364.068359	459.305969	-187500.015625	-187500.015625	-187500.015625	-187500.015625	-187500.015625	-187500.015625	257.000000	445.000000	332.000000	1608033592.043571
335	12412.661133	491.291321	-187500.015625	-187500.015625	-187500.015625	-187500.015625	-187500.015625	-187500.015625	257.000000	444.000000	331.000000	1608033592.043574
336	12436.845703	524.997742	-187500.015625	-187500.015625	-187500.015625	-187500.015625	-187500.015625	-187500.015625	257.000000	445.000000	331.000000	1608033592.043577
337	12403.608398	511.743164	-187500.015625	-187500.015625	-187500.015625	-187500.015625	-187500.015625	-187500.015625	257.000000	445.000000	331.000000	1608033592.043581
338	12357.138672	472.538208	-187500.015625	-187500.015625	-187500.015625	-187500.015625	-187500.015625	-187500.015625	257.000000	444.000000	331.000000	1608033592.043584
339	12358.882812	458.546021	-187500.015625	-187500.015625	-187500.015625	-187500.015625	-187500.015625	-187500.015625	257.000000	445.000000	331.000000	1608033592.043586
340	12409.777344	495.180542	-187500.015625	-187500.015625	-187500.015625	-187500.015625	-187500.015625	-187500.015625	257.000000	444.000000	331.000000	1608033592.043590
341	12432.553711	522.561401	-187500.015625	-187500.015625	-187500.015625	-187500.015625	-187500.015625	-187500.015625	257.000000	446.000000	331.000000	1608033592.043593
342	12404.905273	508.993896	-187500.015625	-187500.015625	-187500.015625	-187500.015625	-187500.015625	-187500.015625	257.000000	445.000000	331.000000	1608033592.043596
343	12364.604492	472.761719	-187500.015625	-187500.015625	-187500.015625	-187500.015625	-187500.015625	-187500.015625	257.000000	445.000000	331.000000	1608033592.043599
344	12357.541016	452.645172	-187500.015625	-187500.015625	-187500.015625	-187500.015625	-187500.015625	-187500.015625	257.000000	445.000000	331.000000	1608033592.043602
345	12400.769531	482.864716	-187500.015625	-187500.015625	-187500.015625	-187500.015625	-187500.015625	-187500.015625	257.000000	444.000000	332.000000	1608033592.043605
346	12438.991211	526.271790	-187500.015625	-187500.015625	-187500.015625	-187500.015625	-187500.015625	-187500.015625	257.000000	445.000000	331.000000	1608033592.043608
347	12413.622070	514.738281	-187500.015625	-187500.015625	-187500.015625	-187500.015625	-187500.015625	-187500.015625	257.000000	445.000000	331.000000	1608033592.043611
348	12368.605469	476.494476	-187500.015625	-187500.015625	-187500.015625	-187500.015625	-187500.015625	-187500.015625	257.000000	445.000000	331.000000	1608033592.043614
349	12367.309570	462.345825	-187500.015625	-187500.015625	-187500.015625	-187500.015625	-187500.015625	-187500.015625	257.000000	445.000000	331.000000	1608033592.043618
350	12417.533203	496.186371	-187500.015625	-187500.015625	-187500.015625	-187500.015625	-187500.015625	-187500.015625	257.000000	444.000000	331.000000	1608033592.043622
351	12440.734375	525.221252	-187500.015625	-187500.015625	-187500.015625	-187500.015625	-187500.015625	-187500.015625	257.000000	446.000000	331.000000	1608033592.043625
352	12417.019531	518.448669	-187500.015625	-187500.015625	-187500.015625	-187500.015625	-187500.015625	-187500.015625	257.000000	445.000000	331.000000	1608033592.043628
353	12355.686523	467.442017	-187500.015625	-187500.015625	-187500.015625	-187500.015625	-187500.015625	-187500.015625	257.000000	445.000000	331.000000	1608033592.043631
354	12354.613281	453.293365	-187500.015625	-187500.015625	-187500.015625	-187500.015625	-187500.015625	-187500.015625	257.000000	445.000000	331.000000	1608033592.043634
355	12407.609375	490.710175	-187500.015625	-187500.015625	-187500.015625	-187500.015625	-187500.015625	-187500.015625	257.000000	444.000000	331.000000	1608033592.043637
356	12443.461914	529.691650	-187500.015625	-187500.015625	-187500.015625	-187500.015625	-187500.015625	-187500.015625	257.000000	445.000000	331.000000	1608033592.043640
357	12419.746094	520.974426	-187500.015625	-187500.015625	-187500.015625	-187500.015625	-187500.015625	-187500.015625	257.000000	445.000000	331.000000	1608033592.043643
358	12370.908203	480.651886	-187500.015625	-187500.015625	-187500.015625	-187500.015625	-187500.015625	-187500.015625	257.000000	445.000000	331.000000	1608033592.043646
359	12368.404297	461.541168	-187500.015625	-187500.015625	-187500.015625	-187500.015625	-187500.015625	-187500.015625	257.000000	445.000000	331.000000	1608033592.043649
360	12414.091797	490.397247	-187500.015625	-187500.015625	-187500.015625	-187500.015625	-187500.015625	-187500.015625	257.000000	444.000000	331.000000	1608033592.043652
361	12439.728516	522.673157	-187500.015625	-187500.015625	-187500.015625	-187500.015625	-187500.015625	-187500.015625	257.000000	445.000000	331.000000	1608033592.043655
362	12406.536133	507.786926	-187500.015625	-187500.015625	-187500.015625	-187500.015625	-187500.015625	-187500.015625	257.000000	445.000000	331.000000	1608033592.043659
363	12374.238281	481.478912	-187500.015625	-187500.015625	-187500.015625	-187500.015625	-187500.015625	-187500.015625	257.000000	444.000000	331.000000	1608033592.522329
364	12375.244141	470.459503	-187500.015625	-187500.015625	-187500.015625	-187500.015625	-187500.015625	-187500.015625	257.000000	445.000000	331.000000	1608033592.522479
365	12406.492188	485.144592	-187500.015625	-187500.015625	-187500.015625	-187500.015625	-187500.015625	-187500.015625	257.000000	445.000000	331.000000	1608033592.522481
366	12440.041992	522.494385	-187500.015625	-187500.015625	-187500.015625	-187500.015625	-187500.015625	-187500.015625	257.000000	445.000000	331.000000	1608033592.522482
367	12422.026367	518.739258	-187500.015625	-187500.015625	-187500.015625	-187500.015625	-187500.015625	-187500.015625	257.000000	445.000000	331.000000	1608033592.522484
368	12366.482422	472.158234	-187500.015625	-187500.015625	-187500.015625	-187500.015625	-187500.015625	-187500.015625	257.000000	445.000000	331.000000	1608033592.522485
369	12350.322266	445.470245	-187500.015625	-187500.015625	-187500.015625	-187500.015625	-187500.015625	-187500.015625	257.000000	446.000000	332.000000	1608033592.522487
370	12400.255859	481.702423	-187500.015625	-187500.015625	-187500.015625	-187500.015625	-187500.015625	-187500.015625	257.000000	444.000000	331.000000	1608033592.522489
371	12434.856445	522.337891	-187500.015625	-187500.015625	-187500.015625	-187500.015625	-187500.015625	-187500.015625	257.000000	445.000000	331.000000	1608033592.522491
372	12412.526367	519.275696	-187500.015625	-187500.015625	-187500.015625	-187500.015625	-187500.015625	-187500.015625	257.000000	445.000000	331.000000	1608033592.522492
373	12371.869141	488.184448	-187500.015625	-187500.015625	-187500.015625	-187500.015625	-187500.015625	-187500.015625	257.000000	444.000000	331.000000	1608033592.522498
374	12359.374023	465.229187	-187500.015625	-187500.015625	-187500.015625	-187500.015625	-187500.015625	-187500.015625	257.000000	445.000000	332.000000	1608033592.522501
375	12404.614258	493.146515	-187500.015625	-187500.015625	-187500.015625	-187500.015625	-187500.015625	-187500.015625	257.000000	445.000000	331.000000	1608033592.522502
376	12430.497070	519.946289	-187500.015625	-187500.015625	-187500.015625	-187500.015625	-187500.015625	-187500.015625	257.000000	445.000000	331.000000	1608033592.522503
377	12408.079102	509.642120	-187500.015625	-187500.015625	-187500.015625	-187500.015625	-187500.015625	-187500.015625	257.000000	444.000000	331.000000	1608033592.522505
378	12357.519531	471.487671	-187500.015625	-187500.015625	-187500.015625	-187500.015625	-187500.015625	-187500.015625	257.000000	444.000000	331.000000	1608033592.522507
379	12352.221680	456.042633	-187500.015625	-187500.015625	-187500.015625	-187500.015625	-187500.015625	-187500.015625	257.000000	445.000000	331.000000	1608033592.522508
380	12403.943359	489.860809	-187500.015625	-187500.015625	-187500.015625	-187500.015625	-187500.015625	-187500.015625	257.000000	445.000000	331.000000	1608033592.522510
381	12433.514648	521.577942	-187500.015625	-187500.015625	-187500.015625	-187500.015625	-187500.015625	-187500.015625	257.000000	445.000000	331.000000	1608033592.522511
382	12403.653320	506.959900	-187500.015625	-187500.015625	-187500.015625	-187500.015625	-187500.015625	-187500.015625	257.000000	445.000000	331.000000	1608033592.522513
383	12359.351562	474.885132	-187500.015625	-187500.015625	-187500.015625	-187500.015625	-187500.015625	-187500.015625	257.000000	444.000000	331.000000	1608033592.522514
384	12348.041992	450.119415	-187500.015625	-187500.015625	-187500.015625	-187500.015625	-187500.015625	-187500.015625	257.000000	446.000000	331.000000	1608033592.522516
385	12396.835938	481.747131	-187500.015625	-187500.015625	-187500.015625	-187500.015625	-187500.015625	-187500.015625	257.000000	445.000000	331.000000	1608033592.522518
386	12432.732422	524.304871	-187500.015625	-187500.015625	-187500.015625	-187500.015625	-187500.015625	-187500.015625	257.000000	445.000000	331.000000	1608033592.522519
387	12410.224609	516.794678	-187500.015625	-187500.015625	-187500.015625	-187500.015625	-187500.015625	-187500.015625	257.000000	445.000000	331.000000	1608033592.522521
388	12354.009766	467.799652	-187500.015625	-187500.015625	-187500.015625	-187500.015625	-187500.015625	-187500.015625	257.000000	445.000000	331.000000	1608033592.522522
389	12347.282227	448.353638	-187500.015625	-187500.015625	-187500.015625	-187500.015625	-187500.015625	-187500.015625	257.000000	446.000000	332.000000	1608033592.522524
390	12396.366211	484.988129	-187500.015625	-187500.015625	-187500.015625	-187500.015625	-187500.015625	-187500.015625	257.000000	444.000000	331.000000	1608033592.522525
391	12426.920898	519.163940	-187500.015625	-187500.015625	-187500.015625	-187500.015625	-187500.015625	-187500.015625	257.000000	445.000000	331.000000	1608033592.522527
392	12393.125000	498.019196	-187500.015625	-187500.015625	-187500.015625	-187500.015625	-187500.015625	-187500.015625	257.000000	445.000000	331.000000	1608033592.522529
393	12340.464844	453.695679	-187500.015625	-187500.015625	-187500.015625	-187500.015625	-187500.015625	-187500.015625	257.000000	444.000000	331.000000	1608033592.522531
394	12344.309570	446.319611	-187500.015625	-187500.015625	-187500.015625	-187500.015625	-187500.015625	-187500.015625	257.000000	445.000000	331.000000	1608033592.522532
395	12401.105469	485.904541	-187500.015625	-187500.015625	-187500.015625	-187500.015625	-187500.015625	-187500.015625	257.000000	445.000000	331.000000	1608033592.522534
396	12435.839844	521.555603	-187500.015625	-187500.015625	-187500.015625	-187500.015625	-187500.015625	-187500.015625	257.000000	445.000000	331.000000	1608033592.522536
397	12405.195312	507.742218	-187500.015625	-187500.015625	-187500.015625	-187500.015625	-187500.015625	-187500.015625	257.000000	445.000000	331.000000	1608033592.522538
398	12349.986328	464.804504	-187500.015625	-187500.015625	-187500.015625	-187500.015625	-187500.015625	-187500.015625	257.000000	445.000000	331.000000	1608033592.522539
399	12343.973633	449.404144	-187500.015625	-187500.015625	-187500.015625	-187500.015625	-187500.015625	-187500.015625	257.000000	445.000000	332.000000	1608033592.522541
400	12398.266602	486.463348	-187500.015625	-187500.015625	-187500.015625	-187500.015625	-187500.015625	-187500.015625	257.000000	445.000000	331.000000	1608033592.522542
401	12432.508789	521.242676	-187500.015625	-187500.015625	-187500.015625	-187500.015625	-187500.015625	-187500.015625	257.000000	445.000000	331.000000	1608033592.522544
402	12407.430664	511.921997	-187500.015625	-187500.015625	-187500.015625	-187500.015625	-187500.015625	-187500.015625	257.000000	444.000000	331.000000	1608033592.522546
403	12354.881836	471.487671	-187500.015625	-187500.015625	-187500.015625	-187500.015625	-187500.015625	-187500.015625	257.000000	444.000000	331.000000	1608033592.522547
404	12344.554688	447.861877	-187500.015625	-187500.015625	-187500.015625	-187500.015625	-187500.015625	-187500.015625	257.000000	445.000000	332.000000	1608033592.522549
405	12386.956055	474.929840	-187500.015625	-187500.015625	-187500.015625	-187500.015625	-187500.015625	-187500.015625	257.000000	445.000000	331.000000	1608033592.522550
406	12422.160156	511.676117	-187500.015625	-187500.015625	-187500.015625	-187500.015625	-187500.015625	-187500.015625	257.000000	445.000000	331.000000	1608033592.522552
407	12408.369141	511.050262	-187500.015625	-187500.015625	-187500.015625	-187500.015625	-187500.015625	-187500.015625	257.000000	445.000000	331.000000	1608033592.522554
408	12365.722656	478.304962	-187500.015625	-187500.015625	-187500.015625	-187500.015625	-187500.015625	-187500.015625	257.000000	445.000000	331.000000	1608033592.522555
409	12345.784180	448.040710	-187500.015625	-187500.015625	-187500.015625	-187500.015625	-187500.015625	-187500.015625	257.000000	445.000000	332.000000	1608033592.522557
410	12389.706055	469.766602	-187500.015625	-187500.015625	-187500.015625	-187500.015625	-187500.015625	-187500.015625	257.000000	444.000000	331.000000	1608033592.522558
411	12437.225586	521.667358	-187500.015625	-187500.015625	-187500.015625	-187500.015625	-187500.015625	-187500.015625	257.000000	445.000000	331.000000	1608033592.522560
412	12414.560547	514.358337	-187500.015625	-187500.015625	-187500.015625	-187500.015625	-187500.015625	-187500.015625	257.000000	445.000000	331.000000	1608033592.522561
413	12355.329102	462.569336	-187500.015625	-187500.015625	-187500.015625	-187500.015625	-187500.015625	-187500.015625	257.000000	444.000000	331.000000	1608033592.522563
414	12352.065430	451.393463	-187500.015625	-187500.015625	-187500.015625	-187500.015625	-187500.015625	-187500.015625	257.000000	445.000000	331.000000	1608033592.522564
415	12402.647461	485.502228	-187500.015625	-187500.015625	-187500.015625	-187500.015625	-187500.015625	-187500.015625	257.000000	444.000000	331.000000	1608033592.522566
416	12432.352539	514.559509	-187500.015625	-187500.015625	-187500.015625	-187500.015625	-187500.015625	-187500.015625	257.000000	445.000000	331.000000	1608033592.522568
417	12413.107422	512.145508	-187500.015625	-187500.015625	-187500.015625	-187500.015625	-187500.015625	-187500.015625	257.000000	444.000000	331.000000	1608033592.522569
418	12360.022461	474.371063	-187500.015625	-187500.015625	-187500.015625	-187500.015625	-187500.015625	-187500.015625	257.000000	445.000000	331.000000	1608033592.522571
419	12344.913086	446.073761	-187500.015625	-187500.015625	-187500.015625	-187500.015625	-187500.015625	-187500.015625	257.000000	446.000000	331.000000	1608033592.522573
420	12394.913086	478.081451	-187500.015625	-187500.015625	-187500.015625	-187500.015625	-187500.015625	-187500.015625	257.000000	444.000000	331.000000	1608033592.522575
421	12436.644531	520.549744	-187500.015625	-187500.015625	-187500.015625	-187500.015625	-187500.015625	-187500.015625	257.000000	445.000000	331.000000	1608033592.522576
422	12416.594727	515.252380	-187500.015625	-187500.015625	-187500.015625	-187500.015625	-187500.015625	-187500.015625	257.000000	445.000000	331.000000	1608033592.522578
423	12379.333984	488.743225	-187500.015625	-187500.015625	-187500.015625	-187500.015625	-187500.015625	-187500.015625	257.000000	444.000000	331.000000	1608033592.522579
424	12345.695312	440.128174	-187500.015625	-187500.015625	-187500.015625	-187500.015625	-187500.015625	-187500.015625	257.000000	445.000000	331.000000	1608033592.522582
425	12389.772461	468.112579	-187500.015625	-187500.015625	-187500.015625	-187500.015625	-187500.015625	-187500.015625	261.000000	445.000000	1018.000000	1608033592.522583
426	12444.489258	523.567261	-187500.015625	-187500.015625	-187500.015625	-187500.015625	-187500.015625	-187500.015625	302.000000	444.000000	1018.000000	1608033592.522585
427	12420.193359	514.961792	-187500.015625	-187500.015625	-187500.015625	-187500.015625	-187500.015625	-187500.015625	334.000000	445.000000	1019.000000	1608033592.522587
428	12349.293945	454.209778	-187500.015625	-187500.015625	-187500.015625	-187500.015625	-187500.015625	-187500.015625	359.000000	445.000000	1018.000000	1608033592.522588
429	12345.829102	443.995026	-187500.015625	-187500.015625	-187500.015625	-187500.015625	-187500.015625	-187500.015625	379.000000	446.000000	1018.000000	1608033592.522590
430	12392.320312	477.410889	-187500.015625	-187500.015625	-187500.015625	-187500.015625	-187500.015625	-187500.015625	395.000000	445.000000	1018.000000	1608033592.522592
431	12434.744141	517.733459	-187500.015625	-187500.015625	-187500.015625	-187500.015625	-187500.015625	-187500.015625	407.000000	445.000000	1018.000000	1608033592.522593
432	12406.246094	499.360291	-187500.015625	-187500.015625	-187500.015625	-187500.015625	-187500.015625	-187500.015625	418.000000	445.000000	1019.000000	1608033592.522595
433	12355.820312	459.417725	-187500.015625	-187500.015625	-187500.015625	-187500.015625	-187500.015625	-187500.015625	426.000000	444.000000	1019.000000	1608033592.522596
434	12345.717773	443.525635	-187500.015625	-187500.015625	-187500.015625	-187500.015625	-187500.015625	-187500.015625	433.000000	445.000000	1018.000000	1608033592.522598
435	12384.900391	462.614044	-187500.015625	-187500.015625	-187500.015625	-187500.015625	-187500.015625	-187500.015625	438.000000	444.000000	1019.000000	1608033592.522599
436	12426.452148	507.138702	-187500.015625	-187500.015625	-187500.015625	-187500.015625	-187500.015625	-187500.015625	442.000000	445.000000	1017.000000	1608033592.522601
437	12413.599609	512.033752	-187500.015625	-187500.015625	-187500.015625	-187500.015625	-187500.015625	-187500.015625	446.000000	445.000000	1019.000000	1608033592.522602
438	12361.765625	472.560577	-187500.015625	-187500.015625	-187500.015625	-187500.015625	-187500.015625	-187500.015625	448.000000	444.000000	1019.000000	1608033592.522604
439	12342.833984	441.648102	-187500.015625	-187500.015625	-187500.015625	-187500.015625	-187500.015625	-187500.015625	451.000000	445.000000	1018.000000	1608033592.522606
440	12389.347656	473.566406	-187500.015625	-187500.015625	-187500.015625	-187500.015625	-187500.015625	-187500.015625	452.000000	445.000000	1018.000000	1608033592.522607
441	12434.990234	520.370972	-187500.015625	-187500.015625	-187500.015625	-187500.015625	-187500.015625	-187500.015625	453.000000	445.000000	1018.000000	1608033592.522609
442	12403.094727	501.282562	-187500.015625	-187500.015625	-187500.015625	-187500.015625	-187500.015625	-187500.015625	454.000000	445.000000	1019.000000	1608033592.522611
443	12357.675781	465.609161	-187500.015625	-187500.015625	-187500.015625	-187500.015625	-187500.015625	-187500.015625	455.000000	445.000000	1018.000000	1608033592.522613
444	12346.902344	443.324493	-187500.015625	-187500.015625	-187500.015625	-187500.015625	-187500.015625	-187500.015625	456.000000	445.000000	1018.000000	1608033592.522614
445	12388.587891	467.285553	-187500.015625	-187500.015625	-187500.015625	-187500.015625	-187500.015625	-187500.015625	457.000000	444.000000	1019.000000	1608033592.522616
446	12438.075195	517.085266	-187500.015625	-187500.015625	-187500.015625	-187500.015625	-187500.015625	-187500.015625	457.000000	445.000000	1017.000000	1608033592.522618
447	12421.958984	515.274719	-187500.015625	-187500.015625	-187500.015625	-187500.015625	-187500.015625	-187500.015625	457.000000	445.000000	1017.000000	1608033592.522619
448	12361.095703	469.610138	-187500.015625	-187500.015625	-187500.015625	-187500.015625	-187500.015625	-187500.015625	458.000000	444.000000	1020.000000	1608033592.522621
449	12330.652344	430.516937	-187500.015625	-187500.015625	-187500.015625	-187500.015625	-187500.015625	-187500.015625	458.000000	445.000000	1018.000000	1608033592.522622
450	12374.729492	452.376953	-187500.015625	-187500.015625	-187500.015625	-187500.015625	-187500.015625	-187500.015625	458.000000	444.000000	1019.000000	1608033592.522624
451	12414.650391	490.799591	-187500.015625	-187500.015625	-187500.015625	-187500.015625	-187500.015625	-187500.015625	458.000000	445.000000	1018.000000	1608033592.522626
452	12412.772461	504.903534	-187500.015625	-187500.015625	-187500.015625	-187500.015625	-187500.015625	-187500.015625	459.000000	445.000000	1018.000000	1608033592.522627
453	12361.207031	469.766602	-187500.015625	-187500.015625	-187500.015625	-187500.015625	-187500.015625	-187500.015625	459.000000	444.000000	1019.000000	1608033592.522629
454	12340.688477	441.938690	-187500.015625	-187500.015625	-187500.015625	-187500.015625	-187500.015625	-187500.015625	459.000000	445.000000	1019.000000	1608033592.522630
455	12392.834961	473.700500	-187500.015625	-187500.015625	-187500.015625	-187500.015625	-187500.015625	-187500.015625	459.000000	445.000000	1018.000000	1608033592.522632
456	12440.958008	521.533264	-187500.015625	-187500.015625	-187500.015625	-187500.015625	-187500.015625	-187500.015625	459.000000	445.000000	1018.000000	1608033592.522633
457	12418.762695	514.805359	-187500.015625	-187500.015625	-187500.015625	-187500.015625	-187500.015625	-187500.015625	459.000000	445.000000	1019.000000	1608033592.522635
458	12364.157227	470.124237	-187500.015625	-187500.015625	-187500.015625	-187500.015625	-187500.015625	-187500.015625	459.000000	445.000000	1019.000000	1608033592.522636
459	12346.052734	445.269073	-187500.015625	-187500.015625	-187500.015625	-187500.015625	-187500.015625	-187500.015625	460.000000	446.000000	1018.000000	1608033592.522638
460	12388.297852	468.894867	-187500.015625	-187500.015625	-187500.015625	-187500.015625	-187500.015625	-187500.015625	459.000000	444.000000	1018.000000	1608033592.522640
461	12429.603516	506.915192	-187500.015625	-187500.015625	-187500.015625	-187500.015625	-187500.015625	-187500.015625	459.000000	445.000000	1019.000000	1608033592.522641
462	12422.294922	513.106628	-187500.015625	-187500.015625	-187500.015625	-187500.015625	-187500.015625	-187500.015625	459.000000	445.000000	1018.000000	1608033592.522643
463	12373.031250	474.169891	-187500.015625	-187500.015625	-187500.015625	-187500.015625	-187500.015625	-187500.015625	459.000000	444.000000	1018.000000	1608033592.522645
464	12353.898438	446.319611	-187500.015625	-187500.015625	-187500.015625	-187500.015625	-187500.015625	-187500.015625	459.000000	445.000000	1018.000000	1608033592.522646
465	12388.990234	461.250580	-187500.015625	-187500.015625	-187500.015625	-187500.015625	-187500.015625	-187500.015625	459.000000	445.000000	1017.000000	1608033592.522648
466	12428.977539	499.628540	-187500.015625	-187500.015625	-187500.015625	-187500.015625	-187500.015625	-187500.015625	459.000000	445.000000	1019.000000	1608033592.522650
467	12418.852539	505.752899	-187500.015625	-187500.015625	-187500.015625	-187500.015625	-187500.015625	-187500.015625	459.000000	445.000000	1019.000000	1608033592.522652
468	12369.186523	470.548920	-187500.015625	-187500.015625	-187500.015625	-187500.015625	-187500.015625	-187500.015625	459.000000	444.000000	1019.000000	1608033592.522654
469	12344.800781	439.412933	-187500.015625	-187500.015625	-187500.015625	-187500.015625	-187500.015625	-187500.015625	459.000000	445.000000	1018.000000	1608033592.522655
470	12391.985352	468.626648	-187500.015625	-187500.015625	-187500.015625	-187500.015625	-187500.015625	-187500.015625	459.000000	444.000000	1018.000000	1608033592.522657
471	12437.538086	512.011414	-187500.015625	-187500.015625	-187500.015625	-187500.015625	-187500.015625	-187500.015625	459.000000	445.000000	1018.000000	1608033592.522658
472	12426.988281	519.789795	-187500.015625	-187500.015625	-187500.015625	-187500.015625	-187500.015625	-187500.015625	459.000000	445.000000	1018.000000	1608033592.522660
473	12374.238281	480.428375	-187500.015625	-187500.015625	-187500.015625	-187500.015625	-187500.015625	-187500.015625	460.000000	444.000000	1019.000000	1608033592.522661
474	12347.572266	444.397369	-187500.015625	-187500.015625	-187500.015625	-187500.015625	-187500.015625	-187500.015625	460.000000	445.000000	1019.000000	1608033592.522663
475	12395.092773	474.303986	-187500.015625	-187500.015625	-187500.015625	-187500.015625	-187500.015625	-187500.015625	459.000000	445.000000	1018.000000	1608033592.522664
476	12442.947266	522.427307	-187500.015625	-187500.015625	-187500.015625	-187500.015625	-187500.015625	-187500.015625	459.000000	445.000000	1018.000000	1608033592.522666
477	12431.324219	527.523499	-187500.015625	-187500.015625	-187500.015625	-187500.015625	-187500.015625	-187500.015625	459.000000	445.000000	1019.000000	1608033592.522668
478	12373.478516	482.752960	-187500.015625	-187500.015625	-187500.015625	-187500.015625	-187500.015625	-187500.015625	459.000000	444.000000	1019.000000	1608033592.522669
479	12348.869141	450.298218	-187500.015625	-187500.015625	-187500.015625	-187500.015625	-187500.015625	-187500.015625	460.000000	445.000000	1018.000000	1608033592.522671
480	12391.605469	472.582916	-187500.015625	-187500.015625	-187500.015625	-187500.015625	-187500.015625	-187500.015625	460.000000	445.000000	1018.000000	1608033592.522672
481	12442.031250	521.779114	-187500.015625	-187500.015625	-187500.015625	-187500.015625	-187500.015625	-187500.015625	459.000000	444.000000	1019.000000	1608033592.522674
482	12431.458984	525.176575	-187500.015625	-187500.015625	-187500.015625	-187500.015625	-187500.015625	-187500.015625	460.000000	445.000000	1019.000000	1608033592.522676
483	12379.088867	486.329224	-187500.015625	-187500.015625	-187500.015625	-187500.015625	-187500.015625	-187500.015625	459.000000	445.000000	1018.000000	1608033593.002237
484	12352.892578	453.427460	-187500.015625	-187500.015625	-187500.015625	-187500.015625	-187500.015625	-187500.015625	459.000000	446.000000	1018.000000	1608033593.002316
485	12391.650391	474.415771	-187500.015625	-187500.015625	-187500.015625	-187500.015625	-187500.015625	-187500.015625	459.000000	445.000000	1018.000000	1608033593.002383
486	12438.946289	522.740234	-187500.015625	-187500.015625	-187500.015625	-187500.015625	-187500.015625	-187500.015625	459.000000	445.000000	1018.000000	1608033593.002384
487	12430.564453	529.423401	-187500.015625	-187500.015625	-187500.015625	-187500.015625	-187500.015625	-187500.015625	460.000000	445.000000	1019.000000	1608033593.002386
488	12385.167969	498.130951	-187500.015625	-187500.015625	-187500.015625	-187500.015625	-187500.015625	-187500.015625	459.000000	445.000000	1018.000000	1608033593.002388
489	12354.613281	461.362335	-187500.015625	-187500.015625	-187500.015625	-187500.015625	-187500.015625	-187500.015625	460.000000	445.000000	1019.000000	1608033593.002392
490	12396.187500	483.043518	-187500.015625	-187500.015625	-187500.015625	-187500.015625	-187500.015625	-187500.015625	460.000000	445.000000	1018.000000	1608033593.002393
491	12442.701172	524.304871	-187500.015625	-187500.015625	-187500.015625	-187500.015625	-187500.015625	-187500.015625	460.000000	445.000000	1018.000000	1608033593.002395
492	12424.730469	521.086182	-187500.015625	-187500.015625	-187500.015625	-187500.015625	-187500.015625	-187500.015625	459.000000	445.000000	1019.000000	1608033593.002396
493	12359.687500	472.269989	-187500.015625	-187500.015625	-187500.015625	-187500.015625	-187500.015625	-187500.015625	459.000000	445.000000	1018.000000	1608033593.002398
494	12342.542969	447.951294	-187500.015625	-187500.015625	-187500.015625	-187500.015625	-187500.015625	-187500.015625	460.000000	445.000000	1018.000000	1608033593.002400
495	12391.716797	479.400208	-187500.015625	-187500.015625	-187500.015625	-187500.015625	-187500.015625	-187500.015625	460.000000	444.000000	1018.000000	1608033593.002401
496	12447.797852	532.284424	-187500.015625	-187500.015625	-187500.015625	-187500.015625	-187500.015625	-187500.015625	460.000000	444.000000	1018.000000	1608033593.002403
497	12434.409180	536.799500	-187500.015625	-187500.015625	-187500.015625	-187500.015625	-187500.015625	-187500.015625	460.000000	445.000000	1018.000000	1608033593.002404
498	12372.092773	491.224274	-187500.015625	-187500.015625	-187500.015625	-187500.015625	-187500.015625	-187500.015625	459.000000	445.000000	1017.000000	1608033593.002406
499	12344.242188	458.166046	-187500.015625	-187500.015625	-187500.015625	-187500.015625	-187500.015625	-187500.015625	460.000000	445.000000	1018.000000	1608033593.002408
500	12393.103516	482.842377	-187500.015625	-187500.015625	-187500.015625	-187500.015625	-187500.015625	-187500.015625	460.000000	445.000000	1018.000000	1608033593.002409
501	12445.831055	526.964722	-187500.015625	-187500.015625	-187500.015625	-187500.015625	-187500.015625	-187500.015625	460.000000	444.000000	1019.000000	1608033593.002411
502	12435.906250	532.463257	-187500.015625	-187500.015625	-187500.015625	-187500.015625	-187500.015625	-187500.015625	459.000000	445.000000	1017.000000	1608033593.002412
503	12372.651367	488.139740	-187500.015625	-187500.015625	-187500.015625	-187500.015625	-187500.015625	-187500.015625	460.000000	444.000000	1019.000000	1608033593.002414
504	12343.996094	453.494537	-187500.015625	-187500.015625	-187500.015625	-187500.015625	-187500.015625	-187500.015625	460.000000	445.000000	1019.000000	1608033593.002416
505	12389.213867	474.371063	-187500.015625	-187500.015625	-187500.015625	-187500.015625	-187500.015625	-187500.015625	460.000000	444.000000	1019.000000	1608033593.002419
506	12442.008789	519.387451	-187500.015625	-187500.015625	-187500.015625	-187500.015625	-187500.015625	-187500.015625	460.000000	445.000000	1019.000000	1608033593.002421
507	12428.083984	522.673157	-187500.015625	-187500.015625	-187500.015625	-187500.015625	-187500.015625	-187500.015625	460.000000	444.000000	1018.000000	1608033593.002422
508	12367.957031	481.210693	-187500.015625	-187500.015625	-187500.015625	-187500.015625	-187500.015625	-187500.015625	460.000000	444.000000	1019.000000	1608033593.002424
509	12344.353516	451.460510	-187500.015625	-187500.015625	-187500.015625	-187500.015625	-187500.015625	-187500.015625	460.000000	445.000000	1019.000000	1608033593.002426
510	12389.325195	470.973602	-187500.015625	-187500.015625	-187500.015625	-187500.015625	-187500.015625	-187500.015625	460.000000	445.000000	1018.000000	1608033593.002428
511	12450.815430	522.337891	-187500.015625	-187500.015625	-187500.015625	-187500.015625	-187500.015625	-187500.015625	460.000000	445.000000	1018.000000	1608033593.002429
512	12439.192383	530.205688	-187500.015625	-187500.015625	-187500.015625	-187500.015625	-187500.015625	-187500.015625	460.000000	445.000000	1018.000000	1608033593.002432
513	12371.421875	482.507080	-187500.015625	-187500.015625	-187500.015625	-187500.015625	-187500.015625	-187500.015625	460.000000	445.000000	1018.000000	1608033593.002433
514	12334.094727	439.345886	-187500.015625	-187500.015625	-187500.015625	-187500.015625	-187500.015625	-187500.015625	460.000000	446.000000	1019.000000	1608033593.002435
515	12382.709961	467.844360	-187500.015625	-187500.015625	-187500.015625	-187500.015625	-187500.015625	-187500.015625	460.000000	444.000000	1019.000000	1608033593.002436
516	12447.239258	529.356323	-187500.015625	-187500.015625	-187500.015625	-187500.015625	-187500.015625	-187500.015625	460.000000	445.000000	1019.000000	1608033593.002438
517	12440.623047	539.839294	-187500.015625	-187500.015625	-187500.015625	-187500.015625	-187500.015625	-187500.015625	460.000000	445.000000	1018.000000	1608033593.002439
518	12381.837891	503.785950	-187500.015625	-187500.015625	-187500.015625	-187500.015625	-187500.015625	-187500.015625	460.000000	445.000000	1018.000000	1608033593.002441
519	12350.612305	466.905579	-187500.015625	-187500.015625	-187500.015625	-187500.015625	-187500.015625	-187500.015625	460.000000	446.000000	1018.000000	1608033593.002445
520	12392.276367	480.093109	-187500.015625	-187500.015625	-187500.015625	-187500.015625	-187500.015625	-187500.015625	460.000000	444.000000	1018.000000	1608033593.002446
521	12452.402344	529.803406	-187500.015625	-187500.015625	-187500.015625	-187500.015625	-187500.015625	-187500.015625	460.000000	445.000000	1018.000000	1608033593.002448
522	12447.171875	542.990906	-187500.015625	-187500.015625	-187500.015625	-187500.015625	-187500.015625	-187500.015625	460.000000	445.000000	1018.000000	1608033593.002449
523	12375.847656	493.526489	-187500.015625	-187500.015625	-187500.015625	-187500.015625	-187500.015625	-187500.015625	460.000000	444.000000	1018.000000	1608033593.002450
524	12333.111328	447.817169	-187500.015625	-187500.015625	-187500.015625	-187500.015625	-187500.015625	-187500.015625	460.000000	445.000000	1019.000000	1608033593.002452
525	12381.368164	469.118408	-187500.015625	-187500.015625	-187500.015625	-187500.015625	-187500.015625	-187500.015625	460.000000	444.000000	1019.000000	1608033593.002454
526	12448.713867	524.237793	-187500.015625	-187500.015625	-187500.015625	-187500.015625	-187500.015625	-187500.015625	460.000000	445.000000	1018.000000	1608033593.002455
527	12450.501953	544.890808	-187500.015625	-187500.015625	-187500.015625	-187500.015625	-187500.015625	-187500.015625	460.000000	445.000000	1018.000000	1608033593.002457
528	12384.118164	502.891876	-187500.015625	-187500.015625	-187500.015625	-187500.015625	-187500.015625	-187500.015625	460.000000	445.000000	1018.000000	1608033593.002458
529	12345.046875	459.417725	-187500.015625	-187500.015625	-187500.015625	-187500.015625	-187500.015625	-187500.015625	460.000000	444.000000	1019.000000	1608033593.002460
530	12382.575195	466.011505	-187500.015625	-187500.015625	-187500.015625	-187500.015625	-187500.015625	-187500.015625	460.000000	444.000000	1019.000000	1608033593.002462
531	12451.731445	521.913208	-187500.015625	-187500.015625	-187500.015625	-187500.015625	-187500.015625	-187500.015625	460.000000	445.000000	1018.000000	1608033593.002463
532	12448.267578	543.594421	-187500.015625	-187500.015625	-187500.015625	-187500.015625	-187500.015625	-187500.015625	459.000000	445.000000	1019.000000	1608033593.002465
533	12376.026367	493.325348	-187500.015625	-187500.015625	-187500.015625	-187500.015625	-187500.015625	-187500.015625	460.000000	445.000000	1018.000000	1608033593.002466
534	12336.597656	453.583923	-187500.015625	-187500.015625	-187500.015625	-187500.015625	-187500.015625	-187500.015625	460.000000	445.000000	1019.000000	1608033593.002468
535	12386.553711	474.594574	-187500.015625	-187500.015625	-187500.015625	-187500.015625	-187500.015625	-187500.015625	460.000000	445.000000	1019.000000	1608033593.002470
536	12453.028320	528.350525	-187500.015625	-187500.015625	-187500.015625	-187500.015625	-187500.015625	-187500.015625	460.000000	445.000000	1018.000000	1608033593.002472
537	12446.993164	542.499146	-187500.015625	-187500.015625	-187500.015625	-187500.015625	-187500.015625	-187500.015625	460.000000	445.000000	1019.000000	1608033593.002473
538	12374.125977	491.939514	-187500.015625	-187500.015625	-187500.015625	-187500.015625	-187500.015625	-187500.015625	460.000000	445.000000	1018.000000	1608033593.002475
539	12333.267578	447.057220	-187500.015625	-187500.015625	-187500.015625	-187500.015625	-187500.015625	-187500.015625	460.000000	445.000000	1019.000000	1608033593.002476
540	12382.821289	465.296234	-187500.015625	-187500.015625	-187500.015625	-187500.015625	-187500.015625	-187500.015625	460.000000	445.000000	1018.000000	1608033593.002478
541	12451.686523	519.700378	-187500.015625	-187500.015625	-187500.015625	-187500.015625	-187500.015625	-187500.015625	460.000000	444.000000	1019.000000	1608033593.002480
542	12445.071289	533.714905	-187500.015625	-187500.015625	-187500.015625	-187500.015625	-187500.015625	-187500.015625	460.000000	445.000000	1019.000000	1608033593.002482
543	12376.361328	490.106689	-187500.015625	-187500.015625	-187500.015625	-187500.015625	-187500.015625	-187500.015625	460.000000	444.000000	1018.000000	1608033593.002483
544	12328.573242	442.095123	-187500.015625	-187500.015625	-187500.015625	-187500.015625	-187500.015625	-187500.015625	460.000000	445.000000	1018.000000	1608033593.002485
545	12382.508789	466.614990	-187500.015625	-187500.015625	-187500.015625	-187500.015625	-187500.015625	-187500.015625	460.000000	445.000000	1018.000000	1608033593.002487
546	12452.804688	521.801453	-187500.015625	-187500.015625	-187500.015625	-187500.015625	-187500.015625	-187500.015625	460.000000	444.000000	1019.000000	1608033593.002488
547	12441.025391	529.065796	-187500.015625	-187500.015625	-187500.015625	-187500.015625	-187500.015625	-187500.015625	460.000000	445.000000	1019.000000	1608033593.002490
548	12370.036133	482.663544	-187500.015625	-187500.015625	-187500.015625	-187500.015625	-187500.015625	-187500.015625	460.000000	445.000000	1019.000000	1608033593.002491
549	12323.723633	433.176788	-187500.015625	-187500.015625	-187500.015625	-187500.015625	-187500.015625	-187500.015625	460.000000	446.000000	1018.000000	1608033593.002493
550	12370.549805	454.098022	-187500.015625	-187500.015625	-187500.015625	-187500.015625	-187500.015625	-187500.015625	460.000000	444.000000	1019.000000	1608033593.002494
551	12448.267578	521.265015	-187500.015625	-187500.015625	-187500.015625	-187500.015625	-187500.015625	-187500.015625	460.000000	445.000000	1019.000000	1608033593.002496
552	12443.528320	532.507935	-187500.015625	-187500.015625	-187500.015625	-187500.015625	-187500.015625	-187500.015625	460.000000	445.000000	1019.000000	1608033593.002498
553	12369.790039	485.390472	-187500.015625	-187500.015625	-187500.015625	-187500.015625	-187500.015625	-187500.015625	460.000000	444.000000	1019.000000	1608033593.002499
554	12326.897461	444.553833	-187500.015625	-187500.015625	-187500.015625	-187500.015625	-187500.015625	-187500.015625	460.000000	446.000000	1017.000000	1608033593.002501
555	12371.109375	457.316681	-187500.015625	-187500.015625	-187500.015625	-187500.015625	-187500.015625	-187500.015625	460.000000	445.000000	1018.000000	1608033593.002502
556	12441.516602	512.726624	-187500.015625	-187500.015625	-187500.015625	-187500.015625	-187500.015625	-187500.015625	460.000000	445.000000	1019.000000	1608033593.002504
557	12444.355469	534.296082	-187500.015625	-187500.015625	-187500.015625	-187500.015625	-187500.015625	-187500.015625	460.000000	445.000000	1019.000000	1608033593.002505
558	12370.594727	485.815155	-187500.015625	-187500.015625	-187500.015625	-187500.015625	-187500.015625	-187500.015625	460.000000	445.000000	1019.000000	1608033593.002507
559	12318.828125	430.181671	-187500.015625	-187500.015625	-187500.015625	-187500.015625	-187500.015625	-187500.015625	460.000000	445.000000	1018.000000	1608033593.002509
560	12350.388672	429.488770	-187500.015625	-187500.015625	-187500.015625	-187500.015625	-187500.015625	-187500.015625	460.000000	445.000000	1018.000000	1608033593.002511
561	12432.330078	499.069733	-187500.015625	-187500.015625	-187500.015625	-187500.015625	-187500.015625	-187500.015625	460.000000	445.000000	1017.000000	1608033593.002512
562	12443.528320	534.609009	-187500.015625	-187500.015625	-187500.015625	-187500.015625	-187500.015625	-187500.015625	460.000000	445.000000	1019.000000	1608033593.002514
563	12366.951172	482.864716	-187500.015625	-187500.015625	-187500.015625	-187500.015625	-187500.015625	-187500.015625	460.000000	444.000000	1019.000000	1608033593.002515
564	12314.223633	431.656860	-187500.015625	-187500.015625	-187500.015625	-187500.015625	-187500.015625	-187500.015625	460.000000	445.000000	1019.000000	1608033593.002517
565	12353.473633	441.424591	-187500.015625	-187500.015625	-187500.015625	-187500.015625	-187500.015625	-187500.015625	460.000000	444.000000	1019.000000	1608033593.002518
566	12433.850586	505.082336	-187500.015625	-187500.015625	-187500.015625	-187500.015625	-187500.015625	-187500.015625	460.000000	445.000000	1018.000000	1608033593.002520
567	12435.370117	526.428284	-187500.015625	-187500.015625	-187500.015625	-187500.015625	-187500.015625	-187500.015625	460.000000	445.000000	1017.000000	1608033593.002522
568	12355.462891	475.622742	-187500.015625	-187500.015625	-187500.015625	-187500.015625	-187500.015625	-187500.015625	460.000000	445.000000	1018.000000	1608033593.002523
569	12306.221680	426.739502	-187500.015625	-187500.015625	-187500.015625	-187500.015625	-187500.015625	-187500.015625	460.000000	445.000000	1019.000000	1608033593.002525
570	12347.729492	437.222443	-187500.015625	-187500.015625	-187500.015625	-187500.015625	-187500.015625	-187500.015625	460.000000	445.000000	1019.000000	1608033593.002526
571	12430.609375	500.790802	-187500.015625	-187500.015625	-187500.015625	-187500.015625	-187500.015625	-187500.015625	460.000000	445.000000	1018.000000	1608033593.002528
572	12435.638672	524.684814	-187500.015625	-187500.015625	-187500.015625	-187500.015625	-187500.015625	-187500.015625	460.000000	445.000000	1018.000000	1608033593.002530
573	12350.702148	473.074646	-187500.015625	-187500.015625	-187500.015625	-187500.015625	-187500.015625	-187500.015625	460.000000	444.000000	1018.000000	1608033593.002531
574	12296.811523	421.196259	-187500.015625	-187500.015625	-187500.015625	-187500.015625	-187500.015625	-187500.015625	460.000000	446.000000	1018.000000	1608033593.002532
575	12349.070312	439.301178	-187500.015625	-187500.015625	-187500.015625	-187500.015625	-187500.015625	-187500.015625	460.000000	445.000000	1018.000000	1608033593.002534
576	12452.513672	518.314575	-187500.015625	-187500.015625	-187500.015625	-187500.015625	-187500.015625	-187500.015625	460.000000	445.000000	1018.000000	1608033593.002536
577	12463.958008	547.751831	-187500.015625	-187500.015625	-187500.015625	-187500.015625	-187500.015625	-187500.015625	460.000000	445.000000	1018.000000	1608033593.002537
578	12355.574219	486.061005	-187500.015625	-187500.015625	-187500.015625	-187500.015625	-187500.015625	-187500.015625	459.000000	444.000000	1018.000000	1608033593.002539
579	12259.796875	405.080658	-187500.015625	-187500.015625	-187500.015625	-187500.015625	-187500.015625	-187500.015625	460.000000	445.000000	1018.000000	1608033593.002540
580	12317.666016	410.333313	-187500.015625	-187500.015625	-187500.015625	-187500.015625	-187500.015625	-187500.015625	461.000000	443.000000	1019.000000	1608033593.002542
581	12470.641602	509.619751	-187500.015625	-187500.015625	-187500.015625	-187500.015625	-187500.015625	-187500.015625	460.000000	445.000000	1018.000000	1608033593.002543
582	12514.205078	574.842163	-187500.015625	-187500.015625	-187500.015625	-187500.015625	-187500.015625	-187500.015625	460.000000	445.000000	1018.000000	1608033593.002546
583	12368.449219	499.092072	-187500.015625	-187500.015625	-187500.015625	-187500.015625	-187500.015625	-187500.015625	459.000000	445.000000	1018.000000	1608033593.002547
584	12247.056641	401.012634	-187500.015625	-187500.015625	-187500.015625	-187500.015625	-187500.015625	-187500.015625	460.000000	445.000000	1019.000000	1608033593.002549
585	12309.574219	405.728851	-187500.015625	-187500.015625	-187500.015625	-187500.015625	-187500.015625	-187500.015625	460.000000	445.000000	1018.000000	1608033593.002550
586	12476.876953	510.156189	-187500.015625	-187500.015625	-187500.015625	-187500.015625	-187500.015625	-187500.015625	460.000000	445.000000	1018.000000	1608033593.002552
587	12517.065430	570.729431	-187500.015625	-187500.015625	-187500.015625	-187500.015625	-187500.015625	-187500.015625	460.000000	445.000000	1018.000000	1608033593.002554
588	12370.169922	494.957001	-187500.015625	-187500.015625	-187500.015625	-187500.015625	-187500.015625	-187500.015625	459.000000	445.000000	1019.000000	1608033593.002555
589	12242.788086	392.496613	-187500.015625	-187500.015625	-187500.015625	-187500.015625	-187500.015625	-187500.015625	460.000000	445.000000	1019.000000	1608033593.002557
590	12303.025391	397.883392	-187500.015625	-187500.015625	-187500.015625	-187500.015625	-187500.015625	-187500.015625	461.000000	445.000000	1018.000000	1608033593.002558
591	12466.439453	499.963806	-187500.015625	-187500.015625	-187500.015625	-187500.015625	-187500.015625	-187500.015625	460.000000	445.000000	1018.000000	1608033593.002560
592	12501.486328	552.043335	-187500.015625	-187500.015625	-187500.015625	-187500.015625	-187500.015625	-187500.015625	460.000000	445.000000	1018.000000	1608033593.002561
593	12367.443359	492.185394	-187500.015625	-187500.015625	-187500.015625	-187500.015625	-187500.015625	-187500.015625	459.000000	444.000000	1019.000000	1608033593.002563
594	12252.287109	401.996124	-187500.015625	-187500.015625	-187500.015625	-187500.015625	-187500.015625	-187500.015625	460.000000	445.000000	1019.000000	1608033593.002564
595	12310.647461	406.891144	-187500.015625	-187500.015625	-187500.015625	-187500.015625	-187500.015625	-187500.015625	461.000000	445.000000	1018.000000	1608033593.002566
596	12471.021484	511.273773	-187500.015625	-187500.015625	-187500.015625	-187500.015625	-187500.015625	-187500.015625	460.000000	444.000000	1018.000000	1608033593.002568
597	12507.677734	570.327087	-187500.015625	-187500.015625	-187500.015625	-187500.015625	-187500.015625	-187500.015625	460.000000	445.000000	1018.000000	1608033593.002569
598	12377.925781	510.089142	-187500.015625	-187500.015625	-187500.015625	-187500.015625	-187500.015625	-187500.015625	459.000000	444.000000	1018.000000	1608033593.002571
599	12262.210938	416.390625	-187500.015625	-187500.015625	-187500.015625	-187500.015625	-187500.015625	-187500.015625	460.000000	445.000000	1019.000000	1608033593.002572
600	12313.106445	410.735626	-187500.015625	-187500.015625	-187500.015625	-187500.015625	-187500.015625	-187500.015625	460.000000	444.000000	1019.000000	1608033593.002573
601	12469.412109	513.866577	-187500.015625	-187500.015625	-187500.015625	-187500.015625	-187500.015625	-187500.015625	460.000000	445.000000	1018.000000	1608033593.002575
602	12511.723633	577.591431	-187500.015625	-187500.015625	-187500.015625	-187500.015625	-187500.015625	-187500.015625	460.000000	445.000000	1018.000000	1608033593.002577
603	12379.200195	510.357361	-187500.015625	-187500.015625	-187500.015625	-187500.015625	-187500.015625	-187500.015625	459.000000	444.000000	1018.000000	1608033593.482606
604	12269.855469	422.067963	-187500.015625	-187500.015625	-187500.015625	-187500.015625	-187500.015625	-187500.015625	460.000000	445.000000	1019.000000	1608033593.482760
605	12325.333008	426.895966	-187500.015625	-187500.015625	-187500.015625	-187500.015625	-187500.015625	-187500.015625	460.000000	445.000000	1018.000000	1608033593.482764
606	12474.127930	521.108582	-187500.015625	-187500.015625	-187500.015625	-187500.015625	-187500.015625	-187500.015625	460.000000	445.000000	1018.000000	1608033593.482765
607	12515.657227	577.792603	-187500.015625	-187500.015625	-187500.015625	-187500.015625	-187500.015625	-187500.015625	460.000000	445.000000	1018.000000	1608033593.482767
608	12388.878906	513.441895	-187500.015625	-187500.015625	-187500.015625	-187500.015625	-187500.015625	-187500.015625	459.000000	444.000000	1017.000000	1608033593.482768
609	12268.447266	414.580139	-187500.015625	-187500.015625	-187500.015625	-187500.015625	-187500.015625	-187500.015625	460.000000	445.000000	1019.000000	1608033593.482770
610	12318.358398	415.116577	-187500.015625	-187500.015625	-187500.015625	-187500.015625	-187500.015625	-187500.015625	460.000000	446.000000	1018.000000	1608033593.482772
611	12460.225586	505.015289	-187500.015625	-187500.015625	-187500.015625	-187500.015625	-187500.015625	-187500.015625	460.000000	445.000000	1019.000000	1608033593.482773
612	12493.417969	559.195923	-187500.015625	-187500.015625	-187500.015625	-187500.015625	-187500.015625	-187500.015625	460.000000	445.000000	1019.000000	1608033593.482775
613	12370.572266	499.136780	-187500.015625	-187500.015625	-187500.015625	-187500.015625	-187500.015625	-187500.015625	459.000000	444.000000	1018.000000	1608033593.482776
614	12263.083008	411.808533	-187500.015625	-187500.015625	-187500.015625	-187500.015625	-187500.015625	-187500.015625	460.000000	444.000000	1019.000000	1608033593.482778
615	12305.595703	407.673462	-187500.015625	-187500.015625	-187500.015625	-187500.015625	-187500.015625	-187500.015625	460.000000	445.000000	1018.000000	1608033593.482780
616	12463.824219	514.939453	-187500.015625	-187500.015625	-187500.015625	-187500.015625	-187500.015625	-187500.015625	460.000000	445.000000	1018.000000	1608033593.482781
617	12499.340820	564.202698	-187500.015625	-187500.015625	-187500.015625	-187500.015625	-187500.015625	-187500.015625	460.000000	445.000000	1018.000000	1608033593.482783
618	12373.657227	500.544952	-187500.015625	-187500.015625	-187500.015625	-187500.015625	-187500.015625	-187500.015625	460.000000	444.000000	1019.000000	1608033593.482785
619	12260.646484	411.875580	-187500.015625	-187500.015625	-187500.015625	-187500.015625	-187500.015625	-187500.015625	460.000000	445.000000	1019.000000	1608033593.482786
620	12301.169922	404.343048	-187500.015625	-187500.015625	-187500.015625	-187500.015625	-187500.015625	-187500.015625	460.000000	445.000000	1018.000000	1608033593.482788
621	12452.178711	502.891876	-187500.015625	-187500.015625	-187500.015625	-187500.015625	-187500.015625	-187500.015625	460.000000	444.000000	1018.000000	1608033593.482789
622	12502.738281	571.109375	-187500.015625	-187500.015625	-187500.015625	-187500.015625	-187500.015625	-187500.015625	460.000000	445.000000	1019.000000	1608033593.482791
623	12377.859375	505.842316	-187500.015625	-187500.015625	-187500.015625	-187500.015625	-187500.015625	-187500.015625	459.000000	444.000000	1019.000000	1608033593.482792
624	12269.542969	416.144775	-187500.015625	-187500.015625	-187500.015625	-187500.015625	-187500.015625	-187500.015625	460.000000	445.000000	1018.000000	1608033593.482794
625	12311.720703	411.361481	-187500.015625	-187500.015625	-187500.015625	-187500.015625	-187500.015625	-187500.015625	460.000000	445.000000	1018.000000	1608033593.482796
626	12459.532227	509.530334	-187500.015625	-187500.015625	-187500.015625	-187500.015625	-187500.015625	-187500.015625	460.000000	445.000000	1018.000000	1608033593.482797
627	12501.508789	570.550598	-187500.015625	-187500.015625	-187500.015625	-187500.015625	-187500.015625	-187500.015625	459.000000	445.000000	1018.000000	1608033593.482799
628	12380.094727	509.597412	-187500.015625	-187500.015625	-187500.015625	-187500.015625	-187500.015625	-187500.015625	459.000000	444.000000	1019.000000	1608033593.482800
629	12267.375000	420.413940	-187500.015625	-187500.015625	-187500.015625	-187500.015625	-187500.015625	-187500.015625	460.000000	444.000000	1019.000000	1608033593.482803
630	12305.618164	411.830872	-187500.015625	-187500.015625	-187500.015625	-187500.015625	-187500.015625	-187500.015625	461.000000	444.000000	1019.000000	1608033593.482805
631	12445.919922	497.415710	-187500.015625	-187500.015625	-187500.015625	-187500.015625	-187500.015625	-187500.015625	460.000000	444.000000	1018.000000	1608033593.482807
632	12496.881836	561.766357	-187500.015625	-187500.015625	-187500.015625	-187500.015625	-187500.015625	-187500.015625	460.000000	445.000000	1018.000000	1608033593.482808
633	12382.798828	510.714996	-187500.015625	-187500.015625	-187500.015625	-187500.015625	-187500.015625	-187500.015625	460.000000	445.000000	1018.000000	1608033593.482810
634	12269.274414	421.665649	-187500.015625	-187500.015625	-187500.015625	-187500.015625	-187500.015625	-187500.015625	460.000000	445.000000	1019.000000	1608033593.482812
635	12309.932617	415.965942	-187500.015625	-187500.015625	-187500.015625	-187500.015625	-187500.015625	-187500.015625	460.000000	445.000000	1019.000000	1608033593.482813
636	12461.231445	509.999725	-187500.015625	-187500.015625	-187500.015625	-187500.015625	-187500.015625	-187500.015625	460.000000	444.000000	1019.000000	1608033593.482815
637	12513.936523	573.389282	-187500.015625	-187500.015625	-187500.015625	-187500.015625	-187500.015625	-187500.015625	460.000000	445.000000	1018.000000	1608033593.482816
638	12397.037109	520.370972	-187500.015625	-187500.015625	-187500.015625	-187500.015625	-187500.015625	-187500.015625	459.000000	445.000000	1018.000000	1608033593.482818
639	12271.576172	423.654938	-187500.015625	-187500.015625	-187500.015625	-187500.015625	-187500.015625	-187500.015625	460.000000	445.000000	1019.000000	1608033593.482819
640	12304.053711	407.673462	-187500.015625	-187500.015625	-187500.015625	-187500.015625	-187500.015625	-187500.015625	460.000000	445.000000	1019.000000	1608033593.482821
641	12458.548828	502.891876	-187500.015625	-187500.015625	-187500.015625	-187500.015625	-187500.015625	-187500.015625	460.000000	444.000000	1018.000000	1608033593.482823
642	12517.736328	574.372742	-187500.015625	-187500.015625	-187500.015625	-187500.015625	-187500.015625	-187500.015625	460.000000	445.000000	1018.000000	1608033593.482824
643	12400.658203	522.561401	-187500.015625	-187500.015625	-187500.015625	-187500.015625	-187500.015625	-187500.015625	459.000000	444.000000	1019.000000	1608033593.482826
644	12275.666992	428.237061	-187500.015625	-187500.015625	-187500.015625	-187500.015625	-187500.015625	-187500.015625	460.000000	444.000000	1019.000000	1608033593.482827
645	12309.619141	415.407166	-187500.015625	-187500.015625	-187500.015625	-187500.015625	-187500.015625	-187500.015625	461.000000	444.000000	1019.000000	1608033593.482829
646	12452.201172	496.342834	-187500.015625	-187500.015625	-187500.015625	-187500.015625	-187500.015625	-187500.015625	460.000000	445.000000	1018.000000	1608033593.482831
647	12507.790039	565.566162	-187500.015625	-187500.015625	-187500.015625	-187500.015625	-187500.015625	-187500.015625	460.000000	446.000000	1018.000000	1608033593.482832
648	12389.303711	507.228119	-187500.015625	-187500.015625	-187500.015625	-187500.015625	-187500.015625	-187500.015625	459.000000	445.000000	1018.000000	1608033593.482834
649	12280.249023	426.873596	-187500.015625	-187500.015625	-187500.015625	-187500.015625	-187500.015625	-187500.015625	460.000000	444.000000	1018.000000	1608033593.482835
650	12321.644531	427.007721	-187500.015625	-187500.015625	-187500.015625	-187500.015625	-187500.015625	-187500.015625	460.000000	444.000000	1019.000000	1608033593.482837
651	12463.019531	514.157166	-187500.015625	-187500.015625	-187500.015625	-187500.015625	-187500.015625	-187500.015625	460.000000	445.000000	1018.000000	1608033593.482839
652	12507.342773	570.058899	-187500.015625	-187500.015625	-187500.015625	-187500.015625	-187500.015625	-187500.015625	460.000000	445.000000	1019.000000	1608033593.482841
653	12400.300781	523.231995	-187500.015625	-187500.015625	-187500.015625	-187500.015625	-187500.015625	-187500.015625	460.000000	445.000000	1018.000000	1608033593.482843
654	12288.072266	436.440155	-187500.015625	-187500.015625	-187500.015625	-187500.015625	-187500.015625	-187500.015625	460.000000	444.000000	1019.000000	1608033593.482844
655	12315.564453	422.515015	-187500.015625	-187500.015625	-187500.015625	-187500.015625	-187500.015625	-187500.015625	460.000000	444.000000	1019.000000	1608033593.482846
656	12444.712891	501.148438	-187500.015625	-187500.015625	-187500.015625	-187500.015625	-187500.015625	-187500.015625	460.000000	445.000000	1018.000000	1608033593.482847
657	12488.097656	556.156067	-187500.015625	-187500.015625	-187500.015625	-187500.015625	-187500.015625	-187500.015625	460.000000	446.000000	1018.000000	1608033593.482849
658	12393.259766	512.838379	-187500.015625	-187500.015625	-187500.015625	-187500.015625	-187500.015625	-187500.015625	460.000000	445.000000	1018.000000	1608033593.482851
659	12293.727539	434.316742	-187500.015625	-187500.015625	-187500.015625	-187500.015625	-187500.015625	-187500.015625	460.000000	445.000000	1019.000000	1608033593.482852
660	12325.333008	428.035889	-187500.015625	-187500.015625	-187500.015625	-187500.015625	-187500.015625	-187500.015625	460.000000	445.000000	1019.000000	1608033593.482854
661	12448.087891	505.238800	-187500.015625	-187500.015625	-187500.015625	-187500.015625	-187500.015625	-187500.015625	460.000000	445.000000	1018.000000	1608033593.482855
662	12491.584961	562.459290	-187500.015625	-187500.015625	-187500.015625	-187500.015625	-187500.015625	-187500.015625	460.000000	446.000000	1019.000000	1608033593.482857
663	12399.048828	521.309692	-187500.015625	-187500.015625	-187500.015625	-187500.015625	-187500.015625	-187500.015625	459.000000	445.000000	1019.000000	1608033593.482858
664	12300.253906	443.324493	-187500.015625	-187500.015625	-187500.015625	-187500.015625	-187500.015625	-187500.015625	460.000000	445.000000	1019.000000	1608033593.482860
665	12322.158203	430.293427	-187500.015625	-187500.015625	-187500.015625	-187500.015625	-187500.015625	-187500.015625	460.000000	445.000000	1019.000000	1608033593.482862
666	12440.801758	506.803436	-187500.015625	-187500.015625	-187500.015625	-187500.015625	-187500.015625	-187500.015625	460.000000	445.000000	1018.000000	1608033593.482863
667	12478.151367	556.133728	-187500.015625	-187500.015625	-187500.015625	-187500.015625	-187500.015625	-187500.015625	460.000000	445.000000	1018.000000	1608033593.482865
668	12387.515625	510.133850	-187500.015625	-187500.015625	-187500.015625	-187500.015625	-187500.015625	-187500.015625	460.000000	445.000000	1019.000000	1608033593.482866
669	12295.090820	437.177765	-187500.015625	-187500.015625	-187500.015625	-187500.015625	-187500.015625	-187500.015625	460.000000	445.000000	1019.000000	1608033593.482868
670	12323.343750	432.260376	-187500.015625	-187500.015625	-187500.015625	-187500.015625	-187500.015625	-187500.015625	461.000000	445.000000	1019.000000	1608033593.482870
671	12434.744141	502.087219	-187500.015625	-187500.015625	-187500.015625	-187500.015625	-187500.015625	-187500.015625	460.000000	445.000000	1019.000000	1608033593.482871
672	12473.300781	549.003540	-187500.015625	-187500.015625	-187500.015625	-187500.015625	-187500.015625	-187500.015625	460.000000	446.000000	1019.000000	1608033593.482873
673	12392.543945	514.581848	-187500.015625	-187500.015625	-187500.015625	-187500.015625	-187500.015625	-187500.015625	460.000000	445.000000	1019.000000	1608033593.482874
674	12306.266602	446.118439	-187500.015625	-187500.015625	-187500.015625	-187500.015625	-187500.015625	-187500.015625	460.000000	444.000000	1018.000000	1608033593.482876
675	12333.893555	437.334229	-187500.015625	-187500.015625	-187500.015625	-187500.015625	-187500.015625	-187500.015625	460.000000	445.000000	1018.000000	1608033593.482878
676	12438.767578	501.640198	-187500.015625	-187500.015625	-187500.015625	-187500.015625	-187500.015625	-187500.015625	460.000000	445.000000	1018.000000	1608033593.482880
677	12481.168945	557.139587	-187500.015625	-187500.015625	-187500.015625	-187500.015625	-187500.015625	-187500.015625	460.000000	445.000000	1018.000000	1608033593.482882
678	12399.160156	517.532288	-187500.015625	-187500.015625	-187500.015625	-187500.015625	-187500.015625	-187500.015625	460.000000	444.000000	1018.000000	1608033593.482883
679	12305.551758	439.636444	-187500.015625	-187500.015625	-187500.015625	-187500.015625	-187500.015625	-187500.015625	460.000000	445.000000	1018.000000	1608033593.482885
680	12325.801758	430.092255	-187500.015625	-187500.015625	-187500.015625	-187500.015625	-187500.015625	-187500.015625	460.000000	445.000000	1019.000000	1608033593.482886
681	12428.597656	495.895782	-187500.015625	-187500.015625	-187500.015625	-187500.015625	-187500.015625	-187500.015625	460.000000	444.000000	1019.000000	1608033593.482888
682	12469.076172	546.008423	-187500.015625	-187500.015625	-187500.015625	-187500.015625	-187500.015625	-187500.015625	460.000000	445.000000	1018.000000	1608033593.482890
683	12386.308594	500.701416	-187500.015625	-187500.015625	-187500.015625	-187500.015625	-187500.015625	-187500.015625	460.000000	445.000000	1018.000000	1608033593.482891
684	12305.551758	439.189423	-187500.015625	-187500.015625	-187500.015625	-187500.015625	-187500.015625	-187500.015625	460.000000	445.000000	1018.000000	1608033593.482893
685	12330.093750	433.757935	-187500.015625	-187500.015625	-187500.015625	-187500.015625	-187500.015625	-187500.015625	460.000000	445.000000	1018.000000	1608033593.482894
686	12429.983398	494.733490	-187500.015625	-187500.015625	-187500.015625	-187500.015625	-187500.015625	-187500.015625	460.000000	445.000000	1018.000000	1608033593.482896
687	12470.104492	543.259155	-187500.015625	-187500.015625	-187500.015625	-187500.015625	-187500.015625	-187500.015625	460.000000	446.000000	1019.000000	1608033593.482898
688	12399.406250	512.570190	-187500.015625	-187500.015625	-187500.015625	-187500.015625	-187500.015625	-187500.015625	460.000000	445.000000	1019.000000	1608033593.482899
689	12315.922852	447.012512	-187500.015625	-187500.015625	-187500.015625	-187500.015625	-187500.015625	-187500.015625	460.000000	445.000000	1019.000000	1608033593.482901
690	12329.601562	431.343964	-187500.015625	-187500.015625	-187500.015625	-187500.015625	-187500.015625	-187500.015625	460.000000	445.000000	1018.000000	1608033593.482902
691	12434.610352	501.595490	-187500.015625	-187500.015625	-187500.015625	-187500.015625	-187500.015625	-187500.015625	460.000000	444.000000	1019.000000	1608033593.482904
692	12477.502930	551.596313	-187500.015625	-187500.015625	-187500.015625	-187500.015625	-187500.015625	-187500.015625	460.000000	445.000000	1019.000000	1608033593.482906
693	12405.486328	515.833557	-187500.015625	-187500.015625	-187500.015625	-187500.015625	-187500.015625	-187500.015625	460.000000	445.000000	1018.000000	1608033593.482907
694	12320.147461	450.409973	-187500.015625	-187500.015625	-187500.015625	-187500.015625	-187500.015625	-187500.015625	460.000000	445.000000	1018.000000	1608033593.482909
695	12333.133789	438.720032	-187500.015625	-187500.015625	-187500.015625	-187500.015625	-187500.015625	-187500.015625	460.000000	446.000000	1018.000000	1608033593.482910
696	12428.620117	498.443878	-187500.015625	-187500.015625	-187500.015625	-187500.015625	-187500.015625	-187500.015625	460.000000	444.000000	1019.000000	1608033593.482912
697	12469.457031	546.857788	-187500.015625	-187500.015625	-187500.015625	-187500.015625	-187500.015625	-187500.015625	460.000000	445.000000	1019.000000	1608033593.482913
698	12395.785156	509.932678	-187500.015625	-187500.015625	-187500.015625	-187500.015625	-187500.015625	-187500.015625	460.000000	445.000000	1019.000000	1608033593.482916
699	12310.647461	441.201080	-187500.015625	-187500.015625	-187500.015625	-187500.015625	-187500.015625	-187500.015625	460.000000	445.000000	1018.000000	1608033593.482917
700	12331.568359	433.534424	-187500.015625	-187500.015625	-187500.015625	-187500.015625	-187500.015625	-187500.015625	460.000000	445.000000	1018.000000	1608033593.482919
701	12434.118164	505.238800	-187500.015625	-187500.015625	-187500.015625	-187500.015625	-187500.015625	-187500.015625	460.000000	445.000000	1019.000000	1608033593.482921
702	12478.106445	561.766357	-187500.015625	-187500.015625	-187500.015625	-187500.015625	-187500.015625	-187500.015625	460.000000	445.000000	1019.000000	1608033593.482922
703	12402.959961	520.750916	-187500.015625	-187500.015625	-187500.015625	-187500.015625	-187500.015625	-187500.015625	460.000000	445.000000	1018.000000	1608033593.482924
704	12319.811523	454.656830	-187500.015625	-187500.015625	-187500.015625	-187500.015625	-187500.015625	-187500.015625	460.000000	445.000000	1019.000000	1608033593.482926
705	12334.407227	441.312836	-187500.015625	-187500.015625	-187500.015625	-187500.015625	-187500.015625	-187500.015625	460.000000	446.000000	1017.000000	1608033593.482927
706	12426.988281	498.689758	-187500.015625	-187500.015625	-187500.015625	-187500.015625	-187500.015625	-187500.015625	460.000000	444.000000	1019.000000	1608033593.482929
707	12469.121094	546.835388	-187500.015625	-187500.015625	-187500.015625	-187500.015625	-187500.015625	-187500.015625	460.000000	445.000000	1018.000000	1608033593.482930
708	12404.100586	515.386536	-187500.015625	-187500.015625	-187500.015625	-187500.015625	-187500.015625	-187500.015625	460.000000	445.000000	1018.000000	1608033593.482932
709	12324.795898	454.545044	-187500.015625	-187500.015625	-187500.015625	-187500.015625	-187500.015625	-187500.015625	460.000000	444.000000	1018.000000	1608033593.482934
710	12338.073242	444.039734	-187500.015625	-187500.015625	-187500.015625	-187500.015625	-187500.015625	-187500.015625	460.000000	445.000000	1019.000000	1608033593.482935
711	12426.719727	499.136780	-187500.015625	-187500.015625	-187500.015625	-187500.015625	-187500.015625	-187500.015625	460.000000	444.000000	1018.000000	1608033593.482937
712	12464.181641	543.974365	-187500.015625	-187500.015625	-187500.015625	-187500.015625	-187500.015625	-187500.015625	460.000000	445.000000	1019.000000	1608033593.482938
713	12394.109375	509.239777	-187500.015625	-187500.015625	-187500.015625	-187500.015625	-187500.015625	-187500.015625	460.000000	444.000000	1018.000000	1608033593.482940
714	12300.120117	433.556763	-187500.015625	-187500.015625	-187500.015625	-187500.015625	-187500.015625	-187500.015625	460.000000	446.000000	1018.000000	1608033593.482942
715	12308.836914	415.407166	-187500.015625	-187500.015625	-187500.015625	-187500.015625	-187500.015625	-187500.015625	460.000000	446.000000	1018.000000	1608033593.482943
716	12415.745117	488.810272	-187500.015625	-187500.015625	-187500.015625	-187500.015625	-187500.015625	-187500.015625	460.000000	445.000000	1019.000000	1608033593.482945
717	12467.377930	550.188171	-187500.015625	-187500.015625	-187500.015625	-187500.015625	-187500.015625	-187500.015625	460.000000	445.000000	1018.000000	1608033593.482946
718	12402.333984	519.298035	-187500.015625	-187500.015625	-187500.015625	-187500.015625	-187500.015625	-187500.015625	460.000000	445.000000	1019.000000	1608033593.482948
719	12313.955078	447.034882	-187500.015625	-187500.015625	-187500.015625	-187500.015625	-187500.015625	-187500.015625	460.000000	444.000000	1019.000000	1608033593.482949
720	12327.545898	436.395447	-187500.015625	-187500.015625	-187500.015625	-187500.015625	-187500.015625	-187500.015625	460.000000	445.000000	1018.000000	1608033593.482951
721	12422.607422	497.505096	-187500.015625	-187500.015625	-187500.015625	-187500.015625	-187500.015625	-187500.015625	460.000000	445.000000	1018.000000	1608033593.482953
722	12469.188477	550.277588	-187500.015625	-187500.015625	-187500.015625	-187500.015625	-187500.015625	-187500.015625	460.000000	445.000000	1019.000000	1608033593.482955
723	12406.872070	522.293213	-187500.015625	-187500.015625	-187500.015625	-187500.015625	-187500.015625	-187500.015625	460.000000	444.000000	1019.000000	1608033593.482956
724	12321.108398	454.142731	-187500.015625	-187500.015625	-187500.015625	-187500.015625	-187500.015625	-187500.015625	460.000000	444.000000	1019.000000	1608033593.962066
725	12326.427734	435.769592	-187500.015625	-187500.015625	-187500.015625	-187500.015625	-187500.015625	-187500.015625	460.000000	445.000000	1019.000000	1608033593.962893
726	12411.431641	488.810272	-187500.015625	-187500.015625	-187500.015625	-187500.015625	-187500.015625	-187500.015625	460.000000	445.000000	1019.000000	1608033593.962902
727	12463.175781	546.745972	-187500.015625	-187500.015625	-187500.015625	-187500.015625	-187500.015625	-187500.015625	460.000000	445.000000	1018.000000	1608033593.962911
728	12400.077148	515.520630	-187500.015625	-187500.015625	-187500.015625	-187500.015625	-187500.015625	-187500.015625	460.000000	445.000000	1018.000000	1608033593.962921
729	12306.981445	437.825958	-187500.015625	-187500.015625	-187500.015625	-187500.015625	-187500.015625	-187500.015625	460.000000	445.000000	1018.000000	1608033593.962929
730	12322.583008	430.695740	-187500.015625	-187500.015625	-187500.015625	-187500.015625	-187500.015625	-187500.015625	460.000000	445.000000	1019.000000	1608033593.962938
731	12429.714844	512.257263	-187500.015625	-187500.015625	-187500.015625	-187500.015625	-187500.015625	-187500.015625	460.000000	445.000000	1019.000000	1608033593.962947
732	12474.284180	558.212463	-187500.015625	-187500.015625	-187500.015625	-187500.015625	-187500.015625	-187500.015625	460.000000	445.000000	1019.000000	1608033593.962957
733	12411.811523	524.908325	-187500.015625	-187500.015625	-187500.015625	-187500.015625	-187500.015625	-187500.015625	460.000000	445.000000	1019.000000	1608033593.962965
734	12324.840820	452.689850	-187500.015625	-187500.015625	-187500.015625	-187500.015625	-187500.015625	-187500.015625	460.000000	445.000000	1018.000000	1608033593.962975
735	12326.405273	428.639374	-187500.015625	-187500.015625	-187500.015625	-187500.015625	-187500.015625	-187500.015625	460.000000	445.000000	1017.000000	1608033593.962983
736	12412.057617	482.909424	-187500.015625	-187500.015625	-187500.015625	-187500.015625	-187500.015625	-187500.015625	460.000000	444.000000	1019.000000	1608033593.962993
737	12462.818359	542.655640	-187500.015625	-187500.015625	-187500.015625	-187500.015625	-187500.015625	-187500.015625	460.000000	445.000000	1019.000000	1608033593.963002
738	12408.503906	518.023987	-187500.015625	-187500.015625	-187500.015625	-187500.015625	-187500.015625	-187500.015625	460.000000	444.000000	1019.000000	1608033593.963011
739	12328.349609	455.573242	-187500.015625	-187500.015625	-187500.015625	-187500.015625	-187500.015625	-187500.015625	460.000000	445.000000	1018.000000	1608033593.963020
740	12333.938477	434.428497	-187500.015625	-187500.015625	-187500.015625	-187500.015625	-187500.015625	-187500.015625	460.000000	445.000000	1018.000000	1608033593.963029
741	12420.751953	486.508057	-187500.015625	-187500.015625	-187500.015625	-187500.015625	-187500.015625	-187500.015625	460.000000	444.000000	1019.000000	1608033593.963038
742	12466.819336	537.313538	-187500.015625	-187500.015625	-187500.015625	-187500.015625	-187500.015625	-187500.015625	460.000000	446.000000	1019.000000	1608033593.963047
743	12410.895508	515.721802	-187500.015625	-187500.015625	-187500.015625	-187500.015625	-187500.015625	-187500.015625	460.000000	444.000000	1019.000000	1608033593.963056
744	12326.249023	448.308929	-187500.015625	-187500.015625	-187500.015625	-187500.015625	-187500.015625	-187500.015625	460.000000	445.000000	1019.000000	1608033593.963066
745	12326.382812	423.878479	-187500.015625	-187500.015625	-187500.015625	-187500.015625	-187500.015625	-187500.015625	460.000000	446.000000	1018.000000	1608033593.963087
746	12415.186523	478.439087	-187500.015625	-187500.015625	-187500.015625	-187500.015625	-187500.015625	-187500.015625	460.000000	445.000000	1018.000000	1608033593.963096
747	12461.991211	527.702332	-187500.015625	-187500.015625	-187500.015625	-187500.015625	-187500.015625	-187500.015625	460.000000	445.000000	1019.000000	1608033593.963105
748	12413.577148	514.939453	-187500.015625	-187500.015625	-187500.015625	-187500.015625	-187500.015625	-187500.015625	460.000000	445.000000	1018.000000	1608033593.963115
749	12333.491211	456.802582	-187500.015625	-187500.015625	-187500.015625	-187500.015625	-187500.015625	-187500.015625	460.000000	445.000000	1019.000000	1608033593.963123
750	12334.139648	436.104858	-187500.015625	-187500.015625	-187500.015625	-187500.015625	-187500.015625	-187500.015625	460.000000	446.000000	1018.000000	1608033593.963132
751	12417.198242	481.881256	-187500.015625	-187500.015625	-187500.015625	-187500.015625	-187500.015625	-187500.015625	460.000000	444.000000	1019.000000	1608033593.963141
752	12468.831055	538.654663	-187500.015625	-187500.015625	-187500.015625	-187500.015625	-187500.015625	-187500.015625	460.000000	445.000000	1019.000000	1608033593.963151
753	12414.225586	519.566284	-187500.015625	-187500.015625	-187500.015625	-187500.015625	-187500.015625	-187500.015625	460.000000	445.000000	1018.000000	1608033593.963160
754	12324.327148	449.493561	-187500.015625	-187500.015625	-187500.015625	-187500.015625	-187500.015625	-187500.015625	460.000000	445.000000	1018.000000	1608033593.963168
755	12325.109375	431.165131	-187500.015625	-187500.015625	-187500.015625	-187500.015625	-187500.015625	-187500.015625	460.000000	445.000000	1018.000000	1608033593.963178
756	12409.128906	479.199036	-187500.015625	-187500.015625	-187500.015625	-187500.015625	-187500.015625	-187500.015625	460.000000	444.000000	1019.000000	1608033593.963187
757	12456.202148	526.271790	-187500.015625	-187500.015625	-187500.015625	-187500.015625	-187500.015625	-187500.015625	460.000000	445.000000	1018.000000	1608033593.963196
758	12407.139648	511.162018	-187500.015625	-187500.015625	-187500.015625	-187500.015625	-187500.015625	-187500.015625	460.000000	445.000000	1019.000000	1608033593.963206
759	12326.382812	452.108734	-187500.015625	-187500.015625	-187500.015625	-187500.015625	-187500.015625	-187500.015625	460.000000	444.000000	1018.000000	1608033593.963217
760	12325.735352	427.432404	-187500.015625	-187500.015625	-187500.015625	-187500.015625	-187500.015625	-187500.015625	460.000000	446.000000	1018.000000	1608033593.963228
761	12414.180664	477.388550	-187500.015625	-187500.015625	-187500.015625	-187500.015625	-187500.015625	-187500.015625	460.000000	445.000000	1018.000000	1608033593.963240
762	12457.856445	518.314575	-187500.015625	-187500.015625	-187500.015625	-187500.015625	-187500.015625	-187500.015625	460.000000	444.000000	1019.000000	1608033593.963251
763	12408.883789	505.283508	-187500.015625	-187500.015625	-187500.015625	-187500.015625	-187500.015625	-187500.015625	460.000000	445.000000	1019.000000	1608033593.963262
764	12320.482422	444.978516	-187500.015625	-187500.015625	-187500.015625	-187500.015625	-187500.015625	-187500.015625	460.000000	445.000000	1018.000000	1608033593.963272
765	12310.423828	417.172943	-187500.015625	-187500.015625	-187500.015625	-187500.015625	-187500.015625	-187500.015625	460.000000	445.000000	1018.000000	1608033593.963280
766	12394.041992	468.023163	-187500.015625	-187500.015625	-187500.015625	-187500.015625	-187500.015625	-187500.015625	460.000000	445.000000	1018.000000	1608033593.963289
767	12444.891602	522.673157	-187500.015625	-187500.015625	-187500.015625	-187500.015625	-187500.015625	-187500.015625	460.000000	445.000000	1019.000000	1608033593.963298
768	12390.800781	502.780121	-187500.015625	-187500.015625	-187500.015625	-187500.015625	-187500.015625	-187500.015625	460.000000	445.000000	1019.000000	1608033593.963313
769	12303.583984	435.747253	-187500.015625	-187500.015625	-187500.015625	-187500.015625	-187500.015625	-187500.015625	460.000000	445.000000	1018.000000	1608033593.963322
770	12291.178711	402.823120	-187500.015625	-187500.015625	-187500.015625	-187500.015625	-187500.015625	-187500.015625	460.000000	445.000000	1018.000000	1608033593.963331
771	12377.545898	452.309875	-187500.015625	-187500.015625	-187500.015625	-187500.015625	-187500.015625	-187500.015625	460.000000	445.000000	1019.000000	1608033593.963340
772	12436.934570	514.671265	-187500.015625	-187500.015625	-187500.015625	-187500.015625	-187500.015625	-187500.015625	460.000000	446.000000	1018.000000	1608033593.963349
773	12385.235352	497.505096	-187500.015625	-187500.015625	-187500.015625	-187500.015625	-187500.015625	-187500.015625	460.000000	445.000000	1018.000000	1608033593.963358
774	12297.012695	431.411011	-187500.015625	-187500.015625	-187500.015625	-187500.015625	-187500.015625	-187500.015625	460.000000	444.000000	1019.000000	1608033593.963367
775	12292.989258	406.980560	-187500.015625	-187500.015625	-187500.015625	-187500.015625	-187500.015625	-187500.015625	460.000000	446.000000	1019.000000	1608033593.963376
776	12370.818359	450.342926	-187500.015625	-187500.015625	-187500.015625	-187500.015625	-187500.015625	-187500.015625	460.000000	445.000000	1017.000000	1608033593.963386
777	12429.872070	510.044434	-187500.015625	-187500.015625	-187500.015625	-187500.015625	-187500.015625	-187500.015625	460.000000	445.000000	1018.000000	1608033593.963397
778	12399.026367	509.887970	-187500.015625	-187500.015625	-187500.015625	-187500.015625	-187500.015625	-187500.015625	460.000000	445.000000	1018.000000	1608033593.963407
779	12309.127930	444.218567	-187500.015625	-187500.015625	-187500.015625	-187500.015625	-187500.015625	-187500.015625	460.000000	445.000000	1018.000000	1608033593.963417
780	12305.484375	417.821136	-187500.015625	-187500.015625	-187500.015625	-187500.015625	-187500.015625	-187500.015625	460.000000	445.000000	1019.000000	1608033593.963426
781	12394.511719	467.106750	-187500.015625	-187500.015625	-187500.015625	-187500.015625	-187500.015625	-187500.015625	460.000000	445.000000	1018.000000	1608033593.963435
782	12458.281250	530.608032	-187500.015625	-187500.015625	-187500.015625	-187500.015625	-187500.015625	-187500.015625	460.000000	445.000000	1019.000000	1608033593.963444
783	12411.766602	516.571167	-187500.015625	-187500.015625	-187500.015625	-187500.015625	-187500.015625	-187500.015625	460.000000	445.000000	1019.000000	1608033593.963453
784	12319.722656	448.957123	-187500.015625	-187500.015625	-187500.015625	-187500.015625	-187500.015625	-187500.015625	460.000000	444.000000	1018.000000	1608033593.963462
785	12309.351562	420.972748	-187500.015625	-187500.015625	-187500.015625	-187500.015625	-187500.015625	-187500.015625	460.000000	445.000000	1018.000000	1608033593.963471
786	12393.707031	464.580994	-187500.015625	-187500.015625	-187500.015625	-187500.015625	-187500.015625	-187500.015625	460.000000	444.000000	1019.000000	1608033593.963480
787	12463.153320	535.771301	-187500.015625	-187500.015625	-187500.015625	-187500.015625	-187500.015625	-187500.015625	460.000000	446.000000	1019.000000	1608033593.963490
788	12416.259766	521.980286	-187500.015625	-187500.015625	-187500.015625	-187500.015625	-187500.015625	-187500.015625	460.000000	445.000000	1018.000000	1608033593.963499
789	12316.682617	446.654907	-187500.015625	-187500.015625	-187500.015625	-187500.015625	-187500.015625	-187500.015625	460.000000	445.000000	1019.000000	1608033593.963508
790	12304.992188	415.027191	-187500.015625	-187500.015625	-187500.015625	-187500.015625	-187500.015625	-187500.015625	460.000000	445.000000	1019.000000	1608033593.963517
791	12391.158203	461.764679	-187500.015625	-187500.015625	-187500.015625	-187500.015625	-187500.015625	-187500.015625	460.000000	444.000000	1019.000000	1608033593.963530
792	12455.241211	521.667358	-187500.015625	-187500.015625	-187500.015625	-187500.015625	-187500.015625	-187500.015625	460.000000	445.000000	1018.000000	1608033593.963539
793	12408.771484	511.609070	-187500.015625	-187500.015625	-187500.015625	-187500.015625	-187500.015625	-187500.015625	460.000000	445.000000	1019.000000	1608033593.963548
794	12291.648438	433.422668	-187500.015625	-187500.015625	-187500.015625	-187500.015625	-187500.015625	-187500.015625	460.000000	445.000000	1018.000000	1608033593.963558
795	12254.857422	382.237183	-187500.015625	-187500.015625	-187500.015625	-187500.015625	-187500.015625	-187500.015625	460.000000	445.000000	1018.000000	1608033593.963567
796	12393.326172	450.991119	-187500.015625	-187500.015625	-187500.015625	-187500.015625	-187500.015625	-187500.015625	461.000000	444.000000	1018.000000	1608033593.963576
797	12523.749023	559.933533	-187500.015625	-187500.015625	-187500.015625	-187500.015625	-187500.015625	-187500.015625	460.000000	445.000000	1019.000000	1608033593.963584
798	12461.656250	555.396118	-187500.015625	-187500.015625	-187500.015625	-187500.015625	-187500.015625	-187500.015625	460.000000	444.000000	1019.000000	1608033593.963594
799	12292.005859	451.281708	-187500.015625	-187500.015625	-187500.015625	-187500.015625	-187500.015625	-187500.015625	460.000000	445.000000	1018.000000	1608033593.963603
800	12239.457031	387.042786	-187500.015625	-187500.015625	-187500.015625	-187500.015625	-187500.015625	-187500.015625	460.000000	446.000000	1017.000000	1608033593.963612
801	12384.005859	458.925995	-187500.015625	-187500.015625	-187500.015625	-187500.015625	-187500.015625	-187500.015625	461.000000	444.000000	1019.000000	1608033593.963621
802	12517.266602	559.665283	-187500.015625	-187500.015625	-187500.015625	-187500.015625	-187500.015625	-187500.015625	460.000000	445.000000	1018.000000	1608033593.963631
803	12459.644531	558.704163	-187500.015625	-187500.015625	-187500.015625	-187500.015625	-187500.015625	-187500.015625	460.000000	444.000000	1019.000000	1608033593.963639
804	12289.078125	451.594635	-187500.015625	-187500.015625	-187500.015625	-187500.015625	-187500.015625	-187500.015625	460.000000	445.000000	1018.000000	1608033593.963648
805	12241.066406	387.959229	-187500.015625	-187500.015625	-187500.015625	-187500.015625	-187500.015625	-187500.015625	460.000000	445.000000	1019.000000	1608033593.963657
806	12377.077148	452.153412	-187500.015625	-187500.015625	-187500.015625	-187500.015625	-187500.015625	-187500.015625	460.000000	445.000000	1018.000000	1608033593.963667
807	12499.720703	549.584656	-187500.015625	-187500.015625	-187500.015625	-187500.015625	-187500.015625	-187500.015625	460.000000	445.000000	1019.000000	1608033593.963676
808	12451.105469	552.780945	-187500.015625	-187500.015625	-187500.015625	-187500.015625	-187500.015625	-187500.015625	460.000000	445.000000	1019.000000	1608033593.963685
809	12297.057617	452.801636	-187500.015625	-187500.015625	-187500.015625	-187500.015625	-187500.015625	-187500.015625	460.000000	445.000000	1018.000000	1608033593.963694
810	12255.573242	395.715271	-187500.015625	-187500.015625	-187500.015625	-187500.015625	-187500.015625	-187500.015625	460.000000	445.000000	1018.000000	1608033593.963703
811	12381.926758	457.026093	-187500.015625	-187500.015625	-187500.015625	-187500.015625	-187500.015625	-187500.015625	460.000000	445.000000	1017.000000	1608033593.963713
812	12496.390625	548.958801	-187500.015625	-187500.015625	-187500.015625	-187500.015625	-187500.015625	-187500.015625	460.000000	445.000000	1019.000000	1608033593.963722
813	12442.277344	543.996765	-187500.015625	-187500.015625	-187500.015625	-187500.015625	-187500.015625	-187500.015625	460.000000	445.000000	1018.000000	1608033593.963731
814	12292.163086	444.173859	-187500.015625	-187500.015625	-187500.015625	-187500.015625	-187500.015625	-187500.015625	460.000000	444.000000	1018.000000	1608033593.963741
815	12264.043945	401.057343	-187500.015625	-187500.015625	-187500.015625	-187500.015625	-187500.015625	-187500.015625	460.000000	446.000000	1018.000000	1608033593.963754
816	12381.301758	461.988190	-187500.015625	-187500.015625	-187500.015625	-187500.015625	-187500.015625	-187500.015625	460.000000	445.000000	1018.000000	1608033593.963763
817	12490.466797	547.327148	-187500.015625	-187500.015625	-187500.015625	-187500.015625	-187500.015625	-187500.015625	460.000000	445.000000	1018.000000	1608033593.963772
818	12446.077148	548.310608	-187500.015625	-187500.015625	-187500.015625	-187500.015625	-187500.015625	-187500.015625	460.000000	444.000000	1019.000000	1608033593.963781
819	12311.206055	462.837555	-187500.015625	-187500.015625	-187500.015625	-187500.015625	-187500.015625	-187500.015625	460.000000	444.000000	1019.000000	1608033593.963790
820	12267.173828	398.330414	-187500.015625	-187500.015625	-187500.015625	-187500.015625	-187500.015625	-187500.015625	460.000000	446.000000	1018.000000	1608033593.963799
821	12369.410156	442.139832	-187500.015625	-187500.015625	-187500.015625	-187500.015625	-187500.015625	-187500.015625	460.000000	444.000000	1018.000000	1608033593.963808
822	12478.799805	534.452515	-187500.015625	-187500.015625	-187500.015625	-187500.015625	-187500.015625	-187500.015625	460.000000	445.000000	1019.000000	1608033593.963818
823	12434.967773	538.073547	-187500.015625	-187500.015625	-187500.015625	-187500.015625	-187500.015625	-187500.015625	460.000000	446.000000	1019.000000	1608033593.963827
824	12306.958984	451.996948	-187500.015625	-187500.015625	-187500.015625	-187500.015625	-187500.015625	-187500.015625	460.000000	445.000000	1019.000000	1608033593.963836
825	12278.974609	406.757019	-187500.015625	-187500.015625	-187500.015625	-187500.015625	-187500.015625	-187500.015625	460.000000	446.000000	1018.000000	1608033593.963845
826	12386.799805	458.970703	-187500.015625	-187500.015625	-187500.015625	-187500.015625	-187500.015625	-187500.015625	460.000000	444.000000	1018.000000	1608033593.963855
827	12482.733398	541.560425	-187500.015625	-187500.015625	-187500.015625	-187500.015625	-187500.015625	-187500.015625	460.000000	445.000000	1018.000000	1608033593.963864
828	12438.521484	540.107544	-187500.015625	-187500.015625	-187500.015625	-187500.015625	-187500.015625	-187500.015625	460.000000	445.000000	1018.000000	1608033593.963872
829	12315.721680	450.521759	-187500.015625	-187500.015625	-187500.015625	-187500.015625	-187500.015625	-187500.015625	460.000000	445.000000	1019.000000	1608033593.963881
830	12282.439453	403.784241	-187500.015625	-187500.015625	-187500.015625	-187500.015625	-187500.015625	-187500.015625	460.000000	445.000000	1019.000000	1608033593.963891
831	12379.959961	462.166992	-187500.015625	-187500.015625	-187500.015625	-187500.015625	-187500.015625	-187500.015625	461.000000	444.000000	1019.000000	1608033593.963900
832	12469.389648	540.733398	-187500.015625	-187500.015625	-187500.015625	-187500.015625	-187500.015625	-187500.015625	460.000000	445.000000	1018.000000	1608033593.963909
833	12438.030273	540.442810	-187500.015625	-187500.015625	-187500.015625	-187500.015625	-187500.015625	-187500.015625	460.000000	445.000000	1018.000000	1608033593.963918
834	12340.062500	470.437134	-187500.015625	-187500.015625	-187500.015625	-187500.015625	-187500.015625	-187500.015625	460.000000	444.000000	1018.000000	1608033593.963927
835	12307.562500	424.034943	-187500.015625	-187500.015625	-187500.015625	-187500.015625	-187500.015625	-187500.015625	460.000000	445.000000	1019.000000	1608033593.963936
836	12384.363281	463.217529	-187500.015625	-187500.015625	-187500.015625	-187500.015625	-187500.015625	-187500.015625	460.000000	445.000000	1019.000000	1608033593.963945
837	12451.686523	526.115356	-187500.015625	-187500.015625	-187500.015625	-187500.015625	-187500.015625	-187500.015625	460.000000	445.000000	1018.000000	1608033593.963954
838	12420.059570	521.823792	-187500.015625	-187500.015625	-187500.015625	-187500.015625	-187500.015625	-187500.015625	460.000000	445.000000	1018.000000	1608033593.963968
839	12331.323242	457.428436	-187500.015625	-187500.015625	-187500.015625	-187500.015625	-187500.015625	-187500.015625	460.000000	445.000000	1018.000000	1608033593.963977
840	12313.642578	430.919281	-187500.015625	-187500.015625	-187500.015625	-187500.015625	-187500.015625	-187500.015625	460.000000	445.000000	1019.000000	1608033593.963986
841	12380.362305	464.268066	-187500.015625	-187500.015625	-187500.015625	-187500.015625	-187500.015625	-187500.015625	460.000000	444.000000	1019.000000	1608033593.963995
842	12441.047852	518.091064	-187500.015625	-187500.015625	-187500.015625	-187500.015625	-187500.015625	-187500.015625	460.000000	445.000000	1018.000000	1608033593.964004
843	12411.542969	515.185364	-187500.015625	-187500.015625	-187500.015625	-187500.015625	-187500.015625	-187500.015625	460.000000	445.000000	1018.000000	1608033593.964012
844	12344.554688	466.994995	-187500.015625	-187500.015625	-187500.015625	-187500.015625	-187500.015625	-187500.015625	460.000000	444.000000	1018.000000	1608033594.441511
845	12328.170898	438.697662	-187500.015625	-187500.015625	-187500.015625	-187500.015625	-187500.015625	-187500.015625	460.000000	445.000000	1018.000000	1608033594.441630
846	12379.826172	464.312775	-187500.015625	-187500.015625	-187500.015625	-187500.015625	-187500.015625	-187500.015625	460.000000	444.000000	1019.000000	1608033594.441632
847	12442.746094	523.455505	-187500.015625	-187500.015625	-187500.015625	-187500.015625	-187500.015625	-187500.015625	460.000000	444.000000	1019.000000	1608033594.441634
848	12418.114258	518.135742	-187500.015625	-187500.015625	-187500.015625	-187500.015625	-187500.015625	-187500.015625	460.000000	445.000000	1018.000000	1608033594.441636
849	12340.822266	462.301117	-187500.015625	-187500.015625	-187500.015625	-187500.015625	-187500.015625	-187500.015625	460.000000	445.000000	1019.000000	1608033594.441637
850	12319.096680	429.935791	-187500.015625	-187500.015625	-187500.015625	-187500.015625	-187500.015625	-187500.015625	460.000000	445.000000	1018.000000	1608033594.441639
851	12377.501953	462.748138	-187500.015625	-187500.015625	-187500.015625	-187500.015625	-187500.015625	-187500.015625	460.000000	443.000000	1019.000000	1608033594.441640
852	12435.281250	518.828674	-187500.015625	-187500.015625	-187500.015625	-187500.015625	-187500.015625	-187500.015625	460.000000	445.000000	1019.000000	1608033594.441642
853	12412.392578	512.592529	-187500.015625	-187500.015625	-187500.015625	-187500.015625	-187500.015625	-187500.015625	460.000000	445.000000	1019.000000	1608033594.441644
854	12340.934570	457.853119	-187500.015625	-187500.015625	-187500.015625	-187500.015625	-187500.015625	-187500.015625	460.000000	445.000000	1019.000000	1608033594.441645
855	12330.250000	442.229248	-187500.015625	-187500.015625	-187500.015625	-187500.015625	-187500.015625	-187500.015625	460.000000	445.000000	1018.000000	1608033594.441647
856	12389.548828	478.372009	-187500.015625	-187500.015625	-187500.015625	-187500.015625	-187500.015625	-187500.015625	460.000000	445.000000	1018.000000	1608033594.441648
857	12442.992188	529.423401	-187500.015625	-187500.015625	-187500.015625	-187500.015625	-187500.015625	-187500.015625	460.000000	445.000000	1019.000000	1608033594.441650
858	12415.455078	519.700378	-187500.015625	-187500.015625	-187500.015625	-187500.015625	-187500.015625	-187500.015625	460.000000	445.000000	1019.000000	1608033594.441652
859	12347.013672	466.190308	-187500.015625	-187500.015625	-187500.015625	-187500.015625	-187500.015625	-187500.015625	460.000000	444.000000	1019.000000	1608033594.441653
860	12326.517578	435.546082	-187500.015625	-187500.015625	-187500.015625	-187500.015625	-187500.015625	-187500.015625	460.000000	445.000000	1019.000000	1608033594.441655
861	12372.271484	455.774414	-187500.015625	-187500.015625	-187500.015625	-187500.015625	-187500.015625	-187500.015625	460.000000	445.000000	1018.000000	1608033594.441661
862	12431.056641	512.324341	-187500.015625	-187500.015625	-187500.015625	-187500.015625	-187500.015625	-187500.015625	460.000000	445.000000	1018.000000	1608033594.441662
863	12414.739258	520.147400	-187500.015625	-187500.015625	-187500.015625	-187500.015625	-187500.015625	-187500.015625	460.000000	444.000000	1018.000000	1608033594.441664
864	12354.993164	475.734497	-187500.015625	-187500.015625	-187500.015625	-187500.015625	-187500.015625	-187500.015625	460.000000	444.000000	1019.000000	1608033594.441666
865	12331.814453	443.279785	-187500.015625	-187500.015625	-187500.015625	-187500.015625	-187500.015625	-187500.015625	460.000000	445.000000	1018.000000	1608033594.441667
866	12381.614258	469.453674	-187500.015625	-187500.015625	-187500.015625	-187500.015625	-187500.015625	-187500.015625	460.000000	445.000000	1019.000000	1608033594.441669
867	12430.497070	514.559509	-187500.015625	-187500.015625	-187500.015625	-187500.015625	-187500.015625	-187500.015625	460.000000	445.000000	1018.000000	1608033594.441670
868	12409.822266	510.692627	-187500.015625	-187500.015625	-187500.015625	-187500.015625	-187500.015625	-187500.015625	460.000000	445.000000	1019.000000	1608033594.441672
869	12345.829102	461.027069	-187500.015625	-187500.015625	-187500.015625	-187500.015625	-187500.015625	-187500.015625	460.000000	444.000000	1018.000000	1608033594.441674
870	12326.963867	434.070862	-187500.015625	-187500.015625	-187500.015625	-187500.015625	-187500.015625	-187500.015625	460.000000	444.000000	1019.000000	1608033594.441675
871	12380.653320	466.167969	-187500.015625	-187500.015625	-187500.015625	-187500.015625	-187500.015625	-187500.015625	460.000000	444.000000	1019.000000	1608033594.441677
872	12434.074219	513.553650	-187500.015625	-187500.015625	-187500.015625	-187500.015625	-187500.015625	-187500.015625	460.000000	445.000000	1018.000000	1608033594.441678
873	12415.231445	509.798584	-187500.015625	-187500.015625	-187500.015625	-187500.015625	-187500.015625	-187500.015625	460.000000	445.000000	1019.000000	1608033594.441680
874	12350.880859	460.825897	-187500.015625	-187500.015625	-187500.015625	-187500.015625	-187500.015625	-187500.015625	460.000000	445.000000	1019.000000	1608033594.441682
875	12329.624023	435.903717	-187500.015625	-187500.015625	-187500.015625	-187500.015625	-187500.015625	-187500.015625	460.000000	445.000000	1018.000000	1608033594.441683
876	12381.010742	464.759796	-187500.015625	-187500.015625	-187500.015625	-187500.015625	-187500.015625	-187500.015625	460.000000	445.000000	1019.000000	1608033594.441685
877	12424.194336	500.656708	-187500.015625	-187500.015625	-187500.015625	-187500.015625	-187500.015625	-187500.015625	460.000000	444.000000	1019.000000	1608033594.441687
878	12403.965820	500.522583	-187500.015625	-187500.015625	-187500.015625	-187500.015625	-187500.015625	-187500.015625	460.000000	445.000000	1019.000000	1608033594.441688
879	12347.729492	463.776337	-187500.015625	-187500.015625	-187500.015625	-187500.015625	-187500.015625	-187500.015625	460.000000	444.000000	1018.000000	1608033594.441690
880	12328.573242	441.402222	-187500.015625	-187500.015625	-187500.015625	-187500.015625	-187500.015625	-187500.015625	460.000000	446.000000	1019.000000	1608033594.441692
881	12368.248047	458.233093	-187500.015625	-187500.015625	-187500.015625	-187500.015625	-187500.015625	-187500.015625	460.000000	445.000000	1018.000000	1608033594.441693
882	12423.457031	508.099823	-187500.015625	-187500.015625	-187500.015625	-187500.015625	-187500.015625	-187500.015625	460.000000	445.000000	1018.000000	1608033594.441695
883	12412.616211	515.252380	-187500.015625	-187500.015625	-187500.015625	-187500.015625	-187500.015625	-187500.015625	460.000000	445.000000	1018.000000	1608033594.441696
884	12343.392578	464.625702	-187500.015625	-187500.015625	-187500.015625	-187500.015625	-187500.015625	-187500.015625	460.000000	445.000000	1018.000000	1608033594.441698
885	12330.138672	440.307007	-187500.015625	-187500.015625	-187500.015625	-187500.015625	-187500.015625	-187500.015625	460.000000	445.000000	1019.000000	1608033594.441700
886	12371.712891	458.858948	-187500.015625	-187500.015625	-187500.015625	-187500.015625	-187500.015625	-187500.015625	460.000000	444.000000	1019.000000	1608033594.441702
887	12423.457031	507.026947	-187500.015625	-187500.015625	-187500.015625	-187500.015625	-187500.015625	-187500.015625	460.000000	445.000000	1019.000000	1608033594.441704
888	12403.608398	504.992950	-187500.015625	-187500.015625	-187500.015625	-187500.015625	-187500.015625	-187500.015625	460.000000	445.000000	1018.000000	1608033594.441706
889	12347.572266	465.676239	-187500.015625	-187500.015625	-187500.015625	-187500.015625	-187500.015625	-187500.015625	460.000000	445.000000	1018.000000	1608033594.441707
890	12316.458984	428.751160	-187500.015625	-187500.015625	-187500.015625	-187500.015625	-187500.015625	-187500.015625	460.000000	445.000000	1018.000000	1608033594.441709
891	12353.003906	445.045563	-187500.015625	-187500.015625	-187500.015625	-187500.015625	-187500.015625	-187500.015625	460.000000	444.000000	1018.000000	1608033594.441710
892	12410.783203	503.741241	-187500.015625	-187500.015625	-187500.015625	-187500.015625	-187500.015625	-187500.015625	460.000000	444.000000	1019.000000	1608033594.441712
893	12410.425781	517.755798	-187500.015625	-187500.015625	-187500.015625	-187500.015625	-187500.015625	-187500.015625	460.000000	445.000000	1019.000000	1608033594.441713
894	12358.368164	478.282623	-187500.015625	-187500.015625	-187500.015625	-187500.015625	-187500.015625	-187500.015625	460.000000	444.000000	1019.000000	1608033594.441715
895	12324.662109	436.484863	-187500.015625	-187500.015625	-187500.015625	-187500.015625	-187500.015625	-187500.015625	460.000000	445.000000	1018.000000	1608033594.441717
896	12361.586914	450.253510	-187500.015625	-187500.015625	-187500.015625	-187500.015625	-187500.015625	-187500.015625	460.000000	445.000000	1018.000000	1608033594.441718
897	12416.750977	499.203857	-187500.015625	-187500.015625	-187500.015625	-187500.015625	-187500.015625	-187500.015625	460.000000	445.000000	1018.000000	1608033594.441720
898	12415.164062	515.945312	-187500.015625	-187500.015625	-187500.015625	-187500.015625	-187500.015625	-187500.015625	460.000000	445.000000	1018.000000	1608033594.441721
899	12346.075195	463.664581	-187500.015625	-187500.015625	-187500.015625	-187500.015625	-187500.015625	-187500.015625	460.000000	444.000000	1018.000000	1608033594.441723
900	12314.469727	425.510132	-187500.015625	-187500.015625	-187500.015625	-187500.015625	-187500.015625	-187500.015625	460.000000	445.000000	1019.000000	1608033594.441725
901	12356.446289	444.553833	-187500.015625	-187500.015625	-187500.015625	-187500.015625	-187500.015625	-187500.015625	460.000000	444.000000	1019.000000	1608033594.441726
902	12410.582031	490.576080	-187500.015625	-187500.015625	-187500.015625	-187500.015625	-187500.015625	-187500.015625	460.000000	444.000000	1019.000000	1608033594.441728
903	12408.615234	502.780121	-187500.015625	-187500.015625	-187500.015625	-187500.015625	-187500.015625	-187500.015625	460.000000	445.000000	1018.000000	1608033594.441729
904	12345.627930	455.930878	-187500.015625	-187500.015625	-187500.015625	-187500.015625	-187500.015625	-187500.015625	460.000000	445.000000	1018.000000	1608033594.441731
905	12314.804688	419.497528	-187500.015625	-187500.015625	-187500.015625	-187500.015625	-187500.015625	-187500.015625	460.000000	445.000000	1019.000000	1608033594.441733
906	12362.034180	447.101929	-187500.015625	-187500.015625	-187500.015625	-187500.015625	-187500.015625	-187500.015625	460.000000	444.000000	1019.000000	1608033594.441734
907	12416.662109	496.342834	-187500.015625	-187500.015625	-187500.015625	-187500.015625	-187500.015625	-187500.015625	460.000000	445.000000	1019.000000	1608033594.441736
908	12410.380859	505.641144	-187500.015625	-187500.015625	-187500.015625	-187500.015625	-187500.015625	-187500.015625	460.000000	445.000000	1019.000000	1608033594.441738
909	12356.803711	467.665527	-187500.015625	-187500.015625	-187500.015625	-187500.015625	-187500.015625	-187500.015625	460.000000	444.000000	1019.000000	1608033594.441740
910	12336.172852	443.592712	-187500.015625	-187500.015625	-187500.015625	-187500.015625	-187500.015625	-187500.015625	461.000000	445.000000	1019.000000	1608033594.441742
911	12372.941406	458.858948	-187500.015625	-187500.015625	-187500.015625	-187500.015625	-187500.015625	-187500.015625	460.000000	445.000000	1018.000000	1608033594.441744
912	12426.206055	503.763611	-187500.015625	-187500.015625	-187500.015625	-187500.015625	-187500.015625	-187500.015625	460.000000	445.000000	1018.000000	1608033594.441745
913	12418.696289	513.173706	-187500.015625	-187500.015625	-187500.015625	-187500.015625	-187500.015625	-187500.015625	460.000000	445.000000	1019.000000	1608033594.441747
914	12360.983398	475.332184	-187500.015625	-187500.015625	-187500.015625	-187500.015625	-187500.015625	-187500.015625	460.000000	445.000000	1019.000000	1608033594.441748
915	12330.138672	440.552856	-187500.015625	-187500.015625	-187500.015625	-187500.015625	-187500.015625	-187500.015625	460.000000	445.000000	1019.000000	1608033594.441750
916	12363.576172	452.823975	-187500.015625	-187500.015625	-187500.015625	-187500.015625	-187500.015625	-187500.015625	460.000000	445.000000	1019.000000	1608033594.441752
917	12417.711914	499.852051	-187500.015625	-187500.015625	-187500.015625	-187500.015625	-187500.015625	-187500.015625	460.000000	445.000000	1018.000000	1608033594.441753
918	12414.695312	510.022095	-187500.015625	-187500.015625	-187500.015625	-187500.015625	-187500.015625	-187500.015625	460.000000	445.000000	1018.000000	1608033594.441755
919	12355.686523	463.865723	-187500.015625	-187500.015625	-187500.015625	-187500.015625	-187500.015625	-187500.015625	460.000000	445.000000	1018.000000	1608033594.441756
920	12318.805664	422.738525	-187500.015625	-187500.015625	-187500.015625	-187500.015625	-187500.015625	-187500.015625	460.000000	446.000000	1019.000000	1608033594.441758
921	12356.200195	440.575226	-187500.015625	-187500.015625	-187500.015625	-187500.015625	-187500.015625	-187500.015625	460.000000	444.000000	1018.000000	1608033594.441760
922	12405.127930	482.864716	-187500.015625	-187500.015625	-187500.015625	-187500.015625	-187500.015625	-187500.015625	460.000000	445.000000	1019.000000	1608033594.441761
923	12406.894531	497.974487	-187500.015625	-187500.015625	-187500.015625	-187500.015625	-187500.015625	-187500.015625	460.000000	445.000000	1018.000000	1608033594.441763
924	12342.320312	451.214661	-187500.015625	-187500.015625	-187500.015625	-187500.015625	-187500.015625	-187500.015625	460.000000	444.000000	1018.000000	1608033594.441764
925	12296.074219	402.487854	-187500.015625	-187500.015625	-187500.015625	-187500.015625	-187500.015625	-187500.015625	460.000000	445.000000	1018.000000	1608033594.441766
926	12340.263672	423.274963	-187500.015625	-187500.015625	-187500.015625	-187500.015625	-187500.015625	-187500.015625	460.000000	445.000000	1018.000000	1608033594.441768
927	12404.301758	480.696594	-187500.015625	-187500.015625	-187500.015625	-187500.015625	-187500.015625	-187500.015625	460.000000	445.000000	1018.000000	1608033594.441769
928	12399.786133	500.544952	-187500.015625	-187500.015625	-187500.015625	-187500.015625	-187500.015625	-187500.015625	460.000000	445.000000	1019.000000	1608033594.441771
929	12339.481445	458.121338	-187500.015625	-187500.015625	-187500.015625	-187500.015625	-187500.015625	-187500.015625	460.000000	445.000000	1019.000000	1608033594.441772
930	12300.767578	410.892090	-187500.015625	-187500.015625	-187500.015625	-187500.015625	-187500.015625	-187500.015625	460.000000	445.000000	1019.000000	1608033594.441774
931	12339.861328	427.208862	-187500.015625	-187500.015625	-187500.015625	-187500.015625	-187500.015625	-187500.015625	460.000000	445.000000	1017.000000	1608033594.441777
932	12400.501953	480.338959	-187500.015625	-187500.015625	-187500.015625	-187500.015625	-187500.015625	-187500.015625	460.000000	445.000000	1018.000000	1608033594.441778
933	12410.984375	506.848145	-187500.015625	-187500.015625	-187500.015625	-187500.015625	-187500.015625	-187500.015625	460.000000	445.000000	1018.000000	1608033594.441780
934	12357.250977	470.593597	-187500.015625	-187500.015625	-187500.015625	-187500.015625	-187500.015625	-187500.015625	460.000000	445.000000	1019.000000	1608033594.441781
935	12323.276367	433.534424	-187500.015625	-187500.015625	-187500.015625	-187500.015625	-187500.015625	-187500.015625	460.000000	445.000000	1018.000000	1608033594.441783
936	12359.597656	444.509125	-187500.015625	-187500.015625	-187500.015625	-187500.015625	-187500.015625	-187500.015625	460.000000	445.000000	1018.000000	1608033594.441784
937	12422.071289	494.621735	-187500.015625	-187500.015625	-187500.015625	-187500.015625	-187500.015625	-187500.015625	460.000000	445.000000	1018.000000	1608033594.441786
938	12416.639648	505.328217	-187500.015625	-187500.015625	-187500.015625	-187500.015625	-187500.015625	-187500.015625	460.000000	445.000000	1018.000000	1608033594.441787
939	12352.110352	461.205872	-187500.015625	-187500.015625	-187500.015625	-187500.015625	-187500.015625	-187500.015625	460.000000	444.000000	1019.000000	1608033594.441789
940	12312.324219	419.206940	-187500.015625	-187500.015625	-187500.015625	-187500.015625	-187500.015625	-187500.015625	460.000000	445.000000	1019.000000	1608033594.441791
941	12349.696289	433.467377	-187500.015625	-187500.015625	-187500.015625	-187500.015625	-187500.015625	-187500.015625	460.000000	445.000000	1019.000000	1608033594.441792
942	12400.635742	476.896790	-187500.015625	-187500.015625	-187500.015625	-187500.015625	-187500.015625	-187500.015625	460.000000	445.000000	1018.000000	1608033594.441794
943	12401.842773	498.019196	-187500.015625	-187500.015625	-187500.015625	-187500.015625	-187500.015625	-187500.015625	460.000000	445.000000	1018.000000	1608033594.441795
944	12344.197266	457.853119	-187500.015625	-187500.015625	-187500.015625	-187500.015625	-187500.015625	-187500.015625	460.000000	445.000000	1018.000000	1608033594.441797
945	12307.763672	419.274017	-187500.015625	-187500.015625	-187500.015625	-187500.015625	-187500.015625	-187500.015625	460.000000	445.000000	1018.000000	1608033594.441798
946	12333.737305	423.967865	-187500.015625	-187500.015625	-187500.015625	-187500.015625	-187500.015625	-187500.015625	460.000000	445.000000	1018.000000	1608033594.441800
947	12403.206055	486.485687	-187500.015625	-187500.015625	-187500.015625	-187500.015625	-187500.015625	-187500.015625	460.000000	445.000000	1019.000000	1608033594.441802
948	12398.646484	495.068756	-187500.015625	-187500.015625	-187500.015625	-187500.015625	-187500.015625	-187500.015625	460.000000	445.000000	1018.000000	1608033594.441804
949	12340.867188	449.806488	-187500.015625	-187500.015625	-187500.015625	-187500.015625	-187500.015625	-187500.015625	460.000000	445.000000	1018.000000	1608033594.441805
950	12305.685547	414.915405	-187500.015625	-187500.015625	-187500.015625	-187500.015625	-187500.015625	-187500.015625	460.000000	445.000000	1019.000000	1608033594.441807
951	12338.810547	426.493622	-187500.015625	-187500.015625	-187500.015625	-187500.015625	-187500.015625	-187500.015625	460.000000	445.000000	1019.000000	1608033594.441808
952	12393.304688	471.085358	-187500.015625	-187500.015625	-187500.015625	-187500.015625	-187500.015625	-187500.015625	460.000000	445.000000	1019.000000	1608033594.441810
953	12387.247070	479.355499	-187500.015625	-187500.015625	-187500.015625	-187500.015625	-187500.015625	-187500.015625	460.000000	445.000000	1019.000000	1608033594.441812
954	12338.520508	450.298218	-187500.015625	-187500.015625	-187500.015625	-187500.015625	-187500.015625	-187500.015625	460.000000	445.000000	1017.000000	1608033594.441814
955	12314.492188	427.499451	-187500.015625	-187500.015625	-187500.015625	-187500.015625	-187500.015625	-187500.015625	460.000000	446.000000	1018.000000	1608033594.441816
956	12347.662109	439.971710	-187500.015625	-187500.015625	-187500.015625	-187500.015625	-187500.015625	-187500.015625	460.000000	445.000000	1019.000000	1608033594.441817
957	12401.999023	488.229126	-187500.015625	-187500.015625	-187500.015625	-187500.015625	-187500.015625	-187500.015625	460.000000	445.000000	1019.000000	1608033594.441819
958	12403.295898	499.963806	-187500.015625	-187500.015625	-187500.015625	-187500.015625	-187500.015625	-187500.015625	460.000000	445.000000	1018.000000	1608033594.441820
959	12344.398438	455.640289	-187500.015625	-187500.015625	-187500.015625	-187500.015625	-187500.015625	-187500.015625	460.000000	445.000000	1018.000000	1608033594.441822
960	12299.069336	416.100067	-187500.015625	-187500.015625	-187500.015625	-187500.015625	-187500.015625	-187500.015625	460.000000	445.000000	1019.000000	1608033594.441823
961	12324.125977	423.252625	-187500.015625	-187500.015625	-187500.015625	-187500.015625	-187500.015625	-187500.015625	460.000000	445.000000	1018.000000	1608033594.441825
962	12393.282227	479.064911	-187500.015625	-187500.015625	-187500.015625	-187500.015625	-187500.015625	-187500.015625	460.000000	445.000000	1018.000000	1608033594.441827
963	12397.372070	493.615906	-187500.015625	-187500.015625	-187500.015625	-187500.015625	-187500.015625	-187500.015625	460.000000	445.000000	1018.000000	1608033594.441828
964	12337.804688	449.068878	-187500.015625	-187500.015625	-187500.015625	-187500.015625	-187500.015625	-187500.015625	460.000000	445.000000	1018.000000	1608033594.921136
965	12298.443359	409.998047	-187500.015625	-187500.015625	-187500.015625	-187500.015625	-187500.015625	-187500.015625	460.000000	445.000000	1019.000000	1608033594.921277
966	12325.041992	419.072845	-187500.015625	-187500.015625	-187500.015625	-187500.015625	-187500.015625	-187500.015625	460.000000	445.000000	1018.000000	1608033594.921279
967	12387.873047	471.353577	-187500.015625	-187500.015625	-187500.015625	-187500.015625	-187500.015625	-187500.015625	460.000000	445.000000	1019.000000	1608033594.921281
968	12392.455078	490.687836	-187500.015625	-187500.015625	-187500.015625	-187500.015625	-187500.015625	-187500.015625	460.000000	445.000000	1019.000000	1608033594.921282
969	12348.846680	462.077606	-187500.015625	-187500.015625	-187500.015625	-187500.015625	-187500.015625	-187500.015625	460.000000	444.000000	1018.000000	1608033594.921284
970	12312.390625	425.778351	-187500.015625	-187500.015625	-187500.015625	-187500.015625	-187500.015625	-187500.015625	460.000000	445.000000	1018.000000	1608033594.921285
971	12335.211914	430.360474	-187500.015625	-187500.015625	-187500.015625	-187500.015625	-187500.015625	-187500.015625	460.000000	445.000000	1018.000000	1608033594.921287
972	12389.213867	475.846283	-187500.015625	-187500.015625	-187500.015625	-187500.015625	-187500.015625	-187500.015625	460.000000	444.000000	1019.000000	1608033594.921288
973	12396.634766	492.967712	-187500.015625	-187500.015625	-187500.015625	-187500.015625	-187500.015625	-187500.015625	460.000000	445.000000	1018.000000	1608033594.921290
974	12336.217773	449.582977	-187500.015625	-187500.015625	-187500.015625	-187500.015625	-187500.015625	-187500.015625	460.000000	444.000000	1019.000000	1608033594.921292
975	12306.266602	417.485870	-187500.015625	-187500.015625	-187500.015625	-187500.015625	-187500.015625	-187500.015625	460.000000	445.000000	1019.000000	1608033594.921293
976	12336.016602	428.058228	-187500.015625	-187500.015625	-187500.015625	-187500.015625	-187500.015625	-187500.015625	460.000000	445.000000	1019.000000	1608033594.921295
977	12389.012695	470.101868	-187500.015625	-187500.015625	-187500.015625	-187500.015625	-187500.015625	-187500.015625	460.000000	444.000000	1018.000000	1608033594.921297
978	12392.007812	483.512909	-187500.015625	-187500.015625	-187500.015625	-187500.015625	-187500.015625	-187500.015625	460.000000	446.000000	1018.000000	1608033594.921301
979	12329.624023	438.161224	-187500.015625	-187500.015625	-187500.015625	-187500.015625	-187500.015625	-187500.015625	460.000000	444.000000	1019.000000	1608033594.921302
980	12293.146484	403.180756	-187500.015625	-187500.015625	-187500.015625	-187500.015625	-187500.015625	-187500.015625	460.000000	445.000000	1018.000000	1608033594.921304
981	12321.018555	413.261383	-187500.015625	-187500.015625	-187500.015625	-187500.015625	-187500.015625	-187500.015625	460.000000	445.000000	1018.000000	1608033594.921305
982	12382.932617	467.710236	-187500.015625	-187500.015625	-187500.015625	-187500.015625	-187500.015625	-187500.015625	460.000000	445.000000	1018.000000	1608033594.921307
983	12396.903320	490.978394	-187500.015625	-187500.015625	-187500.015625	-187500.015625	-187500.015625	-187500.015625	460.000000	446.000000	1017.000000	1608033594.921309
984	12342.364258	453.069855	-187500.015625	-187500.015625	-187500.015625	-187500.015625	-187500.015625	-187500.015625	460.000000	445.000000	1018.000000	1608033594.921310
985	12293.034180	405.639435	-187500.015625	-187500.015625	-187500.015625	-187500.015625	-187500.015625	-187500.015625	460.000000	445.000000	1019.000000	1608033594.921312
986	12325.623047	419.050476	-187500.015625	-187500.015625	-187500.015625	-187500.015625	-187500.015625	-187500.015625	460.000000	445.000000	1019.000000	1608033594.921313
987	12388.766602	473.499329	-187500.015625	-187500.015625	-187500.015625	-187500.015625	-187500.015625	-187500.015625	460.000000	444.000000	1019.000000	1608033594.921315
988	12396.209961	493.213562	-187500.015625	-187500.015625	-187500.015625	-187500.015625	-187500.015625	-187500.015625	460.000000	445.000000	1019.000000	1608033594.921317
989	12350.523438	461.742310	-187500.015625	-187500.015625	-187500.015625	-187500.015625	-187500.015625	-187500.015625	460.000000	445.000000	1018.000000	1608033594.921318
990	12309.417969	418.625793	-187500.015625	-187500.015625	-187500.015625	-187500.015625	-187500.015625	-187500.015625	461.000000	445.000000	1019.000000	1608033594.921320
991	12332.976562	425.532501	-187500.015625	-187500.015625	-187500.015625	-187500.015625	-187500.015625	-187500.015625	460.000000	445.000000	1018.000000	1608033594.921321
992	12386.822266	469.453674	-187500.015625	-187500.015625	-187500.015625	-187500.015625	-187500.015625	-187500.015625	460.000000	444.000000	1018.000000	1608033594.921323
993	12396.634766	492.945343	-187500.015625	-187500.015625	-187500.015625	-187500.015625	-187500.015625	-187500.015625	460.000000	446.000000	1019.000000	1608033594.921325
994	12355.641602	466.950287	-187500.015625	-187500.015625	-187500.015625	-187500.015625	-187500.015625	-187500.015625	460.000000	445.000000	1019.000000	1608033594.921327
995	12309.574219	422.738525	-187500.015625	-187500.015625	-187500.015625	-187500.015625	-187500.015625	-187500.015625	460.000000	445.000000	1018.000000	1608033594.921328
996	12329.847656	423.342010	-187500.015625	-187500.015625	-187500.015625	-187500.015625	-187500.015625	-187500.015625	460.000000	445.000000	1018.000000	1608033594.921331
997	12385.503906	467.956116	-187500.015625	-187500.015625	-187500.015625	-187500.015625	-187500.015625	-187500.015625	460.000000	444.000000	1019.000000	1608033594.921332
998	12393.214844	488.162079	-187500.015625	-187500.015625	-187500.015625	-187500.015625	-187500.015625	-187500.015625	460.000000	446.000000	1018.000000	1608033594.921334
999	12347.750977	459.149506	-187500.015625	-187500.015625	-187500.015625	-187500.015625	-187500.015625	-187500.015625	460.000000	445.000000	1018.000000	1608033594.921335
1000	12305.819336	417.105896	-187500.015625	-187500.015625	-187500.015625	-187500.015625	-187500.015625	-187500.015625	460.000000	445.000000	1019.000000	1608033594.921337
1001	12337.223633	428.549988	-187500.015625	-187500.015625	-187500.015625	-187500.015625	-187500.015625	-187500.015625	460.000000	445.000000	1018.000000	1608033594.921355
1002	12396.343750	473.029938	-187500.015625	-187500.015625	-187500.015625	-187500.015625	-187500.015625	-187500.015625	460.000000	445.000000	1019.000000	1608033594.921356
1003	12398.244141	482.529449	-187500.015625	-187500.015625	-187500.015625	-187500.015625	-187500.015625	-187500.015625	460.000000	446.000000	1018.000000	1608033594.921358
1004	12353.294922	456.623779	-187500.015625	-187500.015625	-187500.015625	-187500.015625	-187500.015625	-187500.015625	460.000000	445.000000	1018.000000	1608033594.921360
1005	12311.876953	422.179749	-187500.015625	-187500.015625	-187500.015625	-187500.015625	-187500.015625	-187500.015625	460.000000	446.000000	1019.000000	1608033594.921361
1006	12328.953125	420.570404	-187500.015625	-187500.015625	-187500.015625	-187500.015625	-187500.015625	-187500.015625	460.000000	445.000000	1018.000000	1608033594.921363
1007	12382.709961	463.776337	-187500.015625	-187500.015625	-187500.015625	-187500.015625	-187500.015625	-187500.015625	460.000000	445.000000	1018.000000	1608033594.921365
1008	12396.679688	492.721832	-187500.015625	-187500.015625	-187500.015625	-187500.015625	-187500.015625	-187500.015625	460.000000	446.000000	1018.000000	1608033594.921366
1009	12352.981445	464.469238	-187500.015625	-187500.015625	-187500.015625	-187500.015625	-187500.015625	-187500.015625	460.000000	445.000000	1019.000000	1608033594.921368
1010	12303.963867	413.954285	-187500.015625	-187500.015625	-187500.015625	-187500.015625	-187500.015625	-187500.015625	460.000000	445.000000	1019.000000	1608033594.921369
1011	12325.936523	416.435333	-187500.015625	-187500.015625	-187500.015625	-187500.015625	-187500.015625	-187500.015625	460.000000	445.000000	1018.000000	1608033594.921371
1012	12382.977539	462.994019	-187500.015625	-187500.015625	-187500.015625	-187500.015625	-187500.015625	-187500.015625	460.000000	445.000000	1019.000000	1608033594.921373
1013	12396.232422	488.318542	-187500.015625	-187500.015625	-187500.015625	-187500.015625	-187500.015625	-187500.015625	460.000000	446.000000	1018.000000	1608033594.921410
1014	12344.041016	453.561584	-187500.015625	-187500.015625	-187500.015625	-187500.015625	-187500.015625	-187500.015625	460.000000	445.000000	1018.000000	1608033594.921412
1015	12296.610352	405.974731	-187500.015625	-187500.015625	-187500.015625	-187500.015625	-187500.015625	-187500.015625	460.000000	445.000000	1019.000000	1608033594.921414
1016	12315.385742	401.102051	-187500.015625	-187500.015625	-187500.015625	-187500.015625	-187500.015625	-187500.015625	460.000000	445.000000	1019.000000	1608033594.921416
1017	12381.502930	461.004700	-187500.015625	-187500.015625	-187500.015625	-187500.015625	-187500.015625	-187500.015625	460.000000	445.000000	1018.000000	1608033594.921419
1018	12399.137695	494.889954	-187500.015625	-187500.015625	-187500.015625	-187500.015625	-187500.015625	-187500.015625	460.000000	445.000000	1019.000000	1608033594.921421
1019	12350.992188	464.312775	-187500.015625	-187500.015625	-187500.015625	-187500.015625	-187500.015625	-187500.015625	460.000000	445.000000	1018.000000	1608033594.921422
1020	12310.781250	427.611206	-187500.015625	-187500.015625	-187500.015625	-187500.015625	-187500.015625	-187500.015625	460.000000	446.000000	1018.000000	1608033594.921424
1021	12333.781250	432.416840	-187500.015625	-187500.015625	-187500.015625	-187500.015625	-187500.015625	-187500.015625	460.000000	445.000000	1018.000000	1608033594.921426
1022	12394.600586	478.126160	-187500.015625	-187500.015625	-187500.015625	-187500.015625	-187500.015625	-187500.015625	460.000000	444.000000	1019.000000	1608033594.921427
1023	12400.233398	488.184448	-187500.015625	-187500.015625	-187500.015625	-187500.015625	-187500.015625	-187500.015625	460.000000	446.000000	1019.000000	1608033594.921429
1024	12358.078125	464.312775	-187500.015625	-187500.015625	-187500.015625	-187500.015625	-187500.015625	-187500.015625	460.000000	444.000000	1018.000000	1608033594.921432
1025	12318.493164	428.617035	-187500.015625	-187500.015625	-187500.015625	-187500.015625	-187500.015625	-187500.015625	460.000000	445.000000	1019.000000	1608033594.921448
1026	12332.999023	422.313843	-187500.015625	-187500.015625	-187500.015625	-187500.015625	-187500.015625	-187500.015625	460.000000	445.000000	1018.000000	1608033594.921450
1027	12388.632812	464.826874	-187500.015625	-187500.015625	-187500.015625	-187500.015625	-187500.015625	-187500.015625	460.000000	445.000000	1018.000000	1608033594.921452
1028	12405.486328	491.984222	-187500.015625	-187500.015625	-187500.015625	-187500.015625	-187500.015625	-187500.015625	460.000000	446.000000	1018.000000	1608033594.921453
1029	12368.135742	477.522644	-187500.015625	-187500.015625	-187500.015625	-187500.015625	-187500.015625	-187500.015625	460.000000	445.000000	1018.000000	1608033594.921455
1030	12320.527344	430.651031	-187500.015625	-187500.015625	-187500.015625	-187500.015625	-187500.015625	-187500.015625	460.000000	445.000000	1019.000000	1608033594.921457
1031	12339.637695	431.880402	-187500.015625	-187500.015625	-187500.015625	-187500.015625	-187500.015625	-187500.015625	461.000000	445.000000	1019.000000	1608033594.921476
1032	12397.059570	476.606232	-187500.015625	-187500.015625	-187500.015625	-187500.015625	-187500.015625	-187500.015625	460.000000	445.000000	1018.000000	1608033594.921477
1033	12411.208008	502.042511	-187500.015625	-187500.015625	-187500.015625	-187500.015625	-187500.015625	-187500.015625	460.000000	446.000000	1019.000000	1608033594.921479
1034	12369.141602	477.410889	-187500.015625	-187500.015625	-187500.015625	-187500.015625	-187500.015625	-187500.015625	460.000000	445.000000	1018.000000	1608033594.921480
1035	12319.364258	431.567474	-187500.015625	-187500.015625	-187500.015625	-187500.015625	-187500.015625	-187500.015625	460.000000	445.000000	1019.000000	1608033594.921482
1036	12343.102539	436.149567	-187500.015625	-187500.015625	-187500.015625	-187500.015625	-187500.015625	-187500.015625	460.000000	444.000000	1019.000000	1608033594.921484
1037	12401.194336	477.612061	-187500.015625	-187500.015625	-187500.015625	-187500.015625	-187500.015625	-187500.015625	460.000000	445.000000	1018.000000	1608033594.921485
1038	12408.771484	493.660614	-187500.015625	-187500.015625	-187500.015625	-187500.015625	-187500.015625	-187500.015625	460.000000	446.000000	1018.000000	1608033594.921486
1039	12366.057617	471.711212	-187500.015625	-187500.015625	-187500.015625	-187500.015625	-187500.015625	-187500.015625	460.000000	445.000000	1018.000000	1608033594.921488
1040	12321.488281	433.087372	-187500.015625	-187500.015625	-187500.015625	-187500.015625	-187500.015625	-187500.015625	460.000000	445.000000	1018.000000	1608033594.921490
1041	12334.653320	428.840546	-187500.015625	-187500.015625	-187500.015625	-187500.015625	-187500.015625	-187500.015625	460.000000	445.000000	1018.000000	1608033594.921491
1042	12387.716797	468.783112	-187500.015625	-187500.015625	-187500.015625	-187500.015625	-187500.015625	-187500.015625	460.000000	445.000000	1018.000000	1608033594.921493
1043	12409.307617	498.287415	-187500.015625	-187500.015625	-187500.015625	-187500.015625	-187500.015625	-187500.015625	460.000000	445.000000	1019.000000	1608033594.921494
1044	12368.605469	473.991089	-187500.015625	-187500.015625	-187500.015625	-187500.015625	-187500.015625	-187500.015625	460.000000	445.000000	1019.000000	1608033594.921496
1045	12320.750977	428.527618	-187500.015625	-187500.015625	-187500.015625	-187500.015625	-187500.015625	-187500.015625	460.000000	445.000000	1018.000000	1608033594.921498
1046	12336.128906	424.347839	-187500.015625	-187500.015625	-187500.015625	-187500.015625	-187500.015625	-187500.015625	460.000000	445.000000	1018.000000	1608033594.921499
1047	12391.896484	467.531433	-187500.015625	-187500.015625	-187500.015625	-187500.015625	-187500.015625	-187500.015625	460.000000	445.000000	1018.000000	1608033594.921502
1048	12404.345703	489.458496	-187500.015625	-187500.015625	-187500.015625	-187500.015625	-187500.015625	-187500.015625	460.000000	446.000000	1019.000000	1608033594.921503
1049	12361.721680	465.765625	-187500.015625	-187500.015625	-187500.015625	-187500.015625	-187500.015625	-187500.015625	460.000000	444.000000	1019.000000	1608033594.921505
1050	12316.056641	427.030060	-187500.015625	-187500.015625	-187500.015625	-187500.015625	-187500.015625	-187500.015625	460.000000	445.000000	1019.000000	1608033594.921506
1051	12329.713867	422.447968	-187500.015625	-187500.015625	-187500.015625	-187500.015625	-187500.015625	-187500.015625	460.000000	445.000000	1019.000000	1608033594.921508
1052	12383.246094	463.709259	-187500.015625	-187500.015625	-187500.015625	-187500.015625	-187500.015625	-187500.015625	460.000000	445.000000	1018.000000	1608033594.921510
1053	12404.860352	491.246613	-187500.015625	-187500.015625	-187500.015625	-187500.015625	-187500.015625	-187500.015625	460.000000	445.000000	1018.000000	1608033594.921511
1054	12364.939453	465.810333	-187500.015625	-187500.015625	-187500.015625	-187500.015625	-187500.015625	-187500.015625	460.000000	445.000000	1018.000000	1608033594.921513
1055	12323.834961	436.261322	-187500.015625	-187500.015625	-187500.015625	-187500.015625	-187500.015625	-187500.015625	460.000000	445.000000	1019.000000	1608033594.921514
1056	12345.180664	444.710297	-187500.015625	-187500.015625	-187500.015625	-187500.015625	-187500.015625	-187500.015625	460.000000	446.000000	1019.000000	1608033594.921516
1057	12400.590820	487.133911	-187500.015625	-187500.015625	-187500.015625	-187500.015625	-187500.015625	-187500.015625	460.000000	445.000000	1019.000000	1608033594.921517
1058	12413.800781	506.646973	-187500.015625	-187500.015625	-187500.015625	-187500.015625	-187500.015625	-187500.015625	460.000000	445.000000	1019.000000	1608033594.921519
1059	12372.696289	479.154327	-187500.015625	-187500.015625	-187500.015625	-187500.015625	-187500.015625	-187500.015625	460.000000	445.000000	1018.000000	1608033594.921520
1060	12322.292969	432.975616	-187500.015625	-187500.015625	-187500.015625	-187500.015625	-187500.015625	-187500.015625	460.000000	445.000000	1019.000000	1608033594.921522
1061	12332.820312	426.605377	-187500.015625	-187500.015625	-187500.015625	-187500.015625	-187500.015625	-187500.015625	460.000000	446.000000	1018.000000	1608033594.921524
1062	12396.813477	474.505157	-187500.015625	-187500.015625	-187500.015625	-187500.015625	-187500.015625	-187500.015625	460.000000	445.000000	1018.000000	1608033594.921525
1063	12420.886719	508.345703	-187500.015625	-187500.015625	-187500.015625	-187500.015625	-187500.015625	-187500.015625	460.000000	445.000000	1018.000000	1608033594.921527
1064	12381.480469	486.508057	-187500.015625	-187500.015625	-187500.015625	-187500.015625	-187500.015625	-187500.015625	460.000000	445.000000	1019.000000	1608033594.921528
1065	12326.628906	436.484863	-187500.015625	-187500.015625	-187500.015625	-187500.015625	-187500.015625	-187500.015625	460.000000	445.000000	1018.000000	1608033594.921530
1066	12325.466797	419.363403	-187500.015625	-187500.015625	-187500.015625	-187500.015625	-187500.015625	-187500.015625	460.000000	445.000000	1018.000000	1608033594.921532
1067	12384.251953	467.039673	-187500.015625	-187500.015625	-187500.015625	-187500.015625	-187500.015625	-187500.015625	460.000000	444.000000	1019.000000	1608033594.921533
1068	12408.592773	497.795685	-187500.015625	-187500.015625	-187500.015625	-187500.015625	-187500.015625	-187500.015625	460.000000	445.000000	1018.000000	1608033594.921535
1069	12371.265625	476.002747	-187500.015625	-187500.015625	-187500.015625	-187500.015625	-187500.015625	-187500.015625	460.000000	444.000000	1018.000000	1608033594.921536
1070	12320.593750	432.305084	-187500.015625	-187500.015625	-187500.015625	-187500.015625	-187500.015625	-187500.015625	460.000000	445.000000	1018.000000	1608033594.921538
1071	12331.210938	429.019379	-187500.015625	-187500.015625	-187500.015625	-187500.015625	-187500.015625	-187500.015625	460.000000	445.000000	1019.000000	1608033594.921540
1072	12394.243164	478.796692	-187500.015625	-187500.015625	-187500.015625	-187500.015625	-187500.015625	-187500.015625	460.000000	445.000000	1018.000000	1608033594.921542
1073	12414.336914	507.071655	-187500.015625	-187500.015625	-187500.015625	-187500.015625	-187500.015625	-187500.015625	460.000000	446.000000	1018.000000	1608033594.921543
1074	12371.489258	478.550842	-187500.015625	-187500.015625	-187500.015625	-187500.015625	-187500.015625	-187500.015625	460.000000	445.000000	1018.000000	1608033594.921545
1075	12317.509766	427.141815	-187500.015625	-187500.015625	-187500.015625	-187500.015625	-187500.015625	-187500.015625	460.000000	445.000000	1019.000000	1608033594.921546
1076	12327.456055	421.844452	-187500.015625	-187500.015625	-187500.015625	-187500.015625	-187500.015625	-187500.015625	460.000000	445.000000	1019.000000	1608033594.921548
1077	12384.340820	467.106750	-187500.015625	-187500.015625	-187500.015625	-187500.015625	-187500.015625	-187500.015625	460.000000	445.000000	1018.000000	1608033594.921550
1078	12403.585938	493.302979	-187500.015625	-187500.015625	-187500.015625	-187500.015625	-187500.015625	-187500.015625	460.000000	445.000000	1018.000000	1608033594.921551
1079	12368.381836	472.269989	-187500.015625	-187500.015625	-187500.015625	-187500.015625	-187500.015625	-187500.015625	460.000000	445.000000	1018.000000	1608033594.921553
1080	12322.717773	433.422668	-187500.015625	-187500.015625	-187500.015625	-187500.015625	-187500.015625	-187500.015625	460.000000	445.000000	1018.000000	1608033594.921554
1081	12334.563477	429.779327	-187500.015625	-187500.015625	-187500.015625	-187500.015625	-187500.015625	-187500.015625	460.000000	445.000000	1018.000000	1608033594.921556
1082	12391.225586	468.626648	-187500.015625	-187500.015625	-187500.015625	-187500.015625	-187500.015625	-187500.015625	460.000000	445.000000	1019.000000	1608033594.921557
1083	12411.766602	493.504150	-187500.015625	-187500.015625	-187500.015625	-187500.015625	-187500.015625	-187500.015625	460.000000	445.000000	1019.000000	1608033594.921559
1084	12378.596680	477.723816	-187500.015625	-187500.015625	-187500.015625	-187500.015625	-187500.015625	-187500.015625	460.000000	445.000000	1018.000000	1608033595.401383
1085	12332.440430	439.010590	-187500.015625	-187500.015625	-187500.015625	-187500.015625	-187500.015625	-187500.015625	460.000000	445.000000	1018.000000	1608033595.401524
1086	12336.552734	431.031036	-187500.015625	-187500.015625	-187500.015625	-187500.015625	-187500.015625	-187500.015625	460.000000	445.000000	1019.000000	1608033595.401526
1087	12396.388672	479.266083	-187500.015625	-187500.015625	-187500.015625	-187500.015625	-187500.015625	-187500.015625	460.000000	445.000000	1019.000000	1608033595.401528
1088	12422.964844	514.291260	-187500.015625	-187500.015625	-187500.015625	-187500.015625	-187500.015625	-187500.015625	460.000000	445.000000	1019.000000	1608033595.401529
1089	12390.644531	495.962830	-187500.015625	-187500.015625	-187500.015625	-187500.015625	-187500.015625	-187500.015625	460.000000	445.000000	1019.000000	1608033595.401531
1090	12334.943359	448.621857	-187500.015625	-187500.015625	-187500.015625	-187500.015625	-187500.015625	-187500.015625	460.000000	445.000000	1018.000000	1608033595.401532
1091	12339.481445	441.022247	-187500.015625	-187500.015625	-187500.015625	-187500.015625	-187500.015625	-187500.015625	460.000000	445.000000	1018.000000	1608033595.401534
1092	12393.773438	479.646057	-187500.015625	-187500.015625	-187500.015625	-187500.015625	-187500.015625	-187500.015625	460.000000	445.000000	1018.000000	1608033595.401536
1093	12415.052734	509.396240	-187500.015625	-187500.015625	-187500.015625	-187500.015625	-187500.015625	-187500.015625	460.000000	445.000000	1018.000000	1608033595.401537
1094	12380.764648	491.805420	-187500.015625	-187500.015625	-187500.015625	-187500.015625	-187500.015625	-187500.015625	460.000000	445.000000	1019.000000	1608033595.401541
1095	12323.276367	443.436249	-187500.015625	-187500.015625	-187500.015625	-187500.015625	-187500.015625	-187500.015625	460.000000	445.000000	1019.000000	1608033595.401543
1096	12319.901367	423.185577	-187500.015625	-187500.015625	-187500.015625	-187500.015625	-187500.015625	-187500.015625	460.000000	445.000000	1019.000000	1608033595.401544
1097	12383.492188	470.772430	-187500.015625	-187500.015625	-187500.015625	-187500.015625	-187500.015625	-187500.015625	460.000000	445.000000	1017.000000	1608033595.401546
1098	12416.795898	510.603241	-187500.015625	-187500.015625	-187500.015625	-187500.015625	-187500.015625	-187500.015625	460.000000	445.000000	1019.000000	1608033595.401548
1099	12383.894531	492.788879	-187500.015625	-187500.015625	-187500.015625	-187500.015625	-187500.015625	-187500.015625	460.000000	445.000000	1018.000000	1608033595.401549
1100	12337.469727	451.952271	-187500.015625	-187500.015625	-187500.015625	-187500.015625	-187500.015625	-187500.015625	460.000000	445.000000	1018.000000	1608033595.401551
1101	12335.301758	438.138885	-187500.015625	-187500.015625	-187500.015625	-187500.015625	-187500.015625	-187500.015625	460.000000	446.000000	1018.000000	1608033595.401552
1102	12378.931641	468.894867	-187500.015625	-187500.015625	-187500.015625	-187500.015625	-187500.015625	-187500.015625	460.000000	445.000000	1018.000000	1608033595.401554
1103	12401.999023	501.416656	-187500.015625	-187500.015625	-187500.015625	-187500.015625	-187500.015625	-187500.015625	460.000000	445.000000	1019.000000	1608033595.401555
1104	12368.695312	483.982300	-187500.015625	-187500.015625	-187500.015625	-187500.015625	-187500.015625	-187500.015625	460.000000	445.000000	1019.000000	1608033595.401557
1105	12320.794922	441.759857	-187500.015625	-187500.015625	-187500.015625	-187500.015625	-187500.015625	-187500.015625	460.000000	445.000000	1019.000000	1608033595.401559
1106	12322.471680	430.382812	-187500.015625	-187500.015625	-187500.015625	-187500.015625	-187500.015625	-187500.015625	460.000000	445.000000	1019.000000	1608033595.401560
1107	12382.262695	470.325378	-187500.015625	-187500.015625	-187500.015625	-187500.015625	-187500.015625	-187500.015625	460.000000	445.000000	1017.000000	1608033595.401561
1108	12413.577148	507.339874	-187500.015625	-187500.015625	-187500.015625	-187500.015625	-187500.015625	-187500.015625	460.000000	446.000000	1019.000000	1608033595.401563
1109	12376.987305	485.234009	-187500.015625	-187500.015625	-187500.015625	-187500.015625	-187500.015625	-187500.015625	460.000000	445.000000	1018.000000	1608033595.401565
1110	12320.571289	434.584961	-187500.015625	-187500.015625	-187500.015625	-187500.015625	-187500.015625	-187500.015625	460.000000	445.000000	1019.000000	1608033595.401567
1111	12332.551758	435.031982	-187500.015625	-187500.015625	-187500.015625	-187500.015625	-187500.015625	-187500.015625	460.000000	445.000000	1019.000000	1608033595.401568
1112	12400.054688	488.229126	-187500.015625	-187500.015625	-187500.015625	-187500.015625	-187500.015625	-187500.015625	460.000000	445.000000	1018.000000	1608033595.401570
1113	12420.014648	512.927795	-187500.015625	-187500.015625	-187500.015625	-187500.015625	-187500.015625	-187500.015625	460.000000	445.000000	1018.000000	1608033595.401571
1114	12380.608398	493.034760	-187500.015625	-187500.015625	-187500.015625	-187500.015625	-187500.015625	-187500.015625	460.000000	446.000000	1018.000000	1608033595.401573
1115	12335.569336	455.774414	-187500.015625	-187500.015625	-187500.015625	-187500.015625	-187500.015625	-187500.015625	460.000000	445.000000	1018.000000	1608033595.401574
1116	12325.354492	429.689911	-187500.015625	-187500.015625	-187500.015625	-187500.015625	-187500.015625	-187500.015625	460.000000	446.000000	1019.000000	1608033595.401576
1117	12373.232422	461.697632	-187500.015625	-187500.015625	-187500.015625	-187500.015625	-187500.015625	-187500.015625	460.000000	445.000000	1020.000000	1608033595.401578
1118	12414.001953	503.540070	-187500.015625	-187500.015625	-187500.015625	-187500.015625	-187500.015625	-187500.015625	460.000000	445.000000	1019.000000	1608033595.401580
1119	12385.302734	488.430298	-187500.015625	-187500.015625	-187500.015625	-187500.015625	-187500.015625	-187500.015625	460.000000	445.000000	1017.000000	1608033595.401582
1120	12334.563477	444.889099	-187500.015625	-187500.015625	-187500.015625	-187500.015625	-187500.015625	-187500.015625	460.000000	446.000000	1018.000000	1608033595.401583
1121	12326.115234	424.124329	-187500.015625	-187500.015625	-187500.015625	-187500.015625	-187500.015625	-187500.015625	460.000000	445.000000	1018.000000	1608033595.401585
1122	12378.194336	459.261292	-187500.015625	-187500.015625	-187500.015625	-187500.015625	-187500.015625	-187500.015625	460.000000	444.000000	1018.000000	1608033595.401586
1123	12413.398438	502.042511	-187500.015625	-187500.015625	-187500.015625	-187500.015625	-187500.015625	-187500.015625	460.000000	445.000000	1019.000000	1608033595.401588
1124	12381.614258	491.626587	-187500.015625	-187500.015625	-187500.015625	-187500.015625	-187500.015625	-187500.015625	460.000000	445.000000	1018.000000	1608033595.401589
1125	12329.691406	447.213684	-187500.015625	-187500.015625	-187500.015625	-187500.015625	-187500.015625	-187500.015625	460.000000	445.000000	1018.000000	1608033595.401591
1126	12326.807617	429.399353	-187500.015625	-187500.015625	-187500.015625	-187500.015625	-187500.015625	-187500.015625	460.000000	446.000000	1018.000000	1608033595.401592
1127	12379.625000	467.151428	-187500.015625	-187500.015625	-187500.015625	-187500.015625	-187500.015625	-187500.015625	460.000000	445.000000	1018.000000	1608033595.401594
1128	12408.816406	504.098877	-187500.015625	-187500.015625	-187500.015625	-187500.015625	-187500.015625	-187500.015625	460.000000	445.000000	1019.000000	1608033595.401596
1129	12378.820312	490.151398	-187500.015625	-187500.015625	-187500.015625	-187500.015625	-187500.015625	-187500.015625	460.000000	445.000000	1019.000000	1608033595.401597
1130	12334.653320	454.209778	-187500.015625	-187500.015625	-187500.015625	-187500.015625	-187500.015625	-187500.015625	460.000000	445.000000	1019.000000	1608033595.401599
1131	12328.640625	435.993103	-187500.015625	-187500.015625	-187500.015625	-187500.015625	-187500.015625	-187500.015625	460.000000	446.000000	1018.000000	1608033595.401600
1132	12379.356445	471.487671	-187500.015625	-187500.015625	-187500.015625	-187500.015625	-187500.015625	-187500.015625	460.000000	445.000000	1019.000000	1608033595.401602
1133	12406.469727	498.041565	-187500.015625	-187500.015625	-187500.015625	-187500.015625	-187500.015625	-187500.015625	460.000000	446.000000	1019.000000	1608033595.401604
1134	12379.982422	486.239838	-187500.015625	-187500.015625	-187500.015625	-187500.015625	-187500.015625	-187500.015625	460.000000	445.000000	1018.000000	1608033595.401605
1135	12321.734375	438.496521	-187500.015625	-187500.015625	-187500.015625	-187500.015625	-187500.015625	-187500.015625	460.000000	444.000000	1019.000000	1608033595.401607
1136	12312.547852	416.837677	-187500.015625	-187500.015625	-187500.015625	-187500.015625	-187500.015625	-187500.015625	460.000000	445.000000	1019.000000	1608033595.401608
1137	12367.488281	455.595581	-187500.015625	-187500.015625	-187500.015625	-187500.015625	-187500.015625	-187500.015625	461.000000	444.000000	1019.000000	1608033595.401610
1138	12404.458008	497.728638	-187500.015625	-187500.015625	-187500.015625	-187500.015625	-187500.015625	-187500.015625	460.000000	445.000000	1019.000000	1608033595.401611
1139	12364.403320	477.500305	-187500.015625	-187500.015625	-187500.015625	-187500.015625	-187500.015625	-187500.015625	460.000000	446.000000	1018.000000	1608033595.401613
1140	12311.720703	433.892059	-187500.015625	-187500.015625	-187500.015625	-187500.015625	-187500.015625	-187500.015625	460.000000	445.000000	1019.000000	1608033595.401614
1141	12319.878906	426.493622	-187500.015625	-187500.015625	-187500.015625	-187500.015625	-187500.015625	-187500.015625	460.000000	446.000000	1019.000000	1608033595.401617
1142	12359.262695	453.248657	-187500.015625	-187500.015625	-187500.015625	-187500.015625	-187500.015625	-187500.015625	460.000000	445.000000	1019.000000	1608033595.401619
1143	12388.655273	493.280640	-187500.015625	-187500.015625	-187500.015625	-187500.015625	-187500.015625	-187500.015625	460.000000	445.000000	1019.000000	1608033595.401620
1144	12364.738281	486.172791	-187500.015625	-187500.015625	-187500.015625	-187500.015625	-187500.015625	-187500.015625	460.000000	445.000000	1018.000000	1608033595.401622
1145	12297.348633	424.437256	-187500.015625	-187500.015625	-187500.015625	-187500.015625	-187500.015625	-187500.015625	460.000000	446.000000	1019.000000	1608033595.401623
1146	12295.359375	408.008728	-187500.015625	-187500.015625	-187500.015625	-187500.015625	-187500.015625	-187500.015625	460.000000	446.000000	1018.000000	1608033595.401625
1147	12355.373047	453.114532	-187500.015625	-187500.015625	-187500.015625	-187500.015625	-187500.015625	-187500.015625	460.000000	445.000000	1017.000000	1608033595.401626
1148	12372.986328	477.880280	-187500.015625	-187500.015625	-187500.015625	-187500.015625	-187500.015625	-187500.015625	460.000000	445.000000	1018.000000	1608033595.401628
1149	12362.995117	481.255402	-187500.015625	-187500.015625	-187500.015625	-187500.015625	-187500.015625	-187500.015625	460.000000	446.000000	1018.000000	1608033595.401630
1150	12309.507812	436.820129	-187500.015625	-187500.015625	-187500.015625	-187500.015625	-187500.015625	-187500.015625	460.000000	445.000000	1018.000000	1608033595.401631
1151	12299.292969	417.843506	-187500.015625	-187500.015625	-187500.015625	-187500.015625	-187500.015625	-187500.015625	460.000000	445.000000	1018.000000	1608033595.401633
1152	12351.126953	453.203949	-187500.015625	-187500.015625	-187500.015625	-187500.015625	-187500.015625	-187500.015625	460.000000	445.000000	1019.000000	1608033595.401634
1153	12379.423828	485.502228	-187500.015625	-187500.015625	-187500.015625	-187500.015625	-187500.015625	-187500.015625	460.000000	445.000000	1019.000000	1608033595.401636
1154	12352.601562	473.834625	-187500.015625	-187500.015625	-187500.015625	-187500.015625	-187500.015625	-187500.015625	460.000000	445.000000	1018.000000	1608033595.401638
1155	12306.221680	434.696716	-187500.015625	-187500.015625	-187500.015625	-187500.015625	-187500.015625	-187500.015625	460.000000	445.000000	1018.000000	1608033595.401639
1156	12308.077148	424.325500	-187500.015625	-187500.015625	-187500.015625	-187500.015625	-187500.015625	-187500.015625	460.000000	446.000000	1018.000000	1608033595.401641
1157	12355.686523	456.959045	-187500.015625	-187500.015625	-187500.015625	-187500.015625	-187500.015625	-187500.015625	460.000000	445.000000	1018.000000	1608033595.401642
1158	12378.797852	484.004669	-187500.015625	-187500.015625	-187500.015625	-187500.015625	-187500.015625	-187500.015625	460.000000	446.000000	1018.000000	1608033595.401644
1159	12338.140625	458.255463	-187500.015625	-187500.015625	-187500.015625	-187500.015625	-187500.015625	-187500.015625	460.000000	445.000000	1019.000000	1608033595.401645
1160	12296.476562	425.420746	-187500.015625	-187500.015625	-187500.015625	-187500.015625	-187500.015625	-187500.015625	460.000000	445.000000	1019.000000	1608033595.401647
1161	12298.488281	410.892090	-187500.015625	-187500.015625	-187500.015625	-187500.015625	-187500.015625	-187500.015625	460.000000	446.000000	1018.000000	1608033595.401648
1162	12347.707031	442.318665	-187500.015625	-187500.015625	-187500.015625	-187500.015625	-187500.015625	-187500.015625	460.000000	445.000000	1019.000000	1608033595.401650
1163	12380.764648	478.528473	-187500.015625	-187500.015625	-187500.015625	-187500.015625	-187500.015625	-187500.015625	460.000000	446.000000	1019.000000	1608033595.401652
1164	12354.836914	467.687897	-187500.015625	-187500.015625	-187500.015625	-187500.015625	-187500.015625	-187500.015625	460.000000	445.000000	1018.000000	1608033595.401654
1165	12302.645508	425.465454	-187500.015625	-187500.015625	-187500.015625	-187500.015625	-187500.015625	-187500.015625	460.000000	445.000000	1018.000000	1608033595.401656
1166	12295.538086	408.142853	-187500.015625	-187500.015625	-187500.015625	-187500.015625	-187500.015625	-187500.015625	460.000000	446.000000	1019.000000	1608033595.401657
1167	12333.066406	430.047546	-187500.015625	-187500.015625	-187500.015625	-187500.015625	-187500.015625	-187500.015625	460.000000	445.000000	1018.000000	1608033595.401659
1168	12380.988281	476.069794	-187500.015625	-187500.015625	-187500.015625	-187500.015625	-187500.015625	-187500.015625	460.000000	445.000000	1019.000000	1608033595.401660
1169	12350.523438	459.373047	-187500.015625	-187500.015625	-187500.015625	-187500.015625	-187500.015625	-187500.015625	460.000000	445.000000	1018.000000	1608033595.401662
1170	12290.240234	409.618042	-187500.015625	-187500.015625	-187500.015625	-187500.015625	-187500.015625	-187500.015625	460.000000	445.000000	1018.000000	1608033595.401663
1171	12291.469727	398.397491	-187500.015625	-187500.015625	-187500.015625	-187500.015625	-187500.015625	-187500.015625	460.000000	445.000000	1018.000000	1608033595.401665
1172	12362.883789	452.444000	-187500.015625	-187500.015625	-187500.015625	-187500.015625	-187500.015625	-187500.015625	460.000000	445.000000	1018.000000	1608033595.401667
1173	12387.895508	482.238861	-187500.015625	-187500.015625	-187500.015625	-187500.015625	-187500.015625	-187500.015625	460.000000	446.000000	1018.000000	1608033595.401668
1174	12364.873047	472.113525	-187500.015625	-187500.015625	-187500.015625	-187500.015625	-187500.015625	-187500.015625	460.000000	445.000000	1019.000000	1608033595.401670
1175	12314.648438	429.376984	-187500.015625	-187500.015625	-187500.015625	-187500.015625	-187500.015625	-187500.015625	460.000000	445.000000	1018.000000	1608033595.401671
1176	12304.992188	407.315826	-187500.015625	-187500.015625	-187500.015625	-187500.015625	-187500.015625	-187500.015625	460.000000	445.000000	1019.000000	1608033595.401673
1177	12362.592773	446.789001	-187500.015625	-187500.015625	-187500.015625	-187500.015625	-187500.015625	-187500.015625	460.000000	445.000000	1019.000000	1608033595.401675
1178	12401.664062	491.224274	-187500.015625	-187500.015625	-187500.015625	-187500.015625	-187500.015625	-187500.015625	460.000000	445.000000	1019.000000	1608033595.401676
1179	12369.231445	475.421600	-187500.015625	-187500.015625	-187500.015625	-187500.015625	-187500.015625	-187500.015625	460.000000	445.000000	1019.000000	1608033595.401678
1180	12312.749023	428.795837	-187500.015625	-187500.015625	-187500.015625	-187500.015625	-187500.015625	-187500.015625	460.000000	444.000000	1019.000000	1608033595.401679
1181	12299.001953	404.186584	-187500.015625	-187500.015625	-187500.015625	-187500.015625	-187500.015625	-187500.015625	460.000000	446.000000	1019.000000	1608033595.401681
1182	12369.477539	453.114532	-187500.015625	-187500.015625	-187500.015625	-187500.015625	-187500.015625	-187500.015625	460.000000	445.000000	1018.000000	1608033595.401682
1183	12399.115234	487.133911	-187500.015625	-187500.015625	-187500.015625	-187500.015625	-187500.015625	-187500.015625	460.000000	445.000000	1018.000000	1608033595.401684
1184	12372.204102	475.041595	-187500.015625	-187500.015625	-187500.015625	-187500.015625	-187500.015625	-187500.015625	460.000000	445.000000	1019.000000	1608033595.401685
1185	12329.221680	440.307007	-187500.015625	-187500.015625	-187500.015625	-187500.015625	-187500.015625	-187500.015625	460.000000	445.000000	1019.000000	1608033595.401687
1186	12317.598633	419.363403	-187500.015625	-187500.015625	-187500.015625	-187500.015625	-187500.015625	-187500.015625	460.000000	445.000000	1018.000000	1608033595.401689
1187	12362.950195	447.794830	-187500.015625	-187500.015625	-187500.015625	-187500.015625	-187500.015625	-187500.015625	460.000000	444.000000	1019.000000	1608033595.401691
1188	12402.446289	489.078491	-187500.015625	-187500.015625	-187500.015625	-187500.015625	-187500.015625	-187500.015625	460.000000	445.000000	1018.000000	1608033595.401692
1189	12365.878906	472.851135	-187500.015625	-187500.015625	-187500.015625	-187500.015625	-187500.015625	-187500.015625	460.000000	445.000000	1017.000000	1608033595.401694
1190	12308.479492	422.805573	-187500.015625	-187500.015625	-187500.015625	-187500.015625	-187500.015625	-187500.015625	460.000000	445.000000	1019.000000	1608033595.401695
1191	12317.576172	418.245819	-187500.015625	-187500.015625	-187500.015625	-187500.015625	-187500.015625	-187500.015625	460.000000	446.000000	1018.000000	1608033595.401697
1192	12351.416992	438.563568	-187500.015625	-187500.015625	-187500.015625	-187500.015625	-187500.015625	-187500.015625	460.000000	444.000000	1018.000000	1608033595.401699
1193	12369.522461	459.484802	-187500.015625	-187500.015625	-187500.015625	-187500.015625	-187500.015625	-187500.015625	460.000000	445.000000	1019.000000	1608033595.401700
1194	12370.058594	469.565430	-187500.015625	-187500.015625	-187500.015625	-187500.015625	-187500.015625	-187500.015625	460.000000	445.000000	1018.000000	1608033595.401702
1195	12335.546875	442.497467	-187500.015625	-187500.015625	-187500.015625	-187500.015625	-187500.015625	-187500.015625	460.000000	445.000000	1019.000000	1608033595.401704
1196	12310.446289	412.747284	-187500.015625	-187500.015625	-187500.015625	-187500.015625	-187500.015625	-187500.015625	460.000000	446.000000	1018.000000	1608033595.401705
1197	12355.865234	440.709320	-187500.015625	-187500.015625	-187500.015625	-187500.015625	-187500.015625	-187500.015625	460.000000	445.000000	1018.000000	1608033595.401707
1198	12391.292969	477.455597	-187500.015625	-187500.015625	-187500.015625	-187500.015625	-187500.015625	-187500.015625	460.000000	446.000000	1019.000000	1608033595.401708
1199	12368.583008	469.096039	-187500.015625	-187500.015625	-187500.015625	-187500.015625	-187500.015625	-187500.015625	460.000000	445.000000	1019.000000	1608033595.401710
1200	12300.186523	414.870728	-187500.015625	-187500.015625	-187500.015625	-187500.015625	-187500.015625	-187500.015625	460.000000	445.000000	1019.000000	1608033595.401711
1201	12292.050781	393.547150	-187500.015625	-187500.015625	-187500.015625	-187500.015625	-187500.015625	-187500.015625	460.000000	446.000000	1019.000000	1608033595.401713
1202	12348.041992	431.790985	-187500.015625	-187500.015625	-187500.015625	-187500.015625	-187500.015625	-187500.015625	460.000000	445.000000	1019.000000	1608033595.401714
1203	12375.802734	466.972626	-187500.015625	-187500.015625	-187500.015625	-187500.015625	-187500.015625	-187500.015625	460.000000	445.000000	1018.000000	1608033595.401716
1204	12373.121094	482.551788	-187500.015625	-187500.015625	-187500.015625	-187500.015625	-187500.015625	-187500.015625	460.000000	445.000000	1018.000000	1608033595.401718
1205	12327.143555	449.381805	-187500.015625	-187500.015625	-187500.015625	-187500.015625	-187500.015625	-187500.015625	460.000000	445.000000	1018.000000	1608033595.881024
1206	12303.271484	414.267212	-187500.015625	-187500.015625	-187500.015625	-187500.015625	-187500.015625	-187500.015625	460.000000	446.000000	1019.000000	1608033595.881136
1207	12334.787109	426.091278	-187500.015625	-187500.015625	-187500.015625	-187500.015625	-187500.015625	-187500.015625	460.000000	445.000000	1019.000000	1608033595.881138
1208	12368.471680	462.926971	-187500.015625	-187500.015625	-187500.015625	-187500.015625	-187500.015625	-187500.015625	460.000000	445.000000	1019.000000	1608033595.881140
1209	12369.879883	481.188324	-187500.015625	-187500.015625	-187500.015625	-187500.015625	-187500.015625	-187500.015625	460.000000	445.000000	1018.000000	1608033595.881141
1210	12306.646484	430.963959	-187500.015625	-187500.015625	-187500.015625	-187500.015625	-187500.015625	-187500.015625	460.000000	445.000000	1019.000000	1608033595.881149
1211	12297.102539	411.383850	-187500.015625	-187500.015625	-187500.015625	-187500.015625	-187500.015625	-187500.015625	460.000000	445.000000	1019.000000	1608033595.881150
1212	12345.962891	440.262299	-187500.015625	-187500.015625	-187500.015625	-187500.015625	-187500.015625	-187500.015625	460.000000	445.000000	1018.000000	1608033595.881152
1213	12389.482422	481.478912	-187500.015625	-187500.015625	-187500.015625	-187500.015625	-187500.015625	-187500.015625	460.000000	445.000000	1019.000000	1608033595.881154
1214	12365.364258	468.671356	-187500.015625	-187500.015625	-187500.015625	-187500.015625	-187500.015625	-187500.015625	460.000000	445.000000	1019.000000	1608033595.881155
1215	12312.145508	425.577209	-187500.015625	-187500.015625	-187500.015625	-187500.015625	-187500.015625	-187500.015625	460.000000	445.000000	1019.000000	1608033595.881157
1216	12286.462891	391.513153	-187500.015625	-187500.015625	-187500.015625	-187500.015625	-187500.015625	-187500.015625	460.000000	446.000000	1020.000000	1608033595.881158
1217	12333.803711	424.236084	-187500.015625	-187500.015625	-187500.015625	-187500.015625	-187500.015625	-187500.015625	460.000000	445.000000	1019.000000	1608033595.881160
1218	12378.999023	472.605255	-187500.015625	-187500.015625	-187500.015625	-187500.015625	-187500.015625	-187500.015625	460.000000	445.000000	1019.000000	1608033595.881162
1219	12363.509766	471.286530	-187500.015625	-187500.015625	-187500.015625	-187500.015625	-187500.015625	-187500.015625	460.000000	446.000000	1018.000000	1608033595.881163
1220	12314.648438	433.199158	-187500.015625	-187500.015625	-187500.015625	-187500.015625	-187500.015625	-187500.015625	460.000000	445.000000	1018.000000	1608033595.881165
1221	12296.610352	407.606384	-187500.015625	-187500.015625	-187500.015625	-187500.015625	-187500.015625	-187500.015625	460.000000	446.000000	1018.000000	1608033595.881166
1222	12346.276367	441.044617	-187500.015625	-187500.015625	-187500.015625	-187500.015625	-187500.015625	-187500.015625	460.000000	445.000000	1018.000000	1608033595.881168
1223	12395.226562	491.313690	-187500.015625	-187500.015625	-187500.015625	-187500.015625	-187500.015625	-187500.015625	460.000000	445.000000	1019.000000	1608033595.881170
1224	12378.306641	487.558594	-187500.015625	-187500.015625	-187500.015625	-187500.015625	-187500.015625	-187500.015625	460.000000	445.000000	1019.000000	1608033595.881171
1225	12315.877930	434.741425	-187500.015625	-187500.015625	-187500.015625	-187500.015625	-187500.015625	-187500.015625	460.000000	445.000000	1018.000000	1608033595.881173
1226	12298.734375	405.237122	-187500.015625	-187500.015625	-187500.015625	-187500.015625	-187500.015625	-187500.015625	460.000000	445.000000	1018.000000	1608033595.881174
1227	12343.996094	431.209839	-187500.015625	-187500.015625	-187500.015625	-187500.015625	-187500.015625	-187500.015625	460.000000	445.000000	1018.000000	1608033595.881176
1228	12380.675781	468.827820	-187500.015625	-187500.015625	-187500.015625	-187500.015625	-187500.015625	-187500.015625	460.000000	445.000000	1018.000000	1608033595.881178
1229	12350.813477	454.142731	-187500.015625	-187500.015625	-187500.015625	-187500.015625	-187500.015625	-187500.015625	460.000000	445.000000	1018.000000	1608033595.881179
1230	12302.801758	417.485870	-187500.015625	-187500.015625	-187500.015625	-187500.015625	-187500.015625	-187500.015625	460.000000	445.000000	1018.000000	1608033595.881181
1231	12293.481445	396.385834	-187500.015625	-187500.015625	-187500.015625	-187500.015625	-187500.015625	-187500.015625	460.000000	446.000000	1019.000000	1608033595.881183
1232	12328.461914	414.602478	-187500.015625	-187500.015625	-187500.015625	-187500.015625	-187500.015625	-187500.015625	460.000000	445.000000	1019.000000	1608033595.881184
1233	12379.580078	465.229187	-187500.015625	-187500.015625	-187500.015625	-187500.015625	-187500.015625	-187500.015625	460.000000	445.000000	1019.000000	1608033595.881186
1234	12371.086914	477.902618	-187500.015625	-187500.015625	-187500.015625	-187500.015625	-187500.015625	-187500.015625	460.000000	445.000000	1019.000000	1608033595.881188
1235	12315.363281	435.389618	-187500.015625	-187500.015625	-187500.015625	-187500.015625	-187500.015625	-187500.015625	460.000000	445.000000	1018.000000	1608033595.881190
1236	12297.907227	405.460632	-187500.015625	-187500.015625	-187500.015625	-187500.015625	-187500.015625	-187500.015625	460.000000	445.000000	1018.000000	1608033595.881191
1237	12345.471680	434.786102	-187500.015625	-187500.015625	-187500.015625	-187500.015625	-187500.015625	-187500.015625	460.000000	445.000000	1018.000000	1608033595.881193
1238	12382.240234	471.331207	-187500.015625	-187500.015625	-187500.015625	-187500.015625	-187500.015625	-187500.015625	460.000000	446.000000	1018.000000	1608033595.881195
1239	12361.498047	465.676239	-187500.015625	-187500.015625	-187500.015625	-187500.015625	-187500.015625	-187500.015625	460.000000	445.000000	1019.000000	1608033595.881196
1240	12306.266602	422.425598	-187500.015625	-187500.015625	-187500.015625	-187500.015625	-187500.015625	-187500.015625	460.000000	445.000000	1019.000000	1608033595.881198
1241	12283.490234	389.277954	-187500.015625	-187500.015625	-187500.015625	-187500.015625	-187500.015625	-187500.015625	460.000000	446.000000	1019.000000	1608033595.881200
1242	12323.298828	411.786163	-187500.015625	-187500.015625	-187500.015625	-187500.015625	-187500.015625	-187500.015625	460.000000	445.000000	1018.000000	1608033595.881201
1243	12359.351562	446.900757	-187500.015625	-187500.015625	-187500.015625	-187500.015625	-187500.015625	-187500.015625	460.000000	445.000000	1019.000000	1608033595.881203
1244	12347.125977	443.860931	-187500.015625	-187500.015625	-187500.015625	-187500.015625	-187500.015625	-187500.015625	460.000000	445.000000	1019.000000	1608033595.881204
1245	12303.830078	411.517944	-187500.015625	-187500.015625	-187500.015625	-187500.015625	-187500.015625	-187500.015625	460.000000	444.000000	1018.000000	1608033595.881206
1246	12278.214844	382.348938	-187500.015625	-187500.015625	-187500.015625	-187500.015625	-187500.015625	-187500.015625	460.000000	445.000000	1019.000000	1608033595.881208
1247	12339.660156	425.107819	-187500.015625	-187500.015625	-187500.015625	-187500.015625	-187500.015625	-187500.015625	460.000000	445.000000	1018.000000	1608033595.881209
1248	12385.011719	470.034821	-187500.015625	-187500.015625	-187500.015625	-187500.015625	-187500.015625	-187500.015625	460.000000	445.000000	1019.000000	1608033595.881211
1249	12368.024414	467.464355	-187500.015625	-187500.015625	-187500.015625	-187500.015625	-187500.015625	-187500.015625	460.000000	446.000000	1018.000000	1608033595.881213
1250	12318.113281	431.656860	-187500.015625	-187500.015625	-187500.015625	-187500.015625	-187500.015625	-187500.015625	460.000000	445.000000	1018.000000	1608033595.881214
1251	12296.946289	405.639435	-187500.015625	-187500.015625	-187500.015625	-187500.015625	-187500.015625	-187500.015625	460.000000	446.000000	1018.000000	1608033595.881216
1252	12327.121094	420.324554	-187500.015625	-187500.015625	-187500.015625	-187500.015625	-187500.015625	-187500.015625	460.000000	445.000000	1019.000000	1608033595.881217
1253	12371.600586	463.932800	-187500.015625	-187500.015625	-187500.015625	-187500.015625	-187500.015625	-187500.015625	460.000000	445.000000	1018.000000	1608033595.881219
1254	12358.033203	461.697632	-187500.015625	-187500.015625	-187500.015625	-187500.015625	-187500.015625	-187500.015625	460.000000	445.000000	1019.000000	1608033595.881221
1255	12306.377930	418.558746	-187500.015625	-187500.015625	-187500.015625	-187500.015625	-187500.015625	-187500.015625	460.000000	445.000000	1019.000000	1608033595.881222
1256	12285.210938	390.373199	-187500.015625	-187500.015625	-187500.015625	-187500.015625	-187500.015625	-187500.015625	460.000000	446.000000	1018.000000	1608033595.881224
1257	12327.612305	414.580139	-187500.015625	-187500.015625	-187500.015625	-187500.015625	-187500.015625	-187500.015625	460.000000	445.000000	1019.000000	1608033595.881227
1258	12372.159180	457.428436	-187500.015625	-187500.015625	-187500.015625	-187500.015625	-187500.015625	-187500.015625	460.000000	445.000000	1018.000000	1608033595.881228
1259	12356.736328	454.880341	-187500.015625	-187500.015625	-187500.015625	-187500.015625	-187500.015625	-187500.015625	460.000000	445.000000	1018.000000	1608033595.881230
1260	12304.589844	415.988312	-187500.015625	-187500.015625	-187500.015625	-187500.015625	-187500.015625	-187500.015625	460.000000	445.000000	1019.000000	1608033595.881231
1261	12288.250977	394.083588	-187500.015625	-187500.015625	-187500.015625	-187500.015625	-187500.015625	-187500.015625	460.000000	446.000000	1018.000000	1608033595.881233
1262	12329.087891	412.657898	-187500.015625	-187500.015625	-187500.015625	-187500.015625	-187500.015625	-187500.015625	460.000000	445.000000	1019.000000	1608033595.881235
1263	12372.583984	453.181610	-187500.015625	-187500.015625	-187500.015625	-187500.015625	-187500.015625	-187500.015625	460.000000	445.000000	1019.000000	1608033595.881236
1264	12367.957031	466.525604	-187500.015625	-187500.015625	-187500.015625	-187500.015625	-187500.015625	-187500.015625	460.000000	445.000000	1019.000000	1608033595.881238
1265	12318.917969	434.763763	-187500.015625	-187500.015625	-187500.015625	-187500.015625	-187500.015625	-187500.015625	460.000000	445.000000	1018.000000	1608033595.881240
1266	12295.783203	408.187531	-187500.015625	-187500.015625	-187500.015625	-187500.015625	-187500.015625	-187500.015625	460.000000	445.000000	1018.000000	1608033595.881241
1267	12332.530273	425.577209	-187500.015625	-187500.015625	-187500.015625	-187500.015625	-187500.015625	-187500.015625	460.000000	445.000000	1018.000000	1608033595.881243
1268	12372.181641	460.580017	-187500.015625	-187500.015625	-187500.015625	-187500.015625	-187500.015625	-187500.015625	460.000000	445.000000	1019.000000	1608033595.881244
1269	12369.208984	472.269989	-187500.015625	-187500.015625	-187500.015625	-187500.015625	-187500.015625	-187500.015625	460.000000	445.000000	1019.000000	1608033595.881246
1270	12314.156250	429.846375	-187500.015625	-187500.015625	-187500.015625	-187500.015625	-187500.015625	-187500.015625	460.000000	445.000000	1018.000000	1608033595.881248
1271	12293.124023	401.414978	-187500.015625	-187500.015625	-187500.015625	-187500.015625	-187500.015625	-187500.015625	460.000000	445.000000	1019.000000	1608033595.881250
1272	12331.926758	420.838623	-187500.015625	-187500.015625	-187500.015625	-187500.015625	-187500.015625	-187500.015625	460.000000	445.000000	1019.000000	1608033595.881251
1273	12375.355469	462.099945	-187500.015625	-187500.015625	-187500.015625	-187500.015625	-187500.015625	-187500.015625	460.000000	445.000000	1018.000000	1608033595.881253
1274	12363.040039	464.111603	-187500.015625	-187500.015625	-187500.015625	-187500.015625	-187500.015625	-187500.015625	460.000000	445.000000	1018.000000	1608033595.881254
1275	12320.348633	431.813324	-187500.015625	-187500.015625	-187500.015625	-187500.015625	-187500.015625	-187500.015625	460.000000	445.000000	1019.000000	1608033595.881256
1276	12297.638672	405.550049	-187500.015625	-187500.015625	-187500.015625	-187500.015625	-187500.015625	-187500.015625	460.000000	446.000000	1019.000000	1608033595.881258
1277	12334.362305	426.605377	-187500.015625	-187500.015625	-187500.015625	-187500.015625	-187500.015625	-187500.015625	461.000000	445.000000	1019.000000	1608033595.881259
1278	12386.330078	474.080475	-187500.015625	-187500.015625	-187500.015625	-187500.015625	-187500.015625	-187500.015625	460.000000	445.000000	1017.000000	1608033595.881261
1279	12376.250000	479.087280	-187500.015625	-187500.015625	-187500.015625	-187500.015625	-187500.015625	-187500.015625	460.000000	446.000000	1018.000000	1608033595.881262
1280	12310.692383	424.638428	-187500.015625	-187500.015625	-187500.015625	-187500.015625	-187500.015625	-187500.015625	460.000000	445.000000	1019.000000	1608033595.881265
1281	12288.743164	395.201172	-187500.015625	-187500.015625	-187500.015625	-187500.015625	-187500.015625	-187500.015625	460.000000	445.000000	1018.000000	1608033595.881266
1282	12333.245117	421.531525	-187500.015625	-187500.015625	-187500.015625	-187500.015625	-187500.015625	-187500.015625	460.000000	445.000000	1019.000000	1608033595.881268
1283	12387.314453	471.644135	-187500.015625	-187500.015625	-187500.015625	-187500.015625	-187500.015625	-187500.015625	460.000000	445.000000	1019.000000	1608033595.881270
1284	12379.871094	478.707306	-187500.015625	-187500.015625	-187500.015625	-187500.015625	-187500.015625	-187500.015625	460.000000	445.000000	1018.000000	1608033595.881271
1285	12327.344727	438.071838	-187500.015625	-187500.015625	-187500.015625	-187500.015625	-187500.015625	-187500.015625	460.000000	445.000000	1019.000000	1608033595.881273
1286	12294.532227	401.303192	-187500.015625	-187500.015625	-187500.015625	-187500.015625	-187500.015625	-187500.015625	460.000000	445.000000	1019.000000	1608033595.881274
1287	12329.132812	418.715210	-187500.015625	-187500.015625	-187500.015625	-187500.015625	-187500.015625	-187500.015625	460.000000	445.000000	1019.000000	1608033595.881276
1288	12375.377930	460.244751	-187500.015625	-187500.015625	-187500.015625	-187500.015625	-187500.015625	-187500.015625	460.000000	445.000000	1019.000000	1608033595.881278
1289	12365.230469	462.748138	-187500.015625	-187500.015625	-187500.015625	-187500.015625	-187500.015625	-187500.015625	460.000000	445.000000	1018.000000	1608033595.881279
1290	12315.073242	427.164185	-187500.015625	-187500.015625	-187500.015625	-187500.015625	-187500.015625	-187500.015625	460.000000	445.000000	1018.000000	1608033595.881281
1291	12291.514648	399.179779	-187500.015625	-187500.015625	-187500.015625	-187500.015625	-187500.015625	-187500.015625	460.000000	446.000000	1018.000000	1608033595.881283
1292	12332.083008	423.207916	-187500.015625	-187500.015625	-187500.015625	-187500.015625	-187500.015625	-187500.015625	460.000000	445.000000	1018.000000	1608033595.881284
1293	12381.189453	470.101868	-187500.015625	-187500.015625	-187500.015625	-187500.015625	-187500.015625	-187500.015625	460.000000	445.000000	1019.000000	1608033595.881286
1294	12377.099609	477.857941	-187500.015625	-187500.015625	-187500.015625	-187500.015625	-187500.015625	-187500.015625	460.000000	445.000000	1019.000000	1608033595.881287
1295	12321.488281	434.920227	-187500.015625	-187500.015625	-187500.015625	-187500.015625	-187500.015625	-187500.015625	460.000000	444.000000	1018.000000	1608033595.881289
1296	12291.804688	402.711365	-187500.015625	-187500.015625	-187500.015625	-187500.015625	-187500.015625	-187500.015625	460.000000	446.000000	1018.000000	1608033595.881291
1297	12327.500977	420.413940	-187500.015625	-187500.015625	-187500.015625	-187500.015625	-187500.015625	-187500.015625	460.000000	445.000000	1018.000000	1608033595.881292
1298	12382.106445	472.694672	-187500.015625	-187500.015625	-187500.015625	-187500.015625	-187500.015625	-187500.015625	460.000000	445.000000	1018.000000	1608033595.881294
1299	12377.523438	480.137817	-187500.015625	-187500.015625	-187500.015625	-187500.015625	-187500.015625	-187500.015625	460.000000	446.000000	1018.000000	1608033595.881296
1300	12323.432617	437.781250	-187500.015625	-187500.015625	-187500.015625	-187500.015625	-187500.015625	-187500.015625	460.000000	444.000000	1018.000000	1608033595.881297
1301	12291.134766	401.191437	-187500.015625	-187500.015625	-187500.015625	-187500.015625	-187500.015625	-187500.015625	460.000000	446.000000	1018.000000	1608033595.881299
1302	12331.970703	423.632599	-187500.015625	-187500.015625	-187500.015625	-187500.015625	-187500.015625	-187500.015625	460.000000	445.000000	1019.000000	1608033595.881300
1303	12378.529297	465.832703	-187500.015625	-187500.015625	-187500.015625	-187500.015625	-187500.015625	-187500.015625	460.000000	445.000000	1019.000000	1608033595.881303
1304	12367.018555	468.470184	-187500.015625	-187500.015625	-187500.015625	-187500.015625	-187500.015625	-187500.015625	460.000000	445.000000	1019.000000	1608033595.881305
1305	12314.268555	427.499451	-187500.015625	-187500.015625	-187500.015625	-187500.015625	-187500.015625	-187500.015625	460.000000	444.000000	1019.000000	1608033595.881306
1306	12289.614258	399.000977	-187500.015625	-187500.015625	-187500.015625	-187500.015625	-187500.015625	-187500.015625	460.000000	445.000000	1019.000000	1608033595.881308
1307	12330.808594	422.604431	-187500.015625	-187500.015625	-187500.015625	-187500.015625	-187500.015625	-187500.015625	460.000000	445.000000	1018.000000	1608033595.881309
1308	12379.714844	464.156311	-187500.015625	-187500.015625	-187500.015625	-187500.015625	-187500.015625	-187500.015625	460.000000	445.000000	1018.000000	1608033595.881311
1309	12376.294922	472.828796	-187500.015625	-187500.015625	-187500.015625	-187500.015625	-187500.015625	-187500.015625	460.000000	445.000000	1019.000000	1608033595.881312
1310	12321.152344	431.589813	-187500.015625	-187500.015625	-187500.015625	-187500.015625	-187500.015625	-187500.015625	460.000000	445.000000	1018.000000	1608033595.881314
1311	12288.564453	393.703613	-187500.015625	-187500.015625	-187500.015625	-187500.015625	-187500.015625	-187500.015625	460.000000	446.000000	1018.000000	1608033595.881316
1312	12326.025391	410.065094	-187500.015625	-187500.015625	-187500.015625	-187500.015625	-187500.015625	-187500.015625	460.000000	445.000000	1019.000000	1608033595.881317
1313	12372.762695	455.148560	-187500.015625	-187500.015625	-187500.015625	-187500.015625	-187500.015625	-187500.015625	460.000000	445.000000	1019.000000	1608033595.881319
1314	12367.152344	468.738403	-187500.015625	-187500.015625	-187500.015625	-187500.015625	-187500.015625	-187500.015625	460.000000	445.000000	1019.000000	1608033595.881320
1315	12309.708984	426.337158	-187500.015625	-187500.015625	-187500.015625	-187500.015625	-187500.015625	-187500.015625	460.000000	445.000000	1018.000000	1608033595.881322
1316	12288.117188	397.972809	-187500.015625	-187500.015625	-187500.015625	-187500.015625	-187500.015625	-187500.015625	460.000000	446.000000	1018.000000	1608033595.881324
1317	12316.883789	407.338165	-187500.015625	-187500.015625	-187500.015625	-187500.015625	-187500.015625	-187500.015625	460.000000	445.000000	1018.000000	1608033595.881325
1318	12366.928711	450.879364	-187500.015625	-187500.015625	-187500.015625	-187500.015625	-187500.015625	-187500.015625	460.000000	445.000000	1019.000000	1608033595.881327
1319	12362.570312	458.121338	-187500.015625	-187500.015625	-187500.015625	-187500.015625	-187500.015625	-187500.015625	460.000000	445.000000	1018.000000	1608033595.881328
1320	12303.628906	412.032043	-187500.015625	-187500.015625	-187500.015625	-187500.015625	-187500.015625	-187500.015625	460.000000	445.000000	1019.000000	1608033595.881330
1321	12277.253906	384.025299	-187500.015625	-187500.015625	-187500.015625	-187500.015625	-187500.015625	-187500.015625	460.000000	445.000000	1019.000000	1608033595.881332
1322	12301.707031	391.110809	-187500.015625	-187500.015625	-187500.015625	-187500.015625	-187500.015625	-187500.015625	460.000000	445.000000	1018.000000	1608033595.881333
1323	12342.833984	429.801666	-187500.015625	-187500.015625	-187500.015625	-187500.015625	-187500.015625	-187500.015625	460.000000	445.000000	1019.000000	1608033595.881335
1324	12343.862305	446.587830	-187500.015625	-187500.015625	-187500.015625	-187500.015625	-187500.015625	-187500.015625	460.000000	446.000000	1018.000000	1608033595.881336
1325	12298.778320	413.775482	-187500.015625	-187500.015625	-187500.015625	-187500.015625	-187500.015625	-187500.015625	460.000000	445.000000	1018.000000	1608033596.359924
1326	12252.420898	362.075897	-187500.015625	-187500.015625	-187500.015625	-187500.015625	-187500.015625	-187500.015625	460.000000	444.000000	1018.000000	1608033596.359951
1327	12299.114258	389.613251	-187500.015625	-187500.015625	-187500.015625	-187500.015625	-187500.015625	-187500.015625	460.000000	445.000000	1019.000000	1608033596.360077
1328	12370.259766	450.074707	-187500.015625	-187500.015625	-187500.015625	-187500.015625	-187500.015625	-187500.015625	460.000000	445.000000	1019.000000	1608033596.360078
1329	12359.083984	451.684021	-187500.015625	-187500.015625	-187500.015625	-187500.015625	-187500.015625	-187500.015625	460.000000	445.000000	1018.000000	1608033596.360080
1330	12304.209961	414.826019	-187500.015625	-187500.015625	-187500.015625	-187500.015625	-187500.015625	-187500.015625	460.000000	445.000000	1019.000000	1608033596.360082
1331	12269.609375	380.851349	-187500.015625	-187500.015625	-187500.015625	-187500.015625	-187500.015625	-187500.015625	460.000000	445.000000	1019.000000	1608033596.360083
1332	12323.566406	411.517944	-187500.015625	-187500.015625	-187500.015625	-187500.015625	-187500.015625	-187500.015625	460.000000	445.000000	1018.000000	1608033596.360085
1333	12379.893555	457.786072	-187500.015625	-187500.015625	-187500.015625	-187500.015625	-187500.015625	-187500.015625	460.000000	445.000000	1019.000000	1608033596.360087
1334	12380.497070	472.091187	-187500.015625	-187500.015625	-187500.015625	-187500.015625	-187500.015625	-187500.015625	460.000000	445.000000	1019.000000	1608033596.360089
1335	12322.761719	428.862915	-187500.015625	-187500.015625	-187500.015625	-187500.015625	-187500.015625	-187500.015625	460.000000	445.000000	1019.000000	1608033596.360090
1336	12291.738281	397.704590	-187500.015625	-187500.015625	-187500.015625	-187500.015625	-187500.015625	-187500.015625	460.000000	445.000000	1018.000000	1608033596.360092
1337	12329.110352	417.038818	-187500.015625	-187500.015625	-187500.015625	-187500.015625	-187500.015625	-187500.015625	460.000000	444.000000	1019.000000	1608033596.360094
1338	12383.581055	463.373993	-187500.015625	-187500.015625	-187500.015625	-187500.015625	-187500.015625	-187500.015625	460.000000	445.000000	1017.000000	1608033596.360095
1339	12376.383789	469.319550	-187500.015625	-187500.015625	-187500.015625	-187500.015625	-187500.015625	-187500.015625	460.000000	446.000000	1018.000000	1608033596.360097
1340	12334.072266	444.173859	-187500.015625	-187500.015625	-187500.015625	-187500.015625	-187500.015625	-187500.015625	460.000000	444.000000	1019.000000	1608033596.360098
1341	12297.437500	406.332336	-187500.015625	-187500.015625	-187500.015625	-187500.015625	-187500.015625	-187500.015625	460.000000	445.000000	1018.000000	1608033596.360100
1342	12330.182617	418.603455	-187500.015625	-187500.015625	-187500.015625	-187500.015625	-187500.015625	-187500.015625	460.000000	445.000000	1018.000000	1608033596.360102
1343	12382.821289	465.430359	-187500.015625	-187500.015625	-187500.015625	-187500.015625	-187500.015625	-187500.015625	460.000000	445.000000	1019.000000	1608033596.360103
1344	12377.367188	473.812256	-187500.015625	-187500.015625	-187500.015625	-187500.015625	-187500.015625	-187500.015625	460.000000	446.000000	1019.000000	1608033596.360105
1345	12330.250000	439.971710	-187500.015625	-187500.015625	-187500.015625	-187500.015625	-187500.015625	-187500.015625	460.000000	445.000000	1019.000000	1608033596.360106
1346	12285.993164	394.105957	-187500.015625	-187500.015625	-187500.015625	-187500.015625	-187500.015625	-187500.015625	460.000000	445.000000	1019.000000	1608033596.360108
1347	12316.660156	405.482971	-187500.015625	-187500.015625	-187500.015625	-187500.015625	-187500.015625	-187500.015625	460.000000	445.000000	1018.000000	1608033596.360110
1348	12379.535156	463.396362	-187500.015625	-187500.015625	-187500.015625	-187500.015625	-187500.015625	-187500.015625	460.000000	445.000000	1020.000000	1608033596.360111
1349	12379.491211	473.253479	-187500.015625	-187500.015625	-187500.015625	-187500.015625	-187500.015625	-187500.015625	460.000000	445.000000	1019.000000	1608033596.360113
1350	12317.487305	425.487793	-187500.015625	-187500.015625	-187500.015625	-187500.015625	-187500.015625	-187500.015625	460.000000	445.000000	1019.000000	1608033596.360115
1351	12276.001953	377.923279	-187500.015625	-187500.015625	-187500.015625	-187500.015625	-187500.015625	-187500.015625	460.000000	445.000000	1019.000000	1608033596.360117
1352	12315.430664	399.112732	-187500.015625	-187500.015625	-187500.015625	-187500.015625	-187500.015625	-187500.015625	460.000000	445.000000	1018.000000	1608033596.360119
1353	12383.000000	462.971680	-187500.015625	-187500.015625	-187500.015625	-187500.015625	-187500.015625	-187500.015625	460.000000	445.000000	1018.000000	1608033596.360120
1354	12388.476562	478.103790	-187500.015625	-187500.015625	-187500.015625	-187500.015625	-187500.015625	-187500.015625	460.000000	445.000000	1018.000000	1608033596.360122
1355	12338.922852	448.130096	-187500.015625	-187500.015625	-187500.015625	-187500.015625	-187500.015625	-187500.015625	460.000000	445.000000	1018.000000	1608033596.360123
1356	12293.972656	405.415924	-187500.015625	-187500.015625	-187500.015625	-187500.015625	-187500.015625	-187500.015625	460.000000	445.000000	1018.000000	1608033596.360125
1357	12319.789062	412.188507	-187500.015625	-187500.015625	-187500.015625	-187500.015625	-187500.015625	-187500.015625	460.000000	445.000000	1019.000000	1608033596.360126
1358	12378.820312	459.283630	-187500.015625	-187500.015625	-187500.015625	-187500.015625	-187500.015625	-187500.015625	460.000000	445.000000	1019.000000	1608033596.360128
1359	12393.438477	487.737396	-187500.015625	-187500.015625	-187500.015625	-187500.015625	-187500.015625	-187500.015625	460.000000	445.000000	1019.000000	1608033596.360130
1360	12343.168945	453.472168	-187500.015625	-187500.015625	-187500.015625	-187500.015625	-187500.015625	-187500.015625	460.000000	444.000000	1019.000000	1608033596.360132
1361	12299.471680	402.644318	-187500.015625	-187500.015625	-187500.015625	-187500.015625	-187500.015625	-187500.015625	460.000000	445.000000	1018.000000	1608033596.360133
1362	12320.929688	399.738586	-187500.015625	-187500.015625	-187500.015625	-187500.015625	-187500.015625	-187500.015625	460.000000	445.000000	1018.000000	1608033596.360135
1363	12380.541016	453.203949	-187500.015625	-187500.015625	-187500.015625	-187500.015625	-187500.015625	-187500.015625	460.000000	445.000000	1018.000000	1608033596.360137
1364	12392.231445	484.965790	-187500.015625	-187500.015625	-187500.015625	-187500.015625	-187500.015625	-187500.015625	460.000000	445.000000	1018.000000	1608033596.360138
1365	12351.774414	460.334167	-187500.015625	-187500.015625	-187500.015625	-187500.015625	-187500.015625	-187500.015625	460.000000	444.000000	1019.000000	1608033596.360140
1366	12328.394531	430.427521	-187500.015625	-187500.015625	-187500.015625	-187500.015625	-187500.015625	-187500.015625	460.000000	445.000000	1018.000000	1608033596.360141
1367	12341.023438	421.084503	-187500.015625	-187500.015625	-187500.015625	-187500.015625	-187500.015625	-187500.015625	460.000000	444.000000	1019.000000	1608033596.360143
1368	12384.005859	458.948364	-187500.015625	-187500.015625	-187500.015625	-187500.015625	-187500.015625	-187500.015625	460.000000	444.000000	1019.000000	1608033596.360145
1369	12379.200195	467.352600	-187500.015625	-187500.015625	-187500.015625	-187500.015625	-187500.015625	-187500.015625	460.000000	445.000000	1018.000000	1608033596.360146
1370	12339.302734	445.000854	-187500.015625	-187500.015625	-187500.015625	-187500.015625	-187500.015625	-187500.015625	460.000000	445.000000	1018.000000	1608033596.360148
1371	12310.647461	417.955261	-187500.015625	-187500.015625	-187500.015625	-187500.015625	-187500.015625	-187500.015625	460.000000	445.000000	1019.000000	1608033596.360150
1372	12343.035156	432.819153	-187500.015625	-187500.015625	-187500.015625	-187500.015625	-187500.015625	-187500.015625	460.000000	445.000000	1019.000000	1608033596.360151
1373	12394.756836	477.634399	-187500.015625	-187500.015625	-187500.015625	-187500.015625	-187500.015625	-187500.015625	460.000000	445.000000	1019.000000	1608033596.360153
1374	12403.541016	497.683929	-187500.015625	-187500.015625	-187500.015625	-187500.015625	-187500.015625	-187500.015625	460.000000	445.000000	1019.000000	1608033596.360155
1375	12362.257812	467.240845	-187500.015625	-187500.015625	-187500.015625	-187500.015625	-187500.015625	-187500.015625	460.000000	445.000000	1018.000000	1608033596.360157
1376	12315.922852	419.296356	-187500.015625	-187500.015625	-187500.015625	-187500.015625	-187500.015625	-187500.015625	460.000000	446.000000	1018.000000	1608033596.360158
1377	12334.497070	419.072845	-187500.015625	-187500.015625	-187500.015625	-187500.015625	-187500.015625	-187500.015625	460.000000	445.000000	1019.000000	1608033596.360160
1378	12389.370117	463.709259	-187500.015625	-187500.015625	-187500.015625	-187500.015625	-187500.015625	-187500.015625	460.000000	445.000000	1019.000000	1608033596.360162
1379	12398.712891	485.904541	-187500.015625	-187500.015625	-187500.015625	-187500.015625	-187500.015625	-187500.015625	460.000000	445.000000	1019.000000	1608033596.360163
1380	12351.931641	455.193268	-187500.015625	-187500.015625	-187500.015625	-187500.015625	-187500.015625	-187500.015625	460.000000	445.000000	1018.000000	1608033596.360165
1381	12304.165039	407.896973	-187500.015625	-187500.015625	-187500.015625	-187500.015625	-187500.015625	-187500.015625	460.000000	446.000000	1018.000000	1608033596.360166
1382	12331.658203	413.864899	-187500.015625	-187500.015625	-187500.015625	-187500.015625	-187500.015625	-187500.015625	460.000000	445.000000	1019.000000	1608033596.360168
1383	12386.084961	454.545044	-187500.015625	-187500.015625	-187500.015625	-187500.015625	-187500.015625	-187500.015625	460.000000	445.000000	1019.000000	1608033596.360170
1384	12390.085938	470.526550	-187500.015625	-187500.015625	-187500.015625	-187500.015625	-187500.015625	-187500.015625	460.000000	446.000000	1018.000000	1608033596.360171
1385	12348.064453	453.651001	-187500.015625	-187500.015625	-187500.015625	-187500.015625	-187500.015625	-187500.015625	460.000000	444.000000	1018.000000	1608033596.360173
1386	12307.742188	413.842529	-187500.015625	-187500.015625	-187500.015625	-187500.015625	-187500.015625	-187500.015625	460.000000	445.000000	1018.000000	1608033596.360174
1387	12337.581055	423.654938	-187500.015625	-187500.015625	-187500.015625	-187500.015625	-187500.015625	-187500.015625	460.000000	445.000000	1018.000000	1608033596.360176
1388	12384.162109	460.982361	-187500.015625	-187500.015625	-187500.015625	-187500.015625	-187500.015625	-187500.015625	460.000000	445.000000	1019.000000	1608033596.360178
1389	12396.343750	482.909424	-187500.015625	-187500.015625	-187500.015625	-187500.015625	-187500.015625	-187500.015625	460.000000	446.000000	1018.000000	1608033596.360179
1390	12348.064453	450.611145	-187500.015625	-187500.015625	-187500.015625	-187500.015625	-187500.015625	-187500.015625	460.000000	444.000000	1019.000000	1608033596.360181
1391	12297.683594	400.252686	-187500.015625	-187500.015625	-187500.015625	-187500.015625	-187500.015625	-187500.015625	460.000000	445.000000	1019.000000	1608033596.360183
1392	12319.856445	408.791046	-187500.015625	-187500.015625	-187500.015625	-187500.015625	-187500.015625	-187500.015625	460.000000	445.000000	1019.000000	1608033596.360184
1393	12397.998047	477.790863	-187500.015625	-187500.015625	-187500.015625	-187500.015625	-187500.015625	-187500.015625	460.000000	444.000000	1019.000000	1608033596.360186
1394	12404.949219	495.806366	-187500.015625	-187500.015625	-187500.015625	-187500.015625	-187500.015625	-187500.015625	460.000000	445.000000	1018.000000	1608033596.360187
1395	12335.033203	446.744293	-187500.015625	-187500.015625	-187500.015625	-187500.015625	-187500.015625	-187500.015625	460.000000	445.000000	1018.000000	1608033596.360189
1396	12282.730469	397.145782	-187500.015625	-187500.015625	-187500.015625	-187500.015625	-187500.015625	-187500.015625	460.000000	445.000000	1019.000000	1608033596.360191
1397	12315.654297	402.599609	-187500.015625	-187500.015625	-187500.015625	-187500.015625	-187500.015625	-187500.015625	460.000000	445.000000	1018.000000	1608033596.360193
1398	12384.498047	456.400269	-187500.015625	-187500.015625	-187500.015625	-187500.015625	-187500.015625	-187500.015625	460.000000	445.000000	1019.000000	1608033596.360195
1399	12385.034180	466.726746	-187500.015625	-187500.015625	-187500.015625	-187500.015625	-187500.015625	-187500.015625	460.000000	445.000000	1019.000000	1608033596.360197
1400	12333.111328	438.071838	-187500.015625	-187500.015625	-187500.015625	-187500.015625	-187500.015625	-187500.015625	460.000000	444.000000	1018.000000	1608033596.360198
1401	12293.458984	407.226410	-187500.015625	-187500.015625	-187500.015625	-187500.015625	-187500.015625	-187500.015625	460.000000	445.000000	1019.000000	1608033596.360200
1402	12326.785156	416.480042	-187500.015625	-187500.015625	-187500.015625	-187500.015625	-187500.015625	-187500.015625	460.000000	445.000000	1018.000000	1608033596.360202
1403	12399.451172	471.554749	-187500.015625	-187500.015625	-187500.015625	-187500.015625	-187500.015625	-187500.015625	460.000000	445.000000	1018.000000	1608033596.360203
1404	12398.668945	484.965790	-187500.015625	-187500.015625	-187500.015625	-187500.015625	-187500.015625	-187500.015625	460.000000	445.000000	1018.000000	1608033596.360205
1405	12331.009766	434.987274	-187500.015625	-187500.015625	-187500.015625	-187500.015625	-187500.015625	-187500.015625	460.000000	445.000000	1019.000000	1608033596.360206
1406	12275.332031	381.454865	-187500.015625	-187500.015625	-187500.015625	-187500.015625	-187500.015625	-187500.015625	460.000000	445.000000	1019.000000	1608033596.360209
1407	12315.341797	404.946533	-187500.015625	-187500.015625	-187500.015625	-187500.015625	-187500.015625	-187500.015625	460.000000	445.000000	1019.000000	1608033596.360210
1408	12386.867188	464.893921	-187500.015625	-187500.015625	-187500.015625	-187500.015625	-187500.015625	-187500.015625	460.000000	445.000000	1018.000000	1608033596.360212
1409	12385.793945	473.007599	-187500.015625	-187500.015625	-187500.015625	-187500.015625	-187500.015625	-187500.015625	460.000000	445.000000	1018.000000	1608033596.360213
1410	12337.000000	444.352661	-187500.015625	-187500.015625	-187500.015625	-187500.015625	-187500.015625	-187500.015625	460.000000	445.000000	1018.000000	1608033596.360215
1411	12283.646484	397.369293	-187500.015625	-187500.015625	-187500.015625	-187500.015625	-187500.015625	-187500.015625	460.000000	445.000000	1019.000000	1608033596.360216
1412	12308.077148	398.710388	-187500.015625	-187500.015625	-187500.015625	-187500.015625	-187500.015625	-187500.015625	460.000000	445.000000	1019.000000	1608033596.360218
1413	12375.087891	448.353638	-187500.015625	-187500.015625	-187500.015625	-187500.015625	-187500.015625	-187500.015625	460.000000	444.000000	1019.000000	1608033596.360220
1414	12395.405273	485.658691	-187500.015625	-187500.015625	-187500.015625	-187500.015625	-187500.015625	-187500.015625	460.000000	445.000000	1018.000000	1608033596.360221
1415	12338.765625	446.721954	-187500.015625	-187500.015625	-187500.015625	-187500.015625	-187500.015625	-187500.015625	460.000000	445.000000	1018.000000	1608033596.360223
1416	12286.619141	397.279877	-187500.015625	-187500.015625	-187500.015625	-187500.015625	-187500.015625	-187500.015625	460.000000	446.000000	1017.000000	1608033596.360224
1417	12317.733398	409.349823	-187500.015625	-187500.015625	-187500.015625	-187500.015625	-187500.015625	-187500.015625	460.000000	445.000000	1018.000000	1608033596.360226
1418	12378.820312	455.372070	-187500.015625	-187500.015625	-187500.015625	-187500.015625	-187500.015625	-187500.015625	460.000000	444.000000	1019.000000	1608033596.360228
1419	12378.976562	468.872528	-187500.015625	-187500.015625	-187500.015625	-187500.015625	-187500.015625	-187500.015625	460.000000	445.000000	1019.000000	1608033596.360229
1420	12333.200195	439.524689	-187500.015625	-187500.015625	-187500.015625	-187500.015625	-187500.015625	-187500.015625	460.000000	445.000000	1019.000000	1608033596.360232
1421	12302.801758	410.534485	-187500.015625	-187500.015625	-187500.015625	-187500.015625	-187500.015625	-187500.015625	460.000000	445.000000	1017.000000	1608033596.360233
1422	12318.984375	410.467407	-187500.015625	-187500.015625	-187500.015625	-187500.015625	-187500.015625	-187500.015625	460.000000	446.000000	1018.000000	1608033596.360235
1423	12387.179688	467.062042	-187500.015625	-187500.015625	-187500.015625	-187500.015625	-187500.015625	-187500.015625	460.000000	445.000000	1019.000000	1608033596.360236
1424	12392.410156	480.093109	-187500.015625	-187500.015625	-187500.015625	-187500.015625	-187500.015625	-187500.015625	460.000000	445.000000	1019.000000	1608033596.360238
1425	12335.614258	440.731689	-187500.015625	-187500.015625	-187500.015625	-187500.015625	-187500.015625	-187500.015625	460.000000	444.000000	1018.000000	1608033596.360240
1426	12296.208008	406.198242	-187500.015625	-187500.015625	-187500.015625	-187500.015625	-187500.015625	-187500.015625	460.000000	445.000000	1018.000000	1608033596.360241
1427	12321.041016	411.853241	-187500.015625	-187500.015625	-187500.015625	-187500.015625	-187500.015625	-187500.015625	460.000000	445.000000	1018.000000	1608033596.360243
1428	12380.809570	457.271973	-187500.015625	-187500.015625	-187500.015625	-187500.015625	-187500.015625	-187500.015625	460.000000	445.000000	1018.000000	1608033596.360245
1429	12395.807617	487.871521	-187500.015625	-187500.015625	-187500.015625	-187500.015625	-187500.015625	-187500.015625	460.000000	445.000000	1018.000000	1608033596.360246
1430	12355.686523	467.173798	-187500.015625	-187500.015625	-187500.015625	-187500.015625	-187500.015625	-187500.015625	460.000000	444.000000	1017.000000	1608033596.360248
1431	12295.158203	409.953339	-187500.015625	-187500.015625	-187500.015625	-187500.015625	-187500.015625	-187500.015625	460.000000	445.000000	1019.000000	1608033596.360249
1432	12321.644531	416.949432	-187500.015625	-187500.015625	-187500.015625	-187500.015625	-187500.015625	-187500.015625	461.000000	445.000000	1019.000000	1608033596.360251
1433	12385.570312	463.530457	-187500.015625	-187500.015625	-187500.015625	-187500.015625	-187500.015625	-187500.015625	460.000000	445.000000	1018.000000	1608033596.360252
1434	12407.408203	492.945343	-187500.015625	-187500.015625	-187500.015625	-187500.015625	-187500.015625	-187500.015625	460.000000	446.000000	1018.000000	1608033596.360254
1435	12358.860352	466.324432	-187500.015625	-187500.015625	-187500.015625	-187500.015625	-187500.015625	-187500.015625	460.000000	445.000000	1019.000000	1608033596.360256
1436	12297.728516	412.523773	-187500.015625	-187500.015625	-187500.015625	-187500.015625	-187500.015625	-187500.015625	460.000000	445.000000	1019.000000	1608033596.360258
1437	12317.017578	411.987335	-187500.015625	-187500.015625	-187500.015625	-187500.015625	-187500.015625	-187500.015625	460.000000	445.000000	1018.000000	1608033596.360259
1438	12395.114258	474.974548	-187500.015625	-187500.015625	-187500.015625	-187500.015625	-187500.015625	-187500.015625	460.000000	444.000000	1018.000000	1608033596.360261
1439	12404.189453	493.615906	-187500.015625	-187500.015625	-187500.015625	-187500.015625	-187500.015625	-187500.015625	460.000000	445.000000	1018.000000	1608033596.360262
1440	12352.757812	461.563507	-187500.015625	-187500.015625	-187500.015625	-187500.015625	-187500.015625	-187500.015625	460.000000	445.000000	1019.000000	1608033596.360264
1441	12303.472656	415.831848	-187500.015625	-187500.015625	-187500.015625	-187500.015625	-187500.015625	-187500.015625	460.000000	445.000000	1019.000000	1608033596.360265
1442	12320.817383	415.429504	-187500.015625	-187500.015625	-187500.015625	-187500.015625	-187500.015625	-187500.015625	460.000000	445.000000	1019.000000	1608033596.360267
1443	12390.041016	468.403137	-187500.015625	-187500.015625	-187500.015625	-187500.015625	-187500.015625	-187500.015625	460.000000	444.000000	1019.000000	1608033596.360270
1444	12403.116211	490.732544	-187500.015625	-187500.015625	-187500.015625	-187500.015625	-187500.015625	-187500.015625	460.000000	445.000000	1018.000000	1608033596.360271
1445	12342.386719	451.795807	-187500.015625	-187500.015625	-187500.015625	-187500.015625	-187500.015625	-187500.015625	460.000000	446.000000	1019.000000	1608033596.839458
1446	12290.709961	406.287659	-187500.015625	-187500.015625	-187500.015625	-187500.015625	-187500.015625	-187500.015625	460.000000	445.000000	1019.000000	1608033596.839526
1447	12322.695312	419.497528	-187500.015625	-187500.015625	-187500.015625	-187500.015625	-187500.015625	-187500.015625	460.000000	445.000000	1018.000000	1608033596.839565
1448	12378.797852	458.166046	-187500.015625	-187500.015625	-187500.015625	-187500.015625	-187500.015625	-187500.015625	460.000000	444.000000	1019.000000	1608033596.839604
1449	12398.847656	485.770447	-187500.015625	-187500.015625	-187500.015625	-187500.015625	-187500.015625	-187500.015625	460.000000	445.000000	1018.000000	1608033596.839606
1450	12371.288086	476.606232	-187500.015625	-187500.015625	-187500.015625	-187500.015625	-187500.015625	-187500.015625	460.000000	444.000000	1018.000000	1608033596.839608
1451	12316.972656	431.165131	-187500.015625	-187500.015625	-187500.015625	-187500.015625	-187500.015625	-187500.015625	460.000000	445.000000	1019.000000	1608033596.839609
1452	12325.555664	418.715210	-187500.015625	-187500.015625	-187500.015625	-187500.015625	-187500.015625	-187500.015625	460.000000	445.000000	1019.000000	1608033596.839611
1453	12382.150391	457.249634	-187500.015625	-187500.015625	-187500.015625	-187500.015625	-187500.015625	-187500.015625	460.000000	444.000000	1019.000000	1608033596.839612
1454	12402.982422	488.676178	-187500.015625	-187500.015625	-187500.015625	-187500.015625	-187500.015625	-187500.015625	460.000000	444.000000	1018.000000	1608033596.839614
1455	12356.021484	463.619873	-187500.015625	-187500.015625	-187500.015625	-187500.015625	-187500.015625	-187500.015625	460.000000	444.000000	1019.000000	1608033596.839616
1456	12306.110352	417.619965	-187500.015625	-187500.015625	-187500.015625	-187500.015625	-187500.015625	-187500.015625	460.000000	445.000000	1018.000000	1608033596.839617
1457	12323.253906	416.323578	-187500.015625	-187500.015625	-187500.015625	-187500.015625	-187500.015625	-187500.015625	460.000000	445.000000	1018.000000	1608033596.839619
1458	12391.515625	471.130066	-187500.015625	-187500.015625	-187500.015625	-187500.015625	-187500.015625	-187500.015625	460.000000	445.000000	1018.000000	1608033596.839620
1459	12404.659180	495.627563	-187500.015625	-187500.015625	-187500.015625	-187500.015625	-187500.015625	-187500.015625	460.000000	445.000000	1019.000000	1608033596.839622
1460	12358.166992	468.157257	-187500.015625	-187500.015625	-187500.015625	-187500.015625	-187500.015625	-187500.015625	460.000000	444.000000	1019.000000	1608033596.839624
1461	12305.730469	421.240967	-187500.015625	-187500.015625	-187500.015625	-187500.015625	-187500.015625	-187500.015625	460.000000	445.000000	1018.000000	1608033596.839625
1462	12318.582031	416.815308	-187500.015625	-187500.015625	-187500.015625	-187500.015625	-187500.015625	-187500.015625	460.000000	445.000000	1019.000000	1608033596.839627
1463	12375.757812	458.791901	-187500.015625	-187500.015625	-187500.015625	-187500.015625	-187500.015625	-187500.015625	460.000000	445.000000	1019.000000	1608033596.839628
1464	12392.991211	483.267059	-187500.015625	-187500.015625	-187500.015625	-187500.015625	-187500.015625	-187500.015625	460.000000	446.000000	1019.000000	1608033596.839630
1465	12351.774414	457.651947	-187500.015625	-187500.015625	-187500.015625	-187500.015625	-187500.015625	-187500.015625	460.000000	445.000000	1019.000000	1608033596.839631
1466	12302.086914	415.921234	-187500.015625	-187500.015625	-187500.015625	-187500.015625	-187500.015625	-187500.015625	460.000000	445.000000	1019.000000	1608033596.839637
1467	12305.149414	401.325562	-187500.015625	-187500.015625	-187500.015625	-187500.015625	-187500.015625	-187500.015625	460.000000	445.000000	1018.000000	1608033596.839638
1468	12357.049805	435.859009	-187500.015625	-187500.015625	-187500.015625	-187500.015625	-187500.015625	-187500.015625	460.000000	444.000000	1019.000000	1608033596.839640
1469	12383.201172	473.141724	-187500.015625	-187500.015625	-187500.015625	-187500.015625	-187500.015625	-187500.015625	460.000000	446.000000	1019.000000	1608033596.839642
1470	12349.875000	459.909485	-187500.015625	-187500.015625	-187500.015625	-187500.015625	-187500.015625	-187500.015625	460.000000	444.000000	1019.000000	1608033596.839643
1471	12298.510742	415.787140	-187500.015625	-187500.015625	-187500.015625	-187500.015625	-187500.015625	-187500.015625	460.000000	445.000000	1019.000000	1608033596.839645
1472	12302.041992	407.382874	-187500.015625	-187500.015625	-187500.015625	-187500.015625	-187500.015625	-187500.015625	460.000000	445.000000	1018.000000	1608033596.839646
1473	12355.619141	445.447906	-187500.015625	-187500.015625	-187500.015625	-187500.015625	-187500.015625	-187500.015625	460.000000	444.000000	1018.000000	1608033596.839648
1474	12390.398438	491.067810	-187500.015625	-187500.015625	-187500.015625	-187500.015625	-187500.015625	-187500.015625	460.000000	446.000000	1017.000000	1608033596.839650
1475	12346.902344	465.676239	-187500.015625	-187500.015625	-187500.015625	-187500.015625	-187500.015625	-187500.015625	460.000000	445.000000	1019.000000	1608033596.839651
1476	12288.117188	411.696777	-187500.015625	-187500.015625	-187500.015625	-187500.015625	-187500.015625	-187500.015625	460.000000	445.000000	1019.000000	1608033596.839653
1477	12295.380859	403.069000	-187500.015625	-187500.015625	-187500.015625	-187500.015625	-187500.015625	-187500.015625	460.000000	445.000000	1019.000000	1608033596.839654
1478	12346.678711	439.010590	-187500.015625	-187500.015625	-187500.015625	-187500.015625	-187500.015625	-187500.015625	460.000000	444.000000	1019.000000	1608033596.839656
1479	12367.108398	466.525604	-187500.015625	-187500.015625	-187500.015625	-187500.015625	-187500.015625	-187500.015625	460.000000	445.000000	1018.000000	1608033596.839657
1480	12317.621094	436.060181	-187500.015625	-187500.015625	-187500.015625	-187500.015625	-187500.015625	-187500.015625	460.000000	445.000000	1019.000000	1608033596.839659
1481	12267.330078	392.384857	-187500.015625	-187500.015625	-187500.015625	-187500.015625	-187500.015625	-187500.015625	460.000000	445.000000	1017.000000	1608033596.839661
1482	12277.567383	387.311005	-187500.015625	-187500.015625	-187500.015625	-187500.015625	-187500.015625	-187500.015625	460.000000	446.000000	1018.000000	1608033596.839663
1483	12335.949219	434.339081	-187500.015625	-187500.015625	-187500.015625	-187500.015625	-187500.015625	-187500.015625	460.000000	445.000000	1018.000000	1608033596.839664
1484	12359.866211	465.720917	-187500.015625	-187500.015625	-187500.015625	-187500.015625	-187500.015625	-187500.015625	460.000000	445.000000	1019.000000	1608033596.839666
1485	12329.915039	453.293365	-187500.015625	-187500.015625	-187500.015625	-187500.015625	-187500.015625	-187500.015625	460.000000	445.000000	1019.000000	1608033596.839668
1486	12270.571289	398.844513	-187500.015625	-187500.015625	-187500.015625	-187500.015625	-187500.015625	-187500.015625	460.000000	445.000000	1018.000000	1608033596.839669
1487	12265.541992	377.364502	-187500.015625	-187500.015625	-187500.015625	-187500.015625	-187500.015625	-187500.015625	460.000000	445.000000	1018.000000	1608033596.839671
1488	12321.085938	412.188507	-187500.015625	-187500.015625	-187500.015625	-187500.015625	-187500.015625	-187500.015625	460.000000	445.000000	1018.000000	1608033596.839673
1489	12347.125977	440.485809	-187500.015625	-187500.015625	-187500.015625	-187500.015625	-187500.015625	-187500.015625	460.000000	445.000000	1019.000000	1608033596.839674
1490	12321.130859	440.999908	-187500.015625	-187500.015625	-187500.015625	-187500.015625	-187500.015625	-187500.015625	460.000000	445.000000	1019.000000	1608033596.839677
1491	12263.596680	394.307098	-187500.015625	-187500.015625	-187500.015625	-187500.015625	-187500.015625	-187500.015625	460.000000	445.000000	1019.000000	1608033596.839678
1492	12265.720703	380.471375	-187500.015625	-187500.015625	-187500.015625	-187500.015625	-187500.015625	-187500.015625	460.000000	445.000000	1018.000000	1608033596.839680
1493	12324.483398	421.933868	-187500.015625	-187500.015625	-187500.015625	-187500.015625	-187500.015625	-187500.015625	460.000000	444.000000	1018.000000	1608033596.839682
1494	12347.081055	442.966858	-187500.015625	-187500.015625	-187500.015625	-187500.015625	-187500.015625	-187500.015625	460.000000	445.000000	1019.000000	1608033596.839683
1495	12307.742188	417.329407	-187500.015625	-187500.015625	-187500.015625	-187500.015625	-187500.015625	-187500.015625	460.000000	445.000000	1019.000000	1608033596.839684
1496	12262.457031	393.144806	-187500.015625	-187500.015625	-187500.015625	-187500.015625	-187500.015625	-187500.015625	460.000000	445.000000	1017.000000	1608033596.839686
1497	12262.814453	377.498596	-187500.015625	-187500.015625	-187500.015625	-187500.015625	-187500.015625	-187500.015625	460.000000	445.000000	1018.000000	1608033596.839688
1498	12318.739258	413.753113	-187500.015625	-187500.015625	-187500.015625	-187500.015625	-187500.015625	-187500.015625	460.000000	445.000000	1017.000000	1608033596.839689
1499	12346.455078	449.806488	-187500.015625	-187500.015625	-187500.015625	-187500.015625	-187500.015625	-187500.015625	460.000000	445.000000	1018.000000	1608033596.839691
1500	12311.764648	431.411011	-187500.015625	-187500.015625	-187500.015625	-187500.015625	-187500.015625	-187500.015625	460.000000	444.000000	1019.000000	1608033596.839693
1501	12257.540039	384.986420	-187500.015625	-187500.015625	-187500.015625	-187500.015625	-187500.015625	-187500.015625	460.000000	445.000000	1018.000000	1608033596.839694
1502	12264.312500	374.481110	-187500.015625	-187500.015625	-187500.015625	-187500.015625	-187500.015625	-187500.015625	460.000000	446.000000	1017.000000	1608033596.839696
1503	12317.532227	409.014557	-187500.015625	-187500.015625	-187500.015625	-187500.015625	-187500.015625	-187500.015625	460.000000	445.000000	1018.000000	1608033596.839697
1504	12345.806641	444.084442	-187500.015625	-187500.015625	-187500.015625	-187500.015625	-187500.015625	-187500.015625	460.000000	445.000000	1019.000000	1608033596.839699
1505	12312.882812	425.286621	-187500.015625	-187500.015625	-187500.015625	-187500.015625	-187500.015625	-187500.015625	460.000000	445.000000	1018.000000	1608033596.839700
1506	12258.992188	375.732819	-187500.015625	-187500.015625	-187500.015625	-187500.015625	-187500.015625	-187500.015625	460.000000	445.000000	1019.000000	1608033596.839702
1507	12265.966797	365.071014	-187500.015625	-187500.015625	-187500.015625	-187500.015625	-187500.015625	-187500.015625	460.000000	445.000000	1018.000000	1608033596.839704
1508	12323.588867	406.824097	-187500.015625	-187500.015625	-187500.015625	-187500.015625	-187500.015625	-187500.015625	460.000000	445.000000	1018.000000	1608033596.839705
1509	12350.209961	440.865784	-187500.015625	-187500.015625	-187500.015625	-187500.015625	-187500.015625	-187500.015625	460.000000	446.000000	1018.000000	1608033596.839707
1510	12315.319336	422.850281	-187500.015625	-187500.015625	-187500.015625	-187500.015625	-187500.015625	-187500.015625	460.000000	445.000000	1018.000000	1608033596.839708
1511	12264.267578	380.091400	-187500.015625	-187500.015625	-187500.015625	-187500.015625	-187500.015625	-187500.015625	460.000000	445.000000	1019.000000	1608033596.839710
1512	12277.208984	379.912598	-187500.015625	-187500.015625	-187500.015625	-187500.015625	-187500.015625	-187500.015625	460.000000	445.000000	1019.000000	1608033596.839712
1513	12333.200195	421.039795	-187500.015625	-187500.015625	-187500.015625	-187500.015625	-187500.015625	-187500.015625	460.000000	445.000000	1019.000000	1608033596.839714
1514	12360.581055	455.819122	-187500.015625	-187500.015625	-187500.015625	-187500.015625	-187500.015625	-187500.015625	460.000000	446.000000	1018.000000	1608033596.839715
1515	12327.187500	437.110687	-187500.015625	-187500.015625	-187500.015625	-187500.015625	-187500.015625	-187500.015625	460.000000	445.000000	1019.000000	1608033596.839717
1516	12273.521484	388.227448	-187500.015625	-187500.015625	-187500.015625	-187500.015625	-187500.015625	-187500.015625	460.000000	445.000000	1019.000000	1608033596.839719
1517	12273.476562	376.895111	-187500.015625	-187500.015625	-187500.015625	-187500.015625	-187500.015625	-187500.015625	460.000000	445.000000	1019.000000	1608033596.839720
1518	12330.272461	418.804626	-187500.015625	-187500.015625	-187500.015625	-187500.015625	-187500.015625	-187500.015625	460.000000	444.000000	1019.000000	1608033596.839722
1519	12360.469727	452.309875	-187500.015625	-187500.015625	-187500.015625	-187500.015625	-187500.015625	-187500.015625	460.000000	445.000000	1018.000000	1608033596.839724
1520	12327.209961	435.926056	-187500.015625	-187500.015625	-187500.015625	-187500.015625	-187500.015625	-187500.015625	460.000000	445.000000	1018.000000	1608033596.839725
1521	12276.539062	393.748322	-187500.015625	-187500.015625	-187500.015625	-187500.015625	-187500.015625	-187500.015625	460.000000	445.000000	1018.000000	1608033596.839727
1522	12277.656250	380.449036	-187500.015625	-187500.015625	-187500.015625	-187500.015625	-187500.015625	-187500.015625	460.000000	445.000000	1019.000000	1608033596.839729
1523	12331.144531	418.379944	-187500.015625	-187500.015625	-187500.015625	-187500.015625	-187500.015625	-187500.015625	460.000000	445.000000	1018.000000	1608033596.839731
1524	12363.397461	456.288483	-187500.015625	-187500.015625	-187500.015625	-187500.015625	-187500.015625	-187500.015625	460.000000	445.000000	1018.000000	1608033596.839732
1525	12331.255859	442.966858	-187500.015625	-187500.015625	-187500.015625	-187500.015625	-187500.015625	-187500.015625	460.000000	445.000000	1019.000000	1608033596.839734
1526	12282.104492	402.018463	-187500.015625	-187500.015625	-187500.015625	-187500.015625	-187500.015625	-187500.015625	460.000000	444.000000	1018.000000	1608033596.839736
1527	12277.298828	382.572449	-187500.015625	-187500.015625	-187500.015625	-187500.015625	-187500.015625	-187500.015625	460.000000	445.000000	1018.000000	1608033596.839738
1528	12329.445312	413.887238	-187500.015625	-187500.015625	-187500.015625	-187500.015625	-187500.015625	-187500.015625	460.000000	445.000000	1019.000000	1608033596.839739
1529	12358.166992	445.157318	-187500.015625	-187500.015625	-187500.015625	-187500.015625	-187500.015625	-187500.015625	460.000000	445.000000	1019.000000	1608033596.839742
1530	12324.505859	428.840546	-187500.015625	-187500.015625	-187500.015625	-187500.015625	-187500.015625	-187500.015625	460.000000	444.000000	1018.000000	1608033596.839744
1531	12274.593750	392.541321	-187500.015625	-187500.015625	-187500.015625	-187500.015625	-187500.015625	-187500.015625	460.000000	444.000000	1019.000000	1608033596.839745
1532	12272.716797	374.034088	-187500.015625	-187500.015625	-187500.015625	-187500.015625	-187500.015625	-187500.015625	460.000000	445.000000	1018.000000	1608033596.839747
1533	12329.668945	412.054382	-187500.015625	-187500.015625	-187500.015625	-187500.015625	-187500.015625	-187500.015625	460.000000	445.000000	1019.000000	1608033596.839748
1534	12360.022461	448.443024	-187500.015625	-187500.015625	-187500.015625	-187500.015625	-187500.015625	-187500.015625	460.000000	445.000000	1018.000000	1608033596.839750
1535	12329.802734	433.601471	-187500.015625	-187500.015625	-187500.015625	-187500.015625	-187500.015625	-187500.015625	460.000000	445.000000	1018.000000	1608033596.839751
1536	12278.327148	393.815369	-187500.015625	-187500.015625	-187500.015625	-187500.015625	-187500.015625	-187500.015625	460.000000	445.000000	1018.000000	1608033596.839754
1537	12273.566406	377.967987	-187500.015625	-187500.015625	-187500.015625	-187500.015625	-187500.015625	-187500.015625	460.000000	445.000000	1019.000000	1608033596.839756
1538	12328.841797	414.423676	-187500.015625	-187500.015625	-187500.015625	-187500.015625	-187500.015625	-187500.015625	460.000000	445.000000	1019.000000	1608033596.839757
1539	12363.933594	453.159241	-187500.015625	-187500.015625	-187500.015625	-187500.015625	-187500.015625	-187500.015625	460.000000	445.000000	1019.000000	1608033596.839759
1540	12338.721680	443.883270	-187500.015625	-187500.015625	-187500.015625	-187500.015625	-187500.015625	-187500.015625	460.000000	445.000000	1019.000000	1608033596.839760
1541	12283.467773	397.056366	-187500.015625	-187500.015625	-187500.015625	-187500.015625	-187500.015625	-187500.015625	460.000000	445.000000	1018.000000	1608033596.839762
1542	12277.500000	378.370331	-187500.015625	-187500.015625	-187500.015625	-187500.015625	-187500.015625	-187500.015625	460.000000	446.000000	1019.000000	1608033596.839764
1543	12329.400391	412.479065	-187500.015625	-187500.015625	-187500.015625	-187500.015625	-187500.015625	-187500.015625	460.000000	444.000000	1018.000000	1608033596.839765
1544	12362.436523	448.644196	-187500.015625	-187500.015625	-187500.015625	-187500.015625	-187500.015625	-187500.015625	460.000000	445.000000	1018.000000	1608033596.839767
1545	12329.244141	430.561646	-187500.015625	-187500.015625	-187500.015625	-187500.015625	-187500.015625	-187500.015625	460.000000	445.000000	1019.000000	1608033596.839768
1546	12277.387695	389.166199	-187500.015625	-187500.015625	-187500.015625	-187500.015625	-187500.015625	-187500.015625	460.000000	445.000000	1018.000000	1608033596.839770
1547	12273.745117	374.570526	-187500.015625	-187500.015625	-187500.015625	-187500.015625	-187500.015625	-187500.015625	460.000000	445.000000	1018.000000	1608033596.839772
1548	12327.299805	411.137970	-187500.015625	-187500.015625	-187500.015625	-187500.015625	-187500.015625	-187500.015625	460.000000	444.000000	1019.000000	1608033596.839773
1549	12361.564453	447.392487	-187500.015625	-187500.015625	-187500.015625	-187500.015625	-187500.015625	-187500.015625	460.000000	445.000000	1019.000000	1608033596.839775
1550	12336.687500	436.842468	-187500.015625	-187500.015625	-187500.015625	-187500.015625	-187500.015625	-187500.015625	460.000000	445.000000	1019.000000	1608033596.839777
1551	12284.093750	397.078735	-187500.015625	-187500.015625	-187500.015625	-187500.015625	-187500.015625	-187500.015625	460.000000	445.000000	1018.000000	1608033596.839778
1552	12281.299805	383.310059	-187500.015625	-187500.015625	-187500.015625	-187500.015625	-187500.015625	-187500.015625	460.000000	446.000000	1018.000000	1608033596.839780
1553	12333.446289	417.217651	-187500.015625	-187500.015625	-187500.015625	-187500.015625	-187500.015625	-187500.015625	460.000000	445.000000	1019.000000	1608033596.839781
1554	12369.075195	457.227264	-187500.015625	-187500.015625	-187500.015625	-187500.015625	-187500.015625	-187500.015625	460.000000	445.000000	1019.000000	1608033596.839783
1555	12347.930664	452.220490	-187500.015625	-187500.015625	-187500.015625	-187500.015625	-187500.015625	-187500.015625	460.000000	445.000000	1019.000000	1608033596.839784
1556	12283.713867	395.938782	-187500.015625	-187500.015625	-187500.015625	-187500.015625	-187500.015625	-187500.015625	460.000000	444.000000	1019.000000	1608033596.839786
1557	12264.111328	361.338287	-187500.015625	-187500.015625	-187500.015625	-187500.015625	-187500.015625	-187500.015625	460.000000	446.000000	1018.000000	1608033596.839787
1558	12324.371094	408.276947	-187500.015625	-187500.015625	-187500.015625	-187500.015625	-187500.015625	-187500.015625	460.000000	445.000000	1018.000000	1608033596.839789
1559	12372.651367	464.111603	-187500.015625	-187500.015625	-187500.015625	-187500.015625	-187500.015625	-187500.015625	460.000000	446.000000	1018.000000	1608033596.839791
1560	12344.219727	450.901733	-187500.015625	-187500.015625	-187500.015625	-187500.015625	-187500.015625	-187500.015625	460.000000	445.000000	1019.000000	1608033596.839793
1561	12287.200195	402.979584	-187500.015625	-187500.015625	-187500.015625	-187500.015625	-187500.015625	-187500.015625	460.000000	444.000000	1018.000000	1608033596.839794
1562	12282.796875	387.266296	-187500.015625	-187500.015625	-187500.015625	-187500.015625	-187500.015625	-187500.015625	460.000000	446.000000	1019.000000	1608033596.839796
1563	12335.010742	422.626770	-187500.015625	-187500.015625	-187500.015625	-187500.015625	-187500.015625	-187500.015625	460.000000	445.000000	1018.000000	1608033596.839797
1564	12373.076172	462.994019	-187500.015625	-187500.015625	-187500.015625	-187500.015625	-187500.015625	-187500.015625	460.000000	445.000000	1019.000000	1608033596.839799
1565	12345.672852	450.320587	-187500.015625	-187500.015625	-187500.015625	-187500.015625	-187500.015625	-187500.015625	460.000000	445.000000	1019.000000	1608033597.320056
1566	12293.325195	407.874603	-187500.015625	-187500.015625	-187500.015625	-187500.015625	-187500.015625	-187500.015625	460.000000	445.000000	1018.000000	1608033597.320273
1567	12283.244141	387.378082	-187500.015625	-187500.015625	-187500.015625	-187500.015625	-187500.015625	-187500.015625	460.000000	445.000000	1019.000000	1608033597.320276
1568	12332.329102	419.609283	-187500.015625	-187500.015625	-187500.015625	-187500.015625	-187500.015625	-187500.015625	460.000000	445.000000	1018.000000	1608033597.320278
1569	12365.297852	456.936707	-187500.015625	-187500.015625	-187500.015625	-187500.015625	-187500.015625	-187500.015625	460.000000	445.000000	1018.000000	1608033597.320281
1570	12342.431641	450.454681	-187500.015625	-187500.015625	-187500.015625	-187500.015625	-187500.015625	-187500.015625	460.000000	445.000000	1018.000000	1608033597.320283
1571	12287.938477	410.065094	-187500.015625	-187500.015625	-187500.015625	-187500.015625	-187500.015625	-187500.015625	460.000000	445.000000	1018.000000	1608033597.320285
1572	12281.433594	391.379028	-187500.015625	-187500.015625	-187500.015625	-187500.015625	-187500.015625	-187500.015625	460.000000	446.000000	1017.000000	1608033597.320287
1573	12329.579102	418.894043	-187500.015625	-187500.015625	-187500.015625	-187500.015625	-187500.015625	-187500.015625	460.000000	444.000000	1019.000000	1608033597.320290
1574	12360.424805	449.918243	-187500.015625	-187500.015625	-187500.015625	-187500.015625	-187500.015625	-187500.015625	460.000000	445.000000	1019.000000	1608033597.320292
1575	12336.285156	438.094177	-187500.015625	-187500.015625	-187500.015625	-187500.015625	-187500.015625	-187500.015625	460.000000	445.000000	1018.000000	1608033597.320294
1576	12277.947266	388.875641	-187500.015625	-187500.015625	-187500.015625	-187500.015625	-187500.015625	-187500.015625	460.000000	445.000000	1019.000000	1608033597.320296
1577	12270.906250	373.519989	-187500.015625	-187500.015625	-187500.015625	-187500.015625	-187500.015625	-187500.015625	460.000000	446.000000	1018.000000	1608033597.320298
1578	12317.688477	405.661804	-187500.015625	-187500.015625	-187500.015625	-187500.015625	-187500.015625	-187500.015625	460.000000	445.000000	1018.000000	1608033597.320301
1579	12355.932617	447.414856	-187500.015625	-187500.015625	-187500.015625	-187500.015625	-187500.015625	-187500.015625	460.000000	445.000000	1018.000000	1608033597.320303
1580	12342.119141	448.308929	-187500.015625	-187500.015625	-187500.015625	-187500.015625	-187500.015625	-187500.015625	460.000000	445.000000	1019.000000	1608033597.320305
1581	12286.596680	401.571442	-187500.015625	-187500.015625	-187500.015625	-187500.015625	-187500.015625	-187500.015625	460.000000	445.000000	1018.000000	1608033597.320307
1582	12275.756836	376.671570	-187500.015625	-187500.015625	-187500.015625	-187500.015625	-187500.015625	-187500.015625	460.000000	446.000000	1018.000000	1608033597.320309
1583	12326.919922	405.885315	-187500.015625	-187500.015625	-187500.015625	-187500.015625	-187500.015625	-187500.015625	460.000000	445.000000	1018.000000	1608033597.320317
1584	12371.153320	455.394440	-187500.015625	-187500.015625	-187500.015625	-187500.015625	-187500.015625	-187500.015625	460.000000	445.000000	1018.000000	1608033597.320319
1585	12346.052734	444.509125	-187500.015625	-187500.015625	-187500.015625	-187500.015625	-187500.015625	-187500.015625	460.000000	445.000000	1019.000000	1608033597.320321
1586	12283.042969	391.624908	-187500.015625	-187500.015625	-187500.015625	-187500.015625	-187500.015625	-187500.015625	460.000000	444.000000	1019.000000	1608033597.320323
1587	12271.934570	375.844574	-187500.015625	-187500.015625	-187500.015625	-187500.015625	-187500.015625	-187500.015625	460.000000	445.000000	1019.000000	1608033597.320326
1588	12324.639648	412.993164	-187500.015625	-187500.015625	-187500.015625	-187500.015625	-187500.015625	-187500.015625	460.000000	445.000000	1019.000000	1608033597.320328
1589	12361.765625	450.991119	-187500.015625	-187500.015625	-187500.015625	-187500.015625	-187500.015625	-187500.015625	460.000000	445.000000	1018.000000	1608033597.320330
1590	12342.700195	446.721954	-187500.015625	-187500.015625	-187500.015625	-187500.015625	-187500.015625	-187500.015625	460.000000	445.000000	1019.000000	1608033597.320332
1591	12290.843750	404.030121	-187500.015625	-187500.015625	-187500.015625	-187500.015625	-187500.015625	-187500.015625	460.000000	445.000000	1019.000000	1608033597.320334
1592	12273.700195	376.693939	-187500.015625	-187500.015625	-187500.015625	-187500.015625	-187500.015625	-187500.015625	460.000000	445.000000	1019.000000	1608033597.320337
1593	12323.276367	406.757019	-187500.015625	-187500.015625	-187500.015625	-187500.015625	-187500.015625	-187500.015625	460.000000	444.000000	1019.000000	1608033597.320339
1594	12364.224609	448.398315	-187500.015625	-187500.015625	-187500.015625	-187500.015625	-187500.015625	-187500.015625	460.000000	445.000000	1019.000000	1608033597.320341
1595	12343.929688	444.263245	-187500.015625	-187500.015625	-187500.015625	-187500.015625	-187500.015625	-187500.015625	460.000000	445.000000	1018.000000	1608033597.320343
1596	12284.003906	396.519928	-187500.015625	-187500.015625	-187500.015625	-187500.015625	-187500.015625	-187500.015625	460.000000	445.000000	1018.000000	1608033597.320345
1597	12265.876953	369.921356	-187500.015625	-187500.015625	-187500.015625	-187500.015625	-187500.015625	-187500.015625	460.000000	445.000000	1019.000000	1608033597.320348
1598	12311.809570	397.726929	-187500.015625	-187500.015625	-187500.015625	-187500.015625	-187500.015625	-187500.015625	460.000000	445.000000	1018.000000	1608033597.320350
1599	12354.948242	440.865784	-187500.015625	-187500.015625	-187500.015625	-187500.015625	-187500.015625	-187500.015625	460.000000	445.000000	1018.000000	1608033597.320352
1600	12334.675781	437.378906	-187500.015625	-187500.015625	-187500.015625	-187500.015625	-187500.015625	-187500.015625	460.000000	445.000000	1018.000000	1608033597.320354
1601	12280.115234	394.374176	-187500.015625	-187500.015625	-187500.015625	-187500.015625	-187500.015625	-187500.015625	460.000000	445.000000	1018.000000	1608033597.320356
1602	12269.364258	375.442230	-187500.015625	-187500.015625	-187500.015625	-187500.015625	-187500.015625	-187500.015625	460.000000	445.000000	1019.000000	1608033597.320359
1603	12317.553711	405.974731	-187500.015625	-187500.015625	-187500.015625	-187500.015625	-187500.015625	-187500.015625	460.000000	444.000000	1019.000000	1608033597.320361
1604	12359.486328	446.431366	-187500.015625	-187500.015625	-187500.015625	-187500.015625	-187500.015625	-187500.015625	460.000000	445.000000	1018.000000	1608033597.320363
1605	12339.167969	443.816223	-187500.015625	-187500.015625	-187500.015625	-187500.015625	-187500.015625	-187500.015625	460.000000	445.000000	1019.000000	1608033597.320365
1606	12283.713867	398.509247	-187500.015625	-187500.015625	-187500.015625	-187500.015625	-187500.015625	-187500.015625	460.000000	445.000000	1019.000000	1608033597.320369
1607	12271.799805	376.112793	-187500.015625	-187500.015625	-187500.015625	-187500.015625	-187500.015625	-187500.015625	460.000000	445.000000	1018.000000	1608033597.320371
1608	12321.577148	407.673462	-187500.015625	-187500.015625	-187500.015625	-187500.015625	-187500.015625	-187500.015625	460.000000	445.000000	1019.000000	1608033597.320373
1609	12358.279297	445.805542	-187500.015625	-187500.015625	-187500.015625	-187500.015625	-187500.015625	-187500.015625	460.000000	445.000000	1018.000000	1608033597.320375
1610	12339.034180	444.263245	-187500.015625	-187500.015625	-187500.015625	-187500.015625	-187500.015625	-187500.015625	460.000000	445.000000	1019.000000	1608033597.320377
1611	12282.975586	400.431488	-187500.015625	-187500.015625	-187500.015625	-187500.015625	-187500.015625	-187500.015625	460.000000	445.000000	1019.000000	1608033597.320379
1612	12267.843750	376.492767	-187500.015625	-187500.015625	-187500.015625	-187500.015625	-187500.015625	-187500.015625	460.000000	445.000000	1018.000000	1608033597.320382
1613	12316.347656	409.238068	-187500.015625	-187500.015625	-187500.015625	-187500.015625	-187500.015625	-187500.015625	460.000000	444.000000	1020.000000	1608033597.320384
1614	12360.133789	456.221436	-187500.015625	-187500.015625	-187500.015625	-187500.015625	-187500.015625	-187500.015625	460.000000	446.000000	1018.000000	1608033597.320386
1615	12344.375977	453.382782	-187500.015625	-187500.015625	-187500.015625	-187500.015625	-187500.015625	-187500.015625	460.000000	445.000000	1018.000000	1608033597.320388
1616	12288.854492	406.511169	-187500.015625	-187500.015625	-187500.015625	-187500.015625	-187500.015625	-187500.015625	460.000000	445.000000	1018.000000	1608033597.320391
1617	12274.750977	381.790131	-187500.015625	-187500.015625	-187500.015625	-187500.015625	-187500.015625	-187500.015625	460.000000	445.000000	1018.000000	1608033597.320393
1618	12322.248047	415.116577	-187500.015625	-187500.015625	-187500.015625	-187500.015625	-187500.015625	-187500.015625	460.000000	445.000000	1018.000000	1608033597.320395
1619	12361.251953	454.254486	-187500.015625	-187500.015625	-187500.015625	-187500.015625	-187500.015625	-187500.015625	460.000000	445.000000	1018.000000	1608033597.320397
1620	12339.861328	445.358490	-187500.015625	-187500.015625	-187500.015625	-187500.015625	-187500.015625	-187500.015625	460.000000	445.000000	1018.000000	1608033597.320399
1621	12283.668945	402.309021	-187500.015625	-187500.015625	-187500.015625	-187500.015625	-187500.015625	-187500.015625	460.000000	444.000000	1019.000000	1608033597.320402
1622	12261.496094	371.396576	-187500.015625	-187500.015625	-187500.015625	-187500.015625	-187500.015625	-187500.015625	460.000000	445.000000	1018.000000	1608033597.320404
1623	12310.088867	399.671539	-187500.015625	-187500.015625	-187500.015625	-187500.015625	-187500.015625	-187500.015625	460.000000	445.000000	1019.000000	1608033597.320406
1624	12357.273438	445.202026	-187500.015625	-187500.015625	-187500.015625	-187500.015625	-187500.015625	-187500.015625	460.000000	445.000000	1018.000000	1608033597.320408
1625	12341.760742	443.637421	-187500.015625	-187500.015625	-187500.015625	-187500.015625	-187500.015625	-187500.015625	460.000000	445.000000	1018.000000	1608033597.320410
1626	12290.642578	407.718170	-187500.015625	-187500.015625	-187500.015625	-187500.015625	-187500.015625	-187500.015625	460.000000	445.000000	1018.000000	1608033597.320412
1627	12271.532227	382.639496	-187500.015625	-187500.015625	-187500.015625	-187500.015625	-187500.015625	-187500.015625	460.000000	445.000000	1019.000000	1608033597.320415
1628	12318.247070	411.763824	-187500.015625	-187500.015625	-187500.015625	-187500.015625	-187500.015625	-187500.015625	460.000000	445.000000	1018.000000	1608033597.320417
1629	12358.927734	449.538269	-187500.015625	-187500.015625	-187500.015625	-187500.015625	-187500.015625	-187500.015625	460.000000	445.000000	1018.000000	1608033597.320421
1630	12339.458984	440.843445	-187500.015625	-187500.015625	-187500.015625	-187500.015625	-187500.015625	-187500.015625	460.000000	445.000000	1019.000000	1608033597.320423
1631	12285.166992	396.050537	-187500.015625	-187500.015625	-187500.015625	-187500.015625	-187500.015625	-187500.015625	460.000000	444.000000	1019.000000	1608033597.320425
1632	12273.409180	380.829010	-187500.015625	-187500.015625	-187500.015625	-187500.015625	-187500.015625	-187500.015625	460.000000	445.000000	1019.000000	1608033597.320427
1633	12328.170898	419.609283	-187500.015625	-187500.015625	-187500.015625	-187500.015625	-187500.015625	-187500.015625	460.000000	445.000000	1019.000000	1608033597.320430
1634	12368.069336	456.735535	-187500.015625	-187500.015625	-187500.015625	-187500.015625	-187500.015625	-187500.015625	460.000000	445.000000	1018.000000	1608033597.320432
1635	12353.652344	457.271973	-187500.015625	-187500.015625	-187500.015625	-187500.015625	-187500.015625	-187500.015625	460.000000	446.000000	1018.000000	1608033597.320434
1636	12296.096680	412.568481	-187500.015625	-187500.015625	-187500.015625	-187500.015625	-187500.015625	-187500.015625	460.000000	445.000000	1018.000000	1608033597.320436
1637	12274.169922	384.137054	-187500.015625	-187500.015625	-187500.015625	-187500.015625	-187500.015625	-187500.015625	460.000000	446.000000	1018.000000	1608033597.320438
1638	12319.967773	412.032043	-187500.015625	-187500.015625	-187500.015625	-187500.015625	-187500.015625	-187500.015625	460.000000	445.000000	1018.000000	1608033597.320441
1639	12368.806641	459.909485	-187500.015625	-187500.015625	-187500.015625	-187500.015625	-187500.015625	-187500.015625	460.000000	445.000000	1019.000000	1608033597.320443
1640	12354.188477	457.942535	-187500.015625	-187500.015625	-187500.015625	-187500.015625	-187500.015625	-187500.015625	460.000000	445.000000	1018.000000	1608033597.320445
1641	12298.018555	413.015533	-187500.015625	-187500.015625	-187500.015625	-187500.015625	-187500.015625	-187500.015625	460.000000	444.000000	1019.000000	1608033597.320447
1642	12276.159180	383.533569	-187500.015625	-187500.015625	-187500.015625	-187500.015625	-187500.015625	-187500.015625	460.000000	445.000000	1019.000000	1608033597.320450
1643	12317.733398	405.974731	-187500.015625	-187500.015625	-187500.015625	-187500.015625	-187500.015625	-187500.015625	460.000000	445.000000	1018.000000	1608033597.320452
1644	12364.895508	453.248657	-187500.015625	-187500.015625	-187500.015625	-187500.015625	-187500.015625	-187500.015625	460.000000	445.000000	1018.000000	1608033597.320454
1645	12350.254883	454.925049	-187500.015625	-187500.015625	-187500.015625	-187500.015625	-187500.015625	-187500.015625	460.000000	445.000000	1018.000000	1608033597.320457
1646	12295.113281	412.501434	-187500.015625	-187500.015625	-187500.015625	-187500.015625	-187500.015625	-187500.015625	460.000000	445.000000	1018.000000	1608033597.320459
1647	12271.174805	379.420837	-187500.015625	-187500.015625	-187500.015625	-187500.015625	-187500.015625	-187500.015625	460.000000	445.000000	1018.000000	1608033597.320461
1648	12316.570312	406.779388	-187500.015625	-187500.015625	-187500.015625	-187500.015625	-187500.015625	-187500.015625	460.000000	444.000000	1019.000000	1608033597.320463
1649	12368.918945	459.909485	-187500.015625	-187500.015625	-187500.015625	-187500.015625	-187500.015625	-187500.015625	460.000000	445.000000	1018.000000	1608033597.320465
1650	12355.619141	459.954193	-187500.015625	-187500.015625	-187500.015625	-187500.015625	-187500.015625	-187500.015625	460.000000	445.000000	1018.000000	1608033597.320467
1651	12302.534180	418.201111	-187500.015625	-187500.015625	-187500.015625	-187500.015625	-187500.015625	-187500.015625	460.000000	445.000000	1018.000000	1608033597.320470
1652	12285.926758	393.524811	-187500.015625	-187500.015625	-187500.015625	-187500.015625	-187500.015625	-187500.015625	460.000000	446.000000	1018.000000	1608033597.320472
1653	12323.834961	414.066040	-187500.015625	-187500.015625	-187500.015625	-187500.015625	-187500.015625	-187500.015625	460.000000	445.000000	1018.000000	1608033597.320475
1654	12368.292969	457.808411	-187500.015625	-187500.015625	-187500.015625	-187500.015625	-187500.015625	-187500.015625	460.000000	445.000000	1018.000000	1608033597.320477
1655	12353.562500	458.121338	-187500.015625	-187500.015625	-187500.015625	-187500.015625	-187500.015625	-187500.015625	460.000000	445.000000	1019.000000	1608033597.320480
1656	12299.001953	413.775482	-187500.015625	-187500.015625	-187500.015625	-187500.015625	-187500.015625	-187500.015625	460.000000	444.000000	1019.000000	1608033597.320482
1657	12276.762695	383.354767	-187500.015625	-187500.015625	-187500.015625	-187500.015625	-187500.015625	-187500.015625	460.000000	445.000000	1019.000000	1608033597.320484
1658	12314.112305	399.582123	-187500.015625	-187500.015625	-187500.015625	-187500.015625	-187500.015625	-187500.015625	460.000000	444.000000	1018.000000	1608033597.320486
1659	12363.196289	447.146637	-187500.015625	-187500.015625	-187500.015625	-187500.015625	-187500.015625	-187500.015625	460.000000	445.000000	1019.000000	1608033597.320488
1660	12351.104492	448.867706	-187500.015625	-187500.015625	-187500.015625	-187500.015625	-187500.015625	-187500.015625	460.000000	445.000000	1018.000000	1608033597.320491
1661	12295.158203	402.063171	-187500.015625	-187500.015625	-187500.015625	-187500.015625	-187500.015625	-187500.015625	460.000000	445.000000	1018.000000	1608033597.320493
1662	12270.838867	375.576355	-187500.015625	-187500.015625	-187500.015625	-187500.015625	-187500.015625	-187500.015625	460.000000	445.000000	1019.000000	1608033597.320495
1663	12314.022461	400.520905	-187500.015625	-187500.015625	-187500.015625	-187500.015625	-187500.015625	-187500.015625	460.000000	445.000000	1018.000000	1608033597.320497
1664	12360.558594	443.704468	-187500.015625	-187500.015625	-187500.015625	-187500.015625	-187500.015625	-187500.015625	460.000000	445.000000	1018.000000	1608033597.320499
1665	12355.462891	455.394440	-187500.015625	-187500.015625	-187500.015625	-187500.015625	-187500.015625	-187500.015625	460.000000	445.000000	1019.000000	1608033597.320502
1666	12302.421875	414.066040	-187500.015625	-187500.015625	-187500.015625	-187500.015625	-187500.015625	-187500.015625	460.000000	444.000000	1019.000000	1608033597.320504
1667	12270.615234	377.498596	-187500.015625	-187500.015625	-187500.015625	-187500.015625	-187500.015625	-187500.015625	460.000000	446.000000	1018.000000	1608033597.320506
1668	12310.513672	400.386780	-187500.015625	-187500.015625	-187500.015625	-187500.015625	-187500.015625	-187500.015625	460.000000	445.000000	1018.000000	1608033597.320508
1669	12355.574219	442.408051	-187500.015625	-187500.015625	-187500.015625	-187500.015625	-187500.015625	-187500.015625	460.000000	445.000000	1018.000000	1608033597.320510
1670	12341.961914	441.178711	-187500.015625	-187500.015625	-187500.015625	-187500.015625	-187500.015625	-187500.015625	460.000000	445.000000	1019.000000	1608033597.320513
1671	12296.745117	409.171021	-187500.015625	-187500.015625	-187500.015625	-187500.015625	-187500.015625	-187500.015625	460.000000	444.000000	1019.000000	1608033597.320515
1672	12277.276367	389.456787	-187500.015625	-187500.015625	-187500.015625	-187500.015625	-187500.015625	-187500.015625	460.000000	445.000000	1019.000000	1608033597.320517
1673	12314.738281	408.098145	-187500.015625	-187500.015625	-187500.015625	-187500.015625	-187500.015625	-187500.015625	460.000000	445.000000	1018.000000	1608033597.320520
1674	12362.481445	448.934784	-187500.015625	-187500.015625	-187500.015625	-187500.015625	-187500.015625	-187500.015625	460.000000	445.000000	1018.000000	1608033597.320522
1675	12356.177734	455.930878	-187500.015625	-187500.015625	-187500.015625	-187500.015625	-187500.015625	-187500.015625	460.000000	445.000000	1018.000000	1608033597.320524
1676	12308.122070	419.676331	-187500.015625	-187500.015625	-187500.015625	-187500.015625	-187500.015625	-187500.015625	460.000000	444.000000	1019.000000	1608033597.320527
1677	12275.332031	381.946594	-187500.015625	-187500.015625	-187500.015625	-187500.015625	-187500.015625	-187500.015625	460.000000	445.000000	1019.000000	1608033597.320529
1678	12314.112305	404.253632	-187500.015625	-187500.015625	-187500.015625	-187500.015625	-187500.015625	-187500.015625	460.000000	445.000000	1019.000000	1608033597.320532
1679	12362.190430	447.772491	-187500.015625	-187500.015625	-187500.015625	-187500.015625	-187500.015625	-187500.015625	460.000000	445.000000	1018.000000	1608033597.320534
1680	12350.008789	444.777344	-187500.015625	-187500.015625	-187500.015625	-187500.015625	-187500.015625	-187500.015625	460.000000	445.000000	1018.000000	1608033597.320536
1681	12300.142578	408.679291	-187500.015625	-187500.015625	-187500.015625	-187500.015625	-187500.015625	-187500.015625	460.000000	445.000000	1018.000000	1608033597.320538
1682	12272.671875	381.834839	-187500.015625	-187500.015625	-187500.015625	-187500.015625	-187500.015625	-187500.015625	460.000000	445.000000	1019.000000	1608033597.320540
1683	12304.187500	395.380005	-187500.015625	-187500.015625	-187500.015625	-187500.015625	-187500.015625	-187500.015625	460.000000	445.000000	1019.000000	1608033597.320543
1684	12353.317383	436.954224	-187500.015625	-187500.015625	-187500.015625	-187500.015625	-187500.015625	-187500.015625	460.000000	445.000000	1019.000000	1608033597.320545
1685	12349.316406	445.939636	-187500.015625	-187500.015625	-187500.015625	-187500.015625	-187500.015625	-187500.015625	460.000000	445.000000	1018.000000	1608033597.320547
1686	12299.695312	413.507263	-187500.015625	-187500.015625	-187500.015625	-187500.015625	-187500.015625	-187500.015625	460.000000	445.000000	1018.000000	1608033597.799790
1687	12275.153320	386.416931	-187500.015625	-187500.015625	-187500.015625	-187500.015625	-187500.015625	-187500.015625	460.000000	446.000000	1018.000000	1608033597.800264
1688	12311.854492	404.231293	-187500.015625	-187500.015625	-187500.015625	-187500.015625	-187500.015625	-187500.015625	460.000000	445.000000	1019.000000	1608033597.800274
1689	12359.262695	446.856049	-187500.015625	-187500.015625	-187500.015625	-187500.015625	-187500.015625	-187500.015625	460.000000	445.000000	1019.000000	1608033597.800372
1690	12354.747070	455.953217	-187500.015625	-187500.015625	-187500.015625	-187500.015625	-187500.015625	-187500.015625	460.000000	445.000000	1019.000000	1608033597.800382
1691	12304.589844	421.687988	-187500.015625	-187500.015625	-187500.015625	-187500.015625	-187500.015625	-187500.015625	460.000000	445.000000	1018.000000	1608033597.800390
1692	12274.080078	387.489838	-187500.015625	-187500.015625	-187500.015625	-187500.015625	-187500.015625	-187500.015625	460.000000	445.000000	1019.000000	1608033597.800645
1693	12307.406250	399.403320	-187500.015625	-187500.015625	-187500.015625	-187500.015625	-187500.015625	-187500.015625	460.000000	445.000000	1019.000000	1608033597.800799
1694	12354.434570	439.189423	-187500.015625	-187500.015625	-187500.015625	-187500.015625	-187500.015625	-187500.015625	460.000000	445.000000	1018.000000	1608033597.800809
1695	12351.841797	448.890076	-187500.015625	-187500.015625	-187500.015625	-187500.015625	-187500.015625	-187500.015625	460.000000	445.000000	1019.000000	1608033597.800818
1696	12303.002930	414.691895	-187500.015625	-187500.015625	-187500.015625	-187500.015625	-187500.015625	-187500.015625	460.000000	444.000000	1019.000000	1608033597.800828
1697	12278.684570	388.853271	-187500.015625	-187500.015625	-187500.015625	-187500.015625	-187500.015625	-187500.015625	460.000000	445.000000	1019.000000	1608033597.800837
1698	12313.955078	405.818268	-187500.015625	-187500.015625	-187500.015625	-187500.015625	-187500.015625	-187500.015625	460.000000	445.000000	1019.000000	1608033597.800846
1699	12361.877930	446.967804	-187500.015625	-187500.015625	-187500.015625	-187500.015625	-187500.015625	-187500.015625	460.000000	445.000000	1019.000000	1608033597.800872
1700	12363.844727	463.463409	-187500.015625	-187500.015625	-187500.015625	-187500.015625	-187500.015625	-187500.015625	460.000000	446.000000	1017.000000	1608033597.800882
1701	12312.189453	422.872650	-187500.015625	-187500.015625	-187500.015625	-187500.015625	-187500.015625	-187500.015625	460.000000	445.000000	1018.000000	1608033597.800891
1702	12282.685547	390.104980	-187500.015625	-187500.015625	-187500.015625	-187500.015625	-187500.015625	-187500.015625	460.000000	445.000000	1018.000000	1608033597.800900
1703	12314.000000	405.930023	-187500.015625	-187500.015625	-187500.015625	-187500.015625	-187500.015625	-187500.015625	460.000000	445.000000	1019.000000	1608033597.800910
1704	12364.984375	454.768585	-187500.015625	-187500.015625	-187500.015625	-187500.015625	-187500.015625	-187500.015625	460.000000	445.000000	1019.000000	1608033597.800920
1705	12363.151367	465.720917	-187500.015625	-187500.015625	-187500.015625	-187500.015625	-187500.015625	-187500.015625	460.000000	445.000000	1019.000000	1608033597.800929
1706	12310.803711	425.219574	-187500.015625	-187500.015625	-187500.015625	-187500.015625	-187500.015625	-187500.015625	460.000000	445.000000	1018.000000	1608033597.800939
1707	12282.082031	391.401398	-187500.015625	-187500.015625	-187500.015625	-187500.015625	-187500.015625	-187500.015625	460.000000	445.000000	1019.000000	1608033597.800950
1708	12318.068359	408.813385	-187500.015625	-187500.015625	-187500.015625	-187500.015625	-187500.015625	-187500.015625	460.000000	445.000000	1018.000000	1608033597.800960
1709	12370.348633	457.830780	-187500.015625	-187500.015625	-187500.015625	-187500.015625	-187500.015625	-187500.015625	460.000000	445.000000	1018.000000	1608033597.800970
1710	12366.884766	468.358429	-187500.015625	-187500.015625	-187500.015625	-187500.015625	-187500.015625	-187500.015625	460.000000	446.000000	1018.000000	1608033597.800980
1711	12311.139648	424.593719	-187500.015625	-187500.015625	-187500.015625	-187500.015625	-187500.015625	-187500.015625	460.000000	445.000000	1018.000000	1608033597.800991
1712	12275.085938	385.277008	-187500.015625	-187500.015625	-187500.015625	-187500.015625	-187500.015625	-187500.015625	460.000000	445.000000	1019.000000	1608033597.801001
1713	12308.769531	400.967926	-187500.015625	-187500.015625	-187500.015625	-187500.015625	-187500.015625	-187500.015625	460.000000	444.000000	1019.000000	1608033597.801010
1714	12360.178711	444.017395	-187500.015625	-187500.015625	-187500.015625	-187500.015625	-187500.015625	-187500.015625	460.000000	445.000000	1019.000000	1608033597.801020
1715	12355.329102	450.119415	-187500.015625	-187500.015625	-187500.015625	-187500.015625	-187500.015625	-187500.015625	460.000000	445.000000	1018.000000	1608033597.801030
1716	12304.768555	412.277924	-187500.015625	-187500.015625	-187500.015625	-187500.015625	-187500.015625	-187500.015625	460.000000	445.000000	1018.000000	1608033597.801040
1717	12274.035156	379.510254	-187500.015625	-187500.015625	-187500.015625	-187500.015625	-187500.015625	-187500.015625	460.000000	445.000000	1018.000000	1608033597.801049
1718	12308.524414	398.799805	-187500.015625	-187500.015625	-187500.015625	-187500.015625	-187500.015625	-187500.015625	460.000000	445.000000	1017.000000	1608033597.801058
1719	12355.574219	439.301178	-187500.015625	-187500.015625	-187500.015625	-187500.015625	-187500.015625	-187500.015625	460.000000	445.000000	1019.000000	1608033597.801069
1720	12353.808594	450.007660	-187500.015625	-187500.015625	-187500.015625	-187500.015625	-187500.015625	-187500.015625	460.000000	445.000000	1019.000000	1608033597.801079
1721	12307.026367	420.011627	-187500.015625	-187500.015625	-187500.015625	-187500.015625	-187500.015625	-187500.015625	460.000000	445.000000	1019.000000	1608033597.801090
1722	12271.308594	384.427643	-187500.015625	-187500.015625	-187500.015625	-187500.015625	-187500.015625	-187500.015625	460.000000	445.000000	1018.000000	1608033597.801106
1723	12299.136719	389.702637	-187500.015625	-187500.015625	-187500.015625	-187500.015625	-187500.015625	-187500.015625	460.000000	445.000000	1019.000000	1608033597.801118
1724	12354.210938	435.680176	-187500.015625	-187500.015625	-187500.015625	-187500.015625	-187500.015625	-187500.015625	460.000000	445.000000	1018.000000	1608033597.801127
1725	12357.362305	445.827881	-187500.015625	-187500.015625	-187500.015625	-187500.015625	-187500.015625	-187500.015625	460.000000	445.000000	1018.000000	1608033597.801138
1726	12310.401367	411.741455	-187500.015625	-187500.015625	-187500.015625	-187500.015625	-187500.015625	-187500.015625	460.000000	445.000000	1019.000000	1608033597.801149
1727	12283.467773	383.913544	-187500.015625	-187500.015625	-187500.015625	-187500.015625	-187500.015625	-187500.015625	460.000000	445.000000	1018.000000	1608033597.801159
1728	12314.872070	397.279877	-187500.015625	-187500.015625	-187500.015625	-187500.015625	-187500.015625	-187500.015625	460.000000	445.000000	1018.000000	1608033597.801170
1729	12362.526367	439.211761	-187500.015625	-187500.015625	-187500.015625	-187500.015625	-187500.015625	-187500.015625	460.000000	445.000000	1019.000000	1608033597.801179
1730	12364.425781	455.595581	-187500.015625	-187500.015625	-187500.015625	-187500.015625	-187500.015625	-187500.015625	460.000000	445.000000	1019.000000	1608033597.801189
1731	12319.745117	426.270111	-187500.015625	-187500.015625	-187500.015625	-187500.015625	-187500.015625	-187500.015625	460.000000	444.000000	1019.000000	1608033597.801198
1732	12287.513672	392.362518	-187500.015625	-187500.015625	-187500.015625	-187500.015625	-187500.015625	-187500.015625	460.000000	445.000000	1019.000000	1608033597.801209
1733	12315.319336	402.689026	-187500.015625	-187500.015625	-187500.015625	-187500.015625	-187500.015625	-187500.015625	460.000000	444.000000	1019.000000	1608033597.801218
1734	12363.084961	443.816223	-187500.015625	-187500.015625	-187500.015625	-187500.015625	-187500.015625	-187500.015625	460.000000	444.000000	1018.000000	1608033597.801228
1735	12358.010742	449.046539	-187500.015625	-187500.015625	-187500.015625	-187500.015625	-187500.015625	-187500.015625	460.000000	445.000000	1018.000000	1608033597.801237
1736	12309.596680	408.947510	-187500.015625	-187500.015625	-187500.015625	-187500.015625	-187500.015625	-187500.015625	460.000000	445.000000	1018.000000	1608033597.801248
1737	12278.953125	380.449036	-187500.015625	-187500.015625	-187500.015625	-187500.015625	-187500.015625	-187500.015625	460.000000	446.000000	1018.000000	1608033597.801257
1738	12313.911133	402.800781	-187500.015625	-187500.015625	-187500.015625	-187500.015625	-187500.015625	-187500.015625	460.000000	445.000000	1018.000000	1608033597.801268
1739	12363.173828	445.872589	-187500.015625	-187500.015625	-187500.015625	-187500.015625	-187500.015625	-187500.015625	460.000000	445.000000	1019.000000	1608033597.801278
1740	12360.492188	454.701508	-187500.015625	-187500.015625	-187500.015625	-187500.015625	-187500.015625	-187500.015625	460.000000	445.000000	1019.000000	1608033597.801287
1741	12318.358398	426.761841	-187500.015625	-187500.015625	-187500.015625	-187500.015625	-187500.015625	-187500.015625	460.000000	444.000000	1019.000000	1608033597.801296
1742	12281.367188	388.562714	-187500.015625	-187500.015625	-187500.015625	-187500.015625	-187500.015625	-187500.015625	461.000000	445.000000	1019.000000	1608033597.801306
1743	12304.500977	394.083588	-187500.015625	-187500.015625	-187500.015625	-187500.015625	-187500.015625	-187500.015625	460.000000	445.000000	1018.000000	1608033597.801315
1744	12358.569336	444.039734	-187500.015625	-187500.015625	-187500.015625	-187500.015625	-187500.015625	-187500.015625	460.000000	446.000000	1018.000000	1608033597.801325
1745	12363.531250	461.630554	-187500.015625	-187500.015625	-187500.015625	-187500.015625	-187500.015625	-187500.015625	460.000000	446.000000	1018.000000	1608033597.801334
1746	12312.971680	420.123383	-187500.015625	-187500.015625	-187500.015625	-187500.015625	-187500.015625	-187500.015625	460.000000	445.000000	1019.000000	1608033597.801349
1747	12281.187500	387.601593	-187500.015625	-187500.015625	-187500.015625	-187500.015625	-187500.015625	-187500.015625	460.000000	445.000000	1019.000000	1608033597.801359
1748	12308.122070	398.062195	-187500.015625	-187500.015625	-187500.015625	-187500.015625	-187500.015625	-187500.015625	460.000000	445.000000	1018.000000	1608033597.801368
1749	12360.536133	442.452759	-187500.015625	-187500.015625	-187500.015625	-187500.015625	-187500.015625	-187500.015625	460.000000	445.000000	1018.000000	1608033597.801376
1750	12359.575195	455.327362	-187500.015625	-187500.015625	-187500.015625	-187500.015625	-187500.015625	-187500.015625	460.000000	445.000000	1018.000000	1608033597.801387
1751	12307.541016	417.888214	-187500.015625	-187500.015625	-187500.015625	-187500.015625	-187500.015625	-187500.015625	460.000000	445.000000	1018.000000	1608033597.801397
1752	12275.063477	381.276031	-187500.015625	-187500.015625	-187500.015625	-187500.015625	-187500.015625	-187500.015625	460.000000	445.000000	1019.000000	1608033597.801406
1753	12304.165039	391.110809	-187500.015625	-187500.015625	-187500.015625	-187500.015625	-187500.015625	-187500.015625	460.000000	445.000000	1018.000000	1608033597.801415
1754	12359.039062	435.702545	-187500.015625	-187500.015625	-187500.015625	-187500.015625	-187500.015625	-187500.015625	460.000000	444.000000	1019.000000	1608033597.801425
1755	12363.777344	451.304047	-187500.015625	-187500.015625	-187500.015625	-187500.015625	-187500.015625	-187500.015625	460.000000	445.000000	1018.000000	1608033597.801434
1756	12318.671875	417.552917	-187500.015625	-187500.015625	-187500.015625	-187500.015625	-187500.015625	-187500.015625	460.000000	445.000000	1018.000000	1608033597.801444
1757	12287.156250	385.656982	-187500.015625	-187500.015625	-187500.015625	-187500.015625	-187500.015625	-187500.015625	460.000000	446.000000	1018.000000	1608033597.801453
1758	12315.251953	398.352783	-187500.015625	-187500.015625	-187500.015625	-187500.015625	-187500.015625	-187500.015625	460.000000	445.000000	1018.000000	1608033597.801462
1759	12358.927734	435.456665	-187500.015625	-187500.015625	-187500.015625	-187500.015625	-187500.015625	-187500.015625	460.000000	445.000000	1019.000000	1608033597.801473
1760	12360.469727	448.286560	-187500.015625	-187500.015625	-187500.015625	-187500.015625	-187500.015625	-187500.015625	460.000000	445.000000	1018.000000	1608033597.801482
1761	12315.408203	418.290527	-187500.015625	-187500.015625	-187500.015625	-187500.015625	-187500.015625	-187500.015625	460.000000	444.000000	1018.000000	1608033597.801491
1762	12280.942383	382.259521	-187500.015625	-187500.015625	-187500.015625	-187500.015625	-187500.015625	-187500.015625	460.000000	446.000000	1018.000000	1608033597.801502
1763	12305.954102	386.662811	-187500.015625	-187500.015625	-187500.015625	-187500.015625	-187500.015625	-187500.015625	460.000000	445.000000	1018.000000	1608033597.801512
1764	12358.390625	429.175842	-187500.015625	-187500.015625	-187500.015625	-187500.015625	-187500.015625	-187500.015625	460.000000	445.000000	1018.000000	1608033597.801520
1765	12361.251953	444.777344	-187500.015625	-187500.015625	-187500.015625	-187500.015625	-187500.015625	-187500.015625	460.000000	445.000000	1018.000000	1608033597.801530
1766	12313.732422	412.680237	-187500.015625	-187500.015625	-187500.015625	-187500.015625	-187500.015625	-187500.015625	460.000000	445.000000	1018.000000	1608033597.801541
1767	12273.990234	374.145844	-187500.015625	-187500.015625	-187500.015625	-187500.015625	-187500.015625	-187500.015625	460.000000	445.000000	1019.000000	1608033597.801550
1768	12297.593750	388.942688	-187500.015625	-187500.015625	-187500.015625	-187500.015625	-187500.015625	-187500.015625	460.000000	445.000000	1019.000000	1608033597.801560
1769	12355.216797	440.396393	-187500.015625	-187500.015625	-187500.015625	-187500.015625	-187500.015625	-187500.015625	460.000000	444.000000	1018.000000	1608033597.801574
1770	12366.347656	462.345825	-187500.015625	-187500.015625	-187500.015625	-187500.015625	-187500.015625	-187500.015625	460.000000	445.000000	1019.000000	1608033597.801584
1771	12314.581055	422.962036	-187500.015625	-187500.015625	-187500.015625	-187500.015625	-187500.015625	-187500.015625	460.000000	444.000000	1019.000000	1608033597.801594
1772	12270.190430	379.487915	-187500.015625	-187500.015625	-187500.015625	-187500.015625	-187500.015625	-187500.015625	460.000000	446.000000	1018.000000	1608033597.801603
1773	12292.699219	384.047668	-187500.015625	-187500.015625	-187500.015625	-187500.015625	-187500.015625	-187500.015625	460.000000	445.000000	1018.000000	1608033597.801613
1774	12347.863281	432.573303	-187500.015625	-187500.015625	-187500.015625	-187500.015625	-187500.015625	-187500.015625	460.000000	445.000000	1018.000000	1608033597.801623
1775	12362.145508	457.339020	-187500.015625	-187500.015625	-187500.015625	-187500.015625	-187500.015625	-187500.015625	460.000000	445.000000	1018.000000	1608033597.801633
1776	12318.000977	427.410034	-187500.015625	-187500.015625	-187500.015625	-187500.015625	-187500.015625	-187500.015625	460.000000	445.000000	1018.000000	1608033597.801648
1777	12272.783203	379.778473	-187500.015625	-187500.015625	-187500.015625	-187500.015625	-187500.015625	-187500.015625	460.000000	446.000000	1018.000000	1608033597.801660
1778	12295.113281	384.919373	-187500.015625	-187500.015625	-187500.015625	-187500.015625	-187500.015625	-187500.015625	461.000000	548.000000	1019.000000	1608033597.801714
1779	12348.869141	431.634521	-187500.015625	-187500.015625	-187500.015625	-187500.015625	-187500.015625	-187500.015625	461.000000	660.000000	1018.000000	1608033597.801725
1780	12350.925781	443.235077	-187500.015625	-187500.015625	-187500.015625	-187500.015625	-187500.015625	-187500.015625	461.000000	717.000000	1019.000000	1608033597.801734
1781	12303.472656	408.567535	-187500.015625	-187500.015625	-187500.015625	-187500.015625	-187500.015625	-187500.015625	461.000000	748.000000	1018.000000	1608033597.801744
1782	12266.301758	373.676453	-187500.015625	-187500.015625	-187500.015625	-187500.015625	-187500.015625	-187500.015625	461.000000	767.000000	1018.000000	1608033597.801754
1783	12297.258789	388.652130	-187500.015625	-187500.015625	-187500.015625	-187500.015625	-187500.015625	-187500.015625	461.000000	779.000000	1017.000000	1608033597.801763
1784	12354.099609	434.920227	-187500.015625	-187500.015625	-187500.015625	-187500.015625	-187500.015625	-187500.015625	461.000000	785.000000	1019.000000	1608033597.801772
1785	12366.415039	456.221436	-187500.015625	-187500.015625	-187500.015625	-187500.015625	-187500.015625	-187500.015625	460.000000	791.000000	1018.000000	1608033597.801782
1786	12319.006836	423.185577	-187500.015625	-187500.015625	-187500.015625	-187500.015625	-187500.015625	-187500.015625	461.000000	794.000000	1019.000000	1608033597.801792
1787	12276.985352	383.243011	-187500.015625	-187500.015625	-187500.015625	-187500.015625	-187500.015625	-187500.015625	460.000000	798.000000	1019.000000	1608033597.801801
1788	12294.084961	383.399445	-187500.015625	-187500.015625	-187500.015625	-187500.015625	-187500.015625	-187500.015625	460.000000	800.000000	1019.000000	1608033597.801811
1789	12346.543945	428.661743	-187500.015625	-187500.015625	-187500.015625	-187500.015625	-187500.015625	-187500.015625	460.000000	801.000000	1017.000000	1608033597.801821
1790	12361.564453	455.796753	-187500.015625	-187500.015625	-187500.015625	-187500.015625	-187500.015625	-187500.015625	460.000000	803.000000	1019.000000	1608033597.801830
1791	12314.067383	420.011627	-187500.015625	-187500.015625	-187500.015625	-187500.015625	-187500.015625	-187500.015625	460.000000	804.000000	1019.000000	1608033597.801839
1792	12270.615234	376.246887	-187500.015625	-187500.015625	-187500.015625	-187500.015625	-187500.015625	-187500.015625	460.000000	804.000000	1019.000000	1608033597.801854
1793	12294.419922	388.428589	-187500.015625	-187500.015625	-187500.015625	-187500.015625	-187500.015625	-187500.015625	460.000000	805.000000	1019.000000	1608033597.801864
1794	12347.997070	432.863861	-187500.015625	-187500.015625	-187500.015625	-187500.015625	-187500.015625	-187500.015625	460.000000	807.000000	1018.000000	1608033597.801872
1795	12357.318359	452.309875	-187500.015625	-187500.015625	-187500.015625	-187500.015625	-187500.015625	-187500.015625	460.000000	807.000000	1018.000000	1608033597.801881
1796	12314.603516	422.582062	-187500.015625	-187500.015625	-187500.015625	-187500.015625	-187500.015625	-187500.015625	460.000000	808.000000	1019.000000	1608033597.801891
1797	12275.354492	384.673523	-187500.015625	-187500.015625	-187500.015625	-187500.015625	-187500.015625	-187500.015625	460.000000	809.000000	1018.000000	1608033597.801900
1798	12290.285156	383.645325	-187500.015625	-187500.015625	-187500.015625	-187500.015625	-187500.015625	-187500.015625	460.000000	808.000000	1018.000000	1608033597.801909
1799	12338.341797	419.743408	-187500.015625	-187500.015625	-187500.015625	-187500.015625	-187500.015625	-187500.015625	460.000000	809.000000	1019.000000	1608033597.801918
1800	12353.741211	446.789001	-187500.015625	-187500.015625	-187500.015625	-187500.015625	-187500.015625	-187500.015625	460.000000	809.000000	1018.000000	1608033597.801928
1801	12318.671875	426.270111	-187500.015625	-187500.015625	-187500.015625	-187500.015625	-187500.015625	-187500.015625	460.000000	810.000000	1019.000000	1608033597.801937
1802	12279.801758	385.277008	-187500.015625	-187500.015625	-187500.015625	-187500.015625	-187500.015625	-187500.015625	460.000000	810.000000	1019.000000	1608033597.801945
1803	12297.125000	384.807617	-187500.015625	-187500.015625	-187500.015625	-187500.015625	-187500.015625	-187500.015625	460.000000	790.000000	1018.000000	1608033597.801954
1804	12352.757812	431.433350	-187500.015625	-187500.015625	-187500.015625	-187500.015625	-187500.015625	-187500.015625	460.000000	739.000000	1018.000000	1608033597.801964
1805	12365.006836	457.249634	-187500.015625	-187500.015625	-187500.015625	-187500.015625	-187500.015625	-187500.015625	460.000000	683.000000	1018.000000	1608033597.801973
1806	12322.046875	427.342987	-187500.015625	-187500.015625	-187500.015625	-187500.015625	-187500.015625	-187500.015625	459.000000	634.000000	1019.000000	1608033598.279126
1807	12277.276367	386.394592	-187500.015625	-187500.015625	-187500.015625	-187500.015625	-187500.015625	-187500.015625	459.000000	596.000000	1018.000000	1608033598.279166
1808	12292.676758	388.428589	-187500.015625	-187500.015625	-187500.015625	-187500.015625	-187500.015625	-187500.015625	460.000000	568.000000	1018.000000	1608033598.279230
1809	12345.896484	432.305084	-187500.015625	-187500.015625	-187500.015625	-187500.015625	-187500.015625	-187500.015625	460.000000	547.000000	1019.000000	1608033598.279232
1810	12355.507812	447.683075	-187500.015625	-187500.015625	-187500.015625	-187500.015625	-187500.015625	-187500.015625	460.000000	531.000000	1018.000000	1608033598.279233
1811	12315.744141	419.072845	-187500.015625	-187500.015625	-187500.015625	-187500.015625	-187500.015625	-187500.015625	460.000000	519.000000	1019.000000	1608033598.279235
1812	12276.605469	382.728912	-187500.015625	-187500.015625	-187500.015625	-187500.015625	-187500.015625	-187500.015625	460.000000	510.000000	1019.000000	1608033598.279237
1813	12296.766602	389.948517	-187500.015625	-187500.015625	-187500.015625	-187500.015625	-187500.015625	-187500.015625	460.000000	503.000000	1018.000000	1608033598.279238
1814	12353.294922	433.579132	-187500.015625	-187500.015625	-187500.015625	-187500.015625	-187500.015625	-187500.015625	460.000000	498.000000	1018.000000	1608033598.279240
1815	12367.689453	455.550873	-187500.015625	-187500.015625	-187500.015625	-187500.015625	-187500.015625	-187500.015625	460.000000	493.000000	1018.000000	1608033598.279245
1816	12319.677734	423.140869	-187500.015625	-187500.015625	-187500.015625	-187500.015625	-187500.015625	-187500.015625	460.000000	488.000000	1019.000000	1608033598.279247
1817	12278.908203	390.104980	-187500.015625	-187500.015625	-187500.015625	-187500.015625	-187500.015625	-187500.015625	460.000000	486.000000	1019.000000	1608033598.279249
1818	12294.532227	388.607422	-187500.015625	-187500.015625	-187500.015625	-187500.015625	-187500.015625	-187500.015625	460.000000	482.000000	1019.000000	1608033598.279251
1819	12350.858398	429.175842	-187500.015625	-187500.015625	-187500.015625	-187500.015625	-187500.015625	-187500.015625	460.000000	480.000000	1018.000000	1608033598.279253
1820	12371.533203	457.294312	-187500.015625	-187500.015625	-187500.015625	-187500.015625	-187500.015625	-187500.015625	460.000000	478.000000	1018.000000	1608033598.279254
1821	12328.305664	428.818207	-187500.015625	-187500.015625	-187500.015625	-187500.015625	-187500.015625	-187500.015625	460.000000	476.000000	1018.000000	1608033598.279256
1822	12280.741211	382.751251	-187500.015625	-187500.015625	-187500.015625	-187500.015625	-187500.015625	-187500.015625	460.000000	474.000000	1019.000000	1608033598.279258
1823	12291.715820	378.638550	-187500.015625	-187500.015625	-187500.015625	-187500.015625	-187500.015625	-187500.015625	460.000000	473.000000	1019.000000	1608033598.279259
1824	12348.667969	426.314819	-187500.015625	-187500.015625	-187500.015625	-187500.015625	-187500.015625	-187500.015625	460.000000	471.000000	1019.000000	1608033598.279261
1825	12363.666016	449.962952	-187500.015625	-187500.015625	-187500.015625	-187500.015625	-187500.015625	-187500.015625	460.000000	470.000000	1018.000000	1608033598.279263
1826	12324.348633	424.705475	-187500.015625	-187500.015625	-187500.015625	-187500.015625	-187500.015625	-187500.015625	460.000000	468.000000	1019.000000	1608033598.279264
1827	12279.735352	384.785278	-187500.015625	-187500.015625	-187500.015625	-187500.015625	-187500.015625	-187500.015625	460.000000	468.000000	1019.000000	1608033598.279266
1828	12285.479492	375.509308	-187500.015625	-187500.015625	-187500.015625	-187500.015625	-187500.015625	-187500.015625	460.000000	467.000000	1018.000000	1608033598.279268
1829	12340.889648	419.810455	-187500.015625	-187500.015625	-187500.015625	-187500.015625	-187500.015625	-187500.015625	460.000000	465.000000	1018.000000	1608033598.279269
1830	12368.650391	453.382782	-187500.015625	-187500.015625	-187500.015625	-187500.015625	-187500.015625	-187500.015625	460.000000	466.000000	1018.000000	1608033598.279271
1831	12334.273438	433.243835	-187500.015625	-187500.015625	-187500.015625	-187500.015625	-187500.015625	-187500.015625	460.000000	464.000000	1018.000000	1608033598.279272
1832	12289.279297	392.474274	-187500.015625	-187500.015625	-187500.015625	-187500.015625	-187500.015625	-187500.015625	460.000000	463.000000	1019.000000	1608033598.279274
1833	12291.492188	381.410156	-187500.015625	-187500.015625	-187500.015625	-187500.015625	-187500.015625	-187500.015625	460.000000	463.000000	1018.000000	1608033598.279276
1834	12343.548828	424.191406	-187500.015625	-187500.015625	-187500.015625	-187500.015625	-187500.015625	-187500.015625	460.000000	462.000000	1018.000000	1608033598.279277
1835	12358.837891	447.571320	-187500.015625	-187500.015625	-187500.015625	-187500.015625	-187500.015625	-187500.015625	460.000000	462.000000	1018.000000	1608033598.279279
1836	12318.783203	423.342010	-187500.015625	-187500.015625	-187500.015625	-187500.015625	-187500.015625	-187500.015625	460.000000	462.000000	1018.000000	1608033598.279280
1837	12275.420898	385.433472	-187500.015625	-187500.015625	-187500.015625	-187500.015625	-187500.015625	-187500.015625	460.000000	460.000000	1019.000000	1608033598.279282
1838	12287.803711	379.398499	-187500.015625	-187500.015625	-187500.015625	-187500.015625	-187500.015625	-187500.015625	460.000000	460.000000	1018.000000	1608033598.279284
1839	12345.001953	428.661743	-187500.015625	-187500.015625	-187500.015625	-187500.015625	-187500.015625	-187500.015625	460.000000	459.000000	1019.000000	1608033598.279286
1840	12362.972656	454.612122	-187500.015625	-187500.015625	-187500.015625	-187500.015625	-187500.015625	-187500.015625	460.000000	460.000000	1019.000000	1608033598.279288
1841	12323.142578	427.342987	-187500.015625	-187500.015625	-187500.015625	-187500.015625	-187500.015625	-187500.015625	460.000000	459.000000	1018.000000	1608033598.279290
1842	12281.344727	391.960175	-187500.015625	-187500.015625	-187500.015625	-187500.015625	-187500.015625	-187500.015625	460.000000	459.000000	1018.000000	1608033598.279292
1843	12290.732422	385.925201	-187500.015625	-187500.015625	-187500.015625	-187500.015625	-187500.015625	-187500.015625	460.000000	458.000000	1018.000000	1608033598.279317
1844	12343.772461	427.097107	-187500.015625	-187500.015625	-187500.015625	-187500.015625	-187500.015625	-187500.015625	460.000000	457.000000	1019.000000	1608033598.279319
1845	12359.843750	450.365295	-187500.015625	-187500.015625	-187500.015625	-187500.015625	-187500.015625	-187500.015625	460.000000	457.000000	1019.000000	1608033598.279320
1846	12317.173828	422.112671	-187500.015625	-187500.015625	-187500.015625	-187500.015625	-187500.015625	-187500.015625	460.000000	457.000000	1018.000000	1608033598.279322
1847	12278.617188	387.355713	-187500.015625	-187500.015625	-187500.015625	-187500.015625	-187500.015625	-187500.015625	460.000000	457.000000	1018.000000	1608033598.279325
1848	12288.988281	382.348938	-187500.015625	-187500.015625	-187500.015625	-187500.015625	-187500.015625	-187500.015625	460.000000	457.000000	1018.000000	1608033598.279327
1849	12342.386719	421.263306	-187500.015625	-187500.015625	-187500.015625	-187500.015625	-187500.015625	-187500.015625	460.000000	456.000000	1018.000000	1608033598.279329
1850	12364.247070	451.304047	-187500.015625	-187500.015625	-187500.015625	-187500.015625	-187500.015625	-187500.015625	460.000000	456.000000	1019.000000	1608033598.279333
1851	12328.550781	431.098083	-187500.015625	-187500.015625	-187500.015625	-187500.015625	-187500.015625	-187500.015625	460.000000	455.000000	1018.000000	1608033598.279335
1852	12283.333984	390.954346	-187500.015625	-187500.015625	-187500.015625	-187500.015625	-187500.015625	-187500.015625	460.000000	455.000000	1019.000000	1608033598.279337
1853	12293.548828	385.679352	-187500.015625	-187500.015625	-187500.015625	-187500.015625	-187500.015625	-187500.015625	460.000000	523.000000	1018.000000	1608033598.279339
1854	12341.805664	420.525696	-187500.015625	-187500.015625	-187500.015625	-187500.015625	-187500.015625	-187500.015625	461.000000	649.000000	1018.000000	1608033598.279341
1855	12357.094727	442.184540	-187500.015625	-187500.015625	-187500.015625	-187500.015625	-187500.015625	-187500.015625	461.000000	716.000000	1018.000000	1608033598.279342
1856	12315.162109	413.171967	-187500.015625	-187500.015625	-187500.015625	-187500.015625	-187500.015625	-187500.015625	461.000000	749.000000	1018.000000	1608033598.279344
1857	12267.285156	371.105988	-187500.015625	-187500.015625	-187500.015625	-187500.015625	-187500.015625	-187500.015625	461.000000	769.000000	1019.000000	1608033598.279346
1858	12285.993164	376.783356	-187500.015625	-187500.015625	-187500.015625	-187500.015625	-187500.015625	-187500.015625	461.000000	782.000000	1019.000000	1608033598.279347
1859	12341.716797	423.185577	-187500.015625	-187500.015625	-187500.015625	-187500.015625	-187500.015625	-187500.015625	461.000000	790.000000	1019.000000	1608033598.279364
1860	12364.247070	453.583923	-187500.015625	-187500.015625	-187500.015625	-187500.015625	-187500.015625	-187500.015625	461.000000	795.000000	1018.000000	1608033598.279365
1861	12331.032227	431.232178	-187500.015625	-187500.015625	-187500.015625	-187500.015625	-187500.015625	-187500.015625	460.000000	799.000000	1018.000000	1608033598.279367
1862	12281.121094	382.326569	-187500.015625	-187500.015625	-187500.015625	-187500.015625	-187500.015625	-187500.015625	460.000000	802.000000	1018.000000	1608033598.279370
1863	12288.653320	374.347015	-187500.015625	-187500.015625	-187500.015625	-187500.015625	-187500.015625	-187500.015625	461.000000	804.000000	1018.000000	1608033598.279372
1864	12347.505859	421.822113	-187500.015625	-187500.015625	-187500.015625	-187500.015625	-187500.015625	-187500.015625	460.000000	805.000000	1019.000000	1608033598.279373
1865	12368.404297	450.029999	-187500.015625	-187500.015625	-187500.015625	-187500.015625	-187500.015625	-187500.015625	460.000000	806.000000	1019.000000	1608033598.279375
1866	12329.535156	424.772522	-187500.015625	-187500.015625	-187500.015625	-187500.015625	-187500.015625	-187500.015625	460.000000	807.000000	1018.000000	1608033598.279377
1867	12280.070312	383.243011	-187500.015625	-187500.015625	-187500.015625	-187500.015625	-187500.015625	-187500.015625	460.000000	809.000000	1019.000000	1608033598.279378
1868	12279.914062	372.782379	-187500.015625	-187500.015625	-187500.015625	-187500.015625	-187500.015625	-187500.015625	460.000000	809.000000	1018.000000	1608033598.279380
1869	12333.088867	415.675385	-187500.015625	-187500.015625	-187500.015625	-187500.015625	-187500.015625	-187500.015625	460.000000	811.000000	1018.000000	1608033598.279381
1870	12354.725586	445.514954	-187500.015625	-187500.015625	-187500.015625	-187500.015625	-187500.015625	-187500.015625	460.000000	810.000000	1019.000000	1608033598.279383
1871	12323.030273	425.733673	-187500.015625	-187500.015625	-187500.015625	-187500.015625	-187500.015625	-187500.015625	460.000000	810.000000	1018.000000	1608033598.279384
1872	12273.722656	378.593842	-187500.015625	-187500.015625	-187500.015625	-187500.015625	-187500.015625	-187500.015625	460.000000	811.000000	1019.000000	1608033598.279386
1873	12282.573242	373.944672	-187500.015625	-187500.015625	-187500.015625	-187500.015625	-187500.015625	-187500.015625	460.000000	811.000000	1018.000000	1608033598.279388
1874	12335.279297	417.418823	-187500.015625	-187500.015625	-187500.015625	-187500.015625	-187500.015625	-187500.015625	460.000000	812.000000	1018.000000	1608033598.279389
1875	12358.614258	447.280731	-187500.015625	-187500.015625	-187500.015625	-187500.015625	-187500.015625	-187500.015625	460.000000	812.000000	1017.000000	1608033598.279391
1876	12321.666992	424.660767	-187500.015625	-187500.015625	-187500.015625	-187500.015625	-187500.015625	-187500.015625	460.000000	813.000000	1018.000000	1608033598.279392
1877	12272.716797	378.593842	-187500.015625	-187500.015625	-187500.015625	-187500.015625	-187500.015625	-187500.015625	460.000000	812.000000	1020.000000	1608033598.279394
1878	12280.181641	370.860138	-187500.015625	-187500.015625	-187500.015625	-187500.015625	-187500.015625	-187500.015625	460.000000	801.000000	1019.000000	1608033598.279396
1879	12335.837891	409.126312	-187500.015625	-187500.015625	-187500.015625	-187500.015625	-187500.015625	-187500.015625	460.000000	754.000000	1019.000000	1608033598.279397
1880	12361.877930	439.971710	-187500.015625	-187500.015625	-187500.015625	-187500.015625	-187500.015625	-187500.015625	460.000000	698.000000	1019.000000	1608033598.279399
1881	12330.808594	424.794891	-187500.015625	-187500.015625	-187500.015625	-187500.015625	-187500.015625	-187500.015625	460.000000	648.000000	1018.000000	1608033598.279401
1882	12287.066406	390.820251	-187500.015625	-187500.015625	-187500.015625	-187500.015625	-187500.015625	-187500.015625	460.000000	608.000000	1018.000000	1608033598.279403
1883	12291.961914	384.762909	-187500.015625	-187500.015625	-187500.015625	-187500.015625	-187500.015625	-187500.015625	460.000000	577.000000	1018.000000	1608033598.279404
1884	12340.532227	420.145721	-187500.015625	-187500.015625	-187500.015625	-187500.015625	-187500.015625	-187500.015625	460.000000	555.000000	1018.000000	1608033598.279406
1885	12360.291016	445.805542	-187500.015625	-187500.015625	-187500.015625	-187500.015625	-187500.015625	-187500.015625	460.000000	538.000000	1018.000000	1608033598.279408
1886	12329.958984	429.242889	-187500.015625	-187500.015625	-187500.015625	-187500.015625	-187500.015625	-187500.015625	460.000000	526.000000	1019.000000	1608033598.279411
1887	12288.765625	396.721100	-187500.015625	-187500.015625	-187500.015625	-187500.015625	-187500.015625	-187500.015625	460.000000	516.000000	1019.000000	1608033598.279413
1888	12289.726562	384.651154	-187500.015625	-187500.015625	-187500.015625	-187500.015625	-187500.015625	-187500.015625	460.000000	508.000000	1018.000000	1608033598.279414
1889	12342.856445	425.197205	-187500.015625	-187500.015625	-187500.015625	-187500.015625	-187500.015625	-187500.015625	460.000000	502.000000	1019.000000	1608033598.279416
1890	12368.292969	456.489655	-187500.015625	-187500.015625	-187500.015625	-187500.015625	-187500.015625	-187500.015625	460.000000	497.000000	1018.000000	1608033598.279417
1891	12331.769531	432.238007	-187500.015625	-187500.015625	-187500.015625	-187500.015625	-187500.015625	-187500.015625	460.000000	493.000000	1019.000000	1608033598.279419
1892	12283.802734	389.568542	-187500.015625	-187500.015625	-187500.015625	-187500.015625	-187500.015625	-187500.015625	460.000000	489.000000	1018.000000	1608033598.279420
1893	12290.195312	380.851349	-187500.015625	-187500.015625	-187500.015625	-187500.015625	-187500.015625	-187500.015625	460.000000	487.000000	1018.000000	1608033598.279422
1894	12341.939453	418.715210	-187500.015625	-187500.015625	-187500.015625	-187500.015625	-187500.015625	-187500.015625	460.000000	483.000000	1019.000000	1608033598.279424
1895	12363.151367	445.559662	-187500.015625	-187500.015625	-187500.015625	-187500.015625	-187500.015625	-187500.015625	460.000000	481.000000	1019.000000	1608033598.279425
1896	12330.451172	424.928986	-187500.015625	-187500.015625	-187500.015625	-187500.015625	-187500.015625	-187500.015625	460.000000	478.000000	1019.000000	1608033598.279427
1897	12285.613281	386.215790	-187500.015625	-187500.015625	-187500.015625	-187500.015625	-187500.015625	-187500.015625	460.000000	477.000000	1018.000000	1608033598.279428
1898	12286.641602	375.419891	-187500.015625	-187500.015625	-187500.015625	-187500.015625	-187500.015625	-187500.015625	460.000000	476.000000	1018.000000	1608033598.279430
1899	12337.044922	412.568481	-187500.015625	-187500.015625	-187500.015625	-187500.015625	-187500.015625	-187500.015625	460.000000	473.000000	1018.000000	1608033598.279432
1900	12365.967773	447.616028	-187500.015625	-187500.015625	-187500.015625	-187500.015625	-187500.015625	-187500.015625	460.000000	473.000000	1018.000000	1608033598.279433
1901	12341.716797	440.664612	-187500.015625	-187500.015625	-187500.015625	-187500.015625	-187500.015625	-187500.015625	460.000000	472.000000	1018.000000	1608033598.279435
1902	12290.374023	396.765808	-187500.015625	-187500.015625	-187500.015625	-187500.015625	-187500.015625	-187500.015625	460.000000	470.000000	1018.000000	1608033598.279437
1903	12291.469727	381.387787	-187500.015625	-187500.015625	-187500.015625	-187500.015625	-187500.015625	-187500.015625	460.000000	469.000000	1019.000000	1608033598.279438
1904	12343.102539	419.519867	-187500.015625	-187500.015625	-187500.015625	-187500.015625	-187500.015625	-187500.015625	460.000000	468.000000	1019.000000	1608033598.279440
1905	12372.337891	454.030975	-187500.015625	-187500.015625	-187500.015625	-187500.015625	-187500.015625	-187500.015625	460.000000	468.000000	1019.000000	1608033598.279441
1906	12338.296875	435.523712	-187500.015625	-187500.015625	-187500.015625	-187500.015625	-187500.015625	-187500.015625	460.000000	467.000000	1018.000000	1608033598.279443
1907	12283.691406	388.227448	-187500.015625	-187500.015625	-187500.015625	-187500.015625	-187500.015625	-187500.015625	460.000000	466.000000	1018.000000	1608033598.279445
1908	12286.731445	379.286743	-187500.015625	-187500.015625	-187500.015625	-187500.015625	-187500.015625	-187500.015625	460.000000	466.000000	1018.000000	1608033598.279446
1909	12335.860352	416.032990	-187500.015625	-187500.015625	-187500.015625	-187500.015625	-187500.015625	-187500.015625	460.000000	464.000000	1018.000000	1608033598.279449
1910	12362.212891	447.191345	-187500.015625	-187500.015625	-187500.015625	-187500.015625	-187500.015625	-187500.015625	460.000000	464.000000	1018.000000	1608033598.279451
1911	12336.128906	436.104858	-187500.015625	-187500.015625	-187500.015625	-187500.015625	-187500.015625	-187500.015625	460.000000	463.000000	1019.000000	1608033598.279452
1912	12287.290039	393.725952	-187500.015625	-187500.015625	-187500.015625	-187500.015625	-187500.015625	-187500.015625	460.000000	463.000000	1019.000000	1608033598.279454
1913	12285.009766	379.331451	-187500.015625	-187500.015625	-187500.015625	-187500.015625	-187500.015625	-187500.015625	460.000000	463.000000	1018.000000	1608033598.279456
1914	12337.514648	419.296356	-187500.015625	-187500.015625	-187500.015625	-187500.015625	-187500.015625	-187500.015625	460.000000	461.000000	1019.000000	1608033598.279457
1915	12362.950195	447.079590	-187500.015625	-187500.015625	-187500.015625	-187500.015625	-187500.015625	-187500.015625	460.000000	461.000000	1018.000000	1608033598.279459
1916	12333.602539	429.958130	-187500.015625	-187500.015625	-187500.015625	-187500.015625	-187500.015625	-187500.015625	460.000000	460.000000	1019.000000	1608033598.279460
1917	12280.293945	387.780396	-187500.015625	-187500.015625	-187500.015625	-187500.015625	-187500.015625	-187500.015625	460.000000	460.000000	1018.000000	1608033598.279462
1918	12278.617188	374.190552	-187500.015625	-187500.015625	-187500.015625	-187500.015625	-187500.015625	-187500.015625	460.000000	460.000000	1019.000000	1608033598.279464
1919	12328.708008	413.417847	-187500.015625	-187500.015625	-187500.015625	-187500.015625	-187500.015625	-187500.015625	460.000000	460.000000	1018.000000	1608033598.279465
1920	12360.737305	450.164124	-187500.015625	-187500.015625	-187500.015625	-187500.015625	-187500.015625	-187500.015625	460.000000	460.000000	1018.000000	1608033598.279467
1921	12332.686523	434.048523	-187500.015625	-187500.015625	-187500.015625	-187500.015625	-187500.015625	-187500.015625	460.000000	459.000000	1019.000000	1608033598.279469
1922	12279.556641	388.786224	-187500.015625	-187500.015625	-187500.015625	-187500.015625	-187500.015625	-187500.015625	460.000000	458.000000	1018.000000	1608033598.279470
1923	12276.069336	372.916504	-187500.015625	-187500.015625	-187500.015625	-187500.015625	-187500.015625	-187500.015625	460.000000	459.000000	1018.000000	1608033598.279472
1924	12330.964844	414.401337	-187500.015625	-187500.015625	-187500.015625	-187500.015625	-187500.015625	-187500.015625	460.000000	457.000000	1019.000000	1608033598.279474
1925	12360.156250	450.365295	-187500.015625	-187500.015625	-187500.015625	-187500.015625	-187500.015625	-187500.015625	460.000000	458.000000	1019.000000	1608033598.279475
1926	12336.106445	440.686981	-187500.015625	-187500.015625	-187500.015625	-187500.015625	-187500.015625	-187500.015625	460.000000	458.000000	1018.000000	1608033598.758497
1927	12281.657227	392.563660	-187500.015625	-187500.015625	-187500.015625	-187500.015625	-187500.015625	-187500.015625	460.000000	457.000000	1019.000000	1608033598.758622
1928	12276.985352	374.682281	-187500.015625	-187500.015625	-187500.015625	-187500.015625	-187500.015625	-187500.015625	460.000000	491.000000	1019.000000	1608033598.758623
1929	12331.144531	414.826019	-187500.015625	-187500.015625	-187500.015625	-187500.015625	-187500.015625	-187500.015625	461.000000	628.000000	1018.000000	1608033598.758626
1930	12357.630859	447.817169	-187500.015625	-187500.015625	-187500.015625	-187500.015625	-187500.015625	-187500.015625	461.000000	706.000000	1018.000000	1608033598.758627
1931	12333.826172	439.703491	-187500.015625	-187500.015625	-187500.015625	-187500.015625	-187500.015625	-187500.015625	461.000000	745.000000	1019.000000	1608033598.758629
1932	12278.460938	388.450958	-187500.015625	-187500.015625	-187500.015625	-187500.015625	-187500.015625	-187500.015625	461.000000	767.000000	1019.000000	1608033598.758636
1933	12275.420898	373.519989	-187500.015625	-187500.015625	-187500.015625	-187500.015625	-187500.015625	-187500.015625	461.000000	781.000000	1020.000000	1608033598.758638
1934	12333.491211	418.290527	-187500.015625	-187500.015625	-187500.015625	-187500.015625	-187500.015625	-187500.015625	461.000000	790.000000	1019.000000	1608033598.758639
1935	12359.195312	448.107758	-187500.015625	-187500.015625	-187500.015625	-187500.015625	-187500.015625	-187500.015625	461.000000	796.000000	1018.000000	1608033598.758641
1936	12329.535156	430.606354	-187500.015625	-187500.015625	-187500.015625	-187500.015625	-187500.015625	-187500.015625	460.000000	799.000000	1018.000000	1608033598.758642
1937	12284.451172	392.563660	-187500.015625	-187500.015625	-187500.015625	-187500.015625	-187500.015625	-187500.015625	460.000000	803.000000	1019.000000	1608033598.758644
1938	12282.774414	381.343109	-187500.015625	-187500.015625	-187500.015625	-187500.015625	-187500.015625	-187500.015625	460.000000	805.000000	1018.000000	1608033598.758646
1939	12331.300781	415.921234	-187500.015625	-187500.015625	-187500.015625	-187500.015625	-187500.015625	-187500.015625	460.000000	807.000000	1018.000000	1608033598.758647
1940	12356.959961	444.620880	-187500.015625	-187500.015625	-187500.015625	-187500.015625	-187500.015625	-187500.015625	460.000000	808.000000	1018.000000	1608033598.758649
1941	12330.652344	432.260376	-187500.015625	-187500.015625	-187500.015625	-187500.015625	-187500.015625	-187500.015625	460.000000	808.000000	1018.000000	1608033598.758650
1942	12281.657227	395.245880	-187500.015625	-187500.015625	-187500.015625	-187500.015625	-187500.015625	-187500.015625	460.000000	809.000000	1019.000000	1608033598.758652
1943	12276.740234	377.990326	-187500.015625	-187500.015625	-187500.015625	-187500.015625	-187500.015625	-187500.015625	461.000000	809.000000	1018.000000	1608033598.758654
1944	12322.494141	406.399414	-187500.015625	-187500.015625	-187500.015625	-187500.015625	-187500.015625	-187500.015625	460.000000	810.000000	1019.000000	1608033598.758655
1945	12359.687500	442.810394	-187500.015625	-187500.015625	-187500.015625	-187500.015625	-187500.015625	-187500.015625	460.000000	811.000000	1018.000000	1608033598.758657
1946	12338.631836	433.579132	-187500.015625	-187500.015625	-187500.015625	-187500.015625	-187500.015625	-187500.015625	460.000000	811.000000	1018.000000	1608033598.758658
1947	12287.290039	391.110809	-187500.015625	-187500.015625	-187500.015625	-187500.015625	-187500.015625	-187500.015625	460.000000	812.000000	1019.000000	1608033598.758660
1948	12287.066406	384.271179	-187500.015625	-187500.015625	-187500.015625	-187500.015625	-187500.015625	-187500.015625	460.000000	812.000000	1019.000000	1608033598.758662
1949	12336.061523	417.642334	-187500.015625	-187500.015625	-187500.015625	-187500.015625	-187500.015625	-187500.015625	460.000000	813.000000	1018.000000	1608033598.758663
1950	12367.800781	450.365295	-187500.015625	-187500.015625	-187500.015625	-187500.015625	-187500.015625	-187500.015625	460.000000	813.000000	1019.000000	1608033598.758665
1951	12347.393555	445.514954	-187500.015625	-187500.015625	-187500.015625	-187500.015625	-187500.015625	-187500.015625	460.000000	813.000000	1018.000000	1608033598.758667
1952	12296.610352	400.967926	-187500.015625	-187500.015625	-187500.015625	-187500.015625	-187500.015625	-187500.015625	460.000000	813.000000	1018.000000	1608033598.758668
1953	12291.268555	388.942688	-187500.015625	-187500.015625	-187500.015625	-187500.015625	-187500.015625	-187500.015625	460.000000	809.000000	1018.000000	1608033598.758670
1954	12343.102539	425.823059	-187500.015625	-187500.015625	-187500.015625	-187500.015625	-187500.015625	-187500.015625	460.000000	767.000000	1018.000000	1608033598.758671
1955	12378.015625	461.943481	-187500.015625	-187500.015625	-187500.015625	-187500.015625	-187500.015625	-187500.015625	460.000000	712.000000	1019.000000	1608033598.758674
1956	12352.713867	449.493561	-187500.015625	-187500.015625	-187500.015625	-187500.015625	-187500.015625	-187500.015625	460.000000	660.000000	1018.000000	1608033598.758675
1957	12299.471680	403.471313	-187500.015625	-187500.015625	-187500.015625	-187500.015625	-187500.015625	-187500.015625	460.000000	615.000000	1019.000000	1608033598.758677
1958	12292.989258	389.210907	-187500.015625	-187500.015625	-187500.015625	-187500.015625	-187500.015625	-187500.015625	460.000000	583.000000	1018.000000	1608033598.758678
1959	12341.135742	423.476135	-187500.015625	-187500.015625	-187500.015625	-187500.015625	-187500.015625	-187500.015625	459.000000	561.000000	1018.000000	1608033598.758680
1960	12370.929688	455.774414	-187500.015625	-187500.015625	-187500.015625	-187500.015625	-187500.015625	-187500.015625	460.000000	543.000000	1018.000000	1608033598.758682
1961	12352.892578	450.097076	-187500.015625	-187500.015625	-187500.015625	-187500.015625	-187500.015625	-187500.015625	460.000000	530.000000	1019.000000	1608033598.758683
1962	12300.522461	405.326508	-187500.015625	-187500.015625	-187500.015625	-187500.015625	-187500.015625	-187500.015625	460.000000	519.000000	1019.000000	1608033598.758685
1963	12281.612305	377.096252	-187500.015625	-187500.015625	-187500.015625	-187500.015625	-187500.015625	-187500.015625	460.000000	511.000000	1018.000000	1608033598.758687
1964	12332.038086	415.273041	-187500.015625	-187500.015625	-187500.015625	-187500.015625	-187500.015625	-187500.015625	460.000000	504.000000	1018.000000	1608033598.758688
1965	12366.794922	453.136902	-187500.015625	-187500.015625	-187500.015625	-187500.015625	-187500.015625	-187500.015625	460.000000	499.000000	1019.000000	1608033598.758690
1966	12345.404297	443.793884	-187500.015625	-187500.015625	-187500.015625	-187500.015625	-187500.015625	-187500.015625	460.000000	495.000000	1019.000000	1608033598.758692
1967	12292.922852	399.872681	-187500.015625	-187500.015625	-187500.015625	-187500.015625	-187500.015625	-187500.015625	460.000000	491.000000	1019.000000	1608033598.758694
1968	12275.219727	371.307159	-187500.015625	-187500.015625	-187500.015625	-187500.015625	-187500.015625	-187500.015625	460.000000	488.000000	1020.000000	1608033598.758695
1969	12319.967773	399.112732	-187500.015625	-187500.015625	-187500.015625	-187500.015625	-187500.015625	-187500.015625	460.000000	485.000000	1019.000000	1608033598.758697
1970	12351.394531	435.300201	-187500.015625	-187500.015625	-187500.015625	-187500.015625	-187500.015625	-187500.015625	460.000000	483.000000	1019.000000	1608033598.758699
1971	12334.161133	434.987274	-187500.015625	-187500.015625	-187500.015625	-187500.015625	-187500.015625	-187500.015625	460.000000	480.000000	1018.000000	1608033598.758701
1972	12282.416992	389.121490	-187500.015625	-187500.015625	-187500.015625	-187500.015625	-187500.015625	-187500.015625	460.000000	479.000000	1018.000000	1608033598.758702
1973	12268.291016	366.546234	-187500.015625	-187500.015625	-187500.015625	-187500.015625	-187500.015625	-187500.015625	460.000000	477.000000	1018.000000	1608033598.758704
1974	12317.464844	402.018463	-187500.015625	-187500.015625	-187500.015625	-187500.015625	-187500.015625	-187500.015625	460.000000	475.000000	1019.000000	1608033598.758705
1975	12358.546875	446.878418	-187500.015625	-187500.015625	-187500.015625	-187500.015625	-187500.015625	-187500.015625	460.000000	474.000000	1019.000000	1608033598.758707
1976	12342.901367	444.375031	-187500.015625	-187500.015625	-187500.015625	-187500.015625	-187500.015625	-187500.015625	460.000000	472.000000	1019.000000	1608033598.758709
1977	12288.206055	396.810516	-187500.015625	-187500.015625	-187500.015625	-187500.015625	-187500.015625	-187500.015625	460.000000	472.000000	1019.000000	1608033598.758710
1978	12274.817383	371.642456	-187500.015625	-187500.015625	-187500.015625	-187500.015625	-187500.015625	-187500.015625	460.000000	471.000000	1018.000000	1608033598.758713
1979	12317.688477	397.101074	-187500.015625	-187500.015625	-187500.015625	-187500.015625	-187500.015625	-187500.015625	460.000000	469.000000	1018.000000	1608033598.758714
1980	12348.869141	430.807495	-187500.015625	-187500.015625	-187500.015625	-187500.015625	-187500.015625	-187500.015625	460.000000	469.000000	1018.000000	1608033598.758716
1981	12327.724609	419.631622	-187500.015625	-187500.015625	-187500.015625	-187500.015625	-187500.015625	-187500.015625	460.000000	468.000000	1018.000000	1608033598.758718
1982	12286.999023	389.501495	-187500.015625	-187500.015625	-187500.015625	-187500.015625	-187500.015625	-187500.015625	460.000000	467.000000	1019.000000	1608033598.758719
1983	12278.795898	373.162354	-187500.015625	-187500.015625	-187500.015625	-187500.015625	-187500.015625	-187500.015625	460.000000	467.000000	1019.000000	1608033598.758721
1984	12324.908203	401.057343	-187500.015625	-187500.015625	-187500.015625	-187500.015625	-187500.015625	-187500.015625	460.000000	465.000000	1019.000000	1608033598.758722
1985	12362.302734	440.798737	-187500.015625	-187500.015625	-187500.015625	-187500.015625	-187500.015625	-187500.015625	460.000000	465.000000	1018.000000	1608033598.758724
1986	12339.280273	431.522766	-187500.015625	-187500.015625	-187500.015625	-187500.015625	-187500.015625	-187500.015625	460.000000	464.000000	1018.000000	1608033598.758726
1987	12286.976562	389.859100	-187500.015625	-187500.015625	-187500.015625	-187500.015625	-187500.015625	-187500.015625	460.000000	464.000000	1019.000000	1608033598.758727
1988	12274.147461	369.697845	-187500.015625	-187500.015625	-187500.015625	-187500.015625	-187500.015625	-187500.015625	460.000000	464.000000	1018.000000	1608033598.758729
1989	12323.030273	402.085510	-187500.015625	-187500.015625	-187500.015625	-187500.015625	-187500.015625	-187500.015625	460.000000	463.000000	1018.000000	1608033598.758730
1990	12359.798828	435.456665	-187500.015625	-187500.015625	-187500.015625	-187500.015625	-187500.015625	-187500.015625	460.000000	462.000000	1019.000000	1608033598.758732
1991	12336.217773	424.638428	-187500.015625	-187500.015625	-187500.015625	-187500.015625	-187500.015625	-187500.015625	460.000000	462.000000	1019.000000	1608033598.758734
1992	12289.792969	392.384857	-187500.015625	-187500.015625	-187500.015625	-187500.015625	-187500.015625	-187500.015625	460.000000	461.000000	1019.000000	1608033598.758735
1993	12280.830078	380.560791	-187500.015625	-187500.015625	-187500.015625	-187500.015625	-187500.015625	-187500.015625	460.000000	461.000000	1018.000000	1608033598.758737
1994	12322.717773	402.219635	-187500.015625	-187500.015625	-187500.015625	-187500.015625	-187500.015625	-187500.015625	460.000000	460.000000	1018.000000	1608033598.758739
1995	12360.894531	439.100006	-187500.015625	-187500.015625	-187500.015625	-187500.015625	-187500.015625	-187500.015625	460.000000	461.000000	1018.000000	1608033598.758740
1996	12346.946289	442.653931	-187500.015625	-187500.015625	-187500.015625	-187500.015625	-187500.015625	-187500.015625	460.000000	460.000000	1019.000000	1608033598.758742
1997	12294.867188	401.616119	-187500.015625	-187500.015625	-187500.015625	-187500.015625	-187500.015625	-187500.015625	460.000000	460.000000	1018.000000	1608033598.758743
1998	12277.746094	375.486938	-187500.015625	-187500.015625	-187500.015625	-187500.015625	-187500.015625	-187500.015625	460.000000	459.000000	1020.000000	1608033598.758745
[truncated: 24,096 more rows]
