# Supplementary material for: Proposals and Comparisons from One-Sensor EEG and EOG Human-Machine Interfaces
Source: Sensors (Basel). 2021 Mar 22;21(6):2220. doi: 10.3390/s21062220 (PMC8004835; doi:10.3390/s21062220)
Supplement: Supplementary file 1 [file sensors-21-02220-s001.zip › SupplementaryMaterial/Data/P1/P1-P300-RC-R1/Raw-STIMS.csv]

NCount	Stim	Trial	Timestamp	Latency
0	10.000000		1608033590.634758	0.130667
1	13.000000	0.000000	1608033597.641071	7.136980
2	105.000000	0.000000	1608033597.641071	7.136980
3	101.000000	0.000000	1608033597.916301	7.412210
4	103.000000	0.000000	1608033598.216618	7.712527
5	102.000000	0.000000	1608033598.517726	8.013635
6	104.000000	0.000000	1608033598.818888	8.314797
7	106.000000	0.000000	1608033599.117090	8.612999
8	13.000000	0.000000	1608033599.416290	8.912199
9	13.000000	1.000000	1608033599.416290	8.912199
10	105.000000	1.000000	1608033599.416290	8.912199
11	104.000000	1.000000	1608033599.716487	9.212396
12	102.000000	1.000000	1608033600.017262	9.513171
13	103.000000	1.000000	1608033600.318456	9.814366
14	101.000000	1.000000	1608033600.618202	10.114112
15	106.000000	1.000000	1608033600.916409	10.413312
16	13.000000	1.000000	1608033601.217303	10.713212
17	13.000000	2.000000	1608033601.217303	10.713212
18	101.000000	2.000000	1608033601.217303	10.713212
19	103.000000	2.000000	1608033601.517500	11.013410
20	102.000000	2.000000	1608033601.817697	11.313606
21	104.000000	2.000000	1608033602.117890	11.613799
22	105.000000	2.000000	1608033602.420117	11.916026
23	106.000000	2.000000	1608033602.718291	12.214200
24	13.000000	2.000000	1608033603.017524	12.513433
25	13.000000	3.000000	1608033603.017524	12.513433
26	102.000000	3.000000	1608033603.017524	12.513433
27	105.000000	3.000000	1608033603.317682	12.813591
28	106.000000	3.000000	1608033603.617879	13.113788
29	101.000000	3.000000	1608033603.918076	13.413985
30	103.000000	3.000000	1608033604.220269	13.716178
31	104.000000	3.000000	1608033604.520467	14.016376
32	13.000000	3.000000	1608033604.819714	14.315623
33	13.000000	4.000000	1608033604.819714	14.315623
34	101.000000	4.000000	1608033604.819714	14.315623
35	104.000000	4.000000	1608033605.118871	14.614780
36	103.000000	4.000000	1608033605.419212	14.915122
37	102.000000	4.000000	1608033605.718785	15.214694
38	105.000000	4.000000	1608033606.018977	15.514886
39	106.000000	4.000000	1608033606.319174	15.815084
40	13.000000	4.000000	1608033606.622870	16.118779
41	13.000000	5.000000	1608033606.622870	16.118779
42	102.000000	5.000000	1608033606.622870	16.118779
43	104.000000	5.000000	1608033606.919043	16.414952
44	105.000000	5.000000	1608033607.219240	16.715149
45	103.000000	5.000000	1608033607.519438	17.015347
46	106.000000	5.000000	1608033607.819635	17.315544
47	101.000000	5.000000	1608033608.120830	17.616740
48	13.000000	5.000000	1608033608.420030	17.915939
49	13.000000	6.000000	1608033608.420030	17.915939
50	104.000000	6.000000	1608033608.420030	17.915939
51	105.000000	6.000000	1608033608.722436	18.218345
52	106.000000	6.000000	1608033609.019646	18.515555
53	101.000000	6.000000	1608033609.319838	18.815747
54	103.000000	6.000000	1608033609.620035	19.115945
55	102.000000	6.000000	1608033609.920232	19.416142
56	13.000000	6.000000	1608033610.221427	19.717336
57	13.000000	7.000000	1608033610.221427	19.717336
58	101.000000	7.000000	1608033610.221427	19.717336
59	102.000000	7.000000	1608033610.522623	20.018532
60	103.000000	7.000000	1608033610.820973	20.316882
61	106.000000	7.000000	1608033611.121169	20.617078
62	105.000000	7.000000	1608033611.421396	20.917305
63	104.000000	7.000000	1608033611.720563	21.216472
64	13.000000	7.000000	1608033612.021921	21.517830
65	13.000000	8.000000	1608033612.021921	21.517830
66	105.000000	8.000000	1608033612.021921	21.517830
67	106.000000	8.000000	1608033612.321978	21.817887
68	102.000000	8.000000	1608033612.623173	22.119082
69	104.000000	8.000000	1608033612.922642	22.418551
70	103.000000	8.000000	1608033613.221308	22.717218
71	101.000000	8.000000	1608033613.521506	23.017416
72	13.000000	8.000000	1608033613.821703	23.317612
73	13.000000	9.000000	1608033613.821703	23.317612
74	103.000000	9.000000	1608033613.821703	23.317612
75	101.000000	9.000000	1608033614.123890	23.619800
76	106.000000	9.000000	1608033614.423091	23.919000
77	102.000000	9.000000	1608033614.723289	24.219198
78	104.000000	9.000000	1608033615.022497	24.518406
79	105.000000	9.000000	1608033615.322690	24.818600
80	13.000000	9.000000	1608033615.622886	25.118796
81	13.000000	10.000000	1608033615.622886	25.118796
82	106.000000	10.000000	1608033615.622886	25.118796
83	102.000000	10.000000	1608033615.922591	25.418500
84	104.000000	10.000000	1608033616.223783	25.719693
85	105.000000	10.000000	1608033616.523980	26.019889
86	103.000000	10.000000	1608033616.843127	26.339036
87	101.000000	10.000000	1608033617.140484	26.636394
88	13.000000	10.000000	1608033617.441558	26.937468
89	13.000000	11.000000	1608033617.441558	26.937468
90	102.000000	11.000000	1608033617.441558	26.937468
91	104.000000	11.000000	1608033617.740729	27.236638
92	105.000000	11.000000	1608033618.039926	27.535835
93	103.000000	11.000000	1608033618.340159	27.836068
94	106.000000	11.000000	1608033618.640321	28.136230
95	101.000000	11.000000	1608033618.940518	28.436428
96	13.000000	11.000000	1608033619.242710	28.738620
97	13.000000	12.000000	1608033619.242710	28.738620
98	103.000000	12.000000	1608033619.242710	28.738620
99	102.000000	12.000000	1608033619.542909	29.038818
100	104.000000	12.000000	1608033619.841110	29.337020
101	105.000000	12.000000	1608033620.141310	29.637220
102	101.000000	12.000000	1608033620.441504	29.937413
103	106.000000	12.000000	1608033620.743212	30.239121
104	13.000000	12.000000	1608033621.042412	30.538321
105	13.000000	13.000000	1608033621.042412	30.538321
106	104.000000	13.000000	1608033621.042412	30.538321
107	105.000000	13.000000	1608033621.342643	30.838552
108	101.000000	13.000000	1608033621.641328	31.137237
109	102.000000	13.000000	1608033621.942523	31.438432
110	106.000000	13.000000	1608033622.241877	31.737786
111	103.000000	13.000000	1608033622.541919	32.037829
112	13.000000	13.000000	1608033622.842121	32.338030
113	13.000000	14.000000	1608033622.842121	32.338030
114	105.000000	14.000000	1608033622.842121	32.338030
115	101.000000	14.000000	1608033623.142494	32.638403
116	102.000000	14.000000	1608033623.444535	32.940444
117	103.000000	14.000000	1608033623.742736	33.238645
118	106.000000	14.000000	1608033624.041941	33.537850
119	104.000000	14.000000	1608033624.342169	33.838078
120	13.000000	14.000000	1608033624.642336	34.138245
121	13.000000	15.000000	1608033624.643328	34.139237
122	102.000000	15.000000	1608033624.643328	34.139237
123	104.000000	15.000000	1608033624.943690	34.439599
124	103.000000	15.000000	1608033625.244720	34.740629
125	101.000000	15.000000	1608033625.543920	35.039829
126	105.000000	15.000000	1608033625.843120	35.339029
127	106.000000	15.000000	1608033626.142838	35.638748
128	13.000000	15.000000	1608033626.443039	35.938948
129	13.000000	16.000000	1608033626.443039	35.938948
130	103.000000	16.000000	1608033626.443039	35.938948
131	104.000000	16.000000	1608033626.744307	36.240216
132	101.000000	16.000000	1608033627.044426	36.540335
133	102.000000	16.000000	1608033627.345620	36.841530
134	106.000000	16.000000	1608033627.644417	37.140326
135	105.000000	16.000000	1608033627.945609	37.441518
136	13.000000	16.000000	1608033628.243817	37.739726
137	13.000000	17.000000	1608033628.243817	37.739726
138	106.000000	17.000000	1608033628.243817	37.739726
139	101.000000	17.000000	1608033628.544517	38.040426
140	104.000000	17.000000	1608033628.844719	38.340628
141	105.000000	17.000000	1608033629.144911	38.640820
142	103.000000	17.000000	1608033629.445108	38.941018
143	102.000000	17.000000	1608033629.745307	39.241217
144	13.000000	17.000000	1608033630.045510	39.541419
145	13.000000	18.000000	1608033630.045510	39.541419
146	101.000000	18.000000	1608033630.046540	39.542449
147	102.000000	18.000000	1608033630.344708	39.840617
148	105.000000	18.000000	1608033630.644900	40.140809
149	103.000000	18.000000	1608033630.945823	40.441732
150	106.000000	18.000000	1608033631.245854	40.741763
151	104.000000	18.000000	1608033631.546113	41.042022
152	13.000000	18.000000	1608033631.848243	41.344152
153	13.000000	19.000000	1608033631.848243	41.344152
154	106.000000	19.000000	1608033631.848243	41.344152
155	103.000000	19.000000	1608033632.145447	41.641357
156	105.000000	19.000000	1608033632.447639	41.943548
157	104.000000	19.000000	1608033632.745846	42.241755
158	101.000000	19.000000	1608033633.046040	42.541949
159	102.000000	19.000000	1608033633.346237	42.842146
160	13.000000	19.000000	1608033633.648429	43.144339
161	13.000000	20.000000	1608033633.648429	43.144339
162	104.000000	20.000000	1608033633.648429	43.144339
163	103.000000	20.000000	1608033633.946632	43.442542
164	105.000000	20.000000	1608033634.245836	43.741745
165	106.000000	20.000000	1608033634.547027	44.042936
166	101.000000	20.000000	1608033634.846232	44.342141
167	102.000000	20.000000	1608033635.147421	44.643330
168	13.000000	20.000000	1608033635.447619	44.943529
169	13.000000	21.000000	1608033635.447619	44.943529
170	104.000000	21.000000	1608033635.447619	44.943529
171	102.000000	21.000000	1608033635.747815	45.243725
172	103.000000	21.000000	1608033636.048014	45.543923
173	101.000000	21.000000	1608033636.348249	45.844158
174	105.000000	21.000000	1608033636.647410	46.143319
175	106.000000	21.000000	1608033636.947612	46.443521
176	13.000000	21.000000	1608033637.247804	46.743713
177	13.000000	22.000000	1608033637.247804	46.743713
178	104.000000	22.000000	1608033637.247804	46.743713
179	102.000000	22.000000	1608033637.548002	47.043911
180	106.000000	22.000000	1608033637.849862	47.345771
181	103.000000	22.000000	1608033638.148067	47.643976
182	105.000000	22.000000	1608033638.448267	47.944176
183	101.000000	22.000000	1608033638.748459	48.244368
184	13.000000	22.000000	1608033639.048661	48.544570
185	13.000000	23.000000	1608033639.048661	48.544570
186	102.000000	23.000000	1608033639.048661	48.544570
187	103.000000	23.000000	1608033639.348373	48.844282
188	101.000000	23.000000	1608033639.650565	49.146474
189	104.000000	23.000000	1608033639.949765	49.445674
190	106.000000	23.000000	1608033640.248965	49.744874
191	105.000000	23.000000	1608033640.548170	50.044079
192	13.000000	23.000000	1608033640.848368	50.344277
193	13.000000	24.000000	1608033640.849360	50.345269
194	101.000000	24.000000	1608033640.849360	50.345269
195	102.000000	24.000000	1608033641.148560	50.644469
196	104.000000	24.000000	1608033641.449825	50.945735
197	106.000000	24.000000	1608033641.749951	51.245860
198	105.000000	24.000000	1608033642.051147	51.547056
199	103.000000	24.000000	1608033642.349349	51.845258
200	13.000000	24.000000	1608033642.650584	52.146493
201	13.000000	25.000000	1608033642.650584	52.146493
202	102.000000	25.000000	1608033642.650584	52.146493
203	106.000000	25.000000	1608033642.949897	52.445806
204	101.000000	25.000000	1608033643.249945	52.745854
205	104.000000	25.000000	1608033643.550297	53.046206
206	103.000000	25.000000	1608033643.853373	53.349282
207	105.000000	25.000000	1608033644.151530	53.647439
208	13.000000	25.000000	1608033644.450731	53.946640
209	13.000000	26.000000	1608033644.450731	53.946640
210	106.000000	26.000000	1608033644.450731	53.946640
211	104.000000	26.000000	1608033644.750928	54.246838
212	105.000000	26.000000	1608033645.050128	54.546037
213	103.000000	26.000000	1608033645.352360	54.848269
214	101.000000	26.000000	1608033645.651520	55.147430
215	102.000000	26.000000	1608033645.951721	55.447630
216	13.000000	26.000000	1608033646.250917	55.746826
217	13.000000	27.000000	1608033646.250917	55.746826
218	106.000000	27.000000	1608033646.250917	55.746826
219	101.000000	27.000000	1608033646.551273	56.047182
220	104.000000	27.000000	1608033646.851316	56.347225
221	102.000000	27.000000	1608033647.151509	56.647418
222	103.000000	27.000000	1608033647.451711	56.947620
223	105.000000	27.000000	1608033647.753898	57.249807
224	13.000000	27.000000	1608033648.052102	57.548011
225	13.000000	28.000000	1608033648.052102	57.548011
226	101.000000	28.000000	1608033648.052102	57.548011
227	102.000000	28.000000	1608033648.353296	57.849205
228	105.000000	28.000000	1608033648.651520	58.147429
229	103.000000	28.000000	1608033648.951700	58.447609
230	106.000000	28.000000	1608033649.251988	58.747897
231	104.000000	28.000000	1608033649.554084	59.049993
232	13.000000	28.000000	1608033649.853302	59.349211
233	13.000000	29.000000	1608033649.853302	59.349211
234	101.000000	29.000000	1608033649.853302	59.349211
235	105.000000	29.000000	1608033650.152086	59.647995
236	104.000000	29.000000	1608033650.452283	59.948192
237	106.000000	29.000000	1608033650.753473	60.249382
238	102.000000	29.000000	1608033651.052672	60.548581
239	103.000000	29.000000	1608033651.352869	60.848778
240	13.000000	29.000000	1608033651.655095	61.151004
241	13.000000	30.000000	1608033651.655095	61.151004
242	102.000000	30.000000	1608033651.655095	61.151004
243	101.000000	30.000000	1608033651.954265	61.450174
244	106.000000	30.000000	1608033652.253615	61.749524
245	104.000000	30.000000	1608033652.553663	62.049572
246	103.000000	30.000000	1608033652.854893	62.350802
247	105.000000	30.000000	1608033653.154207	62.650116
248	13.000000	30.000000	1608033653.454252	62.950161
249	13.000000	31.000000	1608033653.454252	62.950161
250	106.000000	31.000000	1608033653.454252	62.950161
251	102.000000	31.000000	1608033653.756444	63.252353
252	101.000000	31.000000	1608033654.053653	63.549562
253	104.000000	31.000000	1608033654.353845	63.849754
254	105.000000	31.000000	1608033654.654043	64.149952
255	103.000000	31.000000	1608033654.954240	64.450150
256	13.000000	31.000000	1608033655.255449	64.751359
257	13.000000	32.000000	1608033655.255449	64.751359
258	105.000000	32.000000	1608033655.255449	64.751359
259	106.000000	32.000000	1608033655.556630	65.052539
260	104.000000	32.000000	1608033655.854867	65.350776
261	102.000000	32.000000	1608033656.155034	65.650943
262	103.000000	32.000000	1608033656.455227	65.951136
263	101.000000	32.000000	1608033656.755424	66.251334
264	13.000000	32.000000	1608033657.055774	66.551683
265	13.000000	33.000000	1608033657.055774	66.551683
266	106.000000	33.000000	1608033657.055774	66.551683
267	101.000000	33.000000	1608033657.357817	66.853726
268	105.000000	33.000000	1608033657.655024	67.150933
269	104.000000	33.000000	1608033657.956223	67.452132
270	102.000000	33.000000	1608033658.255559	67.751469
271	103.000000	33.000000	1608033658.555761	68.051670
272	13.000000	33.000000	1608033658.855958	68.351867
273	13.000000	34.000000	1608033658.855958	68.351867
274	105.000000	34.000000	1608033658.855958	68.351867
275	104.000000	34.000000	1608033659.156663	68.652572
276	106.000000	34.000000	1608033659.457854	68.953763
277	102.000000	34.000000	1608033659.756055	69.251964
278	103.000000	34.000000	1608033660.055765	69.551674
279	101.000000	34.000000	1608033660.356957	69.852866
280	13.000000	34.000000	1608033660.656177	70.152086
281	13.000000	35.000000	1608033660.656177	70.152086
282	102.000000	35.000000	1608033660.656177	70.152086
283	101.000000	35.000000	1608033660.957351	70.453260
284	103.000000	35.000000	1608033661.259542	70.755451
285	105.000000	35.000000	1608033661.562738	71.058647
286	104.000000	35.000000	1608033661.856945	71.352854
287	106.000000	35.000000	1608033662.157143	71.653052
288	13.000000	35.000000	1608033662.457500	71.953410
289	13.000000	36.000000	1608033662.457500	71.953410
290	102.000000	36.000000	1608033662.457500	71.953410
291	106.000000	36.000000	1608033662.758534	72.254443
292	104.000000	36.000000	1608033663.058241	72.554151
293	101.000000	36.000000	1608033663.358438	72.854347
294	103.000000	36.000000	1608033663.657799	73.153709
295	105.000000	36.000000	1608033663.957841	73.453750
296	13.000000	36.000000	1608033664.258038	73.753947
297	13.000000	37.000000	1608033664.258038	73.753947
298	104.000000	37.000000	1608033664.258038	73.753947
299	106.000000	37.000000	1608033664.558236	74.054145
300	103.000000	37.000000	1608033664.858469	74.354378
301	105.000000	37.000000	1608033665.160658	74.656567
302	102.000000	37.000000	1608033665.457867	74.953776
303	101.000000	37.000000	1608033665.758059	75.253968
304	13.000000	37.000000	1608033666.059263	75.555172
305	13.000000	38.000000	1608033666.059263	75.555172
306	104.000000	38.000000	1608033666.059263	75.555172
307	102.000000	38.000000	1608033666.358454	75.854363
308	103.000000	38.000000	1608033666.658651	76.154560
309	101.000000	38.000000	1608033666.960844	76.456753
310	106.000000	38.000000	1608033667.259079	76.754988
311	105.000000	38.000000	1608033667.560241	77.056150
312	13.000000	38.000000	1608033667.859440	77.355349
313	13.000000	39.000000	1608033667.859440	77.355349
314	103.000000	39.000000	1608033667.859440	77.355349
315	106.000000	39.000000	1608033668.160685	77.656594
316	101.000000	39.000000	1608033668.459836	77.955745
317	104.000000	39.000000	1608033668.760186	78.256095
318	105.000000	39.000000	1608033669.060235	78.556144
319	102.000000	39.000000	1608033669.360427	78.856336
320	13.000000	39.000000	1608033669.661654	79.157563
321	13.000000	40.000000	1608033669.661654	79.157563
322	103.000000	40.000000	1608033669.661654	79.157563
323	106.000000	40.000000	1608033669.959952	79.455862
324	101.000000	40.000000	1608033670.260155	79.756064
325	104.000000	40.000000	1608033670.560352	80.056261
326	105.000000	40.000000	1608033670.860706	80.356615
327	102.000000	40.000000	1608033671.160897	80.656806
328	13.000000	40.000000	1608033671.460944	80.956853
329	13.000000	41.000000	1608033671.460944	80.956853
330	103.000000	41.000000	1608033671.460944	80.956853
331	106.000000	41.000000	1608033671.762641	81.258550
332	105.000000	41.000000	1608033672.061842	81.557751
333	102.000000	41.000000	1608033672.361058	81.856967
334	104.000000	41.000000	1608033672.661242	82.157152
335	101.000000	41.000000	1608033672.961440	82.457349
336	13.000000	41.000000	1608033673.261786	82.757696
337	13.000000	42.000000	1608033673.261786	82.757696
338	103.000000	42.000000	1608033673.261786	82.757696
339	105.000000	42.000000	1608033673.561946	83.057855
340	104.000000	42.000000	1608033673.862188	83.358097
341	101.000000	42.000000	1608033674.162274	83.658183
342	102.000000	42.000000	1608033674.461425	83.957334
343	106.000000	42.000000	1608033674.762200	84.258110
344	13.000000	42.000000	1608033675.062393	84.558302
345	13.000000	43.000000	1608033675.062393	84.558302
346	104.000000	43.000000	1608033675.062393	84.558302
347	101.000000	43.000000	1608033675.362595	84.858504
348	102.000000	43.000000	1608033675.662793	85.158702
349	106.000000	43.000000	1608033675.963028	85.458937
350	103.000000	43.000000	1608033676.263386	85.759295
351	105.000000	43.000000	1608033676.562739	86.058648
352	13.000000	43.000000	1608033676.862783	86.358692
353	13.000000	44.000000	1608033676.862783	86.358692
354	103.000000	44.000000	1608033676.862783	86.358692
355	102.000000	44.000000	1608033677.163144	86.659053
356	101.000000	44.000000	1608033677.463336	86.959245
357	106.000000	44.000000	1608033677.763375	87.259284
358	104.000000	44.000000	1608033678.063729	87.559638
359	105.000000	44.000000	1608033678.364821	87.860730
360	13.000000	44.000000	1608033678.662974	88.158883
361	13.000000	45.000000	1608033678.663967	88.159876
362	103.000000	45.000000	1608033678.663967	88.159876
363	106.000000	45.000000	1608033678.963171	88.459080
364	105.000000	45.000000	1608033679.264367	88.760277
365	104.000000	45.000000	1608033679.563561	89.059471
366	101.000000	45.000000	1608033679.863758	89.359668
367	102.000000	45.000000	1608033680.165108	89.661018
368	13.000000	45.000000	1608033680.466292	89.962201
369	13.000000	46.000000	1608033680.466292	89.962201
370	103.000000	46.000000	1608033680.466292	89.962201
371	104.000000	46.000000	1608033680.764500	90.260409
372	102.000000	46.000000	1608033681.063700	90.559609
373	106.000000	46.000000	1608033681.364889	90.860798
374	105.000000	46.000000	1608033681.665088	91.160997
375	101.000000	46.000000	1608033681.965289	91.461198
376	13.000000	46.000000	1608033682.265487	91.761396
377	13.000000	47.000000	1608033682.265487	91.761396
378	102.000000	47.000000	1608033682.265487	91.761396
379	105.000000	47.000000	1608033682.564682	92.060591
380	103.000000	47.000000	1608033682.865876	92.361786
381	104.000000	47.000000	1608033683.165076	92.660985
382	101.000000	47.000000	1608033683.465291	92.961200
383	106.000000	47.000000	1608033683.765470	93.261379
384	13.000000	47.000000	1608033684.065690	93.561599
385	13.000000	48.000000	1608033684.065690	93.561599
386	105.000000	48.000000	1608033684.065690	93.561599
387	104.000000	48.000000	1608033684.366863	93.862772
388	103.000000	48.000000	1608033684.666063	94.161973
389	106.000000	48.000000	1608033684.965267	94.461177
390	101.000000	48.000000	1608033685.265466	94.761375
391	102.000000	48.000000	1608033685.566697	95.062607
392	13.000000	48.000000	1608033685.866852	95.362761
393	13.000000	49.000000	1608033685.866852	95.362761
394	103.000000	49.000000	1608033685.866852	95.362761
395	104.000000	49.000000	1608033686.169044	95.664953
396	101.000000	49.000000	1608033686.467247	95.963156
397	105.000000	49.000000	1608033686.767448	96.263357
398	106.000000	49.000000	1608033687.066648	96.562557
399	102.000000	49.000000	1608033687.366987	96.862896
400	13.000000	49.000000	1608033687.667042	97.162952
401	13.000000	50.000000	1608033687.667042	97.162952
402	106.000000	50.000000	1608033687.667042	97.162952
403	103.000000	50.000000	1608033687.968247	97.464156
404	102.000000	50.000000	1608033688.269440	97.765349
405	104.000000	50.000000	1608033688.569639	98.065548
406	105.000000	50.000000	1608033688.866849	98.362758
407	101.000000	50.000000	1608033689.167041	98.662950
408	13.000000	50.000000	1608033689.468243	98.964152
409	13.000000	51.000000	1608033689.469239	98.965148
410	105.000000	51.000000	1608033689.469239	98.965148
411	103.000000	51.000000	1608033689.769430	99.265339
412	101.000000	51.000000	1608033690.068171	99.564080
413	106.000000	51.000000	1608033690.369397	99.865306
414	104.000000	51.000000	1608033690.668563	100.164472
415	102.000000	51.000000	1608033690.967766	100.463675
416	13.000000	51.000000	1608033691.268960	100.764870
417	13.000000	52.000000	1608033691.268960	100.764870
418	105.000000	52.000000	1608033691.268960	100.764870
419	104.000000	52.000000	1608033691.569153	101.065062
420	101.000000	52.000000	1608033691.868389	101.364298
421	103.000000	52.000000	1608033692.168550	101.664460
422	106.000000	52.000000	1608033692.469745	101.965654
423	102.000000	52.000000	1608033692.769089	102.264998
424	13.000000	52.000000	1608033693.068292	102.564201
425	14.000000		1608033693.069284	102.565194
