# Supplementary material for: Proposals and Comparisons from One-Sensor EEG and EOG Human-Machine Interfaces
Source: Sensors (Basel). 2021 Mar 22;21(6):2220. doi: 10.3390/s21062220 (PMC8004835; doi:10.3390/s21062220)
Supplement: Supplementary file 1 [file sensors-21-02220-s001.zip › SupplementaryMaterial/Data/P1/P1-P300-RC-R2/Raw-EEG.csv]

NSample	1	2	3	4	5	6	7	8	A5	A6	A7	Timestamp
0	0.000000	0.000000	0.000000	0.000000	0.000000	0.000000	0.000000	0.000000	461.000000	445.000000	647.000000	1608033749.451112
1	11988.156250	14.908613	-187500.015625	-187500.015625	-187500.015625	-187500.015625	-187500.015625	-187500.015625	443.000000	445.000000	550.000000	1608033749.938549
2	12176.313477	135.988007	-187500.015625	-187500.015625	-187500.015625	-187500.015625	-187500.015625	-187500.015625	420.000000	445.000000	480.000000	1608033749.938571
3	12221.687500	204.853729	-187500.015625	-187500.015625	-187500.015625	-187500.015625	-187500.015625	-187500.015625	397.000000	445.000000	433.000000	1608033749.938617
4	12061.089844	123.851013	-187500.015625	-187500.015625	-187500.015625	-187500.015625	-187500.015625	-187500.015625	376.000000	445.000000	403.000000	1608033749.938618
5	11913.255859	1.810491	-187500.015625	-187500.015625	-187500.015625	-187500.015625	-187500.015625	-187500.015625	358.000000	445.000000	384.000000	1608033749.938620
6	11980.780273	6.571413	-187500.015625	-187500.015625	-187500.015625	-187500.015625	-187500.015625	-187500.015625	344.000000	444.000000	371.000000	1608033749.938621
7	12169.787109	126.868500	-187500.015625	-187500.015625	-187500.015625	-187500.015625	-187500.015625	-187500.015625	331.000000	443.000000	361.000000	1608033749.938623
8	12214.758789	193.901382	-187500.015625	-187500.015625	-187500.015625	-187500.015625	-187500.015625	-187500.015625	320.000000	445.000000	354.000000	1608033749.938625
9	12064.644531	127.159073	-187500.015625	-187500.015625	-187500.015625	-187500.015625	-187500.015625	-187500.015625	309.000000	445.000000	349.000000	1608033749.938627
10	11921.124023	8.739532	-187500.015625	-187500.015625	-187500.015625	-187500.015625	-187500.015625	-187500.015625	301.000000	445.000000	347.000000	1608033749.938628
11	11979.774414	4.738570	-187500.015625	-187500.015625	-187500.015625	-187500.015625	-187500.015625	-187500.015625	295.000000	446.000000	346.000000	1608033749.938630
12	12163.840820	121.258209	-187500.015625	-187500.015625	-187500.015625	-187500.015625	-187500.015625	-187500.015625	290.000000	445.000000	344.000000	1608033749.938632
13	12210.667969	191.912064	-187500.015625	-187500.015625	-187500.015625	-187500.015625	-187500.015625	-187500.015625	284.000000	445.000000	342.000000	1608033749.938634
14	12060.263672	124.454506	-187500.015625	-187500.015625	-187500.015625	-187500.015625	-187500.015625	-187500.015625	280.000000	445.000000	340.000000	1608033749.938635
15	11915.133789	9.432436	-187500.015625	-187500.015625	-187500.015625	-187500.015625	-187500.015625	-187500.015625	277.000000	445.000000	340.000000	1608033749.938637
16	11972.174805	4.492701	-187500.015625	-187500.015625	-187500.015625	-187500.015625	-187500.015625	-187500.015625	275.000000	445.000000	340.000000	1608033749.938639
17	12167.909180	125.907372	-187500.015625	-187500.015625	-187500.015625	-187500.015625	-187500.015625	-187500.015625	273.000000	445.000000	339.000000	1608033749.938641
18	12227.029297	202.372681	-187500.015625	-187500.015625	-187500.015625	-187500.015625	-187500.015625	-187500.015625	270.000000	446.000000	338.000000	1608033749.938643
19	12066.790039	124.678024	-187500.015625	-187500.015625	-187500.015625	-187500.015625	-187500.015625	-187500.015625	268.000000	444.000000	336.000000	1608033749.938644
20	11921.146484	15.087427	-187500.015625	-187500.015625	-187500.015625	-187500.015625	-187500.015625	-187500.015625	267.000000	445.000000	337.000000	1608033749.938646
21	11970.542969	7.621944	-187500.015625	-187500.015625	-187500.015625	-187500.015625	-187500.015625	-187500.015625	267.000000	445.000000	338.000000	1608033749.938647
22	12156.979492	122.644020	-187500.015625	-187500.015625	-187500.015625	-187500.015625	-187500.015625	-187500.015625	266.000000	445.000000	337.000000	1608033749.938649
23	12212.076172	197.231781	-187500.015625	-187500.015625	-187500.015625	-187500.015625	-187500.015625	-187500.015625	265.000000	445.000000	336.000000	1608033749.938656
24	12055.882812	120.900581	-187500.015625	-187500.015625	-187500.015625	-187500.015625	-187500.015625	-187500.015625	263.000000	445.000000	336.000000	1608033749.938658
25	11913.904297	11.175872	-187500.015625	-187500.015625	-187500.015625	-187500.015625	-187500.015625	-187500.015625	263.000000	445.000000	336.000000	1608033749.938659
26	11975.058594	12.986363	-187500.015625	-187500.015625	-187500.015625	-187500.015625	-187500.015625	-187500.015625	263.000000	445.000000	337.000000	1608033749.938661
27	12162.008789	126.622627	-187500.015625	-187500.015625	-187500.015625	-187500.015625	-187500.015625	-187500.015625	263.000000	445.000000	336.000000	1608033749.938662
28	12220.234375	199.332855	-187500.015625	-187500.015625	-187500.015625	-187500.015625	-187500.015625	-187500.015625	262.000000	446.000000	335.000000	1608033749.938664
29	12071.819336	133.618729	-187500.015625	-187500.015625	-187500.015625	-187500.015625	-187500.015625	-187500.015625	261.000000	444.000000	334.000000	1608033749.938666
30	11920.319336	15.400352	-187500.015625	-187500.015625	-187500.015625	-187500.015625	-187500.015625	-187500.015625	261.000000	446.000000	335.000000	1608033749.938667
31	11971.661133	6.303192	-187500.015625	-187500.015625	-187500.015625	-187500.015625	-187500.015625	-187500.015625	262.000000	446.000000	336.000000	1608033749.938669
32	12162.030273	121.012337	-187500.015625	-187500.015625	-187500.015625	-187500.015625	-187500.015625	-187500.015625	262.000000	445.000000	336.000000	1608033749.938671
33	12227.833984	199.846939	-187500.015625	-187500.015625	-187500.015625	-187500.015625	-187500.015625	-187500.015625	261.000000	446.000000	334.000000	1608033749.938672
34	12079.642578	136.144470	-187500.015625	-187500.015625	-187500.015625	-187500.015625	-187500.015625	-187500.015625	260.000000	445.000000	334.000000	1608033749.938674
35	11919.983398	11.824073	-187500.015625	-187500.015625	-187500.015625	-187500.015625	-187500.015625	-187500.015625	260.000000	445.000000	335.000000	1608033749.938676
36	11972.331055	7.532537	-187500.015625	-187500.015625	-187500.015625	-187500.015625	-187500.015625	-187500.015625	261.000000	446.000000	335.000000	1608033749.938677
37	12169.719727	130.131851	-187500.015625	-187500.015625	-187500.015625	-187500.015625	-187500.015625	-187500.015625	261.000000	445.000000	335.000000	1608033749.938679
38	12234.942383	206.887741	-187500.015625	-187500.015625	-187500.015625	-187500.015625	-187500.015625	-187500.015625	260.000000	446.000000	334.000000	1608033749.938681
39	12083.867188	141.397125	-187500.015625	-187500.015625	-187500.015625	-187500.015625	-187500.015625	-187500.015625	260.000000	445.000000	333.000000	1608033749.938682
40	11931.382812	31.873587	-187500.015625	-187500.015625	-187500.015625	-187500.015625	-187500.015625	-187500.015625	260.000000	445.000000	334.000000	1608033749.938684
41	11972.800781	13.053418	-187500.015625	-187500.015625	-187500.015625	-187500.015625	-187500.015625	-187500.015625	260.000000	445.000000	335.000000	1608033749.938685
42	12167.149414	128.723694	-187500.015625	-187500.015625	-187500.015625	-187500.015625	-187500.015625	-187500.015625	260.000000	444.000000	334.000000	1608033749.938687
43	12241.692383	215.157883	-187500.015625	-187500.015625	-187500.015625	-187500.015625	-187500.015625	-187500.015625	260.000000	446.000000	334.000000	1608033749.938689
44	12096.472656	158.652679	-187500.015625	-187500.015625	-187500.015625	-187500.015625	-187500.015625	-187500.015625	259.000000	445.000000	333.000000	1608033749.938691
45	11933.059570	36.031010	-187500.015625	-187500.015625	-187500.015625	-187500.015625	-187500.015625	-187500.015625	259.000000	446.000000	334.000000	1608033749.938692
46	11961.557617	3.710389	-187500.015625	-187500.015625	-187500.015625	-187500.015625	-187500.015625	-187500.015625	260.000000	446.000000	334.000000	1608033749.938694
47	12149.669922	113.591560	-187500.015625	-187500.015625	-187500.015625	-187500.015625	-187500.015625	-187500.015625	260.000000	445.000000	335.000000	1608033749.938697
48	12230.740234	204.362000	-187500.015625	-187500.015625	-187500.015625	-187500.015625	-187500.015625	-187500.015625	259.000000	446.000000	333.000000	1608033749.938699
49	12081.251953	134.758667	-187500.015625	-187500.015625	-187500.015625	-187500.015625	-187500.015625	-187500.015625	259.000000	445.000000	333.000000	1608033749.938700
50	11916.452148	8.627773	-187500.015625	-187500.015625	-187500.015625	-187500.015625	-187500.015625	-187500.015625	259.000000	446.000000	333.000000	1608033749.938702
51	11953.734375	-8.538366	-187500.015625	-187500.015625	-187500.015625	-187500.015625	-187500.015625	-187500.015625	260.000000	445.000000	335.000000	1608033749.938704
52	12146.719727	107.131905	-187500.015625	-187500.015625	-187500.015625	-187500.015625	-187500.015625	-187500.015625	260.000000	445.000000	334.000000	1608033749.938705
53	12230.449219	197.544708	-187500.015625	-187500.015625	-187500.015625	-187500.015625	-187500.015625	-187500.015625	259.000000	446.000000	333.000000	1608033749.938707
54	12093.031250	141.106552	-187500.015625	-187500.015625	-187500.015625	-187500.015625	-187500.015625	-187500.015625	259.000000	444.000000	333.000000	1608033749.938709
55	11929.707031	20.317736	-187500.015625	-187500.015625	-187500.015625	-187500.015625	-187500.015625	-187500.015625	259.000000	445.000000	333.000000	1608033749.938710
56	11961.625000	-0.827015	-187500.015625	-187500.015625	-187500.015625	-187500.015625	-187500.015625	-187500.015625	260.000000	445.000000	334.000000	1608033749.938712
57	12143.277344	102.706261	-187500.015625	-187500.015625	-187500.015625	-187500.015625	-187500.015625	-187500.015625	260.000000	445.000000	334.000000	1608033749.938714
58	12217.910156	184.334824	-187500.015625	-187500.015625	-187500.015625	-187500.015625	-187500.015625	-187500.015625	259.000000	446.000000	333.000000	1608033749.938715
59	12082.637695	127.136719	-187500.015625	-187500.015625	-187500.015625	-187500.015625	-187500.015625	-187500.015625	259.000000	445.000000	332.000000	1608033749.938717
60	11931.561523	18.082561	-187500.015625	-187500.015625	-187500.015625	-187500.015625	-187500.015625	-187500.015625	259.000000	446.000000	333.000000	1608033749.938719
61	11963.860352	1.989305	-187500.015625	-187500.015625	-187500.015625	-187500.015625	-187500.015625	-187500.015625	259.000000	446.000000	334.000000	1608033749.938720
62	12140.662109	107.131905	-187500.015625	-187500.015625	-187500.015625	-187500.015625	-187500.015625	-187500.015625	259.000000	445.000000	334.000000	1608033749.938722
63	12219.340820	191.755615	-187500.015625	-187500.015625	-187500.015625	-187500.015625	-187500.015625	-187500.015625	259.000000	446.000000	333.000000	1608033749.938724
64	12090.907227	136.457397	-187500.015625	-187500.015625	-187500.015625	-187500.015625	-187500.015625	-187500.015625	258.000000	445.000000	332.000000	1608033749.938725
65	11937.731445	22.932890	-187500.015625	-187500.015625	-187500.015625	-187500.015625	-187500.015625	-187500.015625	259.000000	445.000000	333.000000	1608033749.938727
66	11967.101562	7.621944	-187500.015625	-187500.015625	-187500.015625	-187500.015625	-187500.015625	-187500.015625	259.000000	445.000000	334.000000	1608033749.938729
67	12133.174805	103.846199	-187500.015625	-187500.015625	-187500.015625	-187500.015625	-187500.015625	-187500.015625	259.000000	445.000000	334.000000	1608033749.938730
68	12208.947266	186.726471	-187500.015625	-187500.015625	-187500.015625	-187500.015625	-187500.015625	-187500.015625	259.000000	445.000000	333.000000	1608033749.938732
69	12081.631836	131.204742	-187500.015625	-187500.015625	-187500.015625	-187500.015625	-187500.015625	-187500.015625	258.000000	444.000000	332.000000	1608033749.938734
70	11936.434570	24.564566	-187500.015625	-187500.015625	-187500.015625	-187500.015625	-187500.015625	-187500.015625	259.000000	445.000000	333.000000	1608033749.938737
71	11963.345703	9.499491	-187500.015625	-187500.015625	-187500.015625	-187500.015625	-187500.015625	-187500.015625	259.000000	446.000000	333.000000	1608033749.938738
72	12128.190430	105.097900	-187500.015625	-187500.015625	-187500.015625	-187500.015625	-187500.015625	-187500.015625	259.000000	444.000000	334.000000	1608033749.938740
73	12198.463867	179.395096	-187500.015625	-187500.015625	-187500.015625	-187500.015625	-187500.015625	-187500.015625	259.000000	446.000000	332.000000	1608033749.938742
74	12077.272461	131.338852	-187500.015625	-187500.015625	-187500.015625	-187500.015625	-187500.015625	-187500.015625	258.000000	444.000000	332.000000	1608033749.938743
75	11932.277344	29.750172	-187500.015625	-187500.015625	-187500.015625	-187500.015625	-187500.015625	-187500.015625	258.000000	446.000000	332.000000	1608033749.938745
76	11955.031250	7.152558	-187500.015625	-187500.015625	-187500.015625	-187500.015625	-187500.015625	-187500.015625	259.000000	445.000000	333.000000	1608033749.938747
77	12122.423828	102.773315	-187500.015625	-187500.015625	-187500.015625	-187500.015625	-187500.015625	-187500.015625	259.000000	445.000000	333.000000	1608033749.938748
78	12200.789062	185.586533	-187500.015625	-187500.015625	-187500.015625	-187500.015625	-187500.015625	-187500.015625	259.000000	445.000000	332.000000	1608033749.938750
79	12087.889648	141.665344	-187500.015625	-187500.015625	-187500.015625	-187500.015625	-187500.015625	-187500.015625	258.000000	445.000000	332.000000	1608033749.938752
80	11943.118164	34.667553	-187500.015625	-187500.015625	-187500.015625	-187500.015625	-187500.015625	-187500.015625	258.000000	446.000000	332.000000	1608033749.938754
81	11956.640625	2.011657	-187500.015625	-187500.015625	-187500.015625	-187500.015625	-187500.015625	-187500.015625	259.000000	445.000000	334.000000	1608033749.938756
82	12121.440430	97.520660	-187500.015625	-187500.015625	-187500.015625	-187500.015625	-187500.015625	-187500.015625	259.000000	445.000000	333.000000	1608033749.938757
83	12208.834961	190.325104	-187500.015625	-187500.015625	-187500.015625	-187500.015625	-187500.015625	-187500.015625	259.000000	445.000000	333.000000	1608033749.938759
84	12097.299805	149.890793	-187500.015625	-187500.015625	-187500.015625	-187500.015625	-187500.015625	-187500.015625	258.000000	445.000000	332.000000	1608033749.938761
85	11953.756836	43.854122	-187500.015625	-187500.015625	-187500.015625	-187500.015625	-187500.015625	-187500.015625	258.000000	445.000000	332.000000	1608033749.938762
86	11975.081055	20.429493	-187500.015625	-187500.015625	-187500.015625	-187500.015625	-187500.015625	-187500.015625	259.000000	445.000000	333.000000	1608033749.938764
87	12136.125000	112.742195	-187500.015625	-187500.015625	-187500.015625	-187500.015625	-187500.015625	-187500.015625	259.000000	445.000000	333.000000	1608033749.938766
88	12211.205078	188.872238	-187500.015625	-187500.015625	-187500.015625	-187500.015625	-187500.015625	-187500.015625	259.000000	446.000000	333.000000	1608033749.938767
89	12102.664062	147.275635	-187500.015625	-187500.015625	-187500.015625	-187500.015625	-187500.015625	-187500.015625	258.000000	445.000000	332.000000	1608033749.938769
90	11951.522461	35.718086	-187500.015625	-187500.015625	-187500.015625	-187500.015625	-187500.015625	-187500.015625	258.000000	445.000000	332.000000	1608033749.938771
91	11965.983398	10.639430	-187500.015625	-187500.015625	-187500.015625	-187500.015625	-187500.015625	-187500.015625	259.000000	446.000000	333.000000	1608033749.938773
92	12127.250977	104.069717	-187500.015625	-187500.015625	-187500.015625	-187500.015625	-187500.015625	-187500.015625	259.000000	445.000000	333.000000	1608033749.938775
93	12210.780273	186.346481	-187500.015625	-187500.015625	-187500.015625	-187500.015625	-187500.015625	-187500.015625	258.000000	446.000000	332.000000	1608033749.938779
94	12094.930664	134.982178	-187500.015625	-187500.015625	-187500.015625	-187500.015625	-187500.015625	-187500.015625	258.000000	445.000000	331.000000	1608033749.938780
95	11948.080078	33.952297	-187500.015625	-187500.015625	-187500.015625	-187500.015625	-187500.015625	-187500.015625	258.000000	445.000000	332.000000	1608033749.938782
96	11959.323242	7.957221	-187500.015625	-187500.015625	-187500.015625	-187500.015625	-187500.015625	-187500.015625	258.000000	446.000000	333.000000	1608033749.938785
97	12128.547852	101.834541	-187500.015625	-187500.015625	-187500.015625	-187500.015625	-187500.015625	-187500.015625	259.000000	445.000000	333.000000	1608033749.938787
98	12225.017578	193.029663	-187500.015625	-187500.015625	-187500.015625	-187500.015625	-187500.015625	-187500.015625	258.000000	446.000000	332.000000	1608033749.938788
99	12111.291992	149.555511	-187500.015625	-187500.015625	-187500.015625	-187500.015625	-187500.015625	-187500.015625	258.000000	445.000000	332.000000	1608033749.938790
100	11948.482422	35.069885	-187500.015625	-187500.015625	-187500.015625	-187500.015625	-187500.015625	-187500.015625	258.000000	445.000000	332.000000	1608033749.938792
101	11956.864258	5.006791	-187500.015625	-187500.015625	-187500.015625	-187500.015625	-187500.015625	-187500.015625	259.000000	445.000000	333.000000	1608033749.938794
102	12123.250000	97.319489	-187500.015625	-187500.015625	-187500.015625	-187500.015625	-187500.015625	-187500.015625	258.000000	445.000000	333.000000	1608033749.938816
103	12216.457031	185.519470	-187500.015625	-187500.015625	-187500.015625	-187500.015625	-187500.015625	-187500.015625	258.000000	446.000000	332.000000	1608033749.938818
104	12107.783203	146.850952	-187500.015625	-187500.015625	-187500.015625	-187500.015625	-187500.015625	-187500.015625	258.000000	445.000000	331.000000	1608033749.938823
105	11950.315430	37.617985	-187500.015625	-187500.015625	-187500.015625	-187500.015625	-187500.015625	-187500.015625	258.000000	445.000000	332.000000	1608033749.938845
106	11950.560547	1.989305	-187500.015625	-187500.015625	-187500.015625	-187500.015625	-187500.015625	-187500.015625	259.000000	446.000000	333.000000	1608033749.938847
107	12110.644531	88.982292	-187500.015625	-187500.015625	-187500.015625	-187500.015625	-187500.015625	-187500.015625	259.000000	444.000000	333.000000	1608033749.938848
108	12204.074219	173.918915	-187500.015625	-187500.015625	-187500.015625	-187500.015625	-187500.015625	-187500.015625	258.000000	446.000000	332.000000	1608033749.938850
109	12104.675781	142.022980	-187500.015625	-187500.015625	-187500.015625	-187500.015625	-187500.015625	-187500.015625	258.000000	445.000000	331.000000	1608033749.938852
110	11955.679688	41.417782	-187500.015625	-187500.015625	-187500.015625	-187500.015625	-187500.015625	-187500.015625	258.000000	445.000000	331.000000	1608033749.938869
111	11958.697266	6.906689	-187500.015625	-187500.015625	-187500.015625	-187500.015625	-187500.015625	-187500.015625	258.000000	445.000000	333.000000	1608033749.938871
112	12111.135742	88.803474	-187500.015625	-187500.015625	-187500.015625	-187500.015625	-187500.015625	-187500.015625	259.000000	445.000000	333.000000	1608033749.938873
113	12194.038086	166.766357	-187500.015625	-187500.015625	-187500.015625	-187500.015625	-187500.015625	-187500.015625	258.000000	446.000000	332.000000	1608033749.938875
114	12100.787109	139.720749	-187500.015625	-187500.015625	-187500.015625	-187500.015625	-187500.015625	-187500.015625	258.000000	445.000000	332.000000	1608033749.938900
115	11966.520508	48.682098	-187500.015625	-187500.015625	-187500.015625	-187500.015625	-187500.015625	-187500.015625	258.000000	445.000000	332.000000	1608033749.938901
116	11969.671875	17.099083	-187500.015625	-187500.015625	-187500.015625	-187500.015625	-187500.015625	-187500.015625	258.000000	446.000000	333.000000	1608033749.938903
117	12111.314453	94.972557	-187500.015625	-187500.015625	-187500.015625	-187500.015625	-187500.015625	-187500.015625	259.000000	444.000000	333.000000	1608033749.938909
118	12194.619141	175.684708	-187500.015625	-187500.015625	-187500.015625	-187500.015625	-187500.015625	-187500.015625	258.000000	446.000000	332.000000	1608033749.938911
119	12106.956055	144.906357	-187500.015625	-187500.015625	-187500.015625	-187500.015625	-187500.015625	-187500.015625	257.000000	445.000000	331.000000	1608033749.938913
120	11967.927734	40.613117	-187500.015625	-187500.015625	-187500.015625	-187500.015625	-187500.015625	-187500.015625	258.000000	445.000000	332.000000	1608033749.938915
121	11968.889648	8.918345	-187500.015625	-187500.015625	-187500.015625	-187500.015625	-187500.015625	-187500.015625	258.000000	446.000000	333.000000	1608033750.417784
122	12109.035156	92.178589	-187500.015625	-187500.015625	-187500.015625	-187500.015625	-187500.015625	-187500.015625	258.000000	445.000000	333.000000	1608033750.417921
123	12187.936523	170.521454	-187500.015625	-187500.015625	-187500.015625	-187500.015625	-187500.015625	-187500.015625	258.000000	445.000000	332.000000	1608033750.417923
124	12096.451172	134.266922	-187500.015625	-187500.015625	-187500.015625	-187500.015625	-187500.015625	-187500.015625	258.000000	445.000000	331.000000	1608033750.417925
125	11963.055664	37.729744	-187500.015625	-187500.015625	-187500.015625	-187500.015625	-187500.015625	-187500.015625	258.000000	445.000000	332.000000	1608033750.417927
126	11963.525391	5.342067	-187500.015625	-187500.015625	-187500.015625	-187500.015625	-187500.015625	-187500.015625	258.000000	445.000000	333.000000	1608033750.417929
127	12090.795898	77.717010	-187500.015625	-187500.015625	-187500.015625	-187500.015625	-187500.015625	-187500.015625	259.000000	444.000000	333.000000	1608033750.417931
128	12164.511719	148.594391	-187500.015625	-187500.015625	-187500.015625	-187500.015625	-187500.015625	-187500.015625	258.000000	445.000000	332.000000	1608033750.417933
129	12088.336914	121.995819	-187500.015625	-187500.015625	-187500.015625	-187500.015625	-187500.015625	-187500.015625	258.000000	445.000000	331.000000	1608033750.417935
130	11967.883789	40.344898	-187500.015625	-187500.015625	-187500.015625	-187500.015625	-187500.015625	-187500.015625	258.000000	445.000000	332.000000	1608033750.417937
131	11960.931641	4.895032	-187500.015625	-187500.015625	-187500.015625	-187500.015625	-187500.015625	-187500.015625	258.000000	446.000000	332.000000	1608033750.417939
132	12084.068359	75.727707	-187500.015625	-187500.015625	-187500.015625	-187500.015625	-187500.015625	-187500.015625	258.000000	445.000000	332.000000	1608033750.417941
133	12163.014648	151.500122	-187500.015625	-187500.015625	-187500.015625	-187500.015625	-187500.015625	-187500.015625	258.000000	446.000000	332.000000	1608033750.417943
134	12087.577148	124.722733	-187500.015625	-187500.015625	-187500.015625	-187500.015625	-187500.015625	-187500.015625	257.000000	445.000000	331.000000	1608033750.417945
135	11966.184570	40.590767	-187500.015625	-187500.015625	-187500.015625	-187500.015625	-187500.015625	-187500.015625	258.000000	446.000000	332.000000	1608033750.417947
136	11963.189453	9.320677	-187500.015625	-187500.015625	-187500.015625	-187500.015625	-187500.015625	-187500.015625	258.000000	445.000000	333.000000	1608033750.417949
137	12088.470703	76.107689	-187500.015625	-187500.015625	-187500.015625	-187500.015625	-187500.015625	-187500.015625	258.000000	445.000000	332.000000	1608033750.417951
138	12172.357422	153.779999	-187500.015625	-187500.015625	-187500.015625	-187500.015625	-187500.015625	-187500.015625	258.000000	445.000000	332.000000	1608033750.417953
139	12095.086914	131.182388	-187500.015625	-187500.015625	-187500.015625	-187500.015625	-187500.015625	-187500.015625	258.000000	444.000000	332.000000	1608033750.417955
140	11963.949219	40.635471	-187500.015625	-187500.015625	-187500.015625	-187500.015625	-187500.015625	-187500.015625	258.000000	445.000000	332.000000	1608033750.417961
141	11958.875977	7.264317	-187500.015625	-187500.015625	-187500.015625	-187500.015625	-187500.015625	-187500.015625	258.000000	446.000000	333.000000	1608033750.417964
142	12086.168945	76.398262	-187500.015625	-187500.015625	-187500.015625	-187500.015625	-187500.015625	-187500.015625	258.000000	445.000000	332.000000	1608033750.417966
143	12163.684570	144.794601	-187500.015625	-187500.015625	-187500.015625	-187500.015625	-187500.015625	-187500.015625	258.000000	446.000000	332.000000	1608033750.417967
144	12085.431641	113.390396	-187500.015625	-187500.015625	-187500.015625	-187500.015625	-187500.015625	-187500.015625	258.000000	445.000000	331.000000	1608033750.417969
145	11962.429688	28.990211	-187500.015625	-187500.015625	-187500.015625	-187500.015625	-187500.015625	-187500.015625	257.000000	446.000000	332.000000	1608033750.417971
146	11961.580078	8.404256	-187500.015625	-187500.015625	-187500.015625	-187500.015625	-187500.015625	-187500.015625	258.000000	445.000000	333.000000	1608033750.417974
147	12079.083008	73.783104	-187500.015625	-187500.015625	-187500.015625	-187500.015625	-187500.015625	-187500.015625	258.000000	446.000000	333.000000	1608033750.417975
148	12157.850586	143.453491	-187500.015625	-187500.015625	-187500.015625	-187500.015625	-187500.015625	-187500.015625	258.000000	446.000000	332.000000	1608033750.417977
149	12092.539062	127.270828	-187500.015625	-187500.015625	-187500.015625	-187500.015625	-187500.015625	-187500.015625	258.000000	445.000000	332.000000	1608033750.417979
150	11973.940430	48.570339	-187500.015625	-187500.015625	-187500.015625	-187500.015625	-187500.015625	-187500.015625	258.000000	445.000000	332.000000	1608033750.417981
151	11970.677734	23.446980	-187500.015625	-187500.015625	-187500.015625	-187500.015625	-187500.015625	-187500.015625	258.000000	446.000000	333.000000	1608033750.417983
152	12088.449219	88.579964	-187500.015625	-187500.015625	-187500.015625	-187500.015625	-187500.015625	-187500.015625	258.000000	446.000000	332.000000	1608033750.417985
153	12170.166992	162.497177	-187500.015625	-187500.015625	-187500.015625	-187500.015625	-187500.015625	-187500.015625	258.000000	446.000000	332.000000	1608033750.417987
154	12106.978516	144.571075	-187500.015625	-187500.015625	-187500.015625	-187500.015625	-187500.015625	-187500.015625	257.000000	445.000000	331.000000	1608033750.417989
155	11986.323242	59.030956	-187500.015625	-187500.015625	-187500.015625	-187500.015625	-187500.015625	-187500.015625	258.000000	445.000000	332.000000	1608033750.417991
156	11973.024414	21.412970	-187500.015625	-187500.015625	-187500.015625	-187500.015625	-187500.015625	-187500.015625	258.000000	446.000000	332.000000	1608033750.417993
157	12082.637695	79.751022	-187500.015625	-187500.015625	-187500.015625	-187500.015625	-187500.015625	-187500.015625	258.000000	444.000000	332.000000	1608033750.417995
158	12164.825195	156.126923	-187500.015625	-187500.015625	-187500.015625	-187500.015625	-187500.015625	-187500.015625	258.000000	445.000000	332.000000	1608033750.417997
159	12106.576172	143.118210	-187500.015625	-187500.015625	-187500.015625	-187500.015625	-187500.015625	-187500.015625	257.000000	444.000000	331.000000	1608033750.417999
160	11989.385742	58.092182	-187500.015625	-187500.015625	-187500.015625	-187500.015625	-187500.015625	-187500.015625	258.000000	445.000000	332.000000	1608033750.418001
161	11980.802734	24.698677	-187500.015625	-187500.015625	-187500.015625	-187500.015625	-187500.015625	-187500.015625	258.000000	446.000000	332.000000	1608033750.418003
162	12094.372070	86.657707	-187500.015625	-187500.015625	-187500.015625	-187500.015625	-187500.015625	-187500.015625	258.000000	445.000000	332.000000	1608033750.418005
163	12176.000977	163.123032	-187500.015625	-187500.015625	-187500.015625	-187500.015625	-187500.015625	-187500.015625	258.000000	446.000000	332.000000	1608033750.418008
164	12116.411133	149.801392	-187500.015625	-187500.015625	-187500.015625	-187500.015625	-187500.015625	-187500.015625	257.000000	446.000000	331.000000	1608033750.418010
165	11997.991211	64.350670	-187500.015625	-187500.015625	-187500.015625	-187500.015625	-187500.015625	-187500.015625	258.000000	446.000000	332.000000	1608033750.418012
166	11981.898438	27.000906	-187500.015625	-187500.015625	-187500.015625	-187500.015625	-187500.015625	-187500.015625	258.000000	446.000000	332.000000	1608033750.418014
167	12099.602539	95.956032	-187500.015625	-187500.015625	-187500.015625	-187500.015625	-187500.015625	-187500.015625	258.000000	445.000000	333.000000	1608033750.418016
168	12186.460938	175.818817	-187500.015625	-187500.015625	-187500.015625	-187500.015625	-187500.015625	-187500.015625	258.000000	445.000000	332.000000	1608033750.418018
169	12124.904297	157.088058	-187500.015625	-187500.015625	-187500.015625	-187500.015625	-187500.015625	-187500.015625	258.000000	445.000000	331.000000	1608033750.418020
170	11999.288086	64.730652	-187500.015625	-187500.015625	-187500.015625	-187500.015625	-187500.015625	-187500.015625	258.000000	445.000000	331.000000	1608033750.418022
171	11987.195312	29.034916	-187500.015625	-187500.015625	-187500.015625	-187500.015625	-187500.015625	-187500.015625	258.000000	446.000000	332.000000	1608033750.418024
172	12103.916016	98.325317	-187500.015625	-187500.015625	-187500.015625	-187500.015625	-187500.015625	-187500.015625	258.000000	445.000000	332.000000	1608033750.418025
173	12180.001953	164.486481	-187500.015625	-187500.015625	-187500.015625	-187500.015625	-187500.015625	-187500.015625	258.000000	446.000000	332.000000	1608033750.418028
174	12118.981445	143.721710	-187500.015625	-187500.015625	-187500.015625	-187500.015625	-187500.015625	-187500.015625	257.000000	446.000000	331.000000	1608033750.418030
175	12003.802734	67.792839	-187500.015625	-187500.015625	-187500.015625	-187500.015625	-187500.015625	-187500.015625	258.000000	446.000000	332.000000	1608033750.418032
176	11986.748047	31.538311	-187500.015625	-187500.015625	-187500.015625	-187500.015625	-187500.015625	-187500.015625	258.000000	446.000000	332.000000	1608033750.418034
177	12097.188477	91.776260	-187500.015625	-187500.015625	-187500.015625	-187500.015625	-187500.015625	-187500.015625	258.000000	444.000000	332.000000	1608033750.418036
178	12178.034180	164.911163	-187500.015625	-187500.015625	-187500.015625	-187500.015625	-187500.015625	-187500.015625	258.000000	446.000000	332.000000	1608033750.418038
179	12110.443359	136.412689	-187500.015625	-187500.015625	-187500.015625	-187500.015625	-187500.015625	-187500.015625	257.000000	445.000000	331.000000	1608033750.418040
180	11990.145508	55.991119	-187500.015625	-187500.015625	-187500.015625	-187500.015625	-187500.015625	-187500.015625	257.000000	445.000000	332.000000	1608033750.418041
181	11972.242188	21.480026	-187500.015625	-187500.015625	-187500.015625	-187500.015625	-187500.015625	-187500.015625	258.000000	446.000000	332.000000	1608033750.418044
182	12083.196289	80.801552	-187500.015625	-187500.015625	-187500.015625	-187500.015625	-187500.015625	-187500.015625	258.000000	445.000000	332.000000	1608033750.418045
183	12169.250000	156.708069	-187500.015625	-187500.015625	-187500.015625	-187500.015625	-187500.015625	-187500.015625	258.000000	446.000000	332.000000	1608033750.418047
184	12117.304688	149.063782	-187500.015625	-187500.015625	-187500.015625	-187500.015625	-187500.015625	-187500.015625	257.000000	445.000000	331.000000	1608033750.418049
185	12001.008789	68.083412	-187500.015625	-187500.015625	-187500.015625	-187500.015625	-187500.015625	-187500.015625	257.000000	445.000000	331.000000	1608033750.418051
186	11978.702148	29.437246	-187500.015625	-187500.015625	-187500.015625	-187500.015625	-187500.015625	-187500.015625	258.000000	446.000000	332.000000	1608033750.418054
187	12082.972656	88.356445	-187500.015625	-187500.015625	-187500.015625	-187500.015625	-187500.015625	-187500.015625	258.000000	445.000000	332.000000	1608033750.418056
188	12168.378906	165.246445	-187500.015625	-187500.015625	-187500.015625	-187500.015625	-187500.015625	-187500.015625	258.000000	445.000000	332.000000	1608033750.418058
189	12119.048828	152.662415	-187500.015625	-187500.015625	-187500.015625	-187500.015625	-187500.015625	-187500.015625	257.000000	445.000000	331.000000	1608033750.418060
190	12001.008789	67.904594	-187500.015625	-187500.015625	-187500.015625	-187500.015625	-187500.015625	-187500.015625	257.000000	445.000000	331.000000	1608033750.418062
191	11974.186523	22.597612	-187500.015625	-187500.015625	-187500.015625	-187500.015625	-187500.015625	-187500.015625	258.000000	446.000000	332.000000	1608033750.418064
192	12074.993164	76.867645	-187500.015625	-187500.015625	-187500.015625	-187500.015625	-187500.015625	-187500.015625	258.000000	446.000000	332.000000	1608033750.418066
193	12155.079102	145.420441	-187500.015625	-187500.015625	-187500.015625	-187500.015625	-187500.015625	-187500.015625	257.000000	446.000000	332.000000	1608033750.418068
194	12105.190430	135.831543	-187500.015625	-187500.015625	-187500.015625	-187500.015625	-187500.015625	-187500.015625	257.000000	445.000000	331.000000	1608033750.418070
195	11991.889648	61.623756	-187500.015625	-187500.015625	-187500.015625	-187500.015625	-187500.015625	-187500.015625	257.000000	446.000000	332.000000	1608033750.418072
196	11968.263672	21.524729	-187500.015625	-187500.015625	-187500.015625	-187500.015625	-187500.015625	-187500.015625	258.000000	446.000000	332.000000	1608033750.418074
197	12067.929688	70.095070	-187500.015625	-187500.015625	-187500.015625	-187500.015625	-187500.015625	-187500.015625	258.000000	445.000000	332.000000	1608033750.418076
198	12156.286133	144.928711	-187500.015625	-187500.015625	-187500.015625	-187500.015625	-187500.015625	-187500.015625	258.000000	445.000000	332.000000	1608033750.418078
199	12116.924805	140.100723	-187500.015625	-187500.015625	-187500.015625	-187500.015625	-187500.015625	-187500.015625	257.000000	445.000000	331.000000	1608033750.418080
200	12003.087891	62.562531	-187500.015625	-187500.015625	-187500.015625	-187500.015625	-187500.015625	-187500.015625	257.000000	446.000000	331.000000	1608033750.418082
201	11973.225586	17.568470	-187500.015625	-187500.015625	-187500.015625	-187500.015625	-187500.015625	-187500.015625	258.000000	446.000000	332.000000	1608033750.418084
202	12074.500977	71.816154	-187500.015625	-187500.015625	-187500.015625	-187500.015625	-187500.015625	-187500.015625	258.000000	445.000000	332.000000	1608033750.418086
203	12159.236328	146.694489	-187500.015625	-187500.015625	-187500.015625	-187500.015625	-187500.015625	-187500.015625	258.000000	445.000000	332.000000	1608033750.418087
204	12112.543945	138.357300	-187500.015625	-187500.015625	-187500.015625	-187500.015625	-187500.015625	-187500.015625	257.000000	445.000000	331.000000	1608033750.418090
205	11996.494141	61.087315	-187500.015625	-187500.015625	-187500.015625	-187500.015625	-187500.015625	-187500.015625	257.000000	445.000000	331.000000	1608033750.418092
206	11971.459961	22.597612	-187500.015625	-187500.015625	-187500.015625	-187500.015625	-187500.015625	-187500.015625	257.000000	446.000000	332.000000	1608033750.418094
207	12069.516602	72.911385	-187500.015625	-187500.015625	-187500.015625	-187500.015625	-187500.015625	-187500.015625	258.000000	445.000000	332.000000	1608033750.418096
208	12152.262695	140.123077	-187500.015625	-187500.015625	-187500.015625	-187500.015625	-187500.015625	-187500.015625	258.000000	445.000000	332.000000	1608033750.418097
209	12105.704102	126.309700	-187500.015625	-187500.015625	-187500.015625	-187500.015625	-187500.015625	-187500.015625	257.000000	446.000000	331.000000	1608033750.418100
210	11995.219727	52.817169	-187500.015625	-187500.015625	-187500.015625	-187500.015625	-187500.015625	-187500.015625	257.000000	445.000000	332.000000	1608033750.418103
211	11981.898438	30.241909	-187500.015625	-187500.015625	-187500.015625	-187500.015625	-187500.015625	-187500.015625	258.000000	445.000000	332.000000	1608033750.418104
212	12081.251953	81.114479	-187500.015625	-187500.015625	-187500.015625	-187500.015625	-187500.015625	-187500.015625	258.000000	445.000000	332.000000	1608033750.418106
213	12165.047852	153.087097	-187500.015625	-187500.015625	-187500.015625	-187500.015625	-187500.015625	-187500.015625	258.000000	445.000000	332.000000	1608033750.418108
214	12123.943359	149.488464	-187500.015625	-187500.015625	-187500.015625	-187500.015625	-187500.015625	-187500.015625	257.000000	445.000000	331.000000	1608033750.418110
215	12010.486328	74.096031	-187500.015625	-187500.015625	-187500.015625	-187500.015625	-187500.015625	-187500.015625	257.000000	445.000000	331.000000	1608033750.418112
216	11972.778320	20.965935	-187500.015625	-187500.015625	-187500.015625	-187500.015625	-187500.015625	-187500.015625	257.000000	445.000000	332.000000	1608033750.418115
217	12060.263672	59.857971	-187500.015625	-187500.015625	-187500.015625	-187500.015625	-187500.015625	-187500.015625	258.000000	445.000000	332.000000	1608033750.418117
218	12148.575195	134.021057	-187500.015625	-187500.015625	-187500.015625	-187500.015625	-187500.015625	-187500.015625	258.000000	445.000000	332.000000	1608033750.418119
219	12121.886719	148.326172	-187500.015625	-187500.015625	-187500.015625	-187500.015625	-187500.015625	-187500.015625	257.000000	445.000000	331.000000	1608033750.418121
220	12013.391602	78.432266	-187500.015625	-187500.015625	-187500.015625	-187500.015625	-187500.015625	-187500.015625	257.000000	445.000000	331.000000	1608033750.418123
221	11976.332031	25.436285	-187500.015625	-187500.015625	-187500.015625	-187500.015625	-187500.015625	-187500.015625	258.000000	445.000000	332.000000	1608033750.418125
222	12064.845703	65.624718	-187500.015625	-187500.015625	-187500.015625	-187500.015625	-187500.015625	-187500.015625	258.000000	445.000000	332.000000	1608033750.418127
223	12150.921875	138.513748	-187500.015625	-187500.015625	-187500.015625	-187500.015625	-187500.015625	-187500.015625	258.000000	446.000000	332.000000	1608033750.418129
224	12117.819336	140.748932	-187500.015625	-187500.015625	-187500.015625	-187500.015625	-187500.015625	-187500.015625	257.000000	445.000000	331.000000	1608033750.418131
225	12006.887695	69.022186	-187500.015625	-187500.015625	-187500.015625	-187500.015625	-187500.015625	-187500.015625	257.000000	445.000000	331.000000	1608033750.418133
226	11972.443359	22.530558	-187500.015625	-187500.015625	-187500.015625	-187500.015625	-187500.015625	-187500.015625	258.000000	446.000000	332.000000	1608033750.418135
227	12060.040039	64.194206	-187500.015625	-187500.015625	-187500.015625	-187500.015625	-187500.015625	-187500.015625	258.000000	445.000000	332.000000	1608033750.418137
228	12154.676758	143.587601	-187500.015625	-187500.015625	-187500.015625	-187500.015625	-187500.015625	-187500.015625	258.000000	445.000000	332.000000	1608033750.418139
229	12122.155273	147.186234	-187500.015625	-187500.015625	-187500.015625	-187500.015625	-187500.015625	-187500.015625	257.000000	444.000000	331.000000	1608033750.418141
230	12010.888672	74.341896	-187500.015625	-187500.015625	-187500.015625	-187500.015625	-187500.015625	-187500.015625	257.000000	445.000000	331.000000	1608033750.418143
231	11972.063477	22.374096	-187500.015625	-187500.015625	-187500.015625	-187500.015625	-187500.015625	-187500.015625	258.000000	446.000000	332.000000	1608033750.418145
232	12059.861328	65.624718	-187500.015625	-187500.015625	-187500.015625	-187500.015625	-187500.015625	-187500.015625	258.000000	445.000000	332.000000	1608033750.418147
233	12156.286133	146.426270	-187500.015625	-187500.015625	-187500.015625	-187500.015625	-187500.015625	-187500.015625	258.000000	446.000000	332.000000	1608033750.418150
234	12130.067383	153.578827	-187500.015625	-187500.015625	-187500.015625	-187500.015625	-187500.015625	-187500.015625	257.000000	445.000000	331.000000	1608033750.418152
235	12013.793945	73.000793	-187500.015625	-187500.015625	-187500.015625	-187500.015625	-187500.015625	-187500.015625	257.000000	445.000000	331.000000	1608033750.418154
236	11972.063477	16.830862	-187500.015625	-187500.015625	-187500.015625	-187500.015625	-187500.015625	-187500.015625	257.000000	446.000000	332.000000	1608033750.418156
237	12063.481445	66.585846	-187500.015625	-187500.015625	-187500.015625	-187500.015625	-187500.015625	-187500.015625	258.000000	445.000000	332.000000	1608033750.418158
238	12162.879883	155.881058	-187500.015625	-187500.015625	-187500.015625	-187500.015625	-187500.015625	-187500.015625	258.000000	445.000000	332.000000	1608033750.418159
239	12135.901367	162.519531	-187500.015625	-187500.015625	-187500.015625	-187500.015625	-187500.015625	-187500.015625	257.000000	445.000000	331.000000	1608033750.418162
240	12019.672852	84.333130	-187500.015625	-187500.015625	-187500.015625	-187500.015625	-187500.015625	-187500.015625	257.000000	445.000000	331.000000	1608033750.418164
241	11976.600586	30.353668	-187500.015625	-187500.015625	-187500.015625	-187500.015625	-187500.015625	-187500.015625	258.000000	446.000000	332.000000	1608033750.897446
242	12063.862305	68.195168	-187500.015625	-187500.015625	-187500.015625	-187500.015625	-187500.015625	-187500.015625	258.000000	445.000000	332.000000	1608033750.897528
243	12156.219727	141.933578	-187500.015625	-187500.015625	-187500.015625	-187500.015625	-187500.015625	-187500.015625	258.000000	446.000000	332.000000	1608033750.897529
244	12128.100586	146.269806	-187500.015625	-187500.015625	-187500.015625	-187500.015625	-187500.015625	-187500.015625	257.000000	445.000000	331.000000	1608033750.897531
245	12020.276367	75.548897	-187500.015625	-187500.015625	-187500.015625	-187500.015625	-187500.015625	-187500.015625	257.000000	445.000000	331.000000	1608033750.897532
246	11983.126953	29.370192	-187500.015625	-187500.015625	-187500.015625	-187500.015625	-187500.015625	-187500.015625	258.000000	445.000000	332.000000	1608033750.897534
247	12073.026367	77.135864	-187500.015625	-187500.015625	-187500.015625	-187500.015625	-187500.015625	-187500.015625	258.000000	445.000000	332.000000	1608033750.897536
248	12165.741211	155.031693	-187500.015625	-187500.015625	-187500.015625	-187500.015625	-187500.015625	-187500.015625	258.000000	445.000000	332.000000	1608033750.897538
249	12138.740234	162.631287	-187500.015625	-187500.015625	-187500.015625	-187500.015625	-187500.015625	-187500.015625	257.000000	445.000000	331.000000	1608033750.897540
250	12026.511719	89.921066	-187500.015625	-187500.015625	-187500.015625	-187500.015625	-187500.015625	-187500.015625	257.000000	445.000000	331.000000	1608033750.897542
251	11983.797852	37.863853	-187500.015625	-187500.015625	-187500.015625	-187500.015625	-187500.015625	-187500.015625	257.000000	445.000000	332.000000	1608033750.897543
252	12064.063477	70.363289	-187500.015625	-187500.015625	-187500.015625	-187500.015625	-187500.015625	-187500.015625	258.000000	445.000000	332.000000	1608033750.897545
253	12164.020508	153.377670	-187500.015625	-187500.015625	-187500.015625	-187500.015625	-187500.015625	-187500.015625	258.000000	445.000000	331.000000	1608033750.897546
254	12143.233398	165.358200	-187500.015625	-187500.015625	-187500.015625	-187500.015625	-187500.015625	-187500.015625	257.000000	445.000000	331.000000	1608033750.897548
255	12035.251953	94.458466	-187500.015625	-187500.015625	-187500.015625	-187500.015625	-187500.015625	-187500.015625	257.000000	445.000000	331.000000	1608033750.897550
256	11989.877930	39.137901	-187500.015625	-187500.015625	-187500.015625	-187500.015625	-187500.015625	-187500.015625	257.000000	446.000000	332.000000	1608033750.897554
257	12075.373047	78.991058	-187500.015625	-187500.015625	-187500.015625	-187500.015625	-187500.015625	-187500.015625	258.000000	445.000000	332.000000	1608033750.897555
258	12167.797852	149.779037	-187500.015625	-187500.015625	-187500.015625	-187500.015625	-187500.015625	-187500.015625	258.000000	445.000000	332.000000	1608033750.897557
259	12142.205078	155.814011	-187500.015625	-187500.015625	-187500.015625	-187500.015625	-187500.015625	-187500.015625	257.000000	445.000000	331.000000	1608033750.897558
260	12034.849609	92.290352	-187500.015625	-187500.015625	-187500.015625	-187500.015625	-187500.015625	-187500.015625	257.000000	445.000000	331.000000	1608033750.897560
261	11987.240234	39.115551	-187500.015625	-187500.015625	-187500.015625	-187500.015625	-187500.015625	-187500.015625	258.000000	446.000000	332.000000	1608033750.897561
262	12060.978516	66.787010	-187500.015625	-187500.015625	-187500.015625	-187500.015625	-187500.015625	-187500.015625	258.000000	445.000000	332.000000	1608033750.897563
263	12159.080078	146.091003	-187500.015625	-187500.015625	-187500.015625	-187500.015625	-187500.015625	-187500.015625	258.000000	445.000000	331.000000	1608033750.897565
264	12143.635742	163.190079	-187500.015625	-187500.015625	-187500.015625	-187500.015625	-187500.015625	-187500.015625	257.000000	445.000000	331.000000	1608033750.897566
265	12033.888672	90.256340	-187500.015625	-187500.015625	-187500.015625	-187500.015625	-187500.015625	-187500.015625	257.000000	445.000000	332.000000	1608033750.897568
266	11981.562500	27.917328	-187500.015625	-187500.015625	-187500.015625	-187500.015625	-187500.015625	-187500.015625	258.000000	446.000000	332.000000	1608033750.897569
267	12064.622070	67.681076	-187500.015625	-187500.015625	-187500.015625	-187500.015625	-187500.015625	-187500.015625	258.000000	445.000000	332.000000	1608033750.897571
268	12166.791992	151.611877	-187500.015625	-187500.015625	-187500.015625	-187500.015625	-187500.015625	-187500.015625	258.000000	445.000000	332.000000	1608033750.897573
269	12148.597656	164.575882	-187500.015625	-187500.015625	-187500.015625	-187500.015625	-187500.015625	-187500.015625	257.000000	446.000000	331.000000	1608033750.897574
270	12040.794922	96.693642	-187500.015625	-187500.015625	-187500.015625	-187500.015625	-187500.015625	-187500.015625	257.000000	445.000000	331.000000	1608033750.897576
271	11984.312500	36.746265	-187500.015625	-187500.015625	-187500.015625	-187500.015625	-187500.015625	-187500.015625	257.000000	446.000000	332.000000	1608033750.897577
272	12062.811523	75.951225	-187500.015625	-187500.015625	-187500.015625	-187500.015625	-187500.015625	-187500.015625	258.000000	445.000000	332.000000	1608033750.897579
273	12162.052734	153.243561	-187500.015625	-187500.015625	-187500.015625	-187500.015625	-187500.015625	-187500.015625	257.000000	445.000000	332.000000	1608033750.897580
274	12147.122070	167.034576	-187500.015625	-187500.015625	-187500.015625	-187500.015625	-187500.015625	-187500.015625	258.000000	445.000000	331.000000	1608033750.897582
275	12043.923828	100.493439	-187500.015625	-187500.015625	-187500.015625	-187500.015625	-187500.015625	-187500.015625	257.000000	444.000000	331.000000	1608033750.897583
276	11997.097656	48.056248	-187500.015625	-187500.015625	-187500.015625	-187500.015625	-187500.015625	-187500.015625	258.000000	445.000000	332.000000	1608033750.897585
277	12070.902344	80.421577	-187500.015625	-187500.015625	-187500.015625	-187500.015625	-187500.015625	-187500.015625	258.000000	445.000000	332.000000	1608033750.897587
278	12167.999023	157.669205	-187500.015625	-187500.015625	-187500.015625	-187500.015625	-187500.015625	-187500.015625	258.000000	444.000000	332.000000	1608033750.897588
279	12156.308594	172.354294	-187500.015625	-187500.015625	-187500.015625	-187500.015625	-187500.015625	-187500.015625	257.000000	445.000000	331.000000	1608033750.897591
280	12049.131836	103.689735	-187500.015625	-187500.015625	-187500.015625	-187500.015625	-187500.015625	-187500.015625	257.000000	445.000000	331.000000	1608033750.897593
281	11995.309570	46.446922	-187500.015625	-187500.015625	-187500.015625	-187500.015625	-187500.015625	-187500.015625	257.000000	446.000000	332.000000	1608033750.897594
282	12064.286133	74.297195	-187500.015625	-187500.015625	-187500.015625	-187500.015625	-187500.015625	-187500.015625	258.000000	445.000000	332.000000	1608033750.897596
283	12155.727539	142.224152	-187500.015625	-187500.015625	-187500.015625	-187500.015625	-187500.015625	-187500.015625	258.000000	445.000000	331.000000	1608033750.897597
284	12142.450195	154.182327	-187500.015625	-187500.015625	-187500.015625	-187500.015625	-187500.015625	-187500.015625	257.000000	445.000000	331.000000	1608033750.897599
285	12040.124023	90.725731	-187500.015625	-187500.015625	-187500.015625	-187500.015625	-187500.015625	-187500.015625	257.000000	445.000000	331.000000	1608033750.897600
286	11991.352539	40.322544	-187500.015625	-187500.015625	-187500.015625	-187500.015625	-187500.015625	-187500.015625	258.000000	446.000000	332.000000	1608033750.897602
287	12069.583984	80.220406	-187500.015625	-187500.015625	-187500.015625	-187500.015625	-187500.015625	-187500.015625	258.000000	445.000000	332.000000	1608033750.897604
288	12169.451172	159.323227	-187500.015625	-187500.015625	-187500.015625	-187500.015625	-187500.015625	-187500.015625	258.000000	445.000000	332.000000	1608033750.897605
289	12159.326172	177.204620	-187500.015625	-187500.015625	-187500.015625	-187500.015625	-187500.015625	-187500.015625	257.000000	445.000000	331.000000	1608033750.897607
290	12058.073242	113.859779	-187500.015625	-187500.015625	-187500.015625	-187500.015625	-187500.015625	-187500.015625	257.000000	445.000000	331.000000	1608033750.897609
291	11998.952148	50.090256	-187500.015625	-187500.015625	-187500.015625	-187500.015625	-187500.015625	-187500.015625	257.000000	446.000000	332.000000	1608033750.897610
292	12068.510742	80.689796	-187500.015625	-187500.015625	-187500.015625	-187500.015625	-187500.015625	-187500.015625	257.000000	445.000000	332.000000	1608033750.897612
293	12169.428711	162.452469	-187500.015625	-187500.015625	-187500.015625	-187500.015625	-187500.015625	-187500.015625	258.000000	445.000000	332.000000	1608033750.897613
294	12161.583984	183.351349	-187500.015625	-187500.015625	-187500.015625	-187500.015625	-187500.015625	-187500.015625	257.000000	445.000000	331.000000	1608033750.897615
295	12059.235352	121.995819	-187500.015625	-187500.015625	-187500.015625	-187500.015625	-187500.015625	-187500.015625	257.000000	445.000000	331.000000	1608033750.897616
296	11996.314453	57.287518	-187500.015625	-187500.015625	-187500.015625	-187500.015625	-187500.015625	-187500.015625	258.000000	445.000000	332.000000	1608033750.897618
297	12063.101562	79.013412	-187500.015625	-187500.015625	-187500.015625	-187500.015625	-187500.015625	-187500.015625	258.000000	445.000000	332.000000	1608033750.897619
298	12165.293945	156.372803	-187500.015625	-187500.015625	-187500.015625	-187500.015625	-187500.015625	-187500.015625	258.000000	445.000000	332.000000	1608033750.897621
299	12161.382812	178.948059	-187500.015625	-187500.015625	-187500.015625	-187500.015625	-187500.015625	-187500.015625	257.000000	445.000000	331.000000	1608033750.897623
300	12060.218750	120.252380	-187500.015625	-187500.015625	-187500.015625	-187500.015625	-187500.015625	-187500.015625	257.000000	445.000000	331.000000	1608033750.897624
301	11995.644531	54.873531	-187500.015625	-187500.015625	-187500.015625	-187500.015625	-187500.015625	-187500.015625	257.000000	446.000000	332.000000	1608033750.897626
302	12062.856445	79.661613	-187500.015625	-187500.015625	-187500.015625	-187500.015625	-187500.015625	-187500.015625	258.000000	445.000000	332.000000	1608033750.897628
303	12168.668945	157.132751	-187500.015625	-187500.015625	-187500.015625	-187500.015625	-187500.015625	-187500.015625	258.000000	446.000000	332.000000	1608033750.897630
304	12166.523438	178.881012	-187500.015625	-187500.015625	-187500.015625	-187500.015625	-187500.015625	-187500.015625	257.000000	445.000000	331.000000	1608033750.897631
305	12058.810547	107.936569	-187500.015625	-187500.015625	-187500.015625	-187500.015625	-187500.015625	-187500.015625	257.000000	445.000000	331.000000	1608033750.897633
306	11994.303711	43.429440	-187500.015625	-187500.015625	-187500.015625	-187500.015625	-187500.015625	-187500.015625	257.000000	446.000000	332.000000	1608033750.897635
307	12055.546875	68.955132	-187500.015625	-187500.015625	-187500.015625	-187500.015625	-187500.015625	-187500.015625	258.000000	445.000000	332.000000	1608033750.897636
308	12154.140625	144.705185	-187500.015625	-187500.015625	-187500.015625	-187500.015625	-187500.015625	-187500.015625	258.000000	445.000000	332.000000	1608033750.897638
309	12150.250977	164.307663	-187500.015625	-187500.015625	-187500.015625	-187500.015625	-187500.015625	-187500.015625	257.000000	446.000000	331.000000	1608033750.897639
310	12053.245117	112.541031	-187500.015625	-187500.015625	-187500.015625	-187500.015625	-187500.015625	-187500.015625	257.000000	445.000000	331.000000	1608033750.897641
311	11991.218750	55.186455	-187500.015625	-187500.015625	-187500.015625	-187500.015625	-187500.015625	-187500.015625	258.000000	445.000000	332.000000	1608033750.897642
312	12055.524414	77.091164	-187500.015625	-187500.015625	-187500.015625	-187500.015625	-187500.015625	-187500.015625	258.000000	445.000000	332.000000	1608033750.897644
313	12163.394531	156.931595	-187500.015625	-187500.015625	-187500.015625	-187500.015625	-187500.015625	-187500.015625	258.000000	445.000000	332.000000	1608033750.897646
314	12162.321289	176.422318	-187500.015625	-187500.015625	-187500.015625	-187500.015625	-187500.015625	-187500.015625	257.000000	445.000000	331.000000	1608033750.897648
315	12059.570312	115.178535	-187500.015625	-187500.015625	-187500.015625	-187500.015625	-187500.015625	-187500.015625	257.000000	445.000000	331.000000	1608033750.897649
316	11993.409180	52.146618	-187500.015625	-187500.015625	-187500.015625	-187500.015625	-187500.015625	-187500.015625	257.000000	446.000000	332.000000	1608033750.897651
317	12052.060547	68.798668	-187500.015625	-187500.015625	-187500.015625	-187500.015625	-187500.015625	-187500.015625	258.000000	445.000000	332.000000	1608033750.897652
318	12157.470703	148.013245	-187500.015625	-187500.015625	-187500.015625	-187500.015625	-187500.015625	-187500.015625	258.000000	445.000000	332.000000	1608033750.897654
319	12155.951172	167.436905	-187500.015625	-187500.015625	-187500.015625	-187500.015625	-187500.015625	-187500.015625	257.000000	446.000000	331.000000	1608033750.897655
320	12052.685547	104.784973	-187500.015625	-187500.015625	-187500.015625	-187500.015625	-187500.015625	-187500.015625	257.000000	445.000000	331.000000	1608033750.897657
321	11986.971680	43.138866	-187500.015625	-187500.015625	-187500.015625	-187500.015625	-187500.015625	-187500.015625	258.000000	446.000000	332.000000	1608033750.897659
322	12043.075195	57.779259	-187500.015625	-187500.015625	-187500.015625	-187500.015625	-187500.015625	-187500.015625	258.000000	445.000000	332.000000	1608033750.897660
323	12147.122070	135.697433	-187500.015625	-187500.015625	-187500.015625	-187500.015625	-187500.015625	-187500.015625	258.000000	445.000000	331.000000	1608033750.897662
324	12156.241211	169.180344	-187500.015625	-187500.015625	-187500.015625	-187500.015625	-187500.015625	-187500.015625	257.000000	445.000000	331.000000	1608033750.897663
325	12057.447266	110.618782	-187500.015625	-187500.015625	-187500.015625	-187500.015625	-187500.015625	-187500.015625	257.000000	445.000000	331.000000	1608033750.897665
326	11987.374023	44.278805	-187500.015625	-187500.015625	-187500.015625	-187500.015625	-187500.015625	-187500.015625	257.000000	446.000000	332.000000	1608033750.897667
327	12045.824219	63.814228	-187500.015625	-187500.015625	-187500.015625	-187500.015625	-187500.015625	-187500.015625	258.000000	445.000000	332.000000	1608033750.897669
328	12156.912109	148.482635	-187500.015625	-187500.015625	-187500.015625	-187500.015625	-187500.015625	-187500.015625	258.000000	444.000000	332.000000	1608033750.897671
329	12158.521484	171.527283	-187500.015625	-187500.015625	-187500.015625	-187500.015625	-187500.015625	-187500.015625	257.000000	446.000000	331.000000	1608033750.897672
330	12055.659180	108.808289	-187500.015625	-187500.015625	-187500.015625	-187500.015625	-187500.015625	-187500.015625	257.000000	445.000000	331.000000	1608033750.897674
331	11983.619141	39.897861	-187500.015625	-187500.015625	-187500.015625	-187500.015625	-187500.015625	-187500.015625	257.000000	446.000000	332.000000	1608033750.897675
332	12037.397461	55.007641	-187500.015625	-187500.015625	-187500.015625	-187500.015625	-187500.015625	-187500.015625	258.000000	445.000000	332.000000	1608033750.897677
333	12140.238281	131.741180	-187500.015625	-187500.015625	-187500.015625	-187500.015625	-187500.015625	-187500.015625	258.000000	445.000000	332.000000	1608033750.897678
334	12152.888672	168.196869	-187500.015625	-187500.015625	-187500.015625	-187500.015625	-187500.015625	-187500.015625	257.000000	445.000000	331.000000	1608033750.897680
335	12053.803711	111.110519	-187500.015625	-187500.015625	-187500.015625	-187500.015625	-187500.015625	-187500.015625	257.000000	445.000000	331.000000	1608033750.897682
336	11979.461914	41.954224	-187500.015625	-187500.015625	-187500.015625	-187500.015625	-187500.015625	-187500.015625	257.000000	446.000000	332.000000	1608033750.897683
337	12030.110352	53.890053	-187500.015625	-187500.015625	-187500.015625	-187500.015625	-187500.015625	-187500.015625	258.000000	445.000000	332.000000	1608033750.897685
338	12133.152344	127.136719	-187500.015625	-187500.015625	-187500.015625	-187500.015625	-187500.015625	-187500.015625	257.000000	445.000000	332.000000	1608033750.897686
339	12145.580078	161.916031	-187500.015625	-187500.015625	-187500.015625	-187500.015625	-187500.015625	-187500.015625	257.000000	446.000000	331.000000	1608033750.897688
340	12055.033203	111.445793	-187500.015625	-187500.015625	-187500.015625	-187500.015625	-187500.015625	-187500.015625	257.000000	445.000000	331.000000	1608033750.897689
341	11984.736328	44.837597	-187500.015625	-187500.015625	-187500.015625	-187500.015625	-187500.015625	-187500.015625	257.000000	445.000000	331.000000	1608033750.897691
342	12036.167969	55.074696	-187500.015625	-187500.015625	-187500.015625	-187500.015625	-187500.015625	-187500.015625	257.000000	446.000000	332.000000	1608033750.897692
343	12140.148438	131.852936	-187500.015625	-187500.015625	-187500.015625	-187500.015625	-187500.015625	-187500.015625	258.000000	445.000000	332.000000	1608033750.897694
344	12150.430664	163.748871	-187500.015625	-187500.015625	-187500.015625	-187500.015625	-187500.015625	-187500.015625	257.000000	445.000000	331.000000	1608033750.897696
345	12060.106445	114.239761	-187500.015625	-187500.015625	-187500.015625	-187500.015625	-187500.015625	-187500.015625	257.000000	445.000000	331.000000	1608033750.897697
346	11990.391602	51.409012	-187500.015625	-187500.015625	-187500.015625	-187500.015625	-187500.015625	-187500.015625	257.000000	446.000000	332.000000	1608033750.897699
347	12036.905273	61.109669	-187500.015625	-187500.015625	-187500.015625	-187500.015625	-187500.015625	-187500.015625	258.000000	445.000000	332.000000	1608033750.897700
348	12137.175781	127.963730	-187500.015625	-187500.015625	-187500.015625	-187500.015625	-187500.015625	-187500.015625	258.000000	446.000000	332.000000	1608033750.897702
349	12150.318359	157.266861	-187500.015625	-187500.015625	-187500.015625	-187500.015625	-187500.015625	-187500.015625	258.000000	445.000000	331.000000	1608033750.897704
350	12059.324219	106.573112	-187500.015625	-187500.015625	-187500.015625	-187500.015625	-187500.015625	-187500.015625	257.000000	445.000000	331.000000	1608033750.897706
351	11987.888672	46.133999	-187500.015625	-187500.015625	-187500.015625	-187500.015625	-187500.015625	-187500.015625	257.000000	445.000000	332.000000	1608033750.897708
352	12034.938477	55.901711	-187500.015625	-187500.015625	-187500.015625	-187500.015625	-187500.015625	-187500.015625	258.000000	445.000000	332.000000	1608033750.897709
353	12141.086914	131.294144	-187500.015625	-187500.015625	-187500.015625	-187500.015625	-187500.015625	-187500.015625	258.000000	445.000000	332.000000	1608033750.897711
354	12155.526367	163.480652	-187500.015625	-187500.015625	-187500.015625	-187500.015625	-187500.015625	-187500.015625	257.000000	446.000000	331.000000	1608033750.897712
355	12062.006836	111.758720	-187500.015625	-187500.015625	-187500.015625	-187500.015625	-187500.015625	-187500.015625	257.000000	445.000000	331.000000	1608033750.897714
356	11993.655273	54.560608	-187500.015625	-187500.015625	-187500.015625	-187500.015625	-187500.015625	-187500.015625	257.000000	446.000000	331.000000	1608033750.897716
357	12039.922852	65.132980	-187500.015625	-187500.015625	-187500.015625	-187500.015625	-187500.015625	-187500.015625	258.000000	445.000000	332.000000	1608033750.897717
358	12144.082031	139.966614	-187500.015625	-187500.015625	-187500.015625	-187500.015625	-187500.015625	-187500.015625	258.000000	445.000000	332.000000	1608033750.897719
359	12159.035156	170.879074	-187500.015625	-187500.015625	-187500.015625	-187500.015625	-187500.015625	-187500.015625	257.000000	446.000000	331.000000	1608033750.897720
360	12066.477539	117.011375	-187500.015625	-187500.015625	-187500.015625	-187500.015625	-187500.015625	-187500.015625	257.000000	445.000000	331.000000	1608033750.897722
361	11990.167969	48.391525	-187500.015625	-187500.015625	-187500.015625	-187500.015625	-187500.015625	-187500.015625	257.000000	446.000000	332.000000	1608033751.376935
362	12028.210938	47.452751	-187500.015625	-187500.015625	-187500.015625	-187500.015625	-187500.015625	-187500.015625	258.000000	445.000000	332.000000	1608033751.376997
363	12127.385742	115.491463	-187500.015625	-187500.015625	-187500.015625	-187500.015625	-187500.015625	-187500.015625	257.000000	445.000000	331.000000	1608033751.377084
364	12153.179688	160.239655	-187500.015625	-187500.015625	-187500.015625	-187500.015625	-187500.015625	-187500.015625	257.000000	446.000000	331.000000	1608033751.377086
365	12072.422852	119.537125	-187500.015625	-187500.015625	-187500.015625	-187500.015625	-187500.015625	-187500.015625	257.000000	445.000000	331.000000	1608033751.377088
366	12000.897461	54.717068	-187500.015625	-187500.015625	-187500.015625	-187500.015625	-187500.015625	-187500.015625	257.000000	445.000000	331.000000	1608033751.377090
367	12037.397461	56.236988	-187500.015625	-187500.015625	-187500.015625	-187500.015625	-187500.015625	-187500.015625	258.000000	444.000000	332.000000	1608033751.377091
368	12142.651367	131.718826	-187500.015625	-187500.015625	-187500.015625	-187500.015625	-187500.015625	-187500.015625	258.000000	445.000000	332.000000	1608033751.377093
369	12166.657227	172.846039	-187500.015625	-187500.015625	-187500.015625	-187500.015625	-187500.015625	-187500.015625	257.000000	445.000000	331.000000	1608033751.377095
370	12075.126953	117.369003	-187500.015625	-187500.015625	-187500.015625	-187500.015625	-187500.015625	-187500.015625	257.000000	445.000000	331.000000	1608033751.377096
371	11999.288086	51.498417	-187500.015625	-187500.015625	-187500.015625	-187500.015625	-187500.015625	-187500.015625	257.000000	446.000000	331.000000	1608033751.377098
372	12036.995117	55.968765	-187500.015625	-187500.015625	-187500.015625	-187500.015625	-187500.015625	-187500.015625	257.000000	446.000000	332.000000	1608033751.377099
373	12135.297852	122.666367	-187500.015625	-187500.015625	-187500.015625	-187500.015625	-187500.015625	-187500.015625	257.000000	445.000000	332.000000	1608033751.377106
374	12161.427734	164.397079	-187500.015625	-187500.015625	-187500.015625	-187500.015625	-187500.015625	-187500.015625	257.000000	445.000000	331.000000	1608033751.377108
375	12078.211914	119.112442	-187500.015625	-187500.015625	-187500.015625	-187500.015625	-187500.015625	-187500.015625	257.000000	445.000000	331.000000	1608033751.377110
376	11998.505859	51.565472	-187500.015625	-187500.015625	-187500.015625	-187500.015625	-187500.015625	-187500.015625	257.000000	446.000000	331.000000	1608033751.377111
377	12031.027344	48.570339	-187500.015625	-187500.015625	-187500.015625	-187500.015625	-187500.015625	-187500.015625	257.000000	446.000000	332.000000	1608033751.377113
378	12135.231445	123.806305	-187500.015625	-187500.015625	-187500.015625	-187500.015625	-187500.015625	-187500.015625	258.000000	445.000000	332.000000	1608033751.377114
379	12159.862305	164.352371	-187500.015625	-187500.015625	-187500.015625	-187500.015625	-187500.015625	-187500.015625	257.000000	445.000000	331.000000	1608033751.377116
380	12076.468750	119.313606	-187500.015625	-187500.015625	-187500.015625	-187500.015625	-187500.015625	-187500.015625	257.000000	445.000000	331.000000	1608033751.377117
381	11995.152344	47.564510	-187500.015625	-187500.015625	-187500.015625	-187500.015625	-187500.015625	-187500.015625	257.000000	445.000000	332.000000	1608033751.377119
382	12027.294922	46.513977	-187500.015625	-187500.015625	-187500.015625	-187500.015625	-187500.015625	-187500.015625	258.000000	445.000000	332.000000	1608033751.377120
383	12130.380859	119.917107	-187500.015625	-187500.015625	-187500.015625	-187500.015625	-187500.015625	-187500.015625	258.000000	445.000000	331.000000	1608033751.377122
384	12153.828125	156.395157	-187500.015625	-187500.015625	-187500.015625	-187500.015625	-187500.015625	-187500.015625	257.000000	446.000000	331.000000	1608033751.377124
385	12070.589844	110.574074	-187500.015625	-187500.015625	-187500.015625	-187500.015625	-187500.015625	-187500.015625	257.000000	445.000000	331.000000	1608033751.377126
386	11998.617188	51.163139	-187500.015625	-187500.015625	-187500.015625	-187500.015625	-187500.015625	-187500.015625	258.000000	445.000000	332.000000	1608033751.377127
387	12026.556641	46.290462	-187500.015625	-187500.015625	-187500.015625	-187500.015625	-187500.015625	-187500.015625	258.000000	445.000000	332.000000	1608033751.377128
388	12131.140625	119.961807	-187500.015625	-187500.015625	-187500.015625	-187500.015625	-187500.015625	-187500.015625	258.000000	445.000000	332.000000	1608033751.377130
389	12162.321289	166.833420	-187500.015625	-187500.015625	-187500.015625	-187500.015625	-187500.015625	-187500.015625	258.000000	445.000000	331.000000	1608033751.377132
390	12078.345703	120.721771	-187500.015625	-187500.015625	-187500.015625	-187500.015625	-187500.015625	-187500.015625	257.000000	445.000000	331.000000	1608033751.377133
391	11995.666992	50.626698	-187500.015625	-187500.015625	-187500.015625	-187500.015625	-187500.015625	-187500.015625	257.000000	445.000000	331.000000	1608033751.377135
392	12024.679688	47.452751	-187500.015625	-187500.015625	-187500.015625	-187500.015625	-187500.015625	-187500.015625	258.000000	445.000000	332.000000	1608033751.377136
393	12123.875977	116.452583	-187500.015625	-187500.015625	-187500.015625	-187500.015625	-187500.015625	-187500.015625	257.000000	445.000000	332.000000	1608033751.377139
394	12150.921875	158.004471	-187500.015625	-187500.015625	-187500.015625	-187500.015625	-187500.015625	-187500.015625	257.000000	445.000000	331.000000	1608033751.377140
395	12073.942383	117.525467	-187500.015625	-187500.015625	-187500.015625	-187500.015625	-187500.015625	-187500.015625	257.000000	445.000000	331.000000	1608033751.377142
396	11996.426758	51.207844	-187500.015625	-187500.015625	-187500.015625	-187500.015625	-187500.015625	-187500.015625	258.000000	445.000000	332.000000	1608033751.377144
397	12027.003906	52.347782	-187500.015625	-187500.015625	-187500.015625	-187500.015625	-187500.015625	-187500.015625	258.000000	445.000000	332.000000	1608033751.377146
398	12126.916016	120.610008	-187500.015625	-187500.015625	-187500.015625	-187500.015625	-187500.015625	-187500.015625	258.000000	445.000000	331.000000	1608033751.377148
399	12160.600586	164.240616	-187500.015625	-187500.015625	-187500.015625	-187500.015625	-187500.015625	-187500.015625	257.000000	445.000000	331.000000	1608033751.377149
400	12086.548828	127.360237	-187500.015625	-187500.015625	-187500.015625	-187500.015625	-187500.015625	-187500.015625	257.000000	445.000000	331.000000	1608033751.377151
401	12006.350586	62.830750	-187500.015625	-187500.015625	-187500.015625	-187500.015625	-187500.015625	-187500.015625	257.000000	445.000000	331.000000	1608033751.377152
402	12029.395508	56.460503	-187500.015625	-187500.015625	-187500.015625	-187500.015625	-187500.015625	-187500.015625	257.000000	446.000000	332.000000	1608033751.377154
403	12124.658203	123.895714	-187500.015625	-187500.015625	-187500.015625	-187500.015625	-187500.015625	-187500.015625	257.000000	444.000000	332.000000	1608033751.377156
404	12154.073242	164.598236	-187500.015625	-187500.015625	-187500.015625	-187500.015625	-187500.015625	-187500.015625	257.000000	446.000000	331.000000	1608033751.377157
405	12076.691406	122.241684	-187500.015625	-187500.015625	-187500.015625	-187500.015625	-187500.015625	-187500.015625	257.000000	445.000000	331.000000	1608033751.377159
406	11999.869141	58.226292	-187500.015625	-187500.015625	-187500.015625	-187500.015625	-187500.015625	-187500.015625	257.000000	446.000000	332.000000	1608033751.377160
407	12022.980469	51.073734	-187500.015625	-187500.015625	-187500.015625	-187500.015625	-187500.015625	-187500.015625	258.000000	445.000000	332.000000	1608033751.377162
408	12120.277344	115.379700	-187500.015625	-187500.015625	-187500.015625	-187500.015625	-187500.015625	-187500.015625	257.000000	445.000000	332.000000	1608033751.377163
409	12163.193359	171.370819	-187500.015625	-187500.015625	-187500.015625	-187500.015625	-187500.015625	-187500.015625	257.000000	446.000000	331.000000	1608033751.377165
410	12087.554688	133.395203	-187500.015625	-187500.015625	-187500.015625	-187500.015625	-187500.015625	-187500.015625	257.000000	445.000000	331.000000	1608033751.377167
411	12002.125977	62.830750	-187500.015625	-187500.015625	-187500.015625	-187500.015625	-187500.015625	-187500.015625	257.000000	445.000000	331.000000	1608033751.377168
412	12022.645508	56.460503	-187500.015625	-187500.015625	-187500.015625	-187500.015625	-187500.015625	-187500.015625	258.000000	446.000000	332.000000	1608033751.377170
413	12116.902344	118.888924	-187500.015625	-187500.015625	-187500.015625	-187500.015625	-187500.015625	-187500.015625	258.000000	445.000000	332.000000	1608033751.377171
414	12151.816406	161.893677	-187500.015625	-187500.015625	-187500.015625	-187500.015625	-187500.015625	-187500.015625	257.000000	445.000000	331.000000	1608033751.377173
415	12078.860352	124.253342	-187500.015625	-187500.015625	-187500.015625	-187500.015625	-187500.015625	-187500.015625	257.000000	445.000000	331.000000	1608033751.377174
416	11997.722656	57.734554	-187500.015625	-187500.015625	-187500.015625	-187500.015625	-187500.015625	-187500.015625	257.000000	445.000000	331.000000	1608033751.377176
417	12022.220703	52.213673	-187500.015625	-187500.015625	-187500.015625	-187500.015625	-187500.015625	-187500.015625	257.000000	446.000000	332.000000	1608033751.377178
418	12123.004883	121.749947	-187500.015625	-187500.015625	-187500.015625	-187500.015625	-187500.015625	-187500.015625	257.000000	445.000000	332.000000	1608033751.377179
419	12158.901367	167.258102	-187500.015625	-187500.015625	-187500.015625	-187500.015625	-187500.015625	-187500.015625	257.000000	445.000000	331.000000	1608033751.377182
420	12091.354492	133.998703	-187500.015625	-187500.015625	-187500.015625	-187500.015625	-187500.015625	-187500.015625	257.000000	445.000000	331.000000	1608033751.377183
421	12008.407227	66.809364	-187500.015625	-187500.015625	-187500.015625	-187500.015625	-187500.015625	-187500.015625	257.000000	445.000000	332.000000	1608033751.377185
422	12025.663086	57.578091	-187500.015625	-187500.015625	-187500.015625	-187500.015625	-187500.015625	-187500.015625	257.000000	445.000000	332.000000	1608033751.377186
423	12124.748047	126.689682	-187500.015625	-187500.015625	-187500.015625	-187500.015625	-187500.015625	-187500.015625	257.000000	445.000000	331.000000	1608033751.377188
424	12157.873047	169.292099	-187500.015625	-187500.015625	-187500.015625	-187500.015625	-187500.015625	-187500.015625	257.000000	445.000000	331.000000	1608033751.377190
425	12083.822266	130.377716	-187500.015625	-187500.015625	-187500.015625	-187500.015625	-187500.015625	-187500.015625	257.000000	445.000000	331.000000	1608033751.377191
426	12002.238281	60.975555	-187500.015625	-187500.015625	-187500.015625	-187500.015625	-187500.015625	-187500.015625	261.000000	445.000000	1018.000000	1608033751.377192
427	12017.996094	47.743324	-187500.015625	-187500.015625	-187500.015625	-187500.015625	-187500.015625	-187500.015625	302.000000	445.000000	1018.000000	1608033751.377194
428	12112.968750	111.043465	-187500.015625	-187500.015625	-187500.015625	-187500.015625	-187500.015625	-187500.015625	334.000000	444.000000	1018.000000	1608033751.377196
429	12143.500977	150.270767	-187500.015625	-187500.015625	-187500.015625	-187500.015625	-187500.015625	-187500.015625	359.000000	445.000000	1019.000000	1608033751.377198
430	12071.819336	112.049294	-187500.015625	-187500.015625	-187500.015625	-187500.015625	-187500.015625	-187500.015625	379.000000	445.000000	1019.000000	1608033751.377199
431	11990.749023	48.816208	-187500.015625	-187500.015625	-187500.015625	-187500.015625	-187500.015625	-187500.015625	395.000000	445.000000	1019.000000	1608033751.377200
432	12010.463867	42.356556	-187500.015625	-187500.015625	-187500.015625	-187500.015625	-187500.015625	-187500.015625	408.000000	446.000000	1019.000000	1608033751.377202
433	12111.962891	113.613914	-187500.015625	-187500.015625	-187500.015625	-187500.015625	-187500.015625	-187500.015625	418.000000	445.000000	1019.000000	1608033751.377204
434	12156.800781	165.939346	-187500.015625	-187500.015625	-187500.015625	-187500.015625	-187500.015625	-187500.015625	426.000000	446.000000	1019.000000	1608033751.377205
435	12092.539062	136.077408	-187500.015625	-187500.015625	-187500.015625	-187500.015625	-187500.015625	-187500.015625	432.000000	445.000000	1019.000000	1608033751.377207
436	12010.507812	71.503227	-187500.015625	-187500.015625	-187500.015625	-187500.015625	-187500.015625	-187500.015625	438.000000	445.000000	1018.000000	1608033751.377208
437	12019.336914	54.515903	-187500.015625	-187500.015625	-187500.015625	-187500.015625	-187500.015625	-187500.015625	443.000000	445.000000	1019.000000	1608033751.377210
438	12114.153320	118.397186	-187500.015625	-187500.015625	-187500.015625	-187500.015625	-187500.015625	-187500.015625	446.000000	445.000000	1019.000000	1608033751.377212
439	12155.861328	166.922821	-187500.015625	-187500.015625	-187500.015625	-187500.015625	-187500.015625	-187500.015625	448.000000	445.000000	1018.000000	1608033751.377213
440	12087.041016	131.897644	-187500.015625	-187500.015625	-187500.015625	-187500.015625	-187500.015625	-187500.015625	450.000000	445.000000	1018.000000	1608033751.377215
441	11999.711914	62.651936	-187500.015625	-187500.015625	-187500.015625	-187500.015625	-187500.015625	-187500.015625	452.000000	445.000000	1018.000000	1608033751.377216
442	12013.570312	52.101913	-187500.015625	-187500.015625	-187500.015625	-187500.015625	-187500.015625	-187500.015625	454.000000	445.000000	1017.000000	1608033751.377218
443	12107.738281	111.266983	-187500.015625	-187500.015625	-187500.015625	-187500.015625	-187500.015625	-187500.015625	455.000000	445.000000	1019.000000	1608033751.377220
444	12149.468750	157.557434	-187500.015625	-187500.015625	-187500.015625	-187500.015625	-187500.015625	-187500.015625	456.000000	445.000000	1018.000000	1608033751.377222
445	12083.643555	125.192116	-187500.015625	-187500.015625	-187500.015625	-187500.015625	-187500.015625	-187500.015625	456.000000	445.000000	1019.000000	1608033751.377223
446	12003.780273	62.763695	-187500.015625	-187500.015625	-187500.015625	-187500.015625	-187500.015625	-187500.015625	457.000000	445.000000	1019.000000	1608033751.377225
447	12011.000000	42.870644	-187500.015625	-187500.015625	-187500.015625	-187500.015625	-187500.015625	-187500.015625	458.000000	445.000000	1019.000000	1608033751.377227
448	12098.216797	97.297142	-187500.015625	-187500.015625	-187500.015625	-187500.015625	-187500.015625	-187500.015625	458.000000	445.000000	1017.000000	1608033751.377228
449	12146.518555	150.471939	-187500.015625	-187500.015625	-187500.015625	-187500.015625	-187500.015625	-187500.015625	458.000000	446.000000	1017.000000	1608033751.377230
450	12082.637695	117.883095	-187500.015625	-187500.015625	-187500.015625	-187500.015625	-187500.015625	-187500.015625	458.000000	445.000000	1018.000000	1608033751.377231
451	11999.600586	56.527561	-187500.015625	-187500.015625	-187500.015625	-187500.015625	-187500.015625	-187500.015625	459.000000	444.000000	1019.000000	1608033751.377233
452	12016.811523	55.991119	-187500.015625	-187500.015625	-187500.015625	-187500.015625	-187500.015625	-187500.015625	459.000000	445.000000	1019.000000	1608033751.377235
453	12107.961914	113.122177	-187500.015625	-187500.015625	-187500.015625	-187500.015625	-187500.015625	-187500.015625	459.000000	444.000000	1019.000000	1608033751.377236
454	12154.140625	164.709991	-187500.015625	-187500.015625	-187500.015625	-187500.015625	-187500.015625	-187500.015625	459.000000	445.000000	1018.000000	1608033751.377238
455	12092.471680	137.239700	-187500.015625	-187500.015625	-187500.015625	-187500.015625	-187500.015625	-187500.015625	459.000000	445.000000	1018.000000	1608033751.377239
456	12002.930664	64.529488	-187500.015625	-187500.015625	-187500.015625	-187500.015625	-187500.015625	-187500.015625	459.000000	445.000000	1018.000000	1608033751.377241
457	12010.507812	49.263245	-187500.015625	-187500.015625	-187500.015625	-187500.015625	-187500.015625	-187500.015625	459.000000	446.000000	1018.000000	1608033751.377242
458	12100.875977	108.316551	-187500.015625	-187500.015625	-187500.015625	-187500.015625	-187500.015625	-187500.015625	459.000000	445.000000	1018.000000	1608033751.377244
459	12148.798828	160.686691	-187500.015625	-187500.015625	-187500.015625	-187500.015625	-187500.015625	-187500.015625	459.000000	445.000000	1019.000000	1608033751.377246
460	12092.583984	136.412689	-187500.015625	-187500.015625	-187500.015625	-187500.015625	-187500.015625	-187500.015625	459.000000	445.000000	1019.000000	1608033751.377247
461	12005.703125	68.150467	-187500.015625	-187500.015625	-187500.015625	-187500.015625	-187500.015625	-187500.015625	459.000000	445.000000	1019.000000	1608033751.377249
462	12008.787109	48.637394	-187500.015625	-187500.015625	-187500.015625	-187500.015625	-187500.015625	-187500.015625	460.000000	446.000000	1018.000000	1608033751.377250
463	12100.183594	104.472054	-187500.015625	-187500.015625	-187500.015625	-187500.015625	-187500.015625	-187500.015625	459.000000	445.000000	1018.000000	1608033751.377252
464	12148.530273	156.663376	-187500.015625	-187500.015625	-187500.015625	-187500.015625	-187500.015625	-187500.015625	460.000000	446.000000	1019.000000	1608033751.377254
465	12087.800781	132.679947	-187500.015625	-187500.015625	-187500.015625	-187500.015625	-187500.015625	-187500.015625	459.000000	445.000000	1018.000000	1608033751.377255
466	12000.293945	64.484779	-187500.015625	-187500.015625	-187500.015625	-187500.015625	-187500.015625	-187500.015625	460.000000	445.000000	1018.000000	1608033751.377257
467	12000.628906	41.216614	-187500.015625	-187500.015625	-187500.015625	-187500.015625	-187500.015625	-187500.015625	460.000000	445.000000	1019.000000	1608033751.377259
468	12090.974609	95.978386	-187500.015625	-187500.015625	-187500.015625	-187500.015625	-187500.015625	-187500.015625	460.000000	445.000000	1019.000000	1608033751.377261
469	12138.918945	143.453491	-187500.015625	-187500.015625	-187500.015625	-187500.015625	-187500.015625	-187500.015625	460.000000	446.000000	1018.000000	1608033751.377262
470	12081.318359	114.530334	-187500.015625	-187500.015625	-187500.015625	-187500.015625	-187500.015625	-187500.015625	459.000000	445.000000	1019.000000	1608033751.377264
471	12003.244141	57.689850	-187500.015625	-187500.015625	-187500.015625	-187500.015625	-187500.015625	-187500.015625	459.000000	446.000000	1018.000000	1608033751.377265
472	12005.322266	40.702526	-187500.015625	-187500.015625	-187500.015625	-187500.015625	-187500.015625	-187500.015625	460.000000	446.000000	1018.000000	1608033751.377267
473	12098.126953	103.734444	-187500.015625	-187500.015625	-187500.015625	-187500.015625	-187500.015625	-187500.015625	460.000000	445.000000	1018.000000	1608033751.377268
474	12150.989258	156.261047	-187500.015625	-187500.015625	-187500.015625	-187500.015625	-187500.015625	-187500.015625	460.000000	445.000000	1017.000000	1608033751.377270
475	12093.657227	129.997742	-187500.015625	-187500.015625	-187500.015625	-187500.015625	-187500.015625	-187500.015625	459.000000	445.000000	1019.000000	1608033751.377272
476	12007.066406	62.786049	-187500.015625	-187500.015625	-187500.015625	-187500.015625	-187500.015625	-187500.015625	460.000000	445.000000	1018.000000	1608033751.377273
477	12010.306641	41.842464	-187500.015625	-187500.015625	-187500.015625	-187500.015625	-187500.015625	-187500.015625	460.000000	445.000000	1019.000000	1608033751.377275
478	12105.100586	102.728615	-187500.015625	-187500.015625	-187500.015625	-187500.015625	-187500.015625	-187500.015625	460.000000	445.000000	1019.000000	1608033751.377276
479	12155.996094	152.729462	-187500.015625	-187500.015625	-187500.015625	-187500.015625	-187500.015625	-187500.015625	459.000000	446.000000	1018.000000	1608033751.377278
480	12103.759766	135.205704	-187500.015625	-187500.015625	-187500.015625	-187500.015625	-187500.015625	-187500.015625	459.000000	445.000000	1018.000000	1608033751.377280
481	12015.068359	70.452698	-187500.015625	-187500.015625	-187500.015625	-187500.015625	-187500.015625	-187500.015625	459.000000	445.000000	1018.000000	1608033751.857377
482	12013.079102	48.950317	-187500.015625	-187500.015625	-187500.015625	-187500.015625	-187500.015625	-187500.015625	460.000000	446.000000	1018.000000	1608033751.857435
483	12101.300781	103.577980	-187500.015625	-187500.015625	-187500.015625	-187500.015625	-187500.015625	-187500.015625	460.000000	444.000000	1018.000000	1608033751.857463
484	12150.765625	154.182327	-187500.015625	-187500.015625	-187500.015625	-187500.015625	-187500.015625	-187500.015625	460.000000	446.000000	1018.000000	1608033751.857533
485	12097.903320	133.551666	-187500.015625	-187500.015625	-187500.015625	-187500.015625	-187500.015625	-187500.015625	459.000000	445.000000	1019.000000	1608033751.857534
486	12010.396484	66.205864	-187500.015625	-187500.015625	-187500.015625	-187500.015625	-187500.015625	-187500.015625	460.000000	445.000000	1019.000000	1608033751.857536
487	12000.897461	35.360458	-187500.015625	-187500.015625	-187500.015625	-187500.015625	-187500.015625	-187500.015625	460.000000	445.000000	1019.000000	1608033751.857538
488	12090.013672	88.714073	-187500.015625	-187500.015625	-187500.015625	-187500.015625	-187500.015625	-187500.015625	460.000000	445.000000	1019.000000	1608033751.857539
489	12152.285156	153.221207	-187500.015625	-187500.015625	-187500.015625	-187500.015625	-187500.015625	-187500.015625	460.000000	445.000000	1019.000000	1608033751.857546
490	12107.023438	140.324249	-187500.015625	-187500.015625	-187500.015625	-187500.015625	-187500.015625	-187500.015625	460.000000	445.000000	1017.000000	1608033751.857547
491	12017.951172	72.643166	-187500.015625	-187500.015625	-187500.015625	-187500.015625	-187500.015625	-187500.015625	460.000000	445.000000	1018.000000	1608033751.857549
492	12008.787109	46.201054	-187500.015625	-187500.015625	-187500.015625	-187500.015625	-187500.015625	-187500.015625	460.000000	446.000000	1018.000000	1608033751.857551
493	12090.504883	97.878288	-187500.015625	-187500.015625	-187500.015625	-187500.015625	-187500.015625	-187500.015625	460.000000	445.000000	1018.000000	1608033751.857552
494	12142.919922	149.130829	-187500.015625	-187500.015625	-187500.015625	-187500.015625	-187500.015625	-187500.015625	460.000000	445.000000	1019.000000	1608033751.857554
495	12097.545898	131.674118	-187500.015625	-187500.015625	-187500.015625	-187500.015625	-187500.015625	-187500.015625	460.000000	445.000000	1018.000000	1608033751.857556
496	12016.163086	70.609161	-187500.015625	-187500.015625	-187500.015625	-187500.015625	-187500.015625	-187500.015625	460.000000	445.000000	1018.000000	1608033751.857557
497	12016.476562	51.587826	-187500.015625	-187500.015625	-187500.015625	-187500.015625	-187500.015625	-187500.015625	460.000000	446.000000	1018.000000	1608033751.857559
498	12103.111328	105.969620	-187500.015625	-187500.015625	-187500.015625	-187500.015625	-187500.015625	-187500.015625	460.000000	445.000000	1018.000000	1608033751.857560
499	12156.062500	156.641022	-187500.015625	-187500.015625	-187500.015625	-187500.015625	-187500.015625	-187500.015625	460.000000	445.000000	1018.000000	1608033751.857562
500	12107.247070	134.915131	-187500.015625	-187500.015625	-187500.015625	-187500.015625	-187500.015625	-187500.015625	460.000000	445.000000	1018.000000	1608033751.857563
501	12015.873047	63.300137	-187500.015625	-187500.015625	-187500.015625	-187500.015625	-187500.015625	-187500.015625	460.000000	445.000000	1019.000000	1608033751.857565
502	12012.296875	41.417782	-187500.015625	-187500.015625	-187500.015625	-187500.015625	-187500.015625	-187500.015625	460.000000	445.000000	1019.000000	1608033751.857567
503	12096.495117	91.508041	-187500.015625	-187500.015625	-187500.015625	-187500.015625	-187500.015625	-187500.015625	460.000000	444.000000	1018.000000	1608033751.857569
504	12155.861328	151.678940	-187500.015625	-187500.015625	-187500.015625	-187500.015625	-187500.015625	-187500.015625	460.000000	445.000000	1019.000000	1608033751.857571
505	12112.856445	140.167786	-187500.015625	-187500.015625	-187500.015625	-187500.015625	-187500.015625	-187500.015625	460.000000	446.000000	1019.000000	1608033751.857574
506	12021.371094	72.330246	-187500.015625	-187500.015625	-187500.015625	-187500.015625	-187500.015625	-187500.015625	460.000000	445.000000	1019.000000	1608033751.857576
507	12012.408203	47.788029	-187500.015625	-187500.015625	-187500.015625	-187500.015625	-187500.015625	-187500.015625	460.000000	445.000000	1019.000000	1608033751.857577
508	12097.166016	99.331146	-187500.015625	-187500.015625	-187500.015625	-187500.015625	-187500.015625	-187500.015625	460.000000	445.000000	1018.000000	1608033751.857579
509	12158.164062	157.646851	-187500.015625	-187500.015625	-187500.015625	-187500.015625	-187500.015625	-187500.015625	460.000000	446.000000	1018.000000	1608033751.857580
510	12115.114258	147.879135	-187500.015625	-187500.015625	-187500.015625	-187500.015625	-187500.015625	-187500.015625	460.000000	445.000000	1019.000000	1608033751.857582
511	12023.740234	79.929832	-187500.015625	-187500.015625	-187500.015625	-187500.015625	-187500.015625	-187500.015625	460.000000	445.000000	1019.000000	1608033751.857584
512	12011.581055	49.397354	-187500.015625	-187500.015625	-187500.015625	-187500.015625	-187500.015625	-187500.015625	460.000000	446.000000	1018.000000	1608033751.857586
513	12091.421875	92.469162	-187500.015625	-187500.015625	-187500.015625	-187500.015625	-187500.015625	-187500.015625	460.000000	445.000000	1019.000000	1608033751.857588
514	12147.255859	146.761551	-187500.015625	-187500.015625	-187500.015625	-187500.015625	-187500.015625	-187500.015625	460.000000	445.000000	1018.000000	1608033751.857589
515	12103.447266	133.641083	-187500.015625	-187500.015625	-187500.015625	-187500.015625	-187500.015625	-187500.015625	460.000000	445.000000	1018.000000	1608033751.857591
516	12018.398438	76.174744	-187500.015625	-187500.015625	-187500.015625	-187500.015625	-187500.015625	-187500.015625	460.000000	445.000000	1019.000000	1608033751.857593
517	12001.277344	44.435265	-187500.015625	-187500.015625	-187500.015625	-187500.015625	-187500.015625	-187500.015625	460.000000	446.000000	1018.000000	1608033751.857594
518	12081.072266	91.284523	-187500.015625	-187500.015625	-187500.015625	-187500.015625	-187500.015625	-187500.015625	460.000000	445.000000	1019.000000	1608033751.857596
519	12141.041992	149.399048	-187500.015625	-187500.015625	-187500.015625	-187500.015625	-187500.015625	-187500.015625	460.000000	446.000000	1018.000000	1608033751.857598
520	12100.473633	136.859726	-187500.015625	-187500.015625	-187500.015625	-187500.015625	-187500.015625	-187500.015625	460.000000	446.000000	1018.000000	1608033751.857599
521	12018.174805	77.024109	-187500.015625	-187500.015625	-187500.015625	-187500.015625	-187500.015625	-187500.015625	460.000000	445.000000	1018.000000	1608033751.857601
522	12008.295898	50.447884	-187500.015625	-187500.015625	-187500.015625	-187500.015625	-187500.015625	-187500.015625	460.000000	446.000000	1019.000000	1608033751.857603
523	12085.922852	89.585785	-187500.015625	-187500.015625	-187500.015625	-187500.015625	-187500.015625	-187500.015625	460.000000	445.000000	1019.000000	1608033751.857604
524	12149.088867	148.437927	-187500.015625	-187500.015625	-187500.015625	-187500.015625	-187500.015625	-187500.015625	460.000000	445.000000	1019.000000	1608033751.857606
525	12119.517578	150.002548	-187500.015625	-187500.015625	-187500.015625	-187500.015625	-187500.015625	-187500.015625	460.000000	445.000000	1019.000000	1608033751.857608
526	12031.563477	87.797646	-187500.015625	-187500.015625	-187500.015625	-187500.015625	-187500.015625	-187500.015625	460.000000	445.000000	1018.000000	1608033751.857609
527	12011.334961	51.163139	-187500.015625	-187500.015625	-187500.015625	-187500.015625	-187500.015625	-187500.015625	460.000000	446.000000	1018.000000	1608033751.857611
528	12086.437500	90.166931	-187500.015625	-187500.015625	-187500.015625	-187500.015625	-187500.015625	-187500.015625	460.000000	445.000000	1018.000000	1608033751.857612
529	12148.865234	149.309647	-187500.015625	-187500.015625	-187500.015625	-187500.015625	-187500.015625	-187500.015625	460.000000	445.000000	1020.000000	1608033751.857614
530	12109.548828	143.051163	-187500.015625	-187500.015625	-187500.015625	-187500.015625	-187500.015625	-187500.015625	460.000000	445.000000	1019.000000	1608033751.857616
531	12017.928711	77.985237	-187500.015625	-187500.015625	-187500.015625	-187500.015625	-187500.015625	-187500.015625	460.000000	446.000000	1019.000000	1608033751.857617
532	11999.846680	45.284634	-187500.015625	-187500.015625	-187500.015625	-187500.015625	-187500.015625	-187500.015625	460.000000	446.000000	1018.000000	1608033751.857619
533	12079.866211	88.647018	-187500.015625	-187500.015625	-187500.015625	-187500.015625	-187500.015625	-187500.015625	460.000000	445.000000	1018.000000	1608033751.857620
534	12145.200195	149.287292	-187500.015625	-187500.015625	-187500.015625	-187500.015625	-187500.015625	-187500.015625	460.000000	446.000000	1018.000000	1608033751.857622
535	12109.817383	144.749893	-187500.015625	-187500.015625	-187500.015625	-187500.015625	-187500.015625	-187500.015625	460.000000	445.000000	1018.000000	1608033751.857625
536	12024.679688	84.221367	-187500.015625	-187500.015625	-187500.015625	-187500.015625	-187500.015625	-187500.015625	460.000000	445.000000	1019.000000	1608033751.857626
537	12003.757812	49.062077	-187500.015625	-187500.015625	-187500.015625	-187500.015625	-187500.015625	-187500.015625	460.000000	445.000000	1019.000000	1608033751.857628
538	12080.916016	91.440987	-187500.015625	-187500.015625	-187500.015625	-187500.015625	-187500.015625	-187500.015625	460.000000	445.000000	1019.000000	1608033751.857630
539	12147.658203	151.343658	-187500.015625	-187500.015625	-187500.015625	-187500.015625	-187500.015625	-187500.015625	460.000000	446.000000	1018.000000	1608033751.857631
540	12120.724609	156.193985	-187500.015625	-187500.015625	-187500.015625	-187500.015625	-187500.015625	-187500.015625	460.000000	445.000000	1018.000000	1608033751.857633
541	12037.754883	100.404030	-187500.015625	-187500.015625	-187500.015625	-187500.015625	-187500.015625	-187500.015625	460.000000	445.000000	1018.000000	1608033751.857634
542	12013.793945	61.959034	-187500.015625	-187500.015625	-187500.015625	-187500.015625	-187500.015625	-187500.015625	460.000000	446.000000	1018.000000	1608033751.857636
543	12090.863281	99.979347	-187500.015625	-187500.015625	-187500.015625	-187500.015625	-187500.015625	-187500.015625	460.000000	444.000000	1019.000000	1608033751.857638
544	12160.600586	159.792618	-187500.015625	-187500.015625	-187500.015625	-187500.015625	-187500.015625	-187500.015625	460.000000	445.000000	1019.000000	1608033751.857639
545	12132.682617	160.016129	-187500.015625	-187500.015625	-187500.015625	-187500.015625	-187500.015625	-187500.015625	460.000000	445.000000	1018.000000	1608033751.857641
546	12048.439453	103.332108	-187500.015625	-187500.015625	-187500.015625	-187500.015625	-187500.015625	-187500.015625	460.000000	445.000000	1019.000000	1608033751.857642
547	12019.851562	61.221424	-187500.015625	-187500.015625	-187500.015625	-187500.015625	-187500.015625	-187500.015625	460.000000	446.000000	1018.000000	1608033751.857644
548	12093.254883	100.001701	-187500.015625	-187500.015625	-187500.015625	-187500.015625	-187500.015625	-187500.015625	460.000000	445.000000	1018.000000	1608033751.857646
549	12164.355469	165.224091	-187500.015625	-187500.015625	-187500.015625	-187500.015625	-187500.015625	-187500.015625	460.000000	446.000000	1018.000000	1608033751.857647
550	12128.592773	156.551605	-187500.015625	-187500.015625	-187500.015625	-187500.015625	-187500.015625	-187500.015625	460.000000	446.000000	1019.000000	1608033751.857649
551	12041.845703	98.638245	-187500.015625	-187500.015625	-187500.015625	-187500.015625	-187500.015625	-187500.015625	460.000000	445.000000	1019.000000	1608033751.857651
552	12018.599609	68.239876	-187500.015625	-187500.015625	-187500.015625	-187500.015625	-187500.015625	-187500.015625	460.000000	446.000000	1019.000000	1608033751.857652
553	12087.242188	101.767487	-187500.015625	-187500.015625	-187500.015625	-187500.015625	-187500.015625	-187500.015625	460.000000	445.000000	1019.000000	1608033751.857654
554	12151.972656	155.523438	-187500.015625	-187500.015625	-187500.015625	-187500.015625	-187500.015625	-187500.015625	460.000000	445.000000	1019.000000	1608033751.857656
555	12124.077148	154.182327	-187500.015625	-187500.015625	-187500.015625	-187500.015625	-187500.015625	-187500.015625	460.000000	446.000000	1018.000000	1608033751.857657
556	12035.944336	93.609100	-187500.015625	-187500.015625	-187500.015625	-187500.015625	-187500.015625	-187500.015625	460.000000	445.000000	1018.000000	1608033751.857659
557	12008.138672	56.102875	-187500.015625	-187500.015625	-187500.015625	-187500.015625	-187500.015625	-187500.015625	460.000000	446.000000	1019.000000	1608033751.857660
558	12082.145508	93.273827	-187500.015625	-187500.015625	-187500.015625	-187500.015625	-187500.015625	-187500.015625	460.000000	445.000000	1018.000000	1608033751.857662
559	12155.526367	160.016129	-187500.015625	-187500.015625	-187500.015625	-187500.015625	-187500.015625	-187500.015625	460.000000	445.000000	1019.000000	1608033751.857664
560	12129.128906	162.474823	-187500.015625	-187500.015625	-187500.015625	-187500.015625	-187500.015625	-187500.015625	460.000000	445.000000	1019.000000	1608033751.857666
561	12037.688477	96.447777	-187500.015625	-187500.015625	-187500.015625	-187500.015625	-187500.015625	-187500.015625	460.000000	445.000000	1018.000000	1608033751.857668
562	12003.131836	50.671402	-187500.015625	-187500.015625	-187500.015625	-187500.015625	-187500.015625	-187500.015625	460.000000	446.000000	1018.000000	1608033751.857669
563	12075.038086	90.166931	-187500.015625	-187500.015625	-187500.015625	-187500.015625	-187500.015625	-187500.015625	460.000000	445.000000	1018.000000	1608033751.857671
564	12152.262695	161.468994	-187500.015625	-187500.015625	-187500.015625	-187500.015625	-187500.015625	-187500.015625	460.000000	445.000000	1019.000000	1608033751.857672
565	12127.117188	162.743042	-187500.015625	-187500.015625	-187500.015625	-187500.015625	-187500.015625	-187500.015625	460.000000	446.000000	1018.000000	1608033751.857674
566	12034.334961	92.849144	-187500.015625	-187500.015625	-187500.015625	-187500.015625	-187500.015625	-187500.015625	460.000000	445.000000	1019.000000	1608033751.857676
567	12000.785156	44.256451	-187500.015625	-187500.015625	-187500.015625	-187500.015625	-187500.015625	-187500.015625	460.000000	446.000000	1018.000000	1608033751.857677
568	12069.136719	79.549858	-187500.015625	-187500.015625	-187500.015625	-187500.015625	-187500.015625	-187500.015625	460.000000	445.000000	1017.000000	1608033751.857679
569	12139.477539	142.984100	-187500.015625	-187500.015625	-187500.015625	-187500.015625	-187500.015625	-187500.015625	460.000000	445.000000	1019.000000	1608033751.857681
570	12126.223633	158.518570	-187500.015625	-187500.015625	-187500.015625	-187500.015625	-187500.015625	-187500.015625	460.000000	445.000000	1018.000000	1608033751.857682
571	12039.208008	100.046402	-187500.015625	-187500.015625	-187500.015625	-187500.015625	-187500.015625	-187500.015625	460.000000	445.000000	1019.000000	1608033751.857684
572	12000.092773	51.788990	-187500.015625	-187500.015625	-187500.015625	-187500.015625	-187500.015625	-187500.015625	460.000000	445.000000	1018.000000	1608033751.857685
573	12072.199219	88.669365	-187500.015625	-187500.015625	-187500.015625	-187500.015625	-187500.015625	-187500.015625	460.000000	445.000000	1019.000000	1608033751.857687
574	12149.714844	153.332962	-187500.015625	-187500.015625	-187500.015625	-187500.015625	-187500.015625	-187500.015625	460.000000	445.000000	1018.000000	1608033751.857689
575	12124.435547	154.182327	-187500.015625	-187500.015625	-187500.015625	-187500.015625	-187500.015625	-187500.015625	460.000000	445.000000	1018.000000	1608033751.857690
576	12037.709961	97.163033	-187500.015625	-187500.015625	-187500.015625	-187500.015625	-187500.015625	-187500.015625	460.000000	445.000000	1018.000000	1608033751.857692
577	12004.361328	55.588787	-187500.015625	-187500.015625	-187500.015625	-187500.015625	-187500.015625	-187500.015625	460.000000	446.000000	1018.000000	1608033751.857694
578	12072.958984	91.016296	-187500.015625	-187500.015625	-187500.015625	-187500.015625	-187500.015625	-187500.015625	460.000000	445.000000	1019.000000	1608033751.857695
579	12143.322266	150.673111	-187500.015625	-187500.015625	-187500.015625	-187500.015625	-187500.015625	-187500.015625	460.000000	445.000000	1019.000000	1608033751.857697
580	12116.857422	148.348526	-187500.015625	-187500.015625	-187500.015625	-187500.015625	-187500.015625	-187500.015625	460.000000	445.000000	1019.000000	1608033751.857698
581	12030.982422	90.368103	-187500.015625	-187500.015625	-187500.015625	-187500.015625	-187500.015625	-187500.015625	460.000000	445.000000	1019.000000	1608033751.857700
582	11998.416016	49.039726	-187500.015625	-187500.015625	-187500.015625	-187500.015625	-187500.015625	-187500.015625	460.000000	445.000000	1019.000000	1608033751.857703
583	12068.623047	84.690758	-187500.015625	-187500.015625	-187500.015625	-187500.015625	-187500.015625	-187500.015625	460.000000	445.000000	1018.000000	1608033751.857706
584	12151.346680	157.155106	-187500.015625	-187500.015625	-187500.015625	-187500.015625	-187500.015625	-187500.015625	460.000000	445.000000	1018.000000	1608033751.857708
585	12131.945312	160.306702	-187500.015625	-187500.015625	-187500.015625	-187500.015625	-187500.015625	-187500.015625	460.000000	446.000000	1019.000000	1608033751.857710
586	12044.326172	100.448738	-187500.015625	-187500.015625	-187500.015625	-187500.015625	-187500.015625	-187500.015625	460.000000	445.000000	1018.000000	1608033751.857711
587	12006.999023	55.409973	-187500.015625	-187500.015625	-187500.015625	-187500.015625	-187500.015625	-187500.015625	460.000000	446.000000	1018.000000	1608033751.857713
588	12075.126953	87.730591	-187500.015625	-187500.015625	-187500.015625	-187500.015625	-187500.015625	-187500.015625	460.000000	445.000000	1019.000000	1608033751.857715
589	12149.245117	150.069611	-187500.015625	-187500.015625	-187500.015625	-187500.015625	-187500.015625	-187500.015625	460.000000	445.000000	1019.000000	1608033751.857716
590	12131.073242	157.043350	-187500.015625	-187500.015625	-187500.015625	-187500.015625	-187500.015625	-187500.015625	460.000000	445.000000	1018.000000	1608033751.857718
591	12045.175781	100.985176	-187500.015625	-187500.015625	-187500.015625	-187500.015625	-187500.015625	-187500.015625	460.000000	445.000000	1018.000000	1608033751.857720
592	12012.340820	61.199074	-187500.015625	-187500.015625	-187500.015625	-187500.015625	-187500.015625	-187500.015625	460.000000	446.000000	1018.000000	1608033751.857721
593	12075.797852	86.143623	-187500.015625	-187500.015625	-187500.015625	-187500.015625	-187500.015625	-187500.015625	460.000000	444.000000	1018.000000	1608033751.857723
594	12149.782227	147.007416	-187500.015625	-187500.015625	-187500.015625	-187500.015625	-187500.015625	-187500.015625	460.000000	445.000000	1018.000000	1608033751.857724
595	12130.894531	153.623535	-187500.015625	-187500.015625	-187500.015625	-187500.015625	-187500.015625	-187500.015625	460.000000	446.000000	1019.000000	1608033751.857726
596	12039.341797	91.061005	-187500.015625	-187500.015625	-187500.015625	-187500.015625	-187500.015625	-187500.015625	460.000000	445.000000	1017.000000	1608033751.857728
597	11996.627930	41.887169	-187500.015625	-187500.015625	-187500.015625	-187500.015625	-187500.015625	-187500.015625	460.000000	446.000000	1019.000000	1608033751.857729
598	12058.497070	70.765617	-187500.015625	-187500.015625	-187500.015625	-187500.015625	-187500.015625	-187500.015625	460.000000	445.000000	1018.000000	1608033751.857731
599	12137.354492	138.893738	-187500.015625	-187500.015625	-187500.015625	-187500.015625	-187500.015625	-187500.015625	460.000000	445.000000	1019.000000	1608033751.857732
600	12121.038086	147.007416	-187500.015625	-187500.015625	-187500.015625	-187500.015625	-187500.015625	-187500.015625	460.000000	445.000000	1019.000000	1608033751.857734
601	12036.100586	91.284523	-187500.015625	-187500.015625	-187500.015625	-187500.015625	-187500.015625	-187500.015625	460.000000	445.000000	1019.000000	1608033751.857736
602	11999.421875	50.537292	-187500.015625	-187500.015625	-187500.015625	-187500.015625	-187500.015625	-187500.015625	460.000000	445.000000	1019.000000	1608033752.336702
603	12065.538086	79.728668	-187500.015625	-187500.015625	-187500.015625	-187500.015625	-187500.015625	-187500.015625	460.000000	444.000000	1019.000000	1608033752.336863
604	12144.126953	142.805283	-187500.015625	-187500.015625	-187500.015625	-187500.015625	-187500.015625	-187500.015625	460.000000	445.000000	1018.000000	1608033752.336865
605	12130.358398	153.176498	-187500.015625	-187500.015625	-187500.015625	-187500.015625	-187500.015625	-187500.015625	460.000000	446.000000	1018.000000	1608033752.336873
606	12049.556641	102.639206	-187500.015625	-187500.015625	-187500.015625	-187500.015625	-187500.015625	-187500.015625	460.000000	445.000000	1018.000000	1608033752.336874
607	12003.981445	48.749153	-187500.015625	-187500.015625	-187500.015625	-187500.015625	-187500.015625	-187500.015625	460.000000	446.000000	1018.000000	1608033752.336876
608	12060.464844	71.592636	-187500.015625	-187500.015625	-187500.015625	-187500.015625	-187500.015625	-187500.015625	460.000000	445.000000	1018.000000	1608033752.336878
609	12142.428711	141.777115	-187500.015625	-187500.015625	-187500.015625	-187500.015625	-187500.015625	-187500.015625	460.000000	445.000000	1018.000000	1608033752.336879
610	12136.907227	160.999603	-187500.015625	-187500.015625	-187500.015625	-187500.015625	-187500.015625	-187500.015625	460.000000	445.000000	1018.000000	1608033752.336881
611	12052.931641	105.701393	-187500.015625	-187500.015625	-187500.015625	-187500.015625	-187500.015625	-187500.015625	460.000000	445.000000	1017.000000	1608033752.336882
612	12011.111328	59.902672	-187500.015625	-187500.015625	-187500.015625	-187500.015625	-187500.015625	-187500.015625	460.000000	445.000000	1019.000000	1608033752.336884
613	12066.432617	81.293289	-187500.015625	-187500.015625	-187500.015625	-187500.015625	-187500.015625	-187500.015625	460.000000	445.000000	1019.000000	1608033752.336886
614	12142.607422	142.335907	-187500.015625	-187500.015625	-187500.015625	-187500.015625	-187500.015625	-187500.015625	460.000000	445.000000	1019.000000	1608033752.336887
615	12134.045898	157.870361	-187500.015625	-187500.015625	-187500.015625	-187500.015625	-187500.015625	-187500.015625	460.000000	445.000000	1018.000000	1608033752.336889
616	12045.801758	98.079453	-187500.015625	-187500.015625	-187500.015625	-187500.015625	-187500.015625	-187500.015625	460.000000	445.000000	1019.000000	1608033752.336891
617	11993.520508	39.406124	-187500.015625	-187500.015625	-187500.015625	-187500.015625	-187500.015625	-187500.015625	460.000000	446.000000	1017.000000	1608033752.336892
618	12055.010742	72.777275	-187500.015625	-187500.015625	-187500.015625	-187500.015625	-187500.015625	-187500.015625	460.000000	445.000000	1018.000000	1608033752.336894
619	12143.679688	149.019073	-187500.015625	-187500.015625	-187500.015625	-187500.015625	-187500.015625	-187500.015625	460.000000	445.000000	1018.000000	1608033752.336895
620	12137.801758	162.921860	-187500.015625	-187500.015625	-187500.015625	-187500.015625	-187500.015625	-187500.015625	460.000000	445.000000	1018.000000	1608033752.336897
621	12047.880859	102.505096	-187500.015625	-187500.015625	-187500.015625	-187500.015625	-187500.015625	-187500.015625	460.000000	445.000000	1019.000000	1608033752.336899
622	12006.194336	57.600445	-187500.015625	-187500.015625	-187500.015625	-187500.015625	-187500.015625	-187500.015625	460.000000	446.000000	1019.000000	1608033752.336900
623	12061.582031	77.717010	-187500.015625	-187500.015625	-187500.015625	-187500.015625	-187500.015625	-187500.015625	460.000000	445.000000	1019.000000	1608033752.336902
624	12140.953125	141.844162	-187500.015625	-187500.015625	-187500.015625	-187500.015625	-187500.015625	-187500.015625	460.000000	445.000000	1019.000000	1608033752.336904
625	12131.208008	156.484558	-187500.015625	-187500.015625	-187500.015625	-187500.015625	-187500.015625	-187500.015625	460.000000	445.000000	1019.000000	1608033752.336905
626	12045.243164	100.493439	-187500.015625	-187500.015625	-187500.015625	-187500.015625	-187500.015625	-187500.015625	460.000000	445.000000	1018.000000	1608033752.336921
627	12001.858398	53.957108	-187500.015625	-187500.015625	-187500.015625	-187500.015625	-187500.015625	-187500.015625	460.000000	446.000000	1018.000000	1608033752.336923
628	12056.262695	73.783104	-187500.015625	-187500.015625	-187500.015625	-187500.015625	-187500.015625	-187500.015625	460.000000	445.000000	1018.000000	1608033752.336924
629	12134.448242	131.942337	-187500.015625	-187500.015625	-187500.015625	-187500.015625	-187500.015625	-187500.015625	460.000000	446.000000	1018.000000	1608033752.336927
630	12129.665039	152.684753	-187500.015625	-187500.015625	-187500.015625	-187500.015625	-187500.015625	-187500.015625	460.000000	445.000000	1019.000000	1608033752.336929
631	12045.779297	104.717918	-187500.015625	-187500.015625	-187500.015625	-187500.015625	-187500.015625	-187500.015625	460.000000	444.000000	1019.000000	1608033752.336931
632	11999.623047	58.516865	-187500.015625	-187500.015625	-187500.015625	-187500.015625	-187500.015625	-187500.015625	460.000000	445.000000	1019.000000	1608033752.336932
633	12050.406250	72.084373	-187500.015625	-187500.015625	-187500.015625	-187500.015625	-187500.015625	-187500.015625	460.000000	445.000000	1019.000000	1608033752.336933
634	12134.850586	138.312592	-187500.015625	-187500.015625	-187500.015625	-187500.015625	-187500.015625	-187500.015625	460.000000	445.000000	1019.000000	1608033752.336935
635	12131.990234	157.266861	-187500.015625	-187500.015625	-187500.015625	-187500.015625	-187500.015625	-187500.015625	460.000000	446.000000	1019.000000	1608033752.336937
636	12044.706055	99.420555	-187500.015625	-187500.015625	-187500.015625	-187500.015625	-187500.015625	-187500.015625	460.000000	445.000000	1018.000000	1608033752.336938
637	11999.444336	53.890053	-187500.015625	-187500.015625	-187500.015625	-187500.015625	-187500.015625	-187500.015625	460.000000	446.000000	1019.000000	1608033752.336940
638	12061.380859	83.327301	-187500.015625	-187500.015625	-187500.015625	-187500.015625	-187500.015625	-187500.015625	460.000000	445.000000	1018.000000	1608033752.336941
639	12144.529297	146.336868	-187500.015625	-187500.015625	-187500.015625	-187500.015625	-187500.015625	-187500.015625	460.000000	445.000000	1018.000000	1608033752.336943
640	12141.400391	163.860626	-187500.015625	-187500.015625	-187500.015625	-187500.015625	-187500.015625	-187500.015625	460.000000	446.000000	1018.000000	1608033752.336945
641	12054.339844	107.377777	-187500.015625	-187500.015625	-187500.015625	-187500.015625	-187500.015625	-187500.015625	460.000000	445.000000	1019.000000	1608033752.336946
642	12000.405273	52.325432	-187500.015625	-187500.015625	-187500.015625	-187500.015625	-187500.015625	-187500.015625	460.000000	446.000000	1017.000000	1608033752.336948
643	12055.614258	76.130035	-187500.015625	-187500.015625	-187500.015625	-187500.015625	-187500.015625	-187500.015625	461.000000	445.000000	1019.000000	1608033752.336950
644	12138.740234	141.218323	-187500.015625	-187500.015625	-187500.015625	-187500.015625	-187500.015625	-187500.015625	460.000000	445.000000	1019.000000	1608033752.336951
645	12136.125000	156.059875	-187500.015625	-187500.015625	-187500.015625	-187500.015625	-187500.015625	-187500.015625	460.000000	445.000000	1019.000000	1608033752.336953
646	12058.676758	112.563377	-187500.015625	-187500.015625	-187500.015625	-187500.015625	-187500.015625	-187500.015625	460.000000	445.000000	1019.000000	1608033752.336954
647	12006.216797	60.506168	-187500.015625	-187500.015625	-187500.015625	-187500.015625	-187500.015625	-187500.015625	460.000000	445.000000	1019.000000	1608033752.336956
648	12052.865234	71.592636	-187500.015625	-187500.015625	-187500.015625	-187500.015625	-187500.015625	-187500.015625	460.000000	445.000000	1018.000000	1608033752.336957
649	12138.315430	137.597336	-187500.015625	-187500.015625	-187500.015625	-187500.015625	-187500.015625	-187500.015625	460.000000	445.000000	1018.000000	1608033752.336959
650	12141.556641	160.664337	-187500.015625	-187500.015625	-187500.015625	-187500.015625	-187500.015625	-187500.015625	460.000000	446.000000	1017.000000	1608033752.336960
651	12061.693359	109.724709	-187500.015625	-187500.015625	-187500.015625	-187500.015625	-187500.015625	-187500.015625	460.000000	445.000000	1018.000000	1608033752.336984
652	12013.346680	59.701508	-187500.015625	-187500.015625	-187500.015625	-187500.015625	-187500.015625	-187500.015625	460.000000	446.000000	1018.000000	1608033752.336987
653	12066.677734	80.779205	-187500.015625	-187500.015625	-187500.015625	-187500.015625	-187500.015625	-187500.015625	460.000000	445.000000	1018.000000	1608033752.336988
654	12149.983398	149.175537	-187500.015625	-187500.015625	-187500.015625	-187500.015625	-187500.015625	-187500.015625	460.000000	445.000000	1018.000000	1608033752.336990
655	12147.300781	167.593369	-187500.015625	-187500.015625	-187500.015625	-187500.015625	-187500.015625	-187500.015625	460.000000	445.000000	1019.000000	1608033752.336992
656	12058.944336	112.250458	-187500.015625	-187500.015625	-187500.015625	-187500.015625	-187500.015625	-187500.015625	460.000000	445.000000	1018.000000	1608033752.336993
657	12000.785156	55.722897	-187500.015625	-187500.015625	-187500.015625	-187500.015625	-187500.015625	-187500.015625	460.000000	446.000000	1019.000000	1608033752.336995
658	12044.460938	67.144638	-187500.015625	-187500.015625	-187500.015625	-187500.015625	-187500.015625	-187500.015625	461.000000	445.000000	1019.000000	1608033752.336996
659	12125.016602	125.594444	-187500.015625	-187500.015625	-187500.015625	-187500.015625	-187500.015625	-187500.015625	460.000000	445.000000	1019.000000	1608033752.336998
660	12125.105469	141.955917	-187500.015625	-187500.015625	-187500.015625	-187500.015625	-187500.015625	-187500.015625	460.000000	445.000000	1019.000000	1608033752.337000
661	12048.505859	101.163994	-187500.015625	-187500.015625	-187500.015625	-187500.015625	-187500.015625	-187500.015625	460.000000	444.000000	1019.000000	1608033752.337001
662	11992.269531	49.129131	-187500.015625	-187500.015625	-187500.015625	-187500.015625	-187500.015625	-187500.015625	460.000000	446.000000	1019.000000	1608033752.337003
663	12040.168945	64.752998	-187500.015625	-187500.015625	-187500.015625	-187500.015625	-187500.015625	-187500.015625	460.000000	445.000000	1018.000000	1608033752.337005
664	12132.437500	136.502106	-187500.015625	-187500.015625	-187500.015625	-187500.015625	-187500.015625	-187500.015625	460.000000	445.000000	1018.000000	1608033752.337007
665	12140.998047	162.005432	-187500.015625	-187500.015625	-187500.015625	-187500.015625	-187500.015625	-187500.015625	460.000000	446.000000	1018.000000	1608033752.337008
666	12058.073242	111.289330	-187500.015625	-187500.015625	-187500.015625	-187500.015625	-187500.015625	-187500.015625	460.000000	445.000000	1018.000000	1608033752.337010
667	12000.606445	55.879360	-187500.015625	-187500.015625	-187500.015625	-187500.015625	-187500.015625	-187500.015625	460.000000	445.000000	1018.000000	1608033752.337012
668	12048.998047	69.692734	-187500.015625	-187500.015625	-187500.015625	-187500.015625	-187500.015625	-187500.015625	460.000000	446.000000	1019.000000	1608033752.337013
669	12137.779297	136.524445	-187500.015625	-187500.015625	-187500.015625	-187500.015625	-187500.015625	-187500.015625	460.000000	445.000000	1019.000000	1608033752.337015
670	12146.116211	162.452469	-187500.015625	-187500.015625	-187500.015625	-187500.015625	-187500.015625	-187500.015625	460.000000	446.000000	1019.000000	1608033752.337017
671	12070.567383	120.833527	-187500.015625	-187500.015625	-187500.015625	-187500.015625	-187500.015625	-187500.015625	460.000000	445.000000	1019.000000	1608033752.337018
672	12014.062500	73.559586	-187500.015625	-187500.015625	-187500.015625	-187500.015625	-187500.015625	-187500.015625	460.000000	445.000000	1019.000000	1608033752.337020
673	12059.793945	86.031860	-187500.015625	-187500.015625	-187500.015625	-187500.015625	-187500.015625	-187500.015625	460.000000	446.000000	1018.000000	1608033752.337022
674	12143.188477	145.711014	-187500.015625	-187500.015625	-187500.015625	-187500.015625	-187500.015625	-187500.015625	460.000000	445.000000	1019.000000	1608033752.337023
675	12153.537109	171.907257	-187500.015625	-187500.015625	-187500.015625	-187500.015625	-187500.015625	-187500.015625	460.000000	445.000000	1019.000000	1608033752.337026
676	12073.048828	120.900581	-187500.015625	-187500.015625	-187500.015625	-187500.015625	-187500.015625	-187500.015625	460.000000	445.000000	1018.000000	1608033752.337028
677	12008.876953	59.187416	-187500.015625	-187500.015625	-187500.015625	-187500.015625	-187500.015625	-187500.015625	460.000000	446.000000	1017.000000	1608033752.337029
678	12049.624023	67.435211	-187500.015625	-187500.015625	-187500.015625	-187500.015625	-187500.015625	-187500.015625	460.000000	445.000000	1018.000000	1608033752.337031
679	12138.963867	134.289276	-187500.015625	-187500.015625	-187500.015625	-187500.015625	-187500.015625	-187500.015625	460.000000	445.000000	1018.000000	1608033752.337032
680	12146.630859	162.519531	-187500.015625	-187500.015625	-187500.015625	-187500.015625	-187500.015625	-187500.015625	460.000000	446.000000	1018.000000	1608033752.337034
681	12066.052734	116.966675	-187500.015625	-187500.015625	-187500.015625	-187500.015625	-187500.015625	-187500.015625	460.000000	445.000000	1017.000000	1608033752.337036
682	12002.193359	54.627663	-187500.015625	-187500.015625	-187500.015625	-187500.015625	-187500.015625	-187500.015625	460.000000	446.000000	1018.000000	1608033752.337037
683	12034.759766	57.980423	-187500.015625	-187500.015625	-187500.015625	-187500.015625	-187500.015625	-187500.015625	460.000000	445.000000	1018.000000	1608033752.337039
684	12127.385742	137.150299	-187500.015625	-187500.015625	-187500.015625	-187500.015625	-187500.015625	-187500.015625	460.000000	445.000000	1018.000000	1608033752.337040
685	12145.959961	178.366913	-187500.015625	-187500.015625	-187500.015625	-187500.015625	-187500.015625	-187500.015625	460.000000	445.000000	1019.000000	1608033752.337042
686	12063.548828	127.203773	-187500.015625	-187500.015625	-187500.015625	-187500.015625	-187500.015625	-187500.015625	460.000000	445.000000	1018.000000	1608033752.337044
687	12004.629883	69.513924	-187500.015625	-187500.015625	-187500.015625	-187500.015625	-187500.015625	-187500.015625	460.000000	445.000000	1019.000000	1608033752.337045
688	12047.120117	76.018280	-187500.015625	-187500.015625	-187500.015625	-187500.015625	-187500.015625	-187500.015625	461.000000	445.000000	1019.000000	1608033752.337047
689	12138.136719	143.095856	-187500.015625	-187500.015625	-187500.015625	-187500.015625	-187500.015625	-187500.015625	460.000000	445.000000	1019.000000	1608033752.337049
690	12147.546875	171.415527	-187500.015625	-187500.015625	-187500.015625	-187500.015625	-187500.015625	-187500.015625	460.000000	446.000000	1018.000000	1608033752.337072
691	12067.281250	126.242645	-187500.015625	-187500.015625	-187500.015625	-187500.015625	-187500.015625	-187500.015625	460.000000	445.000000	1019.000000	1608033752.337074
692	12001.433594	64.194206	-187500.015625	-187500.015625	-187500.015625	-187500.015625	-187500.015625	-187500.015625	460.000000	445.000000	1018.000000	1608033752.337076
693	12033.463867	62.160198	-187500.015625	-187500.015625	-187500.015625	-187500.015625	-187500.015625	-187500.015625	461.000000	445.000000	1018.000000	1608033752.337077
694	12123.138672	128.477829	-187500.015625	-187500.015625	-187500.015625	-187500.015625	-187500.015625	-187500.015625	460.000000	445.000000	1019.000000	1608033752.337079
695	12141.579102	166.587540	-187500.015625	-187500.015625	-187500.015625	-187500.015625	-187500.015625	-187500.015625	460.000000	446.000000	1019.000000	1608033752.337081
696	12065.829102	122.174629	-187500.015625	-187500.015625	-187500.015625	-187500.015625	-187500.015625	-187500.015625	460.000000	444.000000	1019.000000	1608033752.337083
697	12005.769531	68.195168	-187500.015625	-187500.015625	-187500.015625	-187500.015625	-187500.015625	-187500.015625	460.000000	445.000000	1018.000000	1608033752.337084
698	12041.845703	74.341896	-187500.015625	-187500.015625	-187500.015625	-187500.015625	-187500.015625	-187500.015625	460.000000	445.000000	1019.000000	1608033752.337087
699	12132.839844	142.268845	-187500.015625	-187500.015625	-187500.015625	-187500.015625	-187500.015625	-187500.015625	460.000000	445.000000	1019.000000	1608033752.337089
700	12146.362305	169.448563	-187500.015625	-187500.015625	-187500.015625	-187500.015625	-187500.015625	-187500.015625	460.000000	446.000000	1018.000000	1608033752.337091
701	12068.198242	122.286392	-187500.015625	-187500.015625	-187500.015625	-187500.015625	-187500.015625	-187500.015625	460.000000	446.000000	1018.000000	1608033752.337092
702	11995.375977	55.409973	-187500.015625	-187500.015625	-187500.015625	-187500.015625	-187500.015625	-187500.015625	460.000000	445.000000	1019.000000	1608033752.337094
703	12025.595703	52.906578	-187500.015625	-187500.015625	-187500.015625	-187500.015625	-187500.015625	-187500.015625	460.000000	446.000000	1018.000000	1608033752.337096
704	12117.170898	119.470070	-187500.015625	-187500.015625	-187500.015625	-187500.015625	-187500.015625	-187500.015625	460.000000	445.000000	1018.000000	1608033752.337098
705	12135.252930	150.874268	-187500.015625	-187500.015625	-187500.015625	-187500.015625	-187500.015625	-187500.015625	460.000000	445.000000	1019.000000	1608033752.337100
706	12056.105469	102.303932	-187500.015625	-187500.015625	-187500.015625	-187500.015625	-187500.015625	-187500.015625	460.000000	445.000000	1018.000000	1608033752.337101
707	11999.891602	61.869625	-187500.015625	-187500.015625	-187500.015625	-187500.015625	-187500.015625	-187500.015625	460.000000	445.000000	1018.000000	1608033752.337103
708	12042.314453	80.600388	-187500.015625	-187500.015625	-187500.015625	-187500.015625	-187500.015625	-187500.015625	460.000000	445.000000	1018.000000	1608033752.337105
709	12129.978516	143.565247	-187500.015625	-187500.015625	-187500.015625	-187500.015625	-187500.015625	-187500.015625	460.000000	445.000000	1018.000000	1608033752.337106
710	12149.536133	178.657486	-187500.015625	-187500.015625	-187500.015625	-187500.015625	-187500.015625	-187500.015625	460.000000	446.000000	1018.000000	1608033752.337125
711	12075.931641	136.412689	-187500.015625	-187500.015625	-187500.015625	-187500.015625	-187500.015625	-187500.015625	460.000000	445.000000	1018.000000	1608033752.337126
712	12009.704102	75.146561	-187500.015625	-187500.015625	-187500.015625	-187500.015625	-187500.015625	-187500.015625	460.000000	445.000000	1018.000000	1608033752.337128
713	12045.623047	80.488632	-187500.015625	-187500.015625	-187500.015625	-187500.015625	-187500.015625	-187500.015625	460.000000	445.000000	1018.000000	1608033752.337130
714	12132.682617	140.212494	-187500.015625	-187500.015625	-187500.015625	-187500.015625	-187500.015625	-187500.015625	460.000000	445.000000	1017.000000	1608033752.337132
715	12149.290039	168.107468	-187500.015625	-187500.015625	-187500.015625	-187500.015625	-187500.015625	-187500.015625	460.000000	446.000000	1018.000000	1608033752.337133
716	12072.914062	123.135757	-187500.015625	-187500.015625	-187500.015625	-187500.015625	-187500.015625	-187500.015625	460.000000	445.000000	1018.000000	1608033752.337135
717	12002.037109	61.422592	-187500.015625	-187500.015625	-187500.015625	-187500.015625	-187500.015625	-187500.015625	460.000000	445.000000	1019.000000	1608033752.337137
718	12030.692383	59.612099	-187500.015625	-187500.015625	-187500.015625	-187500.015625	-187500.015625	-187500.015625	460.000000	445.000000	1018.000000	1608033752.337138
719	12121.708008	126.644981	-187500.015625	-187500.015625	-187500.015625	-187500.015625	-187500.015625	-187500.015625	460.000000	445.000000	1018.000000	1608033752.337140
720	12147.546875	165.246445	-187500.015625	-187500.015625	-187500.015625	-187500.015625	-187500.015625	-187500.015625	460.000000	445.000000	1019.000000	1608033752.337141
721	12076.110352	125.929726	-187500.015625	-187500.015625	-187500.015625	-187500.015625	-187500.015625	-187500.015625	460.000000	445.000000	1019.000000	1608033752.337143
722	12009.435547	71.659691	-187500.015625	-187500.015625	-187500.015625	-187500.015625	-187500.015625	-187500.015625	460.000000	445.000000	1019.000000	1608033752.817058
723	12042.471680	75.973579	-187500.015625	-187500.015625	-187500.015625	-187500.015625	-187500.015625	-187500.015625	460.000000	446.000000	1019.000000	1608033752.817205
724	12128.681641	131.450607	-187500.015625	-187500.015625	-187500.015625	-187500.015625	-187500.015625	-187500.015625	460.000000	445.000000	1018.000000	1608033752.817207
725	12151.212891	168.621552	-187500.015625	-187500.015625	-187500.015625	-187500.015625	-187500.015625	-187500.015625	460.000000	446.000000	1018.000000	1608033752.817209
726	12078.994141	133.618729	-187500.015625	-187500.015625	-187500.015625	-187500.015625	-187500.015625	-187500.015625	460.000000	445.000000	1018.000000	1608033752.817210
727	12007.378906	75.638298	-187500.015625	-187500.015625	-187500.015625	-187500.015625	-187500.015625	-187500.015625	460.000000	445.000000	1018.000000	1608033752.817212
728	12028.769531	68.150467	-187500.015625	-187500.015625	-187500.015625	-187500.015625	-187500.015625	-187500.015625	460.000000	446.000000	1018.000000	1608033752.817214
729	12112.164062	123.471031	-187500.015625	-187500.015625	-187500.015625	-187500.015625	-187500.015625	-187500.015625	460.000000	444.000000	1018.000000	1608033752.817215
730	12128.704102	151.075439	-187500.015625	-187500.015625	-187500.015625	-187500.015625	-187500.015625	-187500.015625	460.000000	446.000000	1018.000000	1608033752.817217
731	12061.582031	116.474937	-187500.015625	-187500.015625	-187500.015625	-187500.015625	-187500.015625	-187500.015625	460.000000	445.000000	1018.000000	1608033752.817218
732	11997.521484	62.651936	-187500.015625	-187500.015625	-187500.015625	-187500.015625	-187500.015625	-187500.015625	460.000000	446.000000	1018.000000	1608033752.817220
733	12023.315430	62.339012	-187500.015625	-187500.015625	-187500.015625	-187500.015625	-187500.015625	-187500.015625	460.000000	445.000000	1019.000000	1608033752.817222
734	12109.593750	121.928764	-187500.015625	-187500.015625	-187500.015625	-187500.015625	-187500.015625	-187500.015625	460.000000	445.000000	1018.000000	1608033752.817224
735	12136.683594	160.641983	-187500.015625	-187500.015625	-187500.015625	-187500.015625	-187500.015625	-187500.015625	460.000000	445.000000	1019.000000	1608033752.817225
736	12069.249023	124.789787	-187500.015625	-187500.015625	-187500.015625	-187500.015625	-187500.015625	-187500.015625	460.000000	445.000000	1018.000000	1608033752.817227
737	11998.885742	65.200035	-187500.015625	-187500.015625	-187500.015625	-187500.015625	-187500.015625	-187500.015625	460.000000	445.000000	1018.000000	1608033752.817229
738	12020.164062	59.410934	-187500.015625	-187500.015625	-187500.015625	-187500.015625	-187500.015625	-187500.015625	461.000000	445.000000	1019.000000	1608033752.817230
739	12104.028320	113.837433	-187500.015625	-187500.015625	-187500.015625	-187500.015625	-187500.015625	-187500.015625	460.000000	445.000000	1017.000000	1608033752.817232
740	12135.633789	156.484558	-187500.015625	-187500.015625	-187500.015625	-187500.015625	-187500.015625	-187500.015625	460.000000	446.000000	1019.000000	1608033752.817234
741	12072.377930	127.628456	-187500.015625	-187500.015625	-187500.015625	-187500.015625	-187500.015625	-187500.015625	460.000000	445.000000	1018.000000	1608033752.817235
742	12002.059570	71.771446	-187500.015625	-187500.015625	-187500.015625	-187500.015625	-187500.015625	-187500.015625	460.000000	446.000000	1018.000000	1608033752.817237
743	12024.098633	65.915291	-187500.015625	-187500.015625	-187500.015625	-187500.015625	-187500.015625	-187500.015625	460.000000	446.000000	1018.000000	1608033752.817239
744	12116.433594	130.824753	-187500.015625	-187500.015625	-187500.015625	-187500.015625	-187500.015625	-187500.015625	460.000000	445.000000	1018.000000	1608033752.817240
745	12146.071289	168.912125	-187500.015625	-187500.015625	-187500.015625	-187500.015625	-187500.015625	-187500.015625	460.000000	446.000000	1017.000000	1608033752.817244
746	12074.277344	128.410767	-187500.015625	-187500.015625	-187500.015625	-187500.015625	-187500.015625	-187500.015625	460.000000	445.000000	1018.000000	1608033752.817246
747	12001.343750	68.955132	-187500.015625	-187500.015625	-187500.015625	-187500.015625	-187500.015625	-187500.015625	460.000000	445.000000	1018.000000	1608033752.817248
748	12025.372070	64.529488	-187500.015625	-187500.015625	-187500.015625	-187500.015625	-187500.015625	-187500.015625	460.000000	445.000000	1019.000000	1608033752.817249
749	12111.694336	119.872398	-187500.015625	-187500.015625	-187500.015625	-187500.015625	-187500.015625	-187500.015625	460.000000	445.000000	1018.000000	1608033752.817251
750	12144.194336	158.652679	-187500.015625	-187500.015625	-187500.015625	-187500.015625	-187500.015625	-187500.015625	460.000000	445.000000	1019.000000	1608033752.817252
751	12076.311523	122.420502	-187500.015625	-187500.015625	-187500.015625	-187500.015625	-187500.015625	-187500.015625	460.000000	445.000000	1018.000000	1608033752.817254
752	12000.271484	59.500343	-187500.015625	-187500.015625	-187500.015625	-187500.015625	-187500.015625	-187500.015625	460.000000	445.000000	1018.000000	1608033752.817255
753	12015.916992	50.693756	-187500.015625	-187500.015625	-187500.015625	-187500.015625	-187500.015625	-187500.015625	460.000000	445.000000	1019.000000	1608033752.817257
754	12109.861328	120.475899	-187500.015625	-187500.015625	-187500.015625	-187500.015625	-187500.015625	-187500.015625	460.000000	444.000000	1019.000000	1608033752.817259
755	12142.897461	161.267838	-187500.015625	-187500.015625	-187500.015625	-187500.015625	-187500.015625	-187500.015625	460.000000	446.000000	1019.000000	1608033752.817261
756	12074.724609	124.119232	-187500.015625	-187500.015625	-187500.015625	-187500.015625	-187500.015625	-187500.015625	460.000000	445.000000	1019.000000	1608033752.817262
757	11997.923828	59.545044	-187500.015625	-187500.015625	-187500.015625	-187500.015625	-187500.015625	-187500.015625	460.000000	445.000000	1019.000000	1608033752.817264
758	12016.587891	52.370136	-187500.015625	-187500.015625	-187500.015625	-187500.015625	-187500.015625	-187500.015625	460.000000	445.000000	1018.000000	1608033752.817266
759	12105.212891	115.625572	-187500.015625	-187500.015625	-187500.015625	-187500.015625	-187500.015625	-187500.015625	460.000000	445.000000	1019.000000	1608033752.817267
760	12137.287109	154.964645	-187500.015625	-187500.015625	-187500.015625	-187500.015625	-187500.015625	-187500.015625	460.000000	445.000000	1019.000000	1608033752.817269
761	12076.691406	124.834488	-187500.015625	-187500.015625	-187500.015625	-187500.015625	-187500.015625	-187500.015625	460.000000	445.000000	1018.000000	1608033752.817271
762	12006.664062	69.513924	-187500.015625	-187500.015625	-187500.015625	-187500.015625	-187500.015625	-187500.015625	460.000000	445.000000	1018.000000	1608033752.817272
763	12027.205078	66.518791	-187500.015625	-187500.015625	-187500.015625	-187500.015625	-187500.015625	-187500.015625	460.000000	446.000000	1018.000000	1608033752.817274
764	12110.934570	122.085220	-187500.015625	-187500.015625	-187500.015625	-187500.015625	-187500.015625	-187500.015625	460.000000	445.000000	1018.000000	1608033752.817276
765	12140.081055	159.457336	-187500.015625	-187500.015625	-187500.015625	-187500.015625	-187500.015625	-187500.015625	460.000000	446.000000	1018.000000	1608033752.817278
766	12080.737305	132.456436	-187500.015625	-187500.015625	-187500.015625	-187500.015625	-187500.015625	-187500.015625	460.000000	445.000000	1018.000000	1608033752.817279
767	12007.200195	70.206825	-187500.015625	-187500.015625	-187500.015625	-187500.015625	-187500.015625	-187500.015625	460.000000	445.000000	1019.000000	1608033752.817281
768	12020.700195	57.466331	-187500.015625	-187500.015625	-187500.015625	-187500.015625	-187500.015625	-187500.015625	460.000000	445.000000	1017.000000	1608033752.817283
769	12108.230469	116.586693	-187500.015625	-187500.015625	-187500.015625	-187500.015625	-187500.015625	-187500.015625	460.000000	443.000000	1019.000000	1608033752.817285
770	12139.477539	157.423325	-187500.015625	-187500.015625	-187500.015625	-187500.015625	-187500.015625	-187500.015625	460.000000	446.000000	1018.000000	1608033752.817286
771	12078.166992	128.321365	-187500.015625	-187500.015625	-187500.015625	-187500.015625	-187500.015625	-187500.015625	460.000000	445.000000	1018.000000	1608033752.817288
772	12001.723633	65.490608	-187500.015625	-187500.015625	-187500.015625	-187500.015625	-187500.015625	-187500.015625	460.000000	445.000000	1019.000000	1608033752.817290
773	12012.184570	49.196186	-187500.015625	-187500.015625	-187500.015625	-187500.015625	-187500.015625	-187500.015625	460.000000	446.000000	1018.000000	1608033752.817291
774	12099.423828	104.784973	-187500.015625	-187500.015625	-187500.015625	-187500.015625	-187500.015625	-187500.015625	460.000000	444.000000	1019.000000	1608033752.817293
775	12140.238281	150.695450	-187500.015625	-187500.015625	-187500.015625	-187500.015625	-187500.015625	-187500.015625	460.000000	445.000000	1019.000000	1608033752.817295
776	12082.749023	124.007477	-187500.015625	-187500.015625	-187500.015625	-187500.015625	-187500.015625	-187500.015625	460.000000	445.000000	1018.000000	1608033752.817297
777	12005.233398	60.528522	-187500.015625	-187500.015625	-187500.015625	-187500.015625	-187500.015625	-187500.015625	460.000000	445.000000	1018.000000	1608033752.817298
778	12017.370117	51.431362	-187500.015625	-187500.015625	-187500.015625	-187500.015625	-187500.015625	-187500.015625	460.000000	446.000000	1018.000000	1608033752.817300
779	12097.903320	103.063889	-187500.015625	-187500.015625	-187500.015625	-187500.015625	-187500.015625	-187500.015625	460.000000	445.000000	1018.000000	1608033752.817301
780	12135.946289	149.332001	-187500.015625	-187500.015625	-187500.015625	-187500.015625	-187500.015625	-187500.015625	460.000000	445.000000	1019.000000	1608033752.817303
781	12079.284180	125.728561	-187500.015625	-187500.015625	-187500.015625	-187500.015625	-187500.015625	-187500.015625	460.000000	444.000000	1019.000000	1608033752.817304
782	11997.834961	62.495476	-187500.015625	-187500.015625	-187500.015625	-187500.015625	-187500.015625	-187500.015625	460.000000	445.000000	1018.000000	1608033752.817306
783	12002.909180	44.859951	-187500.015625	-187500.015625	-187500.015625	-187500.015625	-187500.015625	-187500.015625	460.000000	445.000000	1019.000000	1608033752.817308
784	12088.024414	99.152336	-187500.015625	-187500.015625	-187500.015625	-187500.015625	-187500.015625	-187500.015625	460.000000	444.000000	1018.000000	1608033752.817309
785	12134.470703	150.002548	-187500.015625	-187500.015625	-187500.015625	-187500.015625	-187500.015625	-187500.015625	461.000000	445.000000	1019.000000	1608033752.817311
786	12083.173828	134.311630	-187500.015625	-187500.015625	-187500.015625	-187500.015625	-187500.015625	-187500.015625	460.000000	445.000000	1019.000000	1608033752.817313
787	12005.322266	74.319550	-187500.015625	-187500.015625	-187500.015625	-187500.015625	-187500.015625	-187500.015625	460.000000	445.000000	1018.000000	1608033752.817314
788	12011.000000	54.337090	-187500.015625	-187500.015625	-187500.015625	-187500.015625	-187500.015625	-187500.015625	460.000000	445.000000	1019.000000	1608033752.817316
789	12094.774414	104.628510	-187500.015625	-187500.015625	-187500.015625	-187500.015625	-187500.015625	-187500.015625	460.000000	445.000000	1018.000000	1608033752.817317
790	12135.790039	152.729462	-187500.015625	-187500.015625	-187500.015625	-187500.015625	-187500.015625	-187500.015625	460.000000	446.000000	1019.000000	1608033752.817319
791	12079.507812	127.248474	-187500.015625	-187500.015625	-187500.015625	-187500.015625	-187500.015625	-187500.015625	460.000000	445.000000	1018.000000	1608033752.817321
792	12002.260742	65.088280	-187500.015625	-187500.015625	-187500.015625	-187500.015625	-187500.015625	-187500.015625	460.000000	445.000000	1018.000000	1608033752.817323
793	12009.949219	51.945454	-187500.015625	-187500.015625	-187500.015625	-187500.015625	-187500.015625	-187500.015625	460.000000	446.000000	1018.000000	1608033752.817325
794	12094.483398	106.193130	-187500.015625	-187500.015625	-187500.015625	-187500.015625	-187500.015625	-187500.015625	460.000000	445.000000	1018.000000	1608033752.817326
795	12138.740234	155.612839	-187500.015625	-187500.015625	-187500.015625	-187500.015625	-187500.015625	-187500.015625	460.000000	446.000000	1018.000000	1608033752.817328
796	12090.460938	138.983139	-187500.015625	-187500.015625	-187500.015625	-187500.015625	-187500.015625	-187500.015625	460.000000	445.000000	1019.000000	1608033752.817330
797	12015.961914	78.968712	-187500.015625	-187500.015625	-187500.015625	-187500.015625	-187500.015625	-187500.015625	460.000000	445.000000	1019.000000	1608033752.817331
798	12021.527344	61.444942	-187500.015625	-187500.015625	-187500.015625	-187500.015625	-187500.015625	-187500.015625	460.000000	446.000000	1019.000000	1608033752.817333
799	12104.207031	112.988068	-187500.015625	-187500.015625	-187500.015625	-187500.015625	-187500.015625	-187500.015625	460.000000	445.000000	1019.000000	1608033752.817335
800	12146.473633	157.132751	-187500.015625	-187500.015625	-187500.015625	-187500.015625	-187500.015625	-187500.015625	460.000000	445.000000	1019.000000	1608033752.817337
801	12097.500977	139.877213	-187500.015625	-187500.015625	-187500.015625	-187500.015625	-187500.015625	-187500.015625	460.000000	445.000000	1018.000000	1608033752.817338
802	12012.296875	72.442001	-187500.015625	-187500.015625	-187500.015625	-187500.015625	-187500.015625	-187500.015625	460.000000	445.000000	1019.000000	1608033752.817340
803	12015.783203	57.242817	-187500.015625	-187500.015625	-187500.015625	-187500.015625	-187500.015625	-187500.015625	461.000000	445.000000	1018.000000	1608033752.817341
804	12103.022461	117.547821	-187500.015625	-187500.015625	-187500.015625	-187500.015625	-187500.015625	-187500.015625	460.000000	444.000000	1019.000000	1608033752.817343
805	12153.202148	172.533112	-187500.015625	-187500.015625	-187500.015625	-187500.015625	-187500.015625	-187500.015625	460.000000	446.000000	1019.000000	1608033752.817345
806	12098.283203	146.940369	-187500.015625	-187500.015625	-187500.015625	-187500.015625	-187500.015625	-187500.015625	460.000000	445.000000	1018.000000	1608033752.817346
807	12018.488281	85.473068	-187500.015625	-187500.015625	-187500.015625	-187500.015625	-187500.015625	-187500.015625	460.000000	445.000000	1018.000000	1608033752.817348
808	12020.007812	65.848236	-187500.015625	-187500.015625	-187500.015625	-187500.015625	-187500.015625	-187500.015625	460.000000	445.000000	1019.000000	1608033752.817350
809	12104.654297	118.620705	-187500.015625	-187500.015625	-187500.015625	-187500.015625	-187500.015625	-187500.015625	460.000000	445.000000	1018.000000	1608033752.817351
810	12148.910156	165.760529	-187500.015625	-187500.015625	-187500.015625	-187500.015625	-187500.015625	-187500.015625	460.000000	445.000000	1018.000000	1608033752.817353
811	12098.283203	147.432098	-187500.015625	-187500.015625	-187500.015625	-187500.015625	-187500.015625	-187500.015625	460.000000	445.000000	1018.000000	1608033752.817354
812	12014.442383	81.606216	-187500.015625	-187500.015625	-187500.015625	-187500.015625	-187500.015625	-187500.015625	460.000000	445.000000	1018.000000	1608033752.817356
813	12008.653320	54.180626	-187500.015625	-187500.015625	-187500.015625	-187500.015625	-187500.015625	-187500.015625	461.000000	445.000000	1019.000000	1608033752.817358
814	12089.790039	102.169823	-187500.015625	-187500.015625	-187500.015625	-187500.015625	-187500.015625	-187500.015625	460.000000	444.000000	1019.000000	1608033752.817359
815	12137.555664	151.544815	-187500.015625	-187500.015625	-187500.015625	-187500.015625	-187500.015625	-187500.015625	460.000000	445.000000	1018.000000	1608033752.817362
816	12089.923828	133.283447	-187500.015625	-187500.015625	-187500.015625	-187500.015625	-187500.015625	-187500.015625	460.000000	445.000000	1019.000000	1608033752.817363
817	12014.241211	75.571243	-187500.015625	-187500.015625	-187500.015625	-187500.015625	-187500.015625	-187500.015625	460.000000	445.000000	1019.000000	1608033752.817365
818	12012.430664	54.515903	-187500.015625	-187500.015625	-187500.015625	-187500.015625	-187500.015625	-187500.015625	460.000000	446.000000	1018.000000	1608033752.817366
819	12091.846680	100.605202	-187500.015625	-187500.015625	-187500.015625	-187500.015625	-187500.015625	-187500.015625	460.000000	445.000000	1019.000000	1608033752.817368
820	12149.022461	160.709030	-187500.015625	-187500.015625	-187500.015625	-187500.015625	-187500.015625	-187500.015625	460.000000	446.000000	1019.000000	1608033752.817370
821	12106.822266	153.869400	-187500.015625	-187500.015625	-187500.015625	-187500.015625	-187500.015625	-187500.015625	460.000000	445.000000	1018.000000	1608033752.817372
822	12022.354492	90.770432	-187500.015625	-187500.015625	-187500.015625	-187500.015625	-187500.015625	-187500.015625	460.000000	445.000000	1018.000000	1608033752.817373
823	12014.151367	63.076622	-187500.015625	-187500.015625	-187500.015625	-187500.015625	-187500.015625	-187500.015625	460.000000	445.000000	1018.000000	1608033752.817375
824	12098.506836	111.959885	-187500.015625	-187500.015625	-187500.015625	-187500.015625	-187500.015625	-187500.015625	460.000000	445.000000	1018.000000	1608033752.817376
825	12149.022461	162.921860	-187500.015625	-187500.015625	-187500.015625	-187500.015625	-187500.015625	-187500.015625	460.000000	446.000000	1018.000000	1608033752.817378
826	12095.020508	138.200836	-187500.015625	-187500.015625	-187500.015625	-187500.015625	-187500.015625	-187500.015625	460.000000	446.000000	1018.000000	1608033752.817380
827	12011.223633	76.420609	-187500.015625	-187500.015625	-187500.015625	-187500.015625	-187500.015625	-187500.015625	460.000000	445.000000	1018.000000	1608033752.817381
828	12005.523438	53.264206	-187500.015625	-187500.015625	-187500.015625	-187500.015625	-187500.015625	-187500.015625	460.000000	446.000000	1018.000000	1608033752.817383
829	12086.548828	101.320457	-187500.015625	-187500.015625	-187500.015625	-187500.015625	-187500.015625	-187500.015625	460.000000	445.000000	1019.000000	1608033752.817384
830	12140.774414	152.416534	-187500.015625	-187500.015625	-187500.015625	-187500.015625	-187500.015625	-187500.015625	460.000000	445.000000	1018.000000	1608033752.817386
831	12104.251953	146.828598	-187500.015625	-187500.015625	-187500.015625	-187500.015625	-187500.015625	-187500.015625	460.000000	445.000000	1018.000000	1608033752.817388
832	12025.886719	91.463333	-187500.015625	-187500.015625	-187500.015625	-187500.015625	-187500.015625	-187500.015625	460.000000	445.000000	1018.000000	1608033752.817389
833	12019.336914	65.065926	-187500.015625	-187500.015625	-187500.015625	-187500.015625	-187500.015625	-187500.015625	460.000000	445.000000	1019.000000	1608033752.817391
834	12103.827148	117.145485	-187500.015625	-187500.015625	-187500.015625	-187500.015625	-187500.015625	-187500.015625	461.000000	444.000000	1020.000000	1608033752.817393
835	12155.146484	167.548676	-187500.015625	-187500.015625	-187500.015625	-187500.015625	-187500.015625	-187500.015625	460.000000	445.000000	1019.000000	1608033752.817394
836	12107.224609	146.962708	-187500.015625	-187500.015625	-187500.015625	-187500.015625	-187500.015625	-187500.015625	460.000000	445.000000	1019.000000	1608033752.817396
837	12020.298828	81.203888	-187500.015625	-187500.015625	-187500.015625	-187500.015625	-187500.015625	-187500.015625	460.000000	445.000000	1019.000000	1608033752.817398
838	12009.882812	56.996944	-187500.015625	-187500.015625	-187500.015625	-187500.015625	-187500.015625	-187500.015625	460.000000	446.000000	1019.000000	1608033752.817400
839	12089.901367	108.383606	-187500.015625	-187500.015625	-187500.015625	-187500.015625	-187500.015625	-187500.015625	460.000000	444.000000	1019.000000	1608033752.817402
840	12142.607422	161.804276	-187500.015625	-187500.015625	-187500.015625	-187500.015625	-187500.015625	-187500.015625	460.000000	445.000000	1019.000000	1608033752.817403
841	12101.524414	151.857742	-187500.015625	-187500.015625	-187500.015625	-187500.015625	-187500.015625	-187500.015625	460.000000	445.000000	1019.000000	1608033752.817405
842	12014.464844	84.780167	-187500.015625	-187500.015625	-187500.015625	-187500.015625	-187500.015625	-187500.015625	460.000000	445.000000	1019.000000	1608033753.296455
843	12004.652344	56.684021	-187500.015625	-187500.015625	-187500.015625	-187500.015625	-187500.015625	-187500.015625	460.000000	446.000000	1018.000000	1608033753.296565
844	12087.018555	109.523544	-187500.015625	-187500.015625	-187500.015625	-187500.015625	-187500.015625	-187500.015625	460.000000	445.000000	1018.000000	1608033753.296567
845	12141.288086	161.670166	-187500.015625	-187500.015625	-187500.015625	-187500.015625	-187500.015625	-187500.015625	460.000000	446.000000	1018.000000	1608033753.296569
846	12095.914062	142.246490	-187500.015625	-187500.015625	-187500.015625	-187500.015625	-187500.015625	-187500.015625	460.000000	445.000000	1018.000000	1608033753.296570
847	12011.581055	81.762680	-187500.015625	-187500.015625	-187500.015625	-187500.015625	-187500.015625	-187500.015625	460.000000	445.000000	1018.000000	1608033753.296572
848	12005.434570	62.718994	-187500.015625	-187500.015625	-187500.015625	-187500.015625	-187500.015625	-187500.015625	460.000000	446.000000	1018.000000	1608033753.296574
849	12079.195312	101.007530	-187500.015625	-187500.015625	-187500.015625	-187500.015625	-187500.015625	-187500.015625	460.000000	445.000000	1018.000000	1608033753.296575
850	12138.382812	153.087097	-187500.015625	-187500.015625	-187500.015625	-187500.015625	-187500.015625	-187500.015625	460.000000	446.000000	1018.000000	1608033753.296577
851	12110.331055	155.255219	-187500.015625	-187500.015625	-187500.015625	-187500.015625	-187500.015625	-187500.015625	460.000000	445.000000	1019.000000	1608033753.296579
852	12027.584961	93.519699	-187500.015625	-187500.015625	-187500.015625	-187500.015625	-187500.015625	-187500.015625	460.000000	445.000000	1018.000000	1608033753.296580
853	12010.932617	61.444942	-187500.015625	-187500.015625	-187500.015625	-187500.015625	-187500.015625	-187500.015625	460.000000	445.000000	1019.000000	1608033753.296582
854	12087.264648	106.751930	-187500.015625	-187500.015625	-187500.015625	-187500.015625	-187500.015625	-187500.015625	460.000000	445.000000	1019.000000	1608033753.296583
855	12146.853516	163.793579	-187500.015625	-187500.015625	-187500.015625	-187500.015625	-187500.015625	-187500.015625	460.000000	446.000000	1018.000000	1608033753.296585
856	12111.203125	154.763474	-187500.015625	-187500.015625	-187500.015625	-187500.015625	-187500.015625	-187500.015625	460.000000	445.000000	1019.000000	1608033753.296587
857	12023.070312	89.339920	-187500.015625	-187500.015625	-187500.015625	-187500.015625	-187500.015625	-187500.015625	460.000000	445.000000	1019.000000	1608033753.296588
858	12003.624023	53.845352	-187500.015625	-187500.015625	-187500.015625	-187500.015625	-187500.015625	-187500.015625	460.000000	445.000000	1018.000000	1608033753.296590
859	12080.558594	98.302971	-187500.015625	-187500.015625	-187500.015625	-187500.015625	-187500.015625	-187500.015625	460.000000	445.000000	1019.000000	1608033753.296592
860	12143.836914	159.323227	-187500.015625	-187500.015625	-187500.015625	-187500.015625	-187500.015625	-187500.015625	460.000000	445.000000	1018.000000	1608033753.296593
861	12106.151367	146.918015	-187500.015625	-187500.015625	-187500.015625	-187500.015625	-187500.015625	-187500.015625	460.000000	446.000000	1018.000000	1608033753.296597
862	12020.276367	82.075600	-187500.015625	-187500.015625	-187500.015625	-187500.015625	-187500.015625	-187500.015625	460.000000	445.000000	1019.000000	1608033753.296599
863	12005.904297	55.566433	-187500.015625	-187500.015625	-187500.015625	-187500.015625	-187500.015625	-187500.015625	460.000000	446.000000	1018.000000	1608033753.296600
864	12079.374023	96.917160	-187500.015625	-187500.015625	-187500.015625	-187500.015625	-187500.015625	-187500.015625	460.000000	445.000000	1018.000000	1608033753.296602
865	12138.226562	150.673111	-187500.015625	-187500.015625	-187500.015625	-187500.015625	-187500.015625	-187500.015625	460.000000	445.000000	1018.000000	1608033753.296603
866	12104.810547	149.287292	-187500.015625	-187500.015625	-187500.015625	-187500.015625	-187500.015625	-187500.015625	460.000000	445.000000	1018.000000	1608033753.296605
867	12016.587891	85.964806	-187500.015625	-187500.015625	-187500.015625	-187500.015625	-187500.015625	-187500.015625	460.000000	445.000000	1019.000000	1608033753.296606
868	11997.164062	51.230198	-187500.015625	-187500.015625	-187500.015625	-187500.015625	-187500.015625	-187500.015625	461.000000	445.000000	1019.000000	1608033753.296608
869	12072.422852	94.391411	-187500.015625	-187500.015625	-187500.015625	-187500.015625	-187500.015625	-187500.015625	460.000000	445.000000	1018.000000	1608033753.296610
870	12129.978516	148.862610	-187500.015625	-187500.015625	-187500.015625	-187500.015625	-187500.015625	-187500.015625	460.000000	445.000000	1019.000000	1608033753.296611
871	12091.734375	139.206665	-187500.015625	-187500.015625	-187500.015625	-187500.015625	-187500.015625	-187500.015625	460.000000	445.000000	1019.000000	1608033753.296613
872	12005.769531	75.861816	-187500.015625	-187500.015625	-187500.015625	-187500.015625	-187500.015625	-187500.015625	460.000000	446.000000	1018.000000	1608033753.296614
873	11987.866211	43.004753	-187500.015625	-187500.015625	-187500.015625	-187500.015625	-187500.015625	-187500.015625	460.000000	446.000000	1018.000000	1608033753.296616
874	12062.074219	81.315643	-187500.015625	-187500.015625	-187500.015625	-187500.015625	-187500.015625	-187500.015625	460.000000	445.000000	1018.000000	1608033753.296618
875	12122.781250	138.044373	-187500.015625	-187500.015625	-187500.015625	-187500.015625	-187500.015625	-187500.015625	460.000000	446.000000	1018.000000	1608033753.296619
876	12087.778320	131.517654	-187500.015625	-187500.015625	-187500.015625	-187500.015625	-187500.015625	-187500.015625	460.000000	445.000000	1018.000000	1608033753.296621
877	12006.083008	75.481842	-187500.015625	-187500.015625	-187500.015625	-187500.015625	-187500.015625	-187500.015625	460.000000	445.000000	1019.000000	1608033753.296623
878	11989.609375	47.139828	-187500.015625	-187500.015625	-187500.015625	-187500.015625	-187500.015625	-187500.015625	460.000000	446.000000	1018.000000	1608033753.296624
879	12062.252930	87.462372	-187500.015625	-187500.015625	-187500.015625	-187500.015625	-187500.015625	-187500.015625	460.000000	445.000000	1018.000000	1608033753.296626
880	12123.294922	144.660492	-187500.015625	-187500.015625	-187500.015625	-187500.015625	-187500.015625	-187500.015625	460.000000	445.000000	1019.000000	1608033753.296628
881	12094.663086	141.620651	-187500.015625	-187500.015625	-187500.015625	-187500.015625	-187500.015625	-187500.015625	460.000000	445.000000	1019.000000	1608033753.296629
882	12016.431641	85.517769	-187500.015625	-187500.015625	-187500.015625	-187500.015625	-187500.015625	-187500.015625	460.000000	445.000000	1018.000000	1608033753.296631
883	11995.085938	52.772469	-187500.015625	-187500.015625	-187500.015625	-187500.015625	-187500.015625	-187500.015625	460.000000	446.000000	1019.000000	1608033753.296632
884	12064.979492	90.435158	-187500.015625	-187500.015625	-187500.015625	-187500.015625	-187500.015625	-187500.015625	460.000000	445.000000	1018.000000	1608033753.296634
885	12127.363281	148.303818	-187500.015625	-187500.015625	-187500.015625	-187500.015625	-187500.015625	-187500.015625	460.000000	445.000000	1019.000000	1608033753.296636
886	12101.904297	150.136658	-187500.015625	-187500.015625	-187500.015625	-187500.015625	-187500.015625	-187500.015625	460.000000	445.000000	1019.000000	1608033753.296638
887	12018.666992	91.865669	-187500.015625	-187500.015625	-187500.015625	-187500.015625	-187500.015625	-187500.015625	460.000000	445.000000	1019.000000	1608033753.296640
888	11995.823242	55.365269	-187500.015625	-187500.015625	-187500.015625	-187500.015625	-187500.015625	-187500.015625	460.000000	446.000000	1018.000000	1608033753.296641
889	12069.986328	95.598404	-187500.015625	-187500.015625	-187500.015625	-187500.015625	-187500.015625	-187500.015625	460.000000	445.000000	1019.000000	1608033753.296643
890	12142.875000	161.580750	-187500.015625	-187500.015625	-187500.015625	-187500.015625	-187500.015625	-187500.015625	460.000000	445.000000	1018.000000	1608033753.296644
891	12113.997070	157.333923	-187500.015625	-187500.015625	-187500.015625	-187500.015625	-187500.015625	-187500.015625	460.000000	445.000000	1018.000000	1608033753.296646
892	12027.540039	94.637283	-187500.015625	-187500.015625	-187500.015625	-187500.015625	-187500.015625	-187500.015625	460.000000	445.000000	1018.000000	1608033753.296647
893	12005.032227	61.064964	-187500.015625	-187500.015625	-187500.015625	-187500.015625	-187500.015625	-187500.015625	461.000000	445.000000	1019.000000	1608033753.296649
894	12074.724609	95.352539	-187500.015625	-187500.015625	-187500.015625	-187500.015625	-187500.015625	-187500.015625	461.000000	445.000000	1018.000000	1608033753.296651
895	12148.038086	164.911163	-187500.015625	-187500.015625	-187500.015625	-187500.015625	-187500.015625	-187500.015625	460.000000	445.000000	1019.000000	1608033753.296652
896	12121.551758	167.079285	-187500.015625	-187500.015625	-187500.015625	-187500.015625	-187500.015625	-187500.015625	460.000000	445.000000	1018.000000	1608033753.296654
897	12036.123047	104.025017	-187500.015625	-187500.015625	-187500.015625	-187500.015625	-187500.015625	-187500.015625	460.000000	445.000000	1018.000000	1608033753.296655
898	12007.781250	63.031918	-187500.015625	-187500.015625	-187500.015625	-187500.015625	-187500.015625	-187500.015625	460.000000	446.000000	1018.000000	1608033753.296657
899	12066.901367	87.484726	-187500.015625	-187500.015625	-187500.015625	-187500.015625	-187500.015625	-187500.015625	460.000000	445.000000	1019.000000	1608033753.296659
900	12137.578125	152.796524	-187500.015625	-187500.015625	-187500.015625	-187500.015625	-187500.015625	-187500.015625	460.000000	445.000000	1019.000000	1608033753.296660
901	12117.975586	163.570053	-187500.015625	-187500.015625	-187500.015625	-187500.015625	-187500.015625	-187500.015625	460.000000	445.000000	1019.000000	1608033753.296662
902	12032.480469	106.237839	-187500.015625	-187500.015625	-187500.015625	-187500.015625	-187500.015625	-187500.015625	460.000000	445.000000	1019.000000	1608033753.296663
903	12004.517578	66.719955	-187500.015625	-187500.015625	-187500.015625	-187500.015625	-187500.015625	-187500.015625	461.000000	446.000000	1019.000000	1608033753.296665
904	12078.659180	103.399170	-187500.015625	-187500.015625	-187500.015625	-187500.015625	-187500.015625	-187500.015625	460.000000	445.000000	1018.000000	1608033753.296666
905	12146.004883	159.278519	-187500.015625	-187500.015625	-187500.015625	-187500.015625	-187500.015625	-187500.015625	460.000000	445.000000	1019.000000	1608033753.296668
906	12117.684570	154.361145	-187500.015625	-187500.015625	-187500.015625	-187500.015625	-187500.015625	-187500.015625	460.000000	446.000000	1018.000000	1608033753.296669
907	12031.809570	95.978386	-187500.015625	-187500.015625	-187500.015625	-187500.015625	-187500.015625	-187500.015625	460.000000	445.000000	1017.000000	1608033753.296671
908	12004.496094	62.339012	-187500.015625	-187500.015625	-187500.015625	-187500.015625	-187500.015625	-187500.015625	460.000000	446.000000	1018.000000	1608033753.296673
909	12076.512695	100.873421	-187500.015625	-187500.015625	-187500.015625	-187500.015625	-187500.015625	-187500.015625	460.000000	445.000000	1019.000000	1608033753.296675
910	12149.782227	162.072495	-187500.015625	-187500.015625	-187500.015625	-187500.015625	-187500.015625	-187500.015625	460.000000	445.000000	1018.000000	1608033753.296677
911	12125.708984	163.435944	-187500.015625	-187500.015625	-187500.015625	-187500.015625	-187500.015625	-187500.015625	460.000000	445.000000	1019.000000	1608033753.296678
912	12037.553711	102.996834	-187500.015625	-187500.015625	-187500.015625	-187500.015625	-187500.015625	-187500.015625	460.000000	445.000000	1018.000000	1608033753.296680
913	12006.999023	63.098972	-187500.015625	-187500.015625	-187500.015625	-187500.015625	-187500.015625	-187500.015625	460.000000	446.000000	1018.000000	1608033753.296681
914	12068.533203	89.898712	-187500.015625	-187500.015625	-187500.015625	-187500.015625	-187500.015625	-187500.015625	461.000000	445.000000	1018.000000	1608033753.296683
915	12141.109375	152.327133	-187500.015625	-187500.015625	-187500.015625	-187500.015625	-187500.015625	-187500.015625	460.000000	445.000000	1018.000000	1608033753.296685
916	12128.793945	167.660431	-187500.015625	-187500.015625	-187500.015625	-187500.015625	-187500.015625	-187500.015625	460.000000	445.000000	1019.000000	1608033753.296686
917	12048.461914	114.709152	-187500.015625	-187500.015625	-187500.015625	-187500.015625	-187500.015625	-187500.015625	460.000000	445.000000	1018.000000	1608033753.296688
918	12017.325195	72.620811	-187500.015625	-187500.015625	-187500.015625	-187500.015625	-187500.015625	-187500.015625	460.000000	446.000000	1019.000000	1608033753.296689
919	12082.056641	101.856895	-187500.015625	-187500.015625	-187500.015625	-187500.015625	-187500.015625	-187500.015625	460.000000	444.000000	1019.000000	1608033753.296691
920	12152.843750	160.753738	-187500.015625	-187500.015625	-187500.015625	-187500.015625	-187500.015625	-187500.015625	460.000000	445.000000	1019.000000	1608033753.296692
921	12128.458008	158.317398	-187500.015625	-187500.015625	-187500.015625	-187500.015625	-187500.015625	-187500.015625	460.000000	446.000000	1019.000000	1608033753.296694
922	12040.347656	100.336975	-187500.015625	-187500.015625	-187500.015625	-187500.015625	-187500.015625	-187500.015625	460.000000	445.000000	1019.000000	1608033753.296696
923	12006.954102	62.406067	-187500.015625	-187500.015625	-187500.015625	-187500.015625	-187500.015625	-187500.015625	460.000000	446.000000	1018.000000	1608033753.296697
924	12069.762695	92.513870	-187500.015625	-187500.015625	-187500.015625	-187500.015625	-187500.015625	-187500.015625	461.000000	444.000000	1019.000000	1608033753.296699
925	12144.015625	158.183289	-187500.015625	-187500.015625	-187500.015625	-187500.015625	-187500.015625	-187500.015625	460.000000	445.000000	1018.000000	1608033753.296700
926	12128.123047	167.034576	-187500.015625	-187500.015625	-187500.015625	-187500.015625	-187500.015625	-187500.015625	460.000000	445.000000	1019.000000	1608033753.296702
927	12043.901367	108.137733	-187500.015625	-187500.015625	-187500.015625	-187500.015625	-187500.015625	-187500.015625	460.000000	445.000000	1018.000000	1608033753.296704
928	12013.212891	71.279709	-187500.015625	-187500.015625	-187500.015625	-187500.015625	-187500.015625	-187500.015625	460.000000	446.000000	1018.000000	1608033753.296705
929	12073.495117	100.940475	-187500.015625	-187500.015625	-187500.015625	-187500.015625	-187500.015625	-187500.015625	460.000000	445.000000	1018.000000	1608033753.296707
930	12138.270508	158.429153	-187500.015625	-187500.015625	-187500.015625	-187500.015625	-187500.015625	-187500.015625	460.000000	446.000000	1018.000000	1608033753.296708
931	12117.505859	161.401947	-187500.015625	-187500.015625	-187500.015625	-187500.015625	-187500.015625	-187500.015625	460.000000	446.000000	1018.000000	1608033753.296710
932	12036.212891	106.327248	-187500.015625	-187500.015625	-187500.015625	-187500.015625	-187500.015625	-187500.015625	460.000000	445.000000	1018.000000	1608033753.296712
933	12004.473633	69.245705	-187500.015625	-187500.015625	-187500.015625	-187500.015625	-187500.015625	-187500.015625	460.000000	446.000000	1018.000000	1608033753.296714
934	12068.869141	99.934647	-187500.015625	-187500.015625	-187500.015625	-187500.015625	-187500.015625	-187500.015625	460.000000	445.000000	1018.000000	1608033753.296715
935	12146.027344	161.066666	-187500.015625	-187500.015625	-187500.015625	-187500.015625	-187500.015625	-187500.015625	460.000000	445.000000	1019.000000	1608033753.296717
936	12132.124023	167.280457	-187500.015625	-187500.015625	-187500.015625	-187500.015625	-187500.015625	-187500.015625	460.000000	446.000000	1018.000000	1608033753.296718
937	12045.421875	107.355423	-187500.015625	-187500.015625	-187500.015625	-187500.015625	-187500.015625	-187500.015625	460.000000	445.000000	1019.000000	1608033753.296720
938	12002.550781	62.696640	-187500.015625	-187500.015625	-187500.015625	-187500.015625	-187500.015625	-187500.015625	460.000000	446.000000	1018.000000	1608033753.296722
939	12063.302734	93.385582	-187500.015625	-187500.015625	-187500.015625	-187500.015625	-187500.015625	-187500.015625	460.000000	445.000000	1019.000000	1608033753.296723
940	12139.746094	156.641022	-187500.015625	-187500.015625	-187500.015625	-187500.015625	-187500.015625	-187500.015625	460.000000	445.000000	1019.000000	1608033753.296725
941	12124.569336	165.961700	-187500.015625	-187500.015625	-187500.015625	-187500.015625	-187500.015625	-187500.015625	460.000000	445.000000	1019.000000	1608033753.296726
942	12037.844727	105.366119	-187500.015625	-187500.015625	-187500.015625	-187500.015625	-187500.015625	-187500.015625	460.000000	445.000000	1019.000000	1608033753.296728
943	11993.319336	56.594616	-187500.015625	-187500.015625	-187500.015625	-187500.015625	-187500.015625	-187500.015625	461.000000	445.000000	1018.000000	1608033753.296730
944	12050.897461	82.276772	-187500.015625	-187500.015625	-187500.015625	-187500.015625	-187500.015625	-187500.015625	460.000000	445.000000	1018.000000	1608033753.296731
945	12126.714844	144.325211	-187500.015625	-187500.015625	-187500.015625	-187500.015625	-187500.015625	-187500.015625	460.000000	445.000000	1018.000000	1608033753.296732
946	12117.662109	158.876190	-187500.015625	-187500.015625	-187500.015625	-187500.015625	-187500.015625	-187500.015625	460.000000	446.000000	1018.000000	1608033753.296734
947	12039.945312	108.607124	-187500.015625	-187500.015625	-187500.015625	-187500.015625	-187500.015625	-187500.015625	460.000000	445.000000	1019.000000	1608033753.296736
948	12000.114258	61.936680	-187500.015625	-187500.015625	-187500.015625	-187500.015625	-187500.015625	-187500.015625	460.000000	445.000000	1019.000000	1608033753.296737
949	12060.844727	88.892883	-187500.015625	-187500.015625	-187500.015625	-187500.015625	-187500.015625	-187500.015625	461.000000	445.000000	1018.000000	1608033753.296739
950	12136.303711	148.415573	-187500.015625	-187500.015625	-187500.015625	-187500.015625	-187500.015625	-187500.015625	460.000000	445.000000	1019.000000	1608033753.296740
951	12127.340820	161.670166	-187500.015625	-187500.015625	-187500.015625	-187500.015625	-187500.015625	-187500.015625	460.000000	445.000000	1019.000000	1608033753.296742
952	12042.314453	108.316551	-187500.015625	-187500.015625	-187500.015625	-187500.015625	-187500.015625	-187500.015625	460.000000	445.000000	1018.000000	1608033753.296744
953	12000.159180	64.596542	-187500.015625	-187500.015625	-187500.015625	-187500.015625	-187500.015625	-187500.015625	460.000000	446.000000	1018.000000	1608033753.296745
954	12062.364258	94.905502	-187500.015625	-187500.015625	-187500.015625	-187500.015625	-187500.015625	-187500.015625	460.000000	445.000000	1018.000000	1608033753.296748
955	12134.001953	152.282425	-187500.015625	-187500.015625	-187500.015625	-187500.015625	-187500.015625	-187500.015625	460.000000	445.000000	1017.000000	1608033753.296750
956	12121.239258	160.016129	-187500.015625	-187500.015625	-187500.015625	-187500.015625	-187500.015625	-187500.015625	460.000000	446.000000	1018.000000	1608033753.296751
957	12040.459961	105.790802	-187500.015625	-187500.015625	-187500.015625	-187500.015625	-187500.015625	-187500.015625	460.000000	445.000000	1018.000000	1608033753.296753
958	12003.847656	64.998871	-187500.015625	-187500.015625	-187500.015625	-187500.015625	-187500.015625	-187500.015625	460.000000	446.000000	1018.000000	1608033753.296754
959	12060.307617	89.429329	-187500.015625	-187500.015625	-187500.015625	-187500.015625	-187500.015625	-187500.015625	460.000000	445.000000	1019.000000	1608033753.296756
960	12134.470703	144.191101	-187500.015625	-187500.015625	-187500.015625	-187500.015625	-187500.015625	-187500.015625	460.000000	445.000000	1018.000000	1608033753.296757
961	12127.005859	156.886887	-187500.015625	-187500.015625	-187500.015625	-187500.015625	-187500.015625	-187500.015625	460.000000	445.000000	1018.000000	1608033753.296759
962	12041.845703	101.320457	-187500.015625	-187500.015625	-187500.015625	-187500.015625	-187500.015625	-187500.015625	460.000000	445.000000	1019.000000	1608033753.776923
963	11999.153320	59.343880	-187500.015625	-187500.015625	-187500.015625	-187500.015625	-187500.015625	-187500.015625	460.000000	446.000000	1018.000000	1608033753.776973
964	12054.965820	83.461411	-187500.015625	-187500.015625	-187500.015625	-187500.015625	-187500.015625	-187500.015625	460.000000	445.000000	1019.000000	1608033753.776990
965	12129.128906	141.732407	-187500.015625	-187500.015625	-187500.015625	-187500.015625	-187500.015625	-187500.015625	460.000000	444.000000	1019.000000	1608033753.777032
966	12124.010742	161.133713	-187500.015625	-187500.015625	-187500.015625	-187500.015625	-187500.015625	-187500.015625	460.000000	445.000000	1019.000000	1608033753.777077
967	12047.746094	117.480766	-187500.015625	-187500.015625	-187500.015625	-187500.015625	-187500.015625	-187500.015625	460.000000	445.000000	1019.000000	1608033753.777080
968	12002.283203	70.028015	-187500.015625	-187500.015625	-187500.015625	-187500.015625	-187500.015625	-187500.015625	460.000000	445.000000	1019.000000	1608033753.777082
969	12051.233398	83.215538	-187500.015625	-187500.015625	-187500.015625	-187500.015625	-187500.015625	-187500.015625	460.000000	445.000000	1019.000000	1608033753.777084
970	12133.174805	150.494293	-187500.015625	-187500.015625	-187500.015625	-187500.015625	-187500.015625	-187500.015625	460.000000	445.000000	1019.000000	1608033753.777085
971	12131.296875	172.287247	-187500.015625	-187500.015625	-187500.015625	-187500.015625	-187500.015625	-187500.015625	460.000000	446.000000	1018.000000	1608033753.777087
972	12055.368164	124.700378	-187500.015625	-187500.015625	-187500.015625	-187500.015625	-187500.015625	-187500.015625	460.000000	445.000000	1018.000000	1608033753.777088
973	12010.888672	76.688835	-187500.015625	-187500.015625	-187500.015625	-187500.015625	-187500.015625	-187500.015625	460.000000	446.000000	1018.000000	1608033753.777090
974	12061.358398	93.340881	-187500.015625	-187500.015625	-187500.015625	-187500.015625	-187500.015625	-187500.015625	460.000000	445.000000	1018.000000	1608033753.777092
975	12138.315430	153.064743	-187500.015625	-187500.015625	-187500.015625	-187500.015625	-187500.015625	-187500.015625	460.000000	445.000000	1019.000000	1608033753.777093
976	12140.282227	177.070511	-187500.015625	-187500.015625	-187500.015625	-187500.015625	-187500.015625	-187500.015625	460.000000	445.000000	1018.000000	1608033753.777095
977	12061.470703	125.750908	-187500.015625	-187500.015625	-187500.015625	-187500.015625	-187500.015625	-187500.015625	460.000000	445.000000	1019.000000	1608033753.777097
978	12013.324219	77.292328	-187500.015625	-187500.015625	-187500.015625	-187500.015625	-187500.015625	-187500.015625	460.000000	446.000000	1019.000000	1608033753.777102
979	12062.208008	93.005608	-187500.015625	-187500.015625	-187500.015625	-187500.015625	-187500.015625	-187500.015625	460.000000	445.000000	1019.000000	1608033753.777104
980	12139.634766	151.790695	-187500.015625	-187500.015625	-187500.015625	-187500.015625	-187500.015625	-187500.015625	460.000000	445.000000	1018.000000	1608033753.777105
981	12141.891602	172.577820	-187500.015625	-187500.015625	-187500.015625	-187500.015625	-187500.015625	-187500.015625	460.000000	446.000000	1019.000000	1608033753.777107
982	12063.593750	120.766472	-187500.015625	-187500.015625	-187500.015625	-187500.015625	-187500.015625	-187500.015625	460.000000	446.000000	1018.000000	1608033753.777109
983	12011.670898	69.692734	-187500.015625	-187500.015625	-187500.015625	-187500.015625	-187500.015625	-187500.015625	460.000000	446.000000	1018.000000	1608033753.777110
984	12056.507812	84.936623	-187500.015625	-187500.015625	-187500.015625	-187500.015625	-187500.015625	-187500.015625	461.000000	445.000000	1019.000000	1608033753.777112
985	12135.164062	148.594391	-187500.015625	-187500.015625	-187500.015625	-187500.015625	-187500.015625	-187500.015625	460.000000	445.000000	1019.000000	1608033753.777114
986	12133.443359	168.196869	-187500.015625	-187500.015625	-187500.015625	-187500.015625	-187500.015625	-187500.015625	460.000000	446.000000	1018.000000	1608033753.777115
987	12055.703125	119.559479	-187500.015625	-187500.015625	-187500.015625	-187500.015625	-187500.015625	-187500.015625	460.000000	445.000000	1018.000000	1608033753.777117
988	12008.899414	74.297195	-187500.015625	-187500.015625	-187500.015625	-187500.015625	-187500.015625	-187500.015625	460.000000	445.000000	1018.000000	1608033753.777118
989	12054.541016	89.876358	-187500.015625	-187500.015625	-187500.015625	-187500.015625	-187500.015625	-187500.015625	460.000000	445.000000	1019.000000	1608033753.777120
990	12128.212891	144.347565	-187500.015625	-187500.015625	-187500.015625	-187500.015625	-187500.015625	-187500.015625	460.000000	445.000000	1018.000000	1608033753.777122
991	12124.904297	157.199814	-187500.015625	-187500.015625	-187500.015625	-187500.015625	-187500.015625	-187500.015625	460.000000	445.000000	1018.000000	1608033753.777123
992	12048.394531	109.098862	-187500.015625	-187500.015625	-187500.015625	-187500.015625	-187500.015625	-187500.015625	460.000000	445.000000	1019.000000	1608033753.777125
993	12003.355469	68.508095	-187500.015625	-187500.015625	-187500.015625	-187500.015625	-187500.015625	-187500.015625	460.000000	445.000000	1018.000000	1608033753.777126
994	12052.149414	87.283562	-187500.015625	-187500.015625	-187500.015625	-187500.015625	-187500.015625	-187500.015625	461.000000	445.000000	1019.000000	1608033753.777128
995	12139.075195	155.948120	-187500.015625	-187500.015625	-187500.015625	-187500.015625	-187500.015625	-187500.015625	461.000000	445.000000	1019.000000	1608033753.777130
996	12139.656250	174.298904	-187500.015625	-187500.015625	-187500.015625	-187500.015625	-187500.015625	-187500.015625	460.000000	445.000000	1019.000000	1608033753.777131
997	12064.041016	124.007477	-187500.015625	-187500.015625	-187500.015625	-187500.015625	-187500.015625	-187500.015625	460.000000	445.000000	1018.000000	1608033753.777133
998	12012.877930	74.453659	-187500.015625	-187500.015625	-187500.015625	-187500.015625	-187500.015625	-187500.015625	460.000000	446.000000	1018.000000	1608033753.777134
999	12054.697266	84.869568	-187500.015625	-187500.015625	-187500.015625	-187500.015625	-187500.015625	-187500.015625	460.000000	445.000000	1018.000000	1608033753.777136
1000	12134.716797	143.989929	-187500.015625	-187500.015625	-187500.015625	-187500.015625	-187500.015625	-187500.015625	460.000000	445.000000	1018.000000	1608033753.777138
1001	12138.606445	166.989883	-187500.015625	-187500.015625	-187500.015625	-187500.015625	-187500.015625	-187500.015625	460.000000	446.000000	1019.000000	1608033753.777140
1002	12064.107422	124.119232	-187500.015625	-187500.015625	-187500.015625	-187500.015625	-187500.015625	-187500.015625	460.000000	445.000000	1018.000000	1608033753.777142
1003	12014.508789	76.241798	-187500.015625	-187500.015625	-187500.015625	-187500.015625	-187500.015625	-187500.015625	460.000000	446.000000	1018.000000	1608033753.777144
1004	12051.859375	81.337997	-187500.015625	-187500.015625	-187500.015625	-187500.015625	-187500.015625	-187500.015625	460.000000	446.000000	1018.000000	1608033753.777145
1005	12131.163086	143.699356	-187500.015625	-187500.015625	-187500.015625	-187500.015625	-187500.015625	-187500.015625	460.000000	445.000000	1018.000000	1608033753.777147
1006	12137.332031	169.605026	-187500.015625	-187500.015625	-187500.015625	-187500.015625	-187500.015625	-187500.015625	460.000000	446.000000	1018.000000	1608033753.777148
1007	12054.965820	117.145485	-187500.015625	-187500.015625	-187500.015625	-187500.015625	-187500.015625	-187500.015625	460.000000	444.000000	1019.000000	1608033753.777150
1008	11999.846680	64.998871	-187500.015625	-187500.015625	-187500.015625	-187500.015625	-187500.015625	-187500.015625	460.000000	445.000000	1019.000000	1608033753.777152
1009	12043.096680	78.544029	-187500.015625	-187500.015625	-187500.015625	-187500.015625	-187500.015625	-187500.015625	461.000000	445.000000	1019.000000	1608033753.777153
1010	12119.964844	134.512787	-187500.015625	-187500.015625	-187500.015625	-187500.015625	-187500.015625	-187500.015625	460.000000	445.000000	1019.000000	1608033753.777155
1011	12128.995117	160.731384	-187500.015625	-187500.015625	-187500.015625	-187500.015625	-187500.015625	-187500.015625	460.000000	445.000000	1019.000000	1608033753.777156
1012	12058.765625	120.118271	-187500.015625	-187500.015625	-187500.015625	-187500.015625	-187500.015625	-187500.015625	460.000000	445.000000	1019.000000	1608033753.777158
1013	12000.293945	59.947376	-187500.015625	-187500.015625	-187500.015625	-187500.015625	-187500.015625	-187500.015625	461.000000	445.000000	1019.000000	1608033753.777159
1014	12036.972656	65.065926	-187500.015625	-187500.015625	-187500.015625	-187500.015625	-187500.015625	-187500.015625	460.000000	445.000000	1018.000000	1608033753.777161
1015	12122.602539	133.305801	-187500.015625	-187500.015625	-187500.015625	-187500.015625	-187500.015625	-187500.015625	460.000000	445.000000	1019.000000	1608033753.777163
1016	12133.622070	164.128860	-187500.015625	-187500.015625	-187500.015625	-187500.015625	-187500.015625	-187500.015625	460.000000	446.000000	1018.000000	1608033753.777165
1017	12053.647461	115.580864	-187500.015625	-187500.015625	-187500.015625	-187500.015625	-187500.015625	-187500.015625	460.000000	445.000000	1018.000000	1608033753.777168
1018	11996.069336	61.579052	-187500.015625	-187500.015625	-187500.015625	-187500.015625	-187500.015625	-187500.015625	460.000000	445.000000	1019.000000	1608033753.777170
1019	12037.508789	74.096031	-187500.015625	-187500.015625	-187500.015625	-187500.015625	-187500.015625	-187500.015625	460.000000	446.000000	1018.000000	1608033753.777171
1020	12118.400391	133.641083	-187500.015625	-187500.015625	-187500.015625	-187500.015625	-187500.015625	-187500.015625	460.000000	445.000000	1018.000000	1608033753.777173
1021	12125.060547	154.651718	-187500.015625	-187500.015625	-187500.015625	-187500.015625	-187500.015625	-187500.015625	460.000000	445.000000	1018.000000	1608033753.777174
1022	12055.122070	114.597389	-187500.015625	-187500.015625	-187500.015625	-187500.015625	-187500.015625	-187500.015625	460.000000	445.000000	1018.000000	1608033753.777176
1023	12002.037109	63.881283	-187500.015625	-187500.015625	-187500.015625	-187500.015625	-187500.015625	-187500.015625	460.000000	446.000000	1018.000000	1608033753.777178
1024	12037.464844	69.312759	-187500.015625	-187500.015625	-187500.015625	-187500.015625	-187500.015625	-187500.015625	461.000000	445.000000	1019.000000	1608033753.777180
1025	12126.692383	139.296066	-187500.015625	-187500.015625	-187500.015625	-187500.015625	-187500.015625	-187500.015625	460.000000	445.000000	1018.000000	1608033753.777182
1026	12143.814453	175.081207	-187500.015625	-187500.015625	-187500.015625	-187500.015625	-187500.015625	-187500.015625	460.000000	445.000000	1018.000000	1608033753.777184
1027	12068.645508	130.422424	-187500.015625	-187500.015625	-187500.015625	-187500.015625	-187500.015625	-187500.015625	460.000000	445.000000	1019.000000	1608033753.777185
1028	12004.003906	70.318588	-187500.015625	-187500.015625	-187500.015625	-187500.015625	-187500.015625	-187500.015625	460.000000	445.000000	1018.000000	1608033753.777187
1029	12042.314453	81.181534	-187500.015625	-187500.015625	-187500.015625	-187500.015625	-187500.015625	-187500.015625	461.000000	445.000000	1019.000000	1608033753.777188
1030	12124.278320	144.258148	-187500.015625	-187500.015625	-187500.015625	-187500.015625	-187500.015625	-187500.015625	460.000000	445.000000	1019.000000	1608033753.777190
1031	12135.164062	173.471878	-187500.015625	-187500.015625	-187500.015625	-187500.015625	-187500.015625	-187500.015625	460.000000	446.000000	1018.000000	1608033753.777192
1032	12059.950195	128.053146	-187500.015625	-187500.015625	-187500.015625	-187500.015625	-187500.015625	-187500.015625	460.000000	445.000000	1018.000000	1608033753.777193
1033	11996.716797	69.133942	-187500.015625	-187500.015625	-187500.015625	-187500.015625	-187500.015625	-187500.015625	460.000000	445.000000	1019.000000	1608033753.777195
1034	12030.713867	73.336067	-187500.015625	-187500.015625	-187500.015625	-187500.015625	-187500.015625	-187500.015625	460.000000	445.000000	1018.000000	1608033753.777196
1035	12120.791992	141.106552	-187500.015625	-187500.015625	-187500.015625	-187500.015625	-187500.015625	-187500.015625	460.000000	445.000000	1018.000000	1608033753.777198
1036	12134.583008	167.928650	-187500.015625	-187500.015625	-187500.015625	-187500.015625	-187500.015625	-187500.015625	460.000000	445.000000	1019.000000	1608033753.777200
1037	12063.682617	124.767433	-187500.015625	-187500.015625	-187500.015625	-187500.015625	-187500.015625	-187500.015625	460.000000	444.000000	1019.000000	1608033753.777201
1038	12001.544922	69.625679	-187500.015625	-187500.015625	-187500.015625	-187500.015625	-187500.015625	-187500.015625	460.000000	445.000000	1020.000000	1608033753.777203
1039	12026.936523	67.569321	-187500.015625	-187500.015625	-187500.015625	-187500.015625	-187500.015625	-187500.015625	460.000000	445.000000	1019.000000	1608033753.777205
1040	12117.460938	138.804321	-187500.015625	-187500.015625	-187500.015625	-187500.015625	-187500.015625	-187500.015625	461.000000	444.000000	1018.000000	1608033753.777206
1041	12134.269531	172.466049	-187500.015625	-187500.015625	-187500.015625	-187500.015625	-187500.015625	-187500.015625	460.000000	445.000000	1019.000000	1608033753.777208
1042	12061.693359	130.176559	-187500.015625	-187500.015625	-187500.015625	-187500.015625	-187500.015625	-187500.015625	460.000000	445.000000	1018.000000	1608033753.777209
1043	11994.504883	67.658730	-187500.015625	-187500.015625	-187500.015625	-187500.015625	-187500.015625	-187500.015625	460.000000	445.000000	1019.000000	1608033753.777211
1044	12023.918945	66.742310	-187500.015625	-187500.015625	-187500.015625	-187500.015625	-187500.015625	-187500.015625	460.000000	446.000000	1018.000000	1608033753.777212
1045	12110.554688	128.030792	-187500.015625	-187500.015625	-187500.015625	-187500.015625	-187500.015625	-187500.015625	460.000000	445.000000	1018.000000	1608033753.777214
1046	12132.906250	159.613800	-187500.015625	-187500.015625	-187500.015625	-187500.015625	-187500.015625	-187500.015625	460.000000	446.000000	1018.000000	1608033753.777215
1047	12067.125000	122.509911	-187500.015625	-187500.015625	-187500.015625	-187500.015625	-187500.015625	-187500.015625	460.000000	445.000000	1018.000000	1608033753.777218
1048	12002.886719	67.077583	-187500.015625	-187500.015625	-187500.015625	-187500.015625	-187500.015625	-187500.015625	460.000000	446.000000	1018.000000	1608033753.777220
1049	12035.117188	74.744232	-187500.015625	-187500.015625	-187500.015625	-187500.015625	-187500.015625	-187500.015625	460.000000	445.000000	1018.000000	1608033753.777221
1050	12118.667969	135.384506	-187500.015625	-187500.015625	-187500.015625	-187500.015625	-187500.015625	-187500.015625	460.000000	445.000000	1018.000000	1608033753.777223
1051	12134.336914	167.123993	-187500.015625	-187500.015625	-187500.015625	-187500.015625	-187500.015625	-187500.015625	460.000000	446.000000	1018.000000	1608033753.777225
1052	12066.588867	131.897644	-187500.015625	-187500.015625	-187500.015625	-187500.015625	-187500.015625	-187500.015625	460.000000	445.000000	1018.000000	1608033753.777226
1053	12005.434570	79.683968	-187500.015625	-187500.015625	-187500.015625	-187500.015625	-187500.015625	-187500.015625	460.000000	445.000000	1018.000000	1608033753.777228
1054	12031.116211	79.482803	-187500.015625	-187500.015625	-187500.015625	-187500.015625	-187500.015625	-187500.015625	460.000000	446.000000	1018.000000	1608033753.777230
1055	12114.734375	139.832504	-187500.015625	-187500.015625	-187500.015625	-187500.015625	-187500.015625	-187500.015625	460.000000	445.000000	1018.000000	1608033753.777231
1056	12130.648438	166.051102	-187500.015625	-187500.015625	-187500.015625	-187500.015625	-187500.015625	-187500.015625	460.000000	446.000000	1018.000000	1608033753.777233
1057	12067.080078	132.635254	-187500.015625	-187500.015625	-187500.015625	-187500.015625	-187500.015625	-187500.015625	460.000000	445.000000	1018.000000	1608033753.777234
1058	12005.904297	77.202919	-187500.015625	-187500.015625	-187500.015625	-187500.015625	-187500.015625	-187500.015625	460.000000	445.000000	1018.000000	1608033753.777236
1059	12030.580078	76.040634	-187500.015625	-187500.015625	-187500.015625	-187500.015625	-187500.015625	-187500.015625	460.000000	445.000000	1019.000000	1608033753.777238
1060	12104.139648	129.483658	-187500.015625	-187500.015625	-187500.015625	-187500.015625	-187500.015625	-187500.015625	460.000000	445.000000	1020.000000	1608033753.777239
1061	12126.402344	166.207565	-187500.015625	-187500.015625	-187500.015625	-187500.015625	-187500.015625	-187500.015625	460.000000	445.000000	1019.000000	1608033753.777241
1062	12058.295898	130.064789	-187500.015625	-187500.015625	-187500.015625	-187500.015625	-187500.015625	-187500.015625	460.000000	445.000000	1019.000000	1608033753.777242
1063	11990.391602	72.821983	-187500.015625	-187500.015625	-187500.015625	-187500.015625	-187500.015625	-187500.015625	461.000000	445.000000	1019.000000	1608033753.777244
1064	12021.237305	75.034805	-187500.015625	-187500.015625	-187500.015625	-187500.015625	-187500.015625	-187500.015625	460.000000	445.000000	1018.000000	1608033753.777246
1065	12107.448242	132.925827	-187500.015625	-187500.015625	-187500.015625	-187500.015625	-187500.015625	-187500.015625	460.000000	444.000000	1019.000000	1608033753.777247
1066	12125.083008	160.507874	-187500.015625	-187500.015625	-187500.015625	-187500.015625	-187500.015625	-187500.015625	460.000000	446.000000	1018.000000	1608033753.777249
1067	12059.637695	123.023994	-187500.015625	-187500.015625	-187500.015625	-187500.015625	-187500.015625	-187500.015625	460.000000	445.000000	1019.000000	1608033753.777250
1068	11997.455078	68.865723	-187500.015625	-187500.015625	-187500.015625	-187500.015625	-187500.015625	-187500.015625	460.000000	446.000000	1019.000000	1608033753.777252
1069	12024.277344	67.189339	-187500.015625	-187500.015625	-187500.015625	-187500.015625	-187500.015625	-187500.015625	460.000000	446.000000	1018.000000	1608033753.777254
1070	12105.995117	122.509911	-187500.015625	-187500.015625	-187500.015625	-187500.015625	-187500.015625	-187500.015625	460.000000	445.000000	1018.000000	1608033753.777255
1071	12130.939453	159.278519	-187500.015625	-187500.015625	-187500.015625	-187500.015625	-187500.015625	-187500.015625	460.000000	445.000000	1019.000000	1608033753.777258
1072	12069.830078	134.512787	-187500.015625	-187500.015625	-187500.015625	-187500.015625	-187500.015625	-187500.015625	460.000000	445.000000	1018.000000	1608033753.777259
1073	12005.613281	80.868607	-187500.015625	-187500.015625	-187500.015625	-187500.015625	-187500.015625	-187500.015625	460.000000	445.000000	1019.000000	1608033753.777261
1074	12028.434570	75.012451	-187500.015625	-187500.015625	-187500.015625	-187500.015625	-187500.015625	-187500.015625	460.000000	445.000000	1019.000000	1608033753.777262
1075	12109.236328	128.813095	-187500.015625	-187500.015625	-187500.015625	-187500.015625	-187500.015625	-187500.015625	460.000000	445.000000	1018.000000	1608033753.777264
1076	12142.584961	175.170609	-187500.015625	-187500.015625	-187500.015625	-187500.015625	-187500.015625	-187500.015625	460.000000	446.000000	1018.000000	1608033753.777266
1077	12075.752930	140.436005	-187500.015625	-187500.015625	-187500.015625	-187500.015625	-187500.015625	-187500.015625	460.000000	445.000000	1018.000000	1608033753.777267
1078	11998.103516	72.956093	-187500.015625	-187500.015625	-187500.015625	-187500.015625	-187500.015625	-187500.015625	460.000000	445.000000	1018.000000	1608033753.777269
1079	12016.700195	66.339973	-187500.015625	-187500.015625	-187500.015625	-187500.015625	-187500.015625	-187500.015625	460.000000	445.000000	1018.000000	1608033753.777270
1080	12101.703125	124.163933	-187500.015625	-187500.015625	-187500.015625	-187500.015625	-187500.015625	-187500.015625	460.000000	445.000000	1019.000000	1608033753.777272
1081	12131.498047	164.508835	-187500.015625	-187500.015625	-187500.015625	-187500.015625	-187500.015625	-187500.015625	460.000000	446.000000	1018.000000	1608033753.777274
1082	12069.963867	133.216385	-187500.015625	-187500.015625	-187500.015625	-187500.015625	-187500.015625	-187500.015625	460.000000	445.000000	1018.000000	1608033753.777275
1083	12000.539062	75.683006	-187500.015625	-187500.015625	-187500.015625	-187500.015625	-187500.015625	-187500.015625	460.000000	445.000000	1019.000000	1608033754.256281
1084	12020.722656	72.553757	-187500.015625	-187500.015625	-187500.015625	-187500.015625	-187500.015625	-187500.015625	460.000000	446.000000	1018.000000	1608033754.256393
1085	12108.118164	134.244568	-187500.015625	-187500.015625	-187500.015625	-187500.015625	-187500.015625	-187500.015625	460.000000	445.000000	1018.000000	1608033754.256394
1086	12138.896484	173.181305	-187500.015625	-187500.015625	-187500.015625	-187500.015625	-187500.015625	-187500.015625	460.000000	446.000000	1017.000000	1608033754.256396
1087	12073.338867	135.518616	-187500.015625	-187500.015625	-187500.015625	-187500.015625	-187500.015625	-187500.015625	460.000000	445.000000	1018.000000	1608033754.256397
1088	12004.383789	78.812248	-187500.015625	-187500.015625	-187500.015625	-187500.015625	-187500.015625	-187500.015625	460.000000	446.000000	1019.000000	1608033754.256399
1089	12018.420898	70.385643	-187500.015625	-187500.015625	-187500.015625	-187500.015625	-187500.015625	-187500.015625	460.000000	445.000000	1018.000000	1608033754.256401
1090	12099.423828	126.019135	-187500.015625	-187500.015625	-187500.015625	-187500.015625	-187500.015625	-187500.015625	460.000000	445.000000	1018.000000	1608033754.256402
1091	12141.333008	175.818817	-187500.015625	-187500.015625	-187500.015625	-187500.015625	-187500.015625	-187500.015625	460.000000	446.000000	1018.000000	1608033754.256404
1092	12083.419922	151.723633	-187500.015625	-187500.015625	-187500.015625	-187500.015625	-187500.015625	-187500.015625	460.000000	445.000000	1018.000000	1608033754.256406
1093	12000.963867	81.382698	-187500.015625	-187500.015625	-187500.015625	-187500.015625	-187500.015625	-187500.015625	460.000000	445.000000	1018.000000	1608033754.256407
1094	12016.610352	69.580978	-187500.015625	-187500.015625	-187500.015625	-187500.015625	-187500.015625	-187500.015625	460.000000	445.000000	1018.000000	1608033754.256414
1095	12105.950195	132.590546	-187500.015625	-187500.015625	-187500.015625	-187500.015625	-187500.015625	-187500.015625	460.000000	445.000000	1018.000000	1608033754.256415
1096	12146.228516	182.032593	-187500.015625	-187500.015625	-187500.015625	-187500.015625	-187500.015625	-187500.015625	460.000000	446.000000	1018.000000	1608033754.256417
1097	12085.766602	149.957855	-187500.015625	-187500.015625	-187500.015625	-187500.015625	-187500.015625	-187500.015625	460.000000	445.000000	1018.000000	1608033754.256418
1098	12011.246094	85.093086	-187500.015625	-187500.015625	-187500.015625	-187500.015625	-187500.015625	-187500.015625	460.000000	445.000000	1019.000000	1608033754.256420
1099	12027.763672	75.504189	-187500.015625	-187500.015625	-187500.015625	-187500.015625	-187500.015625	-187500.015625	461.000000	445.000000	1019.000000	1608033754.256422
1100	12122.266602	141.330078	-187500.015625	-187500.015625	-187500.015625	-187500.015625	-187500.015625	-187500.015625	460.000000	445.000000	1019.000000	1608033754.256423
1101	12161.449219	188.514603	-187500.015625	-187500.015625	-187500.015625	-187500.015625	-187500.015625	-187500.015625	460.000000	445.000000	1018.000000	1608033754.256425
1102	12102.597656	158.116241	-187500.015625	-187500.015625	-187500.015625	-187500.015625	-187500.015625	-187500.015625	460.000000	445.000000	1018.000000	1608033754.256426
1103	12024.142578	94.391411	-187500.015625	-187500.015625	-187500.015625	-187500.015625	-187500.015625	-187500.015625	460.000000	445.000000	1019.000000	1608033754.256428
1104	12029.328125	77.761719	-187500.015625	-187500.015625	-187500.015625	-187500.015625	-187500.015625	-187500.015625	461.000000	446.000000	1019.000000	1608033754.256429
1105	12108.811523	128.567230	-187500.015625	-187500.015625	-187500.015625	-187500.015625	-187500.015625	-187500.015625	460.000000	445.000000	1018.000000	1608033754.256431
1106	12144.395508	170.297928	-187500.015625	-187500.015625	-187500.015625	-187500.015625	-187500.015625	-187500.015625	460.000000	445.000000	1019.000000	1608033754.256433
1107	12087.375977	143.319382	-187500.015625	-187500.015625	-187500.015625	-187500.015625	-187500.015625	-187500.015625	460.000000	445.000000	1019.000000	1608033754.256434
1108	12011.581055	82.410881	-187500.015625	-187500.015625	-187500.015625	-187500.015625	-187500.015625	-187500.015625	460.000000	445.000000	1019.000000	1608033754.256436
1109	12026.042969	75.012451	-187500.015625	-187500.015625	-187500.015625	-187500.015625	-187500.015625	-187500.015625	461.000000	446.000000	1019.000000	1608033754.256437
1110	12109.638672	130.824753	-187500.015625	-187500.015625	-187500.015625	-187500.015625	-187500.015625	-187500.015625	460.000000	445.000000	1018.000000	1608033754.256439
1111	12147.479492	173.605988	-187500.015625	-187500.015625	-187500.015625	-187500.015625	-187500.015625	-187500.015625	460.000000	445.000000	1019.000000	1608033754.256440
1112	12087.509766	140.883041	-187500.015625	-187500.015625	-187500.015625	-187500.015625	-187500.015625	-187500.015625	460.000000	445.000000	1018.000000	1608033754.256442
1113	12008.608398	74.453659	-187500.015625	-187500.015625	-187500.015625	-187500.015625	-187500.015625	-187500.015625	460.000000	445.000000	1019.000000	1608033754.256444
1114	12025.484375	69.312759	-187500.015625	-187500.015625	-187500.015625	-187500.015625	-187500.015625	-187500.015625	461.000000	445.000000	1019.000000	1608033754.256445
1115	12111.761719	130.936508	-187500.015625	-187500.015625	-187500.015625	-187500.015625	-187500.015625	-187500.015625	461.000000	444.000000	1018.000000	1608033754.256447
1116	12142.271484	167.816895	-187500.015625	-187500.015625	-187500.015625	-187500.015625	-187500.015625	-187500.015625	460.000000	445.000000	1019.000000	1608033754.256449
1117	12081.251953	136.524445	-187500.015625	-187500.015625	-187500.015625	-187500.015625	-187500.015625	-187500.015625	460.000000	445.000000	1019.000000	1608033754.256451
1118	12010.731445	83.886093	-187500.015625	-187500.015625	-187500.015625	-187500.015625	-187500.015625	-187500.015625	460.000000	445.000000	1018.000000	1608033754.256452
1119	12020.186523	71.391472	-187500.015625	-187500.015625	-187500.015625	-187500.015625	-187500.015625	-187500.015625	460.000000	445.000000	1018.000000	1608033754.256454
1120	12108.341797	131.629425	-187500.015625	-187500.015625	-187500.015625	-187500.015625	-187500.015625	-187500.015625	460.000000	445.000000	1018.000000	1608033754.256456
1121	12147.413086	174.634171	-187500.015625	-187500.015625	-187500.015625	-187500.015625	-187500.015625	-187500.015625	460.000000	445.000000	1018.000000	1608033754.256457
1122	12096.227539	151.947159	-187500.015625	-187500.015625	-187500.015625	-187500.015625	-187500.015625	-187500.015625	460.000000	445.000000	1018.000000	1608033754.256459
1123	12023.047852	93.340881	-187500.015625	-187500.015625	-187500.015625	-187500.015625	-187500.015625	-187500.015625	460.000000	445.000000	1019.000000	1608033754.256460
1124	12030.222656	78.544029	-187500.015625	-187500.015625	-187500.015625	-187500.015625	-187500.015625	-187500.015625	460.000000	446.000000	1018.000000	1608033754.256462
1125	12110.375977	129.483658	-187500.015625	-187500.015625	-187500.015625	-187500.015625	-187500.015625	-187500.015625	460.000000	445.000000	1018.000000	1608033754.256464
1126	12148.977539	175.036499	-187500.015625	-187500.015625	-187500.015625	-187500.015625	-187500.015625	-187500.015625	460.000000	445.000000	1018.000000	1608033754.256465
1127	12096.293945	154.070572	-187500.015625	-187500.015625	-187500.015625	-187500.015625	-187500.015625	-187500.015625	460.000000	445.000000	1018.000000	1608033754.256467
1128	12019.001953	90.792786	-187500.015625	-187500.015625	-187500.015625	-187500.015625	-187500.015625	-187500.015625	460.000000	445.000000	1018.000000	1608033754.256468
1129	12023.717773	71.391472	-187500.015625	-187500.015625	-187500.015625	-187500.015625	-187500.015625	-187500.015625	460.000000	446.000000	1018.000000	1608033754.256470
1130	12106.531250	126.130890	-187500.015625	-187500.015625	-187500.015625	-187500.015625	-187500.015625	-187500.015625	460.000000	445.000000	1018.000000	1608033754.256471
1131	12143.322266	168.576843	-187500.015625	-187500.015625	-187500.015625	-187500.015625	-187500.015625	-187500.015625	460.000000	446.000000	1018.000000	1608033754.256473
1132	12090.192383	143.252319	-187500.015625	-187500.015625	-187500.015625	-187500.015625	-187500.015625	-187500.015625	460.000000	445.000000	1018.000000	1608033754.256474
1133	12018.287109	90.211639	-187500.015625	-187500.015625	-187500.015625	-187500.015625	-187500.015625	-187500.015625	460.000000	445.000000	1018.000000	1608033754.256476
1134	12025.304688	78.924004	-187500.015625	-187500.015625	-187500.015625	-187500.015625	-187500.015625	-187500.015625	461.000000	445.000000	1018.000000	1608033754.256478
1135	12107.224609	132.255264	-187500.015625	-187500.015625	-187500.015625	-187500.015625	-187500.015625	-187500.015625	460.000000	445.000000	1019.000000	1608033754.256479
1136	12145.244141	173.248367	-187500.015625	-187500.015625	-187500.015625	-187500.015625	-187500.015625	-187500.015625	460.000000	445.000000	1019.000000	1608033754.256481
1137	12092.740234	151.522476	-187500.015625	-187500.015625	-187500.015625	-187500.015625	-187500.015625	-187500.015625	460.000000	445.000000	1019.000000	1608033754.256482
1138	12012.005859	89.138756	-187500.015625	-187500.015625	-187500.015625	-187500.015625	-187500.015625	-187500.015625	460.000000	446.000000	1018.000000	1608033754.256484
1139	12010.441406	66.339973	-187500.015625	-187500.015625	-187500.015625	-187500.015625	-187500.015625	-187500.015625	460.000000	445.000000	1019.000000	1608033754.256486
1140	12094.327148	122.331093	-187500.015625	-187500.015625	-187500.015625	-187500.015625	-187500.015625	-187500.015625	460.000000	445.000000	1019.000000	1608033754.256487
1141	12141.802734	174.276550	-187500.015625	-187500.015625	-187500.015625	-187500.015625	-187500.015625	-187500.015625	460.000000	446.000000	1019.000000	1608033754.256490
1142	12092.874023	157.088058	-187500.015625	-187500.015625	-187500.015625	-187500.015625	-187500.015625	-187500.015625	460.000000	445.000000	1019.000000	1608033754.256491
1143	12014.822266	96.693642	-187500.015625	-187500.015625	-187500.015625	-187500.015625	-187500.015625	-187500.015625	460.000000	445.000000	1018.000000	1608033754.256493
1144	12014.128906	72.821983	-187500.015625	-187500.015625	-187500.015625	-187500.015625	-187500.015625	-187500.015625	460.000000	446.000000	1018.000000	1608033754.256495
1145	12093.500000	120.699417	-187500.015625	-187500.015625	-187500.015625	-187500.015625	-187500.015625	-187500.015625	460.000000	445.000000	1018.000000	1608033754.256496
1146	12143.076172	172.644867	-187500.015625	-187500.015625	-187500.015625	-187500.015625	-187500.015625	-187500.015625	460.000000	446.000000	1018.000000	1608033754.256498
1147	12101.659180	160.753738	-187500.015625	-187500.015625	-187500.015625	-187500.015625	-187500.015625	-187500.015625	460.000000	446.000000	1018.000000	1608033754.256499
1148	12023.226562	99.867592	-187500.015625	-187500.015625	-187500.015625	-187500.015625	-187500.015625	-187500.015625	460.000000	445.000000	1018.000000	1608033754.256501
1149	12023.852539	81.047424	-187500.015625	-187500.015625	-187500.015625	-187500.015625	-187500.015625	-187500.015625	460.000000	446.000000	1018.000000	1608033754.256502
1150	12100.206055	128.254303	-187500.015625	-187500.015625	-187500.015625	-187500.015625	-187500.015625	-187500.015625	460.000000	445.000000	1019.000000	1608033754.256504
1151	12146.563477	177.785767	-187500.015625	-187500.015625	-187500.015625	-187500.015625	-187500.015625	-187500.015625	460.000000	446.000000	1018.000000	1608033754.256505
1152	12095.624023	155.344620	-187500.015625	-187500.015625	-187500.015625	-187500.015625	-187500.015625	-187500.015625	460.000000	445.000000	1018.000000	1608033754.256507
1153	12017.817383	93.162071	-187500.015625	-187500.015625	-187500.015625	-187500.015625	-187500.015625	-187500.015625	460.000000	444.000000	1018.000000	1608033754.256509
1154	12019.515625	74.006622	-187500.015625	-187500.015625	-187500.015625	-187500.015625	-187500.015625	-187500.015625	460.000000	446.000000	1019.000000	1608033754.256510
1155	12095.914062	120.341789	-187500.015625	-187500.015625	-187500.015625	-187500.015625	-187500.015625	-187500.015625	460.000000	445.000000	1019.000000	1608033754.256512
1156	12146.742188	174.768280	-187500.015625	-187500.015625	-187500.015625	-187500.015625	-187500.015625	-187500.015625	460.000000	445.000000	1018.000000	1608033754.256514
1157	12106.375000	162.407776	-187500.015625	-187500.015625	-187500.015625	-187500.015625	-187500.015625	-187500.015625	460.000000	445.000000	1018.000000	1608033754.256515
1158	12029.664062	100.784012	-187500.015625	-187500.015625	-187500.015625	-187500.015625	-187500.015625	-187500.015625	460.000000	445.000000	1019.000000	1608033754.256517
1159	12024.478516	74.386604	-187500.015625	-187500.015625	-187500.015625	-187500.015625	-187500.015625	-187500.015625	460.000000	445.000000	1019.000000	1608033754.256518
1160	12102.083008	124.409805	-187500.015625	-187500.015625	-187500.015625	-187500.015625	-187500.015625	-187500.015625	460.000000	444.000000	1019.000000	1608033754.256520
1161	12153.268555	178.881012	-187500.015625	-187500.015625	-187500.015625	-187500.015625	-187500.015625	-187500.015625	460.000000	446.000000	1019.000000	1608033754.256522
1162	12107.448242	158.540924	-187500.015625	-187500.015625	-187500.015625	-187500.015625	-187500.015625	-187500.015625	459.000000	445.000000	1019.000000	1608033754.256523
1163	12023.785156	91.776260	-187500.015625	-187500.015625	-187500.015625	-187500.015625	-187500.015625	-187500.015625	460.000000	445.000000	1019.000000	1608033754.256525
1164	12012.966797	63.836578	-187500.015625	-187500.015625	-187500.015625	-187500.015625	-187500.015625	-187500.015625	460.000000	446.000000	1018.000000	1608033754.256527
1165	12094.550781	116.966675	-187500.015625	-187500.015625	-187500.015625	-187500.015625	-187500.015625	-187500.015625	460.000000	445.000000	1018.000000	1608033754.256529
1166	12149.312500	172.331940	-187500.015625	-187500.015625	-187500.015625	-187500.015625	-187500.015625	-187500.015625	460.000000	446.000000	1018.000000	1608033754.256530
1167	12109.571289	163.123032	-187500.015625	-187500.015625	-187500.015625	-187500.015625	-187500.015625	-187500.015625	460.000000	445.000000	1018.000000	1608033754.256532
1168	12030.356445	102.683907	-187500.015625	-187500.015625	-187500.015625	-187500.015625	-187500.015625	-187500.015625	460.000000	445.000000	1019.000000	1608033754.256533
1169	12025.550781	81.874435	-187500.015625	-187500.015625	-187500.015625	-187500.015625	-187500.015625	-187500.015625	460.000000	445.000000	1019.000000	1608033754.256535
1170	12101.278320	128.857803	-187500.015625	-187500.015625	-187500.015625	-187500.015625	-187500.015625	-187500.015625	460.000000	445.000000	1019.000000	1608033754.256536
1171	12147.524414	173.605988	-187500.015625	-187500.015625	-187500.015625	-187500.015625	-187500.015625	-187500.015625	460.000000	445.000000	1019.000000	1608033754.256538
1172	12106.330078	158.943253	-187500.015625	-187500.015625	-187500.015625	-187500.015625	-187500.015625	-187500.015625	460.000000	445.000000	1019.000000	1608033754.256540
1173	12031.294922	107.198959	-187500.015625	-187500.015625	-187500.015625	-187500.015625	-187500.015625	-187500.015625	460.000000	444.000000	1019.000000	1608033754.256541
1174	12023.204102	82.232063	-187500.015625	-187500.015625	-187500.015625	-187500.015625	-187500.015625	-187500.015625	460.000000	445.000000	1019.000000	1608033754.256543
1175	12101.881836	130.310669	-187500.015625	-187500.015625	-187500.015625	-187500.015625	-187500.015625	-187500.015625	460.000000	445.000000	1018.000000	1608033754.256544
1176	12156.420898	183.127838	-187500.015625	-187500.015625	-187500.015625	-187500.015625	-187500.015625	-187500.015625	460.000000	445.000000	1019.000000	1608033754.256546
1177	12116.075195	169.001541	-187500.015625	-187500.015625	-187500.015625	-187500.015625	-187500.015625	-187500.015625	460.000000	446.000000	1018.000000	1608033754.256548
1178	12035.586914	108.852989	-187500.015625	-187500.015625	-187500.015625	-187500.015625	-187500.015625	-187500.015625	460.000000	445.000000	1018.000000	1608033754.256549
1179	12025.327148	87.194153	-187500.015625	-187500.015625	-187500.015625	-187500.015625	-187500.015625	-187500.015625	460.000000	446.000000	1018.000000	1608033754.256551
1180	12097.389648	128.120193	-187500.015625	-187500.015625	-187500.015625	-187500.015625	-187500.015625	-187500.015625	460.000000	445.000000	1018.000000	1608033754.256552
1181	12147.569336	176.869354	-187500.015625	-187500.015625	-187500.015625	-187500.015625	-187500.015625	-187500.015625	460.000000	445.000000	1018.000000	1608033754.256554
1182	12108.789062	166.632248	-187500.015625	-187500.015625	-187500.015625	-187500.015625	-187500.015625	-187500.015625	460.000000	445.000000	1019.000000	1608033754.256555
1183	12024.433594	103.063889	-187500.015625	-187500.015625	-187500.015625	-187500.015625	-187500.015625	-187500.015625	460.000000	445.000000	1018.000000	1608033754.256558
1184	12016.096680	79.974541	-187500.015625	-187500.015625	-187500.015625	-187500.015625	-187500.015625	-187500.015625	460.000000	446.000000	1019.000000	1608033754.256559
1185	12085.095703	119.157143	-187500.015625	-187500.015625	-187500.015625	-187500.015625	-187500.015625	-187500.015625	460.000000	445.000000	1018.000000	1608033754.256561
1186	12141.221680	173.136612	-187500.015625	-187500.015625	-187500.015625	-187500.015625	-187500.015625	-187500.015625	460.000000	445.000000	1018.000000	1608033754.256563
1187	12104.251953	161.781921	-187500.015625	-187500.015625	-187500.015625	-187500.015625	-187500.015625	-187500.015625	460.000000	445.000000	1018.000000	1608033754.256565
1188	12022.578125	97.990044	-187500.015625	-187500.015625	-187500.015625	-187500.015625	-187500.015625	-187500.015625	460.000000	445.000000	1017.000000	1608033754.256567
1189	12009.546875	63.769524	-187500.015625	-187500.015625	-187500.015625	-187500.015625	-187500.015625	-187500.015625	460.000000	446.000000	1018.000000	1608033754.256568
1190	12089.231445	113.882133	-187500.015625	-187500.015625	-187500.015625	-187500.015625	-187500.015625	-187500.015625	460.000000	445.000000	1018.000000	1608033754.256570
1191	12144.752930	172.846039	-187500.015625	-187500.015625	-187500.015625	-187500.015625	-187500.015625	-187500.015625	460.000000	445.000000	1018.000000	1608033754.256571
1192	12104.162109	160.552582	-187500.015625	-187500.015625	-187500.015625	-187500.015625	-187500.015625	-187500.015625	460.000000	445.000000	1019.000000	1608033754.256573
1193	12023.740234	100.493439	-187500.015625	-187500.015625	-187500.015625	-187500.015625	-187500.015625	-187500.015625	460.000000	445.000000	1019.000000	1608033754.256575
1194	12014.128906	75.526543	-187500.015625	-187500.015625	-187500.015625	-187500.015625	-187500.015625	-187500.015625	460.000000	446.000000	1018.000000	1608033754.256576
1195	12088.135742	115.983200	-187500.015625	-187500.015625	-187500.015625	-187500.015625	-187500.015625	-187500.015625	460.000000	445.000000	1019.000000	1608033754.256578
1196	12142.070312	165.089981	-187500.015625	-187500.015625	-187500.015625	-187500.015625	-187500.015625	-187500.015625	460.000000	445.000000	1019.000000	1608033754.256579
1197	12106.665039	158.071533	-187500.015625	-187500.015625	-187500.015625	-187500.015625	-187500.015625	-187500.015625	460.000000	445.000000	1018.000000	1608033754.256581
1198	12026.377930	101.342804	-187500.015625	-187500.015625	-187500.015625	-187500.015625	-187500.015625	-187500.015625	460.000000	444.000000	1019.000000	1608033754.256582
1199	12010.843750	72.330246	-187500.015625	-187500.015625	-187500.015625	-187500.015625	-187500.015625	-187500.015625	460.000000	446.000000	1018.000000	1608033754.256584
1200	12079.195312	108.651825	-187500.015625	-187500.015625	-187500.015625	-187500.015625	-187500.015625	-187500.015625	460.000000	445.000000	1019.000000	1608033754.256586
1201	12134.493164	160.954910	-187500.015625	-187500.015625	-187500.015625	-187500.015625	-187500.015625	-187500.015625	460.000000	446.000000	1018.000000	1608033754.256587
1202	12099.668945	152.841217	-187500.015625	-187500.015625	-187500.015625	-187500.015625	-187500.015625	-187500.015625	460.000000	445.000000	1019.000000	1608033754.256589
1203	12018.488281	94.190247	-187500.015625	-187500.015625	-187500.015625	-187500.015625	-187500.015625	-187500.015625	460.000000	445.000000	1019.000000	1608033754.735772
1204	12001.880859	66.407028	-187500.015625	-187500.015625	-187500.015625	-187500.015625	-187500.015625	-187500.015625	460.000000	446.000000	1017.000000	1608033754.735917
1205	12073.182617	109.568245	-187500.015625	-187500.015625	-187500.015625	-187500.015625	-187500.015625	-187500.015625	460.000000	445.000000	1018.000000	1608033754.735919
1206	12131.990234	163.503006	-187500.015625	-187500.015625	-187500.015625	-187500.015625	-187500.015625	-187500.015625	460.000000	445.000000	1018.000000	1608033754.735921
1207	12101.323242	155.881058	-187500.015625	-187500.015625	-187500.015625	-187500.015625	-187500.015625	-187500.015625	460.000000	445.000000	1018.000000	1608033754.735922
1208	12020.879883	94.994911	-187500.015625	-187500.015625	-187500.015625	-187500.015625	-187500.015625	-187500.015625	460.000000	444.000000	1018.000000	1608033754.735924
1209	12001.165039	58.852142	-187500.015625	-187500.015625	-187500.015625	-187500.015625	-187500.015625	-187500.015625	460.000000	445.000000	1018.000000	1608033754.735926
1210	12069.852539	98.682945	-187500.015625	-187500.015625	-187500.015625	-187500.015625	-187500.015625	-187500.015625	460.000000	445.000000	1019.000000	1608033754.735930
1211	12130.492188	155.702240	-187500.015625	-187500.015625	-187500.015625	-187500.015625	-187500.015625	-187500.015625	460.000000	445.000000	1018.000000	1608033754.735932
1212	12099.557617	152.282425	-187500.015625	-187500.015625	-187500.015625	-187500.015625	-187500.015625	-187500.015625	460.000000	445.000000	1019.000000	1608033754.735933
1213	12022.623047	101.633377	-187500.015625	-187500.015625	-187500.015625	-187500.015625	-187500.015625	-187500.015625	460.000000	445.000000	1019.000000	1608033754.735935
1214	12002.059570	68.865723	-187500.015625	-187500.015625	-187500.015625	-187500.015625	-187500.015625	-187500.015625	460.000000	446.000000	1018.000000	1608033754.735937
1215	12072.467773	107.288368	-187500.015625	-187500.015625	-187500.015625	-187500.015625	-187500.015625	-187500.015625	460.000000	444.000000	1018.000000	1608033754.735939
1216	12135.611328	163.972397	-187500.015625	-187500.015625	-187500.015625	-187500.015625	-187500.015625	-187500.015625	460.000000	445.000000	1018.000000	1608033754.735940
1217	12103.714844	154.875229	-187500.015625	-187500.015625	-187500.015625	-187500.015625	-187500.015625	-187500.015625	460.000000	446.000000	1018.000000	1608033754.735942
1218	12020.790039	94.234955	-187500.015625	-187500.015625	-187500.015625	-187500.015625	-187500.015625	-187500.015625	460.000000	445.000000	1018.000000	1608033754.735944
1219	12000.114258	61.780220	-187500.015625	-187500.015625	-187500.015625	-187500.015625	-187500.015625	-187500.015625	460.000000	446.000000	1018.000000	1608033754.735945
1220	12068.220703	97.185379	-187500.015625	-187500.015625	-187500.015625	-187500.015625	-187500.015625	-187500.015625	460.000000	445.000000	1018.000000	1608033754.735947
1221	12129.777344	155.434021	-187500.015625	-187500.015625	-187500.015625	-187500.015625	-187500.015625	-187500.015625	460.000000	446.000000	1018.000000	1608033754.735948
1222	12105.100586	157.713898	-187500.015625	-187500.015625	-187500.015625	-187500.015625	-187500.015625	-187500.015625	460.000000	445.000000	1019.000000	1608033754.735950
1223	12023.696289	99.353500	-187500.015625	-187500.015625	-187500.015625	-187500.015625	-187500.015625	-187500.015625	460.000000	445.000000	1018.000000	1608033754.735952
1224	11997.164062	60.729687	-187500.015625	-187500.015625	-187500.015625	-187500.015625	-187500.015625	-187500.015625	460.000000	445.000000	1019.000000	1608033754.735953
1225	12062.542969	97.833580	-187500.015625	-187500.015625	-187500.015625	-187500.015625	-187500.015625	-187500.015625	460.000000	445.000000	1018.000000	1608033754.735955
1226	12125.821289	155.255219	-187500.015625	-187500.015625	-187500.015625	-187500.015625	-187500.015625	-187500.015625	460.000000	445.000000	1019.000000	1608033754.735956
1227	12102.552734	158.809143	-187500.015625	-187500.015625	-187500.015625	-187500.015625	-187500.015625	-187500.015625	460.000000	446.000000	1019.000000	1608033754.735958
1228	12020.901367	100.828712	-187500.015625	-187500.015625	-187500.015625	-187500.015625	-187500.015625	-187500.015625	460.000000	446.000000	1018.000000	1608033754.735960
1229	11997.477539	64.350670	-187500.015625	-187500.015625	-187500.015625	-187500.015625	-187500.015625	-187500.015625	460.000000	445.000000	1019.000000	1608033754.735961
1230	12068.399414	100.269920	-187500.015625	-187500.015625	-187500.015625	-187500.015625	-187500.015625	-187500.015625	460.000000	445.000000	1018.000000	1608033754.735963
1231	12129.442383	153.601181	-187500.015625	-187500.015625	-187500.015625	-187500.015625	-187500.015625	-187500.015625	460.000000	446.000000	1018.000000	1608033754.735964
1232	12096.673828	147.320343	-187500.015625	-187500.015625	-187500.015625	-187500.015625	-187500.015625	-187500.015625	460.000000	445.000000	1018.000000	1608033754.735966
1233	12015.313477	92.312698	-187500.015625	-187500.015625	-187500.015625	-187500.015625	-187500.015625	-187500.015625	460.000000	445.000000	1018.000000	1608033754.735968
1234	11991.531250	59.321529	-187500.015625	-187500.015625	-187500.015625	-187500.015625	-187500.015625	-187500.015625	460.000000	446.000000	1018.000000	1608033754.735970
1235	12059.838867	99.241745	-187500.015625	-187500.015625	-187500.015625	-187500.015625	-187500.015625	-187500.015625	460.000000	445.000000	1019.000000	1608033754.735972
1236	12127.184570	161.334885	-187500.015625	-187500.015625	-187500.015625	-187500.015625	-187500.015625	-187500.015625	460.000000	445.000000	1018.000000	1608033754.735973
1237	12109.079102	166.989883	-187500.015625	-187500.015625	-187500.015625	-187500.015625	-187500.015625	-187500.015625	460.000000	445.000000	1019.000000	1608033754.735975
1238	12033.932617	112.697495	-187500.015625	-187500.015625	-187500.015625	-187500.015625	-187500.015625	-187500.015625	460.000000	444.000000	1019.000000	1608033754.735976
1239	12002.528320	67.234047	-187500.015625	-187500.015625	-187500.015625	-187500.015625	-187500.015625	-187500.015625	460.000000	445.000000	1019.000000	1608033754.735978
1240	12063.503906	95.196075	-187500.015625	-187500.015625	-187500.015625	-187500.015625	-187500.015625	-187500.015625	460.000000	445.000000	1019.000000	1608033754.735980
1241	12131.654297	159.703201	-187500.015625	-187500.015625	-187500.015625	-187500.015625	-187500.015625	-187500.015625	460.000000	445.000000	1019.000000	1608033754.735981
1242	12106.553711	161.044312	-187500.015625	-187500.015625	-187500.015625	-187500.015625	-187500.015625	-187500.015625	460.000000	445.000000	1019.000000	1608033754.735983
1243	12017.996094	94.860802	-187500.015625	-187500.015625	-187500.015625	-187500.015625	-187500.015625	-187500.015625	460.000000	445.000000	1018.000000	1608033754.735984
1244	11991.128906	57.578091	-187500.015625	-187500.015625	-187500.015625	-187500.015625	-187500.015625	-187500.015625	460.000000	446.000000	1018.000000	1608033754.735986
1245	12058.743164	96.090149	-187500.015625	-187500.015625	-187500.015625	-187500.015625	-187500.015625	-187500.015625	460.000000	446.000000	1018.000000	1608033754.735988
1246	12123.496094	154.763474	-187500.015625	-187500.015625	-187500.015625	-187500.015625	-187500.015625	-187500.015625	460.000000	445.000000	1018.000000	1608033754.735990
1247	12102.642578	156.641022	-187500.015625	-187500.015625	-187500.015625	-187500.015625	-187500.015625	-187500.015625	460.000000	446.000000	1018.000000	1608033754.735991
1248	12029.440430	109.434135	-187500.015625	-187500.015625	-187500.015625	-187500.015625	-187500.015625	-187500.015625	460.000000	445.000000	1018.000000	1608033754.735993
1249	11999.645508	71.056190	-187500.015625	-187500.015625	-187500.015625	-187500.015625	-187500.015625	-187500.015625	460.000000	446.000000	1018.000000	1608033754.735994
1250	12059.235352	97.364197	-187500.015625	-187500.015625	-187500.015625	-187500.015625	-187500.015625	-187500.015625	460.000000	445.000000	1018.000000	1608033754.735996
1251	12126.581055	155.814011	-187500.015625	-187500.015625	-187500.015625	-187500.015625	-187500.015625	-187500.015625	460.000000	445.000000	1019.000000	1608033754.735998
1252	12109.191406	162.296005	-187500.015625	-187500.015625	-187500.015625	-187500.015625	-187500.015625	-187500.015625	460.000000	445.000000	1019.000000	1608033754.735999
1253	12029.887695	110.283501	-187500.015625	-187500.015625	-187500.015625	-187500.015625	-187500.015625	-187500.015625	460.000000	445.000000	1019.000000	1608033754.736001
1254	11998.639648	72.553757	-187500.015625	-187500.015625	-187500.015625	-187500.015625	-187500.015625	-187500.015625	460.000000	446.000000	1019.000000	1608033754.736003
1255	12061.089844	103.712090	-187500.015625	-187500.015625	-187500.015625	-187500.015625	-187500.015625	-187500.015625	461.000000	445.000000	1019.000000	1608033754.736004
1256	12129.061523	162.966568	-187500.015625	-187500.015625	-187500.015625	-187500.015625	-187500.015625	-187500.015625	460.000000	445.000000	1018.000000	1608033754.736006
1257	12108.945312	164.240616	-187500.015625	-187500.015625	-187500.015625	-187500.015625	-187500.015625	-187500.015625	460.000000	445.000000	1018.000000	1608033754.736008
1258	12031.898438	110.708183	-187500.015625	-187500.015625	-187500.015625	-187500.015625	-187500.015625	-187500.015625	460.000000	445.000000	1018.000000	1608033754.736010
1259	12001.589844	73.850159	-187500.015625	-187500.015625	-187500.015625	-187500.015625	-187500.015625	-187500.015625	460.000000	446.000000	1017.000000	1608033754.736012
1260	12060.419922	99.152336	-187500.015625	-187500.015625	-187500.015625	-187500.015625	-187500.015625	-187500.015625	460.000000	445.000000	1018.000000	1608033754.736013
1261	12129.419922	158.764435	-187500.015625	-187500.015625	-187500.015625	-187500.015625	-187500.015625	-187500.015625	460.000000	446.000000	1018.000000	1608033754.736015
1262	12111.583008	163.324188	-187500.015625	-187500.015625	-187500.015625	-187500.015625	-187500.015625	-187500.015625	460.000000	445.000000	1019.000000	1608033754.736016
1263	12033.285156	110.752892	-187500.015625	-187500.015625	-187500.015625	-187500.015625	-187500.015625	-187500.015625	460.000000	445.000000	1019.000000	1608033754.736018
1264	12003.467773	73.850159	-187500.015625	-187500.015625	-187500.015625	-187500.015625	-187500.015625	-187500.015625	460.000000	445.000000	1019.000000	1608033754.736019
1265	12061.873047	102.885078	-187500.015625	-187500.015625	-187500.015625	-187500.015625	-187500.015625	-187500.015625	460.000000	445.000000	1019.000000	1608033754.736021
1266	12127.474609	158.563263	-187500.015625	-187500.015625	-187500.015625	-187500.015625	-187500.015625	-187500.015625	460.000000	445.000000	1019.000000	1608033754.736023
1267	12109.191406	163.100677	-187500.015625	-187500.015625	-187500.015625	-187500.015625	-187500.015625	-187500.015625	460.000000	445.000000	1019.000000	1608033754.736024
1268	12030.155273	109.411789	-187500.015625	-187500.015625	-187500.015625	-187500.015625	-187500.015625	-187500.015625	460.000000	445.000000	1019.000000	1608033754.736026
1269	11996.784180	65.512962	-187500.015625	-187500.015625	-187500.015625	-187500.015625	-187500.015625	-187500.015625	460.000000	446.000000	1018.000000	1608033754.736027
1270	12057.067383	94.167892	-187500.015625	-187500.015625	-187500.015625	-187500.015625	-187500.015625	-187500.015625	460.000000	445.000000	1018.000000	1608033754.736029
1271	12127.765625	158.809143	-187500.015625	-187500.015625	-187500.015625	-187500.015625	-187500.015625	-187500.015625	460.000000	445.000000	1018.000000	1608033754.736031
1272	12114.264648	168.263931	-187500.015625	-187500.015625	-187500.015625	-187500.015625	-187500.015625	-187500.015625	460.000000	445.000000	1018.000000	1608033754.736032
1273	12031.339844	109.098862	-187500.015625	-187500.015625	-187500.015625	-187500.015625	-187500.015625	-187500.015625	460.000000	445.000000	1017.000000	1608033754.736034
1274	11993.341797	65.132980	-187500.015625	-187500.015625	-187500.015625	-187500.015625	-187500.015625	-187500.015625	460.000000	445.000000	1018.000000	1608033754.736036
1275	12049.936523	92.066833	-187500.015625	-187500.015625	-187500.015625	-187500.015625	-187500.015625	-187500.015625	460.000000	445.000000	1018.000000	1608033754.736037
1276	12122.848633	155.366974	-187500.015625	-187500.015625	-187500.015625	-187500.015625	-187500.015625	-187500.015625	460.000000	445.000000	1019.000000	1608033754.736039
1277	12112.700195	167.548676	-187500.015625	-187500.015625	-187500.015625	-187500.015625	-187500.015625	-187500.015625	460.000000	445.000000	1019.000000	1608033754.736040
1278	12033.418945	112.362213	-187500.015625	-187500.015625	-187500.015625	-187500.015625	-187500.015625	-187500.015625	460.000000	444.000000	1018.000000	1608033754.736042
1279	11993.856445	67.144638	-187500.015625	-187500.015625	-187500.015625	-187500.015625	-187500.015625	-187500.015625	460.000000	445.000000	1019.000000	1608033754.736044
1280	12051.077148	92.782089	-187500.015625	-187500.015625	-187500.015625	-187500.015625	-187500.015625	-187500.015625	460.000000	444.000000	1018.000000	1608033754.736046
1281	12121.126953	152.528305	-187500.015625	-187500.015625	-187500.015625	-187500.015625	-187500.015625	-187500.015625	460.000000	445.000000	1019.000000	1608033754.736048
1282	12106.799805	160.485519	-187500.015625	-187500.015625	-187500.015625	-187500.015625	-187500.015625	-187500.015625	460.000000	445.000000	1018.000000	1608033754.736050
1283	12024.031250	102.259224	-187500.015625	-187500.015625	-187500.015625	-187500.015625	-187500.015625	-187500.015625	460.000000	445.000000	1019.000000	1608033754.736051
1284	11986.502930	60.193245	-187500.015625	-187500.015625	-187500.015625	-187500.015625	-187500.015625	-187500.015625	460.000000	446.000000	1019.000000	1608033754.736053
1285	12049.624023	92.670326	-187500.015625	-187500.015625	-187500.015625	-187500.015625	-187500.015625	-187500.015625	460.000000	445.000000	1019.000000	1608033754.736054
1286	12125.910156	156.529266	-187500.015625	-187500.015625	-187500.015625	-187500.015625	-187500.015625	-187500.015625	460.000000	445.000000	1018.000000	1608033754.736056
1287	12113.549805	163.190079	-187500.015625	-187500.015625	-187500.015625	-187500.015625	-187500.015625	-187500.015625	460.000000	445.000000	1018.000000	1608033754.736058
1288	12039.677734	118.754814	-187500.015625	-187500.015625	-187500.015625	-187500.015625	-187500.015625	-187500.015625	460.000000	445.000000	1018.000000	1608033754.736059
1289	12002.506836	77.515846	-187500.015625	-187500.015625	-187500.015625	-187500.015625	-187500.015625	-187500.015625	460.000000	445.000000	1018.000000	1608033754.736061
1290	12053.892578	96.894806	-187500.015625	-187500.015625	-187500.015625	-187500.015625	-187500.015625	-187500.015625	460.000000	445.000000	1019.000000	1608033754.736062
1291	12127.139648	158.607971	-187500.015625	-187500.015625	-187500.015625	-187500.015625	-187500.015625	-187500.015625	460.000000	445.000000	1018.000000	1608033754.736064
1292	12118.422852	173.538940	-187500.015625	-187500.015625	-187500.015625	-187500.015625	-187500.015625	-187500.015625	460.000000	445.000000	1019.000000	1608033754.736066
1293	12040.661133	120.610008	-187500.015625	-187500.015625	-187500.015625	-187500.015625	-187500.015625	-187500.015625	460.000000	444.000000	1019.000000	1608033754.736067
1294	12002.618164	82.679100	-187500.015625	-187500.015625	-187500.015625	-187500.015625	-187500.015625	-187500.015625	460.000000	445.000000	1019.000000	1608033754.736069
1295	12052.261719	100.426384	-187500.015625	-187500.015625	-187500.015625	-187500.015625	-187500.015625	-187500.015625	460.000000	445.000000	1019.000000	1608033754.736070
1296	12125.932617	155.232864	-187500.015625	-187500.015625	-187500.015625	-187500.015625	-187500.015625	-187500.015625	460.000000	444.000000	1019.000000	1608033754.736072
1297	12122.781250	170.521454	-187500.015625	-187500.015625	-187500.015625	-187500.015625	-187500.015625	-187500.015625	460.000000	445.000000	1018.000000	1608033754.736073
1298	12046.941406	122.264038	-187500.015625	-187500.015625	-187500.015625	-187500.015625	-187500.015625	-187500.015625	460.000000	445.000000	1018.000000	1608033754.736075
1299	12004.428711	80.198059	-187500.015625	-187500.015625	-187500.015625	-187500.015625	-187500.015625	-187500.015625	460.000000	446.000000	1018.000000	1608033754.736077
1300	12056.284180	105.209656	-187500.015625	-187500.015625	-187500.015625	-187500.015625	-187500.015625	-187500.015625	460.000000	445.000000	1018.000000	1608033754.736079
1301	12125.955078	158.451508	-187500.015625	-187500.015625	-187500.015625	-187500.015625	-187500.015625	-187500.015625	460.000000	445.000000	1018.000000	1608033754.736080
1302	12123.764648	175.304718	-187500.015625	-187500.015625	-187500.015625	-187500.015625	-187500.015625	-187500.015625	460.000000	445.000000	1018.000000	1608033754.736082
1303	12054.965820	134.848068	-187500.015625	-187500.015625	-187500.015625	-187500.015625	-187500.015625	-187500.015625	460.000000	445.000000	1018.000000	1608033754.736084
1304	12014.419922	92.156242	-187500.015625	-187500.015625	-187500.015625	-187500.015625	-187500.015625	-187500.015625	460.000000	445.000000	1018.000000	1608033754.736086
1305	12061.894531	106.237839	-187500.015625	-187500.015625	-187500.015625	-187500.015625	-187500.015625	-187500.015625	460.000000	445.000000	1018.000000	1608033754.736087
1306	12134.493164	161.960739	-187500.015625	-187500.015625	-187500.015625	-187500.015625	-187500.015625	-187500.015625	460.000000	445.000000	1018.000000	1608033754.736089
1307	12125.552734	175.304718	-187500.015625	-187500.015625	-187500.015625	-187500.015625	-187500.015625	-187500.015625	460.000000	445.000000	1018.000000	1608033754.736090
1308	12049.579102	127.807274	-187500.015625	-187500.015625	-187500.015625	-187500.015625	-187500.015625	-187500.015625	460.000000	445.000000	1018.000000	1608033754.736092
1309	12009.435547	85.897751	-187500.015625	-187500.015625	-187500.015625	-187500.015625	-187500.015625	-187500.015625	460.000000	445.000000	1020.000000	1608033754.736094
1310	12051.344727	94.346710	-187500.015625	-187500.015625	-187500.015625	-187500.015625	-187500.015625	-187500.015625	461.000000	445.000000	1018.000000	1608033754.736095
1311	12124.949219	154.338791	-187500.015625	-187500.015625	-187500.015625	-187500.015625	-187500.015625	-187500.015625	460.000000	444.000000	1019.000000	1608033754.736097
1312	12126.267578	178.165756	-187500.015625	-187500.015625	-187500.015625	-187500.015625	-187500.015625	-187500.015625	460.000000	445.000000	1018.000000	1608033754.736098
1313	12048.349609	128.321365	-187500.015625	-187500.015625	-187500.015625	-187500.015625	-187500.015625	-187500.015625	460.000000	445.000000	1018.000000	1608033754.736100
1314	12001.008789	78.700493	-187500.015625	-187500.015625	-187500.015625	-187500.015625	-187500.015625	-187500.015625	460.000000	445.000000	1018.000000	1608033754.736102
1315	12053.245117	101.275749	-187500.015625	-187500.015625	-187500.015625	-187500.015625	-187500.015625	-187500.015625	460.000000	446.000000	1018.000000	1608033754.736103
1316	12132.191406	167.146332	-187500.015625	-187500.015625	-187500.015625	-187500.015625	-187500.015625	-187500.015625	460.000000	444.000000	1018.000000	1608033754.736105
1317	12129.083984	182.211411	-187500.015625	-187500.015625	-187500.015625	-187500.015625	-187500.015625	-187500.015625	460.000000	446.000000	1019.000000	1608033754.736106
1318	12050.205078	130.735352	-187500.015625	-187500.015625	-187500.015625	-187500.015625	-187500.015625	-187500.015625	460.000000	444.000000	1018.000000	1608033754.736108
1319	11995.152344	71.927910	-187500.015625	-187500.015625	-187500.015625	-187500.015625	-187500.015625	-187500.015625	460.000000	445.000000	1019.000000	1608033754.736109
1320	12036.436523	83.729630	-187500.015625	-187500.015625	-187500.015625	-187500.015625	-187500.015625	-187500.015625	461.000000	445.000000	1019.000000	1608033754.736111
1321	12113.840820	145.576904	-187500.015625	-187500.015625	-187500.015625	-187500.015625	-187500.015625	-187500.015625	460.000000	445.000000	1019.000000	1608033754.736113
1322	12110.577148	160.507874	-187500.015625	-187500.015625	-187500.015625	-187500.015625	-187500.015625	-187500.015625	460.000000	445.000000	1019.000000	1608033754.736115
1323	12031.697266	110.708183	-187500.015625	-187500.015625	-187500.015625	-187500.015625	-187500.015625	-187500.015625	460.000000	445.000000	1019.000000	1608033755.216053
1324	11985.809570	65.490608	-187500.015625	-187500.015625	-187500.015625	-187500.015625	-187500.015625	-187500.015625	460.000000	445.000000	1018.000000	1608033755.216271
1325	12027.272461	76.085335	-187500.015625	-187500.015625	-187500.015625	-187500.015625	-187500.015625	-187500.015625	460.000000	445.000000	1018.000000	1608033755.216273
1326	12103.223633	133.283447	-187500.015625	-187500.015625	-187500.015625	-187500.015625	-187500.015625	-187500.015625	460.000000	445.000000	1018.000000	1608033755.216276
1327	12106.687500	152.975327	-187500.015625	-187500.015625	-187500.015625	-187500.015625	-187500.015625	-187500.015625	460.000000	445.000000	1018.000000	1608033755.216285
1328	12039.006836	116.005547	-187500.015625	-187500.015625	-187500.015625	-187500.015625	-187500.015625	-187500.015625	460.000000	445.000000	1018.000000	1608033755.216287
1329	11991.352539	70.832672	-187500.015625	-187500.015625	-187500.015625	-187500.015625	-187500.015625	-187500.015625	460.000000	445.000000	1018.000000	1608033755.216289
1330	12031.496094	79.214577	-187500.015625	-187500.015625	-187500.015625	-187500.015625	-187500.015625	-187500.015625	460.000000	444.000000	1019.000000	1608033755.216292
1331	12111.583008	140.815979	-187500.015625	-187500.015625	-187500.015625	-187500.015625	-187500.015625	-187500.015625	460.000000	445.000000	1018.000000	1608033755.216295
1332	12111.538086	157.065704	-187500.015625	-187500.015625	-187500.015625	-187500.015625	-187500.015625	-187500.015625	460.000000	445.000000	1019.000000	1608033755.216297
1333	12036.391602	110.283501	-187500.015625	-187500.015625	-187500.015625	-187500.015625	-187500.015625	-187500.015625	460.000000	445.000000	1019.000000	1608033755.216300
1334	11985.518555	61.154369	-187500.015625	-187500.015625	-187500.015625	-187500.015625	-187500.015625	-187500.015625	460.000000	446.000000	1018.000000	1608033755.216302
1335	12024.657227	68.373985	-187500.015625	-187500.015625	-187500.015625	-187500.015625	-187500.015625	-187500.015625	460.000000	445.000000	1018.000000	1608033755.216304
1336	12108.230469	139.117249	-187500.015625	-187500.015625	-187500.015625	-187500.015625	-187500.015625	-187500.015625	460.000000	445.000000	1018.000000	1608033755.216307
1337	12122.200195	173.315414	-187500.015625	-187500.015625	-187500.015625	-187500.015625	-187500.015625	-187500.015625	460.000000	445.000000	1018.000000	1608033755.216310
1338	12048.908203	123.113403	-187500.015625	-187500.015625	-187500.015625	-187500.015625	-187500.015625	-187500.015625	460.000000	445.000000	1018.000000	1608033755.216312
1339	11995.554688	71.883209	-187500.015625	-187500.015625	-187500.015625	-187500.015625	-187500.015625	-187500.015625	460.000000	445.000000	1018.000000	1608033755.216314
1340	12035.005859	83.237892	-187500.015625	-187500.015625	-187500.015625	-187500.015625	-187500.015625	-187500.015625	460.000000	445.000000	1018.000000	1608033755.216317
1341	12114.198242	143.565247	-187500.015625	-187500.015625	-187500.015625	-187500.015625	-187500.015625	-187500.015625	460.000000	445.000000	1018.000000	1608033755.216319
1342	12112.499023	157.065704	-187500.015625	-187500.015625	-187500.015625	-187500.015625	-187500.015625	-187500.015625	460.000000	445.000000	1019.000000	1608033755.216322
1343	12038.559570	113.859779	-187500.015625	-187500.015625	-187500.015625	-187500.015625	-187500.015625	-187500.015625	460.000000	444.000000	1019.000000	1608033755.216324
1344	11986.905273	65.043571	-187500.015625	-187500.015625	-187500.015625	-187500.015625	-187500.015625	-187500.015625	460.000000	445.000000	1018.000000	1608033755.216327
1345	12026.042969	73.045502	-187500.015625	-187500.015625	-187500.015625	-187500.015625	-187500.015625	-187500.015625	460.000000	445.000000	1018.000000	1608033755.216329
1346	12103.849609	130.288315	-187500.015625	-187500.015625	-187500.015625	-187500.015625	-187500.015625	-187500.015625	460.000000	445.000000	1018.000000	1608033755.216331
1347	12112.297852	154.852875	-187500.015625	-187500.015625	-187500.015625	-187500.015625	-187500.015625	-187500.015625	460.000000	445.000000	1019.000000	1608033755.216334
1348	12042.806641	117.480766	-187500.015625	-187500.015625	-187500.015625	-187500.015625	-187500.015625	-187500.015625	460.000000	444.000000	1018.000000	1608033755.216336
1349	11989.541992	67.815193	-187500.015625	-187500.015625	-187500.015625	-187500.015625	-187500.015625	-187500.015625	460.000000	445.000000	1019.000000	1608033755.216339
1350	12024.567383	71.927910	-187500.015625	-187500.015625	-187500.015625	-187500.015625	-187500.015625	-187500.015625	461.000000	445.000000	1018.000000	1608033755.216343
1351	12101.278320	129.416595	-187500.015625	-187500.015625	-187500.015625	-187500.015625	-187500.015625	-187500.015625	460.000000	445.000000	1018.000000	1608033755.216345
1352	12108.051758	154.651718	-187500.015625	-187500.015625	-187500.015625	-187500.015625	-187500.015625	-187500.015625	460.000000	445.000000	1019.000000	1608033755.216348
1353	12036.502930	114.060951	-187500.015625	-187500.015625	-187500.015625	-187500.015625	-187500.015625	-187500.015625	460.000000	445.000000	1019.000000	1608033755.216350
1354	11981.741211	64.328316	-187500.015625	-187500.015625	-187500.015625	-187500.015625	-187500.015625	-187500.015625	460.000000	445.000000	1019.000000	1608033755.216352
1355	12018.554688	72.240837	-187500.015625	-187500.015625	-187500.015625	-187500.015625	-187500.015625	-187500.015625	460.000000	445.000000	1019.000000	1608033755.216356
1356	12096.070312	130.265961	-187500.015625	-187500.015625	-187500.015625	-187500.015625	-187500.015625	-187500.015625	460.000000	445.000000	1019.000000	1608033755.216358
1357	12108.811523	158.652679	-187500.015625	-187500.015625	-187500.015625	-187500.015625	-187500.015625	-187500.015625	460.000000	445.000000	1019.000000	1608033755.216361
1358	12039.498047	118.553650	-187500.015625	-187500.015625	-187500.015625	-187500.015625	-187500.015625	-187500.015625	460.000000	445.000000	1019.000000	1608033755.216363
1359	11982.859375	65.200035	-187500.015625	-187500.015625	-187500.015625	-187500.015625	-187500.015625	-187500.015625	461.000000	445.000000	1018.000000	1608033755.216366
1360	12014.799805	70.095070	-187500.015625	-187500.015625	-187500.015625	-187500.015625	-187500.015625	-187500.015625	460.000000	445.000000	1019.000000	1608033755.216368
1361	12093.366211	128.142548	-187500.015625	-187500.015625	-187500.015625	-187500.015625	-187500.015625	-187500.015625	460.000000	445.000000	1018.000000	1608033755.216371
1362	12105.502930	157.423325	-187500.015625	-187500.015625	-187500.015625	-187500.015625	-187500.015625	-187500.015625	460.000000	445.000000	1018.000000	1608033755.216373
1363	12035.318359	116.966675	-187500.015625	-187500.015625	-187500.015625	-187500.015625	-187500.015625	-187500.015625	460.000000	446.000000	1018.000000	1608033755.216376
1364	11976.489258	57.868664	-187500.015625	-187500.015625	-187500.015625	-187500.015625	-187500.015625	-187500.015625	460.000000	445.000000	1018.000000	1608033755.216378
1365	12011.916016	63.993042	-187500.015625	-187500.015625	-187500.015625	-187500.015625	-187500.015625	-187500.015625	460.000000	445.000000	1018.000000	1608033755.216380
1366	12103.379883	134.758667	-187500.015625	-187500.015625	-187500.015625	-187500.015625	-187500.015625	-187500.015625	460.000000	445.000000	1018.000000	1608033755.216383
1367	12126.558594	172.264893	-187500.015625	-187500.015625	-187500.015625	-187500.015625	-187500.015625	-187500.015625	460.000000	445.000000	1018.000000	1608033755.216385
1368	12062.878906	141.307724	-187500.015625	-187500.015625	-187500.015625	-187500.015625	-187500.015625	-187500.015625	460.000000	445.000000	1018.000000	1608033755.216388
1369	12001.366211	83.282600	-187500.015625	-187500.015625	-187500.015625	-187500.015625	-187500.015625	-187500.015625	460.000000	445.000000	1018.000000	1608033755.216390
1370	12029.887695	85.853050	-187500.015625	-187500.015625	-187500.015625	-187500.015625	-187500.015625	-187500.015625	460.000000	445.000000	1018.000000	1608033755.216393
1371	12117.751953	157.780960	-187500.015625	-187500.015625	-187500.015625	-187500.015625	-187500.015625	-187500.015625	460.000000	445.000000	1018.000000	1608033755.216395
1372	12133.398438	187.486420	-187500.015625	-187500.015625	-187500.015625	-187500.015625	-187500.015625	-187500.015625	460.000000	445.000000	1018.000000	1608033755.216398
1373	12059.793945	142.626480	-187500.015625	-187500.015625	-187500.015625	-187500.015625	-187500.015625	-187500.015625	460.000000	445.000000	1018.000000	1608033755.216401
1374	12001.299805	90.435158	-187500.015625	-187500.015625	-187500.015625	-187500.015625	-187500.015625	-187500.015625	460.000000	445.000000	1018.000000	1608033755.216403
1375	12035.318359	96.917160	-187500.015625	-187500.015625	-187500.015625	-187500.015625	-187500.015625	-187500.015625	460.000000	445.000000	1019.000000	1608033755.216406
1376	12119.160156	158.317398	-187500.015625	-187500.015625	-187500.015625	-187500.015625	-187500.015625	-187500.015625	460.000000	445.000000	1018.000000	1608033755.216409
1377	12138.136719	190.347443	-187500.015625	-187500.015625	-187500.015625	-187500.015625	-187500.015625	-187500.015625	460.000000	445.000000	1019.000000	1608033755.216411
1378	12069.136719	147.476807	-187500.015625	-187500.015625	-187500.015625	-187500.015625	-187500.015625	-187500.015625	460.000000	444.000000	1019.000000	1608033755.216413
1379	12009.390625	93.162071	-187500.015625	-187500.015625	-187500.015625	-187500.015625	-187500.015625	-187500.015625	460.000000	445.000000	1019.000000	1608033755.216416
1380	12035.162109	91.396278	-187500.015625	-187500.015625	-187500.015625	-187500.015625	-187500.015625	-187500.015625	460.000000	445.000000	1019.000000	1608033755.216419
1381	12116.187500	153.265900	-187500.015625	-187500.015625	-187500.015625	-187500.015625	-187500.015625	-187500.015625	460.000000	444.000000	1018.000000	1608033755.216423
1382	12131.676758	185.184189	-187500.015625	-187500.015625	-187500.015625	-187500.015625	-187500.015625	-187500.015625	460.000000	446.000000	1019.000000	1608033755.216426
1383	12067.907227	150.114304	-187500.015625	-187500.015625	-187500.015625	-187500.015625	-187500.015625	-187500.015625	460.000000	445.000000	1017.000000	1608033755.216430
1384	12007.222656	97.185379	-187500.015625	-187500.015625	-187500.015625	-187500.015625	-187500.015625	-187500.015625	460.000000	445.000000	1018.000000	1608033755.216433
1385	12033.217773	93.407936	-187500.015625	-187500.015625	-187500.015625	-187500.015625	-187500.015625	-187500.015625	460.000000	445.000000	1018.000000	1608033755.216435
1386	12113.773438	149.399048	-187500.015625	-187500.015625	-187500.015625	-187500.015625	-187500.015625	-187500.015625	460.000000	445.000000	1018.000000	1608033755.216438
1387	12134.381836	181.563217	-187500.015625	-187500.015625	-187500.015625	-187500.015625	-187500.015625	-187500.015625	460.000000	445.000000	1019.000000	1608033755.216440
1388	12067.549805	142.849991	-187500.015625	-187500.015625	-187500.015625	-187500.015625	-187500.015625	-187500.015625	460.000000	445.000000	1018.000000	1608033755.216442
1389	12004.071289	89.138756	-187500.015625	-187500.015625	-187500.015625	-187500.015625	-187500.015625	-187500.015625	460.000000	445.000000	1018.000000	1608033755.216445
1390	12029.395508	88.222336	-187500.015625	-187500.015625	-187500.015625	-187500.015625	-187500.015625	-187500.015625	461.000000	445.000000	1018.000000	1608033755.216447
1391	12106.911133	142.022980	-187500.015625	-187500.015625	-187500.015625	-187500.015625	-187500.015625	-187500.015625	460.000000	444.000000	1018.000000	1608033755.216449
1392	12124.099609	172.019012	-187500.015625	-187500.015625	-187500.015625	-187500.015625	-187500.015625	-187500.015625	460.000000	445.000000	1018.000000	1608033755.216452
1393	12060.956055	138.871384	-187500.015625	-187500.015625	-187500.015625	-187500.015625	-187500.015625	-187500.015625	460.000000	445.000000	1018.000000	1608033755.216455
1394	12003.176758	91.061005	-187500.015625	-187500.015625	-187500.015625	-187500.015625	-187500.015625	-187500.015625	460.000000	444.000000	1018.000000	1608033755.216457
1395	12026.892578	88.825829	-187500.015625	-187500.015625	-187500.015625	-187500.015625	-187500.015625	-187500.015625	460.000000	445.000000	1018.000000	1608033755.216460
1396	12108.296875	145.889832	-187500.015625	-187500.015625	-187500.015625	-187500.015625	-187500.015625	-187500.015625	460.000000	445.000000	1018.000000	1608033755.216462
1397	12130.179688	180.289169	-187500.015625	-187500.015625	-187500.015625	-187500.015625	-187500.015625	-187500.015625	460.000000	445.000000	1018.000000	1608033755.216466
1398	12066.477539	145.398087	-187500.015625	-187500.015625	-187500.015625	-187500.015625	-187500.015625	-187500.015625	460.000000	444.000000	1019.000000	1608033755.216469
1399	12005.970703	92.089188	-187500.015625	-187500.015625	-187500.015625	-187500.015625	-187500.015625	-187500.015625	460.000000	445.000000	1019.000000	1608033755.216471
1400	12030.132812	87.931763	-187500.015625	-187500.015625	-187500.015625	-187500.015625	-187500.015625	-187500.015625	460.000000	445.000000	1019.000000	1608033755.216474
1401	12111.359375	144.124039	-187500.015625	-187500.015625	-187500.015625	-187500.015625	-187500.015625	-187500.015625	460.000000	445.000000	1019.000000	1608033755.216476
1402	12132.012695	180.579742	-187500.015625	-187500.015625	-187500.015625	-187500.015625	-187500.015625	-187500.015625	460.000000	446.000000	1018.000000	1608033755.216478
1403	12066.878906	148.259109	-187500.015625	-187500.015625	-187500.015625	-187500.015625	-187500.015625	-187500.015625	460.000000	444.000000	1019.000000	1608033755.216481
1404	11998.081055	87.529427	-187500.015625	-187500.015625	-187500.015625	-187500.015625	-187500.015625	-187500.015625	460.000000	445.000000	1019.000000	1608033755.216483
1405	12018.085938	80.108650	-187500.015625	-187500.015625	-187500.015625	-187500.015625	-187500.015625	-187500.015625	460.000000	446.000000	1018.000000	1608033755.216486
1406	12099.758789	138.089066	-187500.015625	-187500.015625	-187500.015625	-187500.015625	-187500.015625	-187500.015625	460.000000	445.000000	1018.000000	1608033755.216489
1407	12122.110352	168.666260	-187500.015625	-187500.015625	-187500.015625	-187500.015625	-187500.015625	-187500.015625	460.000000	445.000000	1018.000000	1608033755.216491
1408	12063.213867	140.860687	-187500.015625	-187500.015625	-187500.015625	-187500.015625	-187500.015625	-187500.015625	460.000000	445.000000	1018.000000	1608033755.216494
1409	12004.496094	93.564400	-187500.015625	-187500.015625	-187500.015625	-187500.015625	-187500.015625	-187500.015625	460.000000	445.000000	1018.000000	1608033755.216496
1410	12026.825195	89.742249	-187500.015625	-187500.015625	-187500.015625	-187500.015625	-187500.015625	-187500.015625	460.000000	445.000000	1018.000000	1608033755.216499
1411	12111.940430	149.868439	-187500.015625	-187500.015625	-187500.015625	-187500.015625	-187500.015625	-187500.015625	460.000000	445.000000	1018.000000	1608033755.216501
1412	12136.102539	184.468933	-187500.015625	-187500.015625	-187500.015625	-187500.015625	-187500.015625	-187500.015625	460.000000	446.000000	1018.000000	1608033755.216504
1413	12071.595703	148.661453	-187500.015625	-187500.015625	-187500.015625	-187500.015625	-187500.015625	-187500.015625	460.000000	444.000000	1018.000000	1608033755.216506
1414	12003.936523	91.284523	-187500.015625	-187500.015625	-187500.015625	-187500.015625	-187500.015625	-187500.015625	460.000000	446.000000	1019.000000	1608033755.216508
1415	12021.393555	82.120308	-187500.015625	-187500.015625	-187500.015625	-187500.015625	-187500.015625	-187500.015625	460.000000	445.000000	1019.000000	1608033755.216511
1416	12103.648438	134.870422	-187500.015625	-187500.015625	-187500.015625	-187500.015625	-187500.015625	-187500.015625	460.000000	445.000000	1018.000000	1608033755.216513
1417	12132.458984	172.019012	-187500.015625	-187500.015625	-187500.015625	-187500.015625	-187500.015625	-187500.015625	460.000000	445.000000	1018.000000	1608033755.216516
1418	12072.646484	142.335907	-187500.015625	-187500.015625	-187500.015625	-187500.015625	-187500.015625	-187500.015625	460.000000	444.000000	1018.000000	1608033755.216518
1419	12008.764648	90.435158	-187500.015625	-187500.015625	-187500.015625	-187500.015625	-187500.015625	-187500.015625	460.000000	445.000000	1019.000000	1608033755.216521
1420	12027.964844	86.881226	-187500.015625	-187500.015625	-187500.015625	-187500.015625	-187500.015625	-187500.015625	461.000000	445.000000	1019.000000	1608033755.216524
1421	12103.938477	138.781982	-187500.015625	-187500.015625	-187500.015625	-187500.015625	-187500.015625	-187500.015625	460.000000	444.000000	1019.000000	1608033755.216527
1422	12126.133789	169.605026	-187500.015625	-187500.015625	-187500.015625	-187500.015625	-187500.015625	-187500.015625	460.000000	445.000000	1019.000000	1608033755.216529
1423	12070.187500	141.821808	-187500.015625	-187500.015625	-187500.015625	-187500.015625	-187500.015625	-187500.015625	460.000000	445.000000	1019.000000	1608033755.216532
1424	12009.725586	91.597443	-187500.015625	-187500.015625	-187500.015625	-187500.015625	-187500.015625	-187500.015625	460.000000	445.000000	1019.000000	1608033755.216534
1425	12027.584961	85.473068	-187500.015625	-187500.015625	-187500.015625	-187500.015625	-187500.015625	-187500.015625	460.000000	445.000000	1018.000000	1608033755.216537
1426	12103.983398	138.089066	-187500.015625	-187500.015625	-187500.015625	-187500.015625	-187500.015625	-187500.015625	460.000000	445.000000	1018.000000	1608033755.216539
1427	12134.404297	179.328033	-187500.015625	-187500.015625	-187500.015625	-187500.015625	-187500.015625	-187500.015625	460.000000	445.000000	1018.000000	1608033755.216542
1428	12076.401367	148.817917	-187500.015625	-187500.015625	-187500.015625	-187500.015625	-187500.015625	-187500.015625	460.000000	445.000000	1019.000000	1608033755.216544
1429	12006.686523	89.764603	-187500.015625	-187500.015625	-187500.015625	-187500.015625	-187500.015625	-187500.015625	460.000000	445.000000	1019.000000	1608033755.216546
1430	12021.997070	79.706314	-187500.015625	-187500.015625	-187500.015625	-187500.015625	-187500.015625	-187500.015625	460.000000	446.000000	1019.000000	1608033755.216549
1431	12101.211914	133.663422	-187500.015625	-187500.015625	-187500.015625	-187500.015625	-187500.015625	-187500.015625	460.000000	445.000000	1019.000000	1608033755.216552
1432	12132.817383	171.974319	-187500.015625	-187500.015625	-187500.015625	-187500.015625	-187500.015625	-187500.015625	460.000000	445.000000	1018.000000	1608033755.216554
1433	12079.351562	145.286331	-187500.015625	-187500.015625	-187500.015625	-187500.015625	-187500.015625	-187500.015625	460.000000	445.000000	1018.000000	1608033755.216556
1434	12008.183594	86.478897	-187500.015625	-187500.015625	-187500.015625	-187500.015625	-187500.015625	-187500.015625	460.000000	445.000000	1018.000000	1608033755.216559
1435	12018.622070	73.112556	-187500.015625	-187500.015625	-187500.015625	-187500.015625	-187500.015625	-187500.015625	460.000000	445.000000	1018.000000	1608033755.216561
1436	12099.668945	129.058975	-187500.015625	-187500.015625	-187500.015625	-187500.015625	-187500.015625	-187500.015625	460.000000	445.000000	1018.000000	1608033755.216564
1437	12134.247070	171.124954	-187500.015625	-187500.015625	-187500.015625	-187500.015625	-187500.015625	-187500.015625	460.000000	445.000000	1019.000000	1608033755.216566
1438	12080.491211	147.588562	-187500.015625	-187500.015625	-187500.015625	-187500.015625	-187500.015625	-187500.015625	460.000000	445.000000	1019.000000	1608033755.216569
1439	12015.134766	94.503174	-187500.015625	-187500.015625	-187500.015625	-187500.015625	-187500.015625	-187500.015625	460.000000	445.000000	1019.000000	1608033755.216571
1440	12025.886719	81.069771	-187500.015625	-187500.015625	-187500.015625	-187500.015625	-187500.015625	-187500.015625	461.000000	445.000000	1019.000000	1608033755.216574
1441	12097.925781	121.369965	-187500.015625	-187500.015625	-187500.015625	-187500.015625	-187500.015625	-187500.015625	460.000000	445.000000	1018.000000	1608033755.216576
1442	12130.291016	161.334885	-187500.015625	-187500.015625	-187500.015625	-187500.015625	-187500.015625	-187500.015625	460.000000	446.000000	1018.000000	1608033755.216578
1443	12081.318359	147.700317	-187500.015625	-187500.015625	-187500.015625	-187500.015625	-187500.015625	-187500.015625	460.000000	445.000000	1019.000000	1608033755.695359
1444	12013.592773	97.185379	-187500.015625	-187500.015625	-187500.015625	-187500.015625	-187500.015625	-187500.015625	460.000000	445.000000	1019.000000	1608033755.695513
1445	12028.210938	89.608139	-187500.015625	-187500.015625	-187500.015625	-187500.015625	-187500.015625	-187500.015625	460.000000	445.000000	1019.000000	1608033755.695515
1446	12107.425781	140.436005	-187500.015625	-187500.015625	-187500.015625	-187500.015625	-187500.015625	-187500.015625	460.000000	445.000000	1018.000000	1608033755.695517
1447	12137.801758	176.042328	-187500.015625	-187500.015625	-187500.015625	-187500.015625	-187500.015625	-187500.015625	460.000000	445.000000	1018.000000	1608033755.695519
1448	12082.034180	151.790695	-187500.015625	-187500.015625	-187500.015625	-187500.015625	-187500.015625	-187500.015625	460.000000	445.000000	1018.000000	1608033755.695521
1449	12007.982422	93.430290	-187500.015625	-187500.015625	-187500.015625	-187500.015625	-187500.015625	-187500.015625	460.000000	445.000000	1018.000000	1608033755.695522
1450	12012.229492	76.286499	-187500.015625	-187500.015625	-187500.015625	-187500.015625	-187500.015625	-187500.015625	460.000000	446.000000	1018.000000	1608033755.695524
1451	12089.923828	128.030792	-187500.015625	-187500.015625	-187500.015625	-187500.015625	-187500.015625	-187500.015625	460.000000	444.000000	1018.000000	1608033755.695526
1452	12126.111328	170.052063	-187500.015625	-187500.015625	-187500.015625	-187500.015625	-187500.015625	-187500.015625	460.000000	445.000000	1019.000000	1608033755.695528
1453	12067.795898	140.458359	-187500.015625	-187500.015625	-187500.015625	-187500.015625	-187500.015625	-187500.015625	460.000000	445.000000	1019.000000	1608033755.695529
1454	11998.438477	85.026031	-187500.015625	-187500.015625	-187500.015625	-187500.015625	-187500.015625	-187500.015625	460.000000	445.000000	1018.000000	1608033755.695531
1455	12003.870117	68.038704	-187500.015625	-187500.015625	-187500.015625	-187500.015625	-187500.015625	-187500.015625	460.000000	445.000000	1018.000000	1608033755.695533
1456	12079.150391	116.810211	-187500.015625	-187500.015625	-187500.015625	-187500.015625	-187500.015625	-187500.015625	460.000000	444.000000	1019.000000	1608033755.695535
1457	12118.489258	161.536057	-187500.015625	-187500.015625	-187500.015625	-187500.015625	-187500.015625	-187500.015625	460.000000	445.000000	1018.000000	1608033755.695536
1458	12068.108398	137.329117	-187500.015625	-187500.015625	-187500.015625	-187500.015625	-187500.015625	-187500.015625	460.000000	445.000000	1018.000000	1608033755.695538
1459	12004.697266	90.010475	-187500.015625	-187500.015625	-187500.015625	-187500.015625	-187500.015625	-187500.015625	460.000000	445.000000	1017.000000	1608033755.695540
1460	12017.370117	81.092125	-187500.015625	-187500.015625	-187500.015625	-187500.015625	-187500.015625	-187500.015625	460.000000	446.000000	1019.000000	1608033755.695542
1461	12094.707031	129.885986	-187500.015625	-187500.015625	-187500.015625	-187500.015625	-187500.015625	-187500.015625	460.000000	445.000000	1018.000000	1608033755.695543
1462	12137.130859	180.110352	-187500.015625	-187500.015625	-187500.015625	-187500.015625	-187500.015625	-187500.015625	460.000000	446.000000	1018.000000	1608033755.695545
1463	12083.218750	152.930634	-187500.015625	-187500.015625	-187500.015625	-187500.015625	-187500.015625	-187500.015625	460.000000	445.000000	1018.000000	1608033755.695547
1464	12007.110352	89.138756	-187500.015625	-187500.015625	-187500.015625	-187500.015625	-187500.015625	-187500.015625	460.000000	445.000000	1018.000000	1608033755.695548
1465	12013.481445	77.381737	-187500.015625	-187500.015625	-187500.015625	-187500.015625	-187500.015625	-187500.015625	460.000000	445.000000	1018.000000	1608033755.695550
1466	12095.780273	134.512787	-187500.015625	-187500.015625	-187500.015625	-187500.015625	-187500.015625	-187500.015625	460.000000	445.000000	1018.000000	1608033755.695554
1467	12138.650391	182.300827	-187500.015625	-187500.015625	-187500.015625	-187500.015625	-187500.015625	-187500.015625	460.000000	445.000000	1018.000000	1608033755.695556
1468	12084.202148	155.054047	-187500.015625	-187500.015625	-187500.015625	-187500.015625	-187500.015625	-187500.015625	460.000000	445.000000	1018.000000	1608033755.695558
1469	12006.485352	91.128059	-187500.015625	-187500.015625	-187500.015625	-187500.015625	-187500.015625	-187500.015625	460.000000	445.000000	1018.000000	1608033755.695560
1470	12011.558594	76.130035	-187500.015625	-187500.015625	-187500.015625	-187500.015625	-187500.015625	-187500.015625	460.000000	445.000000	1017.000000	1608033755.695561
1471	12094.439453	130.221252	-187500.015625	-187500.015625	-187500.015625	-187500.015625	-187500.015625	-187500.015625	460.000000	445.000000	1018.000000	1608033755.695563
1472	12140.148438	179.037460	-187500.015625	-187500.015625	-187500.015625	-187500.015625	-187500.015625	-187500.015625	460.000000	445.000000	1019.000000	1608033755.695565
1473	12092.583984	158.607971	-187500.015625	-187500.015625	-187500.015625	-187500.015625	-187500.015625	-187500.015625	460.000000	445.000000	1018.000000	1608033755.695566
1474	12015.649414	97.990044	-187500.015625	-187500.015625	-187500.015625	-187500.015625	-187500.015625	-187500.015625	460.000000	445.000000	1019.000000	1608033755.695568
1475	12020.588867	83.796684	-187500.015625	-187500.015625	-187500.015625	-187500.015625	-187500.015625	-187500.015625	460.000000	445.000000	1019.000000	1608033755.695570
1476	12097.054688	131.003571	-187500.015625	-187500.015625	-187500.015625	-187500.015625	-187500.015625	-187500.015625	460.000000	445.000000	1019.000000	1608033755.695572
1477	12141.624023	182.859619	-187500.015625	-187500.015625	-187500.015625	-187500.015625	-187500.015625	-187500.015625	460.000000	445.000000	1018.000000	1608033755.695573
1478	12092.807617	161.401947	-187500.015625	-187500.015625	-187500.015625	-187500.015625	-187500.015625	-187500.015625	460.000000	444.000000	1019.000000	1608033755.695575
1479	12022.064453	106.528412	-187500.015625	-187500.015625	-187500.015625	-187500.015625	-187500.015625	-187500.015625	460.000000	445.000000	1018.000000	1608033755.695577
1480	12020.521484	83.662575	-187500.015625	-187500.015625	-187500.015625	-187500.015625	-187500.015625	-187500.015625	460.000000	445.000000	1019.000000	1608033755.695578
1481	12097.143555	131.741180	-187500.015625	-187500.015625	-187500.015625	-187500.015625	-187500.015625	-187500.015625	460.000000	444.000000	1018.000000	1608033755.695580
1482	12142.003906	181.607910	-187500.015625	-187500.015625	-187500.015625	-187500.015625	-187500.015625	-187500.015625	460.000000	445.000000	1018.000000	1608033755.695582
1483	12090.259766	159.546753	-187500.015625	-187500.015625	-187500.015625	-187500.015625	-187500.015625	-187500.015625	460.000000	445.000000	1018.000000	1608033755.695584
1484	12010.217773	92.893845	-187500.015625	-187500.015625	-187500.015625	-187500.015625	-187500.015625	-187500.015625	460.000000	445.000000	1018.000000	1608033755.695585
1485	12016.275391	80.376869	-187500.015625	-187500.015625	-187500.015625	-187500.015625	-187500.015625	-187500.015625	460.000000	445.000000	1019.000000	1608033755.695587
1486	12098.216797	136.591507	-187500.015625	-187500.015625	-187500.015625	-187500.015625	-187500.015625	-187500.015625	460.000000	445.000000	1018.000000	1608033755.695589
1487	12143.434570	184.044250	-187500.015625	-187500.015625	-187500.015625	-187500.015625	-187500.015625	-187500.015625	460.000000	446.000000	1018.000000	1608033755.695590
1488	12095.109375	163.815933	-187500.015625	-187500.015625	-187500.015625	-187500.015625	-187500.015625	-187500.015625	460.000000	445.000000	1018.000000	1608033755.695592
1489	12019.851562	105.679047	-187500.015625	-187500.015625	-187500.015625	-187500.015625	-187500.015625	-187500.015625	460.000000	445.000000	1018.000000	1608033755.695594
1490	12015.783203	82.053253	-187500.015625	-187500.015625	-187500.015625	-187500.015625	-187500.015625	-187500.015625	460.000000	446.000000	1019.000000	1608033755.695596
1491	12088.806641	125.862671	-187500.015625	-187500.015625	-187500.015625	-187500.015625	-187500.015625	-187500.015625	460.000000	444.000000	1018.000000	1608033755.695598
1492	12137.130859	176.042328	-187500.015625	-187500.015625	-187500.015625	-187500.015625	-187500.015625	-187500.015625	460.000000	445.000000	1018.000000	1608033755.695600
1493	12102.039062	167.883942	-187500.015625	-187500.015625	-187500.015625	-187500.015625	-187500.015625	-187500.015625	460.000000	445.000000	1019.000000	1608033755.695602
1494	12026.556641	110.216446	-187500.015625	-187500.015625	-187500.015625	-187500.015625	-187500.015625	-187500.015625	460.000000	445.000000	1018.000000	1608033755.695603
1495	12019.672852	85.517769	-187500.015625	-187500.015625	-187500.015625	-187500.015625	-187500.015625	-187500.015625	460.000000	445.000000	1019.000000	1608033755.695605
1496	12086.616211	123.403976	-187500.015625	-187500.015625	-187500.015625	-187500.015625	-187500.015625	-187500.015625	460.000000	445.000000	1018.000000	1608033755.695607
1497	12129.486328	170.208527	-187500.015625	-187500.015625	-187500.015625	-187500.015625	-187500.015625	-187500.015625	460.000000	445.000000	1019.000000	1608033755.695608
1498	12091.153320	162.474823	-187500.015625	-187500.015625	-187500.015625	-187500.015625	-187500.015625	-187500.015625	460.000000	445.000000	1019.000000	1608033755.695610
1499	12021.974609	108.204788	-187500.015625	-187500.015625	-187500.015625	-187500.015625	-187500.015625	-187500.015625	460.000000	445.000000	1019.000000	1608033755.695612
1500	12020.477539	88.088219	-187500.015625	-187500.015625	-187500.015625	-187500.015625	-187500.015625	-187500.015625	460.000000	445.000000	1018.000000	1608033755.695614
1501	12094.998047	132.948166	-187500.015625	-187500.015625	-187500.015625	-187500.015625	-187500.015625	-187500.015625	460.000000	445.000000	1019.000000	1608033755.695615
1502	12136.862305	175.975281	-187500.015625	-187500.015625	-187500.015625	-187500.015625	-187500.015625	-187500.015625	460.000000	445.000000	1018.000000	1608033755.695617
1503	12093.053711	160.105545	-187500.015625	-187500.015625	-187500.015625	-187500.015625	-187500.015625	-187500.015625	460.000000	446.000000	1018.000000	1608033755.695619
1504	12018.242188	101.096939	-187500.015625	-187500.015625	-187500.015625	-187500.015625	-187500.015625	-187500.015625	460.000000	445.000000	1018.000000	1608033755.695620
1505	12014.799805	79.616913	-187500.015625	-187500.015625	-187500.015625	-187500.015625	-187500.015625	-187500.015625	460.000000	445.000000	1019.000000	1608033755.695622
1506	12089.767578	124.856842	-187500.015625	-187500.015625	-187500.015625	-187500.015625	-187500.015625	-187500.015625	460.000000	445.000000	1018.000000	1608033755.695624
1507	12137.130859	174.857697	-187500.015625	-187500.015625	-187500.015625	-187500.015625	-187500.015625	-187500.015625	460.000000	445.000000	1019.000000	1608033755.695626
1508	12095.064453	159.032654	-187500.015625	-187500.015625	-187500.015625	-187500.015625	-187500.015625	-187500.015625	460.000000	444.000000	1019.000000	1608033755.695627
1509	12017.616211	99.755829	-187500.015625	-187500.015625	-187500.015625	-187500.015625	-187500.015625	-187500.015625	460.000000	445.000000	1019.000000	1608033755.695629
1510	12014.196289	82.187363	-187500.015625	-187500.015625	-187500.015625	-187500.015625	-187500.015625	-187500.015625	460.000000	445.000000	1019.000000	1608033755.695631
1511	12087.666992	125.929726	-187500.015625	-187500.015625	-187500.015625	-187500.015625	-187500.015625	-187500.015625	460.000000	444.000000	1019.000000	1608033755.695632
1512	12135.700195	175.818817	-187500.015625	-187500.015625	-187500.015625	-187500.015625	-187500.015625	-187500.015625	460.000000	445.000000	1019.000000	1608033755.695634
1513	12099.512695	167.235748	-187500.015625	-187500.015625	-187500.015625	-187500.015625	-187500.015625	-187500.015625	460.000000	445.000000	1018.000000	1608033755.695637
1514	12027.942383	115.469109	-187500.015625	-187500.015625	-187500.015625	-187500.015625	-187500.015625	-187500.015625	460.000000	445.000000	1019.000000	1608033755.695639
1515	12016.542969	86.300079	-187500.015625	-187500.015625	-187500.015625	-187500.015625	-187500.015625	-187500.015625	460.000000	446.000000	1018.000000	1608033755.695640
1516	12087.107422	125.058006	-187500.015625	-187500.015625	-187500.015625	-187500.015625	-187500.015625	-187500.015625	460.000000	445.000000	1018.000000	1608033755.695642
1517	12138.986328	177.204620	-187500.015625	-187500.015625	-187500.015625	-187500.015625	-187500.015625	-187500.015625	460.000000	445.000000	1018.000000	1608033755.695644
1518	12105.235352	169.359161	-187500.015625	-187500.015625	-187500.015625	-187500.015625	-187500.015625	-187500.015625	460.000000	445.000000	1018.000000	1608033755.695645
1519	12023.249023	105.299065	-187500.015625	-187500.015625	-187500.015625	-187500.015625	-187500.015625	-187500.015625	460.000000	444.000000	1018.000000	1608033755.695647
1520	12008.362305	74.677177	-187500.015625	-187500.015625	-187500.015625	-187500.015625	-187500.015625	-187500.015625	460.000000	445.000000	1019.000000	1608033755.695649
1521	12082.972656	121.660538	-187500.015625	-187500.015625	-187500.015625	-187500.015625	-187500.015625	-187500.015625	460.000000	445.000000	1018.000000	1608033755.695651
1522	12135.566406	171.639038	-187500.015625	-187500.015625	-187500.015625	-187500.015625	-187500.015625	-187500.015625	460.000000	445.000000	1018.000000	1608033755.695652
1523	12095.667969	157.780960	-187500.015625	-187500.015625	-187500.015625	-187500.015625	-187500.015625	-187500.015625	460.000000	446.000000	1018.000000	1608033755.695654
1524	12020.342773	104.248535	-187500.015625	-187500.015625	-187500.015625	-187500.015625	-187500.015625	-187500.015625	460.000000	444.000000	1018.000000	1608033755.695656
1525	12010.240234	77.538200	-187500.015625	-187500.015625	-187500.015625	-187500.015625	-187500.015625	-187500.015625	460.000000	445.000000	1018.000000	1608033755.695657
1526	12085.789062	122.688721	-187500.015625	-187500.015625	-187500.015625	-187500.015625	-187500.015625	-187500.015625	461.000000	444.000000	1018.000000	1608033755.695659
1527	12142.092773	180.557388	-187500.015625	-187500.015625	-187500.015625	-187500.015625	-187500.015625	-187500.015625	460.000000	445.000000	1018.000000	1608033755.695661
1528	12109.660156	176.176437	-187500.015625	-187500.015625	-187500.015625	-187500.015625	-187500.015625	-187500.015625	460.000000	445.000000	1019.000000	1608033755.695663
1529	12028.322266	112.965714	-187500.015625	-187500.015625	-187500.015625	-187500.015625	-187500.015625	-187500.015625	460.000000	444.000000	1019.000000	1608033755.695666
1530	12010.977539	79.348686	-187500.015625	-187500.015625	-187500.015625	-187500.015625	-187500.015625	-187500.015625	460.000000	445.000000	1019.000000	1608033755.695668
1531	12077.093750	113.345695	-187500.015625	-187500.015625	-187500.015625	-187500.015625	-187500.015625	-187500.015625	460.000000	445.000000	1019.000000	1608033755.695670
1532	12130.760742	165.425247	-187500.015625	-187500.015625	-187500.015625	-187500.015625	-187500.015625	-187500.015625	460.000000	445.000000	1019.000000	1608033755.695672
1533	12099.356445	160.038483	-187500.015625	-187500.015625	-187500.015625	-187500.015625	-187500.015625	-187500.015625	460.000000	445.000000	1019.000000	1608033755.695673
1534	12024.835938	105.343765	-187500.015625	-187500.015625	-187500.015625	-187500.015625	-187500.015625	-187500.015625	460.000000	445.000000	1018.000000	1608033755.695675
1535	12007.758789	73.716049	-187500.015625	-187500.015625	-187500.015625	-187500.015625	-187500.015625	-187500.015625	460.000000	445.000000	1018.000000	1608033755.695677
1536	12074.344727	111.892830	-187500.015625	-187500.015625	-187500.015625	-187500.015625	-187500.015625	-187500.015625	460.000000	445.000000	1018.000000	1608033755.695679
1537	12135.476562	171.236710	-187500.015625	-187500.015625	-187500.015625	-187500.015625	-187500.015625	-187500.015625	460.000000	445.000000	1019.000000	1608033755.695681
1538	12101.278320	161.379593	-187500.015625	-187500.015625	-187500.015625	-187500.015625	-187500.015625	-187500.015625	460.000000	446.000000	1018.000000	1608033755.695683
1539	12024.544922	103.689735	-187500.015625	-187500.015625	-187500.015625	-187500.015625	-187500.015625	-187500.015625	460.000000	445.000000	1018.000000	1608033755.695685
1540	12006.708008	74.006622	-187500.015625	-187500.015625	-187500.015625	-187500.015625	-187500.015625	-187500.015625	460.000000	445.000000	1018.000000	1608033755.695686
1541	12074.545898	110.507019	-187500.015625	-187500.015625	-187500.015625	-187500.015625	-187500.015625	-187500.015625	460.000000	445.000000	1018.000000	1608033755.695688
1542	12132.928711	169.940308	-187500.015625	-187500.015625	-187500.015625	-187500.015625	-187500.015625	-187500.015625	460.000000	445.000000	1018.000000	1608033755.695690
1543	12112.476562	181.362045	-187500.015625	-187500.015625	-187500.015625	-187500.015625	-187500.015625	-187500.015625	460.000000	445.000000	1019.000000	1608033755.695691
1544	12038.224609	127.360237	-187500.015625	-187500.015625	-187500.015625	-187500.015625	-187500.015625	-187500.015625	460.000000	445.000000	1018.000000	1608033755.695693
1545	12021.907227	91.820961	-187500.015625	-187500.015625	-187500.015625	-187500.015625	-187500.015625	-187500.015625	460.000000	445.000000	1019.000000	1608033755.695695
1546	12092.337891	131.160034	-187500.015625	-187500.015625	-187500.015625	-187500.015625	-187500.015625	-187500.015625	460.000000	445.000000	1018.000000	1608033755.695696
1547	12150.430664	186.882935	-187500.015625	-187500.015625	-187500.015625	-187500.015625	-187500.015625	-187500.015625	460.000000	445.000000	1019.000000	1608033755.695698
1548	12116.746094	176.824646	-187500.015625	-187500.015625	-187500.015625	-187500.015625	-187500.015625	-187500.015625	460.000000	445.000000	1019.000000	1608033755.695700
1549	12035.094727	115.022072	-187500.015625	-187500.015625	-187500.015625	-187500.015625	-187500.015625	-187500.015625	460.000000	445.000000	1019.000000	1608033755.695702
1550	12018.890625	85.718933	-187500.015625	-187500.015625	-187500.015625	-187500.015625	-187500.015625	-187500.015625	460.000000	445.000000	1019.000000	1608033755.695703
1551	12085.341797	122.219337	-187500.015625	-187500.015625	-187500.015625	-187500.015625	-187500.015625	-187500.015625	461.000000	444.000000	1019.000000	1608033755.695705
1552	12146.563477	183.843094	-187500.015625	-187500.015625	-187500.015625	-187500.015625	-187500.015625	-187500.015625	460.000000	445.000000	1019.000000	1608033755.695707
1553	12116.388672	179.059814	-187500.015625	-187500.015625	-187500.015625	-187500.015625	-187500.015625	-187500.015625	460.000000	445.000000	1018.000000	1608033755.695709
1554	12032.792969	114.619743	-187500.015625	-187500.015625	-187500.015625	-187500.015625	-187500.015625	-187500.015625	460.000000	445.000000	1019.000000	1608033755.695710
1555	12010.262695	78.633430	-187500.015625	-187500.015625	-187500.015625	-187500.015625	-187500.015625	-187500.015625	460.000000	445.000000	1019.000000	1608033755.695712
1556	12072.712891	110.730537	-187500.015625	-187500.015625	-187500.015625	-187500.015625	-187500.015625	-187500.015625	460.000000	444.000000	1018.000000	1608033755.695714
1557	12128.592773	161.468994	-187500.015625	-187500.015625	-187500.015625	-187500.015625	-187500.015625	-187500.015625	460.000000	444.000000	1019.000000	1608033755.695716
1558	12101.189453	160.932556	-187500.015625	-187500.015625	-187500.015625	-187500.015625	-187500.015625	-187500.015625	460.000000	445.000000	1019.000000	1608033755.695717
1559	12030.245117	113.949188	-187500.015625	-187500.015625	-187500.015625	-187500.015625	-187500.015625	-187500.015625	460.000000	445.000000	1018.000000	1608033755.695720
1560	12013.771484	84.981331	-187500.015625	-187500.015625	-187500.015625	-187500.015625	-187500.015625	-187500.015625	460.000000	445.000000	1019.000000	1608033755.695722
1561	12082.190430	119.023033	-187500.015625	-187500.015625	-187500.015625	-187500.015625	-187500.015625	-187500.015625	460.000000	445.000000	1018.000000	1608033755.695723
1562	12147.770508	180.356216	-187500.015625	-187500.015625	-187500.015625	-187500.015625	-187500.015625	-187500.015625	460.000000	445.000000	1018.000000	1608033755.695725
1563	12125.060547	184.491287	-187500.015625	-187500.015625	-187500.015625	-187500.015625	-187500.015625	-187500.015625	460.000000	445.000000	1018.000000	1608033755.695727
1564	12043.678711	125.415634	-187500.015625	-187500.015625	-187500.015625	-187500.015625	-187500.015625	-187500.015625	460.000000	445.000000	1018.000000	1608033756.174900
1565	12019.761719	87.976463	-187500.015625	-187500.015625	-187500.015625	-187500.015625	-187500.015625	-187500.015625	460.000000	445.000000	1018.000000	1608033756.175014
1566	12082.525391	119.872398	-187500.015625	-187500.015625	-187500.015625	-187500.015625	-187500.015625	-187500.015625	460.000000	445.000000	1019.000000	1608033756.175015
1567	12140.259766	169.962662	-187500.015625	-187500.015625	-187500.015625	-187500.015625	-187500.015625	-187500.015625	460.000000	445.000000	1019.000000	1608033756.175017
1568	12116.411133	171.460220	-187500.015625	-187500.015625	-187500.015625	-187500.015625	-187500.015625	-187500.015625	460.000000	445.000000	1019.000000	1608033756.175019
1569	12043.030273	123.091049	-187500.015625	-187500.015625	-187500.015625	-187500.015625	-187500.015625	-187500.015625	460.000000	445.000000	1019.000000	1608033756.175020
1570	12021.572266	88.579964	-187500.015625	-187500.015625	-187500.015625	-187500.015625	-187500.015625	-187500.015625	460.000000	445.000000	1018.000000	1608033756.175022
1571	12083.375000	118.419540	-187500.015625	-187500.015625	-187500.015625	-187500.015625	-187500.015625	-187500.015625	460.000000	445.000000	1018.000000	1608033756.175024
1572	12146.161133	176.355255	-187500.015625	-187500.015625	-187500.015625	-187500.015625	-187500.015625	-187500.015625	460.000000	445.000000	1018.000000	1608033756.175025
1573	12123.832031	179.730377	-187500.015625	-187500.015625	-187500.015625	-187500.015625	-187500.015625	-187500.015625	460.000000	445.000000	1018.000000	1608033756.175027
1574	12042.917969	118.441887	-187500.015625	-187500.015625	-187500.015625	-187500.015625	-187500.015625	-187500.015625	460.000000	444.000000	1018.000000	1608033756.175029
1575	12016.967773	83.908447	-187500.015625	-187500.015625	-187500.015625	-187500.015625	-187500.015625	-187500.015625	460.000000	445.000000	1019.000000	1608033756.175030
1576	12083.553711	120.788826	-187500.015625	-187500.015625	-187500.015625	-187500.015625	-187500.015625	-187500.015625	460.000000	444.000000	1018.000000	1608033756.175032
1577	12148.910156	180.579742	-187500.015625	-187500.015625	-187500.015625	-187500.015625	-187500.015625	-187500.015625	460.000000	445.000000	1018.000000	1608033756.175034
1578	12122.333984	177.808121	-187500.015625	-187500.015625	-187500.015625	-187500.015625	-187500.015625	-187500.015625	460.000000	445.000000	1019.000000	1608033756.175035
1579	12046.159180	124.119232	-187500.015625	-187500.015625	-187500.015625	-187500.015625	-187500.015625	-187500.015625	460.000000	445.000000	1018.000000	1608033756.175037
1580	12016.789062	85.338959	-187500.015625	-187500.015625	-187500.015625	-187500.015625	-187500.015625	-187500.015625	460.000000	446.000000	1019.000000	1608033756.175039
1581	12075.730469	114.172707	-187500.015625	-187500.015625	-187500.015625	-187500.015625	-187500.015625	-187500.015625	460.000000	445.000000	1019.000000	1608033756.175040
1582	12140.215820	169.850906	-187500.015625	-187500.015625	-187500.015625	-187500.015625	-187500.015625	-187500.015625	460.000000	445.000000	1018.000000	1608033756.175042
1583	12116.388672	169.761490	-187500.015625	-187500.015625	-187500.015625	-187500.015625	-187500.015625	-187500.015625	460.000000	445.000000	1019.000000	1608033756.175045
1584	12034.513672	111.602257	-187500.015625	-187500.015625	-187500.015625	-187500.015625	-187500.015625	-187500.015625	460.000000	445.000000	1018.000000	1608033756.175047
1585	12009.055664	78.722839	-187500.015625	-187500.015625	-187500.015625	-187500.015625	-187500.015625	-187500.015625	460.000000	445.000000	1018.000000	1608033756.175049
1586	12078.055664	119.000687	-187500.015625	-187500.015625	-187500.015625	-187500.015625	-187500.015625	-187500.015625	460.000000	445.000000	1019.000000	1608033756.175050
1587	12140.640625	172.667221	-187500.015625	-187500.015625	-187500.015625	-187500.015625	-187500.015625	-187500.015625	460.000000	445.000000	1019.000000	1608033756.175052
1588	12114.130859	167.816895	-187500.015625	-187500.015625	-187500.015625	-187500.015625	-187500.015625	-187500.015625	460.000000	445.000000	1018.000000	1608033756.175054
1589	12034.513672	113.010414	-187500.015625	-187500.015625	-187500.015625	-187500.015625	-187500.015625	-187500.015625	460.000000	445.000000	1017.000000	1608033756.175055
1590	12008.094727	80.533333	-187500.015625	-187500.015625	-187500.015625	-187500.015625	-187500.015625	-187500.015625	460.000000	445.000000	1019.000000	1608033756.175057
1591	12066.521484	108.294197	-187500.015625	-187500.015625	-187500.015625	-187500.015625	-187500.015625	-187500.015625	460.000000	445.000000	1018.000000	1608033756.175058
1592	12127.250977	161.066666	-187500.015625	-187500.015625	-187500.015625	-187500.015625	-187500.015625	-187500.015625	460.000000	445.000000	1019.000000	1608033756.175060
1593	12105.279297	162.027786	-187500.015625	-187500.015625	-187500.015625	-187500.015625	-187500.015625	-187500.015625	460.000000	446.000000	1018.000000	1608033756.175062
1594	12036.145508	115.424408	-187500.015625	-187500.015625	-187500.015625	-187500.015625	-187500.015625	-187500.015625	460.000000	445.000000	1018.000000	1608033756.175063
1595	12008.585938	76.085335	-187500.015625	-187500.015625	-187500.015625	-187500.015625	-187500.015625	-187500.015625	460.000000	446.000000	1019.000000	1608033756.175065
1596	12068.287109	101.208694	-187500.015625	-187500.015625	-187500.015625	-187500.015625	-187500.015625	-187500.015625	460.000000	445.000000	1019.000000	1608033756.175066
1597	12134.873047	161.692520	-187500.015625	-187500.015625	-187500.015625	-187500.015625	-187500.015625	-187500.015625	460.000000	445.000000	1018.000000	1608033756.175068
1598	12119.428711	171.571991	-187500.015625	-187500.015625	-187500.015625	-187500.015625	-187500.015625	-187500.015625	460.000000	446.000000	1018.000000	1608033756.175070
1599	12039.744141	118.173668	-187500.015625	-187500.015625	-187500.015625	-187500.015625	-187500.015625	-187500.015625	460.000000	445.000000	1018.000000	1608033756.175071
1600	12005.278320	75.973579	-187500.015625	-187500.015625	-187500.015625	-187500.015625	-187500.015625	-187500.015625	460.000000	445.000000	1019.000000	1608033756.175073
1601	12067.549805	112.205750	-187500.015625	-187500.015625	-187500.015625	-187500.015625	-187500.015625	-187500.015625	460.000000	445.000000	1019.000000	1608033756.175074
1602	12135.432617	172.086075	-187500.015625	-187500.015625	-187500.015625	-187500.015625	-187500.015625	-187500.015625	460.000000	445.000000	1019.000000	1608033756.175076
1603	12118.735352	175.327072	-187500.015625	-187500.015625	-187500.015625	-187500.015625	-187500.015625	-187500.015625	460.000000	445.000000	1018.000000	1608033756.175078
1604	12039.185547	119.894753	-187500.015625	-187500.015625	-187500.015625	-187500.015625	-187500.015625	-187500.015625	460.000000	445.000000	1018.000000	1608033756.175079
1605	12001.791016	77.985237	-187500.015625	-187500.015625	-187500.015625	-187500.015625	-187500.015625	-187500.015625	460.000000	444.000000	1019.000000	1608033756.175081
1606	12061.291016	108.584770	-187500.015625	-187500.015625	-187500.015625	-187500.015625	-187500.015625	-187500.015625	461.000000	445.000000	1019.000000	1608033756.175084
1607	12133.464844	171.549637	-187500.015625	-187500.015625	-187500.015625	-187500.015625	-187500.015625	-187500.015625	460.000000	445.000000	1019.000000	1608033756.175085
1608	12117.618164	175.282379	-187500.015625	-187500.015625	-187500.015625	-187500.015625	-187500.015625	-187500.015625	460.000000	445.000000	1019.000000	1608033756.175087
1609	12039.386719	120.900581	-187500.015625	-187500.015625	-187500.015625	-187500.015625	-187500.015625	-187500.015625	460.000000	444.000000	1019.000000	1608033756.175088
1610	12005.993164	84.109612	-187500.015625	-187500.015625	-187500.015625	-187500.015625	-187500.015625	-187500.015625	460.000000	445.000000	1019.000000	1608033756.175090
1611	12059.681641	106.595467	-187500.015625	-187500.015625	-187500.015625	-187500.015625	-187500.015625	-187500.015625	460.000000	444.000000	1018.000000	1608033756.175092
1612	12127.250977	162.519531	-187500.015625	-187500.015625	-187500.015625	-187500.015625	-187500.015625	-187500.015625	460.000000	445.000000	1019.000000	1608033756.175093
1613	12118.802734	175.707062	-187500.015625	-187500.015625	-187500.015625	-187500.015625	-187500.015625	-187500.015625	460.000000	445.000000	1019.000000	1608033756.175095
1614	12044.125000	122.889885	-187500.015625	-187500.015625	-187500.015625	-187500.015625	-187500.015625	-187500.015625	460.000000	445.000000	1019.000000	1608033756.175097
1615	12002.930664	72.956093	-187500.015625	-187500.015625	-187500.015625	-187500.015625	-187500.015625	-187500.015625	460.000000	445.000000	1019.000000	1608033756.175098
1616	12057.558594	98.146507	-187500.015625	-187500.015625	-187500.015625	-187500.015625	-187500.015625	-187500.015625	460.000000	445.000000	1019.000000	1608033756.175100
1617	12131.587891	164.262970	-187500.015625	-187500.015625	-187500.015625	-187500.015625	-187500.015625	-187500.015625	460.000000	445.000000	1019.000000	1608033756.175101
1618	12123.183594	177.741058	-187500.015625	-187500.015625	-187500.015625	-187500.015625	-187500.015625	-187500.015625	460.000000	445.000000	1019.000000	1608033756.175103
1619	12039.967773	120.610008	-187500.015625	-187500.015625	-187500.015625	-187500.015625	-187500.015625	-187500.015625	460.000000	445.000000	1018.000000	1608033756.175104
1620	11999.779297	74.118385	-187500.015625	-187500.015625	-187500.015625	-187500.015625	-187500.015625	-187500.015625	460.000000	445.000000	1019.000000	1608033756.175106
1621	12054.273438	95.576057	-187500.015625	-187500.015625	-187500.015625	-187500.015625	-187500.015625	-187500.015625	460.000000	445.000000	1018.000000	1608033756.175108
1622	12126.088867	153.958817	-187500.015625	-187500.015625	-187500.015625	-187500.015625	-187500.015625	-187500.015625	460.000000	445.000000	1019.000000	1608033756.175109
1623	12118.310547	166.475784	-187500.015625	-187500.015625	-187500.015625	-187500.015625	-187500.015625	-187500.015625	460.000000	445.000000	1019.000000	1608033756.175111
1624	12041.197266	115.469109	-187500.015625	-187500.015625	-187500.015625	-187500.015625	-187500.015625	-187500.015625	460.000000	445.000000	1018.000000	1608033756.175112
1625	12000.717773	75.347725	-187500.015625	-187500.015625	-187500.015625	-187500.015625	-187500.015625	-187500.015625	460.000000	445.000000	1018.000000	1608033756.175114
1626	12051.299805	96.246605	-187500.015625	-187500.015625	-187500.015625	-187500.015625	-187500.015625	-187500.015625	460.000000	445.000000	1018.000000	1608033756.175116
1627	12118.914062	151.276596	-187500.015625	-187500.015625	-187500.015625	-187500.015625	-187500.015625	-187500.015625	460.000000	445.000000	1019.000000	1608033756.175117
1628	12110.286133	161.826630	-187500.015625	-187500.015625	-187500.015625	-187500.015625	-187500.015625	-187500.015625	460.000000	445.000000	1018.000000	1608033756.175119
1629	12028.590820	106.528412	-187500.015625	-187500.015625	-187500.015625	-187500.015625	-187500.015625	-187500.015625	460.000000	445.000000	1018.000000	1608033756.175121
1630	11985.809570	62.271957	-187500.015625	-187500.015625	-187500.015625	-187500.015625	-187500.015625	-187500.015625	460.000000	446.000000	1018.000000	1608033756.175123
1631	12040.661133	89.786957	-187500.015625	-187500.015625	-187500.015625	-187500.015625	-187500.015625	-187500.015625	460.000000	445.000000	1019.000000	1608033756.175124
1632	12118.624023	153.847046	-187500.015625	-187500.015625	-187500.015625	-187500.015625	-187500.015625	-187500.015625	460.000000	445.000000	1018.000000	1608033756.175126
1633	12111.470703	162.966568	-187500.015625	-187500.015625	-187500.015625	-187500.015625	-187500.015625	-187500.015625	460.000000	446.000000	1018.000000	1608033756.175128
1634	12036.615234	111.378738	-187500.015625	-187500.015625	-187500.015625	-187500.015625	-187500.015625	-187500.015625	460.000000	444.000000	1019.000000	1608033756.175129
1635	11993.297852	61.713165	-187500.015625	-187500.015625	-187500.015625	-187500.015625	-187500.015625	-187500.015625	460.000000	445.000000	1018.000000	1608033756.175131
1636	12043.543945	84.981331	-187500.015625	-187500.015625	-187500.015625	-187500.015625	-187500.015625	-187500.015625	460.000000	445.000000	1019.000000	1608033756.175133
1637	12118.757812	151.947159	-187500.015625	-187500.015625	-187500.015625	-187500.015625	-187500.015625	-187500.015625	460.000000	445.000000	1018.000000	1608033756.175134
1638	12118.086914	172.376648	-187500.015625	-187500.015625	-187500.015625	-187500.015625	-187500.015625	-187500.015625	460.000000	445.000000	1019.000000	1608033756.175136
1639	12044.818359	126.041481	-187500.015625	-187500.015625	-187500.015625	-187500.015625	-187500.015625	-187500.015625	460.000000	444.000000	1018.000000	1608033756.175137
1640	11996.135742	71.324417	-187500.015625	-187500.015625	-187500.015625	-187500.015625	-187500.015625	-187500.015625	461.000000	445.000000	1018.000000	1608033756.175139
1641	12043.678711	85.696587	-187500.015625	-187500.015625	-187500.015625	-187500.015625	-187500.015625	-187500.015625	461.000000	445.000000	1019.000000	1608033756.175140
1642	12126.558594	159.546753	-187500.015625	-187500.015625	-187500.015625	-187500.015625	-187500.015625	-187500.015625	460.000000	445.000000	1019.000000	1608033756.175142
1643	12124.166992	175.260025	-187500.015625	-187500.015625	-187500.015625	-187500.015625	-187500.015625	-187500.015625	460.000000	445.000000	1019.000000	1608033756.175144
1644	12049.109375	125.572098	-187500.015625	-187500.015625	-187500.015625	-187500.015625	-187500.015625	-187500.015625	460.000000	444.000000	1019.000000	1608033756.175145
1645	12003.892578	81.717972	-187500.015625	-187500.015625	-187500.015625	-187500.015625	-187500.015625	-187500.015625	460.000000	445.000000	1018.000000	1608033756.175147
1646	12046.226562	97.520660	-187500.015625	-187500.015625	-187500.015625	-187500.015625	-187500.015625	-187500.015625	460.000000	445.000000	1018.000000	1608033756.175148
1647	12120.613281	158.272690	-187500.015625	-187500.015625	-187500.015625	-187500.015625	-187500.015625	-187500.015625	460.000000	445.000000	1019.000000	1608033756.175150
1648	12119.160156	177.539902	-187500.015625	-187500.015625	-187500.015625	-187500.015625	-187500.015625	-187500.015625	460.000000	445.000000	1019.000000	1608033756.175152
1649	12042.806641	128.388412	-187500.015625	-187500.015625	-187500.015625	-187500.015625	-187500.015625	-187500.015625	460.000000	445.000000	1018.000000	1608033756.175153
1650	11997.387695	82.567345	-187500.015625	-187500.015625	-187500.015625	-187500.015625	-187500.015625	-187500.015625	460.000000	445.000000	1019.000000	1608033756.175155
1651	12043.543945	98.168861	-187500.015625	-187500.015625	-187500.015625	-187500.015625	-187500.015625	-187500.015625	460.000000	445.000000	1018.000000	1608033756.175156
1652	12118.042969	158.272690	-187500.015625	-187500.015625	-187500.015625	-187500.015625	-187500.015625	-187500.015625	460.000000	445.000000	1018.000000	1608033756.175158
1653	12116.321289	176.221146	-187500.015625	-187500.015625	-187500.015625	-187500.015625	-187500.015625	-187500.015625	460.000000	445.000000	1018.000000	1608033756.175160
1654	12046.337891	133.484619	-187500.015625	-187500.015625	-187500.015625	-187500.015625	-187500.015625	-187500.015625	460.000000	445.000000	1017.000000	1608033756.175162
1655	12000.181641	87.238853	-187500.015625	-187500.015625	-187500.015625	-187500.015625	-187500.015625	-187500.015625	460.000000	445.000000	1018.000000	1608033756.175164
1656	12045.935547	100.962830	-187500.015625	-187500.015625	-187500.015625	-187500.015625	-187500.015625	-187500.015625	461.000000	445.000000	1018.000000	1608033756.175165
1657	12117.684570	157.557434	-187500.015625	-187500.015625	-187500.015625	-187500.015625	-187500.015625	-187500.015625	460.000000	445.000000	1019.000000	1608033756.175167
1658	12114.935547	175.639999	-187500.015625	-187500.015625	-187500.015625	-187500.015625	-187500.015625	-187500.015625	460.000000	445.000000	1019.000000	1608033756.175169
1659	12042.985352	129.505997	-187500.015625	-187500.015625	-187500.015625	-187500.015625	-187500.015625	-187500.015625	460.000000	444.000000	1019.000000	1608033756.175170
1660	11994.035156	78.767548	-187500.015625	-187500.015625	-187500.015625	-187500.015625	-187500.015625	-187500.015625	461.000000	445.000000	1019.000000	1608033756.175172
1661	12039.208008	92.089188	-187500.015625	-187500.015625	-187500.015625	-187500.015625	-187500.015625	-187500.015625	461.000000	444.000000	1019.000000	1608033756.175173
1662	12115.785156	153.914108	-187500.015625	-187500.015625	-187500.015625	-187500.015625	-187500.015625	-187500.015625	460.000000	445.000000	1018.000000	1608033756.175176
1663	12115.069336	170.633209	-187500.015625	-187500.015625	-187500.015625	-187500.015625	-187500.015625	-187500.015625	460.000000	446.000000	1018.000000	1608033756.175177
1664	12043.119141	126.533218	-187500.015625	-187500.015625	-187500.015625	-187500.015625	-187500.015625	-187500.015625	460.000000	445.000000	1017.000000	1608033756.175179
1665	11993.409180	79.438095	-187500.015625	-187500.015625	-187500.015625	-187500.015625	-187500.015625	-187500.015625	460.000000	445.000000	1019.000000	1608033756.175181
1666	12033.776367	91.820961	-187500.015625	-187500.015625	-187500.015625	-187500.015625	-187500.015625	-187500.015625	460.000000	445.000000	1019.000000	1608033756.175182
1667	12112.633789	154.428192	-187500.015625	-187500.015625	-187500.015625	-187500.015625	-187500.015625	-187500.015625	461.000000	445.000000	1019.000000	1608033756.175184
1668	12115.292969	174.701233	-187500.015625	-187500.015625	-187500.015625	-187500.015625	-187500.015625	-187500.015625	460.000000	445.000000	1018.000000	1608033756.175186
1669	12046.181641	132.121155	-187500.015625	-187500.015625	-187500.015625	-187500.015625	-187500.015625	-187500.015625	460.000000	445.000000	1018.000000	1608033756.175187
1670	11995.689453	81.740326	-187500.015625	-187500.015625	-187500.015625	-187500.015625	-187500.015625	-187500.015625	460.000000	446.000000	1018.000000	1608033756.175189
1671	12035.921875	93.474991	-187500.015625	-187500.015625	-187500.015625	-187500.015625	-187500.015625	-187500.015625	460.000000	445.000000	1019.000000	1608033756.175190
1672	12114.734375	157.378632	-187500.015625	-187500.015625	-187500.015625	-187500.015625	-187500.015625	-187500.015625	460.000000	445.000000	1017.000000	1608033756.175192
1673	12116.500000	178.769241	-187500.015625	-187500.015625	-187500.015625	-187500.015625	-187500.015625	-187500.015625	460.000000	445.000000	1018.000000	1608033756.175194
1674	12040.817383	128.522522	-187500.015625	-187500.015625	-187500.015625	-187500.015625	-187500.015625	-187500.015625	460.000000	445.000000	1018.000000	1608033756.175195
1675	11998.214844	85.115440	-187500.015625	-187500.015625	-187500.015625	-187500.015625	-187500.015625	-187500.015625	460.000000	445.000000	1018.000000	1608033756.175197
1676	12044.348633	101.901596	-187500.015625	-187500.015625	-187500.015625	-187500.015625	-187500.015625	-187500.015625	460.000000	445.000000	1018.000000	1608033756.175199
1677	12125.708984	164.799408	-187500.015625	-187500.015625	-187500.015625	-187500.015625	-187500.015625	-187500.015625	460.000000	444.000000	1019.000000	1608033756.175201
1678	12129.040039	188.581665	-187500.015625	-187500.015625	-187500.015625	-187500.015625	-187500.015625	-187500.015625	460.000000	444.000000	1018.000000	1608033756.175202
1679	12052.886719	140.570114	-187500.015625	-187500.015625	-187500.015625	-187500.015625	-187500.015625	-187500.015625	460.000000	445.000000	1019.000000	1608033756.175204
1680	12000.561523	88.624664	-187500.015625	-187500.015625	-187500.015625	-187500.015625	-187500.015625	-187500.015625	460.000000	445.000000	1019.000000	1608033756.175206
1681	12039.565430	96.134850	-187500.015625	-187500.015625	-187500.015625	-187500.015625	-187500.015625	-187500.015625	460.000000	445.000000	1018.000000	1608033756.175207
1682	12115.717773	150.673111	-187500.015625	-187500.015625	-187500.015625	-187500.015625	-187500.015625	-187500.015625	460.000000	445.000000	1018.000000	1608033756.175209
1683	12120.412109	169.783844	-187500.015625	-187500.015625	-187500.015625	-187500.015625	-187500.015625	-187500.015625	460.000000	445.000000	1018.000000	1608033756.175210
1684	12045.779297	121.168800	-187500.015625	-187500.015625	-187500.015625	-187500.015625	-187500.015625	-187500.015625	460.000000	445.000000	1018.000000	1608033756.655326
1685	11998.750977	79.549858	-187500.015625	-187500.015625	-187500.015625	-187500.015625	-187500.015625	-187500.015625	460.000000	445.000000	1019.000000	1608033756.655380
1686	12040.616211	94.883148	-187500.015625	-187500.015625	-187500.015625	-187500.015625	-187500.015625	-187500.015625	460.000000	445.000000	1019.000000	1608033756.655468
1687	12121.641602	157.199814	-187500.015625	-187500.015625	-187500.015625	-187500.015625	-187500.015625	-187500.015625	460.000000	444.000000	1018.000000	1608033756.655469
1688	12133.889648	184.223068	-187500.015625	-187500.015625	-187500.015625	-187500.015625	-187500.015625	-187500.015625	460.000000	446.000000	1018.000000	1608033756.655471
1689	12059.615234	136.993835	-187500.015625	-187500.015625	-187500.015625	-187500.015625	-187500.015625	-187500.015625	460.000000	444.000000	1019.000000	1608033756.655473
1690	12000.651367	80.890961	-187500.015625	-187500.015625	-187500.015625	-187500.015625	-187500.015625	-187500.015625	460.000000	445.000000	1018.000000	1608033756.655474
1691	12045.711914	101.722786	-187500.015625	-187500.015625	-187500.015625	-187500.015625	-187500.015625	-187500.015625	460.000000	445.000000	1019.000000	1608033756.655476
1692	12124.501953	163.100677	-187500.015625	-187500.015625	-187500.015625	-187500.015625	-187500.015625	-187500.015625	460.000000	445.000000	1018.000000	1608033756.655477
1693	12133.688477	185.675934	-187500.015625	-187500.015625	-187500.015625	-187500.015625	-187500.015625	-187500.015625	460.000000	445.000000	1019.000000	1608033756.655479
1694	12069.852539	148.057953	-187500.015625	-187500.015625	-187500.015625	-187500.015625	-187500.015625	-187500.015625	460.000000	445.000000	1018.000000	1608033756.655481
1695	12015.828125	99.375854	-187500.015625	-187500.015625	-187500.015625	-187500.015625	-187500.015625	-187500.015625	461.000000	445.000000	1018.000000	1608033756.655483
1696	12046.539062	104.896736	-187500.015625	-187500.015625	-187500.015625	-187500.015625	-187500.015625	-187500.015625	460.000000	445.000000	1019.000000	1608033756.655484
1697	12118.891602	158.585617	-187500.015625	-187500.015625	-187500.015625	-187500.015625	-187500.015625	-187500.015625	460.000000	444.000000	1019.000000	1608033756.655486
1698	12130.872070	188.626358	-187500.015625	-187500.015625	-187500.015625	-187500.015625	-187500.015625	-187500.015625	460.000000	445.000000	1019.000000	1608033756.655488
1699	12065.650391	150.427231	-187500.015625	-187500.015625	-187500.015625	-187500.015625	-187500.015625	-187500.015625	460.000000	444.000000	1019.000000	1608033756.655494
1700	12011.670898	99.688774	-187500.015625	-187500.015625	-187500.015625	-187500.015625	-187500.015625	-187500.015625	460.000000	445.000000	1019.000000	1608033756.655496
1701	12044.594727	102.996834	-187500.015625	-187500.015625	-187500.015625	-187500.015625	-187500.015625	-187500.015625	461.000000	445.000000	1019.000000	1608033756.655498
1702	12121.842773	160.887848	-187500.015625	-187500.015625	-187500.015625	-187500.015625	-187500.015625	-187500.015625	460.000000	445.000000	1019.000000	1608033756.655499
1703	12133.844727	187.106445	-187500.015625	-187500.015625	-187500.015625	-187500.015625	-187500.015625	-187500.015625	460.000000	445.000000	1018.000000	1608033756.655501
1704	12060.040039	138.156128	-187500.015625	-187500.015625	-187500.015625	-187500.015625	-187500.015625	-187500.015625	460.000000	445.000000	1018.000000	1608033756.655503
1705	12002.014648	84.467239	-187500.015625	-187500.015625	-187500.015625	-187500.015625	-187500.015625	-187500.015625	460.000000	445.000000	1018.000000	1608033756.655504
1706	12030.982422	87.954109	-187500.015625	-187500.015625	-187500.015625	-187500.015625	-187500.015625	-187500.015625	460.000000	445.000000	1019.000000	1608033756.655506
1707	12108.967773	148.974365	-187500.015625	-187500.015625	-187500.015625	-187500.015625	-187500.015625	-187500.015625	460.000000	445.000000	1019.000000	1608033756.655508
1708	12128.190430	184.983032	-187500.015625	-187500.015625	-187500.015625	-187500.015625	-187500.015625	-187500.015625	460.000000	445.000000	1018.000000	1608033756.655509
1709	12060.442383	144.347565	-187500.015625	-187500.015625	-187500.015625	-187500.015625	-187500.015625	-187500.015625	460.000000	445.000000	1018.000000	1608033756.655511
1710	11997.543945	83.483765	-187500.015625	-187500.015625	-187500.015625	-187500.015625	-187500.015625	-187500.015625	460.000000	446.000000	1018.000000	1608033756.655512
1711	12031.362305	88.915237	-187500.015625	-187500.015625	-187500.015625	-187500.015625	-187500.015625	-187500.015625	461.000000	445.000000	1018.000000	1608033756.655514
1712	12115.539062	152.617706	-187500.015625	-187500.015625	-187500.015625	-187500.015625	-187500.015625	-187500.015625	460.000000	445.000000	1018.000000	1608033756.655516
1713	12130.425781	179.350388	-187500.015625	-187500.015625	-187500.015625	-187500.015625	-187500.015625	-187500.015625	460.000000	445.000000	1018.000000	1608033756.655517
1714	12065.761719	141.911224	-187500.015625	-187500.015625	-187500.015625	-187500.015625	-187500.015625	-187500.015625	460.000000	444.000000	1019.000000	1608033756.655519
1715	12006.775391	90.949242	-187500.015625	-187500.015625	-187500.015625	-187500.015625	-187500.015625	-187500.015625	460.000000	445.000000	1018.000000	1608033756.655520
1716	12033.396484	90.926895	-187500.015625	-187500.015625	-187500.015625	-187500.015625	-187500.015625	-187500.015625	460.000000	445.000000	1019.000000	1608033756.655522
1717	12108.632812	143.609955	-187500.015625	-187500.015625	-187500.015625	-187500.015625	-187500.015625	-187500.015625	460.000000	444.000000	1019.000000	1608033756.655524
1718	12123.585938	171.504929	-187500.015625	-187500.015625	-187500.015625	-187500.015625	-187500.015625	-187500.015625	460.000000	445.000000	1018.000000	1608033756.655525
1719	12060.352539	136.211533	-187500.015625	-187500.015625	-187500.015625	-187500.015625	-187500.015625	-187500.015625	460.000000	445.000000	1019.000000	1608033756.655527
1720	12004.071289	87.171799	-187500.015625	-187500.015625	-187500.015625	-187500.015625	-187500.015625	-187500.015625	461.000000	445.000000	1018.000000	1608033756.655528
1721	12039.833984	94.927856	-187500.015625	-187500.015625	-187500.015625	-187500.015625	-187500.015625	-187500.015625	461.000000	445.000000	1019.000000	1608033756.655530
1722	12123.451172	153.779999	-187500.015625	-187500.015625	-187500.015625	-187500.015625	-187500.015625	-187500.015625	460.000000	444.000000	1019.000000	1608033756.655533
1723	12135.722656	180.602081	-187500.015625	-187500.015625	-187500.015625	-187500.015625	-187500.015625	-187500.015625	460.000000	445.000000	1019.000000	1608033756.655535
1724	12070.232422	145.107513	-187500.015625	-187500.015625	-187500.015625	-187500.015625	-187500.015625	-187500.015625	460.000000	445.000000	1018.000000	1608033756.655536
1725	12008.362305	89.764603	-187500.015625	-187500.015625	-187500.015625	-187500.015625	-187500.015625	-187500.015625	460.000000	445.000000	1019.000000	1608033756.655538
1726	12037.754883	91.239815	-187500.015625	-187500.015625	-187500.015625	-187500.015625	-187500.015625	-187500.015625	460.000000	445.000000	1018.000000	1608033756.655540
1727	12111.694336	142.291199	-187500.015625	-187500.015625	-187500.015625	-187500.015625	-187500.015625	-187500.015625	460.000000	444.000000	1018.000000	1608033756.655541
1728	12125.776367	168.465088	-187500.015625	-187500.015625	-187500.015625	-187500.015625	-187500.015625	-187500.015625	460.000000	446.000000	1018.000000	1608033756.655543
1729	12064.778320	137.709091	-187500.015625	-187500.015625	-187500.015625	-187500.015625	-187500.015625	-187500.015625	460.000000	445.000000	1018.000000	1608033756.655544
1730	12006.820312	87.372963	-187500.015625	-187500.015625	-187500.015625	-187500.015625	-187500.015625	-187500.015625	460.000000	445.000000	1018.000000	1608033756.655546
1731	12034.469727	89.764603	-187500.015625	-187500.015625	-187500.015625	-187500.015625	-187500.015625	-187500.015625	461.000000	445.000000	1020.000000	1608033756.655548
1732	12112.387695	146.828598	-187500.015625	-187500.015625	-187500.015625	-187500.015625	-187500.015625	-187500.015625	460.000000	444.000000	1019.000000	1608033756.655549
1733	12129.017578	178.679840	-187500.015625	-187500.015625	-187500.015625	-187500.015625	-187500.015625	-187500.015625	460.000000	445.000000	1018.000000	1608033756.655551
1734	12064.084961	139.988968	-187500.015625	-187500.015625	-187500.015625	-187500.015625	-187500.015625	-187500.015625	460.000000	445.000000	1019.000000	1608033756.655552
1735	12001.478516	83.506111	-187500.015625	-187500.015625	-187500.015625	-187500.015625	-187500.015625	-187500.015625	460.000000	445.000000	1018.000000	1608033756.655554
1736	12028.367188	84.422539	-187500.015625	-187500.015625	-187500.015625	-187500.015625	-187500.015625	-187500.015625	460.000000	445.000000	1018.000000	1608033756.655555
1737	12110.710938	145.263977	-187500.015625	-187500.015625	-187500.015625	-187500.015625	-187500.015625	-187500.015625	460.000000	445.000000	1018.000000	1608033756.655557
1738	12136.393555	182.636093	-187500.015625	-187500.015625	-187500.015625	-187500.015625	-187500.015625	-187500.015625	460.000000	445.000000	1019.000000	1608033756.655559
1739	12072.757812	148.929672	-187500.015625	-187500.015625	-187500.015625	-187500.015625	-187500.015625	-187500.015625	460.000000	445.000000	1018.000000	1608033756.655560
1740	12007.826172	91.910370	-187500.015625	-187500.015625	-187500.015625	-187500.015625	-187500.015625	-187500.015625	461.000000	444.000000	1019.000000	1608033756.655562
1741	12027.316406	87.752945	-187500.015625	-187500.015625	-187500.015625	-187500.015625	-187500.015625	-187500.015625	461.000000	445.000000	1018.000000	1608033756.655564
1742	12101.636719	140.123077	-187500.015625	-187500.015625	-187500.015625	-187500.015625	-187500.015625	-187500.015625	460.000000	444.000000	1019.000000	1608033756.655565
1743	12118.735352	165.201736	-187500.015625	-187500.015625	-187500.015625	-187500.015625	-187500.015625	-187500.015625	460.000000	445.000000	1019.000000	1608033756.655567
1744	12056.776367	129.148376	-187500.015625	-187500.015625	-187500.015625	-187500.015625	-187500.015625	-187500.015625	460.000000	444.000000	1019.000000	1608033756.655568
1745	11997.521484	80.510979	-187500.015625	-187500.015625	-187500.015625	-187500.015625	-187500.015625	-187500.015625	460.000000	445.000000	1017.000000	1608033756.655570
1746	12020.208984	77.895828	-187500.015625	-187500.015625	-187500.015625	-187500.015625	-187500.015625	-187500.015625	460.000000	445.000000	1018.000000	1608033756.655572
1747	12096.160156	127.628456	-187500.015625	-187500.015625	-187500.015625	-187500.015625	-187500.015625	-187500.015625	460.000000	445.000000	1018.000000	1608033756.655574
1748	12116.902344	158.965607	-187500.015625	-187500.015625	-187500.015625	-187500.015625	-187500.015625	-187500.015625	460.000000	446.000000	1018.000000	1608033756.655576
1749	12054.541016	123.113403	-187500.015625	-187500.015625	-187500.015625	-187500.015625	-187500.015625	-187500.015625	460.000000	445.000000	1018.000000	1608033756.655577
1750	11991.688477	71.413818	-187500.015625	-187500.015625	-187500.015625	-187500.015625	-187500.015625	-187500.015625	460.000000	445.000000	1019.000000	1608033756.655579
1751	12017.347656	76.487663	-187500.015625	-187500.015625	-187500.015625	-187500.015625	-187500.015625	-187500.015625	461.000000	445.000000	1019.000000	1608033756.655580
1752	12094.595703	129.394241	-187500.015625	-187500.015625	-187500.015625	-187500.015625	-187500.015625	-187500.015625	460.000000	444.000000	1019.000000	1608033756.655582
1753	12113.281250	156.663376	-187500.015625	-187500.015625	-187500.015625	-187500.015625	-187500.015625	-187500.015625	460.000000	445.000000	1019.000000	1608033756.655584
1754	12051.009766	123.381622	-187500.015625	-187500.015625	-187500.015625	-187500.015625	-187500.015625	-187500.015625	460.000000	445.000000	1019.000000	1608033756.655585
1755	11987.821289	71.704391	-187500.015625	-187500.015625	-187500.015625	-187500.015625	-187500.015625	-187500.015625	460.000000	445.000000	1019.000000	1608033756.655587
1756	12009.010742	67.681076	-187500.015625	-187500.015625	-187500.015625	-187500.015625	-187500.015625	-187500.015625	460.000000	445.000000	1019.000000	1608033756.655588
1757	12085.029297	119.939453	-187500.015625	-187500.015625	-187500.015625	-187500.015625	-187500.015625	-187500.015625	460.000000	445.000000	1018.000000	1608033756.655590
1758	12116.075195	160.329056	-187500.015625	-187500.015625	-187500.015625	-187500.015625	-187500.015625	-187500.015625	460.000000	445.000000	1018.000000	1608033756.655591
1759	12060.083984	134.311630	-187500.015625	-187500.015625	-187500.015625	-187500.015625	-187500.015625	-187500.015625	460.000000	445.000000	1017.000000	1608033756.655593
1760	11993.051758	78.141693	-187500.015625	-187500.015625	-187500.015625	-187500.015625	-187500.015625	-187500.015625	460.000000	446.000000	1018.000000	1608033756.655595
1761	12010.731445	69.715088	-187500.015625	-187500.015625	-187500.015625	-187500.015625	-187500.015625	-187500.015625	461.000000	445.000000	1019.000000	1608033756.655597
1762	12091.734375	126.130890	-187500.015625	-187500.015625	-187500.015625	-187500.015625	-187500.015625	-187500.015625	460.000000	445.000000	1018.000000	1608033756.655598
1763	12120.747070	165.201736	-187500.015625	-187500.015625	-187500.015625	-187500.015625	-187500.015625	-187500.015625	460.000000	445.000000	1019.000000	1608033756.655600
1764	12064.174805	136.479752	-187500.015625	-187500.015625	-187500.015625	-187500.015625	-187500.015625	-187500.015625	460.000000	445.000000	1019.000000	1608033756.655602
1765	11998.572266	82.433228	-187500.015625	-187500.015625	-187500.015625	-187500.015625	-187500.015625	-187500.015625	460.000000	445.000000	1018.000000	1608033756.655603
1766	12017.370117	76.398262	-187500.015625	-187500.015625	-187500.015625	-187500.015625	-187500.015625	-187500.015625	461.000000	445.000000	1019.000000	1608033756.655605
1767	12096.070312	127.360237	-187500.015625	-187500.015625	-187500.015625	-187500.015625	-187500.015625	-187500.015625	461.000000	444.000000	1018.000000	1608033756.655607
1768	12127.989258	166.431076	-187500.015625	-187500.015625	-187500.015625	-187500.015625	-187500.015625	-187500.015625	460.000000	445.000000	1018.000000	1608033756.655608
1769	12076.155273	143.721710	-187500.015625	-187500.015625	-187500.015625	-187500.015625	-187500.015625	-187500.015625	460.000000	445.000000	1019.000000	1608033756.655610
1770	12007.893555	85.920105	-187500.015625	-187500.015625	-187500.015625	-187500.015625	-187500.015625	-187500.015625	460.000000	445.000000	1018.000000	1608033756.655612
1771	12022.578125	77.359383	-187500.015625	-187500.015625	-187500.015625	-187500.015625	-187500.015625	-187500.015625	460.000000	445.000000	1018.000000	1608033756.655614
1772	12100.138672	130.176559	-187500.015625	-187500.015625	-187500.015625	-187500.015625	-187500.015625	-187500.015625	460.000000	444.000000	1018.000000	1608033756.655615
1773	12127.788086	164.352371	-187500.015625	-187500.015625	-187500.015625	-187500.015625	-187500.015625	-187500.015625	460.000000	445.000000	1018.000000	1608033756.655617
1774	12070.254883	136.524445	-187500.015625	-187500.015625	-187500.015625	-187500.015625	-187500.015625	-187500.015625	460.000000	444.000000	1019.000000	1608033756.655618
1775	12008.273438	90.166931	-187500.015625	-187500.015625	-187500.015625	-187500.015625	-187500.015625	-187500.015625	460.000000	445.000000	1019.000000	1608033756.655620
1776	12023.472656	81.874435	-187500.015625	-187500.015625	-187500.015625	-187500.015625	-187500.015625	-187500.015625	460.000000	445.000000	1019.000000	1608033756.655622
1777	12097.568359	129.483658	-187500.015625	-187500.015625	-187500.015625	-187500.015625	-187500.015625	-187500.015625	460.000000	444.000000	1018.000000	1608033756.655623
1778	12126.267578	166.475784	-187500.015625	-187500.015625	-187500.015625	-187500.015625	-187500.015625	-187500.015625	460.000000	446.000000	1019.000000	1608033756.655625
1779	12064.845703	130.958862	-187500.015625	-187500.015625	-187500.015625	-187500.015625	-187500.015625	-187500.015625	460.000000	445.000000	1018.000000	1608033756.655626
1780	11995.018555	73.000793	-187500.015625	-187500.015625	-187500.015625	-187500.015625	-187500.015625	-187500.015625	460.000000	445.000000	1018.000000	1608033756.655628
1781	12010.620117	69.022186	-187500.015625	-187500.015625	-187500.015625	-187500.015625	-187500.015625	-187500.015625	460.000000	445.000000	1018.000000	1608033756.655630
1782	12089.297852	122.800476	-187500.015625	-187500.015625	-187500.015625	-187500.015625	-187500.015625	-187500.015625	461.000000	564.000000	1018.000000	1608033756.655632
1783	12119.964844	162.452469	-187500.015625	-187500.015625	-187500.015625	-187500.015625	-187500.015625	-187500.015625	461.000000	668.000000	1018.000000	1608033756.655633
1784	12066.052734	135.697433	-187500.015625	-187500.015625	-187500.015625	-187500.015625	-187500.015625	-187500.015625	461.000000	722.000000	1019.000000	1608033756.655635
1785	11993.409180	71.346764	-187500.015625	-187500.015625	-187500.015625	-187500.015625	-187500.015625	-187500.015625	461.000000	751.000000	1018.000000	1608033756.655636
1786	12001.924805	58.807438	-187500.015625	-187500.015625	-187500.015625	-187500.015625	-187500.015625	-187500.015625	461.000000	768.000000	1019.000000	1608033756.655638
1787	12075.999023	108.852989	-187500.015625	-187500.015625	-187500.015625	-187500.015625	-187500.015625	-187500.015625	461.000000	779.000000	1019.000000	1608033756.655640
1788	12113.102539	151.433060	-187500.015625	-187500.015625	-187500.015625	-187500.015625	-187500.015625	-187500.015625	461.000000	786.000000	1019.000000	1608033756.655641
1789	12063.280273	128.589584	-187500.015625	-187500.015625	-187500.015625	-187500.015625	-187500.015625	-187500.015625	461.000000	791.000000	1018.000000	1608033756.655643
1790	11993.364258	73.671349	-187500.015625	-187500.015625	-187500.015625	-187500.015625	-187500.015625	-187500.015625	461.000000	795.000000	1018.000000	1608033756.655644
1791	12002.082031	63.613064	-187500.015625	-187500.015625	-187500.015625	-187500.015625	-187500.015625	-187500.015625	461.000000	798.000000	1019.000000	1608033756.655646
1792	12088.806641	124.476860	-187500.015625	-187500.015625	-187500.015625	-187500.015625	-187500.015625	-187500.015625	460.000000	800.000000	1018.000000	1608033756.655648
1793	12126.111328	168.889771	-187500.015625	-187500.015625	-187500.015625	-187500.015625	-187500.015625	-187500.015625	460.000000	801.000000	1019.000000	1608033756.655650
1794	12069.427734	139.497238	-187500.015625	-187500.015625	-187500.015625	-187500.015625	-187500.015625	-187500.015625	460.000000	804.000000	1017.000000	1608033756.655652
1795	11997.879883	84.221367	-187500.015625	-187500.015625	-187500.015625	-187500.015625	-187500.015625	-187500.015625	460.000000	805.000000	1018.000000	1608033756.655653
1796	12005.434570	70.765617	-187500.015625	-187500.015625	-187500.015625	-187500.015625	-187500.015625	-187500.015625	460.000000	805.000000	1018.000000	1608033756.655655
1797	12081.631836	122.889885	-187500.015625	-187500.015625	-187500.015625	-187500.015625	-187500.015625	-187500.015625	461.000000	805.000000	1018.000000	1608033756.655656
1798	12119.987305	171.348465	-187500.015625	-187500.015625	-187500.015625	-187500.015625	-187500.015625	-187500.015625	460.000000	806.000000	1019.000000	1608033756.655658
1799	12070.746094	148.057953	-187500.015625	-187500.015625	-187500.015625	-187500.015625	-187500.015625	-187500.015625	460.000000	807.000000	1018.000000	1608033756.655660
1800	12002.573242	91.664497	-187500.015625	-187500.015625	-187500.015625	-187500.015625	-187500.015625	-187500.015625	460.000000	807.000000	1019.000000	1608033756.655661
1801	12010.105469	79.035767	-187500.015625	-187500.015625	-187500.015625	-187500.015625	-187500.015625	-187500.015625	460.000000	809.000000	1018.000000	1608033756.655663
1802	12083.263672	125.370934	-187500.015625	-187500.015625	-187500.015625	-187500.015625	-187500.015625	-187500.015625	461.000000	808.000000	1019.000000	1608033756.655665
1803	12122.535156	168.442734	-187500.015625	-187500.015625	-187500.015625	-187500.015625	-187500.015625	-187500.015625	460.000000	809.000000	1017.000000	1608033756.655666
1804	12073.495117	144.884003	-187500.015625	-187500.015625	-187500.015625	-187500.015625	-187500.015625	-187500.015625	460.000000	809.000000	1019.000000	1608033757.134984
1805	12002.305664	88.222336	-187500.015625	-187500.015625	-187500.015625	-187500.015625	-187500.015625	-187500.015625	460.000000	809.000000	1018.000000	1608033757.135129
1806	12004.853516	71.324417	-187500.015625	-187500.015625	-187500.015625	-187500.015625	-187500.015625	-187500.015625	461.000000	810.000000	1019.000000	1608033757.135132
1807	12076.669922	116.452583	-187500.015625	-187500.015625	-187500.015625	-187500.015625	-187500.015625	-187500.015625	461.000000	785.000000	1019.000000	1608033757.135134
1808	12113.639648	156.752777	-187500.015625	-187500.015625	-187500.015625	-187500.015625	-187500.015625	-187500.015625	460.000000	733.000000	1019.000000	1608033757.135135
1809	12068.153320	137.932617	-187500.015625	-187500.015625	-187500.015625	-187500.015625	-187500.015625	-187500.015625	460.000000	677.000000	1018.000000	1608033757.135137
1810	12002.708008	88.199982	-187500.015625	-187500.015625	-187500.015625	-187500.015625	-187500.015625	-187500.015625	460.000000	629.000000	1019.000000	1608033757.135139
1811	12008.273438	74.028976	-187500.015625	-187500.015625	-187500.015625	-187500.015625	-187500.015625	-187500.015625	460.000000	593.000000	1019.000000	1608033757.135140
1812	12084.492188	122.621666	-187500.015625	-187500.015625	-187500.015625	-187500.015625	-187500.015625	-187500.015625	460.000000	565.000000	1018.000000	1608033757.135142
1813	12128.749023	171.147308	-187500.015625	-187500.015625	-187500.015625	-187500.015625	-187500.015625	-187500.015625	459.000000	545.000000	1018.000000	1608033757.135144
1814	12089.074219	159.211472	-187500.015625	-187500.015625	-187500.015625	-187500.015625	-187500.015625	-187500.015625	459.000000	530.000000	1018.000000	1608033757.135145
1815	12021.259766	106.997795	-187500.015625	-187500.015625	-187500.015625	-187500.015625	-187500.015625	-187500.015625	460.000000	518.000000	1019.000000	1608033757.135152
1816	12019.560547	85.473068	-187500.015625	-187500.015625	-187500.015625	-187500.015625	-187500.015625	-187500.015625	460.000000	510.000000	1018.000000	1608033757.135153
1817	12094.103516	132.612900	-187500.015625	-187500.015625	-187500.015625	-187500.015625	-187500.015625	-187500.015625	460.000000	502.000000	1019.000000	1608033757.135155
1818	12133.823242	177.606949	-187500.015625	-187500.015625	-187500.015625	-187500.015625	-187500.015625	-187500.015625	460.000000	498.000000	1018.000000	1608033757.135156
1819	12085.475586	156.261047	-187500.015625	-187500.015625	-187500.015625	-187500.015625	-187500.015625	-187500.015625	460.000000	492.000000	1019.000000	1608033757.135158
1820	12014.040039	99.554665	-187500.015625	-187500.015625	-187500.015625	-187500.015625	-187500.015625	-187500.015625	460.000000	488.000000	1018.000000	1608033757.135160
1821	12015.939453	80.421577	-187500.015625	-187500.015625	-187500.015625	-187500.015625	-187500.015625	-187500.015625	460.000000	485.000000	1018.000000	1608033757.135161
1822	12093.500000	131.852936	-187500.015625	-187500.015625	-187500.015625	-187500.015625	-187500.015625	-187500.015625	460.000000	482.000000	1018.000000	1608033757.135163
1823	12133.487305	178.277512	-187500.015625	-187500.015625	-187500.015625	-187500.015625	-187500.015625	-187500.015625	460.000000	481.000000	1018.000000	1608033757.135165
1824	12086.459961	156.529266	-187500.015625	-187500.015625	-187500.015625	-187500.015625	-187500.015625	-187500.015625	460.000000	478.000000	1019.000000	1608033757.135166
1825	12015.090820	99.778183	-187500.015625	-187500.015625	-187500.015625	-187500.015625	-187500.015625	-187500.015625	460.000000	475.000000	1018.000000	1608033757.135168
1826	12011.827148	80.555687	-187500.015625	-187500.015625	-187500.015625	-187500.015625	-187500.015625	-187500.015625	460.000000	474.000000	1018.000000	1608033757.135170
1827	12089.208984	133.641083	-187500.015625	-187500.015625	-187500.015625	-187500.015625	-187500.015625	-187500.015625	460.000000	472.000000	1018.000000	1608033757.135171
1828	12132.660156	179.283340	-187500.015625	-187500.015625	-187500.015625	-187500.015625	-187500.015625	-187500.015625	460.000000	471.000000	1018.000000	1608033757.135173
1829	12082.637695	154.517609	-187500.015625	-187500.015625	-187500.015625	-187500.015625	-187500.015625	-187500.015625	460.000000	469.000000	1019.000000	1608033757.135175
1830	12005.099609	96.268959	-187500.015625	-187500.015625	-187500.015625	-187500.015625	-187500.015625	-187500.015625	460.000000	469.000000	1018.000000	1608033757.135176
1831	12004.697266	79.572205	-187500.015625	-187500.015625	-187500.015625	-187500.015625	-187500.015625	-187500.015625	460.000000	467.000000	1018.000000	1608033757.135178
1832	12079.240234	125.706207	-187500.015625	-187500.015625	-187500.015625	-187500.015625	-187500.015625	-187500.015625	460.000000	466.000000	1018.000000	1608033757.135180
1833	12121.305664	168.688614	-187500.015625	-187500.015625	-187500.015625	-187500.015625	-187500.015625	-187500.015625	460.000000	466.000000	1019.000000	1608033757.135181
1834	12081.765625	157.691559	-187500.015625	-187500.015625	-187500.015625	-187500.015625	-187500.015625	-187500.015625	460.000000	464.000000	1019.000000	1608033757.135183
1835	12006.529297	98.772354	-187500.015625	-187500.015625	-187500.015625	-187500.015625	-187500.015625	-187500.015625	460.000000	464.000000	1018.000000	1608033757.135184
1836	12002.841797	77.337036	-187500.015625	-187500.015625	-187500.015625	-187500.015625	-187500.015625	-187500.015625	460.000000	464.000000	1019.000000	1608033757.135186
1837	12081.876953	131.338852	-187500.015625	-187500.015625	-187500.015625	-187500.015625	-187500.015625	-187500.015625	460.000000	462.000000	1018.000000	1608033757.135188
1838	12124.904297	175.438843	-187500.015625	-187500.015625	-187500.015625	-187500.015625	-187500.015625	-187500.015625	460.000000	462.000000	1018.000000	1608033757.135189
1839	12088.515625	165.246445	-187500.015625	-187500.015625	-187500.015625	-187500.015625	-187500.015625	-187500.015625	460.000000	462.000000	1018.000000	1608033757.135192
1840	12011.447266	105.880211	-187500.015625	-187500.015625	-187500.015625	-187500.015625	-187500.015625	-187500.015625	460.000000	461.000000	1018.000000	1608033757.135194
1841	12000.181641	78.074638	-187500.015625	-187500.015625	-187500.015625	-187500.015625	-187500.015625	-187500.015625	460.000000	461.000000	1018.000000	1608033757.135195
1842	12069.382812	121.884056	-187500.015625	-187500.015625	-187500.015625	-187500.015625	-187500.015625	-187500.015625	460.000000	460.000000	1018.000000	1608033757.135197
1843	12121.574219	173.360123	-187500.015625	-187500.015625	-187500.015625	-187500.015625	-187500.015625	-187500.015625	460.000000	459.000000	1019.000000	1608033757.135199
1844	12085.230469	159.390289	-187500.015625	-187500.015625	-187500.015625	-187500.015625	-187500.015625	-187500.015625	460.000000	459.000000	1019.000000	1608033757.135201
1845	12012.073242	100.940475	-187500.015625	-187500.015625	-187500.015625	-187500.015625	-187500.015625	-187500.015625	460.000000	458.000000	1019.000000	1608033757.135202
1846	12002.909180	75.459488	-187500.015625	-187500.015625	-187500.015625	-187500.015625	-187500.015625	-187500.015625	460.000000	459.000000	1018.000000	1608033757.135204
1847	12077.183594	122.509911	-187500.015625	-187500.015625	-187500.015625	-187500.015625	-187500.015625	-187500.015625	460.000000	458.000000	1019.000000	1608033757.135205
1848	12119.182617	166.632248	-187500.015625	-187500.015625	-187500.015625	-187500.015625	-187500.015625	-187500.015625	460.000000	458.000000	1019.000000	1608033757.135207
1849	12077.093750	149.063782	-187500.015625	-187500.015625	-187500.015625	-187500.015625	-187500.015625	-187500.015625	460.000000	457.000000	1019.000000	1608033757.135208
1850	12003.199219	93.072662	-187500.015625	-187500.015625	-187500.015625	-187500.015625	-187500.015625	-187500.015625	460.000000	457.000000	1018.000000	1608033757.135210
1851	12001.209961	74.543068	-187500.015625	-187500.015625	-187500.015625	-187500.015625	-187500.015625	-187500.015625	460.000000	457.000000	1018.000000	1608033757.135212
1852	12069.114258	112.585732	-187500.015625	-187500.015625	-187500.015625	-187500.015625	-187500.015625	-187500.015625	460.000000	456.000000	1018.000000	1608033757.135214
1853	12111.583008	153.958817	-187500.015625	-187500.015625	-187500.015625	-187500.015625	-187500.015625	-187500.015625	460.000000	456.000000	1019.000000	1608033757.135215
1854	12069.673828	137.127945	-187500.015625	-187500.015625	-187500.015625	-187500.015625	-187500.015625	-187500.015625	460.000000	455.000000	1019.000000	1608033757.135217
1855	12001.076172	88.468201	-187500.015625	-187500.015625	-187500.015625	-187500.015625	-187500.015625	-187500.015625	460.000000	455.000000	1018.000000	1608033757.135218
1856	11997.141602	69.379814	-187500.015625	-187500.015625	-187500.015625	-187500.015625	-187500.015625	-187500.015625	460.000000	456.000000	1019.000000	1608033757.135220
1857	12067.102539	108.607124	-187500.015625	-187500.015625	-187500.015625	-187500.015625	-187500.015625	-187500.015625	461.000000	540.000000	1018.000000	1608033757.135223
1858	12114.198242	154.025864	-187500.015625	-187500.015625	-187500.015625	-187500.015625	-187500.015625	-187500.015625	461.000000	659.000000	1018.000000	1608033757.135225
1859	12072.445312	139.698395	-187500.015625	-187500.015625	-187500.015625	-187500.015625	-187500.015625	-187500.015625	461.000000	720.000000	1018.000000	1608033757.135226
1860	11997.432617	81.203888	-187500.015625	-187500.015625	-187500.015625	-187500.015625	-187500.015625	-187500.015625	461.000000	753.000000	1018.000000	1608033757.135228
1861	11990.212891	56.661671	-187500.015625	-187500.015625	-187500.015625	-187500.015625	-187500.015625	-187500.015625	461.000000	772.000000	1018.000000	1608033757.135230
1862	12057.513672	92.245644	-187500.015625	-187500.015625	-187500.015625	-187500.015625	-187500.015625	-187500.015625	461.000000	783.000000	1019.000000	1608033757.135232
1863	12109.191406	149.533173	-187500.015625	-187500.015625	-187500.015625	-187500.015625	-187500.015625	-187500.015625	460.000000	792.000000	1018.000000	1608033757.135234
1864	12074.679688	146.269806	-187500.015625	-187500.015625	-187500.015625	-187500.015625	-187500.015625	-187500.015625	460.000000	796.000000	1018.000000	1608033757.135236
1865	11998.885742	87.618835	-187500.015625	-187500.015625	-187500.015625	-187500.015625	-187500.015625	-187500.015625	460.000000	800.000000	1018.000000	1608033757.135237
1866	11985.295898	60.215599	-187500.015625	-187500.015625	-187500.015625	-187500.015625	-187500.015625	-187500.015625	460.000000	803.000000	1018.000000	1608033757.135239
1867	12062.029297	107.511887	-187500.015625	-187500.015625	-187500.015625	-187500.015625	-187500.015625	-187500.015625	460.000000	804.000000	1018.000000	1608033757.135240
1868	12125.351562	170.007355	-187500.015625	-187500.015625	-187500.015625	-187500.015625	-187500.015625	-187500.015625	460.000000	806.000000	1018.000000	1608033757.135242
1869	12092.405273	160.060837	-187500.015625	-187500.015625	-187500.015625	-187500.015625	-187500.015625	-187500.015625	460.000000	807.000000	1018.000000	1608033757.135244
1870	12014.799805	99.152336	-187500.015625	-187500.015625	-187500.015625	-187500.015625	-187500.015625	-187500.015625	460.000000	808.000000	1019.000000	1608033757.135245
1871	12004.875977	75.839470	-187500.015625	-187500.015625	-187500.015625	-187500.015625	-187500.015625	-187500.015625	460.000000	808.000000	1019.000000	1608033757.135247
1872	12077.920898	120.252380	-187500.015625	-187500.015625	-187500.015625	-187500.015625	-187500.015625	-187500.015625	460.000000	809.000000	1018.000000	1608033757.135248
1873	12136.348633	178.255157	-187500.015625	-187500.015625	-187500.015625	-187500.015625	-187500.015625	-187500.015625	460.000000	810.000000	1019.000000	1608033757.135250
1874	12100.518555	165.537018	-187500.015625	-187500.015625	-187500.015625	-187500.015625	-187500.015625	-187500.015625	460.000000	810.000000	1019.000000	1608033757.135252
1875	12023.516602	110.730537	-187500.015625	-187500.015625	-187500.015625	-187500.015625	-187500.015625	-187500.015625	460.000000	810.000000	1017.000000	1608033757.135253
1876	12009.345703	89.205811	-187500.015625	-187500.015625	-187500.015625	-187500.015625	-187500.015625	-187500.015625	460.000000	811.000000	1019.000000	1608033757.135255
1877	12076.669922	129.215424	-187500.015625	-187500.015625	-187500.015625	-187500.015625	-187500.015625	-187500.015625	460.000000	812.000000	1019.000000	1608033757.135257
1878	12128.078125	175.639999	-187500.015625	-187500.015625	-187500.015625	-187500.015625	-187500.015625	-187500.015625	460.000000	812.000000	1018.000000	1608033757.135258
1879	12099.087891	170.834381	-187500.015625	-187500.015625	-187500.015625	-187500.015625	-187500.015625	-187500.015625	460.000000	812.000000	1018.000000	1608033757.135260
1880	12023.651367	113.725670	-187500.015625	-187500.015625	-187500.015625	-187500.015625	-187500.015625	-187500.015625	460.000000	812.000000	1019.000000	1608033757.135262
1881	12006.060547	80.622742	-187500.015625	-187500.015625	-187500.015625	-187500.015625	-187500.015625	-187500.015625	460.000000	812.000000	1018.000000	1608033757.135263
1882	12071.193359	115.290291	-187500.015625	-187500.015625	-187500.015625	-187500.015625	-187500.015625	-187500.015625	461.000000	797.000000	1019.000000	1608033757.135265
1883	12128.346680	168.710968	-187500.015625	-187500.015625	-187500.015625	-187500.015625	-187500.015625	-187500.015625	460.000000	748.000000	1018.000000	1608033757.135266
1884	12094.372070	160.507874	-187500.015625	-187500.015625	-187500.015625	-187500.015625	-187500.015625	-187500.015625	460.000000	692.000000	1018.000000	1608033757.135268
1885	12015.984375	104.762619	-187500.015625	-187500.015625	-187500.015625	-187500.015625	-187500.015625	-187500.015625	460.000000	643.000000	1018.000000	1608033757.135271
1886	12003.176758	79.035767	-187500.015625	-187500.015625	-187500.015625	-187500.015625	-187500.015625	-187500.015625	460.000000	604.000000	1018.000000	1608033757.135273
1887	12071.819336	118.732460	-187500.015625	-187500.015625	-187500.015625	-187500.015625	-187500.015625	-187500.015625	459.000000	574.000000	1018.000000	1608033757.135274
1888	12127.854492	172.533112	-187500.015625	-187500.015625	-187500.015625	-187500.015625	-187500.015625	-187500.015625	460.000000	553.000000	1018.000000	1608033757.135276
1889	12102.441406	170.499100	-187500.015625	-187500.015625	-187500.015625	-187500.015625	-187500.015625	-187500.015625	460.000000	536.000000	1019.000000	1608033757.135277
1890	12023.785156	110.194099	-187500.015625	-187500.015625	-187500.015625	-187500.015625	-187500.015625	-187500.015625	460.000000	524.000000	1018.000000	1608033757.135279
1891	12000.918945	74.207787	-187500.015625	-187500.015625	-187500.015625	-187500.015625	-187500.015625	-187500.015625	460.000000	515.000000	1019.000000	1608033757.135280
1892	12067.884766	113.278633	-187500.015625	-187500.015625	-187500.015625	-187500.015625	-187500.015625	-187500.015625	460.000000	507.000000	1019.000000	1608033757.135282
1893	12135.767578	181.406754	-187500.015625	-187500.015625	-187500.015625	-187500.015625	-187500.015625	-187500.015625	460.000000	501.000000	1019.000000	1608033757.135284
1894	12109.302734	176.556427	-187500.015625	-187500.015625	-187500.015625	-187500.015625	-187500.015625	-187500.015625	460.000000	496.000000	1018.000000	1608033757.135286
1895	12024.835938	107.936569	-187500.015625	-187500.015625	-187500.015625	-187500.015625	-187500.015625	-187500.015625	460.000000	492.000000	1018.000000	1608033757.135287
1896	12011.044922	86.411842	-187500.015625	-187500.015625	-187500.015625	-187500.015625	-187500.015625	-187500.015625	460.000000	490.000000	1018.000000	1608033757.135289
1897	12081.139648	128.947205	-187500.015625	-187500.015625	-187500.015625	-187500.015625	-187500.015625	-187500.015625	460.000000	485.000000	1018.000000	1608033757.135290
1898	12135.208984	178.992767	-187500.015625	-187500.015625	-187500.015625	-187500.015625	-187500.015625	-187500.015625	460.000000	484.000000	1018.000000	1608033757.135292
1899	12110.845703	179.015121	-187500.015625	-187500.015625	-187500.015625	-187500.015625	-187500.015625	-187500.015625	460.000000	481.000000	1018.000000	1608033757.135293
1900	12031.630859	119.648880	-187500.015625	-187500.015625	-187500.015625	-187500.015625	-187500.015625	-187500.015625	460.000000	479.000000	1018.000000	1608033757.135295
1901	12006.619141	84.109612	-187500.015625	-187500.015625	-187500.015625	-187500.015625	-187500.015625	-187500.015625	460.000000	477.000000	1019.000000	1608033757.135297
1902	12073.584961	122.554611	-187500.015625	-187500.015625	-187500.015625	-187500.015625	-187500.015625	-187500.015625	460.000000	474.000000	1019.000000	1608033757.135298
1903	12134.739258	179.573914	-187500.015625	-187500.015625	-187500.015625	-187500.015625	-187500.015625	-187500.015625	460.000000	473.000000	1019.000000	1608033757.135300
1904	12108.699219	175.751755	-187500.015625	-187500.015625	-187500.015625	-187500.015625	-187500.015625	-187500.015625	460.000000	472.000000	1019.000000	1608033757.135302
1905	12029.284180	115.200890	-187500.015625	-187500.015625	-187500.015625	-187500.015625	-187500.015625	-187500.015625	460.000000	470.000000	1019.000000	1608033757.135303
1906	12007.713867	81.874435	-187500.015625	-187500.015625	-187500.015625	-187500.015625	-187500.015625	-187500.015625	460.000000	470.000000	1019.000000	1608033757.135305
1907	12070.411133	117.212547	-187500.015625	-187500.015625	-187500.015625	-187500.015625	-187500.015625	-187500.015625	460.000000	468.000000	1019.000000	1608033757.135307
1908	12124.792969	169.917953	-187500.015625	-187500.015625	-187500.015625	-187500.015625	-187500.015625	-187500.015625	460.000000	468.000000	1018.000000	1608033757.135309
1909	12100.674805	171.728439	-187500.015625	-187500.015625	-187500.015625	-187500.015625	-187500.015625	-187500.015625	460.000000	467.000000	1018.000000	1608033757.135311
1910	12025.014648	116.027901	-187500.015625	-187500.015625	-187500.015625	-187500.015625	-187500.015625	-187500.015625	460.000000	466.000000	1019.000000	1608033757.135313
1911	11998.662109	78.521675	-187500.015625	-187500.015625	-187500.015625	-187500.015625	-187500.015625	-187500.015625	460.000000	466.000000	1019.000000	1608033757.135314
1912	12059.346680	109.434135	-187500.015625	-187500.015625	-187500.015625	-187500.015625	-187500.015625	-187500.015625	460.000000	465.000000	1019.000000	1608033757.135316
1913	12124.211914	169.649734	-187500.015625	-187500.015625	-187500.015625	-187500.015625	-187500.015625	-187500.015625	460.000000	464.000000	1019.000000	1608033757.135318
1914	12102.217773	169.381516	-187500.015625	-187500.015625	-187500.015625	-187500.015625	-187500.015625	-187500.015625	460.000000	464.000000	1019.000000	1608033757.135319
1915	12027.629883	113.077469	-187500.015625	-187500.015625	-187500.015625	-187500.015625	-187500.015625	-187500.015625	460.000000	463.000000	1019.000000	1608033757.135321
1916	12000.717773	74.096031	-187500.015625	-187500.015625	-187500.015625	-187500.015625	-187500.015625	-187500.015625	460.000000	463.000000	1018.000000	1608033757.135322
1917	12061.068359	105.589638	-187500.015625	-187500.015625	-187500.015625	-187500.015625	-187500.015625	-187500.015625	460.000000	462.000000	1019.000000	1608033757.135324
1918	12122.065430	161.290176	-187500.015625	-187500.015625	-187500.015625	-187500.015625	-187500.015625	-187500.015625	460.000000	462.000000	1018.000000	1608033757.135326
1919	12096.383789	156.931595	-187500.015625	-187500.015625	-187500.015625	-187500.015625	-187500.015625	-187500.015625	460.000000	461.000000	1018.000000	1608033757.135327
1920	12019.158203	102.974480	-187500.015625	-187500.015625	-187500.015625	-187500.015625	-187500.015625	-187500.015625	460.000000	461.000000	1018.000000	1608033757.135329
1921	11996.024414	71.413818	-187500.015625	-187500.015625	-187500.015625	-187500.015625	-187500.015625	-187500.015625	460.000000	461.000000	1019.000000	1608033757.135331
1922	12057.044922	104.583809	-187500.015625	-187500.015625	-187500.015625	-187500.015625	-187500.015625	-187500.015625	460.000000	460.000000	1018.000000	1608033757.135332
1923	12118.914062	162.564224	-187500.015625	-187500.015625	-187500.015625	-187500.015625	-187500.015625	-187500.015625	460.000000	460.000000	1019.000000	1608033757.135334
1924	12096.472656	161.089020	-187500.015625	-187500.015625	-187500.015625	-187500.015625	-187500.015625	-187500.015625	460.000000	460.000000	1018.000000	1608033757.614602
1925	12017.705078	103.175652	-187500.015625	-187500.015625	-187500.015625	-187500.015625	-187500.015625	-187500.015625	460.000000	459.000000	1018.000000	1608033757.614793
1926	11993.476562	71.257362	-187500.015625	-187500.015625	-187500.015625	-187500.015625	-187500.015625	-187500.015625	460.000000	460.000000	1019.000000	1608033757.614795
1927	12053.713867	101.767487	-187500.015625	-187500.015625	-187500.015625	-187500.015625	-187500.015625	-187500.015625	460.000000	458.000000	1019.000000	1608033757.614797
1928	12119.316406	161.334885	-187500.015625	-187500.015625	-187500.015625	-187500.015625	-187500.015625	-187500.015625	460.000000	458.000000	1019.000000	1608033757.614798
1929	12100.228516	162.452469	-187500.015625	-187500.015625	-187500.015625	-187500.015625	-187500.015625	-187500.015625	460.000000	458.000000	1019.000000	1608033757.614800
1930	12024.567383	107.154259	-187500.015625	-187500.015625	-187500.015625	-187500.015625	-187500.015625	-187500.015625	460.000000	457.000000	1018.000000	1608033757.614801
1931	11999.980469	76.062981	-187500.015625	-187500.015625	-187500.015625	-187500.015625	-187500.015625	-187500.015625	460.000000	458.000000	1018.000000	1608033757.614803
1932	12057.022461	104.583809	-187500.015625	-187500.015625	-187500.015625	-187500.015625	-187500.015625	-187500.015625	460.000000	508.000000	1019.000000	1608033757.614814
1933	12121.082031	160.686691	-187500.015625	-187500.015625	-187500.015625	-187500.015625	-187500.015625	-187500.015625	461.000000	641.000000	1018.000000	1608033757.614816
1934	12103.312500	163.771225	-187500.015625	-187500.015625	-187500.015625	-187500.015625	-187500.015625	-187500.015625	461.000000	711.000000	1018.000000	1608033757.614818
1935	12029.909180	115.580864	-187500.015625	-187500.015625	-187500.015625	-187500.015625	-187500.015625	-187500.015625	461.000000	748.000000	1018.000000	1608033757.614819
1936	11998.505859	76.308853	-187500.015625	-187500.015625	-187500.015625	-187500.015625	-187500.015625	-187500.015625	461.000000	769.000000	1018.000000	1608033757.614822
1937	12050.919922	95.531349	-187500.015625	-187500.015625	-187500.015625	-187500.015625	-187500.015625	-187500.015625	461.000000	783.000000	1018.000000	1608033757.614823
1938	12118.646484	158.138580	-187500.015625	-187500.015625	-187500.015625	-187500.015625	-187500.015625	-187500.015625	461.000000	791.000000	1018.000000	1608033757.614825
1939	12101.815430	166.051102	-187500.015625	-187500.015625	-187500.015625	-187500.015625	-187500.015625	-187500.015625	461.000000	796.000000	1019.000000	1608033757.614826
1940	12024.768555	110.261154	-187500.015625	-187500.015625	-187500.015625	-187500.015625	-187500.015625	-187500.015625	460.000000	800.000000	1019.000000	1608033757.614828
1941	11996.605469	76.398262	-187500.015625	-187500.015625	-187500.015625	-187500.015625	-187500.015625	-187500.015625	461.000000	803.000000	1019.000000	1608033757.614830
1942	12055.323242	104.963791	-187500.015625	-187500.015625	-187500.015625	-187500.015625	-187500.015625	-187500.015625	461.000000	805.000000	1019.000000	1608033757.614831
1943	12123.407227	163.301834	-187500.015625	-187500.015625	-187500.015625	-187500.015625	-187500.015625	-187500.015625	460.000000	806.000000	1018.000000	1608033757.614833
1944	12109.458984	168.375687	-187500.015625	-187500.015625	-187500.015625	-187500.015625	-187500.015625	-187500.015625	460.000000	808.000000	1018.000000	1608033757.614835
1945	12032.368164	112.518677	-187500.015625	-187500.015625	-187500.015625	-187500.015625	-187500.015625	-187500.015625	460.000000	809.000000	1018.000000	1608033757.614836
1946	12001.209961	73.514885	-187500.015625	-187500.015625	-187500.015625	-187500.015625	-187500.015625	-187500.015625	461.000000	810.000000	1018.000000	1608033757.614838
1947	12058.765625	103.086243	-187500.015625	-187500.015625	-187500.015625	-187500.015625	-187500.015625	-187500.015625	461.000000	810.000000	1018.000000	1608033757.614840
1948	12122.803711	159.256180	-187500.015625	-187500.015625	-187500.015625	-187500.015625	-187500.015625	-187500.015625	460.000000	810.000000	1018.000000	1608033757.614841
1949	12107.916992	166.766357	-187500.015625	-187500.015625	-187500.015625	-187500.015625	-187500.015625	-187500.015625	460.000000	811.000000	1019.000000	1608033757.614843
1950	12036.167969	121.012337	-187500.015625	-187500.015625	-187500.015625	-187500.015625	-187500.015625	-187500.015625	460.000000	811.000000	1019.000000	1608033757.614844
1951	12002.573242	81.650917	-187500.015625	-187500.015625	-187500.015625	-187500.015625	-187500.015625	-187500.015625	461.000000	812.000000	1019.000000	1608033757.614846
1952	12059.950195	109.098862	-187500.015625	-187500.015625	-187500.015625	-187500.015625	-187500.015625	-187500.015625	461.000000	812.000000	1019.000000	1608033757.614848
1953	12127.430664	167.056931	-187500.015625	-187500.015625	-187500.015625	-187500.015625	-187500.015625	-187500.015625	460.000000	812.000000	1019.000000	1608033757.614849
1954	12114.958008	174.343597	-187500.015625	-187500.015625	-187500.015625	-187500.015625	-187500.015625	-187500.015625	460.000000	813.000000	1018.000000	1608033757.614851
1955	12042.851562	125.505043	-187500.015625	-187500.015625	-187500.015625	-187500.015625	-187500.015625	-187500.015625	460.000000	813.000000	1018.000000	1608033757.614854
1956	12014.799805	96.425423	-187500.015625	-187500.015625	-187500.015625	-187500.015625	-187500.015625	-187500.015625	460.000000	814.000000	1019.000000	1608033757.614855
1957	12066.208984	118.486595	-187500.015625	-187500.015625	-187500.015625	-187500.015625	-187500.015625	-187500.015625	461.000000	805.000000	1018.000000	1608033757.614857
1958	12134.470703	177.696365	-187500.015625	-187500.015625	-187500.015625	-187500.015625	-187500.015625	-187500.015625	460.000000	761.000000	1019.000000	1608033757.614858
1959	12124.837891	188.492249	-187500.015625	-187500.015625	-187500.015625	-187500.015625	-187500.015625	-187500.015625	460.000000	706.000000	1019.000000	1608033757.614860
1960	12049.579102	137.485580	-187500.015625	-187500.015625	-187500.015625	-187500.015625	-187500.015625	-187500.015625	460.000000	653.000000	1019.000000	1608033757.614862
1961	12009.681641	95.799576	-187500.015625	-187500.015625	-187500.015625	-187500.015625	-187500.015625	-187500.015625	460.000000	613.000000	1017.000000	1608033757.614863
1962	12061.961914	119.894753	-187500.015625	-187500.015625	-187500.015625	-187500.015625	-187500.015625	-187500.015625	460.000000	581.000000	1019.000000	1608033757.614865
1963	12129.241211	174.745926	-187500.015625	-187500.015625	-187500.015625	-187500.015625	-187500.015625	-187500.015625	460.000000	558.000000	1019.000000	1608033757.614867
1964	12120.858398	185.251251	-187500.015625	-187500.015625	-187500.015625	-187500.015625	-187500.015625	-187500.015625	460.000000	541.000000	1018.000000	1608033757.614868
1965	12051.791992	137.776154	-187500.015625	-187500.015625	-187500.015625	-187500.015625	-187500.015625	-187500.015625	460.000000	528.000000	1019.000000	1608033757.614870
1966	12014.531250	91.552742	-187500.015625	-187500.015625	-187500.015625	-187500.015625	-187500.015625	-187500.015625	460.000000	518.000000	1019.000000	1608033757.614872
1967	12066.297852	112.898659	-187500.015625	-187500.015625	-187500.015625	-187500.015625	-187500.015625	-187500.015625	460.000000	510.000000	1017.000000	1608033757.614873
1968	12136.371094	175.595291	-187500.015625	-187500.015625	-187500.015625	-187500.015625	-187500.015625	-187500.015625	460.000000	503.000000	1019.000000	1608033757.614875
1969	12128.123047	187.508774	-187500.015625	-187500.015625	-187500.015625	-187500.015625	-187500.015625	-187500.015625	460.000000	499.000000	1018.000000	1608033757.614877
1970	12054.384766	136.256226	-187500.015625	-187500.015625	-187500.015625	-187500.015625	-187500.015625	-187500.015625	460.000000	494.000000	1019.000000	1608033757.614878
1971	12012.788086	92.513870	-187500.015625	-187500.015625	-187500.015625	-187500.015625	-187500.015625	-187500.015625	460.000000	492.000000	1019.000000	1608033757.614880
1972	12058.833008	110.216446	-187500.015625	-187500.015625	-187500.015625	-187500.015625	-187500.015625	-187500.015625	460.000000	488.000000	1018.000000	1608033757.614882
1973	12124.949219	164.620590	-187500.015625	-187500.015625	-187500.015625	-187500.015625	-187500.015625	-187500.015625	460.000000	485.000000	1018.000000	1608033757.614883
1974	12116.567383	174.745926	-187500.015625	-187500.015625	-187500.015625	-187500.015625	-187500.015625	-187500.015625	460.000000	483.000000	1018.000000	1608033757.614885
1975	12047.232422	135.362152	-187500.015625	-187500.015625	-187500.015625	-187500.015625	-187500.015625	-187500.015625	460.000000	479.000000	1019.000000	1608033757.614886
1976	12007.378906	93.787918	-187500.015625	-187500.015625	-187500.015625	-187500.015625	-187500.015625	-187500.015625	460.000000	478.000000	1018.000000	1608033757.614888
1977	12057.804688	112.138695	-187500.015625	-187500.015625	-187500.015625	-187500.015625	-187500.015625	-187500.015625	460.000000	476.000000	1019.000000	1608033757.614890
1978	12129.911133	170.879074	-187500.015625	-187500.015625	-187500.015625	-187500.015625	-187500.015625	-187500.015625	460.000000	475.000000	1019.000000	1608033757.614892
1979	12123.652344	186.502945	-187500.015625	-187500.015625	-187500.015625	-187500.015625	-187500.015625	-187500.015625	460.000000	474.000000	1019.000000	1608033757.614894
1980	12048.327148	134.713959	-187500.015625	-187500.015625	-187500.015625	-187500.015625	-187500.015625	-187500.015625	460.000000	472.000000	1019.000000	1608033757.614895
1981	12002.506836	84.847221	-187500.015625	-187500.015625	-187500.015625	-187500.015625	-187500.015625	-187500.015625	460.000000	472.000000	1019.000000	1608033757.614897
1982	12051.032227	104.650864	-187500.015625	-187500.015625	-187500.015625	-187500.015625	-187500.015625	-187500.015625	460.000000	470.000000	1018.000000	1608033757.614899
1983	12126.424805	168.688614	-187500.015625	-187500.015625	-187500.015625	-187500.015625	-187500.015625	-187500.015625	460.000000	469.000000	1018.000000	1608033757.614900
1984	12125.798828	187.709946	-187500.015625	-187500.015625	-187500.015625	-187500.015625	-187500.015625	-187500.015625	460.000000	469.000000	1018.000000	1608033757.614902
1985	12052.239258	136.680908	-187500.015625	-187500.015625	-187500.015625	-187500.015625	-187500.015625	-187500.015625	460.000000	467.000000	1018.000000	1608033757.614904
1986	12008.072266	85.920105	-187500.015625	-187500.015625	-187500.015625	-187500.015625	-187500.015625	-187500.015625	460.000000	467.000000	1018.000000	1608033757.614905
1987	12052.641602	98.705299	-187500.015625	-187500.015625	-187500.015625	-187500.015625	-187500.015625	-187500.015625	460.000000	466.000000	1019.000000	1608033757.614907
1988	12118.199219	154.763474	-187500.015625	-187500.015625	-187500.015625	-187500.015625	-187500.015625	-187500.015625	460.000000	465.000000	1019.000000	1608033757.614908
1989	12114.108398	176.668182	-187500.015625	-187500.015625	-187500.015625	-187500.015625	-187500.015625	-187500.015625	460.000000	465.000000	1019.000000	1608033757.614910
1990	12045.466797	132.344681	-187500.015625	-187500.015625	-187500.015625	-187500.015625	-187500.015625	-187500.015625	460.000000	464.000000	1019.000000	1608033757.614912
1991	12008.317383	91.843315	-187500.015625	-187500.015625	-187500.015625	-187500.015625	-187500.015625	-187500.015625	460.000000	464.000000	1019.000000	1608033757.614913
1992	12054.138672	110.037636	-187500.015625	-187500.015625	-187500.015625	-187500.015625	-187500.015625	-187500.015625	460.000000	463.000000	1018.000000	1608033757.614915
1993	12119.763672	162.474823	-187500.015625	-187500.015625	-187500.015625	-187500.015625	-187500.015625	-187500.015625	460.000000	463.000000	1018.000000	1608033757.614916
1994	12115.002930	174.343597	-187500.015625	-187500.015625	-187500.015625	-187500.015625	-187500.015625	-187500.015625	460.000000	463.000000	1018.000000	1608033757.614918
1995	12041.644531	125.840317	-187500.015625	-187500.015625	-187500.015625	-187500.015625	-187500.015625	-187500.015625	460.000000	462.000000	1018.000000	1608033757.614920
1996	11993.700195	76.822945	-187500.015625	-187500.015625	-187500.015625	-187500.015625	-187500.015625	-187500.015625	460.000000	461.000000	1019.000000	1608033757.614921
1997	12040.302734	96.067795	-187500.015625	-187500.015625	-187500.015625	-187500.015625	-187500.015625	-187500.015625	460.000000	461.000000	1018.000000	1608033757.614923
1998	12111.761719	153.467072	-187500.015625	-187500.015625	-187500.015625	-187500.015625	-187500.015625	-187500.015625	460.000000	460.000000	1018.000000	1608033757.614925
[truncated: 22,771 more rows]
