# Supplementary material for: Proposals and Comparisons from One-Sensor EEG and EOG Human-Machine Interfaces
Source: Sensors (Basel). 2021 Mar 22;21(6):2220. doi: 10.3390/s21062220 (PMC8004835; doi:10.3390/s21062220)
Supplement: Supplementary file 1 [file sensors-21-02220-s001.zip › SupplementaryMaterial/Data/P1/P1-P300-RC-R2/Raw-STIMS.csv]

NCount	Stim	Trial	Timestamp	Latency
0	10.000000		1608033749.499971	0.133642
1	13.000000	0.000000	1608033756.507521	7.141192
2	104.000000	0.000000	1608033756.507521	7.141192
3	106.000000	0.000000	1608033756.792730	7.426401
4	103.000000	0.000000	1608033757.093333	7.727003
5	101.000000	0.000000	1608033757.393097	8.026768
6	105.000000	0.000000	1608033757.694291	8.327962
7	102.000000	0.000000	1608033757.995488	8.629158
8	13.000000	0.000000	1608033758.296328	8.929999
9	13.000000	1.000000	1608033758.296328	8.929999
10	105.000000	1.000000	1608033758.296328	8.929999
11	103.000000	1.000000	1608033758.594637	9.228308
12	102.000000	1.000000	1608033758.893697	9.527367
13	106.000000	1.000000	1608033759.193889	9.827559
14	101.000000	1.000000	1608033759.494086	10.127757
15	104.000000	1.000000	1608033759.794284	10.427954
16	13.000000	1.000000	1608033760.094516	10.728187
17	13.000000	2.000000	1608033760.095479	10.729150
18	105.000000	2.000000	1608033760.095479	10.729150
19	103.000000	2.000000	1608033760.396673	11.030344
20	102.000000	2.000000	1608033760.694875	11.328546
21	101.000000	2.000000	1608033760.995079	11.628750
22	104.000000	2.000000	1608033761.295409	11.929080
23	106.000000	2.000000	1608033761.596514	12.230184
24	13.000000	2.000000	1608033761.895207	12.528878
25	13.000000	3.000000	1608033761.895207	12.528878
26	101.000000	3.000000	1608033761.895207	12.528878
27	103.000000	3.000000	1608033762.196379	12.830050
28	106.000000	3.000000	1608033762.496576	13.130247
29	102.000000	3.000000	1608033762.795776	13.429447
30	104.000000	3.000000	1608033763.095978	13.729649
31	105.000000	3.000000	1608033763.396172	14.029842
32	13.000000	3.000000	1608033763.696373	14.330044
33	13.000000	4.000000	1608033763.696373	14.330044
34	103.000000	4.000000	1608033763.696373	14.330044
35	106.000000	4.000000	1608033763.996286	14.629957
36	104.000000	4.000000	1608033764.296478	14.930149
37	102.000000	4.000000	1608033764.597181	15.230852
38	101.000000	4.000000	1608033764.896381	15.530051
39	105.000000	4.000000	1608033765.197575	15.831246
40	13.000000	4.000000	1608033765.496781	16.130451
41	13.000000	5.000000	1608033765.496781	16.130451
42	102.000000	5.000000	1608033765.496781	16.130451
43	106.000000	5.000000	1608033765.797017	16.430688
44	104.000000	5.000000	1608033766.097204	16.730875
45	105.000000	5.000000	1608033766.397406	17.031077
46	103.000000	5.000000	1608033766.698598	17.332269
47	101.000000	5.000000	1608033766.999826	17.633497
48	13.000000	5.000000	1608033767.296996	17.930667
49	13.000000	6.000000	1608033767.296996	17.930667
50	106.000000	6.000000	1608033767.296996	17.930667
51	105.000000	6.000000	1608033767.597193	18.230864
52	104.000000	6.000000	1608033767.898389	18.532060
53	102.000000	6.000000	1608033768.197588	18.831259
54	101.000000	6.000000	1608033768.497785	19.131456
55	103.000000	6.000000	1608033768.798018	19.431689
56	13.000000	6.000000	1608033769.100175	19.733845
57	13.000000	7.000000	1608033769.100175	19.733845
58	104.000000	7.000000	1608033769.100175	19.733845
59	101.000000	7.000000	1608033769.398413	20.032084
60	102.000000	7.000000	1608033769.698574	20.332245
61	103.000000	7.000000	1608033769.998285	20.631955
62	105.000000	7.000000	1608033770.298477	20.932148
63	106.000000	7.000000	1608033770.598681	21.232352
64	13.000000	7.000000	1608033770.898905	21.532576
65	13.000000	8.000000	1608033770.898905	21.532576
66	102.000000	8.000000	1608033770.898905	21.532576
67	106.000000	8.000000	1608033771.200067	21.833738
68	103.000000	8.000000	1608033771.499267	22.132937
69	105.000000	8.000000	1608033771.798472	22.432142
70	104.000000	8.000000	1608033772.099663	22.733333
71	101.000000	8.000000	1608033772.398866	23.032537
72	13.000000	8.000000	1608033772.699081	23.332752
73	13.000000	9.000000	1608033772.699081	23.332752
74	105.000000	9.000000	1608033772.699081	23.332752
75	104.000000	9.000000	1608033772.999816	23.633487
76	106.000000	9.000000	1608033773.303001	23.936672
77	103.000000	9.000000	1608033773.599213	24.232884
78	102.000000	9.000000	1608033773.899451	24.533122
79	101.000000	9.000000	1608033774.199608	24.833278
80	13.000000	9.000000	1608033774.500798	25.134468
81	13.000000	10.000000	1608033774.500798	25.134468
82	105.000000	10.000000	1608033774.500798	25.134468
83	101.000000	10.000000	1608033774.801029	25.434700
84	104.000000	10.000000	1608033775.101193	25.734864
85	102.000000	10.000000	1608033775.400907	26.034577
86	103.000000	10.000000	1608033775.717058	26.350729
87	106.000000	10.000000	1608033776.017251	26.650922
88	13.000000	10.000000	1608033776.318956	26.952626
89	13.000000	11.000000	1608033776.318956	26.952626
90	105.000000	11.000000	1608033776.318956	26.952626
91	103.000000	11.000000	1608033776.617155	27.250826
92	106.000000	11.000000	1608033776.917364	27.551034
93	102.000000	11.000000	1608033777.217547	27.851218
94	104.000000	11.000000	1608033777.517756	28.151426
95	101.000000	11.000000	1608033777.818940	28.452611
96	13.000000	11.000000	1608033778.119653	28.753324
97	13.000000	12.000000	1608033778.119653	28.753324
98	104.000000	12.000000	1608033778.119653	28.753324
99	105.000000	12.000000	1608033778.418858	29.052529
100	106.000000	12.000000	1608033778.718089	29.351759
101	101.000000	12.000000	1608033779.018250	29.651921
102	103.000000	12.000000	1608033779.318447	29.952118
103	102.000000	12.000000	1608033779.618678	30.252349
104	13.000000	12.000000	1608033779.919840	30.553511
105	13.000000	13.000000	1608033779.919840	30.553511
106	105.000000	13.000000	1608033779.919840	30.553511
107	106.000000	13.000000	1608033780.219094	30.852764
108	103.000000	13.000000	1608033780.519291	31.152962
109	102.000000	13.000000	1608033780.819501	31.453172
110	101.000000	13.000000	1608033781.118726	31.752396
111	104.000000	13.000000	1608033781.418923	32.052594
112	13.000000	13.000000	1608033781.720114	32.353785
113	13.000000	14.000000	1608033781.720114	32.353785
114	103.000000	14.000000	1608033781.720114	32.353785
115	101.000000	14.000000	1608033782.019317	32.652988
116	106.000000	14.000000	1608033782.320515	32.954185
117	102.000000	14.000000	1608033782.620705	33.254376
118	105.000000	14.000000	1608033782.919917	33.553588
119	104.000000	14.000000	1608033783.220107	33.853777
120	13.000000	14.000000	1608033783.520305	34.153975
121	13.000000	15.000000	1608033783.520305	34.153975
122	102.000000	15.000000	1608033783.520305	34.153975
123	103.000000	15.000000	1608033783.820502	34.454173
124	101.000000	15.000000	1608033784.121691	34.755362
125	104.000000	15.000000	1608033784.420938	35.054609
126	106.000000	15.000000	1608033784.721091	35.354761
127	105.000000	15.000000	1608033785.020289	35.653960
128	13.000000	15.000000	1608033785.320490	35.954161
129	13.000000	16.000000	1608033785.320490	35.954161
130	101.000000	16.000000	1608033785.320490	35.954161
131	103.000000	16.000000	1608033785.620593	36.254263
132	102.000000	16.000000	1608033785.921782	36.555453
133	104.000000	16.000000	1608033786.222845	36.856516
134	106.000000	16.000000	1608033786.522047	37.155717
135	105.000000	16.000000	1608033786.822241	37.455912
136	13.000000	16.000000	1608033787.122439	37.756110
137	13.000000	17.000000	1608033787.122439	37.756110
138	106.000000	17.000000	1608033787.122439	37.756110
139	102.000000	17.000000	1608033787.421639	38.055310
140	104.000000	17.000000	1608033787.721836	38.355506
141	103.000000	17.000000	1608033788.023031	38.656702
142	105.000000	17.000000	1608033788.322232	38.955903
143	101.000000	17.000000	1608033788.622587	39.256258
144	13.000000	17.000000	1608033788.921633	39.555304
145	13.000000	18.000000	1608033788.922626	39.556296
146	104.000000	18.000000	1608033788.922626	39.556296
147	101.000000	18.000000	1608033789.221837	39.855508
148	105.000000	18.000000	1608033789.522028	40.155699
149	102.000000	18.000000	1608033789.822220	40.455891
150	103.000000	18.000000	1608033790.125411	40.759082
151	106.000000	18.000000	1608033790.422615	41.056285
152	13.000000	18.000000	1608033790.722813	41.356484
153	13.000000	19.000000	1608033790.722813	41.356484
154	101.000000	19.000000	1608033790.722813	41.356484
155	104.000000	19.000000	1608033791.023013	41.656684
156	103.000000	19.000000	1608033791.322734	41.956404
157	106.000000	19.000000	1608033791.623928	42.257599
158	105.000000	19.000000	1608033791.924184	42.557854
159	102.000000	19.000000	1608033792.225316	42.858987
160	13.000000	19.000000	1608033792.524557	43.158228
161	13.000000	20.000000	1608033792.524557	43.158228
162	104.000000	20.000000	1608033792.524557	43.158228
163	106.000000	20.000000	1608033792.823869	43.457540
164	102.000000	20.000000	1608033793.123918	43.757589
165	103.000000	20.000000	1608033793.424114	44.057785
166	101.000000	20.000000	1608033793.724312	44.357983
167	105.000000	20.000000	1608033794.025485	44.659155
168	13.000000	20.000000	1608033794.326666	44.960337
169	13.000000	21.000000	1608033794.326666	44.960337
170	106.000000	21.000000	1608033794.326666	44.960337
171	103.000000	21.000000	1608033794.625898	45.259569
172	105.000000	21.000000	1608033794.925091	45.558762
173	101.000000	21.000000	1608033795.225297	45.858968
174	102.000000	21.000000	1608033795.524487	46.158158
175	104.000000	21.000000	1608033795.824684	46.458355
176	13.000000	21.000000	1608033796.124932	46.758603
177	13.000000	22.000000	1608033796.124932	46.758603
178	102.000000	22.000000	1608033796.124932	46.758603
179	101.000000	22.000000	1608033796.427113	47.060784
180	105.000000	22.000000	1608033796.725996	47.359666
181	106.000000	22.000000	1608033797.027188	47.660859
182	104.000000	22.000000	1608033797.325029	47.958700
183	103.000000	22.000000	1608033797.626390	48.260061
184	13.000000	22.000000	1608033797.925861	48.559532
185	13.000000	23.000000	1608033797.925861	48.559532
186	102.000000	23.000000	1608033797.925861	48.559532
187	106.000000	23.000000	1608033798.226062	48.859733
188	101.000000	23.000000	1608033798.526306	49.159977
189	105.000000	23.000000	1608033798.826452	49.460123
190	103.000000	23.000000	1608033799.125656	49.759327
191	104.000000	23.000000	1608033799.426852	50.060523
192	13.000000	23.000000	1608033799.726046	50.359717
193	13.000000	24.000000	1608033799.726046	50.359717
194	102.000000	24.000000	1608033799.726046	50.359717
195	105.000000	24.000000	1608033800.026791	50.660461
196	103.000000	24.000000	1608033800.326977	50.960648
197	106.000000	24.000000	1608033800.627314	51.260985
198	101.000000	24.000000	1608033800.927367	51.561038
199	104.000000	24.000000	1608033801.227566	51.861236
200	13.000000	24.000000	1608033801.526764	52.160435
201	13.000000	25.000000	1608033801.526764	52.160435
202	101.000000	25.000000	1608033801.526764	52.160435
203	103.000000	25.000000	1608033801.826962	52.460632
204	106.000000	25.000000	1608033802.127159	52.760829
205	105.000000	25.000000	1608033802.428359	53.062029
206	102.000000	25.000000	1608033802.727568	53.361239
207	104.000000	25.000000	1608033803.027862	53.661532
208	13.000000	25.000000	1608033803.328047	53.961718
209	13.000000	26.000000	1608033803.328047	53.961718
210	103.000000	26.000000	1608033803.328047	53.961718
211	101.000000	26.000000	1608033803.628243	54.261914
212	104.000000	26.000000	1608033803.928597	54.562268
213	102.000000	26.000000	1608033804.229665	54.863335
214	106.000000	26.000000	1608033804.527833	55.161504
215	105.000000	26.000000	1608033804.828037	55.461707
216	13.000000	26.000000	1608033805.128241	55.761911
217	13.000000	27.000000	1608033805.128241	55.761911
218	101.000000	27.000000	1608033805.128241	55.761911
219	106.000000	27.000000	1608033805.429038	56.062709
220	105.000000	27.000000	1608033805.729236	56.362907
221	102.000000	27.000000	1608033806.029480	56.663151
222	104.000000	27.000000	1608033806.330629	56.964299
223	103.000000	27.000000	1608033806.628830	57.262501
224	13.000000	27.000000	1608033806.929027	57.562698
225	13.000000	28.000000	1608033806.929027	57.562698
226	105.000000	28.000000	1608033806.929027	57.562698
227	104.000000	28.000000	1608033807.229225	57.862895
228	102.000000	28.000000	1608033807.529422	58.163092
229	103.000000	28.000000	1608033807.830625	58.464295
230	101.000000	28.000000	1608033808.129822	58.763493
231	106.000000	28.000000	1608033808.430019	59.063690
232	13.000000	28.000000	1608033808.730211	59.363882
233	13.000000	29.000000	1608033808.730211	59.363882
234	103.000000	29.000000	1608033808.730211	59.363882
235	105.000000	29.000000	1608033809.030413	59.664084
236	101.000000	29.000000	1608033809.330611	59.964281
237	106.000000	29.000000	1608033809.632798	60.266469
238	104.000000	29.000000	1608033809.931998	60.565669
239	102.000000	29.000000	1608033810.230200	60.863871
240	13.000000	29.000000	1608033810.530398	61.164068
241	13.000000	30.000000	1608033810.530398	61.164068
242	105.000000	30.000000	1608033810.530398	61.164068
243	104.000000	30.000000	1608033810.830595	61.464266
244	102.000000	30.000000	1608033811.131790	61.765460
245	106.000000	30.000000	1608033811.432984	62.066655
246	101.000000	30.000000	1608033811.732189	62.365860
247	103.000000	30.000000	1608033812.031384	62.665055
248	13.000000	30.000000	1608033812.331582	62.965252
249	13.000000	31.000000	1608033812.331582	62.965252
250	105.000000	31.000000	1608033812.331582	62.965252
251	101.000000	31.000000	1608033812.630786	63.264457
252	104.000000	31.000000	1608033812.930984	63.564655
253	102.000000	31.000000	1608033813.232176	63.865846
254	103.000000	31.000000	1608033813.531894	64.165565
255	106.000000	31.000000	1608033813.832091	64.465762
256	13.000000	31.000000	1608033814.131291	64.764962
257	13.000000	32.000000	1608033814.131291	64.764962
258	102.000000	32.000000	1608033814.131291	64.764962
259	104.000000	32.000000	1608033814.431489	65.065159
260	101.000000	32.000000	1608033814.732679	65.366349
261	103.000000	32.000000	1608033815.031879	65.665550
262	105.000000	32.000000	1608033815.333086	65.966757
263	106.000000	32.000000	1608033815.633272	66.266943
264	13.000000	32.000000	1608033815.932475	66.566146
265	13.000000	33.000000	1608033815.932475	66.566146
266	102.000000	33.000000	1608033815.932475	66.566146
267	104.000000	33.000000	1608033816.232669	66.866340
268	106.000000	33.000000	1608033816.532870	67.166541
269	105.000000	33.000000	1608033816.833215	67.466886
270	101.000000	33.000000	1608033817.134259	67.767929
271	103.000000	33.000000	1608033817.433462	68.067133
272	13.000000	33.000000	1608033817.733655	68.367326
273	13.000000	34.000000	1608033817.733655	68.367326
274	102.000000	34.000000	1608033817.733655	68.367326
275	105.000000	34.000000	1608033818.032854	68.666525
276	106.000000	34.000000	1608033818.334054	68.967725
277	103.000000	34.000000	1608033818.635244	69.268915
278	104.000000	34.000000	1608033818.934598	69.568269
279	101.000000	34.000000	1608033819.234685	69.868356
280	13.000000	34.000000	1608033819.533872	70.167543
281	13.000000	35.000000	1608033819.533872	70.167543
282	106.000000	35.000000	1608033819.533872	70.167543
283	105.000000	35.000000	1608033819.834074	70.467745
284	102.000000	35.000000	1608033820.134272	70.767943
285	104.000000	35.000000	1608033820.434469	71.068140
286	101.000000	35.000000	1608033820.734666	71.368337
287	103.000000	35.000000	1608033821.037851	71.671522
288	13.000000	35.000000	1608033821.336056	71.969727
289	13.000000	36.000000	1608033821.336056	71.969727
290	106.000000	36.000000	1608033821.336056	71.969727
291	103.000000	36.000000	1608033821.635766	72.269437
292	104.000000	36.000000	1608033821.934970	72.568641
293	105.000000	36.000000	1608033822.235162	72.868833
294	102.000000	36.000000	1608033822.535365	73.169035
295	101.000000	36.000000	1608033822.836555	73.470226
296	13.000000	36.000000	1608033823.135760	73.769430
297	13.000000	37.000000	1608033823.135760	73.769430
298	106.000000	37.000000	1608033823.135760	73.769430
299	102.000000	37.000000	1608033823.436953	74.070623
300	105.000000	37.000000	1608033823.736149	74.369820
301	103.000000	37.000000	1608033824.035349	74.669020
302	101.000000	37.000000	1608033824.335912	74.969583
303	104.000000	37.000000	1608033824.637102	75.270773
304	13.000000	37.000000	1608033824.936306	75.569977
305	13.000000	38.000000	1608033824.936306	75.569977
306	101.000000	38.000000	1608033824.936306	75.569977
307	106.000000	38.000000	1608033825.237497	75.871168
308	104.000000	38.000000	1608033825.537726	76.171397
309	103.000000	38.000000	1608033825.836894	76.470565
310	105.000000	38.000000	1608033826.137104	76.770775
311	102.000000	38.000000	1608033826.436292	77.069963
312	13.000000	38.000000	1608033826.736488	77.370159
313	13.000000	39.000000	1608033826.736488	77.370159
314	106.000000	39.000000	1608033826.736488	77.370159
315	101.000000	39.000000	1608033827.036685	77.670356
316	103.000000	39.000000	1608033827.337069	77.970740
317	102.000000	39.000000	1608033827.638349	78.272020
318	105.000000	39.000000	1608033827.937464	78.571134
319	104.000000	39.000000	1608033828.237666	78.871337
320	13.000000	39.000000	1608033828.536865	79.170535
321	13.000000	40.000000	1608033828.536865	79.170535
322	103.000000	40.000000	1608033828.536865	79.170535
323	106.000000	40.000000	1608033828.837062	79.470733
324	101.000000	40.000000	1608033829.137259	79.770930
325	104.000000	40.000000	1608033829.438450	80.072121
326	102.000000	40.000000	1608033829.738647	80.372317
327	105.000000	40.000000	1608033830.037851	80.671522
328	13.000000	40.000000	1608033830.338044	80.971715
329	13.000000	41.000000	1608033830.338044	80.971715
330	101.000000	41.000000	1608033830.338044	80.971715
331	104.000000	41.000000	1608033830.638396	81.272067
332	102.000000	41.000000	1608033830.938439	81.572109
333	106.000000	41.000000	1608033831.238656	81.872326
334	103.000000	41.000000	1608033831.538834	82.172505
335	105.000000	41.000000	1608033831.839066	82.472737
336	13.000000	41.000000	1608033832.139244	82.772915
337	13.000000	42.000000	1608033832.139244	82.772915
338	106.000000	42.000000	1608033832.139244	82.772915
339	105.000000	42.000000	1608033832.438495	83.072166
340	102.000000	42.000000	1608033832.738643	83.372314
341	103.000000	42.000000	1608033833.039839	83.673509
342	101.000000	42.000000	1608033833.339551	83.973222
343	104.000000	42.000000	1608033833.639746	84.273417
344	13.000000	42.000000	1608033833.941945	84.575616
345	13.000000	43.000000	1608033833.941945	84.575616
346	102.000000	43.000000	1608033833.941945	84.575616
347	104.000000	43.000000	1608033834.240163	84.873834
348	101.000000	43.000000	1608033834.539368	85.173038
349	103.000000	43.000000	1608033834.839559	85.473230
350	106.000000	43.000000	1608033835.140370	85.774041
351	105.000000	43.000000	1608033835.439988	86.073658
352	13.000000	43.000000	1608033835.740170	86.373841
353	13.000000	44.000000	1608033835.740170	86.373841
354	101.000000	44.000000	1608033835.740170	86.373841
355	104.000000	44.000000	1608033836.040367	86.674038
356	102.000000	44.000000	1608033836.340564	86.974235
357	103.000000	44.000000	1608033836.640767	87.274438
358	106.000000	44.000000	1608033836.940961	87.574632
359	105.000000	44.000000	1608033837.241156	87.874827
360	13.000000	44.000000	1608033837.542352	88.176023
361	13.000000	45.000000	1608033837.542352	88.176023
362	102.000000	45.000000	1608033837.542352	88.176023
363	104.000000	45.000000	1608033837.841556	88.475226
364	103.000000	45.000000	1608033838.141750	88.775421
365	106.000000	45.000000	1608033838.440949	89.074620
366	105.000000	45.000000	1608033838.741085	89.374755
367	101.000000	45.000000	1608033839.041282	89.674953
368	13.000000	45.000000	1608033839.341085	89.974756
369	13.000000	46.000000	1608033839.342083	89.975753
370	106.000000	46.000000	1608033839.342083	89.975753
371	103.000000	46.000000	1608033839.642284	90.275955
372	105.000000	46.000000	1608033839.943475	90.577146
373	101.000000	46.000000	1608033840.242453	90.876124
374	102.000000	46.000000	1608033840.541660	91.175331
375	104.000000	46.000000	1608033840.842188	91.475859
376	13.000000	46.000000	1608033841.142395	91.776066
377	13.000000	47.000000	1608033841.142395	91.776066
378	101.000000	47.000000	1608033841.142395	91.776066
379	105.000000	47.000000	1608033841.442579	92.076250
380	104.000000	47.000000	1608033841.743283	92.376954
381	103.000000	47.000000	1608033842.043999	92.677670
382	106.000000	47.000000	1608033842.343196	92.976867
383	102.000000	47.000000	1608033842.642485	93.276155
384	13.000000	47.000000	1608033842.942594	93.576264
385	13.000000	48.000000	1608033842.942594	93.576264
386	106.000000	48.000000	1608033842.942594	93.576264
387	101.000000	48.000000	1608033843.242791	93.876462
388	103.000000	48.000000	1608033843.543150	94.176821
389	105.000000	48.000000	1608033843.845181	94.478852
390	102.000000	48.000000	1608033844.144384	94.778054
391	104.000000	48.000000	1608033844.443583	95.077254
392	13.000000	48.000000	1608033844.743782	95.377453
393	13.000000	49.000000	1608033844.743782	95.377453
394	103.000000	49.000000	1608033844.743782	95.377453
395	106.000000	49.000000	1608033845.043980	95.677651
396	104.000000	49.000000	1608033845.344172	95.977843
397	101.000000	49.000000	1608033845.644374	96.278045
398	102.000000	49.000000	1608033845.945565	96.579236
399	105.000000	49.000000	1608033846.244769	96.878440
400	13.000000	49.000000	1608033846.543964	97.177635
401	14.000000		1608033846.543964	97.177635
