# Supplementary material for: Proposals and Comparisons from One-Sensor EEG and EOG Human-Machine Interfaces
Source: Sensors (Basel). 2021 Mar 22;21(6):2220. doi: 10.3390/s21062220 (PMC8004835; doi:10.3390/s21062220)
Supplement: Supplementary file 1 [file sensors-21-02220-s001.zip › SupplementaryMaterial/Data/P1/P1-P300-RC-R3/Raw-EEG.csv]

NSample	1	2	3	4	5	6	7	8	A5	A6	A7	Timestamp
0	0.000000	0.000000	0.000000	0.000000	0.000000	0.000000	0.000000	0.000000	460.000000	444.000000	649.000000	1608033872.735628
1	11849.508789	-10.728837	-187500.015625	-187500.015625	-187500.015625	-187500.015625	-187500.015625	-187500.015625	442.000000	444.000000	552.000000	1608033873.222576
2	11818.395508	-27.559700	-187500.015625	-187500.015625	-187500.015625	-187500.015625	-187500.015625	-187500.015625	419.000000	444.000000	480.000000	1608033873.222615
3	11773.646484	-57.935719	-187500.015625	-187500.015625	-187500.015625	-187500.015625	-187500.015625	-187500.015625	397.000000	443.000000	434.000000	1608033873.222658
4	11775.546875	-65.244743	-187500.015625	-187500.015625	-187500.015625	-187500.015625	-187500.015625	-187500.015625	376.000000	444.000000	404.000000	1608033873.222660
5	11831.649414	-29.750172	-187500.015625	-187500.015625	-187500.015625	-187500.015625	-187500.015625	-187500.015625	358.000000	444.000000	384.000000	1608033873.222661
6	11870.809570	7.823110	-187500.015625	-187500.015625	-187500.015625	-187500.015625	-187500.015625	-187500.015625	344.000000	444.000000	370.000000	1608033873.222663
7	11846.222656	-2.950430	-187500.015625	-187500.015625	-187500.015625	-187500.015625	-187500.015625	-187500.015625	331.000000	444.000000	360.000000	1608033873.222664
8	11791.684570	-46.290462	-187500.015625	-187500.015625	-187500.015625	-187500.015625	-187500.015625	-187500.015625	320.000000	444.000000	354.000000	1608033873.222666
9	11786.141602	-60.774391	-187500.015625	-187500.015625	-187500.015625	-187500.015625	-187500.015625	-187500.015625	310.000000	444.000000	350.000000	1608033873.222668
10	11833.437500	-29.973688	-187500.015625	-187500.015625	-187500.015625	-187500.015625	-187500.015625	-187500.015625	302.000000	444.000000	347.000000	1608033873.222670
11	11867.949219	7.219613	-187500.015625	-187500.015625	-187500.015625	-187500.015625	-187500.015625	-187500.015625	295.000000	444.000000	344.000000	1608033873.222672
12	11842.490234	-2.078712	-187500.015625	-187500.015625	-187500.015625	-187500.015625	-187500.015625	-187500.015625	289.000000	444.000000	342.000000	1608033873.222673
13	11790.834961	-42.624775	-187500.015625	-187500.015625	-187500.015625	-187500.015625	-187500.015625	-187500.015625	284.000000	444.000000	341.000000	1608033873.222674
14	11781.268555	-60.707336	-187500.015625	-187500.015625	-187500.015625	-187500.015625	-187500.015625	-187500.015625	280.000000	444.000000	340.000000	1608033873.222676
15	11829.458984	-30.599537	-187500.015625	-187500.015625	-187500.015625	-187500.015625	-187500.015625	-187500.015625	277.000000	444.000000	339.000000	1608033873.222678
16	11864.373047	3.643334	-187500.015625	-187500.015625	-187500.015625	-187500.015625	-187500.015625	-187500.015625	274.000000	444.000000	338.000000	1608033873.222679
17	11838.154297	-7.085503	-187500.015625	-187500.015625	-187500.015625	-187500.015625	-187500.015625	-187500.015625	272.000000	444.000000	338.000000	1608033873.222681
18	11787.839844	-42.334202	-187500.015625	-187500.015625	-187500.015625	-187500.015625	-187500.015625	-187500.015625	270.000000	444.000000	337.000000	1608033873.222682
19	11779.078125	-60.997910	-187500.015625	-187500.015625	-187500.015625	-187500.015625	-187500.015625	-187500.015625	269.000000	444.000000	338.000000	1608033873.222684
20	11822.172852	-35.852196	-187500.015625	-187500.015625	-187500.015625	-187500.015625	-187500.015625	-187500.015625	267.000000	444.000000	337.000000	1608033873.222686
21	11853.889648	-4.425645	-187500.015625	-187500.015625	-187500.015625	-187500.015625	-187500.015625	-187500.015625	266.000000	444.000000	336.000000	1608033873.222687
22	11830.241211	-12.673439	-187500.015625	-187500.015625	-187500.015625	-187500.015625	-187500.015625	-187500.015625	265.000000	444.000000	336.000000	1608033873.222689
23	11775.345703	-56.482857	-187500.015625	-187500.015625	-187500.015625	-187500.015625	-187500.015625	-187500.015625	265.000000	444.000000	336.000000	1608033873.222695
24	11768.372070	-76.130035	-187500.015625	-187500.015625	-187500.015625	-187500.015625	-187500.015625	-187500.015625	264.000000	444.000000	336.000000	1608033873.222696
25	11816.830078	-46.290462	-187500.015625	-187500.015625	-187500.015625	-187500.015625	-187500.015625	-187500.015625	263.000000	444.000000	336.000000	1608033873.222698
26	11851.118164	-9.588898	-187500.015625	-187500.015625	-187500.015625	-187500.015625	-187500.015625	-187500.015625	263.000000	444.000000	335.000000	1608033873.222699
27	11827.894531	-17.188492	-187500.015625	-187500.015625	-187500.015625	-187500.015625	-187500.015625	-187500.015625	262.000000	444.000000	335.000000	1608033873.222701
28	11782.721680	-48.235062	-187500.015625	-187500.015625	-187500.015625	-187500.015625	-187500.015625	-187500.015625	262.000000	444.000000	335.000000	1608033873.222703
29	11777.312500	-63.903637	-187500.015625	-187500.015625	-187500.015625	-187500.015625	-187500.015625	-187500.015625	262.000000	444.000000	335.000000	1608033873.222704
30	11825.145508	-32.231213	-187500.015625	-187500.015625	-187500.015625	-187500.015625	-187500.015625	-187500.015625	262.000000	444.000000	335.000000	1608033873.222706
31	11864.082031	10.974706	-187500.015625	-187500.015625	-187500.015625	-187500.015625	-187500.015625	-187500.015625	261.000000	444.000000	335.000000	1608033873.222707
32	11843.875977	3.062189	-187500.015625	-187500.015625	-187500.015625	-187500.015625	-187500.015625	-187500.015625	261.000000	444.000000	334.000000	1608033873.222709
33	11795.730469	-33.460560	-187500.015625	-187500.015625	-187500.015625	-187500.015625	-187500.015625	-187500.015625	261.000000	444.000000	334.000000	1608033873.222710
34	11778.541992	-61.713165	-187500.015625	-187500.015625	-187500.015625	-187500.015625	-187500.015625	-187500.015625	261.000000	445.000000	334.000000	1608033873.222712
35	11829.838867	-28.677288	-187500.015625	-187500.015625	-187500.015625	-187500.015625	-187500.015625	-187500.015625	260.000000	444.000000	334.000000	1608033873.222714
36	11871.435547	16.629698	-187500.015625	-187500.015625	-187500.015625	-187500.015625	-187500.015625	-187500.015625	260.000000	444.000000	334.000000	1608033873.222715
37	11843.294922	4.336238	-187500.015625	-187500.015625	-187500.015625	-187500.015625	-187500.015625	-187500.015625	260.000000	444.000000	334.000000	1608033873.222716
38	11788.622070	-40.143730	-187500.015625	-187500.015625	-187500.015625	-187500.015625	-187500.015625	-187500.015625	260.000000	444.000000	334.000000	1608033873.222718
39	11773.736328	-65.825882	-187500.015625	-187500.015625	-187500.015625	-187500.015625	-187500.015625	-187500.015625	260.000000	444.000000	334.000000	1608033873.222720
40	11820.451172	-38.690868	-187500.015625	-187500.015625	-187500.015625	-187500.015625	-187500.015625	-187500.015625	260.000000	443.000000	334.000000	1608033873.222721
41	11867.904297	13.187529	-187500.015625	-187500.015625	-187500.015625	-187500.015625	-187500.015625	-187500.015625	260.000000	444.000000	334.000000	1608033873.222723
42	11851.140625	10.125340	-187500.015625	-187500.015625	-187500.015625	-187500.015625	-187500.015625	-187500.015625	260.000000	444.000000	333.000000	1608033873.222724
43	11796.490234	-33.795837	-187500.015625	-187500.015625	-187500.015625	-187500.015625	-187500.015625	-187500.015625	260.000000	444.000000	334.000000	1608033873.222726
44	11779.190430	-60.908501	-187500.015625	-187500.015625	-187500.015625	-187500.015625	-187500.015625	-187500.015625	260.000000	444.000000	334.000000	1608033873.222728
45	11826.196289	-31.135979	-187500.015625	-187500.015625	-187500.015625	-187500.015625	-187500.015625	-187500.015625	260.000000	444.000000	333.000000	1608033873.222729
46	11866.496094	11.600555	-187500.015625	-187500.015625	-187500.015625	-187500.015625	-187500.015625	-187500.015625	260.000000	444.000000	334.000000	1608033873.222731
47	11840.121094	-1.251698	-187500.015625	-187500.015625	-187500.015625	-187500.015625	-187500.015625	-187500.015625	259.000000	444.000000	333.000000	1608033873.222733
48	11787.594727	-46.826904	-187500.015625	-187500.015625	-187500.015625	-187500.015625	-187500.015625	-187500.015625	259.000000	444.000000	333.000000	1608033873.222735
49	11776.306641	-69.625679	-187500.015625	-187500.015625	-187500.015625	-187500.015625	-187500.015625	-187500.015625	259.000000	444.000000	333.000000	1608033873.222736
50	11821.300781	-47.206882	-187500.015625	-187500.015625	-187500.015625	-187500.015625	-187500.015625	-187500.015625	259.000000	444.000000	333.000000	1608033873.222738
51	11864.283203	-2.279878	-187500.015625	-187500.015625	-187500.015625	-187500.015625	-187500.015625	-187500.015625	259.000000	444.000000	333.000000	1608033873.222740
52	11848.636719	-2.123416	-187500.015625	-187500.015625	-187500.015625	-187500.015625	-187500.015625	-187500.015625	259.000000	445.000000	333.000000	1608033873.222741
53	11790.142578	-47.296291	-187500.015625	-187500.015625	-187500.015625	-187500.015625	-187500.015625	-187500.015625	259.000000	444.000000	333.000000	1608033873.222743
54	11769.891602	-73.961922	-187500.015625	-187500.015625	-187500.015625	-187500.015625	-187500.015625	-187500.015625	259.000000	444.000000	333.000000	1608033873.222744
55	11823.021484	-38.847332	-187500.015625	-187500.015625	-187500.015625	-187500.015625	-187500.015625	-187500.015625	259.000000	444.000000	333.000000	1608033873.222746
56	11867.569336	4.492701	-187500.015625	-187500.015625	-187500.015625	-187500.015625	-187500.015625	-187500.015625	259.000000	444.000000	333.000000	1608033873.222748
57	11845.395508	-5.543232	-187500.015625	-187500.015625	-187500.015625	-187500.015625	-187500.015625	-187500.015625	259.000000	444.000000	332.000000	1608033873.222750
58	11799.105469	-36.858025	-187500.015625	-187500.015625	-187500.015625	-187500.015625	-187500.015625	-187500.015625	259.000000	444.000000	332.000000	1608033873.222751
59	11785.761719	-56.080524	-187500.015625	-187500.015625	-187500.015625	-187500.015625	-187500.015625	-187500.015625	259.000000	444.000000	333.000000	1608033873.222753
60	11830.799805	-27.582052	-187500.015625	-187500.015625	-187500.015625	-187500.015625	-187500.015625	-187500.015625	259.000000	444.000000	333.000000	1608033873.222754
61	11871.591797	14.953317	-187500.015625	-187500.015625	-187500.015625	-187500.015625	-187500.015625	-187500.015625	259.000000	444.000000	333.000000	1608033873.222756
62	11859.007812	17.948450	-187500.015625	-187500.015625	-187500.015625	-187500.015625	-187500.015625	-187500.015625	259.000000	444.000000	332.000000	1608033873.222758
63	11804.112305	-24.989250	-187500.015625	-187500.015625	-187500.015625	-187500.015625	-187500.015625	-187500.015625	259.000000	444.000000	333.000000	1608033873.222759
64	11787.683594	-49.330299	-187500.015625	-187500.015625	-187500.015625	-187500.015625	-187500.015625	-187500.015625	259.000000	445.000000	333.000000	1608033873.222761
65	11828.789062	-26.263298	-187500.015625	-187500.015625	-187500.015625	-187500.015625	-187500.015625	-187500.015625	259.000000	444.000000	333.000000	1608033873.222762
66	11873.872070	17.412008	-187500.015625	-187500.015625	-187500.015625	-187500.015625	-187500.015625	-187500.015625	259.000000	444.000000	333.000000	1608033873.222764
67	11857.175781	12.204052	-187500.015625	-187500.015625	-187500.015625	-187500.015625	-187500.015625	-187500.015625	258.000000	445.000000	332.000000	1608033873.222765
68	11797.719727	-34.958126	-187500.015625	-187500.015625	-187500.015625	-187500.015625	-187500.015625	-187500.015625	259.000000	444.000000	332.000000	1608033873.222767
69	11784.419922	-50.805511	-187500.015625	-187500.015625	-187500.015625	-187500.015625	-187500.015625	-187500.015625	259.000000	445.000000	333.000000	1608033873.222768
70	11830.532227	-21.703543	-187500.015625	-187500.015625	-187500.015625	-187500.015625	-187500.015625	-187500.015625	259.000000	444.000000	333.000000	1608033873.222771
71	11874.967773	17.680229	-187500.015625	-187500.015625	-187500.015625	-187500.015625	-187500.015625	-187500.015625	259.000000	444.000000	332.000000	1608033873.222772
72	11863.143555	16.875566	-187500.015625	-187500.015625	-187500.015625	-187500.015625	-187500.015625	-187500.015625	258.000000	444.000000	332.000000	1608033873.222774
73	11813.791016	-22.508205	-187500.015625	-187500.015625	-187500.015625	-187500.015625	-187500.015625	-187500.015625	258.000000	444.000000	332.000000	1608033873.222776
74	11794.143555	-47.363346	-187500.015625	-187500.015625	-187500.015625	-187500.015625	-187500.015625	-187500.015625	259.000000	444.000000	333.000000	1608033873.222777
75	11835.001953	-25.235119	-187500.015625	-187500.015625	-187500.015625	-187500.015625	-187500.015625	-187500.015625	258.000000	444.000000	332.000000	1608033873.222779
76	11874.945312	12.136997	-187500.015625	-187500.015625	-187500.015625	-187500.015625	-187500.015625	-187500.015625	258.000000	445.000000	332.000000	1608033873.222780
77	11857.063477	10.527671	-187500.015625	-187500.015625	-187500.015625	-187500.015625	-187500.015625	-187500.015625	258.000000	444.000000	332.000000	1608033873.222782
78	11801.117188	-30.063095	-187500.015625	-187500.015625	-187500.015625	-187500.015625	-187500.015625	-187500.015625	258.000000	443.000000	332.000000	1608033873.222784
79	11779.279297	-59.120361	-187500.015625	-187500.015625	-187500.015625	-187500.015625	-187500.015625	-187500.015625	258.000000	445.000000	332.000000	1608033873.222785
80	11816.137695	-41.596596	-187500.015625	-187500.015625	-187500.015625	-187500.015625	-187500.015625	-187500.015625	258.000000	443.000000	332.000000	1608033873.222786
81	11863.232422	7.398427	-187500.015625	-187500.015625	-187500.015625	-187500.015625	-187500.015625	-187500.015625	258.000000	444.000000	332.000000	1608033873.222788
82	11852.973633	14.752151	-187500.015625	-187500.015625	-187500.015625	-187500.015625	-187500.015625	-187500.015625	258.000000	444.000000	332.000000	1608033873.222790
83	11795.416992	-30.867758	-187500.015625	-187500.015625	-187500.015625	-187500.015625	-187500.015625	-187500.015625	258.000000	444.000000	332.000000	1608033873.222791
84	11775.300781	-56.393448	-187500.015625	-187500.015625	-187500.015625	-187500.015625	-187500.015625	-187500.015625	258.000000	445.000000	332.000000	1608033873.222793
85	11812.046875	-35.740437	-187500.015625	-187500.015625	-187500.015625	-187500.015625	-187500.015625	-187500.015625	258.000000	444.000000	332.000000	1608033873.222794
86	11861.466797	11.980535	-187500.015625	-187500.015625	-187500.015625	-187500.015625	-187500.015625	-187500.015625	258.000000	444.000000	332.000000	1608033873.222796
87	11848.458008	12.606383	-187500.015625	-187500.015625	-187500.015625	-187500.015625	-187500.015625	-187500.015625	258.000000	445.000000	332.000000	1608033873.222797
88	11800.692383	-25.793913	-187500.015625	-187500.015625	-187500.015625	-187500.015625	-187500.015625	-187500.015625	258.000000	444.000000	332.000000	1608033873.222799
89	11775.614258	-58.047478	-187500.015625	-187500.015625	-187500.015625	-187500.015625	-187500.015625	-187500.015625	258.000000	444.000000	332.000000	1608033873.222800
90	11811.868164	-40.389603	-187500.015625	-187500.015625	-187500.015625	-187500.015625	-187500.015625	-187500.015625	258.000000	444.000000	332.000000	1608033873.222802
91	11864.506836	8.694828	-187500.015625	-187500.015625	-187500.015625	-187500.015625	-187500.015625	-187500.015625	258.000000	444.000000	332.000000	1608033873.222804
92	11855.878906	13.075770	-187500.015625	-187500.015625	-187500.015625	-187500.015625	-187500.015625	-187500.015625	258.000000	444.000000	332.000000	1608033873.222806
93	11798.725586	-29.750172	-187500.015625	-187500.015625	-187500.015625	-187500.015625	-187500.015625	-187500.015625	258.000000	444.000000	332.000000	1608033873.222808
94	11770.137695	-62.853104	-187500.015625	-187500.015625	-187500.015625	-187500.015625	-187500.015625	-187500.015625	258.000000	445.000000	332.000000	1608033873.222810
95	11816.651367	-38.266186	-187500.015625	-187500.015625	-187500.015625	-187500.015625	-187500.015625	-187500.015625	258.000000	444.000000	332.000000	1608033873.222811
96	11868.530273	9.857119	-187500.015625	-187500.015625	-187500.015625	-187500.015625	-187500.015625	-187500.015625	258.000000	444.000000	332.000000	1608033873.222813
97	11860.327148	12.047590	-187500.015625	-187500.015625	-187500.015625	-187500.015625	-187500.015625	-187500.015625	258.000000	444.000000	332.000000	1608033873.222814
98	11804.447266	-30.778351	-187500.015625	-187500.015625	-187500.015625	-187500.015625	-187500.015625	-187500.015625	258.000000	444.000000	332.000000	1608033873.222816
99	11779.414062	-61.780220	-187500.015625	-187500.015625	-187500.015625	-187500.015625	-187500.015625	-187500.015625	258.000000	445.000000	332.000000	1608033873.222817
100	11820.003906	-40.479008	-187500.015625	-187500.015625	-187500.015625	-187500.015625	-187500.015625	-187500.015625	258.000000	444.000000	332.000000	1608033873.222819
101	11864.104492	-0.357628	-187500.015625	-187500.015625	-187500.015625	-187500.015625	-187500.015625	-187500.015625	258.000000	444.000000	331.000000	1608033873.222821
102	11850.625977	4.336238	-187500.015625	-187500.015625	-187500.015625	-187500.015625	-187500.015625	-187500.015625	258.000000	444.000000	332.000000	1608033873.222822
103	11804.715820	-26.464464	-187500.015625	-187500.015625	-187500.015625	-187500.015625	-187500.015625	-187500.015625	258.000000	444.000000	332.000000	1608033873.222824
104	11770.383789	-61.132019	-187500.015625	-187500.015625	-187500.015625	-187500.015625	-187500.015625	-187500.015625	258.000000	445.000000	332.000000	1608033873.222825
105	11800.222656	-50.224369	-187500.015625	-187500.015625	-187500.015625	-187500.015625	-187500.015625	-187500.015625	258.000000	444.000000	332.000000	1608033873.222827
106	11842.937500	-6.459654	-187500.015625	-187500.015625	-187500.015625	-187500.015625	-187500.015625	-187500.015625	258.000000	444.000000	332.000000	1608033873.222828
107	11831.425781	-0.648201	-187500.015625	-187500.015625	-187500.015625	-187500.015625	-187500.015625	-187500.015625	258.000000	444.000000	331.000000	1608033873.222830
108	11785.515625	-33.013527	-187500.015625	-187500.015625	-187500.015625	-187500.015625	-187500.015625	-187500.015625	258.000000	443.000000	332.000000	1608033873.222831
109	11754.402344	-69.089241	-187500.015625	-187500.015625	-187500.015625	-187500.015625	-187500.015625	-187500.015625	258.000000	444.000000	332.000000	1608033873.222833
110	11792.534180	-49.620872	-187500.015625	-187500.015625	-187500.015625	-187500.015625	-187500.015625	-187500.015625	258.000000	444.000000	332.000000	1608033873.222835
111	11847.653320	2.883375	-187500.015625	-187500.015625	-187500.015625	-187500.015625	-187500.015625	-187500.015625	258.000000	444.000000	332.000000	1608033873.222836
112	11837.795898	6.057323	-187500.015625	-187500.015625	-187500.015625	-187500.015625	-187500.015625	-187500.015625	258.000000	444.000000	332.000000	1608033873.222838
113	11778.519531	-41.842464	-187500.015625	-187500.015625	-187500.015625	-187500.015625	-187500.015625	-187500.015625	258.000000	444.000000	331.000000	1608033873.222839
114	11755.363281	-70.787971	-187500.015625	-187500.015625	-187500.015625	-187500.015625	-187500.015625	-187500.015625	258.000000	445.000000	332.000000	1608033873.222841
115	11795.864258	-53.375965	-187500.015625	-187500.015625	-187500.015625	-187500.015625	-187500.015625	-187500.015625	258.000000	444.000000	332.000000	1608033873.222842
116	11846.043945	-8.292497	-187500.015625	-187500.015625	-187500.015625	-187500.015625	-187500.015625	-187500.015625	258.000000	443.000000	332.000000	1608033873.222844
117	11846.290039	3.263355	-187500.015625	-187500.015625	-187500.015625	-187500.015625	-187500.015625	-187500.015625	258.000000	445.000000	331.000000	1608033873.222847
118	11792.712891	-40.322544	-187500.015625	-187500.015625	-187500.015625	-187500.015625	-187500.015625	-187500.015625	258.000000	444.000000	331.000000	1608033873.222848
119	11766.159180	-78.387566	-187500.015625	-187500.015625	-187500.015625	-187500.015625	-187500.015625	-187500.015625	258.000000	443.000000	332.000000	1608033873.222850
120	11801.966797	-66.921120	-187500.015625	-187500.015625	-187500.015625	-187500.015625	-187500.015625	-187500.015625	258.000000	444.000000	332.000000	1608033873.222851
121	11866.965820	0.782311	-187500.015625	-187500.015625	-187500.015625	-187500.015625	-187500.015625	-187500.015625	258.000000	444.000000	332.000000	1608033873.701914
122	11863.478516	12.695790	-187500.015625	-187500.015625	-187500.015625	-187500.015625	-187500.015625	-187500.015625	258.000000	444.000000	332.000000	1608033873.702026
123	11803.061523	-34.935776	-187500.015625	-187500.015625	-187500.015625	-187500.015625	-187500.015625	-187500.015625	258.000000	444.000000	332.000000	1608033873.702028
124	11768.707031	-75.146561	-187500.015625	-187500.015625	-187500.015625	-187500.015625	-187500.015625	-187500.015625	258.000000	445.000000	332.000000	1608033873.702029
125	11801.564453	-58.159237	-187500.015625	-187500.015625	-187500.015625	-187500.015625	-187500.015625	-187500.015625	258.000000	445.000000	332.000000	1608033873.702031
126	11855.946289	-7.979572	-187500.015625	-187500.015625	-187500.015625	-187500.015625	-187500.015625	-187500.015625	258.000000	444.000000	331.000000	1608033873.702032
127	11842.378906	-5.051494	-187500.015625	-187500.015625	-187500.015625	-187500.015625	-187500.015625	-187500.015625	258.000000	444.000000	332.000000	1608033873.702034
128	11786.007812	-45.776371	-187500.015625	-187500.015625	-187500.015625	-187500.015625	-187500.015625	-187500.015625	258.000000	444.000000	332.000000	1608033873.702036
129	11753.462891	-79.259285	-187500.015625	-187500.015625	-187500.015625	-187500.015625	-187500.015625	-187500.015625	258.000000	445.000000	332.000000	1608033873.702037
130	11789.941406	-57.086353	-187500.015625	-187500.015625	-187500.015625	-187500.015625	-187500.015625	-187500.015625	258.000000	444.000000	332.000000	1608033873.702039
131	11851.319336	1.005828	-187500.015625	-187500.015625	-187500.015625	-187500.015625	-187500.015625	-187500.015625	258.000000	444.000000	332.000000	1608033873.702040
132	11848.636719	13.321639	-187500.015625	-187500.015625	-187500.015625	-187500.015625	-187500.015625	-187500.015625	258.000000	444.000000	331.000000	1608033873.702042
133	11783.458984	-37.774448	-187500.015625	-187500.015625	-187500.015625	-187500.015625	-187500.015625	-187500.015625	258.000000	444.000000	332.000000	1608033873.702043
134	11743.807617	-76.599426	-187500.015625	-187500.015625	-187500.015625	-187500.015625	-187500.015625	-187500.015625	258.000000	444.000000	332.000000	1608033873.702045
135	11783.481445	-53.465370	-187500.015625	-187500.015625	-187500.015625	-187500.015625	-187500.015625	-187500.015625	258.000000	444.000000	332.000000	1608033873.702046
136	11839.651367	-7.353724	-187500.015625	-187500.015625	-187500.015625	-187500.015625	-187500.015625	-187500.015625	258.000000	444.000000	332.000000	1608033873.702048
137	11831.694336	-3.106892	-187500.015625	-187500.015625	-187500.015625	-187500.015625	-187500.015625	-187500.015625	258.000000	444.000000	332.000000	1608033873.702049
138	11771.523438	-49.978500	-187500.015625	-187500.015625	-187500.015625	-187500.015625	-187500.015625	-187500.015625	258.000000	444.000000	331.000000	1608033873.702051
139	11738.420898	-86.300079	-187500.015625	-187500.015625	-187500.015625	-187500.015625	-187500.015625	-187500.015625	258.000000	444.000000	332.000000	1608033873.702053
140	11774.294922	-77.426437	-187500.015625	-187500.015625	-187500.015625	-187500.015625	-187500.015625	-187500.015625	258.000000	444.000000	332.000000	1608033873.702057
141	11832.521484	-31.739475	-187500.015625	-187500.015625	-187500.015625	-187500.015625	-187500.015625	-187500.015625	258.000000	444.000000	331.000000	1608033873.702058
142	11832.208008	-23.290518	-187500.015625	-187500.015625	-187500.015625	-187500.015625	-187500.015625	-187500.015625	258.000000	444.000000	331.000000	1608033873.702060
143	11788.420898	-56.795780	-187500.015625	-187500.015625	-187500.015625	-187500.015625	-187500.015625	-187500.015625	258.000000	444.000000	332.000000	1608033873.702061
144	11751.787109	-97.274788	-187500.015625	-187500.015625	-187500.015625	-187500.015625	-187500.015625	-187500.015625	258.000000	445.000000	332.000000	1608033873.702063
145	11792.757812	-77.135864	-187500.015625	-187500.015625	-187500.015625	-187500.015625	-187500.015625	-187500.015625	258.000000	444.000000	331.000000	1608033873.702065
146	11856.504883	-15.065075	-187500.015625	-187500.015625	-187500.015625	-187500.015625	-187500.015625	-187500.015625	258.000000	444.000000	331.000000	1608033873.702066
147	11854.716797	-1.274049	-187500.015625	-187500.015625	-187500.015625	-187500.015625	-187500.015625	-187500.015625	257.000000	444.000000	331.000000	1608033873.702068
148	11797.093750	-42.602425	-187500.015625	-187500.015625	-187500.015625	-187500.015625	-187500.015625	-187500.015625	258.000000	444.000000	331.000000	1608033873.702069
149	11756.190430	-84.914276	-187500.015625	-187500.015625	-187500.015625	-187500.015625	-187500.015625	-187500.015625	258.000000	444.000000	332.000000	1608033873.702071
150	11785.404297	-65.222389	-187500.015625	-187500.015625	-187500.015625	-187500.015625	-187500.015625	-187500.015625	258.000000	444.000000	332.000000	1608033873.702072
151	11849.396484	-6.012619	-187500.015625	-187500.015625	-187500.015625	-187500.015625	-187500.015625	-187500.015625	258.000000	444.000000	331.000000	1608033873.702074
152	11851.810547	10.147692	-187500.015625	-187500.015625	-187500.015625	-187500.015625	-187500.015625	-187500.015625	258.000000	444.000000	331.000000	1608033873.702075
153	11792.265625	-33.907597	-187500.015625	-187500.015625	-187500.015625	-187500.015625	-187500.015625	-187500.015625	257.000000	444.000000	331.000000	1608033873.702077
154	11765.376953	-62.718994	-187500.015625	-187500.015625	-187500.015625	-187500.015625	-187500.015625	-187500.015625	257.000000	445.000000	332.000000	1608033873.702079
155	11804.492188	-41.797760	-187500.015625	-187500.015625	-187500.015625	-187500.015625	-187500.015625	-187500.015625	258.000000	444.000000	332.000000	1608033873.702080
156	11854.604492	1.966953	-187500.015625	-187500.015625	-187500.015625	-187500.015625	-187500.015625	-187500.015625	258.000000	444.000000	331.000000	1608033873.702082
157	11855.051758	13.366343	-187500.015625	-187500.015625	-187500.015625	-187500.015625	-187500.015625	-187500.015625	258.000000	444.000000	332.000000	1608033873.702083
158	11798.434570	-28.274956	-187500.015625	-187500.015625	-187500.015625	-187500.015625	-187500.015625	-187500.015625	258.000000	444.000000	331.000000	1608033873.702085
159	11764.192383	-61.288483	-187500.015625	-187500.015625	-187500.015625	-187500.015625	-187500.015625	-187500.015625	258.000000	445.000000	331.000000	1608033873.702086
160	11799.015625	-41.842464	-187500.015625	-187500.015625	-187500.015625	-187500.015625	-187500.015625	-187500.015625	258.000000	444.000000	332.000000	1608033873.702088
161	11847.273438	0.737608	-187500.015625	-187500.015625	-187500.015625	-187500.015625	-187500.015625	-187500.015625	258.000000	444.000000	332.000000	1608033873.702089
162	11851.408203	14.439226	-187500.015625	-187500.015625	-187500.015625	-187500.015625	-187500.015625	-187500.015625	258.000000	444.000000	331.000000	1608033873.702091
163	11797.317383	-30.353668	-187500.015625	-187500.015625	-187500.015625	-187500.015625	-187500.015625	-187500.015625	257.000000	444.000000	331.000000	1608033873.702093
164	11764.147461	-67.032883	-187500.015625	-187500.015625	-187500.015625	-187500.015625	-187500.015625	-187500.015625	258.000000	444.000000	331.000000	1608033873.702095
165	11788.510742	-64.730652	-187500.015625	-187500.015625	-187500.015625	-187500.015625	-187500.015625	-187500.015625	258.000000	444.000000	332.000000	1608033873.702096
166	11841.864258	-21.927061	-187500.015625	-187500.015625	-187500.015625	-187500.015625	-187500.015625	-187500.015625	258.000000	444.000000	331.000000	1608033873.702098
167	11840.925781	-12.785197	-187500.015625	-187500.015625	-187500.015625	-187500.015625	-187500.015625	-187500.015625	257.000000	444.000000	331.000000	1608033873.702100
168	11788.376953	-52.884224	-187500.015625	-187500.015625	-187500.015625	-187500.015625	-187500.015625	-187500.015625	257.000000	444.000000	331.000000	1608033873.702101
169	11751.764648	-88.647018	-187500.015625	-187500.015625	-187500.015625	-187500.015625	-187500.015625	-187500.015625	258.000000	445.000000	332.000000	1608033873.702103
170	11783.593750	-70.497398	-187500.015625	-187500.015625	-187500.015625	-187500.015625	-187500.015625	-187500.015625	258.000000	444.000000	331.000000	1608033873.702104
171	11840.970703	-21.547081	-187500.015625	-187500.015625	-187500.015625	-187500.015625	-187500.015625	-187500.015625	257.000000	444.000000	331.000000	1608033873.702106
172	11836.120117	-12.047590	-187500.015625	-187500.015625	-187500.015625	-187500.015625	-187500.015625	-187500.015625	257.000000	445.000000	332.000000	1608033873.702107
173	11791.863281	-39.137901	-187500.015625	-187500.015625	-187500.015625	-187500.015625	-187500.015625	-187500.015625	257.000000	443.000000	331.000000	1608033873.702109
174	11758.828125	-70.989136	-187500.015625	-187500.015625	-187500.015625	-187500.015625	-187500.015625	-187500.015625	258.000000	444.000000	331.000000	1608033873.702110
175	11783.682617	-62.048439	-187500.015625	-187500.015625	-187500.015625	-187500.015625	-187500.015625	-187500.015625	258.000000	444.000000	332.000000	1608033873.702112
176	11837.103516	-12.427569	-187500.015625	-187500.015625	-187500.015625	-187500.015625	-187500.015625	-187500.015625	258.000000	444.000000	332.000000	1608033873.702114
177	11842.289062	4.604459	-187500.015625	-187500.015625	-187500.015625	-187500.015625	-187500.015625	-187500.015625	257.000000	445.000000	331.000000	1608033873.702115
178	11792.176758	-29.347839	-187500.015625	-187500.015625	-187500.015625	-187500.015625	-187500.015625	-187500.015625	257.000000	444.000000	331.000000	1608033873.702117
179	11758.939453	-61.221424	-187500.015625	-187500.015625	-187500.015625	-187500.015625	-187500.015625	-187500.015625	258.000000	445.000000	332.000000	1608033873.702118
180	11785.515625	-54.135921	-187500.015625	-187500.015625	-187500.015625	-187500.015625	-187500.015625	-187500.015625	258.000000	444.000000	332.000000	1608033873.702120
181	11838.333008	-8.761884	-187500.015625	-187500.015625	-187500.015625	-187500.015625	-187500.015625	-187500.015625	257.000000	444.000000	331.000000	1608033873.702121
182	11846.782227	7.130206	-187500.015625	-187500.015625	-187500.015625	-187500.015625	-187500.015625	-187500.015625	257.000000	445.000000	331.000000	1608033873.702123
183	11802.905273	-25.503340	-187500.015625	-187500.015625	-187500.015625	-187500.015625	-187500.015625	-187500.015625	257.000000	444.000000	331.000000	1608033873.702124
184	11766.539062	-63.680119	-187500.015625	-187500.015625	-187500.015625	-187500.015625	-187500.015625	-187500.015625	258.000000	444.000000	332.000000	1608033873.702126
185	11788.399414	-61.333183	-187500.015625	-187500.015625	-187500.015625	-187500.015625	-187500.015625	-187500.015625	257.000000	445.000000	331.000000	1608033873.702128
186	11838.041992	-21.636488	-187500.015625	-187500.015625	-187500.015625	-187500.015625	-187500.015625	-187500.015625	257.000000	444.000000	331.000000	1608033873.702130
187	11847.094727	-1.475215	-187500.015625	-187500.015625	-187500.015625	-187500.015625	-187500.015625	-187500.015625	257.000000	444.000000	331.000000	1608033873.702132
188	11806.660156	-29.079618	-187500.015625	-187500.015625	-187500.015625	-187500.015625	-187500.015625	-187500.015625	257.000000	444.000000	331.000000	1608033873.702133
189	11769.400391	-67.770485	-187500.015625	-187500.015625	-187500.015625	-187500.015625	-187500.015625	-187500.015625	258.000000	444.000000	331.000000	1608033873.702135
190	11794.478516	-60.327354	-187500.015625	-187500.015625	-187500.015625	-187500.015625	-187500.015625	-187500.015625	257.000000	444.000000	332.000000	1608033873.702136
191	11854.940430	-15.266241	-187500.015625	-187500.015625	-187500.015625	-187500.015625	-187500.015625	-187500.015625	257.000000	444.000000	331.000000	1608033873.702138
192	11861.600586	1.743436	-187500.015625	-187500.015625	-187500.015625	-187500.015625	-187500.015625	-187500.015625	257.000000	445.000000	331.000000	1608033873.702139
193	11811.465820	-32.432381	-187500.015625	-187500.015625	-187500.015625	-187500.015625	-187500.015625	-187500.015625	257.000000	444.000000	331.000000	1608033873.702141
194	11763.878906	-79.348686	-187500.015625	-187500.015625	-187500.015625	-187500.015625	-187500.015625	-187500.015625	257.000000	444.000000	331.000000	1608033873.702142
195	11784.800781	-73.045502	-187500.015625	-187500.015625	-187500.015625	-187500.015625	-187500.015625	-187500.015625	258.000000	444.000000	332.000000	1608033873.702144
196	11837.707031	-33.281746	-187500.015625	-187500.015625	-187500.015625	-187500.015625	-187500.015625	-187500.015625	257.000000	444.000000	331.000000	1608033873.702146
197	11850.424805	-9.410084	-187500.015625	-187500.015625	-187500.015625	-187500.015625	-187500.015625	-187500.015625	257.000000	445.000000	331.000000	1608033873.702147
198	11801.318359	-40.300194	-187500.015625	-187500.015625	-187500.015625	-187500.015625	-187500.015625	-187500.015625	257.000000	444.000000	331.000000	1608033873.702149
199	11767.746094	-69.424515	-187500.015625	-187500.015625	-187500.015625	-187500.015625	-187500.015625	-187500.015625	257.000000	444.000000	331.000000	1608033873.702150
200	11797.339844	-58.718029	-187500.015625	-187500.015625	-187500.015625	-187500.015625	-187500.015625	-187500.015625	258.000000	444.000000	331.000000	1608033873.702152
201	11857.085938	-10.885299	-187500.015625	-187500.015625	-187500.015625	-187500.015625	-187500.015625	-187500.015625	257.000000	444.000000	331.000000	1608033873.702153
202	11858.381836	-1.721084	-187500.015625	-187500.015625	-187500.015625	-187500.015625	-187500.015625	-187500.015625	257.000000	445.000000	331.000000	1608033873.702155
203	11819.802734	-23.625793	-187500.015625	-187500.015625	-187500.015625	-187500.015625	-187500.015625	-187500.015625	258.000000	444.000000	331.000000	1608033873.702156
204	11784.152344	-55.633492	-187500.015625	-187500.015625	-187500.015625	-187500.015625	-187500.015625	-187500.015625	258.000000	444.000000	332.000000	1608033873.702158
205	11810.057617	-50.000851	-187500.015625	-187500.015625	-187500.015625	-187500.015625	-187500.015625	-187500.015625	258.000000	444.000000	332.000000	1608033873.702160
206	11869.446289	-0.312924	-187500.015625	-187500.015625	-187500.015625	-187500.015625	-187500.015625	-187500.015625	258.000000	444.000000	331.000000	1608033873.702161
207	11880.666992	20.027163	-187500.015625	-187500.015625	-187500.015625	-187500.015625	-187500.015625	-187500.015625	258.000000	444.000000	331.000000	1608033873.702163
208	11838.981445	-11.846424	-187500.015625	-187500.015625	-187500.015625	-187500.015625	-187500.015625	-187500.015625	258.000000	444.000000	331.000000	1608033873.702164
209	11794.634766	-58.002773	-187500.015625	-187500.015625	-187500.015625	-187500.015625	-187500.015625	-187500.015625	258.000000	444.000000	331.000000	1608033873.702166
210	11813.052734	-61.132019	-187500.015625	-187500.015625	-187500.015625	-187500.015625	-187500.015625	-187500.015625	258.000000	444.000000	331.000000	1608033873.702168
211	11863.612305	-21.927061	-187500.015625	-187500.015625	-187500.015625	-187500.015625	-187500.015625	-187500.015625	258.000000	444.000000	331.000000	1608033873.702170
212	11882.276367	4.827977	-187500.015625	-187500.015625	-187500.015625	-187500.015625	-187500.015625	-187500.015625	257.000000	444.000000	331.000000	1608033873.702171
213	11838.914062	-22.865833	-187500.015625	-187500.015625	-187500.015625	-187500.015625	-187500.015625	-187500.015625	257.000000	444.000000	331.000000	1608033873.702173
214	11800.714844	-62.003738	-187500.015625	-187500.015625	-187500.015625	-187500.015625	-187500.015625	-187500.015625	257.000000	444.000000	332.000000	1608033873.702174
215	11817.724609	-63.188381	-187500.015625	-187500.015625	-187500.015625	-187500.015625	-187500.015625	-187500.015625	258.000000	444.000000	332.000000	1608033873.702176
216	11869.111328	-22.932890	-187500.015625	-187500.015625	-187500.015625	-187500.015625	-187500.015625	-187500.015625	257.000000	444.000000	331.000000	1608033873.702178
217	11881.426758	-1.698732	-187500.015625	-187500.015625	-187500.015625	-187500.015625	-187500.015625	-187500.015625	257.000000	445.000000	331.000000	1608033873.702179
218	11829.705078	-39.987270	-187500.015625	-187500.015625	-187500.015625	-187500.015625	-187500.015625	-187500.015625	257.000000	444.000000	331.000000	1608033873.702181
219	11784.867188	-80.846260	-187500.015625	-187500.015625	-187500.015625	-187500.015625	-187500.015625	-187500.015625	257.000000	445.000000	331.000000	1608033873.702182
220	11802.256836	-77.918175	-187500.015625	-187500.015625	-187500.015625	-187500.015625	-187500.015625	-187500.015625	258.000000	444.000000	332.000000	1608033873.702184
221	11864.260742	-30.286613	-187500.015625	-187500.015625	-187500.015625	-187500.015625	-187500.015625	-187500.015625	257.000000	444.000000	331.000000	1608033873.702185
222	11872.620117	-11.891128	-187500.015625	-187500.015625	-187500.015625	-187500.015625	-187500.015625	-187500.015625	257.000000	444.000000	331.000000	1608033873.702187
223	11826.061523	-42.647125	-187500.015625	-187500.015625	-187500.015625	-187500.015625	-187500.015625	-187500.015625	257.000000	444.000000	331.000000	1608033873.702188
224	11782.050781	-83.595520	-187500.015625	-187500.015625	-187500.015625	-187500.015625	-187500.015625	-187500.015625	258.000000	444.000000	331.000000	1608033873.702190
225	11792.534180	-88.267036	-187500.015625	-187500.015625	-187500.015625	-187500.015625	-187500.015625	-187500.015625	257.000000	444.000000	331.000000	1608033873.702192
226	11856.281250	-29.638412	-187500.015625	-187500.015625	-187500.015625	-187500.015625	-187500.015625	-187500.015625	257.000000	444.000000	331.000000	1608033873.702193
227	11868.239258	-7.353724	-187500.015625	-187500.015625	-187500.015625	-187500.015625	-187500.015625	-187500.015625	257.000000	444.000000	331.000000	1608033873.702196
228	11829.750000	-31.694773	-187500.015625	-187500.015625	-187500.015625	-187500.015625	-187500.015625	-187500.015625	257.000000	444.000000	331.000000	1608033873.702198
229	11790.768555	-67.323448	-187500.015625	-187500.015625	-187500.015625	-187500.015625	-187500.015625	-187500.015625	257.000000	445.000000	331.000000	1608033873.702199
230	11806.772461	-67.122284	-187500.015625	-187500.015625	-187500.015625	-187500.015625	-187500.015625	-187500.015625	257.000000	444.000000	331.000000	1608033873.702200
231	11861.466797	-23.894014	-187500.015625	-187500.015625	-187500.015625	-187500.015625	-187500.015625	-187500.015625	257.000000	443.000000	331.000000	1608033873.702202
232	11883.818359	11.019409	-187500.015625	-187500.015625	-187500.015625	-187500.015625	-187500.015625	-187500.015625	257.000000	444.000000	331.000000	1608033873.702204
233	11841.663086	-10.572374	-187500.015625	-187500.015625	-187500.015625	-187500.015625	-187500.015625	-187500.015625	257.000000	444.000000	331.000000	1608033873.702206
234	11802.167969	-46.893959	-187500.015625	-187500.015625	-187500.015625	-187500.015625	-187500.015625	-187500.015625	257.000000	444.000000	331.000000	1608033873.702208
235	11824.049805	-47.408047	-187500.015625	-187500.015625	-187500.015625	-187500.015625	-187500.015625	-187500.015625	257.000000	444.000000	332.000000	1608033873.702209
236	11886.747070	2.034009	-187500.015625	-187500.015625	-187500.015625	-187500.015625	-187500.015625	-187500.015625	258.000000	443.000000	331.000000	1608033873.702211
237	11905.052734	27.805569	-187500.015625	-187500.015625	-187500.015625	-187500.015625	-187500.015625	-187500.015625	257.000000	445.000000	331.000000	1608033873.702212
238	11856.437500	-4.224480	-187500.015625	-187500.015625	-187500.015625	-187500.015625	-187500.015625	-187500.015625	257.000000	444.000000	331.000000	1608033873.702214
239	11808.113281	-51.386658	-187500.015625	-187500.015625	-187500.015625	-187500.015625	-187500.015625	-187500.015625	257.000000	444.000000	332.000000	1608033873.702215
240	11832.543945	-51.945454	-187500.015625	-187500.015625	-187500.015625	-187500.015625	-187500.015625	-187500.015625	258.000000	444.000000	331.000000	1608033873.702217
241	11884.779297	-9.655953	-187500.015625	-187500.015625	-187500.015625	-187500.015625	-187500.015625	-187500.015625	257.000000	444.000000	331.000000	1608033874.181371
242	11900.135742	16.517939	-187500.015625	-187500.015625	-187500.015625	-187500.015625	-187500.015625	-187500.015625	257.000000	444.000000	331.000000	1608033874.181398
243	11853.308594	-12.896956	-187500.015625	-187500.015625	-187500.015625	-187500.015625	-187500.015625	-187500.015625	257.000000	444.000000	331.000000	1608033874.181445
244	11802.123047	-62.964863	-187500.015625	-187500.015625	-187500.015625	-187500.015625	-187500.015625	-187500.015625	257.000000	444.000000	331.000000	1608033874.181490
245	11809.230469	-74.677177	-187500.015625	-187500.015625	-187500.015625	-187500.015625	-187500.015625	-187500.015625	257.000000	444.000000	331.000000	1608033874.181492
246	11868.015625	-27.582052	-187500.015625	-187500.015625	-187500.015625	-187500.015625	-187500.015625	-187500.015625	257.000000	444.000000	331.000000	1608033874.181494
247	11885.338867	0.424683	-187500.015625	-187500.015625	-187500.015625	-187500.015625	-187500.015625	-187500.015625	257.000000	444.000000	331.000000	1608033874.181496
248	11846.692383	-24.698677	-187500.015625	-187500.015625	-187500.015625	-187500.015625	-187500.015625	-187500.015625	257.000000	444.000000	331.000000	1608033874.181498
249	11799.641602	-67.926949	-187500.015625	-187500.015625	-187500.015625	-187500.015625	-187500.015625	-187500.015625	257.000000	444.000000	331.000000	1608033874.181499
250	11812.561523	-70.609161	-187500.015625	-187500.015625	-187500.015625	-187500.015625	-187500.015625	-187500.015625	257.000000	444.000000	331.000000	1608033874.181501
251	11867.748047	-27.626755	-187500.015625	-187500.015625	-187500.015625	-187500.015625	-187500.015625	-187500.015625	257.000000	444.000000	331.000000	1608033874.181503
252	11883.036133	-4.313887	-187500.015625	-187500.015625	-187500.015625	-187500.015625	-187500.015625	-187500.015625	257.000000	445.000000	331.000000	1608033874.181504
253	11845.664062	-26.464464	-187500.015625	-187500.015625	-187500.015625	-187500.015625	-187500.015625	-187500.015625	257.000000	444.000000	331.000000	1608033874.181506
254	11806.392578	-55.499378	-187500.015625	-187500.015625	-187500.015625	-187500.015625	-187500.015625	-187500.015625	257.000000	444.000000	332.000000	1608033874.181508
255	11820.496094	-57.980423	-187500.015625	-187500.015625	-187500.015625	-187500.015625	-187500.015625	-187500.015625	257.000000	444.000000	331.000000	1608033874.181509
256	11870.474609	-20.518900	-187500.015625	-187500.015625	-187500.015625	-187500.015625	-187500.015625	-187500.015625	257.000000	444.000000	331.000000	1608033874.181515
257	11884.288086	0.692904	-187500.015625	-187500.015625	-187500.015625	-187500.015625	-187500.015625	-187500.015625	257.000000	444.000000	331.000000	1608033874.181517
258	11842.915039	-24.430456	-187500.015625	-187500.015625	-187500.015625	-187500.015625	-187500.015625	-187500.015625	257.000000	444.000000	331.000000	1608033874.181519
259	11800.938477	-60.863796	-187500.015625	-187500.015625	-187500.015625	-187500.015625	-187500.015625	-187500.015625	257.000000	444.000000	331.000000	1608033874.181520
260	11807.286133	-69.983307	-187500.015625	-187500.015625	-187500.015625	-187500.015625	-187500.015625	-187500.015625	257.000000	444.000000	331.000000	1608033874.181522
261	11861.801758	-26.710333	-187500.015625	-187500.015625	-187500.015625	-187500.015625	-187500.015625	-187500.015625	257.000000	444.000000	331.000000	1608033874.181524
262	11873.559570	-7.353724	-187500.015625	-187500.015625	-187500.015625	-187500.015625	-187500.015625	-187500.015625	257.000000	445.000000	331.000000	1608033874.181526
263	11837.259766	-24.743380	-187500.015625	-187500.015625	-187500.015625	-187500.015625	-187500.015625	-187500.015625	257.000000	444.000000	331.000000	1608033874.181527
264	11786.812500	-65.982346	-187500.015625	-187500.015625	-187500.015625	-187500.015625	-187500.015625	-187500.015625	257.000000	444.000000	331.000000	1608033874.181529
265	11795.864258	-73.358421	-187500.015625	-187500.015625	-187500.015625	-187500.015625	-187500.015625	-187500.015625	257.000000	444.000000	331.000000	1608033874.181531
266	11849.687500	-37.707390	-187500.015625	-187500.015625	-187500.015625	-187500.015625	-187500.015625	-187500.015625	257.000000	444.000000	331.000000	1608033874.181532
267	11873.447266	-5.498529	-187500.015625	-187500.015625	-187500.015625	-187500.015625	-187500.015625	-187500.015625	257.000000	445.000000	331.000000	1608033874.181534
268	11829.928711	-31.001869	-187500.015625	-187500.015625	-187500.015625	-187500.015625	-187500.015625	-187500.015625	257.000000	444.000000	331.000000	1608033874.181536
269	11787.862305	-68.552795	-187500.015625	-187500.015625	-187500.015625	-187500.015625	-187500.015625	-187500.015625	257.000000	444.000000	331.000000	1608033874.181538
270	11798.255859	-75.235970	-187500.015625	-187500.015625	-187500.015625	-187500.015625	-187500.015625	-187500.015625	257.000000	445.000000	331.000000	1608033874.181539
271	11856.504883	-31.046572	-187500.015625	-187500.015625	-187500.015625	-187500.015625	-187500.015625	-187500.015625	257.000000	444.000000	331.000000	1608033874.181541
272	11883.058594	9.588898	-187500.015625	-187500.015625	-187500.015625	-187500.015625	-187500.015625	-187500.015625	257.000000	444.000000	331.000000	1608033874.181543
273	11848.211914	-12.047590	-187500.015625	-187500.015625	-187500.015625	-187500.015625	-187500.015625	-187500.015625	257.000000	444.000000	331.000000	1608033874.181544
274	11795.104492	-60.260300	-187500.015625	-187500.015625	-187500.015625	-187500.015625	-187500.015625	-187500.015625	257.000000	444.000000	331.000000	1608033874.181546
275	11800.000000	-72.129074	-187500.015625	-187500.015625	-187500.015625	-187500.015625	-187500.015625	-187500.015625	257.000000	444.000000	331.000000	1608033874.181548
276	11862.427734	-24.519863	-187500.015625	-187500.015625	-187500.015625	-187500.015625	-187500.015625	-187500.015625	257.000000	444.000000	331.000000	1608033874.181550
277	11889.071289	12.874604	-187500.015625	-187500.015625	-187500.015625	-187500.015625	-187500.015625	-187500.015625	257.000000	444.000000	331.000000	1608033874.181551
278	11855.006836	-9.544194	-187500.015625	-187500.015625	-187500.015625	-187500.015625	-187500.015625	-187500.015625	257.000000	444.000000	331.000000	1608033874.181553
279	11806.458984	-54.180626	-187500.015625	-187500.015625	-187500.015625	-187500.015625	-187500.015625	-187500.015625	257.000000	444.000000	331.000000	1608033874.181556
280	11809.297852	-66.921120	-187500.015625	-187500.015625	-187500.015625	-187500.015625	-187500.015625	-187500.015625	258.000000	444.000000	331.000000	1608033874.181557
281	11868.261719	-20.764771	-187500.015625	-187500.015625	-187500.015625	-187500.015625	-187500.015625	-187500.015625	257.000000	444.000000	331.000000	1608033874.181559
282	11890.323242	13.209881	-187500.015625	-187500.015625	-187500.015625	-187500.015625	-187500.015625	-187500.015625	257.000000	445.000000	331.000000	1608033874.181561
283	11855.431641	-7.197261	-187500.015625	-187500.015625	-187500.015625	-187500.015625	-187500.015625	-187500.015625	257.000000	443.000000	331.000000	1608033874.181562
284	11808.985352	-48.078602	-187500.015625	-187500.015625	-187500.015625	-187500.015625	-187500.015625	-187500.015625	257.000000	444.000000	331.000000	1608033874.181564
285	11812.740234	-61.266129	-187500.015625	-187500.015625	-187500.015625	-187500.015625	-187500.015625	-187500.015625	257.000000	444.000000	331.000000	1608033874.181566
286	11867.009766	-23.178759	-187500.015625	-187500.015625	-187500.015625	-187500.015625	-187500.015625	-187500.015625	257.000000	444.000000	331.000000	1608033874.181567
287	11892.916016	11.600555	-187500.015625	-187500.015625	-187500.015625	-187500.015625	-187500.015625	-187500.015625	257.000000	444.000000	331.000000	1608033874.181569
288	11852.190430	-10.997058	-187500.015625	-187500.015625	-187500.015625	-187500.015625	-187500.015625	-187500.015625	257.000000	445.000000	331.000000	1608033874.181571
289	11803.665039	-51.029030	-187500.015625	-187500.015625	-187500.015625	-187500.015625	-187500.015625	-187500.015625	257.000000	444.000000	331.000000	1608033874.181572
290	11802.749023	-67.144638	-187500.015625	-187500.015625	-187500.015625	-187500.015625	-187500.015625	-187500.015625	257.000000	444.000000	332.000000	1608033874.181574
291	11855.499023	-30.152502	-187500.015625	-187500.015625	-187500.015625	-187500.015625	-187500.015625	-187500.015625	257.000000	444.000000	331.000000	1608033874.181576
292	11889.764648	8.359552	-187500.015625	-187500.015625	-187500.015625	-187500.015625	-187500.015625	-187500.015625	257.000000	445.000000	331.000000	1608033874.181578
293	11857.063477	-11.980535	-187500.015625	-187500.015625	-187500.015625	-187500.015625	-187500.015625	-187500.015625	257.000000	444.000000	331.000000	1608033874.181579
294	11798.479492	-65.021225	-187500.015625	-187500.015625	-187500.015625	-187500.015625	-187500.015625	-187500.015625	257.000000	444.000000	331.000000	1608033874.181581
295	11804.202148	-74.230141	-187500.015625	-187500.015625	-187500.015625	-187500.015625	-187500.015625	-187500.015625	257.000000	444.000000	331.000000	1608033874.181583
296	11862.718750	-28.431417	-187500.015625	-187500.015625	-187500.015625	-187500.015625	-187500.015625	-187500.015625	257.000000	443.000000	330.000000	1608033874.181584
297	11895.396484	12.695790	-187500.015625	-187500.015625	-187500.015625	-187500.015625	-187500.015625	-187500.015625	257.000000	444.000000	331.000000	1608033874.181586
298	11862.160156	-5.453825	-187500.015625	-187500.015625	-187500.015625	-187500.015625	-187500.015625	-187500.015625	257.000000	444.000000	331.000000	1608033874.181588
299	11808.671875	-47.653919	-187500.015625	-187500.015625	-187500.015625	-187500.015625	-187500.015625	-187500.015625	257.000000	445.000000	331.000000	1608033874.181589
300	11807.286133	-64.082451	-187500.015625	-187500.015625	-187500.015625	-187500.015625	-187500.015625	-187500.015625	257.000000	444.000000	331.000000	1608033874.181591
301	11858.270508	-31.046572	-187500.015625	-187500.015625	-187500.015625	-187500.015625	-187500.015625	-187500.015625	257.000000	444.000000	331.000000	1608033874.181593
302	11882.387695	-1.028180	-187500.015625	-187500.015625	-187500.015625	-187500.015625	-187500.015625	-187500.015625	257.000000	444.000000	331.000000	1608033874.181595
303	11851.251953	-13.545156	-187500.015625	-187500.015625	-187500.015625	-187500.015625	-187500.015625	-187500.015625	257.000000	444.000000	331.000000	1608033874.181597
304	11804.469727	-51.386658	-187500.015625	-187500.015625	-187500.015625	-187500.015625	-187500.015625	-187500.015625	257.000000	444.000000	331.000000	1608033874.181599
305	11804.715820	-65.669426	-187500.015625	-187500.015625	-187500.015625	-187500.015625	-187500.015625	-187500.015625	257.000000	444.000000	331.000000	1608033874.181601
306	11847.049805	-39.383774	-187500.015625	-187500.015625	-187500.015625	-187500.015625	-187500.015625	-187500.015625	257.000000	444.000000	331.000000	1608033874.181602
307	11879.147461	-5.587936	-187500.015625	-187500.015625	-187500.015625	-187500.015625	-187500.015625	-187500.015625	257.000000	444.000000	331.000000	1608033874.181604
308	11851.788086	-16.361477	-187500.015625	-187500.015625	-187500.015625	-187500.015625	-187500.015625	-187500.015625	257.000000	444.000000	331.000000	1608033874.181606
309	11804.179688	-48.592690	-187500.015625	-187500.015625	-187500.015625	-187500.015625	-187500.015625	-187500.015625	257.000000	444.000000	331.000000	1608033874.181607
310	11800.669922	-64.507133	-187500.015625	-187500.015625	-187500.015625	-187500.015625	-187500.015625	-187500.015625	258.000000	444.000000	332.000000	1608033874.181609
311	11860.372070	-23.357573	-187500.015625	-187500.015625	-187500.015625	-187500.015625	-187500.015625	-187500.015625	257.000000	444.000000	331.000000	1608033874.181611
312	11889.250000	10.035933	-187500.015625	-187500.015625	-187500.015625	-187500.015625	-187500.015625	-187500.015625	257.000000	444.000000	331.000000	1608033874.181612
313	11858.381836	-4.626811	-187500.015625	-187500.015625	-187500.015625	-187500.015625	-187500.015625	-187500.015625	257.000000	444.000000	330.000000	1608033874.181614
314	11810.773438	-43.183567	-187500.015625	-187500.015625	-187500.015625	-187500.015625	-187500.015625	-187500.015625	257.000000	444.000000	331.000000	1608033874.181616
315	11804.894531	-64.797707	-187500.015625	-187500.015625	-187500.015625	-187500.015625	-187500.015625	-187500.015625	257.000000	444.000000	331.000000	1608033874.181617
316	11853.218750	-34.891071	-187500.015625	-187500.015625	-187500.015625	-187500.015625	-187500.015625	-187500.015625	257.000000	444.000000	331.000000	1608033874.181619
317	11883.505859	0.625849	-187500.015625	-187500.015625	-187500.015625	-187500.015625	-187500.015625	-187500.015625	257.000000	444.000000	331.000000	1608033874.181621
318	11854.381836	-15.109778	-187500.015625	-187500.015625	-187500.015625	-187500.015625	-187500.015625	-187500.015625	257.000000	444.000000	331.000000	1608033874.181623
319	11806.996094	-49.285595	-187500.015625	-187500.015625	-187500.015625	-187500.015625	-187500.015625	-187500.015625	257.000000	444.000000	331.000000	1608033874.181624
320	11811.533203	-58.203941	-187500.015625	-187500.015625	-187500.015625	-187500.015625	-187500.015625	-187500.015625	257.000000	444.000000	332.000000	1608033874.181626
321	11864.328125	-23.223461	-187500.015625	-187500.015625	-187500.015625	-187500.015625	-187500.015625	-187500.015625	257.000000	444.000000	331.000000	1608033874.181628
322	11896.760742	17.791988	-187500.015625	-187500.015625	-187500.015625	-187500.015625	-187500.015625	-187500.015625	257.000000	444.000000	331.000000	1608033874.181629
323	11869.021484	6.526709	-187500.015625	-187500.015625	-187500.015625	-187500.015625	-187500.015625	-187500.015625	257.000000	444.000000	331.000000	1608033874.181631
324	11806.101562	-48.324471	-187500.015625	-187500.015625	-187500.015625	-187500.015625	-187500.015625	-187500.015625	257.000000	444.000000	331.000000	1608033874.181633
325	11810.348633	-62.271957	-187500.015625	-187500.015625	-187500.015625	-187500.015625	-187500.015625	-187500.015625	257.000000	444.000000	331.000000	1608033874.181634
326	11865.289062	-26.732685	-187500.015625	-187500.015625	-187500.015625	-187500.015625	-187500.015625	-187500.015625	257.000000	444.000000	331.000000	1608033874.181637
327	11896.134766	6.325543	-187500.015625	-187500.015625	-187500.015625	-187500.015625	-187500.015625	-187500.015625	257.000000	445.000000	330.000000	1608033874.181639
328	11868.686523	-1.363456	-187500.015625	-187500.015625	-187500.015625	-187500.015625	-187500.015625	-187500.015625	257.000000	444.000000	331.000000	1608033874.181641
329	11805.654297	-52.504246	-187500.015625	-187500.015625	-187500.015625	-187500.015625	-187500.015625	-187500.015625	257.000000	444.000000	331.000000	1608033874.181642
330	11806.146484	-67.099937	-187500.015625	-187500.015625	-187500.015625	-187500.015625	-187500.015625	-187500.015625	257.000000	444.000000	331.000000	1608033874.181644
331	11862.986328	-27.984383	-187500.015625	-187500.015625	-187500.015625	-187500.015625	-187500.015625	-187500.015625	257.000000	444.000000	331.000000	1608033874.181646
332	11889.406250	0.648201	-187500.015625	-187500.015625	-187500.015625	-187500.015625	-187500.015625	-187500.015625	257.000000	444.000000	331.000000	1608033874.181647
333	11860.908203	-8.404256	-187500.015625	-187500.015625	-187500.015625	-187500.015625	-187500.015625	-187500.015625	257.000000	444.000000	331.000000	1608033874.181649
334	11801.184570	-56.996944	-187500.015625	-187500.015625	-187500.015625	-187500.015625	-187500.015625	-187500.015625	257.000000	444.000000	331.000000	1608033874.181651
335	11798.770508	-72.464355	-187500.015625	-187500.015625	-187500.015625	-187500.015625	-187500.015625	-187500.015625	257.000000	445.000000	331.000000	1608033874.181652
336	11846.290039	-43.362381	-187500.015625	-187500.015625	-187500.015625	-187500.015625	-187500.015625	-187500.015625	257.000000	444.000000	331.000000	1608033874.181654
337	11875.548828	-14.014544	-187500.015625	-187500.015625	-187500.015625	-187500.015625	-187500.015625	-187500.015625	257.000000	444.000000	331.000000	1608033874.181656
338	11852.302734	-17.367306	-187500.015625	-187500.015625	-187500.015625	-187500.015625	-187500.015625	-187500.015625	257.000000	444.000000	331.000000	1608033874.181658
339	11796.535156	-60.953205	-187500.015625	-187500.015625	-187500.015625	-187500.015625	-187500.015625	-187500.015625	257.000000	444.000000	331.000000	1608033874.181659
340	11789.785156	-79.885132	-187500.015625	-187500.015625	-187500.015625	-187500.015625	-187500.015625	-187500.015625	257.000000	445.000000	331.000000	1608033874.181661
341	11831.873047	-58.248646	-187500.015625	-187500.015625	-187500.015625	-187500.015625	-187500.015625	-187500.015625	257.000000	444.000000	331.000000	1608033874.181663
342	11863.769531	-19.356609	-187500.015625	-187500.015625	-187500.015625	-187500.015625	-187500.015625	-187500.015625	257.000000	445.000000	331.000000	1608033874.181664
343	11847.854492	-16.495586	-187500.015625	-187500.015625	-187500.015625	-187500.015625	-187500.015625	-187500.015625	257.000000	444.000000	331.000000	1608033874.181666
344	11808.626953	-40.724876	-187500.015625	-187500.015625	-187500.015625	-187500.015625	-187500.015625	-187500.015625	257.000000	444.000000	331.000000	1608033874.181668
345	11801.184570	-60.215599	-187500.015625	-187500.015625	-187500.015625	-187500.015625	-187500.015625	-187500.015625	257.000000	444.000000	331.000000	1608033874.181670
346	11847.139648	-34.578148	-187500.015625	-187500.015625	-187500.015625	-187500.015625	-187500.015625	-187500.015625	257.000000	444.000000	331.000000	1608033874.181671
347	11876.464844	-3.039837	-187500.015625	-187500.015625	-187500.015625	-187500.015625	-187500.015625	-187500.015625	257.000000	444.000000	331.000000	1608033874.181673
348	11847.899414	-16.361477	-187500.015625	-187500.015625	-187500.015625	-187500.015625	-187500.015625	-187500.015625	257.000000	444.000000	331.000000	1608033874.181675
349	11802.033203	-55.588787	-187500.015625	-187500.015625	-187500.015625	-187500.015625	-187500.015625	-187500.015625	257.000000	444.000000	331.000000	1608033874.181677
350	11793.540039	-77.113518	-187500.015625	-187500.015625	-187500.015625	-187500.015625	-187500.015625	-187500.015625	257.000000	445.000000	331.000000	1608033874.181679
351	11847.608398	-41.954224	-187500.015625	-187500.015625	-187500.015625	-187500.015625	-187500.015625	-187500.015625	257.000000	444.000000	331.000000	1608033874.181681
352	11889.742188	2.637506	-187500.015625	-187500.015625	-187500.015625	-187500.015625	-187500.015625	-187500.015625	257.000000	444.000000	331.000000	1608033874.181682
353	11862.361328	-8.046628	-187500.015625	-187500.015625	-187500.015625	-187500.015625	-187500.015625	-187500.015625	257.000000	444.000000	331.000000	1608033874.181684
354	11805.319336	-53.890053	-187500.015625	-187500.015625	-187500.015625	-187500.015625	-187500.015625	-187500.015625	257.000000	444.000000	331.000000	1608033874.181686
355	11799.216797	-69.983307	-187500.015625	-187500.015625	-187500.015625	-187500.015625	-187500.015625	-187500.015625	257.000000	444.000000	332.000000	1608033874.181687
356	11851.855469	-32.007698	-187500.015625	-187500.015625	-187500.015625	-187500.015625	-187500.015625	-187500.015625	257.000000	443.000000	331.000000	1608033874.181689
357	11882.387695	2.615154	-187500.015625	-187500.015625	-187500.015625	-187500.015625	-187500.015625	-187500.015625	257.000000	445.000000	331.000000	1608033874.181691
358	11856.794922	-6.571413	-187500.015625	-187500.015625	-187500.015625	-187500.015625	-187500.015625	-187500.015625	257.000000	444.000000	331.000000	1608033874.181692
359	11804.268555	-48.302116	-187500.015625	-187500.015625	-187500.015625	-187500.015625	-187500.015625	-187500.015625	257.000000	444.000000	331.000000	1608033874.181694
360	11798.434570	-69.402161	-187500.015625	-187500.015625	-187500.015625	-187500.015625	-187500.015625	-187500.015625	257.000000	445.000000	331.000000	1608033874.181696
361	11845.999023	-41.149559	-187500.015625	-187500.015625	-187500.015625	-187500.015625	-187500.015625	-187500.015625	257.000000	443.000000	331.000000	1608033874.660986
362	11876.509766	-6.079674	-187500.015625	-187500.015625	-187500.015625	-187500.015625	-187500.015625	-187500.015625	257.000000	444.000000	331.000000	1608033874.661119
363	11853.375977	-10.617078	-187500.015625	-187500.015625	-187500.015625	-187500.015625	-187500.015625	-187500.015625	257.000000	444.000000	331.000000	1608033874.661207
364	11796.087891	-55.946415	-187500.015625	-187500.015625	-187500.015625	-187500.015625	-187500.015625	-187500.015625	257.000000	444.000000	331.000000	1608033874.661574
365	11791.170898	-74.453659	-187500.015625	-187500.015625	-187500.015625	-187500.015625	-187500.015625	-187500.015625	258.000000	444.000000	331.000000	1608033874.661717
366	11841.416992	-42.133038	-187500.015625	-187500.015625	-187500.015625	-187500.015625	-187500.015625	-187500.015625	257.000000	444.000000	331.000000	1608033874.661842
367	11876.419922	-4.515052	-187500.015625	-187500.015625	-187500.015625	-187500.015625	-187500.015625	-187500.015625	257.000000	444.000000	331.000000	1608033874.661851
368	11864.886719	2.369285	-187500.015625	-187500.015625	-187500.015625	-187500.015625	-187500.015625	-187500.015625	257.000000	444.000000	331.000000	1608033874.661860
369	11814.863281	-37.282707	-187500.015625	-187500.015625	-187500.015625	-187500.015625	-187500.015625	-187500.015625	257.000000	444.000000	331.000000	1608033874.661869
370	11799.396484	-66.585846	-187500.015625	-187500.015625	-187500.015625	-187500.015625	-187500.015625	-187500.015625	257.000000	444.000000	331.000000	1608033874.661878
371	11851.341797	-30.219557	-187500.015625	-187500.015625	-187500.015625	-187500.015625	-187500.015625	-187500.015625	257.000000	444.000000	331.000000	1608033874.661887
372	11893.072266	11.868776	-187500.015625	-187500.015625	-187500.015625	-187500.015625	-187500.015625	-187500.015625	257.000000	444.000000	331.000000	1608033874.661896
373	11869.312500	2.861023	-187500.015625	-187500.015625	-187500.015625	-187500.015625	-187500.015625	-187500.015625	257.000000	444.000000	331.000000	1608033874.661918
374	11808.247070	-51.833694	-187500.015625	-187500.015625	-187500.015625	-187500.015625	-187500.015625	-187500.015625	257.000000	444.000000	331.000000	1608033874.661928
375	11805.922852	-60.282654	-187500.015625	-187500.015625	-187500.015625	-187500.015625	-187500.015625	-187500.015625	257.000000	445.000000	332.000000	1608033874.661937
376	11864.014648	-18.574299	-187500.015625	-187500.015625	-187500.015625	-187500.015625	-187500.015625	-187500.015625	257.000000	444.000000	331.000000	1608033874.661946
377	11905.164062	22.642317	-187500.015625	-187500.015625	-187500.015625	-187500.015625	-187500.015625	-187500.015625	257.000000	444.000000	331.000000	1608033874.661955
378	11878.454102	9.901822	-187500.015625	-187500.015625	-187500.015625	-187500.015625	-187500.015625	-187500.015625	257.000000	444.000000	331.000000	1608033874.661964
379	11817.835938	-41.775410	-187500.015625	-187500.015625	-187500.015625	-187500.015625	-187500.015625	-187500.015625	257.000000	444.000000	331.000000	1608033874.661973
380	11811.018555	-56.393448	-187500.015625	-187500.015625	-187500.015625	-187500.015625	-187500.015625	-187500.015625	257.000000	445.000000	331.000000	1608033874.661982
381	11866.584961	-13.947488	-187500.015625	-187500.015625	-187500.015625	-187500.015625	-187500.015625	-187500.015625	257.000000	444.000000	331.000000	1608033874.661991
382	11898.302734	19.423666	-187500.015625	-187500.015625	-187500.015625	-187500.015625	-187500.015625	-187500.015625	257.000000	444.000000	331.000000	1608033874.662000
383	11870.117188	6.727875	-187500.015625	-187500.015625	-187500.015625	-187500.015625	-187500.015625	-187500.015625	257.000000	444.000000	331.000000	1608033874.662009
384	11811.420898	-41.216614	-187500.015625	-187500.015625	-187500.015625	-187500.015625	-187500.015625	-187500.015625	257.000000	444.000000	331.000000	1608033874.662018
385	11802.995117	-58.047478	-187500.015625	-187500.015625	-187500.015625	-187500.015625	-187500.015625	-187500.015625	257.000000	444.000000	331.000000	1608033874.662027
386	11854.583008	-25.101007	-187500.015625	-187500.015625	-187500.015625	-187500.015625	-187500.015625	-187500.015625	257.000000	444.000000	331.000000	1608033874.662035
387	11892.737305	12.204052	-187500.015625	-187500.015625	-187500.015625	-187500.015625	-187500.015625	-187500.015625	257.000000	444.000000	331.000000	1608033874.662045
388	11872.374023	8.538366	-187500.015625	-187500.015625	-187500.015625	-187500.015625	-187500.015625	-187500.015625	257.000000	444.000000	331.000000	1608033874.662054
389	11810.839844	-42.848293	-187500.015625	-187500.015625	-187500.015625	-187500.015625	-187500.015625	-187500.015625	257.000000	444.000000	331.000000	1608033874.662062
390	11804.022461	-57.578091	-187500.015625	-187500.015625	-187500.015625	-187500.015625	-187500.015625	-187500.015625	257.000000	444.000000	331.000000	1608033874.662071
391	11850.246094	-29.526653	-187500.015625	-187500.015625	-187500.015625	-187500.015625	-187500.015625	-187500.015625	257.000000	444.000000	331.000000	1608033874.662080
392	11892.625000	11.421741	-187500.015625	-187500.015625	-187500.015625	-187500.015625	-187500.015625	-187500.015625	257.000000	444.000000	331.000000	1608033874.662089
393	11871.525391	6.258488	-187500.015625	-187500.015625	-187500.015625	-187500.015625	-187500.015625	-187500.015625	257.000000	444.000000	331.000000	1608033874.662098
394	11821.412109	-35.516922	-187500.015625	-187500.015625	-187500.015625	-187500.015625	-187500.015625	-187500.015625	257.000000	444.000000	331.000000	1608033874.662107
395	11801.139648	-68.575150	-187500.015625	-187500.015625	-187500.015625	-187500.015625	-187500.015625	-187500.015625	257.000000	444.000000	331.000000	1608033874.662116
396	11847.407227	-42.043629	-187500.015625	-187500.015625	-187500.015625	-187500.015625	-187500.015625	-187500.015625	257.000000	444.000000	331.000000	1608033874.662129
397	11893.407227	12.092294	-187500.015625	-187500.015625	-187500.015625	-187500.015625	-187500.015625	-187500.015625	257.000000	444.000000	331.000000	1608033874.662138
398	11875.548828	8.381904	-187500.015625	-187500.015625	-187500.015625	-187500.015625	-187500.015625	-187500.015625	257.000000	444.000000	331.000000	1608033874.662147
399	11820.473633	-38.690868	-187500.015625	-187500.015625	-187500.015625	-187500.015625	-187500.015625	-187500.015625	257.000000	444.000000	331.000000	1608033874.662156
400	11808.291992	-60.640282	-187500.015625	-187500.015625	-187500.015625	-187500.015625	-187500.015625	-187500.015625	257.000000	445.000000	331.000000	1608033874.662165
401	11853.643555	-33.907597	-187500.015625	-187500.015625	-187500.015625	-187500.015625	-187500.015625	-187500.015625	257.000000	444.000000	331.000000	1608033874.662173
402	11892.893555	6.079674	-187500.015625	-187500.015625	-187500.015625	-187500.015625	-187500.015625	-187500.015625	257.000000	444.000000	331.000000	1608033874.662182
403	11872.575195	0.759959	-187500.015625	-187500.015625	-187500.015625	-187500.015625	-187500.015625	-187500.015625	257.000000	444.000000	331.000000	1608033874.662191
404	11812.583984	-44.412914	-187500.015625	-187500.015625	-187500.015625	-187500.015625	-187500.015625	-187500.015625	257.000000	444.000000	331.000000	1608033874.662200
405	11790.052734	-69.960960	-187500.015625	-187500.015625	-187500.015625	-187500.015625	-187500.015625	-187500.015625	257.000000	445.000000	331.000000	1608033874.662209
406	11839.338867	-37.819149	-187500.015625	-187500.015625	-187500.015625	-187500.015625	-187500.015625	-187500.015625	257.000000	444.000000	331.000000	1608033874.662218
407	11892.267578	12.628736	-187500.015625	-187500.015625	-187500.015625	-187500.015625	-187500.015625	-187500.015625	257.000000	445.000000	331.000000	1608033874.662227
408	11884.712891	19.960108	-187500.015625	-187500.015625	-187500.015625	-187500.015625	-187500.015625	-187500.015625	257.000000	444.000000	331.000000	1608033874.662236
409	11824.162109	-30.398371	-187500.015625	-187500.015625	-187500.015625	-187500.015625	-187500.015625	-187500.015625	257.000000	444.000000	331.000000	1608033874.662245
410	11800.178711	-63.031918	-187500.015625	-187500.015625	-187500.015625	-187500.015625	-187500.015625	-187500.015625	257.000000	445.000000	331.000000	1608033874.662254
411	11837.237305	-41.484837	-187500.015625	-187500.015625	-187500.015625	-187500.015625	-187500.015625	-187500.015625	257.000000	444.000000	331.000000	1608033874.662263
412	11884.600586	2.235174	-187500.015625	-187500.015625	-187500.015625	-187500.015625	-187500.015625	-187500.015625	257.000000	444.000000	331.000000	1608033874.662271
413	11873.044922	4.492701	-187500.015625	-187500.015625	-187500.015625	-187500.015625	-187500.015625	-187500.015625	257.000000	444.000000	330.000000	1608033874.662280
414	11813.701172	-40.233139	-187500.015625	-187500.015625	-187500.015625	-187500.015625	-187500.015625	-187500.015625	257.000000	444.000000	331.000000	1608033874.662289
415	11790.455078	-72.218483	-187500.015625	-187500.015625	-187500.015625	-187500.015625	-187500.015625	-187500.015625	257.000000	445.000000	331.000000	1608033874.662298
416	11838.489258	-45.172874	-187500.015625	-187500.015625	-187500.015625	-187500.015625	-187500.015625	-187500.015625	257.000000	444.000000	331.000000	1608033874.662307
417	11881.941406	-4.447997	-187500.015625	-187500.015625	-187500.015625	-187500.015625	-187500.015625	-187500.015625	257.000000	444.000000	331.000000	1608033874.662316
418	11873.872070	3.084541	-187500.015625	-187500.015625	-187500.015625	-187500.015625	-187500.015625	-187500.015625	257.000000	444.000000	331.000000	1608033874.662325
419	11824.273438	-29.906633	-187500.015625	-187500.015625	-187500.015625	-187500.015625	-187500.015625	-187500.015625	257.000000	444.000000	331.000000	1608033874.662338
420	11810.303711	-51.721935	-187500.015625	-187500.015625	-187500.015625	-187500.015625	-187500.015625	-187500.015625	257.000000	445.000000	331.000000	1608033874.662347
421	11850.984375	-32.052399	-187500.015625	-187500.015625	-187500.015625	-187500.015625	-187500.015625	-187500.015625	257.000000	444.000000	331.000000	1608033874.662356
422	11895.508789	9.499491	-187500.015625	-187500.015625	-187500.015625	-187500.015625	-187500.015625	-187500.015625	257.000000	444.000000	331.000000	1608033874.662365
423	11877.739258	9.723008	-187500.015625	-187500.015625	-187500.015625	-187500.015625	-187500.015625	-187500.015625	257.000000	444.000000	331.000000	1608033874.662374
424	11819.624023	-34.555798	-187500.015625	-187500.015625	-187500.015625	-187500.015625	-187500.015625	-187500.015625	257.000000	443.000000	331.000000	1608033874.662383
425	11802.860352	-60.349709	-187500.015625	-187500.015625	-187500.015625	-187500.015625	-187500.015625	-187500.015625	261.000000	444.000000	1018.000000	1608033874.662393
426	11855.722656	-27.179720	-187500.015625	-187500.015625	-187500.015625	-187500.015625	-187500.015625	-187500.015625	302.000000	444.000000	1019.000000	1608033874.662402
427	11899.799805	14.282764	-187500.015625	-187500.015625	-187500.015625	-187500.015625	-187500.015625	-187500.015625	334.000000	444.000000	1018.000000	1608033874.662412
428	11878.700195	9.700657	-187500.015625	-187500.015625	-187500.015625	-187500.015625	-187500.015625	-187500.015625	359.000000	444.000000	1019.000000	1608033874.662421
429	11823.156250	-30.800703	-187500.015625	-187500.015625	-187500.015625	-187500.015625	-187500.015625	-187500.015625	379.000000	444.000000	1019.000000	1608033874.662429
430	11797.674805	-61.109669	-187500.015625	-187500.015625	-187500.015625	-187500.015625	-187500.015625	-187500.015625	395.000000	444.000000	1018.000000	1608033874.662439
431	11836.343750	-44.457619	-187500.015625	-187500.015625	-187500.015625	-187500.015625	-187500.015625	-187500.015625	408.000000	444.000000	1018.000000	1608033874.662448
432	11886.299805	4.850328	-187500.015625	-187500.015625	-187500.015625	-187500.015625	-187500.015625	-187500.015625	418.000000	444.000000	1019.000000	1608033874.662457
433	11866.451172	-2.346933	-187500.015625	-187500.015625	-187500.015625	-187500.015625	-187500.015625	-187500.015625	426.000000	445.000000	1018.000000	1608033874.662465
434	11811.018555	-45.306984	-187500.015625	-187500.015625	-187500.015625	-187500.015625	-187500.015625	-187500.015625	433.000000	444.000000	1019.000000	1608033874.662475
435	11796.713867	-62.115494	-187500.015625	-187500.015625	-187500.015625	-187500.015625	-187500.015625	-187500.015625	438.000000	445.000000	1018.000000	1608033874.662484
436	11843.674805	-39.048496	-187500.015625	-187500.015625	-187500.015625	-187500.015625	-187500.015625	-187500.015625	442.000000	444.000000	1019.000000	1608033874.662493
437	11894.324219	3.755093	-187500.015625	-187500.015625	-187500.015625	-187500.015625	-187500.015625	-187500.015625	446.000000	444.000000	1018.000000	1608033874.662501
438	11881.762695	7.130206	-187500.015625	-187500.015625	-187500.015625	-187500.015625	-187500.015625	-187500.015625	448.000000	444.000000	1019.000000	1608033874.662511
439	11832.252930	-25.570395	-187500.015625	-187500.015625	-187500.015625	-187500.015625	-187500.015625	-187500.015625	450.000000	444.000000	1018.000000	1608033874.662520
440	11810.415039	-52.839523	-187500.015625	-187500.015625	-187500.015625	-187500.015625	-187500.015625	-187500.015625	453.000000	444.000000	1018.000000	1608033874.662529
441	11853.419922	-30.532482	-187500.015625	-187500.015625	-187500.015625	-187500.015625	-187500.015625	-187500.015625	454.000000	444.000000	1019.000000	1608033874.662537
442	11898.972656	13.254584	-187500.015625	-187500.015625	-187500.015625	-187500.015625	-187500.015625	-187500.015625	455.000000	444.000000	1018.000000	1608033874.662551
443	11875.235352	5.766750	-187500.015625	-187500.015625	-187500.015625	-187500.015625	-187500.015625	-187500.015625	455.000000	444.000000	1018.000000	1608033874.662560
444	11823.312500	-26.375057	-187500.015625	-187500.015625	-187500.015625	-187500.015625	-187500.015625	-187500.015625	456.000000	444.000000	1018.000000	1608033874.662569
445	11803.799805	-47.944489	-187500.015625	-187500.015625	-187500.015625	-187500.015625	-187500.015625	-187500.015625	457.000000	444.000000	1019.000000	1608033874.662578
446	11851.073242	-26.576223	-187500.015625	-187500.015625	-187500.015625	-187500.015625	-187500.015625	-187500.015625	457.000000	444.000000	1019.000000	1608033874.662587
447	11904.381836	19.423666	-187500.015625	-187500.015625	-187500.015625	-187500.015625	-187500.015625	-187500.015625	458.000000	444.000000	1019.000000	1608033874.662596
448	11887.886719	17.501415	-187500.015625	-187500.015625	-187500.015625	-187500.015625	-187500.015625	-187500.015625	458.000000	444.000000	1018.000000	1608033874.662604
449	11830.308594	-22.754074	-187500.015625	-187500.015625	-187500.015625	-187500.015625	-187500.015625	-187500.015625	458.000000	444.000000	1018.000000	1608033874.662614
450	11798.233398	-58.293346	-187500.015625	-187500.015625	-187500.015625	-187500.015625	-187500.015625	-187500.015625	459.000000	444.000000	1019.000000	1608033874.662623
451	11838.355469	-39.115551	-187500.015625	-187500.015625	-187500.015625	-187500.015625	-187500.015625	-187500.015625	459.000000	444.000000	1019.000000	1608033874.662632
452	11886.008789	4.000962	-187500.015625	-187500.015625	-187500.015625	-187500.015625	-187500.015625	-187500.015625	459.000000	444.000000	1019.000000	1608033874.662643
453	11873.648438	8.918345	-187500.015625	-187500.015625	-187500.015625	-187500.015625	-187500.015625	-187500.015625	458.000000	444.000000	1019.000000	1608033874.662652
454	11815.199219	-34.466389	-187500.015625	-187500.015625	-187500.015625	-187500.015625	-187500.015625	-187500.015625	459.000000	443.000000	1018.000000	1608033874.662661
455	11789.717773	-67.144638	-187500.015625	-187500.015625	-187500.015625	-187500.015625	-187500.015625	-187500.015625	459.000000	444.000000	1019.000000	1608033874.662670
456	11831.940430	-48.816208	-187500.015625	-187500.015625	-187500.015625	-187500.015625	-187500.015625	-187500.015625	459.000000	444.000000	1018.000000	1608033874.662678
457	11888.780273	2.883375	-187500.015625	-187500.015625	-187500.015625	-187500.015625	-187500.015625	-187500.015625	459.000000	444.000000	1018.000000	1608033874.662688
458	11885.316406	13.679267	-187500.015625	-187500.015625	-187500.015625	-187500.015625	-187500.015625	-187500.015625	459.000000	444.000000	1018.000000	1608033874.662697
459	11826.553711	-29.861929	-187500.015625	-187500.015625	-187500.015625	-187500.015625	-187500.015625	-187500.015625	459.000000	444.000000	1019.000000	1608033874.662706
460	11797.206055	-63.322491	-187500.015625	-187500.015625	-187500.015625	-187500.015625	-187500.015625	-187500.015625	459.000000	444.000000	1018.000000	1608033874.662715
461	11835.672852	-47.296291	-187500.015625	-187500.015625	-187500.015625	-187500.015625	-187500.015625	-187500.015625	460.000000	444.000000	1018.000000	1608033874.662724
462	11885.405273	-3.755093	-187500.015625	-187500.015625	-187500.015625	-187500.015625	-187500.015625	-187500.015625	459.000000	443.000000	1018.000000	1608033874.662733
463	11873.961914	-0.402331	-187500.015625	-187500.015625	-187500.015625	-187500.015625	-187500.015625	-187500.015625	459.000000	445.000000	1018.000000	1608033874.662742
464	11824.921875	-29.750172	-187500.015625	-187500.015625	-187500.015625	-187500.015625	-187500.015625	-187500.015625	459.000000	444.000000	1018.000000	1608033874.662750
465	11795.931641	-60.282654	-187500.015625	-187500.015625	-187500.015625	-187500.015625	-187500.015625	-187500.015625	459.000000	445.000000	1019.000000	1608033874.662760
466	11832.923828	-44.591728	-187500.015625	-187500.015625	-187500.015625	-187500.015625	-187500.015625	-187500.015625	459.000000	444.000000	1018.000000	1608033874.662773
467	11884.846680	0.089407	-187500.015625	-187500.015625	-187500.015625	-187500.015625	-187500.015625	-187500.015625	459.000000	444.000000	1019.000000	1608033874.662782
468	11874.922852	5.252660	-187500.015625	-187500.015625	-187500.015625	-187500.015625	-187500.015625	-187500.015625	459.000000	444.000000	1018.000000	1608033874.662791
469	11817.813477	-37.841503	-187500.015625	-187500.015625	-187500.015625	-187500.015625	-187500.015625	-187500.015625	459.000000	444.000000	1018.000000	1608033874.662800
470	11790.298828	-69.715088	-187500.015625	-187500.015625	-187500.015625	-187500.015625	-187500.015625	-187500.015625	460.000000	444.000000	1018.000000	1608033874.662809
471	11828.520508	-53.130096	-187500.015625	-187500.015625	-187500.015625	-187500.015625	-187500.015625	-187500.015625	459.000000	444.000000	1018.000000	1608033874.662818
472	11884.511719	-6.102026	-187500.015625	-187500.015625	-187500.015625	-187500.015625	-187500.015625	-187500.015625	459.000000	444.000000	1018.000000	1608033874.662827
473	11881.918945	5.163253	-187500.015625	-187500.015625	-187500.015625	-187500.015625	-187500.015625	-187500.015625	459.000000	445.000000	1019.000000	1608033874.662836
474	11821.144531	-39.428474	-187500.015625	-187500.015625	-187500.015625	-187500.015625	-187500.015625	-187500.015625	459.000000	444.000000	1019.000000	1608033874.662845
475	11785.694336	-77.135864	-187500.015625	-187500.015625	-187500.015625	-187500.015625	-187500.015625	-187500.015625	460.000000	445.000000	1018.000000	1608033874.662854
476	11824.139648	-56.348747	-187500.015625	-187500.015625	-187500.015625	-187500.015625	-187500.015625	-187500.015625	460.000000	444.000000	1018.000000	1608033874.662863
477	11880.913086	-3.643334	-187500.015625	-187500.015625	-187500.015625	-187500.015625	-187500.015625	-187500.015625	460.000000	443.000000	1019.000000	1608033874.662872
478	11877.962891	9.879471	-187500.015625	-187500.015625	-187500.015625	-187500.015625	-187500.015625	-187500.015625	459.000000	445.000000	1018.000000	1608033874.662881
479	11828.699219	-24.072828	-187500.015625	-187500.015625	-187500.015625	-187500.015625	-187500.015625	-187500.015625	459.000000	444.000000	1018.000000	1608033874.662890
480	11799.105469	-58.561569	-187500.015625	-187500.015625	-187500.015625	-187500.015625	-187500.015625	-187500.015625	460.000000	444.000000	1019.000000	1608033874.662899
481	11837.573242	-40.836636	-187500.015625	-187500.015625	-187500.015625	-187500.015625	-187500.015625	-187500.015625	460.000000	444.000000	1018.000000	1608033875.140537
482	11892.647461	4.984439	-187500.015625	-187500.015625	-187500.015625	-187500.015625	-187500.015625	-187500.015625	459.000000	444.000000	1019.000000	1608033875.140680
483	11885.517578	8.985401	-187500.015625	-187500.015625	-187500.015625	-187500.015625	-187500.015625	-187500.015625	459.000000	444.000000	1018.000000	1608033875.140682
484	11840.367188	-14.059247	-187500.015625	-187500.015625	-187500.015625	-187500.015625	-187500.015625	-187500.015625	459.000000	444.000000	1018.000000	1608033875.140684
485	11807.957031	-48.547989	-187500.015625	-187500.015625	-187500.015625	-187500.015625	-187500.015625	-187500.015625	459.000000	445.000000	1018.000000	1608033875.140685
486	11841.663086	-37.483875	-187500.015625	-187500.015625	-187500.015625	-187500.015625	-187500.015625	-187500.015625	460.000000	444.000000	1018.000000	1608033875.140687
487	11896.022461	9.655953	-187500.015625	-187500.015625	-187500.015625	-187500.015625	-187500.015625	-187500.015625	460.000000	444.000000	1018.000000	1608033875.140689
488	11889.898438	17.948450	-187500.015625	-187500.015625	-187500.015625	-187500.015625	-187500.015625	-187500.015625	460.000000	444.000000	1019.000000	1608033875.140691
489	11831.336914	-23.514034	-187500.015625	-187500.015625	-187500.015625	-187500.015625	-187500.015625	-187500.015625	459.000000	444.000000	1017.000000	1608033875.140696
490	11800.379883	-57.511036	-187500.015625	-187500.015625	-187500.015625	-187500.015625	-187500.015625	-187500.015625	460.000000	444.000000	1019.000000	1608033875.140698
491	11833.549805	-47.072773	-187500.015625	-187500.015625	-187500.015625	-187500.015625	-187500.015625	-187500.015625	460.000000	444.000000	1019.000000	1608033875.140700
492	11889.584961	0.469387	-187500.015625	-187500.015625	-187500.015625	-187500.015625	-187500.015625	-187500.015625	459.000000	444.000000	1019.000000	1608033875.140701
493	11890.546875	19.289555	-187500.015625	-187500.015625	-187500.015625	-187500.015625	-187500.015625	-187500.015625	460.000000	445.000000	1018.000000	1608033875.140703
494	11834.868164	-22.284689	-187500.015625	-187500.015625	-187500.015625	-187500.015625	-187500.015625	-187500.015625	460.000000	444.000000	1018.000000	1608033875.140704
495	11798.345703	-63.277786	-187500.015625	-187500.015625	-187500.015625	-187500.015625	-187500.015625	-187500.015625	460.000000	444.000000	1018.000000	1608033875.140706
496	11833.326172	-51.341953	-187500.015625	-187500.015625	-187500.015625	-187500.015625	-187500.015625	-187500.015625	460.000000	444.000000	1018.000000	1608033875.140708
497	11898.079102	5.409122	-187500.015625	-187500.015625	-187500.015625	-187500.015625	-187500.015625	-187500.015625	460.000000	444.000000	1019.000000	1608033875.140709
498	11895.531250	16.562641	-187500.015625	-187500.015625	-187500.015625	-187500.015625	-187500.015625	-187500.015625	459.000000	444.000000	1019.000000	1608033875.140728
499	11837.885742	-21.323563	-187500.015625	-187500.015625	-187500.015625	-187500.015625	-187500.015625	-187500.015625	460.000000	444.000000	1018.000000	1608033875.140730
500	11801.363281	-57.756905	-187500.015625	-187500.015625	-187500.015625	-187500.015625	-187500.015625	-187500.015625	460.000000	444.000000	1019.000000	1608033875.140731
501	11833.102539	-50.671402	-187500.015625	-187500.015625	-187500.015625	-187500.015625	-187500.015625	-187500.015625	460.000000	444.000000	1019.000000	1608033875.140733
502	11896.469727	0.983477	-187500.015625	-187500.015625	-187500.015625	-187500.015625	-187500.015625	-187500.015625	460.000000	443.000000	1019.000000	1608033875.140735
503	11901.476562	24.899843	-187500.015625	-187500.015625	-187500.015625	-187500.015625	-187500.015625	-187500.015625	460.000000	444.000000	1018.000000	1608033875.140736
504	11842.087891	-12.494625	-187500.015625	-187500.015625	-187500.015625	-187500.015625	-187500.015625	-187500.015625	459.000000	444.000000	1018.000000	1608033875.140738
505	11798.748047	-57.131058	-187500.015625	-187500.015625	-187500.015625	-187500.015625	-187500.015625	-187500.015625	460.000000	444.000000	1018.000000	1608033875.140742
506	11835.159180	-46.089294	-187500.015625	-187500.015625	-187500.015625	-187500.015625	-187500.015625	-187500.015625	460.000000	444.000000	1018.000000	1608033875.140743
507	11904.494141	9.298326	-187500.015625	-187500.015625	-187500.015625	-187500.015625	-187500.015625	-187500.015625	460.000000	444.000000	1019.000000	1608033875.140745
508	11909.523438	28.945509	-187500.015625	-187500.015625	-187500.015625	-187500.015625	-187500.015625	-187500.015625	459.000000	444.000000	1018.000000	1608033875.140746
509	11845.552734	-16.093256	-187500.015625	-187500.015625	-187500.015625	-187500.015625	-187500.015625	-187500.015625	460.000000	444.000000	1018.000000	1608033875.140748
510	11799.105469	-63.501305	-187500.015625	-187500.015625	-187500.015625	-187500.015625	-187500.015625	-187500.015625	460.000000	444.000000	1019.000000	1608033875.140749
511	11829.079102	-59.098011	-187500.015625	-187500.015625	-187500.015625	-187500.015625	-187500.015625	-187500.015625	460.000000	444.000000	1018.000000	1608033875.140751
512	11891.596680	-8.761884	-187500.015625	-187500.015625	-187500.015625	-187500.015625	-187500.015625	-187500.015625	460.000000	444.000000	1018.000000	1608033875.140754
513	11895.531250	10.974706	-187500.015625	-187500.015625	-187500.015625	-187500.015625	-187500.015625	-187500.015625	460.000000	445.000000	1019.000000	1608033875.140755
514	11828.855469	-27.939680	-187500.015625	-187500.015625	-187500.015625	-187500.015625	-187500.015625	-187500.015625	460.000000	443.000000	1019.000000	1608033875.140757
515	11786.096680	-70.005661	-187500.015625	-187500.015625	-187500.015625	-187500.015625	-187500.015625	-187500.015625	460.000000	445.000000	1019.000000	1608033875.140759
516	11831.538086	-54.113571	-187500.015625	-187500.015625	-187500.015625	-187500.015625	-187500.015625	-187500.015625	460.000000	444.000000	1018.000000	1608033875.140760
517	11912.496094	11.868776	-187500.015625	-187500.015625	-187500.015625	-187500.015625	-187500.015625	-187500.015625	460.000000	444.000000	1018.000000	1608033875.140762
518	11917.413086	35.583977	-187500.015625	-187500.015625	-187500.015625	-187500.015625	-187500.015625	-187500.015625	460.000000	444.000000	1019.000000	1608033875.140763
519	11843.362305	-11.220575	-187500.015625	-187500.015625	-187500.015625	-187500.015625	-187500.015625	-187500.015625	459.000000	444.000000	1018.000000	1608033875.140765
520	11790.746094	-60.707336	-187500.015625	-187500.015625	-187500.015625	-187500.015625	-187500.015625	-187500.015625	460.000000	445.000000	1018.000000	1608033875.140766
521	11820.026367	-61.355537	-187500.015625	-187500.015625	-187500.015625	-187500.015625	-187500.015625	-187500.015625	460.000000	445.000000	1018.000000	1608033875.140768
522	11889.294922	-9.186566	-187500.015625	-187500.015625	-187500.015625	-187500.015625	-187500.015625	-187500.015625	460.000000	444.000000	1019.000000	1608033875.140769
523	11899.576172	20.518900	-187500.015625	-187500.015625	-187500.015625	-187500.015625	-187500.015625	-187500.015625	460.000000	444.000000	1018.000000	1608033875.140771
524	11835.806641	-16.137959	-187500.015625	-187500.015625	-187500.015625	-187500.015625	-187500.015625	-187500.015625	460.000000	444.000000	1018.000000	1608033875.140773
525	11790.008789	-63.054268	-187500.015625	-187500.015625	-187500.015625	-187500.015625	-187500.015625	-187500.015625	460.000000	444.000000	1018.000000	1608033875.140774
526	11827.380859	-53.063038	-187500.015625	-187500.015625	-187500.015625	-187500.015625	-187500.015625	-187500.015625	460.000000	444.000000	1019.000000	1608033875.140776
527	11904.941406	7.309020	-187500.015625	-187500.015625	-187500.015625	-187500.015625	-187500.015625	-187500.015625	460.000000	444.000000	1018.000000	1608033875.140777
528	11908.540039	25.324526	-187500.015625	-187500.015625	-187500.015625	-187500.015625	-187500.015625	-187500.015625	459.000000	444.000000	1018.000000	1608033875.140779
529	11847.072266	-12.338162	-187500.015625	-187500.015625	-187500.015625	-187500.015625	-187500.015625	-187500.015625	460.000000	444.000000	1018.000000	1608033875.140781
530	11807.822266	-51.274899	-187500.015625	-187500.015625	-187500.015625	-187500.015625	-187500.015625	-187500.015625	460.000000	444.000000	1018.000000	1608033875.140782
531	11850.849609	-34.198166	-187500.015625	-187500.015625	-187500.015625	-187500.015625	-187500.015625	-187500.015625	460.000000	444.000000	1018.000000	1608033875.140784
532	11923.157227	19.580128	-187500.015625	-187500.015625	-187500.015625	-187500.015625	-187500.015625	-187500.015625	460.000000	444.000000	1019.000000	1608033875.140785
533	11917.636719	31.091276	-187500.015625	-187500.015625	-187500.015625	-187500.015625	-187500.015625	-187500.015625	459.000000	445.000000	1018.000000	1608033875.140787
534	11848.994141	-10.818244	-187500.015625	-187500.015625	-187500.015625	-187500.015625	-187500.015625	-187500.015625	459.000000	444.000000	1018.000000	1608033875.140788
535	11802.055664	-57.466331	-187500.015625	-187500.015625	-187500.015625	-187500.015625	-187500.015625	-187500.015625	460.000000	444.000000	1018.000000	1608033875.140791
536	11833.572266	-51.721935	-187500.015625	-187500.015625	-187500.015625	-187500.015625	-187500.015625	-187500.015625	460.000000	444.000000	1019.000000	1608033875.140793
537	11908.919922	5.945564	-187500.015625	-187500.015625	-187500.015625	-187500.015625	-187500.015625	-187500.015625	460.000000	444.000000	1019.000000	1608033875.140794
538	11922.666016	34.846367	-187500.015625	-187500.015625	-187500.015625	-187500.015625	-187500.015625	-187500.015625	460.000000	445.000000	1018.000000	1608033875.140816
539	11854.113281	-4.470349	-187500.015625	-187500.015625	-187500.015625	-187500.015625	-187500.015625	-187500.015625	460.000000	443.000000	1018.000000	1608033875.140817
540	11794.367188	-60.506168	-187500.015625	-187500.015625	-187500.015625	-187500.015625	-187500.015625	-187500.015625	460.000000	444.000000	1019.000000	1608033875.140819
541	11834.734375	-54.918236	-187500.015625	-187500.015625	-187500.015625	-187500.015625	-187500.015625	-187500.015625	460.000000	444.000000	1018.000000	1608033875.140821
542	11921.503906	9.901822	-187500.015625	-187500.015625	-187500.015625	-187500.015625	-187500.015625	-187500.015625	460.000000	444.000000	1018.000000	1608033875.140822
543	11926.287109	33.617023	-187500.015625	-187500.015625	-187500.015625	-187500.015625	-187500.015625	-187500.015625	460.000000	445.000000	1019.000000	1608033875.140824
544	11853.062500	-7.912517	-187500.015625	-187500.015625	-187500.015625	-187500.015625	-187500.015625	-187500.015625	460.000000	444.000000	1019.000000	1608033875.140826
545	11801.228516	-53.510075	-187500.015625	-187500.015625	-187500.015625	-187500.015625	-187500.015625	-187500.015625	460.000000	445.000000	1018.000000	1608033875.140827
546	11832.566406	-56.862835	-187500.015625	-187500.015625	-187500.015625	-187500.015625	-187500.015625	-187500.015625	460.000000	444.000000	1018.000000	1608033875.140829
547	11916.004883	4.984439	-187500.015625	-187500.015625	-187500.015625	-187500.015625	-187500.015625	-187500.015625	460.000000	444.000000	1019.000000	1608033875.140831
548	11929.081055	35.896900	-187500.015625	-187500.015625	-187500.015625	-187500.015625	-187500.015625	-187500.015625	460.000000	444.000000	1019.000000	1608033875.140832
549	11854.538086	-7.420779	-187500.015625	-187500.015625	-187500.015625	-187500.015625	-187500.015625	-187500.015625	460.000000	444.000000	1018.000000	1608033875.140834
550	11796.781250	-60.327354	-187500.015625	-187500.015625	-187500.015625	-187500.015625	-187500.015625	-187500.015625	460.000000	444.000000	1018.000000	1608033875.140835
551	11833.102539	-55.141750	-187500.015625	-187500.015625	-187500.015625	-187500.015625	-187500.015625	-187500.015625	460.000000	445.000000	1018.000000	1608033875.140837
552	11922.844727	9.611250	-187500.015625	-187500.015625	-187500.015625	-187500.015625	-187500.015625	-187500.015625	460.000000	444.000000	1019.000000	1608033875.140838
553	11939.541016	47.229233	-187500.015625	-187500.015625	-187500.015625	-187500.015625	-187500.015625	-187500.015625	460.000000	444.000000	1018.000000	1608033875.140840
554	11859.321289	3.710389	-187500.015625	-187500.015625	-187500.015625	-187500.015625	-187500.015625	-187500.015625	460.000000	444.000000	1018.000000	1608033875.140841
555	11801.564453	-47.273937	-187500.015625	-187500.015625	-187500.015625	-187500.015625	-187500.015625	-187500.015625	460.000000	445.000000	1019.000000	1608033875.140843
556	11837.483398	-44.301155	-187500.015625	-187500.015625	-187500.015625	-187500.015625	-187500.015625	-187500.015625	460.000000	444.000000	1019.000000	1608033875.140845
557	11927.359375	17.791988	-187500.015625	-187500.015625	-187500.015625	-187500.015625	-187500.015625	-187500.015625	460.000000	444.000000	1018.000000	1608033875.140846
558	11946.850586	54.314735	-187500.015625	-187500.015625	-187500.015625	-187500.015625	-187500.015625	-187500.015625	460.000000	445.000000	1018.000000	1608033875.140848
559	11862.047852	3.777445	-187500.015625	-187500.015625	-187500.015625	-187500.015625	-187500.015625	-187500.015625	460.000000	443.000000	1019.000000	1608033875.140851
560	11791.349609	-61.310833	-187500.015625	-187500.015625	-187500.015625	-187500.015625	-187500.015625	-187500.015625	460.000000	444.000000	1019.000000	1608033875.140852
561	11823.893555	-62.316662	-187500.015625	-187500.015625	-187500.015625	-187500.015625	-187500.015625	-187500.015625	460.000000	444.000000	1018.000000	1608033875.140854
562	11919.804688	6.549061	-187500.015625	-187500.015625	-187500.015625	-187500.015625	-187500.015625	-187500.015625	460.000000	445.000000	1018.000000	1608033875.140855
563	11941.262695	45.128170	-187500.015625	-187500.015625	-187500.015625	-187500.015625	-187500.015625	-187500.015625	460.000000	444.000000	1019.000000	1608033875.140857
564	11864.104492	5.789102	-187500.015625	-187500.015625	-187500.015625	-187500.015625	-187500.015625	-187500.015625	460.000000	444.000000	1018.000000	1608033875.140859
565	11792.131836	-58.695679	-187500.015625	-187500.015625	-187500.015625	-187500.015625	-187500.015625	-187500.015625	460.000000	444.000000	1018.000000	1608033875.140860
566	11821.814453	-65.892937	-187500.015625	-187500.015625	-187500.015625	-187500.015625	-187500.015625	-187500.015625	460.000000	444.000000	1018.000000	1608033875.140862
567	11918.486328	2.637506	-187500.015625	-187500.015625	-187500.015625	-187500.015625	-187500.015625	-187500.015625	460.000000	443.000000	1018.000000	1608033875.140864
568	11944.190430	49.375000	-187500.015625	-187500.015625	-187500.015625	-187500.015625	-187500.015625	-187500.015625	460.000000	444.000000	1019.000000	1608033875.140865
569	11860.528320	3.531575	-187500.015625	-187500.015625	-187500.015625	-187500.015625	-187500.015625	-187500.015625	459.000000	444.000000	1018.000000	1608033875.140867
570	11786.096680	-62.003738	-187500.015625	-187500.015625	-187500.015625	-187500.015625	-187500.015625	-187500.015625	460.000000	444.000000	1018.000000	1608033875.140868
571	11824.318359	-59.388584	-187500.015625	-187500.015625	-187500.015625	-187500.015625	-187500.015625	-187500.015625	460.000000	444.000000	1018.000000	1608033875.140870
572	11925.057617	12.651087	-187500.015625	-187500.015625	-187500.015625	-187500.015625	-187500.015625	-187500.015625	460.000000	444.000000	1018.000000	1608033875.140872
573	11945.688477	51.520771	-187500.015625	-187500.015625	-187500.015625	-187500.015625	-187500.015625	-187500.015625	460.000000	444.000000	1018.000000	1608033875.140873
574	11862.226562	4.537404	-187500.015625	-187500.015625	-187500.015625	-187500.015625	-187500.015625	-187500.015625	460.000000	444.000000	1019.000000	1608033875.140875
575	11783.079102	-66.250565	-187500.015625	-187500.015625	-187500.015625	-187500.015625	-187500.015625	-187500.015625	460.000000	444.000000	1019.000000	1608033875.140876
576	11817.948242	-62.584881	-187500.015625	-187500.015625	-187500.015625	-187500.015625	-187500.015625	-187500.015625	460.000000	444.000000	1018.000000	1608033875.140878
577	11922.151367	13.992191	-187500.015625	-187500.015625	-187500.015625	-187500.015625	-187500.015625	-187500.015625	460.000000	443.000000	1019.000000	1608033875.140880
578	11947.632812	53.711239	-187500.015625	-187500.015625	-187500.015625	-187500.015625	-187500.015625	-187500.015625	460.000000	444.000000	1019.000000	1608033875.140881
579	11867.077148	8.426607	-187500.015625	-187500.015625	-187500.015625	-187500.015625	-187500.015625	-187500.015625	460.000000	444.000000	1018.000000	1608033875.140883
580	11785.224609	-66.742310	-187500.015625	-187500.015625	-187500.015625	-187500.015625	-187500.015625	-187500.015625	460.000000	444.000000	1018.000000	1608033875.140884
581	11814.774414	-72.397301	-187500.015625	-187500.015625	-187500.015625	-187500.015625	-187500.015625	-187500.015625	460.000000	444.000000	1019.000000	1608033875.140887
582	11920.721680	4.157424	-187500.015625	-187500.015625	-187500.015625	-187500.015625	-187500.015625	-187500.015625	460.000000	444.000000	1019.000000	1608033875.140890
583	11950.739258	51.923100	-187500.015625	-187500.015625	-187500.015625	-187500.015625	-187500.015625	-187500.015625	460.000000	444.000000	1019.000000	1608033875.140912
584	11867.859375	8.448959	-187500.015625	-187500.015625	-187500.015625	-187500.015625	-187500.015625	-187500.015625	460.000000	444.000000	1019.000000	1608033875.140913
585	11790.097656	-57.801609	-187500.015625	-187500.015625	-187500.015625	-187500.015625	-187500.015625	-187500.015625	460.000000	444.000000	1018.000000	1608033875.140915
586	11818.640625	-61.668461	-187500.015625	-187500.015625	-187500.015625	-187500.015625	-187500.015625	-187500.015625	460.000000	444.000000	1018.000000	1608033875.140918
587	11922.956055	12.360515	-187500.015625	-187500.015625	-187500.015625	-187500.015625	-187500.015625	-187500.015625	460.000000	443.000000	1019.000000	1608033875.140920
588	11952.773438	57.756905	-187500.015625	-187500.015625	-187500.015625	-187500.015625	-187500.015625	-187500.015625	460.000000	444.000000	1018.000000	1608033875.140922
589	11872.418945	10.818244	-187500.015625	-187500.015625	-187500.015625	-187500.015625	-187500.015625	-187500.015625	460.000000	444.000000	1018.000000	1608033875.140924
590	11798.635742	-57.309872	-187500.015625	-187500.015625	-187500.015625	-187500.015625	-187500.015625	-187500.015625	460.000000	444.000000	1019.000000	1608033875.140925
591	11826.777344	-59.232121	-187500.015625	-187500.015625	-187500.015625	-187500.015625	-187500.015625	-187500.015625	460.000000	444.000000	1018.000000	1608033875.140927
592	11926.488281	14.148654	-187500.015625	-187500.015625	-187500.015625	-187500.015625	-187500.015625	-187500.015625	460.000000	443.000000	1019.000000	1608033875.140929
593	11954.517578	57.354576	-187500.015625	-187500.015625	-187500.015625	-187500.015625	-187500.015625	-187500.015625	460.000000	444.000000	1018.000000	1608033875.140930
594	11880.958008	18.753113	-187500.015625	-187500.015625	-187500.015625	-187500.015625	-187500.015625	-187500.015625	460.000000	444.000000	1019.000000	1608033875.140932
595	11812.270508	-36.835674	-187500.015625	-187500.015625	-187500.015625	-187500.015625	-187500.015625	-187500.015625	460.000000	444.000000	1018.000000	1608033875.140934
596	11839.383789	-39.696697	-187500.015625	-187500.015625	-187500.015625	-187500.015625	-187500.015625	-187500.015625	460.000000	444.000000	1017.000000	1608033875.140936
597	11925.147461	14.930964	-187500.015625	-187500.015625	-187500.015625	-187500.015625	-187500.015625	-187500.015625	460.000000	444.000000	1018.000000	1608033875.140937
598	11947.230469	51.118439	-187500.015625	-187500.015625	-187500.015625	-187500.015625	-187500.015625	-187500.015625	460.000000	445.000000	1018.000000	1608033875.140939
599	11874.475586	13.075770	-187500.015625	-187500.015625	-187500.015625	-187500.015625	-187500.015625	-187500.015625	459.000000	444.000000	1018.000000	1608033875.140941
600	11803.709961	-47.989193	-187500.015625	-187500.015625	-187500.015625	-187500.015625	-187500.015625	-187500.015625	460.000000	444.000000	1018.000000	1608033875.140942
601	11828.207031	-52.884224	-187500.015625	-187500.015625	-187500.015625	-187500.015625	-187500.015625	-187500.015625	460.000000	444.000000	1018.000000	1608033875.140944
602	11920.274414	13.478102	-187500.015625	-187500.015625	-187500.015625	-187500.015625	-187500.015625	-187500.015625	460.000000	443.000000	1018.000000	1608033875.620044
603	11948.772461	55.208805	-187500.015625	-187500.015625	-187500.015625	-187500.015625	-187500.015625	-187500.015625	460.000000	444.000000	1018.000000	1608033875.620254
604	11878.878906	15.713276	-187500.015625	-187500.015625	-187500.015625	-187500.015625	-187500.015625	-187500.015625	460.000000	444.000000	1019.000000	1608033875.620256
605	11806.548828	-49.553814	-187500.015625	-187500.015625	-187500.015625	-187500.015625	-187500.015625	-187500.015625	460.000000	444.000000	1019.000000	1608033875.620263
606	11828.073242	-55.029991	-187500.015625	-187500.015625	-187500.015625	-187500.015625	-187500.015625	-187500.015625	460.000000	444.000000	1018.000000	1608033875.620265
607	11918.977539	10.527671	-187500.015625	-187500.015625	-187500.015625	-187500.015625	-187500.015625	-187500.015625	460.000000	443.000000	1018.000000	1608033875.620267
608	11950.381836	52.034859	-187500.015625	-187500.015625	-187500.015625	-187500.015625	-187500.015625	-187500.015625	460.000000	444.000000	1018.000000	1608033875.620268
609	11875.168945	11.712314	-187500.015625	-187500.015625	-187500.015625	-187500.015625	-187500.015625	-187500.015625	459.000000	444.000000	1017.000000	1608033875.620270
610	11797.004883	-50.850216	-187500.015625	-187500.015625	-187500.015625	-187500.015625	-187500.015625	-187500.015625	460.000000	444.000000	1018.000000	1608033875.620272
611	11821.300781	-55.231159	-187500.015625	-187500.015625	-187500.015625	-187500.015625	-187500.015625	-187500.015625	460.000000	444.000000	1019.000000	1608033875.620274
612	11916.787109	10.035933	-187500.015625	-187500.015625	-187500.015625	-187500.015625	-187500.015625	-187500.015625	460.000000	443.000000	1019.000000	1608033875.620275
613	11954.204102	58.270996	-187500.015625	-187500.015625	-187500.015625	-187500.015625	-187500.015625	-187500.015625	460.000000	444.000000	1019.000000	1608033875.620277
614	11884.131836	23.111704	-187500.015625	-187500.015625	-187500.015625	-187500.015625	-187500.015625	-187500.015625	460.000000	444.000000	1018.000000	1608033875.620278
615	11801.609375	-44.971706	-187500.015625	-187500.015625	-187500.015625	-187500.015625	-187500.015625	-187500.015625	460.000000	444.000000	1018.000000	1608033875.620280
616	11820.116211	-56.415802	-187500.015625	-187500.015625	-187500.015625	-187500.015625	-187500.015625	-187500.015625	460.000000	444.000000	1019.000000	1608033875.620282
617	11911.132812	3.241003	-187500.015625	-187500.015625	-187500.015625	-187500.015625	-187500.015625	-187500.015625	460.000000	443.000000	1019.000000	1608033875.620283
618	11945.688477	47.631565	-187500.015625	-187500.015625	-187500.015625	-187500.015625	-187500.015625	-187500.015625	460.000000	444.000000	1017.000000	1608033875.620285
619	11880.823242	15.914441	-187500.015625	-187500.015625	-187500.015625	-187500.015625	-187500.015625	-187500.015625	459.000000	444.000000	1018.000000	1608033875.620286
620	11809.006836	-41.887169	-187500.015625	-187500.015625	-187500.015625	-187500.015625	-187500.015625	-187500.015625	460.000000	445.000000	1018.000000	1608033875.620288
621	11834.376953	-42.133038	-187500.015625	-187500.015625	-187500.015625	-187500.015625	-187500.015625	-187500.015625	460.000000	444.000000	1019.000000	1608033875.620290
622	11923.179688	14.930964	-187500.015625	-187500.015625	-187500.015625	-187500.015625	-187500.015625	-187500.015625	460.000000	444.000000	1017.000000	1608033875.620291
623	11949.264648	49.866741	-187500.015625	-187500.015625	-187500.015625	-187500.015625	-187500.015625	-187500.015625	460.000000	444.000000	1017.000000	1608033875.620293
624	11888.959961	20.608307	-187500.015625	-187500.015625	-187500.015625	-187500.015625	-187500.015625	-187500.015625	460.000000	444.000000	1018.000000	1608033875.620294
625	11819.915039	-38.489704	-187500.015625	-187500.015625	-187500.015625	-187500.015625	-187500.015625	-187500.015625	460.000000	444.000000	1019.000000	1608033875.620296
626	11832.297852	-50.738457	-187500.015625	-187500.015625	-187500.015625	-187500.015625	-187500.015625	-187500.015625	460.000000	444.000000	1018.000000	1608033875.620298
627	11910.573242	0.804663	-187500.015625	-187500.015625	-187500.015625	-187500.015625	-187500.015625	-187500.015625	460.000000	444.000000	1018.000000	1608033875.620299
628	11938.758789	38.042667	-187500.015625	-187500.015625	-187500.015625	-187500.015625	-187500.015625	-187500.015625	460.000000	444.000000	1018.000000	1608033875.620301
629	11881.136719	6.973744	-187500.015625	-187500.015625	-187500.015625	-187500.015625	-187500.015625	-187500.015625	460.000000	444.000000	1019.000000	1608033875.620303
630	11817.880859	-41.149559	-187500.015625	-187500.015625	-187500.015625	-187500.015625	-187500.015625	-187500.015625	460.000000	444.000000	1019.000000	1608033875.620305
631	11834.868164	-39.517883	-187500.015625	-187500.015625	-187500.015625	-187500.015625	-187500.015625	-187500.015625	460.000000	444.000000	1019.000000	1608033875.620306
632	11906.594727	4.604459	-187500.015625	-187500.015625	-187500.015625	-187500.015625	-187500.015625	-187500.015625	460.000000	444.000000	1019.000000	1608033875.620308
633	11936.613281	42.714184	-187500.015625	-187500.015625	-187500.015625	-187500.015625	-187500.015625	-187500.015625	460.000000	444.000000	1019.000000	1608033875.620310
634	11890.904297	24.721029	-187500.015625	-187500.015625	-187500.015625	-187500.015625	-187500.015625	-187500.015625	460.000000	444.000000	1019.000000	1608033875.620311
635	11828.766602	-28.721991	-187500.015625	-187500.015625	-187500.015625	-187500.015625	-187500.015625	-187500.015625	460.000000	444.000000	1018.000000	1608033875.620313
636	11841.529297	-33.952297	-187500.015625	-187500.015625	-187500.015625	-187500.015625	-187500.015625	-187500.015625	460.000000	444.000000	1019.000000	1608033875.620314
637	11917.413086	17.814341	-187500.015625	-187500.015625	-187500.015625	-187500.015625	-187500.015625	-187500.015625	460.000000	443.000000	1018.000000	1608033875.620316
638	11948.839844	56.996944	-187500.015625	-187500.015625	-187500.015625	-187500.015625	-187500.015625	-187500.015625	460.000000	444.000000	1019.000000	1608033875.620318
639	11897.922852	32.767654	-187500.015625	-187500.015625	-187500.015625	-187500.015625	-187500.015625	-187500.015625	460.000000	444.000000	1018.000000	1608033875.620319
640	11829.727539	-23.692848	-187500.015625	-187500.015625	-187500.015625	-187500.015625	-187500.015625	-187500.015625	460.000000	443.000000	1019.000000	1608033875.620321
641	11838.891602	-33.438210	-187500.015625	-187500.015625	-187500.015625	-187500.015625	-187500.015625	-187500.015625	460.000000	444.000000	1019.000000	1608033875.620322
642	11913.613281	18.462540	-187500.015625	-187500.015625	-187500.015625	-187500.015625	-187500.015625	-187500.015625	460.000000	443.000000	1017.000000	1608033875.620324
643	11946.403320	59.209770	-187500.015625	-187500.015625	-187500.015625	-187500.015625	-187500.015625	-187500.015625	460.000000	444.000000	1019.000000	1608033875.620326
644	11897.900391	36.723915	-187500.015625	-187500.015625	-187500.015625	-187500.015625	-187500.015625	-187500.015625	460.000000	444.000000	1019.000000	1608033875.620327
645	11830.554688	-20.563604	-187500.015625	-187500.015625	-187500.015625	-187500.015625	-187500.015625	-187500.015625	460.000000	444.000000	1019.000000	1608033875.620329
646	11837.908203	-35.762791	-187500.015625	-187500.015625	-187500.015625	-187500.015625	-187500.015625	-187500.015625	460.000000	444.000000	1017.000000	1608033875.620330
647	11904.717773	4.827977	-187500.015625	-187500.015625	-187500.015625	-187500.015625	-187500.015625	-187500.015625	460.000000	444.000000	1018.000000	1608033875.620332
648	11938.446289	43.317680	-187500.015625	-187500.015625	-187500.015625	-187500.015625	-187500.015625	-187500.015625	460.000000	444.000000	1019.000000	1608033875.620333
649	11897.028320	31.650068	-187500.015625	-187500.015625	-187500.015625	-187500.015625	-187500.015625	-187500.015625	460.000000	444.000000	1018.000000	1608033875.620335
650	11828.587891	-23.335220	-187500.015625	-187500.015625	-187500.015625	-187500.015625	-187500.015625	-187500.015625	460.000000	444.000000	1018.000000	1608033875.620337
651	11826.821289	-46.759850	-187500.015625	-187500.015625	-187500.015625	-187500.015625	-187500.015625	-187500.015625	460.000000	444.000000	1019.000000	1608033875.620338
652	11897.229492	-4.515052	-187500.015625	-187500.015625	-187500.015625	-187500.015625	-187500.015625	-187500.015625	460.000000	443.000000	1019.000000	1608033875.620340
653	11938.669922	45.239929	-187500.015625	-187500.015625	-187500.015625	-187500.015625	-187500.015625	-187500.015625	460.000000	444.000000	1018.000000	1608033875.620342
654	11892.536133	28.453770	-187500.015625	-187500.015625	-187500.015625	-187500.015625	-187500.015625	-187500.015625	460.000000	444.000000	1018.000000	1608033875.620344
655	11825.681641	-27.514996	-187500.015625	-187500.015625	-187500.015625	-187500.015625	-187500.015625	-187500.015625	460.000000	443.000000	1019.000000	1608033875.620345
656	11829.794922	-44.010582	-187500.015625	-187500.015625	-187500.015625	-187500.015625	-187500.015625	-187500.015625	460.000000	444.000000	1019.000000	1608033875.620347
657	11898.034180	-0.067055	-187500.015625	-187500.015625	-187500.015625	-187500.015625	-187500.015625	-187500.015625	460.000000	444.000000	1018.000000	1608033875.620348
658	11935.160156	44.122341	-187500.015625	-187500.015625	-187500.015625	-187500.015625	-187500.015625	-187500.015625	460.000000	445.000000	1018.000000	1608033875.620350
659	11887.506836	19.356609	-187500.015625	-187500.015625	-187500.015625	-187500.015625	-187500.015625	-187500.015625	460.000000	444.000000	1018.000000	1608033875.620352
660	11821.412109	-34.153465	-187500.015625	-187500.015625	-187500.015625	-187500.015625	-187500.015625	-187500.015625	460.000000	444.000000	1019.000000	1608033875.620353
661	11829.571289	-44.055286	-187500.015625	-187500.015625	-187500.015625	-187500.015625	-187500.015625	-187500.015625	460.000000	445.000000	1018.000000	1608033875.620355
662	11900.470703	2.995134	-187500.015625	-187500.015625	-187500.015625	-187500.015625	-187500.015625	-187500.015625	460.000000	444.000000	1019.000000	1608033875.620356
663	11931.115234	34.891071	-187500.015625	-187500.015625	-187500.015625	-187500.015625	-187500.015625	-187500.015625	460.000000	444.000000	1019.000000	1608033875.620358
664	11890.166016	18.574299	-187500.015625	-187500.015625	-187500.015625	-187500.015625	-187500.015625	-187500.015625	460.000000	444.000000	1019.000000	1608033875.620359
665	11826.330078	-29.996040	-187500.015625	-187500.015625	-187500.015625	-187500.015625	-187500.015625	-187500.015625	460.000000	444.000000	1018.000000	1608033875.620361
666	11826.061523	-46.715145	-187500.015625	-187500.015625	-187500.015625	-187500.015625	-187500.015625	-187500.015625	460.000000	445.000000	1018.000000	1608033875.620363
667	11894.681641	0.402331	-187500.015625	-187500.015625	-187500.015625	-187500.015625	-187500.015625	-187500.015625	460.000000	443.000000	1019.000000	1608033875.620364
668	11933.126953	43.340031	-187500.015625	-187500.015625	-187500.015625	-187500.015625	-187500.015625	-187500.015625	460.000000	444.000000	1019.000000	1608033875.620366
669	11896.782227	28.498472	-187500.015625	-187500.015625	-187500.015625	-187500.015625	-187500.015625	-187500.015625	460.000000	444.000000	1018.000000	1608033875.620367
670	11829.973633	-26.620926	-187500.015625	-187500.015625	-187500.015625	-187500.015625	-187500.015625	-187500.015625	460.000000	444.000000	1019.000000	1608033875.620369
671	11829.168945	-44.234100	-187500.015625	-187500.015625	-187500.015625	-187500.015625	-187500.015625	-187500.015625	460.000000	444.000000	1019.000000	1608033875.620370
672	11895.665039	-1.564622	-187500.015625	-187500.015625	-187500.015625	-187500.015625	-187500.015625	-187500.015625	460.000000	444.000000	1018.000000	1608033875.620372
673	11931.606445	39.964916	-187500.015625	-187500.015625	-187500.015625	-187500.015625	-187500.015625	-187500.015625	460.000000	445.000000	1018.000000	1608033875.620373
674	11891.641602	23.111704	-187500.015625	-187500.015625	-187500.015625	-187500.015625	-187500.015625	-187500.015625	460.000000	444.000000	1019.000000	1608033875.620375
675	11823.133789	-33.706429	-187500.015625	-187500.015625	-187500.015625	-187500.015625	-187500.015625	-187500.015625	460.000000	443.000000	1018.000000	1608033875.620378
676	11821.792969	-53.264206	-187500.015625	-187500.015625	-187500.015625	-187500.015625	-187500.015625	-187500.015625	460.000000	444.000000	1018.000000	1608033875.620379
677	11897.699219	-0.335276	-187500.015625	-187500.015625	-187500.015625	-187500.015625	-187500.015625	-187500.015625	460.000000	444.000000	1018.000000	1608033875.620381
678	11937.015625	45.016411	-187500.015625	-187500.015625	-187500.015625	-187500.015625	-187500.015625	-187500.015625	460.000000	444.000000	1019.000000	1608033875.620382
679	11891.105469	25.771561	-187500.015625	-187500.015625	-187500.015625	-187500.015625	-187500.015625	-187500.015625	460.000000	443.000000	1019.000000	1608033875.620384
680	11822.485352	-28.185549	-187500.015625	-187500.015625	-187500.015625	-187500.015625	-187500.015625	-187500.015625	460.000000	444.000000	1018.000000	1608033875.620386
681	11819.356445	-47.676270	-187500.015625	-187500.015625	-187500.015625	-187500.015625	-187500.015625	-187500.015625	460.000000	444.000000	1019.000000	1608033875.620387
682	11890.926758	-2.704561	-187500.015625	-187500.015625	-187500.015625	-187500.015625	-187500.015625	-187500.015625	460.000000	444.000000	1018.000000	1608033875.620389
683	11932.456055	41.954224	-187500.015625	-187500.015625	-187500.015625	-187500.015625	-187500.015625	-187500.015625	460.000000	444.000000	1018.000000	1608033875.620390
684	11891.932617	26.129189	-187500.015625	-187500.015625	-187500.015625	-187500.015625	-187500.015625	-187500.015625	460.000000	444.000000	1018.000000	1608033875.620392
685	11823.848633	-25.838615	-187500.015625	-187500.015625	-187500.015625	-187500.015625	-187500.015625	-187500.015625	460.000000	444.000000	1019.000000	1608033875.620394
686	11815.869141	-50.067905	-187500.015625	-187500.015625	-187500.015625	-187500.015625	-187500.015625	-187500.015625	460.000000	444.000000	1019.000000	1608033875.620395
687	11882.723633	-8.538366	-187500.015625	-187500.015625	-187500.015625	-187500.015625	-187500.015625	-187500.015625	460.000000	444.000000	1018.000000	1608033875.620396
688	11924.967773	36.388638	-187500.015625	-187500.015625	-187500.015625	-187500.015625	-187500.015625	-187500.015625	460.000000	444.000000	1019.000000	1608033875.620398
689	11885.382812	20.340086	-187500.015625	-187500.015625	-187500.015625	-187500.015625	-187500.015625	-187500.015625	460.000000	444.000000	1019.000000	1608033875.620400
690	11819.177734	-33.326450	-187500.015625	-187500.015625	-187500.015625	-187500.015625	-187500.015625	-187500.015625	460.000000	444.000000	1019.000000	1608033875.620401
691	11816.786133	-52.325432	-187500.015625	-187500.015625	-187500.015625	-187500.015625	-187500.015625	-187500.015625	461.000000	444.000000	1018.000000	1608033875.620403
692	11881.539062	-10.974706	-187500.015625	-187500.015625	-187500.015625	-187500.015625	-187500.015625	-187500.015625	460.000000	444.000000	1019.000000	1608033875.620404
693	11920.989258	30.286613	-187500.015625	-187500.015625	-187500.015625	-187500.015625	-187500.015625	-187500.015625	460.000000	444.000000	1018.000000	1608033875.620406
694	11887.170898	18.015505	-187500.015625	-187500.015625	-187500.015625	-187500.015625	-187500.015625	-187500.015625	460.000000	444.000000	1018.000000	1608033875.620408
695	11818.373047	-34.444038	-187500.015625	-187500.015625	-187500.015625	-187500.015625	-187500.015625	-187500.015625	460.000000	444.000000	1018.000000	1608033875.620409
696	11807.621094	-58.360401	-187500.015625	-187500.015625	-187500.015625	-187500.015625	-187500.015625	-187500.015625	460.000000	444.000000	1019.000000	1608033875.620411
697	11871.525391	-19.647182	-187500.015625	-187500.015625	-187500.015625	-187500.015625	-187500.015625	-187500.015625	460.000000	444.000000	1019.000000	1608033875.620412
698	11922.912109	34.712257	-187500.015625	-187500.015625	-187500.015625	-187500.015625	-187500.015625	-187500.015625	460.000000	444.000000	1019.000000	1608033875.620415
699	11895.620117	26.039782	-187500.015625	-187500.015625	-187500.015625	-187500.015625	-187500.015625	-187500.015625	460.000000	444.000000	1019.000000	1608033875.620416
700	11827.044922	-28.319658	-187500.015625	-187500.015625	-187500.015625	-187500.015625	-187500.015625	-187500.015625	460.000000	444.000000	1019.000000	1608033875.620418
701	11814.438477	-56.840485	-187500.015625	-187500.015625	-187500.015625	-187500.015625	-187500.015625	-187500.015625	460.000000	444.000000	1018.000000	1608033875.620420
702	11875.235352	-21.323563	-187500.015625	-187500.015625	-187500.015625	-187500.015625	-187500.015625	-187500.015625	460.000000	444.000000	1019.000000	1608033875.620421
703	11917.480469	21.815302	-187500.015625	-187500.015625	-187500.015625	-187500.015625	-187500.015625	-187500.015625	460.000000	444.000000	1018.000000	1608033875.620423
704	11887.595703	12.338162	-187500.015625	-187500.015625	-187500.015625	-187500.015625	-187500.015625	-187500.015625	460.000000	444.000000	1019.000000	1608033875.620424
705	11824.608398	-36.656860	-187500.015625	-187500.015625	-187500.015625	-187500.015625	-187500.015625	-187500.015625	460.000000	444.000000	1018.000000	1608033875.620426
706	11815.109375	-58.829788	-187500.015625	-187500.015625	-187500.015625	-187500.015625	-187500.015625	-187500.015625	460.000000	444.000000	1018.000000	1608033875.620427
707	11877.604492	-18.596651	-187500.015625	-187500.015625	-187500.015625	-187500.015625	-187500.015625	-187500.015625	460.000000	444.000000	1019.000000	1608033875.620429
708	11927.248047	31.001869	-187500.015625	-187500.015625	-187500.015625	-187500.015625	-187500.015625	-187500.015625	460.000000	444.000000	1019.000000	1608033875.620430
709	11896.939453	23.603441	-187500.015625	-187500.015625	-187500.015625	-187500.015625	-187500.015625	-187500.015625	460.000000	444.000000	1018.000000	1608033875.620432
710	11833.147461	-22.709372	-187500.015625	-187500.015625	-187500.015625	-187500.015625	-187500.015625	-187500.015625	460.000000	443.000000	1018.000000	1608033875.620434
711	11819.445312	-48.615044	-187500.015625	-187500.015625	-187500.015625	-187500.015625	-187500.015625	-187500.015625	460.000000	444.000000	1019.000000	1608033875.620435
712	11875.034180	-14.796854	-187500.015625	-187500.015625	-187500.015625	-187500.015625	-187500.015625	-187500.015625	460.000000	443.000000	1019.000000	1608033875.620437
713	11922.598633	35.136940	-187500.015625	-187500.015625	-187500.015625	-187500.015625	-187500.015625	-187500.015625	460.000000	445.000000	1017.000000	1608033875.620438
714	11895.330078	26.464464	-187500.015625	-187500.015625	-187500.015625	-187500.015625	-187500.015625	-187500.015625	460.000000	444.000000	1018.000000	1608033875.620440
715	11825.167969	-28.476122	-187500.015625	-187500.015625	-187500.015625	-187500.015625	-187500.015625	-187500.015625	460.000000	444.000000	1018.000000	1608033875.620441
716	11809.655273	-56.773430	-187500.015625	-187500.015625	-187500.015625	-187500.015625	-187500.015625	-187500.015625	460.000000	444.000000	1019.000000	1608033875.620443
717	11866.161133	-27.649107	-187500.015625	-187500.015625	-187500.015625	-187500.015625	-187500.015625	-187500.015625	460.000000	444.000000	1018.000000	1608033875.620445
718	11913.568359	19.848349	-187500.015625	-187500.015625	-187500.015625	-187500.015625	-187500.015625	-187500.015625	460.000000	444.000000	1018.000000	1608033875.620446
719	11891.083008	19.915403	-187500.015625	-187500.015625	-187500.015625	-187500.015625	-187500.015625	-187500.015625	460.000000	444.000000	1019.000000	1608033875.620448
720	11824.027344	-31.583014	-187500.015625	-187500.015625	-187500.015625	-187500.015625	-187500.015625	-187500.015625	460.000000	444.000000	1019.000000	1608033875.620449
721	11810.281250	-57.332222	-187500.015625	-187500.015625	-187500.015625	-187500.015625	-187500.015625	-187500.015625	460.000000	444.000000	1018.000000	1608033875.620451
722	11870.094727	-21.860004	-187500.015625	-187500.015625	-187500.015625	-187500.015625	-187500.015625	-187500.015625	460.000000	444.000000	1020.000000	1608033876.099720
723	11916.832031	23.491682	-187500.015625	-187500.015625	-187500.015625	-187500.015625	-187500.015625	-187500.015625	460.000000	444.000000	1019.000000	1608033876.099817
724	11888.266602	14.618040	-187500.015625	-187500.015625	-187500.015625	-187500.015625	-187500.015625	-187500.015625	460.000000	444.000000	1018.000000	1608033876.099819
725	11823.871094	-33.617023	-187500.015625	-187500.015625	-187500.015625	-187500.015625	-187500.015625	-187500.015625	460.000000	444.000000	1019.000000	1608033876.099820
726	11812.136719	-54.739422	-187500.015625	-187500.015625	-187500.015625	-187500.015625	-187500.015625	-187500.015625	460.000000	444.000000	1019.000000	1608033876.099822
727	11870.765625	-20.362438	-187500.015625	-187500.015625	-187500.015625	-187500.015625	-187500.015625	-187500.015625	460.000000	444.000000	1019.000000	1608033876.099824
728	11918.597656	26.464464	-187500.015625	-187500.015625	-187500.015625	-187500.015625	-187500.015625	-187500.015625	460.000000	444.000000	1018.000000	1608033876.099825
729	11892.558594	20.675364	-187500.015625	-187500.015625	-187500.015625	-187500.015625	-187500.015625	-187500.015625	460.000000	444.000000	1018.000000	1608033876.099827
730	11830.867188	-25.682154	-187500.015625	-187500.015625	-187500.015625	-187500.015625	-187500.015625	-187500.015625	460.000000	444.000000	1018.000000	1608033876.099828
731	11816.115234	-51.386658	-187500.015625	-187500.015625	-187500.015625	-187500.015625	-187500.015625	-187500.015625	460.000000	444.000000	1019.000000	1608033876.099830
732	11868.753906	-22.217632	-187500.015625	-187500.015625	-187500.015625	-187500.015625	-187500.015625	-187500.015625	460.000000	443.000000	1018.000000	1608033876.099832
733	11914.552734	22.619965	-187500.015625	-187500.015625	-187500.015625	-187500.015625	-187500.015625	-187500.015625	460.000000	444.000000	1019.000000	1608033876.099833
734	11890.926758	17.277899	-187500.015625	-187500.015625	-187500.015625	-187500.015625	-187500.015625	-187500.015625	460.000000	444.000000	1018.000000	1608033876.099835
735	11823.826172	-35.740437	-187500.015625	-187500.015625	-187500.015625	-187500.015625	-187500.015625	-187500.015625	460.000000	444.000000	1018.000000	1608033876.099837
736	11812.181641	-54.292385	-187500.015625	-187500.015625	-187500.015625	-187500.015625	-187500.015625	-187500.015625	460.000000	444.000000	1019.000000	1608033876.099838
737	11865.579102	-22.463503	-187500.015625	-187500.015625	-187500.015625	-187500.015625	-187500.015625	-187500.015625	460.000000	444.000000	1018.000000	1608033876.099840
738	11910.618164	18.082561	-187500.015625	-187500.015625	-187500.015625	-187500.015625	-187500.015625	-187500.015625	460.000000	444.000000	1019.000000	1608033876.099841
739	11889.250000	15.713276	-187500.015625	-187500.015625	-187500.015625	-187500.015625	-187500.015625	-187500.015625	460.000000	444.000000	1018.000000	1608033876.099843
740	11822.887695	-30.040743	-187500.015625	-187500.015625	-187500.015625	-187500.015625	-187500.015625	-187500.015625	460.000000	443.000000	1019.000000	1608033876.099844
741	11804.604492	-57.198112	-187500.015625	-187500.015625	-187500.015625	-187500.015625	-187500.015625	-187500.015625	460.000000	445.000000	1019.000000	1608033876.099846
742	11863.008789	-31.203033	-187500.015625	-187500.015625	-187500.015625	-187500.015625	-187500.015625	-187500.015625	460.000000	444.000000	1018.000000	1608033876.099848
743	11916.854492	19.267202	-187500.015625	-187500.015625	-187500.015625	-187500.015625	-187500.015625	-187500.015625	460.000000	444.000000	1019.000000	1608033876.099849
744	11894.211914	21.703543	-187500.015625	-187500.015625	-187500.015625	-187500.015625	-187500.015625	-187500.015625	460.000000	444.000000	1019.000000	1608033876.099851
745	11824.429688	-29.057266	-187500.015625	-187500.015625	-187500.015625	-187500.015625	-187500.015625	-187500.015625	460.000000	444.000000	1019.000000	1608033876.099855
746	11805.050781	-59.388584	-187500.015625	-187500.015625	-187500.015625	-187500.015625	-187500.015625	-187500.015625	460.000000	444.000000	1019.000000	1608033876.099856
747	11864.775391	-28.274956	-187500.015625	-187500.015625	-187500.015625	-187500.015625	-187500.015625	-187500.015625	460.000000	444.000000	1019.000000	1608033876.099858
748	11918.620117	23.044647	-187500.015625	-187500.015625	-187500.015625	-187500.015625	-187500.015625	-187500.015625	460.000000	444.000000	1018.000000	1608033876.099859
749	11894.659180	20.429493	-187500.015625	-187500.015625	-187500.015625	-187500.015625	-187500.015625	-187500.015625	460.000000	444.000000	1018.000000	1608033876.099861
750	11825.771484	-29.996040	-187500.015625	-187500.015625	-187500.015625	-187500.015625	-187500.015625	-187500.015625	460.000000	444.000000	1018.000000	1608033876.099863
751	11805.810547	-59.880322	-187500.015625	-187500.015625	-187500.015625	-187500.015625	-187500.015625	-187500.015625	460.000000	445.000000	1018.000000	1608033876.099864
752	11863.858398	-26.486816	-187500.015625	-187500.015625	-187500.015625	-187500.015625	-187500.015625	-187500.015625	460.000000	444.000000	1018.000000	1608033876.099866
753	11916.899414	20.474197	-187500.015625	-187500.015625	-187500.015625	-187500.015625	-187500.015625	-187500.015625	460.000000	444.000000	1018.000000	1608033876.099867
754	11894.166992	18.194319	-187500.015625	-187500.015625	-187500.015625	-187500.015625	-187500.015625	-187500.015625	460.000000	444.000000	1019.000000	1608033876.099869
755	11825.525391	-29.101971	-187500.015625	-187500.015625	-187500.015625	-187500.015625	-187500.015625	-187500.015625	460.000000	444.000000	1018.000000	1608033876.099870
756	11802.681641	-59.768562	-187500.015625	-187500.015625	-187500.015625	-187500.015625	-187500.015625	-187500.015625	460.000000	444.000000	1018.000000	1608033876.099872
757	11866.584961	-23.558739	-187500.015625	-187500.015625	-187500.015625	-187500.015625	-187500.015625	-187500.015625	460.000000	444.000000	1019.000000	1608033876.099874
758	11922.598633	23.782255	-187500.015625	-187500.015625	-187500.015625	-187500.015625	-187500.015625	-187500.015625	460.000000	444.000000	1018.000000	1608033876.099876
759	11899.040039	20.898880	-187500.015625	-187500.015625	-187500.015625	-187500.015625	-187500.015625	-187500.015625	460.000000	444.000000	1019.000000	1608033876.099877
760	11827.670898	-31.270090	-187500.015625	-187500.015625	-187500.015625	-187500.015625	-187500.015625	-187500.015625	460.000000	444.000000	1019.000000	1608033876.099879
761	11804.715820	-61.266129	-187500.015625	-187500.015625	-187500.015625	-187500.015625	-187500.015625	-187500.015625	460.000000	444.000000	1018.000000	1608033876.099880
762	11857.465820	-36.835674	-187500.015625	-187500.015625	-187500.015625	-187500.015625	-187500.015625	-187500.015625	460.000000	444.000000	1018.000000	1608033876.099882
763	11915.222656	18.797817	-187500.015625	-187500.015625	-187500.015625	-187500.015625	-187500.015625	-187500.015625	460.000000	444.000000	1018.000000	1608033876.099883
764	11899.062500	23.558739	-187500.015625	-187500.015625	-187500.015625	-187500.015625	-187500.015625	-187500.015625	460.000000	444.000000	1018.000000	1608033876.099885
765	11829.436523	-27.492645	-187500.015625	-187500.015625	-187500.015625	-187500.015625	-187500.015625	-187500.015625	460.000000	444.000000	1018.000000	1608033876.099887
766	11803.799805	-63.903637	-187500.015625	-187500.015625	-187500.015625	-187500.015625	-187500.015625	-187500.015625	460.000000	444.000000	1019.000000	1608033876.099888
767	11858.918945	-37.416821	-187500.015625	-187500.015625	-187500.015625	-187500.015625	-187500.015625	-187500.015625	460.000000	444.000000	1018.000000	1608033876.099890
768	11920.296875	20.585957	-187500.015625	-187500.015625	-187500.015625	-187500.015625	-187500.015625	-187500.015625	460.000000	444.000000	1019.000000	1608033876.099892
769	11905.588867	25.235119	-187500.015625	-187500.015625	-187500.015625	-187500.015625	-187500.015625	-187500.015625	460.000000	444.000000	1019.000000	1608033876.099894
770	11843.674805	-18.194319	-187500.015625	-187500.015625	-187500.015625	-187500.015625	-187500.015625	-187500.015625	460.000000	444.000000	1018.000000	1608033876.099895
771	11815.199219	-50.313774	-187500.015625	-187500.015625	-187500.015625	-187500.015625	-187500.015625	-187500.015625	460.000000	444.000000	1018.000000	1608033876.099897
772	11861.600586	-29.213730	-187500.015625	-187500.015625	-187500.015625	-187500.015625	-187500.015625	-187500.015625	460.000000	444.000000	1018.000000	1608033876.099898
773	11915.267578	21.390619	-187500.015625	-187500.015625	-187500.015625	-187500.015625	-187500.015625	-187500.015625	460.000000	444.000000	1019.000000	1608033876.099900
774	11896.335938	23.044647	-187500.015625	-187500.015625	-187500.015625	-187500.015625	-187500.015625	-187500.015625	460.000000	444.000000	1019.000000	1608033876.099901
775	11835.627930	-18.462540	-187500.015625	-187500.015625	-187500.015625	-187500.015625	-187500.015625	-187500.015625	460.000000	444.000000	1018.000000	1608033876.099903
776	11813.746094	-49.196186	-187500.015625	-187500.015625	-187500.015625	-187500.015625	-187500.015625	-187500.015625	460.000000	444.000000	1017.000000	1608033876.099905
777	11862.763672	-26.956203	-187500.015625	-187500.015625	-187500.015625	-187500.015625	-187500.015625	-187500.015625	460.000000	444.000000	1019.000000	1608033876.099906
778	11913.278320	19.401314	-187500.015625	-187500.015625	-187500.015625	-187500.015625	-187500.015625	-187500.015625	460.000000	443.000000	1019.000000	1608033876.099908
779	11897.251953	20.362438	-187500.015625	-187500.015625	-187500.015625	-187500.015625	-187500.015625	-187500.015625	460.000000	444.000000	1018.000000	1608033876.099909
780	11838.176758	-23.424627	-187500.015625	-187500.015625	-187500.015625	-187500.015625	-187500.015625	-187500.015625	460.000000	443.000000	1019.000000	1608033876.099911
781	11812.806641	-55.700546	-187500.015625	-187500.015625	-187500.015625	-187500.015625	-187500.015625	-187500.015625	460.000000	444.000000	1019.000000	1608033876.099912
782	11856.974609	-33.393505	-187500.015625	-187500.015625	-187500.015625	-187500.015625	-187500.015625	-187500.015625	460.000000	444.000000	1018.000000	1608033876.099914
783	11906.974609	11.712314	-187500.015625	-187500.015625	-187500.015625	-187500.015625	-187500.015625	-187500.015625	460.000000	444.000000	1019.000000	1608033876.099916
784	11897.118164	20.742418	-187500.015625	-187500.015625	-187500.015625	-187500.015625	-187500.015625	-187500.015625	460.000000	444.000000	1018.000000	1608033876.099917
785	11833.213867	-22.731724	-187500.015625	-187500.015625	-187500.015625	-187500.015625	-187500.015625	-187500.015625	460.000000	443.000000	1019.000000	1608033876.099919
786	11801.966797	-58.650974	-187500.015625	-187500.015625	-187500.015625	-187500.015625	-187500.015625	-187500.015625	460.000000	445.000000	1018.000000	1608033876.099921
787	11844.613281	-41.686001	-187500.015625	-187500.015625	-187500.015625	-187500.015625	-187500.015625	-187500.015625	460.000000	444.000000	1018.000000	1608033876.099922
788	11899.419922	4.157424	-187500.015625	-187500.015625	-187500.015625	-187500.015625	-187500.015625	-187500.015625	460.000000	444.000000	1019.000000	1608033876.099923
789	11891.105469	17.166140	-187500.015625	-187500.015625	-187500.015625	-187500.015625	-187500.015625	-187500.015625	460.000000	444.000000	1018.000000	1608033876.099925
790	11834.756836	-18.462540	-187500.015625	-187500.015625	-187500.015625	-187500.015625	-187500.015625	-187500.015625	460.000000	444.000000	1019.000000	1608033876.099926
791	11799.485352	-62.696640	-187500.015625	-187500.015625	-187500.015625	-187500.015625	-187500.015625	-187500.015625	460.000000	444.000000	1018.000000	1608033876.099929
792	11847.385742	-40.635471	-187500.015625	-187500.015625	-187500.015625	-187500.015625	-187500.015625	-187500.015625	460.000000	444.000000	1019.000000	1608033876.099930
793	11906.863281	15.109778	-187500.015625	-187500.015625	-187500.015625	-187500.015625	-187500.015625	-187500.015625	460.000000	444.000000	1019.000000	1608033876.099932
794	11895.352539	22.754074	-187500.015625	-187500.015625	-187500.015625	-187500.015625	-187500.015625	-187500.015625	460.000000	444.000000	1018.000000	1608033876.099934
795	11831.090820	-25.168064	-187500.015625	-187500.015625	-187500.015625	-187500.015625	-187500.015625	-187500.015625	460.000000	444.000000	1018.000000	1608033876.099935
796	11801.519531	-63.233082	-187500.015625	-187500.015625	-187500.015625	-187500.015625	-187500.015625	-187500.015625	460.000000	445.000000	1018.000000	1608033876.099937
797	11850.223633	-38.579109	-187500.015625	-187500.015625	-187500.015625	-187500.015625	-187500.015625	-187500.015625	460.000000	444.000000	1019.000000	1608033876.099938
798	11913.278320	17.277899	-187500.015625	-187500.015625	-187500.015625	-187500.015625	-187500.015625	-187500.015625	460.000000	444.000000	1018.000000	1608033876.099940
799	11910.439453	28.945509	-187500.015625	-187500.015625	-187500.015625	-187500.015625	-187500.015625	-187500.015625	460.000000	444.000000	1018.000000	1608033876.099941
800	11848.279297	-16.808512	-187500.015625	-187500.015625	-187500.015625	-187500.015625	-187500.015625	-187500.015625	460.000000	443.000000	1018.000000	1608033876.099943
801	11822.417969	-43.720009	-187500.015625	-187500.015625	-187500.015625	-187500.015625	-187500.015625	-187500.015625	460.000000	444.000000	1019.000000	1608033876.099945
802	11869.222656	-18.373133	-187500.015625	-187500.015625	-187500.015625	-187500.015625	-187500.015625	-187500.015625	460.000000	444.000000	1018.000000	1608033876.099946
803	11924.967773	28.409065	-187500.015625	-187500.015625	-187500.015625	-187500.015625	-187500.015625	-187500.015625	460.000000	444.000000	1018.000000	1608033876.099948
804	11917.681641	37.305061	-187500.015625	-187500.015625	-187500.015625	-187500.015625	-187500.015625	-187500.015625	460.000000	444.000000	1019.000000	1608033876.099949
805	11854.336914	-4.850328	-187500.015625	-187500.015625	-187500.015625	-187500.015625	-187500.015625	-187500.015625	460.000000	443.000000	1019.000000	1608033876.099951
806	11822.306641	-40.367249	-187500.015625	-187500.015625	-187500.015625	-187500.015625	-187500.015625	-187500.015625	460.000000	444.000000	1018.000000	1608033876.099952
807	11865.221680	-21.077694	-187500.015625	-187500.015625	-187500.015625	-187500.015625	-187500.015625	-187500.015625	460.000000	444.000000	1018.000000	1608033876.099954
808	11920.877930	26.509169	-187500.015625	-187500.015625	-187500.015625	-187500.015625	-187500.015625	-187500.015625	460.000000	444.000000	1018.000000	1608033876.099956
809	11909.925781	29.638412	-187500.015625	-187500.015625	-187500.015625	-187500.015625	-187500.015625	-187500.015625	460.000000	444.000000	1019.000000	1608033876.099957
810	11848.123047	-14.796854	-187500.015625	-187500.015625	-187500.015625	-187500.015625	-187500.015625	-187500.015625	460.000000	444.000000	1018.000000	1608033876.099959
811	11814.483398	-53.554779	-187500.015625	-187500.015625	-187500.015625	-187500.015625	-187500.015625	-187500.015625	460.000000	444.000000	1018.000000	1608033876.099960
812	11856.281250	-33.169987	-187500.015625	-187500.015625	-187500.015625	-187500.015625	-187500.015625	-187500.015625	460.000000	444.000000	1018.000000	1608033876.099962
813	11914.038086	21.077694	-187500.015625	-187500.015625	-187500.015625	-187500.015625	-187500.015625	-187500.015625	460.000000	444.000000	1019.000000	1608033876.099963
814	11909.523438	32.588840	-187500.015625	-187500.015625	-187500.015625	-187500.015625	-187500.015625	-187500.015625	460.000000	444.000000	1018.000000	1608033876.099965
815	11848.659180	-12.785197	-187500.015625	-187500.015625	-187500.015625	-187500.015625	-187500.015625	-187500.015625	460.000000	444.000000	1018.000000	1608033876.099967
816	11816.002930	-49.978500	-187500.015625	-187500.015625	-187500.015625	-187500.015625	-187500.015625	-187500.015625	460.000000	444.000000	1018.000000	1608033876.099969
817	11855.499023	-34.846367	-187500.015625	-187500.015625	-187500.015625	-187500.015625	-187500.015625	-187500.015625	460.000000	444.000000	1019.000000	1608033876.099970
818	11912.584961	14.014544	-187500.015625	-187500.015625	-187500.015625	-187500.015625	-187500.015625	-187500.015625	460.000000	444.000000	1018.000000	1608033876.099972
819	11911.445312	31.895939	-187500.015625	-187500.015625	-187500.015625	-187500.015625	-187500.015625	-187500.015625	460.000000	444.000000	1018.000000	1608033876.099973
820	11856.102539	-2.481044	-187500.015625	-187500.015625	-187500.015625	-187500.015625	-187500.015625	-187500.015625	460.000000	444.000000	1018.000000	1608033876.099975
821	11814.058594	-51.297253	-187500.015625	-187500.015625	-187500.015625	-187500.015625	-187500.015625	-187500.015625	460.000000	444.000000	1018.000000	1608033876.099977
822	11843.026367	-49.307945	-187500.015625	-187500.015625	-187500.015625	-187500.015625	-187500.015625	-187500.015625	460.000000	444.000000	1019.000000	1608033876.099978
823	11906.192383	5.006791	-187500.015625	-187500.015625	-187500.015625	-187500.015625	-187500.015625	-187500.015625	460.000000	444.000000	1019.000000	1608033876.099980
824	11915.468750	36.790970	-187500.015625	-187500.015625	-187500.015625	-187500.015625	-187500.015625	-187500.015625	460.000000	444.000000	1018.000000	1608033876.099981
825	11854.940430	-6.414950	-187500.015625	-187500.015625	-187500.015625	-187500.015625	-187500.015625	-187500.015625	460.000000	443.000000	1019.000000	1608033876.099983
826	11821.077148	-43.474140	-187500.015625	-187500.015625	-187500.015625	-187500.015625	-187500.015625	-187500.015625	460.000000	445.000000	1018.000000	1608033876.099984
827	11849.777344	-34.622852	-187500.015625	-187500.015625	-187500.015625	-187500.015625	-187500.015625	-187500.015625	460.000000	444.000000	1018.000000	1608033876.099986
828	11907.175781	14.506282	-187500.015625	-187500.015625	-187500.015625	-187500.015625	-187500.015625	-187500.015625	460.000000	444.000000	1019.000000	1608033876.099988
829	11914.954102	39.272015	-187500.015625	-187500.015625	-187500.015625	-187500.015625	-187500.015625	-187500.015625	460.000000	444.000000	1019.000000	1608033876.099989
830	11855.767578	-1.765788	-187500.015625	-187500.015625	-187500.015625	-187500.015625	-187500.015625	-187500.015625	460.000000	444.000000	1018.000000	1608033876.099991
831	11817.523438	-45.642262	-187500.015625	-187500.015625	-187500.015625	-187500.015625	-187500.015625	-187500.015625	460.000000	444.000000	1018.000000	1608033876.099993
832	11848.301758	-39.808456	-187500.015625	-187500.015625	-187500.015625	-187500.015625	-187500.015625	-187500.015625	460.000000	443.000000	1019.000000	1608033876.099994
833	11905.321289	6.549061	-187500.015625	-187500.015625	-187500.015625	-187500.015625	-187500.015625	-187500.015625	460.000000	444.000000	1018.000000	1608033876.099995
834	11905.790039	22.307039	-187500.015625	-187500.015625	-187500.015625	-187500.015625	-187500.015625	-187500.015625	460.000000	445.000000	1018.000000	1608033876.099997
835	11858.806641	-7.443130	-187500.015625	-187500.015625	-187500.015625	-187500.015625	-187500.015625	-187500.015625	460.000000	444.000000	1018.000000	1608033876.099998
836	11824.966797	-40.210789	-187500.015625	-187500.015625	-187500.015625	-187500.015625	-187500.015625	-187500.015625	460.000000	444.000000	1019.000000	1608033876.100000
837	11851.296875	-35.472218	-187500.015625	-187500.015625	-187500.015625	-187500.015625	-187500.015625	-187500.015625	460.000000	444.000000	1019.000000	1608033876.100002
838	11908.204102	15.333296	-187500.015625	-187500.015625	-187500.015625	-187500.015625	-187500.015625	-187500.015625	460.000000	444.000000	1019.000000	1608033876.100004
839	11909.098633	31.359497	-187500.015625	-187500.015625	-187500.015625	-187500.015625	-187500.015625	-187500.015625	460.000000	444.000000	1018.000000	1608033876.100006
840	11852.257812	-7.130206	-187500.015625	-187500.015625	-187500.015625	-187500.015625	-187500.015625	-187500.015625	460.000000	443.000000	1018.000000	1608033876.100008
841	11816.137695	-42.200092	-187500.015625	-187500.015625	-187500.015625	-187500.015625	-187500.015625	-187500.015625	460.000000	445.000000	1019.000000	1608033876.100009
842	11849.330078	-32.991173	-187500.015625	-187500.015625	-187500.015625	-187500.015625	-187500.015625	-187500.015625	460.000000	444.000000	1018.000000	1608033876.579788
843	11911.110352	16.361477	-187500.015625	-187500.015625	-187500.015625	-187500.015625	-187500.015625	-187500.015625	460.000000	444.000000	1018.000000	1608033876.579897
844	11914.530273	36.254528	-187500.015625	-187500.015625	-187500.015625	-187500.015625	-187500.015625	-187500.015625	460.000000	445.000000	1020.000000	1608033876.579898
845	11860.081055	2.101064	-187500.015625	-187500.015625	-187500.015625	-187500.015625	-187500.015625	-187500.015625	460.000000	444.000000	1019.000000	1608033876.579900
846	11820.473633	-38.914387	-187500.015625	-187500.015625	-187500.015625	-187500.015625	-187500.015625	-187500.015625	460.000000	444.000000	1018.000000	1608033876.579902
847	11855.431641	-27.023258	-187500.015625	-187500.015625	-187500.015625	-187500.015625	-187500.015625	-187500.015625	460.000000	444.000000	1019.000000	1608033876.579903
848	11916.228516	23.469332	-187500.015625	-187500.015625	-187500.015625	-187500.015625	-187500.015625	-187500.015625	460.000000	443.000000	1019.000000	1608033876.579905
849	11915.491211	36.053364	-187500.015625	-187500.015625	-187500.015625	-187500.015625	-187500.015625	-187500.015625	460.000000	445.000000	1018.000000	1608033876.579906
850	11859.588867	-1.944602	-187500.015625	-187500.015625	-187500.015625	-187500.015625	-187500.015625	-187500.015625	460.000000	443.000000	1019.000000	1608033876.579908
851	11821.144531	-40.054325	-187500.015625	-187500.015625	-187500.015625	-187500.015625	-187500.015625	-187500.015625	460.000000	444.000000	1019.000000	1608033876.579910
852	11850.984375	-34.533443	-187500.015625	-187500.015625	-187500.015625	-187500.015625	-187500.015625	-187500.015625	460.000000	444.000000	1019.000000	1608033876.579911
853	11912.048828	15.065075	-187500.015625	-187500.015625	-187500.015625	-187500.015625	-187500.015625	-187500.015625	460.000000	444.000000	1017.000000	1608033876.579913
854	11914.686523	31.784180	-187500.015625	-187500.015625	-187500.015625	-187500.015625	-187500.015625	-187500.015625	460.000000	444.000000	1019.000000	1608033876.579915
855	11856.952148	-7.577241	-187500.015625	-187500.015625	-187500.015625	-187500.015625	-187500.015625	-187500.015625	460.000000	443.000000	1019.000000	1608033876.579916
856	11817.433594	-44.681137	-187500.015625	-187500.015625	-187500.015625	-187500.015625	-187500.015625	-187500.015625	460.000000	444.000000	1018.000000	1608033876.579918
857	11844.032227	-41.216614	-187500.015625	-187500.015625	-187500.015625	-187500.015625	-187500.015625	-187500.015625	460.000000	444.000000	1019.000000	1608033876.579919
858	11908.852539	12.651087	-187500.015625	-187500.015625	-187500.015625	-187500.015625	-187500.015625	-187500.015625	460.000000	444.000000	1018.000000	1608033876.579921
859	11915.893555	33.393505	-187500.015625	-187500.015625	-187500.015625	-187500.015625	-187500.015625	-187500.015625	460.000000	445.000000	1019.000000	1608033876.579922
860	11856.996094	-8.806587	-187500.015625	-187500.015625	-187500.015625	-187500.015625	-187500.015625	-187500.015625	460.000000	444.000000	1018.000000	1608033876.579924
861	11812.627930	-55.253510	-187500.015625	-187500.015625	-187500.015625	-187500.015625	-187500.015625	-187500.015625	460.000000	444.000000	1019.000000	1608033876.579930
862	11846.782227	-43.228271	-187500.015625	-187500.015625	-187500.015625	-187500.015625	-187500.015625	-187500.015625	460.000000	444.000000	1019.000000	1608033876.579931
863	11911.958984	9.141863	-187500.015625	-187500.015625	-187500.015625	-187500.015625	-187500.015625	-187500.015625	460.000000	444.000000	1018.000000	1608033876.579933
864	11919.156250	29.347839	-187500.015625	-187500.015625	-187500.015625	-187500.015625	-187500.015625	-187500.015625	460.000000	444.000000	1018.000000	1608033876.579934
865	11866.003906	-3.553927	-187500.015625	-187500.015625	-187500.015625	-187500.015625	-187500.015625	-187500.015625	460.000000	444.000000	1019.000000	1608033876.579936
866	11827.715820	-35.494568	-187500.015625	-187500.015625	-187500.015625	-187500.015625	-187500.015625	-187500.015625	460.000000	444.000000	1019.000000	1608033876.579938
867	11864.104492	-17.188492	-187500.015625	-187500.015625	-187500.015625	-187500.015625	-187500.015625	-187500.015625	460.000000	444.000000	1018.000000	1608033876.579939
868	11923.961914	31.493607	-187500.015625	-187500.015625	-187500.015625	-187500.015625	-187500.015625	-187500.015625	460.000000	444.000000	1018.000000	1608033876.579941
869	11929.416016	49.978500	-187500.015625	-187500.015625	-187500.015625	-187500.015625	-187500.015625	-187500.015625	460.000000	444.000000	1019.000000	1608033876.579942
870	11880.979492	19.267202	-187500.015625	-187500.015625	-187500.015625	-187500.015625	-187500.015625	-187500.015625	460.000000	444.000000	1019.000000	1608033876.579944
871	11838.131836	-25.749208	-187500.015625	-187500.015625	-187500.015625	-187500.015625	-187500.015625	-187500.015625	460.000000	444.000000	1019.000000	1608033876.579946
872	11865.646484	-19.647182	-187500.015625	-187500.015625	-187500.015625	-187500.015625	-187500.015625	-187500.015625	460.000000	444.000000	1018.000000	1608033876.579947
873	11927.829102	29.616060	-187500.015625	-187500.015625	-187500.015625	-187500.015625	-187500.015625	-187500.015625	460.000000	444.000000	1019.000000	1608033876.579949
874	11932.858398	46.983364	-187500.015625	-187500.015625	-187500.015625	-187500.015625	-187500.015625	-187500.015625	460.000000	445.000000	1018.000000	1608033876.579950
875	11878.566406	10.930002	-187500.015625	-187500.015625	-187500.015625	-187500.015625	-187500.015625	-187500.015625	460.000000	444.000000	1018.000000	1608033876.579952
876	11832.767578	-32.208862	-187500.015625	-187500.015625	-187500.015625	-187500.015625	-187500.015625	-187500.015625	460.000000	444.000000	1018.000000	1608033876.579953
877	11855.833984	-27.805569	-187500.015625	-187500.015625	-187500.015625	-187500.015625	-187500.015625	-187500.015625	460.000000	444.000000	1018.000000	1608033876.579955
878	11914.619141	21.010639	-187500.015625	-187500.015625	-187500.015625	-187500.015625	-187500.015625	-187500.015625	460.000000	444.000000	1018.000000	1608033876.579956
879	11918.776367	37.238007	-187500.015625	-187500.015625	-187500.015625	-187500.015625	-187500.015625	-187500.015625	460.000000	444.000000	1018.000000	1608033876.579958
880	11865.668945	-0.536442	-187500.015625	-187500.015625	-187500.015625	-187500.015625	-187500.015625	-187500.015625	460.000000	444.000000	1019.000000	1608033876.579960
881	11827.804688	-34.041706	-187500.015625	-187500.015625	-187500.015625	-187500.015625	-187500.015625	-187500.015625	460.000000	444.000000	1019.000000	1608033876.579961
882	11852.660156	-26.732685	-187500.015625	-187500.015625	-187500.015625	-187500.015625	-187500.015625	-187500.015625	460.000000	444.000000	1019.000000	1608033876.579963
883	11910.193359	16.584993	-187500.015625	-187500.015625	-187500.015625	-187500.015625	-187500.015625	-187500.015625	460.000000	444.000000	1019.000000	1608033876.579964
884	11920.430664	38.959087	-187500.015625	-187500.015625	-187500.015625	-187500.015625	-187500.015625	-187500.015625	460.000000	444.000000	1018.000000	1608033876.579966
885	11871.033203	9.745360	-187500.015625	-187500.015625	-187500.015625	-187500.015625	-187500.015625	-187500.015625	460.000000	444.000000	1018.000000	1608033876.579968
886	11827.961914	-30.554834	-187500.015625	-187500.015625	-187500.015625	-187500.015625	-187500.015625	-187500.015625	460.000000	444.000000	1019.000000	1608033876.579970
887	11844.278320	-35.360458	-187500.015625	-187500.015625	-187500.015625	-187500.015625	-187500.015625	-187500.015625	460.000000	444.000000	1018.000000	1608033876.579972
888	11901.610352	8.694828	-187500.015625	-187500.015625	-187500.015625	-187500.015625	-187500.015625	-187500.015625	460.000000	444.000000	1019.000000	1608033876.579973
889	11909.969727	29.616060	-187500.015625	-187500.015625	-187500.015625	-187500.015625	-187500.015625	-187500.015625	460.000000	442.000000	1018.000000	1608033876.579975
890	11862.651367	4.157424	-187500.015625	-187500.015625	-187500.015625	-187500.015625	-187500.015625	-187500.015625	460.000000	444.000000	1018.000000	1608033876.579976
891	11821.189453	-30.755999	-187500.015625	-187500.015625	-187500.015625	-187500.015625	-187500.015625	-187500.015625	460.000000	444.000000	1019.000000	1608033876.579978
892	11843.272461	-30.957165	-187500.015625	-187500.015625	-187500.015625	-187500.015625	-187500.015625	-187500.015625	460.000000	444.000000	1018.000000	1608033876.579980
893	11902.549805	12.762846	-187500.015625	-187500.015625	-187500.015625	-187500.015625	-187500.015625	-187500.015625	460.000000	444.000000	1018.000000	1608033876.579981
894	11910.909180	32.097103	-187500.015625	-187500.015625	-187500.015625	-187500.015625	-187500.015625	-187500.015625	460.000000	444.000000	1018.000000	1608033876.579983
895	11865.177734	5.945564	-187500.015625	-187500.015625	-187500.015625	-187500.015625	-187500.015625	-187500.015625	460.000000	443.000000	1019.000000	1608033876.579984
896	11813.633789	-41.440132	-187500.015625	-187500.015625	-187500.015625	-187500.015625	-187500.015625	-187500.015625	460.000000	444.000000	1019.000000	1608033876.579986
897	11835.292969	-42.736534	-187500.015625	-187500.015625	-187500.015625	-187500.015625	-187500.015625	-187500.015625	460.000000	444.000000	1019.000000	1608033876.579987
898	11899.978516	6.839633	-187500.015625	-187500.015625	-187500.015625	-187500.015625	-187500.015625	-187500.015625	460.000000	444.000000	1018.000000	1608033876.579989
899	11912.607422	34.622852	-187500.015625	-187500.015625	-187500.015625	-187500.015625	-187500.015625	-187500.015625	460.000000	444.000000	1019.000000	1608033876.579990
900	11859.298828	4.582108	-187500.015625	-187500.015625	-187500.015625	-187500.015625	-187500.015625	-187500.015625	460.000000	444.000000	1019.000000	1608033876.579992
901	11810.839844	-37.729744	-187500.015625	-187500.015625	-187500.015625	-187500.015625	-187500.015625	-187500.015625	460.000000	444.000000	1018.000000	1608033876.579993
902	11826.106445	-43.898823	-187500.015625	-187500.015625	-187500.015625	-187500.015625	-187500.015625	-187500.015625	460.000000	444.000000	1018.000000	1608033876.579995
903	11892.513672	9.141863	-187500.015625	-187500.015625	-187500.015625	-187500.015625	-187500.015625	-187500.015625	460.000000	444.000000	1019.000000	1608033876.579997
904	11916.117188	44.882301	-187500.015625	-187500.015625	-187500.015625	-187500.015625	-187500.015625	-187500.015625	460.000000	445.000000	1019.000000	1608033876.579998
905	11860.372070	7.689000	-187500.015625	-187500.015625	-187500.015625	-187500.015625	-187500.015625	-187500.015625	460.000000	444.000000	1018.000000	1608033876.580000
906	11805.208008	-42.736534	-187500.015625	-187500.015625	-187500.015625	-187500.015625	-187500.015625	-187500.015625	460.000000	444.000000	1018.000000	1608033876.580002
907	11823.156250	-41.887169	-187500.015625	-187500.015625	-187500.015625	-187500.015625	-187500.015625	-187500.015625	460.000000	444.000000	1018.000000	1608033876.580003
908	11888.579102	11.131168	-187500.015625	-187500.015625	-187500.015625	-187500.015625	-187500.015625	-187500.015625	460.000000	444.000000	1019.000000	1608033876.580005
909	11898.928711	30.554834	-187500.015625	-187500.015625	-187500.015625	-187500.015625	-187500.015625	-187500.015625	460.000000	445.000000	1018.000000	1608033876.580007
910	11850.067383	0.424683	-187500.015625	-187500.015625	-187500.015625	-187500.015625	-187500.015625	-187500.015625	460.000000	444.000000	1019.000000	1608033876.580009
911	11798.635742	-45.306984	-187500.015625	-187500.015625	-187500.015625	-187500.015625	-187500.015625	-187500.015625	460.000000	444.000000	1019.000000	1608033876.580010
912	11812.181641	-52.459541	-187500.015625	-187500.015625	-187500.015625	-187500.015625	-187500.015625	-187500.015625	460.000000	444.000000	1019.000000	1608033876.580012
913	11871.480469	-9.186566	-187500.015625	-187500.015625	-187500.015625	-187500.015625	-187500.015625	-187500.015625	460.000000	444.000000	1018.000000	1608033876.580013
914	11886.948242	16.897919	-187500.015625	-187500.015625	-187500.015625	-187500.015625	-187500.015625	-187500.015625	460.000000	444.000000	1019.000000	1608033876.580015
915	11835.740234	-16.853214	-187500.015625	-187500.015625	-187500.015625	-187500.015625	-187500.015625	-187500.015625	460.000000	442.000000	1019.000000	1608033876.580016
916	11788.958008	-57.533390	-187500.015625	-187500.015625	-187500.015625	-187500.015625	-187500.015625	-187500.015625	460.000000	444.000000	1018.000000	1608033876.580018
917	11807.152344	-59.567398	-187500.015625	-187500.015625	-187500.015625	-187500.015625	-187500.015625	-187500.015625	460.000000	444.000000	1018.000000	1608033876.580020
918	11870.474609	-10.862947	-187500.015625	-187500.015625	-187500.015625	-187500.015625	-187500.015625	-187500.015625	460.000000	443.000000	1018.000000	1608033876.580021
919	11883.729492	13.433398	-187500.015625	-187500.015625	-187500.015625	-187500.015625	-187500.015625	-187500.015625	460.000000	444.000000	1019.000000	1608033876.580023
920	11838.667969	-10.997058	-187500.015625	-187500.015625	-187500.015625	-187500.015625	-187500.015625	-187500.015625	460.000000	444.000000	1019.000000	1608033876.580024
921	11793.249023	-50.827866	-187500.015625	-187500.015625	-187500.015625	-187500.015625	-187500.015625	-187500.015625	460.000000	444.000000	1018.000000	1608033876.580026
922	11809.387695	-54.515903	-187500.015625	-187500.015625	-187500.015625	-187500.015625	-187500.015625	-187500.015625	460.000000	444.000000	1018.000000	1608033876.580027
923	11867.971680	-10.147692	-187500.015625	-187500.015625	-187500.015625	-187500.015625	-187500.015625	-187500.015625	460.000000	444.000000	1019.000000	1608033876.580029
924	11881.874023	13.254584	-187500.015625	-187500.015625	-187500.015625	-187500.015625	-187500.015625	-187500.015625	460.000000	444.000000	1019.000000	1608033876.580030
925	11835.896484	-16.026199	-187500.015625	-187500.015625	-187500.015625	-187500.015625	-187500.015625	-187500.015625	460.000000	444.000000	1018.000000	1608033876.580032
926	11788.219727	-60.528522	-187500.015625	-187500.015625	-187500.015625	-187500.015625	-187500.015625	-187500.015625	460.000000	444.000000	1019.000000	1608033876.580034
927	11808.336914	-59.880322	-187500.015625	-187500.015625	-187500.015625	-187500.015625	-187500.015625	-187500.015625	460.000000	444.000000	1019.000000	1608033876.580035
928	11871.055664	-10.415913	-187500.015625	-187500.015625	-187500.015625	-187500.015625	-187500.015625	-187500.015625	460.000000	444.000000	1018.000000	1608033876.580037
929	11883.214844	15.266241	-187500.015625	-187500.015625	-187500.015625	-187500.015625	-187500.015625	-187500.015625	460.000000	444.000000	1019.000000	1608033876.580038
930	11836.030273	-12.919308	-187500.015625	-187500.015625	-187500.015625	-187500.015625	-187500.015625	-187500.015625	460.000000	444.000000	1018.000000	1608033876.580040
931	11785.962891	-54.672363	-187500.015625	-187500.015625	-187500.015625	-187500.015625	-187500.015625	-187500.015625	460.000000	444.000000	1018.000000	1608033876.580042
932	11798.836914	-62.316662	-187500.015625	-187500.015625	-187500.015625	-187500.015625	-187500.015625	-187500.015625	460.000000	444.000000	1018.000000	1608033876.580044
933	11862.875000	-18.015505	-187500.015625	-187500.015625	-187500.015625	-187500.015625	-187500.015625	-187500.015625	460.000000	443.000000	1019.000000	1608033876.580045
934	11895.374023	23.871662	-187500.015625	-187500.015625	-187500.015625	-187500.015625	-187500.015625	-187500.015625	460.000000	444.000000	1019.000000	1608033876.580047
935	11855.454102	-1.005828	-187500.015625	-187500.015625	-187500.015625	-187500.015625	-187500.015625	-187500.015625	460.000000	444.000000	1018.000000	1608033876.580048
936	11798.210938	-55.074696	-187500.015625	-187500.015625	-187500.015625	-187500.015625	-187500.015625	-187500.015625	460.000000	444.000000	1018.000000	1608033876.580050
937	11812.002930	-57.131058	-187500.015625	-187500.015625	-187500.015625	-187500.015625	-187500.015625	-187500.015625	460.000000	444.000000	1019.000000	1608033876.580052
938	11868.753906	-11.332334	-187500.015625	-187500.015625	-187500.015625	-187500.015625	-187500.015625	-187500.015625	460.000000	444.000000	1018.000000	1608033876.580053
939	11879.817383	9.499491	-187500.015625	-187500.015625	-187500.015625	-187500.015625	-187500.015625	-187500.015625	460.000000	445.000000	1018.000000	1608033876.580055
940	11832.521484	-20.429493	-187500.015625	-187500.015625	-187500.015625	-187500.015625	-187500.015625	-187500.015625	460.000000	444.000000	1018.000000	1608033876.580056
941	11776.083008	-68.396332	-187500.015625	-187500.015625	-187500.015625	-187500.015625	-187500.015625	-187500.015625	460.000000	444.000000	1019.000000	1608033876.580058
942	11792.199219	-73.917213	-187500.015625	-187500.015625	-187500.015625	-187500.015625	-187500.015625	-187500.015625	460.000000	444.000000	1019.000000	1608033876.580060
943	11856.952148	-30.331316	-187500.015625	-187500.015625	-187500.015625	-187500.015625	-187500.015625	-187500.015625	460.000000	444.000000	1018.000000	1608033876.580061
944	11887.819336	9.253622	-187500.015625	-187500.015625	-187500.015625	-187500.015625	-187500.015625	-187500.015625	460.000000	443.000000	1019.000000	1608033876.580063
945	11852.772461	-9.499491	-187500.015625	-187500.015625	-187500.015625	-187500.015625	-187500.015625	-187500.015625	460.000000	444.000000	1018.000000	1608033876.580065
946	11803.217773	-54.001812	-187500.015625	-187500.015625	-187500.015625	-187500.015625	-187500.015625	-187500.015625	460.000000	445.000000	1018.000000	1608033876.580066
947	11811.085938	-63.858932	-187500.015625	-187500.015625	-187500.015625	-187500.015625	-187500.015625	-187500.015625	460.000000	444.000000	1018.000000	1608033876.580068
948	11866.965820	-23.111704	-187500.015625	-187500.015625	-187500.015625	-187500.015625	-187500.015625	-187500.015625	460.000000	444.000000	1019.000000	1608033876.580070
949	11891.485352	8.694828	-187500.015625	-187500.015625	-187500.015625	-187500.015625	-187500.015625	-187500.015625	460.000000	445.000000	1018.000000	1608033876.580071
950	11848.279297	-15.802683	-187500.015625	-187500.015625	-187500.015625	-187500.015625	-187500.015625	-187500.015625	460.000000	444.000000	1019.000000	1608033876.580073
951	11794.210938	-62.361366	-187500.015625	-187500.015625	-187500.015625	-187500.015625	-187500.015625	-187500.015625	460.000000	444.000000	1019.000000	1608033876.580074
952	11805.274414	-68.977478	-187500.015625	-187500.015625	-187500.015625	-187500.015625	-187500.015625	-187500.015625	460.000000	444.000000	1019.000000	1608033876.580076
953	11873.537109	-18.998981	-187500.015625	-187500.015625	-187500.015625	-187500.015625	-187500.015625	-187500.015625	460.000000	444.000000	1017.000000	1608033876.580078
954	11900.716797	18.574299	-187500.015625	-187500.015625	-187500.015625	-187500.015625	-187500.015625	-187500.015625	460.000000	444.000000	1018.000000	1608033876.580080
955	11858.851562	-4.626811	-187500.015625	-187500.015625	-187500.015625	-187500.015625	-187500.015625	-187500.015625	460.000000	444.000000	1018.000000	1608033876.580082
956	11803.106445	-53.308910	-187500.015625	-187500.015625	-187500.015625	-187500.015625	-187500.015625	-187500.015625	460.000000	443.000000	1019.000000	1608033876.580083
957	11811.913086	-60.327354	-187500.015625	-187500.015625	-187500.015625	-187500.015625	-187500.015625	-187500.015625	460.000000	444.000000	1019.000000	1608033876.580085
958	11871.681641	-18.060209	-187500.015625	-187500.015625	-187500.015625	-187500.015625	-187500.015625	-187500.015625	460.000000	443.000000	1018.000000	1608033876.580086
959	11899.241211	15.780331	-187500.015625	-187500.015625	-187500.015625	-187500.015625	-187500.015625	-187500.015625	460.000000	444.000000	1017.000000	1608033876.580088
960	11860.729492	0.938773	-187500.015625	-187500.015625	-187500.015625	-187500.015625	-187500.015625	-187500.015625	460.000000	444.000000	1019.000000	1608033876.580090
961	11805.631836	-44.792892	-187500.015625	-187500.015625	-187500.015625	-187500.015625	-187500.015625	-187500.015625	460.000000	444.000000	1019.000000	1608033876.580091
962	11812.404297	-57.198112	-187500.015625	-187500.015625	-187500.015625	-187500.015625	-187500.015625	-187500.015625	460.000000	444.000000	1018.000000	1608033877.060149
963	11875.772461	-11.444093	-187500.015625	-187500.015625	-187500.015625	-187500.015625	-187500.015625	-187500.015625	460.000000	444.000000	1018.000000	1608033877.060221
964	11904.829102	24.676325	-187500.015625	-187500.015625	-187500.015625	-187500.015625	-187500.015625	-187500.015625	460.000000	444.000000	1019.000000	1608033877.060259
965	11862.540039	-0.961125	-187500.015625	-187500.015625	-187500.015625	-187500.015625	-187500.015625	-187500.015625	460.000000	444.000000	1019.000000	1608033877.060260
966	11802.905273	-54.761772	-187500.015625	-187500.015625	-187500.015625	-187500.015625	-187500.015625	-187500.015625	460.000000	444.000000	1018.000000	1608033877.060262
967	11814.081055	-63.680119	-187500.015625	-187500.015625	-187500.015625	-187500.015625	-187500.015625	-187500.015625	460.000000	444.000000	1019.000000	1608033877.060264
968	11874.050781	-21.256508	-187500.015625	-187500.015625	-187500.015625	-187500.015625	-187500.015625	-187500.015625	460.000000	443.000000	1019.000000	1608033877.060265
969	11897.408203	11.108816	-187500.015625	-187500.015625	-187500.015625	-187500.015625	-187500.015625	-187500.015625	460.000000	444.000000	1019.000000	1608033877.060267
970	11855.185547	-11.041761	-187500.015625	-187500.015625	-187500.015625	-187500.015625	-187500.015625	-187500.015625	460.000000	444.000000	1018.000000	1608033877.060268
971	11801.452148	-56.259338	-187500.015625	-187500.015625	-187500.015625	-187500.015625	-187500.015625	-187500.015625	460.000000	444.000000	1018.000000	1608033877.060270
972	11812.471680	-58.539215	-187500.015625	-187500.015625	-187500.015625	-187500.015625	-187500.015625	-187500.015625	460.000000	444.000000	1018.000000	1608033877.060271
973	11870.809570	-19.043686	-187500.015625	-187500.015625	-187500.015625	-187500.015625	-187500.015625	-187500.015625	460.000000	444.000000	1019.000000	1608033877.060273
974	11898.257812	12.472273	-187500.015625	-187500.015625	-187500.015625	-187500.015625	-187500.015625	-187500.015625	460.000000	444.000000	1019.000000	1608033877.060275
975	11860.349609	-8.270145	-187500.015625	-187500.015625	-187500.015625	-187500.015625	-187500.015625	-187500.015625	460.000000	444.000000	1018.000000	1608033877.060276
976	11810.907227	-47.922138	-187500.015625	-187500.015625	-187500.015625	-187500.015625	-187500.015625	-187500.015625	460.000000	444.000000	1018.000000	1608033877.060278
977	11817.500977	-57.287518	-187500.015625	-187500.015625	-187500.015625	-187500.015625	-187500.015625	-187500.015625	460.000000	444.000000	1019.000000	1608033877.060280
978	11875.615234	-21.032991	-187500.015625	-187500.015625	-187500.015625	-187500.015625	-187500.015625	-187500.015625	460.000000	444.000000	1018.000000	1608033877.060283
979	11897.966797	6.571413	-187500.015625	-187500.015625	-187500.015625	-187500.015625	-187500.015625	-187500.015625	460.000000	444.000000	1019.000000	1608033877.060285
980	11856.504883	-12.874604	-187500.015625	-187500.015625	-187500.015625	-187500.015625	-187500.015625	-187500.015625	460.000000	444.000000	1018.000000	1608033877.060286
981	11794.433594	-64.708298	-187500.015625	-187500.015625	-187500.015625	-187500.015625	-187500.015625	-187500.015625	460.000000	444.000000	1018.000000	1608033877.060288
982	11800.021484	-73.112556	-187500.015625	-187500.015625	-187500.015625	-187500.015625	-187500.015625	-187500.015625	460.000000	444.000000	1018.000000	1608033877.060290
983	11863.657227	-25.637449	-187500.015625	-187500.015625	-187500.015625	-187500.015625	-187500.015625	-187500.015625	460.000000	444.000000	1018.000000	1608033877.060291
984	11893.899414	8.337200	-187500.015625	-187500.015625	-187500.015625	-187500.015625	-187500.015625	-187500.015625	460.000000	444.000000	1019.000000	1608033877.060293
985	11864.394531	-2.145767	-187500.015625	-187500.015625	-187500.015625	-187500.015625	-187500.015625	-187500.015625	460.000000	444.000000	1018.000000	1608033877.060294
986	11813.165039	-39.786102	-187500.015625	-187500.015625	-187500.015625	-187500.015625	-187500.015625	-187500.015625	460.000000	444.000000	1018.000000	1608033877.060296
987	11815.645508	-53.152447	-187500.015625	-187500.015625	-187500.015625	-187500.015625	-187500.015625	-187500.015625	460.000000	444.000000	1019.000000	1608033877.060297
988	11873.715820	-14.081598	-187500.015625	-187500.015625	-187500.015625	-187500.015625	-187500.015625	-187500.015625	460.000000	444.000000	1017.000000	1608033877.060299
989	11904.158203	22.910538	-187500.015625	-187500.015625	-187500.015625	-187500.015625	-187500.015625	-187500.015625	460.000000	444.000000	1018.000000	1608033877.060301
990	11868.060547	7.554889	-187500.015625	-187500.015625	-187500.015625	-187500.015625	-187500.015625	-187500.015625	460.000000	444.000000	1019.000000	1608033877.060302
991	11809.790039	-40.233139	-187500.015625	-187500.015625	-187500.015625	-187500.015625	-187500.015625	-187500.015625	460.000000	444.000000	1019.000000	1608033877.060304
992	11807.040039	-56.460503	-187500.015625	-187500.015625	-187500.015625	-187500.015625	-187500.015625	-187500.015625	460.000000	444.000000	1017.000000	1608033877.060305
993	11867.501953	-17.926098	-187500.015625	-187500.015625	-187500.015625	-187500.015625	-187500.015625	-187500.015625	460.000000	443.000000	1019.000000	1608033877.060307
994	11899.286133	15.176834	-187500.015625	-187500.015625	-187500.015625	-187500.015625	-187500.015625	-187500.015625	460.000000	444.000000	1019.000000	1608033877.060308
995	11867.791992	3.598631	-187500.015625	-187500.015625	-187500.015625	-187500.015625	-187500.015625	-187500.015625	460.000000	444.000000	1018.000000	1608033877.060310
996	11809.521484	-44.345860	-187500.015625	-187500.015625	-187500.015625	-187500.015625	-187500.015625	-187500.015625	460.000000	444.000000	1017.000000	1608033877.060312
997	11801.094727	-68.865723	-187500.015625	-187500.015625	-187500.015625	-187500.015625	-187500.015625	-187500.015625	460.000000	444.000000	1019.000000	1608033877.060313
998	11859.343750	-31.694773	-187500.015625	-187500.015625	-187500.015625	-187500.015625	-187500.015625	-187500.015625	460.000000	443.000000	1019.000000	1608033877.060315
999	11896.112305	8.158386	-187500.015625	-187500.015625	-187500.015625	-187500.015625	-187500.015625	-187500.015625	460.000000	444.000000	1019.000000	1608033877.060316
1000	11859.790039	-11.689962	-187500.015625	-187500.015625	-187500.015625	-187500.015625	-187500.015625	-187500.015625	460.000000	444.000000	1018.000000	1608033877.060318
1001	11808.045898	-52.347782	-187500.015625	-187500.015625	-187500.015625	-187500.015625	-187500.015625	-187500.015625	460.000000	444.000000	1018.000000	1608033877.060320
1002	11811.287109	-63.121323	-187500.015625	-187500.015625	-187500.015625	-187500.015625	-187500.015625	-187500.015625	460.000000	444.000000	1019.000000	1608033877.060322
1003	11872.106445	-17.903748	-187500.015625	-187500.015625	-187500.015625	-187500.015625	-187500.015625	-187500.015625	460.000000	443.000000	1019.000000	1608033877.060323
1004	11900.000977	15.355648	-187500.015625	-187500.015625	-187500.015625	-187500.015625	-187500.015625	-187500.015625	460.000000	444.000000	1019.000000	1608033877.060325
1005	11864.373047	-0.692904	-187500.015625	-187500.015625	-187500.015625	-187500.015625	-187500.015625	-187500.015625	460.000000	444.000000	1018.000000	1608033877.060327
1006	11807.979492	-48.123302	-187500.015625	-187500.015625	-187500.015625	-187500.015625	-187500.015625	-187500.015625	460.000000	444.000000	1019.000000	1608033877.060328
1007	11805.877930	-62.629585	-187500.015625	-187500.015625	-187500.015625	-187500.015625	-187500.015625	-187500.015625	460.000000	444.000000	1019.000000	1608033877.060330
1008	11862.852539	-21.390619	-187500.015625	-187500.015625	-187500.015625	-187500.015625	-187500.015625	-187500.015625	460.000000	444.000000	1019.000000	1608033877.060331
1009	11899.397461	20.809473	-187500.015625	-187500.015625	-187500.015625	-187500.015625	-187500.015625	-187500.015625	460.000000	444.000000	1018.000000	1608033877.060333
1010	11869.177734	5.096198	-187500.015625	-187500.015625	-187500.015625	-187500.015625	-187500.015625	-187500.015625	460.000000	444.000000	1019.000000	1608033877.060334
1011	11816.786133	-37.886204	-187500.015625	-187500.015625	-187500.015625	-187500.015625	-187500.015625	-187500.015625	460.000000	444.000000	1019.000000	1608033877.060336
1012	11810.459961	-58.561569	-187500.015625	-187500.015625	-187500.015625	-187500.015625	-187500.015625	-187500.015625	460.000000	444.000000	1019.000000	1608033877.060338
1013	11865.713867	-20.161272	-187500.015625	-187500.015625	-187500.015625	-187500.015625	-187500.015625	-187500.015625	460.000000	443.000000	1019.000000	1608033877.060339
1014	11897.430664	20.049515	-187500.015625	-187500.015625	-187500.015625	-187500.015625	-187500.015625	-187500.015625	460.000000	444.000000	1018.000000	1608033877.060341
1015	11869.312500	10.304153	-187500.015625	-187500.015625	-187500.015625	-187500.015625	-187500.015625	-187500.015625	460.000000	444.000000	1018.000000	1608033877.060342
1016	11815.400391	-36.522751	-187500.015625	-187500.015625	-187500.015625	-187500.015625	-187500.015625	-187500.015625	460.000000	444.000000	1019.000000	1608033877.060344
1017	11812.717773	-52.057213	-187500.015625	-187500.015625	-187500.015625	-187500.015625	-187500.015625	-187500.015625	460.000000	444.000000	1018.000000	1608033877.060347
1018	11872.531250	-9.141863	-187500.015625	-187500.015625	-187500.015625	-187500.015625	-187500.015625	-187500.015625	460.000000	444.000000	1018.000000	1608033877.060349
1019	11909.992188	31.381847	-187500.015625	-187500.015625	-187500.015625	-187500.015625	-187500.015625	-187500.015625	460.000000	444.000000	1019.000000	1608033877.060350
1020	11879.482422	17.344954	-187500.015625	-187500.015625	-187500.015625	-187500.015625	-187500.015625	-187500.015625	460.000000	444.000000	1019.000000	1608033877.060352
1021	11820.250000	-30.286613	-187500.015625	-187500.015625	-187500.015625	-187500.015625	-187500.015625	-187500.015625	460.000000	444.000000	1018.000000	1608033877.060354
1022	11811.465820	-51.096085	-187500.015625	-187500.015625	-187500.015625	-187500.015625	-187500.015625	-187500.015625	460.000000	444.000000	1018.000000	1608033877.060355
1023	11867.590820	-13.209881	-187500.015625	-187500.015625	-187500.015625	-187500.015625	-187500.015625	-187500.015625	460.000000	443.000000	1019.000000	1608033877.060357
1024	11904.829102	24.408104	-187500.015625	-187500.015625	-187500.015625	-187500.015625	-187500.015625	-187500.015625	460.000000	444.000000	1019.000000	1608033877.060360
1025	11871.145508	1.832843	-187500.015625	-187500.015625	-187500.015625	-187500.015625	-187500.015625	-187500.015625	460.000000	444.000000	1018.000000	1608033877.060361
1026	11811.175781	-48.615044	-187500.015625	-187500.015625	-187500.015625	-187500.015625	-187500.015625	-187500.015625	460.000000	444.000000	1019.000000	1608033877.060363
1027	11807.844727	-61.266129	-187500.015625	-187500.015625	-187500.015625	-187500.015625	-187500.015625	-187500.015625	460.000000	444.000000	1018.000000	1608033877.060365
1028	11861.600586	-24.966898	-187500.015625	-187500.015625	-187500.015625	-187500.015625	-187500.015625	-187500.015625	460.000000	444.000000	1018.000000	1608033877.060366
1029	11898.190430	13.232232	-187500.015625	-187500.015625	-187500.015625	-187500.015625	-187500.015625	-187500.015625	460.000000	444.000000	1018.000000	1608033877.060368
1030	11872.374023	7.353724	-187500.015625	-187500.015625	-187500.015625	-187500.015625	-187500.015625	-187500.015625	460.000000	444.000000	1019.000000	1608033877.060369
1031	11811.376953	-40.434303	-187500.015625	-187500.015625	-187500.015625	-187500.015625	-187500.015625	-187500.015625	460.000000	443.000000	1019.000000	1608033877.060371
1032	11801.765625	-61.243778	-187500.015625	-187500.015625	-187500.015625	-187500.015625	-187500.015625	-187500.015625	460.000000	444.000000	1019.000000	1608033877.060372
1033	11858.471680	-23.134054	-187500.015625	-187500.015625	-187500.015625	-187500.015625	-187500.015625	-187500.015625	460.000000	444.000000	1018.000000	1608033877.060374
1034	11895.217773	15.109778	-187500.015625	-187500.015625	-187500.015625	-187500.015625	-187500.015625	-187500.015625	460.000000	444.000000	1019.000000	1608033877.060376
1035	11866.003906	1.721084	-187500.015625	-187500.015625	-187500.015625	-187500.015625	-187500.015625	-187500.015625	460.000000	443.000000	1019.000000	1608033877.060377
1036	11807.040039	-47.765675	-187500.015625	-187500.015625	-187500.015625	-187500.015625	-187500.015625	-187500.015625	460.000000	444.000000	1018.000000	1608033877.060379
1037	11804.514648	-61.154369	-187500.015625	-187500.015625	-187500.015625	-187500.015625	-187500.015625	-187500.015625	460.000000	445.000000	1019.000000	1608033877.060380
1038	11858.449219	-27.023258	-187500.015625	-187500.015625	-187500.015625	-187500.015625	-187500.015625	-187500.015625	460.000000	443.000000	1019.000000	1608033877.060382
1039	11897.699219	13.433398	-187500.015625	-187500.015625	-187500.015625	-187500.015625	-187500.015625	-187500.015625	460.000000	444.000000	1019.000000	1608033877.060384
1040	11871.837891	7.018447	-187500.015625	-187500.015625	-187500.015625	-187500.015625	-187500.015625	-187500.015625	460.000000	444.000000	1018.000000	1608033877.060385
1041	11814.528320	-38.266186	-187500.015625	-187500.015625	-187500.015625	-187500.015625	-187500.015625	-187500.015625	460.000000	444.000000	1018.000000	1608033877.060387
1042	11804.670898	-59.880322	-187500.015625	-187500.015625	-187500.015625	-187500.015625	-187500.015625	-187500.015625	460.000000	444.000000	1019.000000	1608033877.060388
1043	11855.164062	-29.437246	-187500.015625	-187500.015625	-187500.015625	-187500.015625	-187500.015625	-187500.015625	460.000000	444.000000	1019.000000	1608033877.060390
1044	11892.156250	10.818244	-187500.015625	-187500.015625	-187500.015625	-187500.015625	-187500.015625	-187500.015625	460.000000	444.000000	1019.000000	1608033877.060392
1045	11862.651367	-0.447035	-187500.015625	-187500.015625	-187500.015625	-187500.015625	-187500.015625	-187500.015625	460.000000	444.000000	1019.000000	1608033877.060393
1046	11805.028320	-43.518845	-187500.015625	-187500.015625	-187500.015625	-187500.015625	-187500.015625	-187500.015625	460.000000	444.000000	1019.000000	1608033877.060394
1047	11798.479492	-59.388584	-187500.015625	-187500.015625	-187500.015625	-187500.015625	-187500.015625	-187500.015625	460.000000	444.000000	1018.000000	1608033877.060397
1048	11857.465820	-20.764771	-187500.015625	-187500.015625	-187500.015625	-187500.015625	-187500.015625	-187500.015625	460.000000	444.000000	1018.000000	1608033877.060398
1049	11900.158203	21.971764	-187500.015625	-187500.015625	-187500.015625	-187500.015625	-187500.015625	-187500.015625	460.000000	444.000000	1019.000000	1608033877.060400
1050	11873.067383	10.661781	-187500.015625	-187500.015625	-187500.015625	-187500.015625	-187500.015625	-187500.015625	460.000000	444.000000	1018.000000	1608033877.060402
1051	11814.259766	-34.756962	-187500.015625	-187500.015625	-187500.015625	-187500.015625	-187500.015625	-187500.015625	460.000000	444.000000	1019.000000	1608033877.060403
1052	11804.112305	-54.068867	-187500.015625	-187500.015625	-187500.015625	-187500.015625	-187500.015625	-187500.015625	460.000000	444.000000	1018.000000	1608033877.060405
1053	11850.715820	-25.950375	-187500.015625	-187500.015625	-187500.015625	-187500.015625	-187500.015625	-187500.015625	460.000000	444.000000	1018.000000	1608033877.060406
1054	11888.579102	13.187529	-187500.015625	-187500.015625	-187500.015625	-187500.015625	-187500.015625	-187500.015625	460.000000	444.000000	1019.000000	1608033877.060408
1055	11866.294922	7.733703	-187500.015625	-187500.015625	-187500.015625	-187500.015625	-187500.015625	-187500.015625	460.000000	444.000000	1019.000000	1608033877.060410
1056	11809.297852	-40.009621	-187500.015625	-187500.015625	-187500.015625	-187500.015625	-187500.015625	-187500.015625	460.000000	444.000000	1019.000000	1608033877.060411
1057	11797.451172	-68.753967	-187500.015625	-187500.015625	-187500.015625	-187500.015625	-187500.015625	-187500.015625	460.000000	444.000000	1018.000000	1608033877.060413
1058	11853.934570	-37.372116	-187500.015625	-187500.015625	-187500.015625	-187500.015625	-187500.015625	-187500.015625	460.000000	443.000000	1019.000000	1608033877.060414
1059	11899.263672	5.297363	-187500.015625	-187500.015625	-187500.015625	-187500.015625	-187500.015625	-187500.015625	460.000000	444.000000	1019.000000	1608033877.060416
1060	11881.539062	8.359552	-187500.015625	-187500.015625	-187500.015625	-187500.015625	-187500.015625	-187500.015625	460.000000	444.000000	1019.000000	1608033877.060418
1061	11822.150391	-37.729744	-187500.015625	-187500.015625	-187500.015625	-187500.015625	-187500.015625	-187500.015625	460.000000	444.000000	1018.000000	1608033877.060419
1062	11799.440430	-68.821022	-187500.015625	-187500.015625	-187500.015625	-187500.015625	-187500.015625	-187500.015625	460.000000	444.000000	1018.000000	1608033877.060421
1063	11848.525391	-39.786102	-187500.015625	-187500.015625	-187500.015625	-187500.015625	-187500.015625	-187500.015625	460.000000	444.000000	1019.000000	1608033877.060422
1064	11889.808594	1.072884	-187500.015625	-187500.015625	-187500.015625	-187500.015625	-187500.015625	-187500.015625	460.000000	444.000000	1018.000000	1608033877.060424
1065	11871.972656	-0.223517	-187500.015625	-187500.015625	-187500.015625	-187500.015625	-187500.015625	-187500.015625	460.000000	444.000000	1018.000000	1608033877.060426
1066	11817.835938	-40.926044	-187500.015625	-187500.015625	-187500.015625	-187500.015625	-187500.015625	-187500.015625	460.000000	443.000000	1019.000000	1608033877.060427
1067	11806.548828	-61.132019	-187500.015625	-187500.015625	-187500.015625	-187500.015625	-187500.015625	-187500.015625	460.000000	444.000000	1019.000000	1608033877.060429
1068	11858.672852	-31.068924	-187500.015625	-187500.015625	-187500.015625	-187500.015625	-187500.015625	-187500.015625	460.000000	443.000000	1018.000000	1608033877.060430
1069	11902.839844	11.220575	-187500.015625	-187500.015625	-187500.015625	-187500.015625	-187500.015625	-187500.015625	460.000000	444.000000	1018.000000	1608033877.060432
1070	11887.506836	10.952354	-187500.015625	-187500.015625	-187500.015625	-187500.015625	-187500.015625	-187500.015625	460.000000	444.000000	1018.000000	1608033877.060434
1071	11827.603516	-34.242870	-187500.015625	-187500.015625	-187500.015625	-187500.015625	-187500.015625	-187500.015625	460.000000	443.000000	1018.000000	1608033877.060436
1072	11805.810547	-65.177681	-187500.015625	-187500.015625	-187500.015625	-187500.015625	-187500.015625	-187500.015625	460.000000	444.000000	1019.000000	1608033877.060438
1073	11854.583008	-34.734612	-187500.015625	-187500.015625	-187500.015625	-187500.015625	-187500.015625	-187500.015625	460.000000	443.000000	1019.000000	1608033877.060439
1074	11898.167969	10.460616	-187500.015625	-187500.015625	-187500.015625	-187500.015625	-187500.015625	-187500.015625	460.000000	444.000000	1017.000000	1608033877.060441
1075	11884.109375	14.640392	-187500.015625	-187500.015625	-187500.015625	-187500.015625	-187500.015625	-187500.015625	460.000000	444.000000	1019.000000	1608033877.060442
1076	11823.200195	-32.812359	-187500.015625	-187500.015625	-187500.015625	-187500.015625	-187500.015625	-187500.015625	460.000000	444.000000	1019.000000	1608033877.060444
1077	11804.358398	-62.070793	-187500.015625	-187500.015625	-187500.015625	-187500.015625	-187500.015625	-187500.015625	460.000000	444.000000	1019.000000	1608033877.060445
1078	11854.805664	-32.253567	-187500.015625	-187500.015625	-187500.015625	-187500.015625	-187500.015625	-187500.015625	460.000000	444.000000	1019.000000	1608033877.060447
1079	11897.453125	10.259450	-187500.015625	-187500.015625	-187500.015625	-187500.015625	-187500.015625	-187500.015625	460.000000	444.000000	1019.000000	1608033877.060449
1080	11877.135742	4.559756	-187500.015625	-187500.015625	-187500.015625	-187500.015625	-187500.015625	-187500.015625	460.000000	444.000000	1019.000000	1608033877.060450
1081	11818.328125	-42.177742	-187500.015625	-187500.015625	-187500.015625	-187500.015625	-187500.015625	-187500.015625	460.000000	443.000000	1018.000000	1608033877.060452
1082	11796.087891	-71.279709	-187500.015625	-187500.015625	-187500.015625	-187500.015625	-187500.015625	-187500.015625	460.000000	444.000000	1018.000000	1608033877.060453
1083	11847.519531	-35.986309	-187500.015625	-187500.015625	-187500.015625	-187500.015625	-187500.015625	-187500.015625	460.000000	444.000000	1019.000000	1608033877.539727
1084	11897.229492	11.980535	-187500.015625	-187500.015625	-187500.015625	-187500.015625	-187500.015625	-187500.015625	460.000000	444.000000	1019.000000	1608033877.539825
1085	11879.884766	10.371209	-187500.015625	-187500.015625	-187500.015625	-187500.015625	-187500.015625	-187500.015625	460.000000	444.000000	1018.000000	1608033877.539836
1086	11823.290039	-32.387676	-187500.015625	-187500.015625	-187500.015625	-187500.015625	-187500.015625	-187500.015625	460.000000	443.000000	1018.000000	1608033877.539837
1087	11799.686523	-66.183510	-187500.015625	-187500.015625	-187500.015625	-187500.015625	-187500.015625	-187500.015625	460.000000	444.000000	1019.000000	1608033877.539839
1088	11852.861328	-33.706429	-187500.015625	-187500.015625	-187500.015625	-187500.015625	-187500.015625	-187500.015625	460.000000	444.000000	1018.000000	1608033877.539840
1089	11900.448242	13.254584	-187500.015625	-187500.015625	-187500.015625	-187500.015625	-187500.015625	-187500.015625	460.000000	444.000000	1018.000000	1608033877.539842
1090	11884.198242	16.428532	-187500.015625	-187500.015625	-187500.015625	-187500.015625	-187500.015625	-187500.015625	460.000000	444.000000	1018.000000	1608033877.539844
1091	11828.609375	-22.441151	-187500.015625	-187500.015625	-187500.015625	-187500.015625	-187500.015625	-187500.015625	460.000000	444.000000	1019.000000	1608033877.539846
1092	11802.525391	-55.342918	-187500.015625	-187500.015625	-187500.015625	-187500.015625	-187500.015625	-187500.015625	460.000000	444.000000	1019.000000	1608033877.539847
1093	11848.927734	-31.381847	-187500.015625	-187500.015625	-187500.015625	-187500.015625	-187500.015625	-187500.015625	460.000000	444.000000	1017.000000	1608033877.539849
1094	11904.941406	20.183624	-187500.015625	-187500.015625	-187500.015625	-187500.015625	-187500.015625	-187500.015625	460.000000	444.000000	1018.000000	1608033877.539853
1095	11886.076172	15.042724	-187500.015625	-187500.015625	-187500.015625	-187500.015625	-187500.015625	-187500.015625	460.000000	444.000000	1019.000000	1608033877.539855
1096	11825.033203	-32.790009	-187500.015625	-187500.015625	-187500.015625	-187500.015625	-187500.015625	-187500.015625	460.000000	444.000000	1018.000000	1608033877.539856
1097	11808.090820	-51.833694	-187500.015625	-187500.015625	-187500.015625	-187500.015625	-187500.015625	-187500.015625	460.000000	444.000000	1019.000000	1608033877.539858
1098	11852.861328	-25.190414	-187500.015625	-187500.015625	-187500.015625	-187500.015625	-187500.015625	-187500.015625	460.000000	443.000000	1019.000000	1608033877.539860
1099	11896.648438	16.540291	-187500.015625	-187500.015625	-187500.015625	-187500.015625	-187500.015625	-187500.015625	460.000000	444.000000	1018.000000	1608033877.539861
1100	11884.556641	22.485853	-187500.015625	-187500.015625	-187500.015625	-187500.015625	-187500.015625	-187500.015625	460.000000	444.000000	1018.000000	1608033877.539863
1101	11829.235352	-19.848349	-187500.015625	-187500.015625	-187500.015625	-187500.015625	-187500.015625	-187500.015625	460.000000	444.000000	1019.000000	1608033877.539864
1102	11810.482422	-47.966843	-187500.015625	-187500.015625	-187500.015625	-187500.015625	-187500.015625	-187500.015625	460.000000	444.000000	1019.000000	1608033877.539866
1103	11857.510742	-24.676325	-187500.015625	-187500.015625	-187500.015625	-187500.015625	-187500.015625	-187500.015625	460.000000	444.000000	1018.000000	1608033877.539867
1104	11900.538086	13.165177	-187500.015625	-187500.015625	-187500.015625	-187500.015625	-187500.015625	-187500.015625	460.000000	444.000000	1018.000000	1608033877.539869
1105	11885.785156	14.439226	-187500.015625	-187500.015625	-187500.015625	-187500.015625	-187500.015625	-187500.015625	460.000000	444.000000	1019.000000	1608033877.539871
1106	11832.006836	-24.072828	-187500.015625	-187500.015625	-187500.015625	-187500.015625	-187500.015625	-187500.015625	460.000000	444.000000	1019.000000	1608033877.539872
1107	11809.632812	-54.314735	-187500.015625	-187500.015625	-187500.015625	-187500.015625	-187500.015625	-187500.015625	460.000000	444.000000	1018.000000	1608033877.539874
1108	11849.240234	-36.478046	-187500.015625	-187500.015625	-187500.015625	-187500.015625	-187500.015625	-187500.015625	460.000000	444.000000	1018.000000	1608033877.539875
1109	11897.855469	10.728837	-187500.015625	-187500.015625	-187500.015625	-187500.015625	-187500.015625	-187500.015625	460.000000	443.000000	1018.000000	1608033877.539877
1110	11886.277344	16.048552	-187500.015625	-187500.015625	-187500.015625	-187500.015625	-187500.015625	-187500.015625	460.000000	444.000000	1018.000000	1608033877.539878
1111	11832.566406	-19.825996	-187500.015625	-187500.015625	-187500.015625	-187500.015625	-187500.015625	-187500.015625	460.000000	444.000000	1019.000000	1608033877.539880
1112	11809.566406	-50.514942	-187500.015625	-187500.015625	-187500.015625	-187500.015625	-187500.015625	-187500.015625	460.000000	444.000000	1019.000000	1608033877.539882
1113	11852.861328	-31.158331	-187500.015625	-187500.015625	-187500.015625	-187500.015625	-187500.015625	-187500.015625	460.000000	444.000000	1019.000000	1608033877.539883
1114	11905.007812	18.976631	-187500.015625	-187500.015625	-187500.015625	-187500.015625	-187500.015625	-187500.015625	460.000000	444.000000	1019.000000	1608033877.539885
1115	11890.568359	20.675364	-187500.015625	-187500.015625	-187500.015625	-187500.015625	-187500.015625	-187500.015625	460.000000	444.000000	1018.000000	1608033877.539886
1116	11838.489258	-16.361477	-187500.015625	-187500.015625	-187500.015625	-187500.015625	-187500.015625	-187500.015625	460.000000	444.000000	1020.000000	1608033877.539888
1117	11815.579102	-45.843426	-187500.015625	-187500.015625	-187500.015625	-187500.015625	-187500.015625	-187500.015625	460.000000	444.000000	1019.000000	1608033877.539890
1118	11856.817383	-24.944546	-187500.015625	-187500.015625	-187500.015625	-187500.015625	-187500.015625	-187500.015625	460.000000	444.000000	1018.000000	1608033877.539892
1119	11905.566406	20.071865	-187500.015625	-187500.015625	-187500.015625	-187500.015625	-187500.015625	-187500.015625	460.000000	444.000000	1019.000000	1608033877.539893
1120	11890.993164	21.323563	-187500.015625	-187500.015625	-187500.015625	-187500.015625	-187500.015625	-187500.015625	460.000000	444.000000	1019.000000	1608033877.539895
1121	11829.571289	-24.899843	-187500.015625	-187500.015625	-187500.015625	-187500.015625	-187500.015625	-187500.015625	460.000000	443.000000	1019.000000	1608033877.539897
1122	11808.336914	-47.072773	-187500.015625	-187500.015625	-187500.015625	-187500.015625	-187500.015625	-187500.015625	460.000000	444.000000	1018.000000	1608033877.539898
1123	11849.396484	-25.570395	-187500.015625	-187500.015625	-187500.015625	-187500.015625	-187500.015625	-187500.015625	460.000000	444.000000	1017.000000	1608033877.539900
1124	11898.705078	18.060209	-187500.015625	-187500.015625	-187500.015625	-187500.015625	-187500.015625	-187500.015625	460.000000	444.000000	1019.000000	1608033877.539901
1125	11890.255859	25.480988	-187500.015625	-187500.015625	-187500.015625	-187500.015625	-187500.015625	-187500.015625	460.000000	444.000000	1019.000000	1608033877.539903
1126	11833.281250	-17.456713	-187500.015625	-187500.015625	-187500.015625	-187500.015625	-187500.015625	-187500.015625	460.000000	444.000000	1018.000000	1608033877.539905
1127	11802.749023	-51.967804	-187500.015625	-187500.015625	-187500.015625	-187500.015625	-187500.015625	-187500.015625	460.000000	444.000000	1018.000000	1608033877.539906
1128	11840.076172	-35.583977	-187500.015625	-187500.015625	-187500.015625	-187500.015625	-187500.015625	-187500.015625	460.000000	444.000000	1018.000000	1608033877.539908
1129	11890.300781	9.901822	-187500.015625	-187500.015625	-187500.015625	-187500.015625	-187500.015625	-187500.015625	460.000000	444.000000	1019.000000	1608033877.539909
1130	11883.103516	19.021334	-187500.015625	-187500.015625	-187500.015625	-187500.015625	-187500.015625	-187500.015625	460.000000	444.000000	1019.000000	1608033877.539911
1131	11830.353516	-18.708410	-187500.015625	-187500.015625	-187500.015625	-187500.015625	-187500.015625	-187500.015625	460.000000	444.000000	1018.000000	1608033877.539912
1132	11804.469727	-51.319603	-187500.015625	-187500.015625	-187500.015625	-187500.015625	-187500.015625	-187500.015625	460.000000	444.000000	1019.000000	1608033877.539914
1133	11841.082031	-35.628681	-187500.015625	-187500.015625	-187500.015625	-187500.015625	-187500.015625	-187500.015625	460.000000	444.000000	1018.000000	1608033877.539916
1134	11890.680664	9.097159	-187500.015625	-187500.015625	-187500.015625	-187500.015625	-187500.015625	-187500.015625	460.000000	444.000000	1019.000000	1608033877.539917
1135	11880.711914	12.338162	-187500.015625	-187500.015625	-187500.015625	-187500.015625	-187500.015625	-187500.015625	460.000000	444.000000	1018.000000	1608033877.539919
1136	11821.054688	-34.667553	-187500.015625	-187500.015625	-187500.015625	-187500.015625	-187500.015625	-187500.015625	460.000000	443.000000	1018.000000	1608033877.539920
1137	11790.791016	-67.926949	-187500.015625	-187500.015625	-187500.015625	-187500.015625	-187500.015625	-187500.015625	460.000000	444.000000	1018.000000	1608033877.539922
1138	11830.844727	-43.027107	-187500.015625	-187500.015625	-187500.015625	-187500.015625	-187500.015625	-187500.015625	460.000000	444.000000	1019.000000	1608033877.539924
1139	11880.018555	1.162291	-187500.015625	-187500.015625	-187500.015625	-187500.015625	-187500.015625	-187500.015625	460.000000	444.000000	1018.000000	1608033877.539925
1140	11874.586914	8.694828	-187500.015625	-187500.015625	-187500.015625	-187500.015625	-187500.015625	-187500.015625	460.000000	444.000000	1018.000000	1608033877.539927
1141	11823.200195	-27.939680	-187500.015625	-187500.015625	-187500.015625	-187500.015625	-187500.015625	-187500.015625	460.000000	443.000000	1019.000000	1608033877.539929
1142	11794.590820	-61.132019	-187500.015625	-187500.015625	-187500.015625	-187500.015625	-187500.015625	-187500.015625	460.000000	444.000000	1019.000000	1608033877.539931
1143	11838.846680	-34.600498	-187500.015625	-187500.015625	-187500.015625	-187500.015625	-187500.015625	-187500.015625	460.000000	444.000000	1018.000000	1608033877.539932
1144	11892.111328	12.584032	-187500.015625	-187500.015625	-187500.015625	-187500.015625	-187500.015625	-187500.015625	460.000000	444.000000	1018.000000	1608033877.539934
1145	11885.338867	19.893051	-187500.015625	-187500.015625	-187500.015625	-187500.015625	-187500.015625	-187500.015625	460.000000	444.000000	1018.000000	1608033877.539936
1146	11826.039062	-24.855139	-187500.015625	-187500.015625	-187500.015625	-187500.015625	-187500.015625	-187500.015625	460.000000	443.000000	1019.000000	1608033877.539937
1147	11792.735352	-63.680119	-187500.015625	-187500.015625	-187500.015625	-187500.015625	-187500.015625	-187500.015625	460.000000	444.000000	1019.000000	1608033877.539939
1148	11830.196289	-43.787067	-187500.015625	-187500.015625	-187500.015625	-187500.015625	-187500.015625	-187500.015625	460.000000	444.000000	1019.000000	1608033877.539940
1149	11886.277344	6.459654	-187500.015625	-187500.015625	-187500.015625	-187500.015625	-187500.015625	-187500.015625	460.000000	444.000000	1018.000000	1608033877.539942
1150	11878.632812	12.271108	-187500.015625	-187500.015625	-187500.015625	-187500.015625	-187500.015625	-187500.015625	460.000000	444.000000	1019.000000	1608033877.539943
1151	11822.239258	-29.258432	-187500.015625	-187500.015625	-187500.015625	-187500.015625	-187500.015625	-187500.015625	460.000000	444.000000	1019.000000	1608033877.539945
1152	11795.685547	-61.377888	-187500.015625	-187500.015625	-187500.015625	-187500.015625	-187500.015625	-187500.015625	460.000000	444.000000	1018.000000	1608033877.539947
1153	11833.839844	-45.105820	-187500.015625	-187500.015625	-187500.015625	-187500.015625	-187500.015625	-187500.015625	460.000000	444.000000	1018.000000	1608033877.539948
1154	11889.339844	3.866852	-187500.015625	-187500.015625	-187500.015625	-187500.015625	-187500.015625	-187500.015625	460.000000	444.000000	1018.000000	1608033877.539950
1155	11887.394531	16.942621	-187500.015625	-187500.015625	-187500.015625	-187500.015625	-187500.015625	-187500.015625	460.000000	444.000000	1019.000000	1608033877.539951
1156	11832.342773	-22.977592	-187500.015625	-187500.015625	-187500.015625	-187500.015625	-187500.015625	-187500.015625	460.000000	444.000000	1018.000000	1608033877.539953
1157	11799.776367	-57.980423	-187500.015625	-187500.015625	-187500.015625	-187500.015625	-187500.015625	-187500.015625	460.000000	444.000000	1019.000000	1608033877.539954
1158	11832.029297	-48.346821	-187500.015625	-187500.015625	-187500.015625	-187500.015625	-187500.015625	-187500.015625	460.000000	444.000000	1019.000000	1608033877.539956
1159	11886.992188	-3.129244	-187500.015625	-187500.015625	-187500.015625	-187500.015625	-187500.015625	-187500.015625	460.000000	444.000000	1018.000000	1608033877.539958
1160	11883.729492	9.477139	-187500.015625	-187500.015625	-187500.015625	-187500.015625	-187500.015625	-187500.015625	460.000000	444.000000	1019.000000	1608033877.539959
1161	11831.135742	-25.972727	-187500.015625	-187500.015625	-187500.015625	-187500.015625	-187500.015625	-187500.015625	460.000000	443.000000	1018.000000	1608033877.539961
1162	11796.311523	-61.847275	-187500.015625	-187500.015625	-187500.015625	-187500.015625	-187500.015625	-187500.015625	460.000000	444.000000	1018.000000	1608033877.539962
1163	11832.878906	-43.116512	-187500.015625	-187500.015625	-187500.015625	-187500.015625	-187500.015625	-187500.015625	460.000000	444.000000	1018.000000	1608033877.539964
1164	11886.880859	4.895032	-187500.015625	-187500.015625	-187500.015625	-187500.015625	-187500.015625	-187500.015625	460.000000	444.000000	1018.000000	1608033877.539966
1165	11881.494141	13.522805	-187500.015625	-187500.015625	-187500.015625	-187500.015625	-187500.015625	-187500.015625	460.000000	444.000000	1018.000000	1608033877.539968
1166	11819.892578	-34.891071	-187500.015625	-187500.015625	-187500.015625	-187500.015625	-187500.015625	-187500.015625	460.000000	443.000000	1019.000000	1608033877.539969
1167	11790.857422	-64.685944	-187500.015625	-187500.015625	-187500.015625	-187500.015625	-187500.015625	-187500.015625	460.000000	444.000000	1019.000000	1608033877.539971
1168	11832.856445	-41.395428	-187500.015625	-187500.015625	-187500.015625	-187500.015625	-187500.015625	-187500.015625	460.000000	444.000000	1018.000000	1608033877.539973
1169	11890.635742	4.716218	-187500.015625	-187500.015625	-187500.015625	-187500.015625	-187500.015625	-187500.015625	460.000000	444.000000	1019.000000	1608033877.539974
1170	11887.663086	13.053418	-187500.015625	-187500.015625	-187500.015625	-187500.015625	-187500.015625	-187500.015625	460.000000	444.000000	1019.000000	1608033877.539976
1171	11836.992188	-19.535423	-187500.015625	-187500.015625	-187500.015625	-187500.015625	-187500.015625	-187500.015625	460.000000	443.000000	1018.000000	1608033877.539978
1172	11801.027344	-55.208805	-187500.015625	-187500.015625	-187500.015625	-187500.015625	-187500.015625	-187500.015625	460.000000	445.000000	1018.000000	1608033877.539979
1173	11829.370117	-43.943527	-187500.015625	-187500.015625	-187500.015625	-187500.015625	-187500.015625	-187500.015625	460.000000	444.000000	1018.000000	1608033877.539981
1174	11886.344727	6.437302	-187500.015625	-187500.015625	-187500.015625	-187500.015625	-187500.015625	-187500.015625	460.000000	444.000000	1019.000000	1608033877.539982
1175	11894.525391	28.230251	-187500.015625	-187500.015625	-187500.015625	-187500.015625	-187500.015625	-187500.015625	460.000000	444.000000	1018.000000	1608033877.539984
1176	11839.628906	-15.333296	-187500.015625	-187500.015625	-187500.015625	-187500.015625	-187500.015625	-187500.015625	460.000000	443.000000	1019.000000	1608033877.539986
1177	11803.576172	-53.733593	-187500.015625	-187500.015625	-187500.015625	-187500.015625	-187500.015625	-187500.015625	460.000000	444.000000	1018.000000	1608033877.539987
1178	11837.617188	-40.143730	-187500.015625	-187500.015625	-187500.015625	-187500.015625	-187500.015625	-187500.015625	460.000000	444.000000	1018.000000	1608033877.539989
1179	11898.146484	9.857119	-187500.015625	-187500.015625	-187500.015625	-187500.015625	-187500.015625	-187500.015625	460.000000	443.000000	1019.000000	1608033877.539990
1180	11894.837891	20.876528	-187500.015625	-187500.015625	-187500.015625	-187500.015625	-187500.015625	-187500.015625	460.000000	444.000000	1019.000000	1608033877.539992
1181	11837.997070	-17.412008	-187500.015625	-187500.015625	-187500.015625	-187500.015625	-187500.015625	-187500.015625	460.000000	444.000000	1019.000000	1608033877.539994
1182	11801.809570	-50.045555	-187500.015625	-187500.015625	-187500.015625	-187500.015625	-187500.015625	-187500.015625	460.000000	444.000000	1019.000000	1608033877.539995
1183	11834.108398	-36.902729	-187500.015625	-187500.015625	-187500.015625	-187500.015625	-187500.015625	-187500.015625	460.000000	444.000000	1018.000000	1608033877.539997
1184	11887.283203	5.051494	-187500.015625	-187500.015625	-187500.015625	-187500.015625	-187500.015625	-187500.015625	460.000000	444.000000	1018.000000	1608033877.539998
1185	11886.166016	14.483930	-187500.015625	-187500.015625	-187500.015625	-187500.015625	-187500.015625	-187500.015625	460.000000	444.000000	1018.000000	1608033877.540000
1186	11833.661133	-19.758942	-187500.015625	-187500.015625	-187500.015625	-187500.015625	-187500.015625	-187500.015625	460.000000	443.000000	1019.000000	1608033877.540001
1187	11796.177734	-55.678192	-187500.015625	-187500.015625	-187500.015625	-187500.015625	-187500.015625	-187500.015625	460.000000	444.000000	1019.000000	1608033877.540004
1188	11824.854492	-46.357517	-187500.015625	-187500.015625	-187500.015625	-187500.015625	-187500.015625	-187500.015625	460.000000	444.000000	1017.000000	1608033877.540006
1189	11878.632812	-4.291535	-187500.015625	-187500.015625	-187500.015625	-187500.015625	-187500.015625	-187500.015625	460.000000	444.000000	1018.000000	1608033877.540007
1190	11883.840820	13.701619	-187500.015625	-187500.015625	-187500.015625	-187500.015625	-187500.015625	-187500.015625	460.000000	444.000000	1019.000000	1608033877.540009
1191	11836.611328	-18.529596	-187500.015625	-187500.015625	-187500.015625	-187500.015625	-187500.015625	-187500.015625	460.000000	443.000000	1018.000000	1608033877.540010
1192	11799.575195	-55.253510	-187500.015625	-187500.015625	-187500.015625	-187500.015625	-187500.015625	-187500.015625	460.000000	444.000000	1018.000000	1608033877.540012
1193	11832.365234	-42.892998	-187500.015625	-187500.015625	-187500.015625	-187500.015625	-187500.015625	-187500.015625	460.000000	444.000000	1017.000000	1608033877.540013
1194	11890.210938	4.291535	-187500.015625	-187500.015625	-187500.015625	-187500.015625	-187500.015625	-187500.015625	460.000000	443.000000	1019.000000	1608033877.540015
1195	11891.775391	16.227365	-187500.015625	-187500.015625	-187500.015625	-187500.015625	-187500.015625	-187500.015625	460.000000	444.000000	1019.000000	1608033877.540016
1196	11842.266602	-15.467406	-187500.015625	-187500.015625	-187500.015625	-187500.015625	-187500.015625	-187500.015625	460.000000	444.000000	1018.000000	1608033877.540018
1197	11799.932617	-57.399277	-187500.015625	-187500.015625	-187500.015625	-187500.015625	-187500.015625	-187500.015625	460.000000	444.000000	1018.000000	1608033877.540020
1198	11830.331055	-43.943527	-187500.015625	-187500.015625	-187500.015625	-187500.015625	-187500.015625	-187500.015625	460.000000	444.000000	1019.000000	1608033877.540021
1199	11884.288086	3.263355	-187500.015625	-187500.015625	-187500.015625	-187500.015625	-187500.015625	-187500.015625	460.000000	444.000000	1018.000000	1608033877.540023
1200	11888.535156	22.374096	-187500.015625	-187500.015625	-187500.015625	-187500.015625	-187500.015625	-187500.015625	460.000000	444.000000	1018.000000	1608033877.540025
1201	11839.271484	-10.237099	-187500.015625	-187500.015625	-187500.015625	-187500.015625	-187500.015625	-187500.015625	460.000000	443.000000	1018.000000	1608033877.540026
1202	11801.295898	-47.452751	-187500.015625	-187500.015625	-187500.015625	-187500.015625	-187500.015625	-187500.015625	460.000000	444.000000	1018.000000	1608033877.540028
1203	11831.090820	-38.914387	-187500.015625	-187500.015625	-187500.015625	-187500.015625	-187500.015625	-187500.015625	460.000000	444.000000	1018.000000	1608033878.019200
1204	11884.623047	2.257526	-187500.015625	-187500.015625	-187500.015625	-187500.015625	-187500.015625	-187500.015625	460.000000	444.000000	1018.000000	1608033878.019330
1205	11888.422852	19.356609	-187500.015625	-187500.015625	-187500.015625	-187500.015625	-187500.015625	-187500.015625	460.000000	444.000000	1019.000000	1608033878.019332
1206	11844.144531	-5.923212	-187500.015625	-187500.015625	-187500.015625	-187500.015625	-187500.015625	-187500.015625	460.000000	443.000000	1019.000000	1608033878.019334
1207	11804.469727	-46.424572	-187500.015625	-187500.015625	-187500.015625	-187500.015625	-187500.015625	-187500.015625	460.000000	444.000000	1018.000000	1608033878.019336
1208	11822.150391	-49.129131	-187500.015625	-187500.015625	-187500.015625	-187500.015625	-187500.015625	-187500.015625	460.000000	444.000000	1018.000000	1608033878.019338
1209	11879.884766	-0.916421	-187500.015625	-187500.015625	-187500.015625	-187500.015625	-187500.015625	-187500.015625	460.000000	443.000000	1019.000000	1608033878.019340
1210	11890.479492	21.390619	-187500.015625	-187500.015625	-187500.015625	-187500.015625	-187500.015625	-187500.015625	460.000000	444.000000	1019.000000	1608033878.019362
1211	11841.373047	-12.651087	-187500.015625	-187500.015625	-187500.015625	-187500.015625	-187500.015625	-187500.015625	460.000000	444.000000	1018.000000	1608033878.019364
1212	11803.173828	-49.531464	-187500.015625	-187500.015625	-187500.015625	-187500.015625	-187500.015625	-187500.015625	460.000000	444.000000	1018.000000	1608033878.019365
1213	11825.435547	-48.480930	-187500.015625	-187500.015625	-187500.015625	-187500.015625	-187500.015625	-187500.015625	460.000000	444.000000	1019.000000	1608033878.019367
1214	11877.359375	-7.979572	-187500.015625	-187500.015625	-187500.015625	-187500.015625	-187500.015625	-187500.015625	460.000000	444.000000	1019.000000	1608033878.019368
1215	11879.504883	5.096198	-187500.015625	-187500.015625	-187500.015625	-187500.015625	-187500.015625	-187500.015625	460.000000	444.000000	1018.000000	1608033878.019370
1216	11833.572266	-22.776426	-187500.015625	-187500.015625	-187500.015625	-187500.015625	-187500.015625	-187500.015625	460.000000	444.000000	1018.000000	1608033878.019372
1217	11797.943359	-52.995983	-187500.015625	-187500.015625	-187500.015625	-187500.015625	-187500.015625	-187500.015625	460.000000	444.000000	1019.000000	1608033878.019373
1218	11818.596680	-50.783161	-187500.015625	-187500.015625	-187500.015625	-187500.015625	-187500.015625	-187500.015625	460.000000	444.000000	1019.000000	1608033878.019375
1219	11879.371094	-1.654029	-187500.015625	-187500.015625	-187500.015625	-187500.015625	-187500.015625	-187500.015625	460.000000	443.000000	1018.000000	1608033878.019377
1220	11889.965820	16.003849	-187500.015625	-187500.015625	-187500.015625	-187500.015625	-187500.015625	-187500.015625	460.000000	444.000000	1018.000000	1608033878.019378
1221	11838.623047	-19.803644	-187500.015625	-187500.015625	-187500.015625	-187500.015625	-187500.015625	-187500.015625	460.000000	443.000000	1019.000000	1608033878.019379
1222	11795.037109	-57.734554	-187500.015625	-187500.015625	-187500.015625	-187500.015625	-187500.015625	-187500.015625	460.000000	444.000000	1019.000000	1608033878.019381
1223	11827.715820	-41.171913	-187500.015625	-187500.015625	-187500.015625	-187500.015625	-187500.015625	-187500.015625	460.000000	444.000000	1018.000000	1608033878.019383
1224	11887.394531	7.778407	-187500.015625	-187500.015625	-187500.015625	-187500.015625	-187500.015625	-187500.015625	460.000000	443.000000	1019.000000	1608033878.019384
1225	11893.630859	24.922194	-187500.015625	-187500.015625	-187500.015625	-187500.015625	-187500.015625	-187500.015625	460.000000	444.000000	1019.000000	1608033878.019386
1226	11846.200195	-4.515052	-187500.015625	-187500.015625	-187500.015625	-187500.015625	-187500.015625	-187500.015625	460.000000	444.000000	1018.000000	1608033878.019404
1227	11800.960938	-47.497456	-187500.015625	-187500.015625	-187500.015625	-187500.015625	-187500.015625	-187500.015625	460.000000	444.000000	1018.000000	1608033878.019405
1228	11821.904297	-45.843426	-187500.015625	-187500.015625	-187500.015625	-187500.015625	-187500.015625	-187500.015625	461.000000	443.000000	1019.000000	1608033878.019407
1229	11880.644531	1.944602	-187500.015625	-187500.015625	-187500.015625	-187500.015625	-187500.015625	-187500.015625	460.000000	443.000000	1019.000000	1608033878.019408
1230	11895.106445	25.749208	-187500.015625	-187500.015625	-187500.015625	-187500.015625	-187500.015625	-187500.015625	460.000000	444.000000	1018.000000	1608033878.019410
1231	11852.391602	-1.922250	-187500.015625	-187500.015625	-187500.015625	-187500.015625	-187500.015625	-187500.015625	460.000000	444.000000	1018.000000	1608033878.019412
1232	11812.583984	-38.534405	-187500.015625	-187500.015625	-187500.015625	-187500.015625	-187500.015625	-187500.015625	460.000000	444.000000	1019.000000	1608033878.019413
1233	11831.805664	-37.774448	-187500.015625	-187500.015625	-187500.015625	-187500.015625	-187500.015625	-187500.015625	460.000000	444.000000	1019.000000	1608033878.019437
1234	11893.117188	10.840595	-187500.015625	-187500.015625	-187500.015625	-187500.015625	-187500.015625	-187500.015625	460.000000	443.000000	1019.000000	1608033878.019439
1235	11903.868164	32.588840	-187500.015625	-187500.015625	-187500.015625	-187500.015625	-187500.015625	-187500.015625	460.000000	444.000000	1019.000000	1608033878.019441
1236	11859.186523	6.951392	-187500.015625	-187500.015625	-187500.015625	-187500.015625	-187500.015625	-187500.015625	460.000000	444.000000	1018.000000	1608033878.019443
1237	11818.596680	-29.213730	-187500.015625	-187500.015625	-187500.015625	-187500.015625	-187500.015625	-187500.015625	460.000000	445.000000	1019.000000	1608033878.019444
1238	11835.672852	-34.131111	-187500.015625	-187500.015625	-187500.015625	-187500.015625	-187500.015625	-187500.015625	460.000000	444.000000	1019.000000	1608033878.019446
1239	11889.786133	7.778407	-187500.015625	-187500.015625	-187500.015625	-187500.015625	-187500.015625	-187500.015625	460.000000	443.000000	1018.000000	1608033878.019447
1240	11901.275391	30.688944	-187500.015625	-187500.015625	-187500.015625	-187500.015625	-187500.015625	-187500.015625	460.000000	444.000000	1018.000000	1608033878.019449
1241	11850.358398	-4.604459	-187500.015625	-187500.015625	-187500.015625	-187500.015625	-187500.015625	-187500.015625	460.000000	443.000000	1017.000000	1608033878.019450
1242	11805.408203	-42.892998	-187500.015625	-187500.015625	-187500.015625	-187500.015625	-187500.015625	-187500.015625	460.000000	444.000000	1019.000000	1608033878.019452
1243	11825.480469	-41.395428	-187500.015625	-187500.015625	-187500.015625	-187500.015625	-187500.015625	-187500.015625	460.000000	444.000000	1019.000000	1608033878.019469
1244	11884.623047	5.051494	-187500.015625	-187500.015625	-187500.015625	-187500.015625	-187500.015625	-187500.015625	460.000000	444.000000	1018.000000	1608033878.019471
1245	11902.817383	35.539272	-187500.015625	-187500.015625	-187500.015625	-187500.015625	-187500.015625	-187500.015625	460.000000	444.000000	1018.000000	1608033878.019472
1246	11856.012695	3.799796	-187500.015625	-187500.015625	-187500.015625	-187500.015625	-187500.015625	-187500.015625	460.000000	443.000000	1019.000000	1608033878.019474
1247	11808.515625	-40.881340	-187500.015625	-187500.015625	-187500.015625	-187500.015625	-187500.015625	-187500.015625	460.000000	444.000000	1019.000000	1608033878.019476
1248	11826.262695	-41.462486	-187500.015625	-187500.015625	-187500.015625	-187500.015625	-187500.015625	-187500.015625	460.000000	444.000000	1018.000000	1608033878.019477
1249	11885.316406	6.549061	-187500.015625	-187500.015625	-187500.015625	-187500.015625	-187500.015625	-187500.015625	460.000000	443.000000	1019.000000	1608033878.019500
1250	11900.291992	34.399334	-187500.015625	-187500.015625	-187500.015625	-187500.015625	-187500.015625	-187500.015625	460.000000	444.000000	1019.000000	1608033878.019502
1251	11854.113281	4.224480	-187500.015625	-187500.015625	-187500.015625	-187500.015625	-187500.015625	-187500.015625	460.000000	443.000000	1017.000000	1608033878.019503
1252	11807.733398	-38.042667	-187500.015625	-187500.015625	-187500.015625	-187500.015625	-187500.015625	-187500.015625	460.000000	444.000000	1018.000000	1608033878.019505
1253	11824.788086	-40.143730	-187500.015625	-187500.015625	-187500.015625	-187500.015625	-187500.015625	-187500.015625	460.000000	444.000000	1019.000000	1608033878.019506
1254	11884.041992	4.112721	-187500.015625	-187500.015625	-187500.015625	-187500.015625	-187500.015625	-187500.015625	460.000000	444.000000	1019.000000	1608033878.019508
1255	11896.559570	24.072828	-187500.015625	-187500.015625	-187500.015625	-187500.015625	-187500.015625	-187500.015625	460.000000	444.000000	1018.000000	1608033878.019510
1256	11852.838867	-3.173948	-187500.015625	-187500.015625	-187500.015625	-187500.015625	-187500.015625	-187500.015625	460.000000	443.000000	1018.000000	1608033878.019511
1257	11811.264648	-37.752094	-187500.015625	-187500.015625	-187500.015625	-187500.015625	-187500.015625	-187500.015625	460.000000	444.000000	1018.000000	1608033878.019514
1258	11824.720703	-41.440132	-187500.015625	-187500.015625	-187500.015625	-187500.015625	-187500.015625	-187500.015625	460.000000	444.000000	1018.000000	1608033878.019516
1259	11883.148438	0.759959	-187500.015625	-187500.015625	-187500.015625	-187500.015625	-187500.015625	-187500.015625	460.000000	443.000000	1018.000000	1608033878.019518
1260	11896.246094	22.217632	-187500.015625	-187500.015625	-187500.015625	-187500.015625	-187500.015625	-187500.015625	460.000000	444.000000	1017.000000	1608033878.019519
1261	11851.744141	-2.861023	-187500.015625	-187500.015625	-187500.015625	-187500.015625	-187500.015625	-187500.015625	460.000000	444.000000	1018.000000	1608033878.019521
1262	11802.882812	-43.764713	-187500.015625	-187500.015625	-187500.015625	-187500.015625	-187500.015625	-187500.015625	460.000000	444.000000	1018.000000	1608033878.019522
1263	11821.524414	-39.003792	-187500.015625	-187500.015625	-187500.015625	-187500.015625	-187500.015625	-187500.015625	460.000000	444.000000	1019.000000	1608033878.019524
1264	11882.142578	6.437302	-187500.015625	-187500.015625	-187500.015625	-187500.015625	-187500.015625	-187500.015625	460.000000	443.000000	1019.000000	1608033878.019547
1265	11898.906250	32.588840	-187500.015625	-187500.015625	-187500.015625	-187500.015625	-187500.015625	-187500.015625	460.000000	444.000000	1019.000000	1608033878.019549
1266	11853.152344	4.135073	-187500.015625	-187500.015625	-187500.015625	-187500.015625	-187500.015625	-187500.015625	460.000000	444.000000	1019.000000	1608033878.019551
1267	11808.470703	-37.372116	-187500.015625	-187500.015625	-187500.015625	-187500.015625	-187500.015625	-187500.015625	460.000000	444.000000	1018.000000	1608033878.019552
1268	11820.674805	-42.691830	-187500.015625	-187500.015625	-187500.015625	-187500.015625	-187500.015625	-187500.015625	460.000000	444.000000	1018.000000	1608033878.019554
1269	11876.799805	-1.139939	-187500.015625	-187500.015625	-187500.015625	-187500.015625	-187500.015625	-187500.015625	460.000000	443.000000	1019.000000	1608033878.019556
1270	11894.279297	25.123360	-187500.015625	-187500.015625	-187500.015625	-187500.015625	-187500.015625	-187500.015625	460.000000	444.000000	1018.000000	1608033878.019558
1271	11851.364258	-0.871718	-187500.015625	-187500.015625	-187500.015625	-187500.015625	-187500.015625	-187500.015625	460.000000	444.000000	1018.000000	1608033878.019559
1272	11806.370117	-39.227310	-187500.015625	-187500.015625	-187500.015625	-187500.015625	-187500.015625	-187500.015625	460.000000	444.000000	1018.000000	1608033878.019561
1273	11821.725586	-40.523712	-187500.015625	-187500.015625	-187500.015625	-187500.015625	-187500.015625	-187500.015625	460.000000	444.000000	1018.000000	1608033878.019563
1274	11880.287109	5.833805	-187500.015625	-187500.015625	-187500.015625	-187500.015625	-187500.015625	-187500.015625	460.000000	444.000000	1018.000000	1608033878.019564
1275	11903.935547	38.221481	-187500.015625	-187500.015625	-187500.015625	-187500.015625	-187500.015625	-187500.015625	460.000000	444.000000	1018.000000	1608033878.019566
1276	11861.645508	10.393560	-187500.015625	-187500.015625	-187500.015625	-187500.015625	-187500.015625	-187500.015625	460.000000	443.000000	1018.000000	1608033878.019567
1277	11810.415039	-34.734612	-187500.015625	-187500.015625	-187500.015625	-187500.015625	-187500.015625	-187500.015625	460.000000	443.000000	1019.000000	1608033878.019569
1278	11814.595703	-45.910480	-187500.015625	-187500.015625	-187500.015625	-187500.015625	-187500.015625	-187500.015625	460.000000	444.000000	1018.000000	1608033878.019571
1279	11867.949219	-5.632639	-187500.015625	-187500.015625	-187500.015625	-187500.015625	-187500.015625	-187500.015625	460.000000	443.000000	1018.000000	1608033878.019573
1280	11889.383789	25.391581	-187500.015625	-187500.015625	-187500.015625	-187500.015625	-187500.015625	-187500.015625	460.000000	444.000000	1019.000000	1608033878.019575
1281	11848.547852	1.676381	-187500.015625	-187500.015625	-187500.015625	-187500.015625	-187500.015625	-187500.015625	460.000000	443.000000	1019.000000	1608033878.019577
1282	11790.298828	-49.062077	-187500.015625	-187500.015625	-187500.015625	-187500.015625	-187500.015625	-187500.015625	460.000000	444.000000	1018.000000	1608033878.019579
1283	11797.272461	-56.482857	-187500.015625	-187500.015625	-187500.015625	-187500.015625	-187500.015625	-187500.015625	461.000000	444.000000	1019.000000	1608033878.019580
1284	11851.855469	-16.719105	-187500.015625	-187500.015625	-187500.015625	-187500.015625	-187500.015625	-187500.015625	460.000000	443.000000	1019.000000	1608033878.019582
1285	11871.525391	11.645259	-187500.015625	-187500.015625	-187500.015625	-187500.015625	-187500.015625	-187500.015625	460.000000	444.000000	1017.000000	1608033878.019584
1286	11830.844727	-10.214746	-187500.015625	-187500.015625	-187500.015625	-187500.015625	-187500.015625	-187500.015625	460.000000	444.000000	1018.000000	1608033878.019586
1287	11783.257812	-49.754982	-187500.015625	-187500.015625	-187500.015625	-187500.015625	-187500.015625	-187500.015625	460.000000	444.000000	1019.000000	1608033878.019587
1288	11790.231445	-57.220463	-187500.015625	-187500.015625	-187500.015625	-187500.015625	-187500.015625	-187500.015625	460.000000	444.000000	1019.000000	1608033878.019589
1289	11850.022461	-10.415913	-187500.015625	-187500.015625	-187500.015625	-187500.015625	-187500.015625	-187500.015625	460.000000	443.000000	1018.000000	1608033878.019591
1290	11866.518555	12.941660	-187500.015625	-187500.015625	-187500.015625	-187500.015625	-187500.015625	-187500.015625	460.000000	444.000000	1018.000000	1608033878.019592
1291	11819.087891	-20.496550	-187500.015625	-187500.015625	-187500.015625	-187500.015625	-187500.015625	-187500.015625	460.000000	444.000000	1019.000000	1608033878.019594
1292	11761.710938	-73.313721	-187500.015625	-187500.015625	-187500.015625	-187500.015625	-187500.015625	-187500.015625	460.000000	444.000000	1019.000000	1608033878.019596
1293	11765.376953	-85.428368	-187500.015625	-187500.015625	-187500.015625	-187500.015625	-187500.015625	-187500.015625	460.000000	444.000000	1019.000000	1608033878.019598
1294	11823.043945	-46.133999	-187500.015625	-187500.015625	-187500.015625	-187500.015625	-187500.015625	-187500.015625	460.000000	444.000000	1018.000000	1608033878.019599
1295	11848.346680	-14.014544	-187500.015625	-187500.015625	-187500.015625	-187500.015625	-187500.015625	-187500.015625	460.000000	444.000000	1018.000000	1608033878.019601
1296	11810.348633	-37.483875	-187500.015625	-187500.015625	-187500.015625	-187500.015625	-187500.015625	-187500.015625	460.000000	444.000000	1019.000000	1608033878.019603
1297	11762.090820	-78.052292	-187500.015625	-187500.015625	-187500.015625	-187500.015625	-187500.015625	-187500.015625	460.000000	444.000000	1018.000000	1608033878.019604
1298	11777.826172	-75.593597	-187500.015625	-187500.015625	-187500.015625	-187500.015625	-187500.015625	-187500.015625	460.000000	444.000000	1018.000000	1608033878.019606
1299	11838.355469	-30.666592	-187500.015625	-187500.015625	-187500.015625	-187500.015625	-187500.015625	-187500.015625	460.000000	443.000000	1019.000000	1608033878.019608
1300	11862.696289	1.184642	-187500.015625	-187500.015625	-187500.015625	-187500.015625	-187500.015625	-187500.015625	460.000000	444.000000	1018.000000	1608033878.019609
1301	11826.709961	-15.847386	-187500.015625	-187500.015625	-187500.015625	-187500.015625	-187500.015625	-187500.015625	460.000000	443.000000	1019.000000	1608033878.019611
1302	11776.753906	-57.175758	-187500.015625	-187500.015625	-187500.015625	-187500.015625	-187500.015625	-187500.015625	460.000000	443.000000	1020.000000	1608033878.019613
1303	11782.699219	-65.736481	-187500.015625	-187500.015625	-187500.015625	-187500.015625	-187500.015625	-187500.015625	460.000000	444.000000	1018.000000	1608033878.019615
1304	11837.863281	-25.771561	-187500.015625	-187500.015625	-187500.015625	-187500.015625	-187500.015625	-187500.015625	460.000000	444.000000	1018.000000	1608033878.019617
1305	11863.008789	7.867814	-187500.015625	-187500.015625	-187500.015625	-187500.015625	-187500.015625	-187500.015625	460.000000	444.000000	1019.000000	1608033878.019619
1306	11828.855469	-8.761884	-187500.015625	-187500.015625	-187500.015625	-187500.015625	-187500.015625	-187500.015625	460.000000	443.000000	1019.000000	1608033878.019621
1307	11774.965820	-55.678192	-187500.015625	-187500.015625	-187500.015625	-187500.015625	-187500.015625	-187500.015625	460.000000	444.000000	1018.000000	1608033878.019622
1308	11772.551758	-70.720917	-187500.015625	-187500.015625	-187500.015625	-187500.015625	-187500.015625	-187500.015625	460.000000	444.000000	1019.000000	1608033878.019639
1309	11822.306641	-35.181644	-187500.015625	-187500.015625	-187500.015625	-187500.015625	-187500.015625	-187500.015625	460.000000	443.000000	1019.000000	1608033878.019641
1310	11849.888672	-2.369285	-187500.015625	-187500.015625	-187500.015625	-187500.015625	-187500.015625	-187500.015625	460.000000	444.000000	1018.000000	1608033878.019643
1311	11815.400391	-19.803644	-187500.015625	-187500.015625	-187500.015625	-187500.015625	-187500.015625	-187500.015625	460.000000	444.000000	1018.000000	1608033878.019644
1312	11770.271484	-53.107742	-187500.015625	-187500.015625	-187500.015625	-187500.015625	-187500.015625	-187500.015625	460.000000	444.000000	1018.000000	1608033878.019646
1313	11775.994141	-64.842407	-187500.015625	-187500.015625	-187500.015625	-187500.015625	-187500.015625	-187500.015625	460.000000	444.000000	1019.000000	1608033878.019648
1314	11833.213867	-24.385752	-187500.015625	-187500.015625	-187500.015625	-187500.015625	-187500.015625	-187500.015625	460.000000	444.000000	1018.000000	1608033878.019650
1315	11857.644531	6.057323	-187500.015625	-187500.015625	-187500.015625	-187500.015625	-187500.015625	-187500.015625	460.000000	444.000000	1019.000000	1608033878.019651
1316	11824.765625	-10.818244	-187500.015625	-187500.015625	-187500.015625	-187500.015625	-187500.015625	-187500.015625	460.000000	444.000000	1019.000000	1608033878.019653
1317	11774.742188	-53.733593	-187500.015625	-187500.015625	-187500.015625	-187500.015625	-187500.015625	-187500.015625	460.000000	444.000000	1019.000000	1608033878.019655
1318	11771.523438	-72.173782	-187500.015625	-187500.015625	-187500.015625	-187500.015625	-187500.015625	-187500.015625	460.000000	444.000000	1018.000000	1608033878.019656
1319	11823.312500	-38.512054	-187500.015625	-187500.015625	-187500.015625	-187500.015625	-187500.015625	-187500.015625	460.000000	443.000000	1018.000000	1608033878.019658
1320	11846.893555	-8.560718	-187500.015625	-187500.015625	-187500.015625	-187500.015625	-187500.015625	-187500.015625	460.000000	444.000000	1019.000000	1608033878.019659
1321	11813.633789	-22.329391	-187500.015625	-187500.015625	-187500.015625	-187500.015625	-187500.015625	-187500.015625	460.000000	444.000000	1018.000000	1608033878.019661
1322	11763.923828	-59.321529	-187500.015625	-187500.015625	-187500.015625	-187500.015625	-187500.015625	-187500.015625	460.000000	443.000000	1018.000000	1608033878.019662
1323	11765.801758	-71.302063	-187500.015625	-187500.015625	-187500.015625	-187500.015625	-187500.015625	-187500.015625	460.000000	444.000000	1019.000000	1608033878.498918
1324	11823.156250	-32.454731	-187500.015625	-187500.015625	-187500.015625	-187500.015625	-187500.015625	-187500.015625	460.000000	444.000000	1019.000000	1608033878.499727
1325	11852.325195	2.905727	-187500.015625	-187500.015625	-187500.015625	-187500.015625	-187500.015625	-187500.015625	460.000000	444.000000	1018.000000	1608033878.499916
1326	11818.373047	-10.997058	-187500.015625	-187500.015625	-187500.015625	-187500.015625	-187500.015625	-187500.015625	460.000000	444.000000	1018.000000	1608033878.499925
1327	11766.516602	-53.755943	-187500.015625	-187500.015625	-187500.015625	-187500.015625	-187500.015625	-187500.015625	460.000000	443.000000	1018.000000	1608033878.499947
1328	11766.204102	-67.211693	-187500.015625	-187500.015625	-187500.015625	-187500.015625	-187500.015625	-187500.015625	460.000000	444.000000	1018.000000	1608033878.499956
1329	11819.445312	-30.733648	-187500.015625	-187500.015625	-187500.015625	-187500.015625	-187500.015625	-187500.015625	460.000000	443.000000	1018.000000	1608033878.499965
1330	11851.251953	5.118549	-187500.015625	-187500.015625	-187500.015625	-187500.015625	-187500.015625	-187500.015625	460.000000	444.000000	1019.000000	1608033878.499974
1331	11813.678711	-16.316772	-187500.015625	-187500.015625	-187500.015625	-187500.015625	-187500.015625	-187500.015625	460.000000	444.000000	1018.000000	1608033878.499983
1332	11756.659180	-62.808399	-187500.015625	-187500.015625	-187500.015625	-187500.015625	-187500.015625	-187500.015625	460.000000	443.000000	1018.000000	1608033878.499992
1333	11753.641602	-79.818077	-187500.015625	-187500.015625	-187500.015625	-187500.015625	-187500.015625	-187500.015625	460.000000	444.000000	1019.000000	1608033878.500001
1334	11809.610352	-42.781239	-187500.015625	-187500.015625	-187500.015625	-187500.015625	-187500.015625	-187500.015625	460.000000	443.000000	1019.000000	1608033878.500010
1335	11839.405273	-9.834767	-187500.015625	-187500.015625	-187500.015625	-187500.015625	-187500.015625	-187500.015625	460.000000	444.000000	1019.000000	1608033878.500019
1336	11811.868164	-22.932890	-187500.015625	-187500.015625	-187500.015625	-187500.015625	-187500.015625	-187500.015625	460.000000	443.000000	1019.000000	1608033878.500028
1337	11766.539062	-59.165066	-187500.015625	-187500.015625	-187500.015625	-187500.015625	-187500.015625	-187500.015625	460.000000	444.000000	1018.000000	1608033878.500037
1338	11769.958984	-69.335106	-187500.015625	-187500.015625	-187500.015625	-187500.015625	-187500.015625	-187500.015625	460.000000	444.000000	1019.000000	1608033878.500046
1339	11826.441406	-29.660765	-187500.015625	-187500.015625	-187500.015625	-187500.015625	-187500.015625	-187500.015625	460.000000	443.000000	1019.000000	1608033878.500055
1340	11856.549805	6.727875	-187500.015625	-187500.015625	-187500.015625	-187500.015625	-187500.015625	-187500.015625	460.000000	444.000000	1018.000000	1608033878.500064
1341	11830.308594	-5.744398	-187500.015625	-187500.015625	-187500.015625	-187500.015625	-187500.015625	-187500.015625	460.000000	444.000000	1018.000000	1608033878.500073
1342	11775.413086	-53.085392	-187500.015625	-187500.015625	-187500.015625	-187500.015625	-187500.015625	-187500.015625	460.000000	443.000000	1019.000000	1608033878.500082
1343	11772.841797	-67.614021	-187500.015625	-187500.015625	-187500.015625	-187500.015625	-187500.015625	-187500.015625	460.000000	444.000000	1019.000000	1608033878.500091
1344	11828.789062	-28.833750	-187500.015625	-187500.015625	-187500.015625	-187500.015625	-187500.015625	-187500.015625	460.000000	444.000000	1018.000000	1608033878.500100
1345	11862.338867	10.415913	-187500.015625	-187500.015625	-187500.015625	-187500.015625	-187500.015625	-187500.015625	460.000000	444.000000	1018.000000	1608033878.500109
1346	11834.622070	1.899898	-187500.015625	-187500.015625	-187500.015625	-187500.015625	-187500.015625	-187500.015625	460.000000	443.000000	1018.000000	1608033878.500118
1347	11775.211914	-47.206882	-187500.015625	-187500.015625	-187500.015625	-187500.015625	-187500.015625	-187500.015625	460.000000	444.000000	1017.000000	1608033878.500127
1348	11766.807617	-70.273880	-187500.015625	-187500.015625	-187500.015625	-187500.015625	-187500.015625	-187500.015625	460.000000	444.000000	1018.000000	1608033878.500136
1349	11819.467773	-36.545101	-187500.015625	-187500.015625	-187500.015625	-187500.015625	-187500.015625	-187500.015625	460.000000	443.000000	1018.000000	1608033878.500145
1350	11853.375977	-1.184642	-187500.015625	-187500.015625	-187500.015625	-187500.015625	-187500.015625	-187500.015625	460.000000	444.000000	1019.000000	1608033878.500159
1351	11825.860352	-10.326506	-187500.015625	-187500.015625	-187500.015625	-187500.015625	-187500.015625	-187500.015625	460.000000	444.000000	1018.000000	1608033878.500167
1352	11774.674805	-47.922138	-187500.015625	-187500.015625	-187500.015625	-187500.015625	-187500.015625	-187500.015625	460.000000	444.000000	1019.000000	1608033878.500176
1353	11773.132812	-61.623756	-187500.015625	-187500.015625	-187500.015625	-187500.015625	-187500.015625	-187500.015625	460.000000	444.000000	1019.000000	1608033878.500185
1354	11825.100586	-29.660765	-187500.015625	-187500.015625	-187500.015625	-187500.015625	-187500.015625	-187500.015625	460.000000	444.000000	1018.000000	1608033878.500194
1355	11856.996094	1.922250	-187500.015625	-187500.015625	-187500.015625	-187500.015625	-187500.015625	-187500.015625	460.000000	444.000000	1019.000000	1608033878.500203
1356	11822.731445	-19.468369	-187500.015625	-187500.015625	-187500.015625	-187500.015625	-187500.015625	-187500.015625	460.000000	444.000000	1018.000000	1608033878.500212
1357	11768.751953	-66.652901	-187500.015625	-187500.015625	-187500.015625	-187500.015625	-187500.015625	-187500.015625	460.000000	444.000000	1017.000000	1608033878.500221
1358	11769.624023	-78.275803	-187500.015625	-187500.015625	-187500.015625	-187500.015625	-187500.015625	-187500.015625	460.000000	444.000000	1019.000000	1608033878.500230
1359	11828.900391	-37.908558	-187500.015625	-187500.015625	-187500.015625	-187500.015625	-187500.015625	-187500.015625	460.000000	444.000000	1018.000000	1608033878.500239
1360	11870.183594	5.342067	-187500.015625	-187500.015625	-187500.015625	-187500.015625	-187500.015625	-187500.015625	460.000000	444.000000	1017.000000	1608033878.500248
1361	11841.260742	-6.727875	-187500.015625	-187500.015625	-187500.015625	-187500.015625	-187500.015625	-187500.015625	460.000000	444.000000	1019.000000	1608033878.500257
1362	11781.223633	-60.617928	-187500.015625	-187500.015625	-187500.015625	-187500.015625	-187500.015625	-187500.015625	460.000000	443.000000	1019.000000	1608033878.500266
1363	11775.748047	-76.599426	-187500.015625	-187500.015625	-187500.015625	-187500.015625	-187500.015625	-187500.015625	460.000000	444.000000	1019.000000	1608033878.500275
1364	11833.326172	-32.119457	-187500.015625	-187500.015625	-187500.015625	-187500.015625	-187500.015625	-187500.015625	460.000000	443.000000	1018.000000	1608033878.500284
1365	11873.379883	11.958183	-187500.015625	-187500.015625	-187500.015625	-187500.015625	-187500.015625	-187500.015625	460.000000	443.000000	1018.000000	1608033878.500293
1366	11843.898438	1.654029	-187500.015625	-187500.015625	-187500.015625	-187500.015625	-187500.015625	-187500.015625	460.000000	444.000000	1018.000000	1608033878.500302
1367	11777.893555	-56.371098	-187500.015625	-187500.015625	-187500.015625	-187500.015625	-187500.015625	-187500.015625	460.000000	444.000000	1019.000000	1608033878.500311
1368	11766.136719	-81.740326	-187500.015625	-187500.015625	-187500.015625	-187500.015625	-187500.015625	-187500.015625	460.000000	444.000000	1018.000000	1608033878.500320
1369	11821.725586	-43.384735	-187500.015625	-187500.015625	-187500.015625	-187500.015625	-187500.015625	-187500.015625	460.000000	443.000000	1018.000000	1608033878.500329
1370	11853.688477	-8.516014	-187500.015625	-187500.015625	-187500.015625	-187500.015625	-187500.015625	-187500.015625	460.000000	444.000000	1018.000000	1608033878.500338
1371	11825.636719	-18.730761	-187500.015625	-187500.015625	-187500.015625	-187500.015625	-187500.015625	-187500.015625	460.000000	443.000000	1019.000000	1608033878.500347
1372	11766.583984	-66.027054	-187500.015625	-187500.015625	-187500.015625	-187500.015625	-187500.015625	-187500.015625	460.000000	444.000000	1017.000000	1608033878.500355
1373	11758.872070	-80.600388	-187500.015625	-187500.015625	-187500.015625	-187500.015625	-187500.015625	-187500.015625	460.000000	444.000000	1018.000000	1608033878.500369
1374	11812.114258	-42.848293	-187500.015625	-187500.015625	-187500.015625	-187500.015625	-187500.015625	-187500.015625	460.000000	443.000000	1019.000000	1608033878.500378
1375	11845.865234	-3.866852	-187500.015625	-187500.015625	-187500.015625	-187500.015625	-187500.015625	-187500.015625	460.000000	444.000000	1018.000000	1608033878.500387
1376	11817.166016	-18.462540	-187500.015625	-187500.015625	-187500.015625	-187500.015625	-187500.015625	-187500.015625	460.000000	443.000000	1018.000000	1608033878.500396
1377	11765.041016	-62.383717	-187500.015625	-187500.015625	-187500.015625	-187500.015625	-187500.015625	-187500.015625	460.000000	443.000000	1019.000000	1608033878.500406
1378	11761.353516	-78.901657	-187500.015625	-187500.015625	-187500.015625	-187500.015625	-187500.015625	-187500.015625	460.000000	444.000000	1018.000000	1608033878.500414
1379	11816.718750	-44.792892	-187500.015625	-187500.015625	-187500.015625	-187500.015625	-187500.015625	-187500.015625	460.000000	444.000000	1018.000000	1608033878.500423
1380	11856.326172	-3.620982	-187500.015625	-187500.015625	-187500.015625	-187500.015625	-187500.015625	-187500.015625	460.000000	444.000000	1019.000000	1608033878.500432
1381	11836.455078	-7.174910	-187500.015625	-187500.015625	-187500.015625	-187500.015625	-187500.015625	-187500.015625	460.000000	444.000000	1019.000000	1608033878.500441
1382	11786.812500	-46.871605	-187500.015625	-187500.015625	-187500.015625	-187500.015625	-187500.015625	-187500.015625	460.000000	444.000000	1019.000000	1608033878.500450
1383	11778.810547	-66.608192	-187500.015625	-187500.015625	-187500.015625	-187500.015625	-187500.015625	-187500.015625	460.000000	444.000000	1018.000000	1608033878.500459
1384	11827.738281	-37.908558	-187500.015625	-187500.015625	-187500.015625	-187500.015625	-187500.015625	-187500.015625	460.000000	444.000000	1019.000000	1608033878.500468
1385	11863.948242	0.894070	-187500.015625	-187500.015625	-187500.015625	-187500.015625	-187500.015625	-187500.015625	460.000000	444.000000	1018.000000	1608033878.500478
1386	11836.567383	-12.226404	-187500.015625	-187500.015625	-187500.015625	-187500.015625	-187500.015625	-187500.015625	460.000000	444.000000	1019.000000	1608033878.500486
1387	11777.848633	-57.600445	-187500.015625	-187500.015625	-187500.015625	-187500.015625	-187500.015625	-187500.015625	460.000000	443.000000	1019.000000	1608033878.500495
1388	11769.958984	-69.424515	-187500.015625	-187500.015625	-187500.015625	-187500.015625	-187500.015625	-187500.015625	460.000000	444.000000	1018.000000	1608033878.500504
1389	11824.273438	-31.538311	-187500.015625	-187500.015625	-187500.015625	-187500.015625	-187500.015625	-187500.015625	460.000000	444.000000	1018.000000	1608033878.500513
1390	11862.830078	10.259450	-187500.015625	-187500.015625	-187500.015625	-187500.015625	-187500.015625	-187500.015625	460.000000	444.000000	1018.000000	1608033878.500522
1391	11834.219727	2.145767	-187500.015625	-187500.015625	-187500.015625	-187500.015625	-187500.015625	-187500.015625	460.000000	444.000000	1018.000000	1608033878.500531
1392	11776.821289	-42.088333	-187500.015625	-187500.015625	-187500.015625	-187500.015625	-187500.015625	-187500.015625	460.000000	444.000000	1018.000000	1608033878.500540
1393	11767.253906	-63.054268	-187500.015625	-187500.015625	-187500.015625	-187500.015625	-187500.015625	-187500.015625	460.000000	444.000000	1018.000000	1608033878.500551
1394	11815.690430	-31.314793	-187500.015625	-187500.015625	-187500.015625	-187500.015625	-187500.015625	-187500.015625	460.000000	443.000000	1019.000000	1608033878.500560
1395	11852.212891	7.353724	-187500.015625	-187500.015625	-187500.015625	-187500.015625	-187500.015625	-187500.015625	460.000000	444.000000	1019.000000	1608033878.500569
1396	11829.816406	-0.536442	-187500.015625	-187500.015625	-187500.015625	-187500.015625	-187500.015625	-187500.015625	460.000000	444.000000	1018.000000	1608033878.500578
1397	11777.357422	-44.725838	-187500.015625	-187500.015625	-187500.015625	-187500.015625	-187500.015625	-187500.015625	460.000000	443.000000	1018.000000	1608033878.500591
1398	11764.125000	-70.072716	-187500.015625	-187500.015625	-187500.015625	-187500.015625	-187500.015625	-187500.015625	460.000000	444.000000	1019.000000	1608033878.500601
1399	11807.375977	-47.028069	-187500.015625	-187500.015625	-187500.015625	-187500.015625	-187500.015625	-187500.015625	460.000000	444.000000	1018.000000	1608033878.500610
1400	11848.279297	-10.438264	-187500.015625	-187500.015625	-187500.015625	-187500.015625	-187500.015625	-187500.015625	460.000000	444.000000	1019.000000	1608033878.500620
1401	11829.056641	-13.522805	-187500.015625	-187500.015625	-187500.015625	-187500.015625	-187500.015625	-187500.015625	460.000000	444.000000	1019.000000	1608033878.500629
1402	11779.995117	-50.559643	-187500.015625	-187500.015625	-187500.015625	-187500.015625	-187500.015625	-187500.015625	460.000000	444.000000	1018.000000	1608033878.500637
1403	11766.740234	-79.371040	-187500.015625	-187500.015625	-187500.015625	-187500.015625	-187500.015625	-187500.015625	460.000000	444.000000	1018.000000	1608033878.500646
1404	11817.299805	-47.653919	-187500.015625	-187500.015625	-187500.015625	-187500.015625	-187500.015625	-187500.015625	460.000000	443.000000	1018.000000	1608033878.500656
1405	11864.193359	0.827015	-187500.015625	-187500.015625	-187500.015625	-187500.015625	-187500.015625	-187500.015625	460.000000	444.000000	1018.000000	1608033878.500665
1406	11845.261719	-2.548099	-187500.015625	-187500.015625	-187500.015625	-187500.015625	-187500.015625	-187500.015625	460.000000	444.000000	1018.000000	1608033878.500674
1407	11785.739258	-50.425533	-187500.015625	-187500.015625	-187500.015625	-187500.015625	-187500.015625	-187500.015625	460.000000	443.000000	1019.000000	1608033878.500683
1408	11768.125977	-73.783104	-187500.015625	-187500.015625	-187500.015625	-187500.015625	-187500.015625	-187500.015625	460.000000	444.000000	1018.000000	1608033878.500692
1409	11813.879883	-41.060154	-187500.015625	-187500.015625	-187500.015625	-187500.015625	-187500.015625	-187500.015625	460.000000	443.000000	1018.000000	1608033878.500701
1410	11856.102539	3.598631	-187500.015625	-187500.015625	-187500.015625	-187500.015625	-187500.015625	-187500.015625	460.000000	444.000000	1019.000000	1608033878.500713
1411	11840.948242	6.124378	-187500.015625	-187500.015625	-187500.015625	-187500.015625	-187500.015625	-187500.015625	460.000000	444.000000	1019.000000	1608033878.500722
1412	11786.252930	-32.231213	-187500.015625	-187500.015625	-187500.015625	-187500.015625	-187500.015625	-187500.015625	460.000000	444.000000	1018.000000	1608033878.500731
1413	11764.929688	-63.836578	-187500.015625	-187500.015625	-187500.015625	-187500.015625	-187500.015625	-187500.015625	460.000000	444.000000	1018.000000	1608033878.500740
1414	11809.275391	-38.422646	-187500.015625	-187500.015625	-187500.015625	-187500.015625	-187500.015625	-187500.015625	460.000000	443.000000	1019.000000	1608033878.500749
1415	11853.844727	10.348857	-187500.015625	-187500.015625	-187500.015625	-187500.015625	-187500.015625	-187500.015625	460.000000	444.000000	1018.000000	1608033878.500758
1416	11832.946289	3.196299	-187500.015625	-187500.015625	-187500.015625	-187500.015625	-187500.015625	-187500.015625	460.000000	444.000000	1018.000000	1608033878.500767
1417	11775.635742	-47.877434	-187500.015625	-187500.015625	-187500.015625	-187500.015625	-187500.015625	-187500.015625	460.000000	444.000000	1018.000000	1608033878.500777
1418	11759.208008	-77.985237	-187500.015625	-187500.015625	-187500.015625	-187500.015625	-187500.015625	-187500.015625	460.000000	444.000000	1018.000000	1608033878.500786
1419	11809.230469	-49.710278	-187500.015625	-187500.015625	-187500.015625	-187500.015625	-187500.015625	-187500.015625	460.000000	444.000000	1018.000000	1608033878.500795
1420	11859.857422	0.625849	-187500.015625	-187500.015625	-187500.015625	-187500.015625	-187500.015625	-187500.015625	460.000000	444.000000	1018.000000	1608033878.500807
1421	11847.117188	0.335276	-187500.015625	-187500.015625	-187500.015625	-187500.015625	-187500.015625	-187500.015625	460.000000	444.000000	1019.000000	1608033878.500816
1422	11787.594727	-49.486759	-187500.015625	-187500.015625	-187500.015625	-187500.015625	-187500.015625	-187500.015625	460.000000	443.000000	1018.000000	1608033878.500825
1423	11772.506836	-75.235970	-187500.015625	-187500.015625	-187500.015625	-187500.015625	-187500.015625	-187500.015625	460.000000	444.000000	1019.000000	1608033878.500835
1424	11820.607422	-46.290462	-187500.015625	-187500.015625	-187500.015625	-187500.015625	-187500.015625	-187500.015625	460.000000	443.000000	1019.000000	1608033878.500844
1425	11857.175781	-11.220575	-187500.015625	-187500.015625	-187500.015625	-187500.015625	-187500.015625	-187500.015625	460.000000	444.000000	1018.000000	1608033878.500853
1426	11846.334961	-2.145767	-187500.015625	-187500.015625	-187500.015625	-187500.015625	-187500.015625	-187500.015625	460.000000	444.000000	1018.000000	1608033878.500861
1427	11792.981445	-42.378906	-187500.015625	-187500.015625	-187500.015625	-187500.015625	-187500.015625	-187500.015625	460.000000	444.000000	1019.000000	1608033878.500871
1428	11768.394531	-75.392433	-187500.015625	-187500.015625	-187500.015625	-187500.015625	-187500.015625	-187500.015625	460.000000	444.000000	1018.000000	1608033878.500880
1429	11813.208984	-47.653919	-187500.015625	-187500.015625	-187500.015625	-187500.015625	-187500.015625	-187500.015625	460.000000	443.000000	1019.000000	1608033878.500889
1430	11854.671875	-3.397465	-187500.015625	-187500.015625	-187500.015625	-187500.015625	-187500.015625	-187500.015625	460.000000	444.000000	1018.000000	1608033878.500898
1431	11839.226562	1.341105	-187500.015625	-187500.015625	-187500.015625	-187500.015625	-187500.015625	-187500.015625	460.000000	444.000000	1018.000000	1608033878.500907
1432	11780.821289	-39.719048	-187500.015625	-187500.015625	-187500.015625	-187500.015625	-187500.015625	-187500.015625	460.000000	443.000000	1019.000000	1608033878.500916
1433	11763.230469	-62.718994	-187500.015625	-187500.015625	-187500.015625	-187500.015625	-187500.015625	-187500.015625	460.000000	444.000000	1018.000000	1608033878.500925
1434	11812.986328	-32.141808	-187500.015625	-187500.015625	-187500.015625	-187500.015625	-187500.015625	-187500.015625	460.000000	443.000000	1019.000000	1608033878.500934
1435	11856.952148	8.895994	-187500.015625	-187500.015625	-187500.015625	-187500.015625	-187500.015625	-187500.015625	460.000000	444.000000	1019.000000	1608033878.500943
1436	11846.759766	9.924174	-187500.015625	-187500.015625	-187500.015625	-187500.015625	-187500.015625	-187500.015625	460.000000	444.000000	1019.000000	1608033878.500952
1437	11788.845703	-37.863853	-187500.015625	-187500.015625	-187500.015625	-187500.015625	-187500.015625	-187500.015625	460.000000	444.000000	1019.000000	1608033878.500961
1438	11765.376953	-71.905556	-187500.015625	-187500.015625	-187500.015625	-187500.015625	-187500.015625	-187500.015625	460.000000	444.000000	1018.000000	1608033878.500970
1439	11808.560547	-50.000851	-187500.015625	-187500.015625	-187500.015625	-187500.015625	-187500.015625	-187500.015625	460.000000	444.000000	1018.000000	1608033878.500979
1440	11852.548828	-4.291535	-187500.015625	-187500.015625	-187500.015625	-187500.015625	-187500.015625	-187500.015625	460.000000	444.000000	1018.000000	1608033878.500988
1441	11842.199219	-0.402331	-187500.015625	-187500.015625	-187500.015625	-187500.015625	-187500.015625	-187500.015625	460.000000	444.000000	1019.000000	1608033878.500997
1442	11789.606445	-39.540234	-187500.015625	-187500.015625	-187500.015625	-187500.015625	-187500.015625	-187500.015625	460.000000	444.000000	1019.000000	1608033878.501006
1443	11768.595703	-70.430344	-187500.015625	-187500.015625	-187500.015625	-187500.015625	-187500.015625	-187500.015625	460.000000	444.000000	1019.000000	1608033878.979186
1444	11816.338867	-44.144695	-187500.015625	-187500.015625	-187500.015625	-187500.015625	-187500.015625	-187500.015625	460.000000	443.000000	1019.000000	1608033878.979280
1445	11868.797852	5.252660	-187500.015625	-187500.015625	-187500.015625	-187500.015625	-187500.015625	-187500.015625	460.000000	443.000000	1019.000000	1608033878.979282
1446	11855.006836	5.431474	-187500.015625	-187500.015625	-187500.015625	-187500.015625	-187500.015625	-187500.015625	460.000000	444.000000	1018.000000	1608033878.979283
1447	11792.981445	-45.284634	-187500.015625	-187500.015625	-187500.015625	-187500.015625	-187500.015625	-187500.015625	460.000000	444.000000	1018.000000	1608033878.979285
1448	11773.244141	-70.989136	-187500.015625	-187500.015625	-187500.015625	-187500.015625	-187500.015625	-187500.015625	460.000000	444.000000	1019.000000	1608033878.979286
1449	11818.999023	-39.830807	-187500.015625	-187500.015625	-187500.015625	-187500.015625	-187500.015625	-187500.015625	460.000000	444.000000	1018.000000	1608033878.979288
1450	11867.613281	8.203090	-187500.015625	-187500.015625	-187500.015625	-187500.015625	-187500.015625	-187500.015625	460.000000	444.000000	1018.000000	1608033878.979290
1451	11852.168945	6.325543	-187500.015625	-187500.015625	-187500.015625	-187500.015625	-187500.015625	-187500.015625	460.000000	444.000000	1019.000000	1608033878.979291
1452	11792.288086	-35.919250	-187500.015625	-187500.015625	-187500.015625	-187500.015625	-187500.015625	-187500.015625	460.000000	444.000000	1018.000000	1608033878.979293
1453	11765.578125	-62.964863	-187500.015625	-187500.015625	-187500.015625	-187500.015625	-187500.015625	-187500.015625	460.000000	444.000000	1019.000000	1608033878.979294
1454	11804.961914	-43.049458	-187500.015625	-187500.015625	-187500.015625	-187500.015625	-187500.015625	-187500.015625	460.000000	444.000000	1018.000000	1608033878.979296
1455	11847.809570	-2.011657	-187500.015625	-187500.015625	-187500.015625	-187500.015625	-187500.015625	-187500.015625	460.000000	444.000000	1018.000000	1608033878.979298
1456	11834.980469	4.783273	-187500.015625	-187500.015625	-187500.015625	-187500.015625	-187500.015625	-187500.015625	460.000000	444.000000	1019.000000	1608033878.979299
1457	11784.040039	-30.443075	-187500.015625	-187500.015625	-187500.015625	-187500.015625	-187500.015625	-187500.015625	460.000000	443.000000	1018.000000	1608033878.979301
1458	11767.633789	-53.174797	-187500.015625	-187500.015625	-187500.015625	-187500.015625	-187500.015625	-187500.015625	460.000000	444.000000	1018.000000	1608033878.979302
1459	11809.387695	-35.136940	-187500.015625	-187500.015625	-187500.015625	-187500.015625	-187500.015625	-187500.015625	460.000000	443.000000	1019.000000	1608033878.979304
1460	11855.677734	4.827977	-187500.015625	-187500.015625	-187500.015625	-187500.015625	-187500.015625	-187500.015625	460.000000	443.000000	1019.000000	1608033878.979306
1461	11840.568359	2.861023	-187500.015625	-187500.015625	-187500.015625	-187500.015625	-187500.015625	-187500.015625	460.000000	444.000000	1019.000000	1608033878.979307
1462	11787.817383	-38.422646	-187500.015625	-187500.015625	-187500.015625	-187500.015625	-187500.015625	-187500.015625	460.000000	443.000000	1019.000000	1608033878.979309
1463	11763.812500	-71.614990	-187500.015625	-187500.015625	-187500.015625	-187500.015625	-187500.015625	-187500.015625	460.000000	444.000000	1019.000000	1608033878.979311
1464	11807.218750	-49.933796	-187500.015625	-187500.015625	-187500.015625	-187500.015625	-187500.015625	-187500.015625	460.000000	444.000000	1018.000000	1608033878.979312
1465	11862.606445	0.357628	-187500.015625	-187500.015625	-187500.015625	-187500.015625	-187500.015625	-187500.015625	460.000000	444.000000	1018.000000	1608033878.979313
1466	11859.656250	11.332334	-187500.015625	-187500.015625	-187500.015625	-187500.015625	-187500.015625	-187500.015625	460.000000	443.000000	1019.000000	1608033878.979317
1467	11812.069336	-25.503340	-187500.015625	-187500.015625	-187500.015625	-187500.015625	-187500.015625	-187500.015625	460.000000	443.000000	1018.000000	1608033878.979319
1468	11792.243164	-50.224369	-187500.015625	-187500.015625	-187500.015625	-187500.015625	-187500.015625	-187500.015625	460.000000	444.000000	1018.000000	1608033878.979320
1469	11839.427734	-18.395485	-187500.015625	-187500.015625	-187500.015625	-187500.015625	-187500.015625	-187500.015625	460.000000	444.000000	1019.000000	1608033878.979322
1470	11890.635742	27.962030	-187500.015625	-187500.015625	-187500.015625	-187500.015625	-187500.015625	-187500.015625	460.000000	444.000000	1019.000000	1608033878.979324
1471	11879.415039	32.298271	-187500.015625	-187500.015625	-187500.015625	-187500.015625	-187500.015625	-187500.015625	460.000000	444.000000	1018.000000	1608033878.979325
1472	11817.411133	-13.746323	-187500.015625	-187500.015625	-187500.015625	-187500.015625	-187500.015625	-187500.015625	460.000000	443.000000	1019.000000	1608033878.979327
1473	11787.728516	-45.239929	-187500.015625	-187500.015625	-187500.015625	-187500.015625	-187500.015625	-187500.015625	460.000000	444.000000	1019.000000	1608033878.979328
1474	11827.268555	-23.514034	-187500.015625	-187500.015625	-187500.015625	-187500.015625	-187500.015625	-187500.015625	460.000000	443.000000	1018.000000	1608033878.979330
1475	11875.391602	22.038818	-187500.015625	-187500.015625	-187500.015625	-187500.015625	-187500.015625	-187500.015625	460.000000	444.000000	1018.000000	1608033878.979331
1476	11865.244141	30.040743	-187500.015625	-187500.015625	-187500.015625	-187500.015625	-187500.015625	-187500.015625	460.000000	444.000000	1019.000000	1608033878.979333
1477	11807.174805	-11.265279	-187500.015625	-187500.015625	-187500.015625	-187500.015625	-187500.015625	-187500.015625	460.000000	444.000000	1019.000000	1608033878.979335
1478	11776.597656	-43.295326	-187500.015625	-187500.015625	-187500.015625	-187500.015625	-187500.015625	-187500.015625	460.000000	444.000000	1017.000000	1608033878.979336
1479	11809.610352	-27.626755	-187500.015625	-187500.015625	-187500.015625	-187500.015625	-187500.015625	-187500.015625	460.000000	443.000000	1019.000000	1608033878.979338
1480	11858.203125	15.377999	-187500.015625	-187500.015625	-187500.015625	-187500.015625	-187500.015625	-187500.015625	460.000000	444.000000	1019.000000	1608033878.979339
1481	11850.313477	19.200148	-187500.015625	-187500.015625	-187500.015625	-187500.015625	-187500.015625	-187500.015625	460.000000	444.000000	1019.000000	1608033878.979341
1482	11795.775391	-25.279821	-187500.015625	-187500.015625	-187500.015625	-187500.015625	-187500.015625	-187500.015625	460.000000	443.000000	1019.000000	1608033878.979342
1483	11763.007812	-64.417725	-187500.015625	-187500.015625	-187500.015625	-187500.015625	-187500.015625	-187500.015625	461.000000	443.000000	1019.000000	1608033878.979344
1484	11798.010742	-49.978500	-187500.015625	-187500.015625	-187500.015625	-187500.015625	-187500.015625	-187500.015625	460.000000	444.000000	1018.000000	1608033878.979346
1485	11847.675781	-3.039837	-187500.015625	-187500.015625	-187500.015625	-187500.015625	-187500.015625	-187500.015625	460.000000	443.000000	1018.000000	1608033878.979347
1486	11844.949219	7.063151	-187500.015625	-187500.015625	-187500.015625	-187500.015625	-187500.015625	-187500.015625	460.000000	444.000000	1018.000000	1608033878.979349
1487	11794.568359	-35.718086	-187500.015625	-187500.015625	-187500.015625	-187500.015625	-187500.015625	-187500.015625	460.000000	443.000000	1019.000000	1608033878.979350
1488	11766.226562	-71.860855	-187500.015625	-187500.015625	-187500.015625	-187500.015625	-187500.015625	-187500.015625	460.000000	444.000000	1019.000000	1608033878.979352
1489	11814.483398	-39.495529	-187500.015625	-187500.015625	-187500.015625	-187500.015625	-187500.015625	-187500.015625	460.000000	443.000000	1018.000000	1608033878.979354
1490	11879.750977	21.390619	-187500.015625	-187500.015625	-187500.015625	-187500.015625	-187500.015625	-187500.015625	460.000000	444.000000	1019.000000	1608033878.979356
1491	11883.707031	38.087372	-187500.015625	-187500.015625	-187500.015625	-187500.015625	-187500.015625	-187500.015625	460.000000	444.000000	1019.000000	1608033878.979357
1492	11834.332031	3.330410	-187500.015625	-187500.015625	-187500.015625	-187500.015625	-187500.015625	-187500.015625	460.000000	444.000000	1018.000000	1608033878.979359
1493	11799.798828	-34.891071	-187500.015625	-187500.015625	-187500.015625	-187500.015625	-187500.015625	-187500.015625	460.000000	443.000000	1019.000000	1608033878.979360
1494	11831.583008	-21.547081	-187500.015625	-187500.015625	-187500.015625	-187500.015625	-187500.015625	-187500.015625	460.000000	444.000000	1018.000000	1608033878.979362
1495	11884.041992	26.173891	-187500.015625	-187500.015625	-187500.015625	-187500.015625	-187500.015625	-187500.015625	460.000000	444.000000	1019.000000	1608033878.979364
1496	11890.367188	49.598518	-187500.015625	-187500.015625	-187500.015625	-187500.015625	-187500.015625	-187500.015625	460.000000	444.000000	1019.000000	1608033878.979365
1497	11840.254883	17.791988	-187500.015625	-187500.015625	-187500.015625	-187500.015625	-187500.015625	-187500.015625	460.000000	444.000000	1018.000000	1608033878.979367
1498	11802.480469	-22.351744	-187500.015625	-187500.015625	-187500.015625	-187500.015625	-187500.015625	-187500.015625	460.000000	444.000000	1018.000000	1608033878.979368
1499	11833.593750	-10.102988	-187500.015625	-187500.015625	-187500.015625	-187500.015625	-187500.015625	-187500.015625	460.000000	443.000000	1019.000000	1608033878.979370
1500	11879.169922	30.331316	-187500.015625	-187500.015625	-187500.015625	-187500.015625	-187500.015625	-187500.015625	460.000000	443.000000	1019.000000	1608033878.979372
1501	11869.468750	37.193302	-187500.015625	-187500.015625	-187500.015625	-187500.015625	-187500.015625	-187500.015625	460.000000	444.000000	1018.000000	1608033878.979373
1502	11809.074219	-7.063151	-187500.015625	-187500.015625	-187500.015625	-187500.015625	-187500.015625	-187500.015625	460.000000	443.000000	1019.000000	1608033878.979375
1503	11772.640625	-43.407085	-187500.015625	-187500.015625	-187500.015625	-187500.015625	-187500.015625	-187500.015625	460.000000	444.000000	1018.000000	1608033878.979376
1504	11806.257812	-25.391581	-187500.015625	-187500.015625	-187500.015625	-187500.015625	-187500.015625	-187500.015625	460.000000	443.000000	1019.000000	1608033878.979378
1505	11854.023438	14.036895	-187500.015625	-187500.015625	-187500.015625	-187500.015625	-187500.015625	-187500.015625	460.000000	444.000000	1017.000000	1608033878.979379
1506	11843.920898	11.980535	-187500.015625	-187500.015625	-187500.015625	-187500.015625	-187500.015625	-187500.015625	460.000000	444.000000	1018.000000	1608033878.979381
1507	11789.292969	-30.845406	-187500.015625	-187500.015625	-187500.015625	-187500.015625	-187500.015625	-187500.015625	460.000000	443.000000	1019.000000	1608033878.979383
1508	11759.095703	-65.959999	-187500.015625	-187500.015625	-187500.015625	-187500.015625	-187500.015625	-187500.015625	460.000000	444.000000	1018.000000	1608033878.979384
1509	11786.007812	-60.953205	-187500.015625	-187500.015625	-187500.015625	-187500.015625	-187500.015625	-187500.015625	460.000000	444.000000	1018.000000	1608033878.979386
1510	11839.673828	-14.640392	-187500.015625	-187500.015625	-187500.015625	-187500.015625	-187500.015625	-187500.015625	460.000000	443.000000	1018.000000	1608033878.979390
1511	11839.919922	-2.168119	-187500.015625	-187500.015625	-187500.015625	-187500.015625	-187500.015625	-187500.015625	460.000000	444.000000	1019.000000	1608033878.979392
1512	11789.672852	-39.048496	-187500.015625	-187500.015625	-187500.015625	-187500.015625	-187500.015625	-187500.015625	460.000000	443.000000	1019.000000	1608033878.979393
1513	11757.463867	-72.732574	-187500.015625	-187500.015625	-187500.015625	-187500.015625	-187500.015625	-187500.015625	460.000000	444.000000	1018.000000	1608033878.979396
1514	11787.035156	-61.668461	-187500.015625	-187500.015625	-187500.015625	-187500.015625	-187500.015625	-187500.015625	460.000000	443.000000	1019.000000	1608033878.979397
1515	11854.000977	1.966953	-187500.015625	-187500.015625	-187500.015625	-187500.015625	-187500.015625	-187500.015625	460.000000	443.000000	1017.000000	1608033878.979399
1516	11863.411133	29.504301	-187500.015625	-187500.015625	-187500.015625	-187500.015625	-187500.015625	-187500.015625	460.000000	444.000000	1019.000000	1608033878.979400
1517	11813.656250	-3.933907	-187500.015625	-187500.015625	-187500.015625	-187500.015625	-187500.015625	-187500.015625	460.000000	443.000000	1018.000000	1608033878.979402
1518	11781.447266	-38.445000	-187500.015625	-187500.015625	-187500.015625	-187500.015625	-187500.015625	-187500.015625	460.000000	443.000000	1019.000000	1608033878.979403
1519	11818.685547	-20.161272	-187500.015625	-187500.015625	-187500.015625	-187500.015625	-187500.015625	-187500.015625	460.000000	443.000000	1019.000000	1608033878.979405
1520	11884.489258	40.523712	-187500.015625	-187500.015625	-187500.015625	-187500.015625	-187500.015625	-187500.015625	460.000000	444.000000	1018.000000	1608033878.979407
1521	11885.696289	52.705410	-187500.015625	-187500.015625	-187500.015625	-187500.015625	-187500.015625	-187500.015625	460.000000	444.000000	1018.000000	1608033878.979408
1522	11834.510742	17.501415	-187500.015625	-187500.015625	-187500.015625	-187500.015625	-187500.015625	-187500.015625	460.000000	443.000000	1019.000000	1608033878.979410
1523	11796.937500	-18.373133	-187500.015625	-187500.015625	-187500.015625	-187500.015625	-187500.015625	-187500.015625	460.000000	444.000000	1017.000000	1608033878.979411
1524	11822.127930	-12.874604	-187500.015625	-187500.015625	-187500.015625	-187500.015625	-187500.015625	-187500.015625	460.000000	444.000000	1018.000000	1608033878.979413
1525	11865.847656	23.849310	-187500.015625	-187500.015625	-187500.015625	-187500.015625	-187500.015625	-187500.015625	460.000000	444.000000	1018.000000	1608033878.979414
1526	11858.046875	30.487778	-187500.015625	-187500.015625	-187500.015625	-187500.015625	-187500.015625	-187500.015625	460.000000	444.000000	1019.000000	1608033878.979416
1527	11800.245117	-12.315811	-187500.015625	-187500.015625	-187500.015625	-187500.015625	-187500.015625	-187500.015625	460.000000	443.000000	1018.000000	1608033878.979418
1528	11763.632812	-49.196186	-187500.015625	-187500.015625	-187500.015625	-187500.015625	-187500.015625	-187500.015625	460.000000	444.000000	1018.000000	1608033878.979419
1529	11790.612305	-40.590767	-187500.015625	-187500.015625	-187500.015625	-187500.015625	-187500.015625	-187500.015625	460.000000	443.000000	1019.000000	1608033878.979422
1530	11847.608398	2.168119	-187500.015625	-187500.015625	-187500.015625	-187500.015625	-187500.015625	-187500.015625	460.000000	443.000000	1019.000000	1608033878.979424
1531	11854.068359	15.176834	-187500.015625	-187500.015625	-187500.015625	-187500.015625	-187500.015625	-187500.015625	460.000000	444.000000	1018.000000	1608033878.979426
1532	11800.960938	-28.364363	-187500.015625	-187500.015625	-187500.015625	-187500.015625	-187500.015625	-187500.015625	460.000000	443.000000	1018.000000	1608033878.979427
1533	11755.273438	-78.767548	-187500.015625	-187500.015625	-187500.015625	-187500.015625	-187500.015625	-187500.015625	460.000000	444.000000	1019.000000	1608033878.979429
1534	11786.208984	-63.501305	-187500.015625	-187500.015625	-187500.015625	-187500.015625	-187500.015625	-187500.015625	460.000000	444.000000	1018.000000	1608033878.979430
1535	11840.702148	-13.768674	-187500.015625	-187500.015625	-187500.015625	-187500.015625	-187500.015625	-187500.015625	460.000000	443.000000	1019.000000	1608033878.979432
1536	11845.686523	5.409122	-187500.015625	-187500.015625	-187500.015625	-187500.015625	-187500.015625	-187500.015625	460.000000	444.000000	1018.000000	1608033878.979434
1537	11801.273438	-22.999945	-187500.015625	-187500.015625	-187500.015625	-187500.015625	-187500.015625	-187500.015625	460.000000	444.000000	1018.000000	1608033878.979436
1538	11761.934570	-63.925987	-187500.015625	-187500.015625	-187500.015625	-187500.015625	-187500.015625	-187500.015625	460.000000	444.000000	1018.000000	1608033878.979438
1539	11784.263672	-63.367195	-187500.015625	-187500.015625	-187500.015625	-187500.015625	-187500.015625	-187500.015625	460.000000	444.000000	1018.000000	1608033878.979439
1540	11847.899414	-7.264317	-187500.015625	-187500.015625	-187500.015625	-187500.015625	-187500.015625	-187500.015625	460.000000	443.000000	1018.000000	1608033878.979441
1541	11861.891602	22.172930	-187500.015625	-187500.015625	-187500.015625	-187500.015625	-187500.015625	-187500.015625	460.000000	444.000000	1018.000000	1608033878.979442
1542	11815.579102	-10.170043	-187500.015625	-187500.015625	-187500.015625	-187500.015625	-187500.015625	-187500.015625	460.000000	444.000000	1018.000000	1608033878.979444
1543	11784.375977	-41.663651	-187500.015625	-187500.015625	-187500.015625	-187500.015625	-187500.015625	-187500.015625	460.000000	444.000000	1019.000000	1608033878.979445
1544	11813.142578	-31.270090	-187500.015625	-187500.015625	-187500.015625	-187500.015625	-187500.015625	-187500.015625	460.000000	444.000000	1018.000000	1608033878.979447
1545	11872.933594	19.535423	-187500.015625	-187500.015625	-187500.015625	-187500.015625	-187500.015625	-187500.015625	460.000000	444.000000	1018.000000	1608033878.979448
1546	11881.024414	43.608253	-187500.015625	-187500.015625	-187500.015625	-187500.015625	-187500.015625	-187500.015625	460.000000	444.000000	1019.000000	1608033878.979450
1547	11825.995117	6.549061	-187500.015625	-187500.015625	-187500.015625	-187500.015625	-187500.015625	-187500.015625	460.000000	443.000000	1019.000000	1608033878.979452
1548	11778.564453	-40.590767	-187500.015625	-187500.015625	-187500.015625	-187500.015625	-187500.015625	-187500.015625	460.000000	444.000000	1019.000000	1608033878.979453
1549	11801.720703	-36.947433	-187500.015625	-187500.015625	-187500.015625	-187500.015625	-187500.015625	-187500.015625	460.000000	444.000000	1019.000000	1608033878.979455
1550	11857.376953	8.381904	-187500.015625	-187500.015625	-187500.015625	-187500.015625	-187500.015625	-187500.015625	460.000000	444.000000	1018.000000	1608033878.979456
1551	11863.388672	27.358534	-187500.015625	-187500.015625	-187500.015625	-187500.015625	-187500.015625	-187500.015625	460.000000	444.000000	1018.000000	1608033878.979458
1552	11812.426758	-7.398427	-187500.015625	-187500.015625	-187500.015625	-187500.015625	-187500.015625	-187500.015625	460.000000	443.000000	1019.000000	1608033878.979460
1553	11765.354492	-57.421631	-187500.015625	-187500.015625	-187500.015625	-187500.015625	-187500.015625	-187500.015625	460.000000	444.000000	1018.000000	1608033878.979461
1554	11789.405273	-52.571301	-187500.015625	-187500.015625	-187500.015625	-187500.015625	-187500.015625	-187500.015625	460.000000	444.000000	1019.000000	1608033878.979463
1555	11851.140625	-2.548099	-187500.015625	-187500.015625	-187500.015625	-187500.015625	-187500.015625	-187500.015625	460.000000	443.000000	1018.000000	1608033878.979464
1556	11860.148438	17.099083	-187500.015625	-187500.015625	-187500.015625	-187500.015625	-187500.015625	-187500.015625	460.000000	444.000000	1019.000000	1608033878.979465
1557	11810.795898	-19.557775	-187500.015625	-187500.015625	-187500.015625	-187500.015625	-187500.015625	-187500.015625	460.000000	444.000000	1018.000000	1608033878.979467
1558	11768.483398	-60.282654	-187500.015625	-187500.015625	-187500.015625	-187500.015625	-187500.015625	-187500.015625	460.000000	444.000000	1018.000000	1608033878.979469
1559	11786.611328	-62.182552	-187500.015625	-187500.015625	-187500.015625	-187500.015625	-187500.015625	-187500.015625	460.000000	444.000000	1019.000000	1608033878.979471
1560	11838.041992	-19.848349	-187500.015625	-187500.015625	-187500.015625	-187500.015625	-187500.015625	-187500.015625	460.000000	443.000000	1019.000000	1608033878.979473
1561	11847.162109	1.296401	-187500.015625	-187500.015625	-187500.015625	-187500.015625	-187500.015625	-187500.015625	460.000000	444.000000	1018.000000	1608033878.979474
1562	11804.648438	-24.609270	-187500.015625	-187500.015625	-187500.015625	-187500.015625	-187500.015625	-187500.015625	460.000000	443.000000	1018.000000	1608033878.979476
1563	11767.969727	-58.472160	-187500.015625	-187500.015625	-187500.015625	-187500.015625	-187500.015625	-187500.015625	460.000000	444.000000	1018.000000	1608033878.979477
1564	11794.098633	-48.972672	-187500.015625	-187500.015625	-187500.015625	-187500.015625	-187500.015625	-187500.015625	460.000000	444.000000	1018.000000	1608033879.458711
1565	11851.498047	-0.357628	-187500.015625	-187500.015625	-187500.015625	-187500.015625	-187500.015625	-187500.015625	460.000000	443.000000	1020.000000	1608033879.458747
1566	11861.579102	18.820168	-187500.015625	-187500.015625	-187500.015625	-187500.015625	-187500.015625	-187500.015625	460.000000	444.000000	1019.000000	1608033879.458818
1567	11819.959961	-7.644296	-187500.015625	-187500.015625	-187500.015625	-187500.015625	-187500.015625	-187500.015625	460.000000	444.000000	1018.000000	1608033879.458820
1568	11777.536133	-46.849255	-187500.015625	-187500.015625	-187500.015625	-187500.015625	-187500.015625	-187500.015625	460.000000	444.000000	1019.000000	1608033879.458822
1569	11794.433594	-46.223408	-187500.015625	-187500.015625	-187500.015625	-187500.015625	-187500.015625	-187500.015625	460.000000	443.000000	1020.000000	1608033879.458823
1570	11850.089844	0.961125	-187500.015625	-187500.015625	-187500.015625	-187500.015625	-187500.015625	-187500.015625	460.000000	443.000000	1018.000000	1608033879.458825
1571	11863.478516	24.519863	-187500.015625	-187500.015625	-187500.015625	-187500.015625	-187500.015625	-187500.015625	460.000000	444.000000	1019.000000	1608033879.458826
1572	11820.138672	-4.537404	-187500.015625	-187500.015625	-187500.015625	-187500.015625	-187500.015625	-187500.015625	460.000000	443.000000	1018.000000	1608033879.458828
1573	11779.369141	-44.681137	-187500.015625	-187500.015625	-187500.015625	-187500.015625	-187500.015625	-187500.015625	460.000000	444.000000	1019.000000	1608033879.458830
1574	11798.144531	-48.100952	-187500.015625	-187500.015625	-187500.015625	-187500.015625	-187500.015625	-187500.015625	460.000000	444.000000	1019.000000	1608033879.458831
1575	11854.873047	-3.665686	-187500.015625	-187500.015625	-187500.015625	-187500.015625	-187500.015625	-187500.015625	460.000000	444.000000	1018.000000	1608033879.458833
1576	11862.696289	14.685096	-187500.015625	-187500.015625	-187500.015625	-187500.015625	-187500.015625	-187500.015625	460.000000	444.000000	1019.000000	1608033879.458834
1577	11815.355469	-16.450884	-187500.015625	-187500.015625	-187500.015625	-187500.015625	-187500.015625	-187500.015625	460.000000	444.000000	1018.000000	1608033879.458836
1578	11770.897461	-55.499378	-187500.015625	-187500.015625	-187500.015625	-187500.015625	-187500.015625	-187500.015625	460.000000	444.000000	1018.000000	1608033879.458838
1579	11778.497070	-65.736481	-187500.015625	-187500.015625	-187500.015625	-187500.015625	-187500.015625	-187500.015625	460.000000	444.000000	1019.000000	1608033879.458839
1580	11837.639648	-16.205013	-187500.015625	-187500.015625	-187500.015625	-187500.015625	-187500.015625	-187500.015625	460.000000	443.000000	1018.000000	1608033879.458840
1581	11850.939453	8.426607	-187500.015625	-187500.015625	-187500.015625	-187500.015625	-187500.015625	-187500.015625	460.000000	444.000000	1017.000000	1608033879.458842
1582	11799.798828	-29.817226	-187500.015625	-187500.015625	-187500.015625	-187500.015625	-187500.015625	-187500.015625	460.000000	443.000000	1019.000000	1608033879.458844
1583	11762.135742	-65.200035	-187500.015625	-187500.015625	-187500.015625	-187500.015625	-187500.015625	-187500.015625	460.000000	444.000000	1018.000000	1608033879.458847
1584	11790.052734	-54.739422	-187500.015625	-187500.015625	-187500.015625	-187500.015625	-187500.015625	-187500.015625	460.000000	444.000000	1018.000000	1608033879.458849
1585	11852.146484	-3.062189	-187500.015625	-187500.015625	-187500.015625	-187500.015625	-187500.015625	-187500.015625	460.000000	443.000000	1019.000000	1608033879.458851
1586	11868.306641	24.586918	-187500.015625	-187500.015625	-187500.015625	-187500.015625	-187500.015625	-187500.015625	460.000000	444.000000	1018.000000	1608033879.458852
1587	11826.240234	-2.861023	-187500.015625	-187500.015625	-187500.015625	-187500.015625	-187500.015625	-187500.015625	460.000000	444.000000	1017.000000	1608033879.458853
1588	11780.463867	-44.859951	-187500.015625	-187500.015625	-187500.015625	-187500.015625	-187500.015625	-187500.015625	460.000000	444.000000	1019.000000	1608033879.458855
1589	11795.484375	-46.491627	-187500.015625	-187500.015625	-187500.015625	-187500.015625	-187500.015625	-187500.015625	460.000000	444.000000	1018.000000	1608033879.458857
1590	11852.816406	-2.369285	-187500.015625	-187500.015625	-187500.015625	-187500.015625	-187500.015625	-187500.015625	460.000000	443.000000	1018.000000	1608033879.458858
1591	11871.211914	25.659801	-187500.015625	-187500.015625	-187500.015625	-187500.015625	-187500.015625	-187500.015625	460.000000	444.000000	1018.000000	1608033879.458860
1592	11834.376953	3.308058	-187500.015625	-187500.015625	-187500.015625	-187500.015625	-187500.015625	-187500.015625	460.000000	443.000000	1019.000000	1608033879.458862
1593	11795.328125	-34.242870	-187500.015625	-187500.015625	-187500.015625	-187500.015625	-187500.015625	-187500.015625	460.000000	444.000000	1019.000000	1608033879.458863
1594	11813.142578	-33.013527	-187500.015625	-187500.015625	-187500.015625	-187500.015625	-187500.015625	-187500.015625	460.000000	444.000000	1019.000000	1608033879.458865
1595	11873.469727	14.975668	-187500.015625	-187500.015625	-187500.015625	-187500.015625	-187500.015625	-187500.015625	460.000000	443.000000	1019.000000	1608033879.458866
1596	11893.206055	41.373077	-187500.015625	-187500.015625	-187500.015625	-187500.015625	-187500.015625	-187500.015625	460.000000	444.000000	1019.000000	1608033879.458868
1597	11858.985352	18.887224	-187500.015625	-187500.015625	-187500.015625	-187500.015625	-187500.015625	-187500.015625	460.000000	444.000000	1018.000000	1608033879.458870
1598	11811.578125	-29.146673	-187500.015625	-187500.015625	-187500.015625	-187500.015625	-187500.015625	-187500.015625	460.000000	444.000000	1018.000000	1608033879.458871
1599	11825.256836	-35.025181	-187500.015625	-187500.015625	-187500.015625	-187500.015625	-187500.015625	-187500.015625	460.000000	444.000000	1018.000000	1608033879.458873
1600	11882.477539	10.706485	-187500.015625	-187500.015625	-187500.015625	-187500.015625	-187500.015625	-187500.015625	460.000000	443.000000	1019.000000	1608033879.458874
1601	11899.442383	35.673382	-187500.015625	-187500.015625	-187500.015625	-187500.015625	-187500.015625	-187500.015625	460.000000	445.000000	1018.000000	1608033879.458876
1602	11861.824219	15.243889	-187500.015625	-187500.015625	-187500.015625	-187500.015625	-187500.015625	-187500.015625	460.000000	444.000000	1018.000000	1608033879.458878
1603	11809.387695	-36.098064	-187500.015625	-187500.015625	-187500.015625	-187500.015625	-187500.015625	-187500.015625	460.000000	444.000000	1018.000000	1608033879.458879
1604	11820.003906	-46.424572	-187500.015625	-187500.015625	-187500.015625	-187500.015625	-187500.015625	-187500.015625	460.000000	443.000000	1019.000000	1608033879.458881
1605	11878.878906	-2.212823	-187500.015625	-187500.015625	-187500.015625	-187500.015625	-187500.015625	-187500.015625	460.000000	443.000000	1019.000000	1608033879.458882
1606	11900.247070	27.783216	-187500.015625	-187500.015625	-187500.015625	-187500.015625	-187500.015625	-187500.015625	460.000000	444.000000	1017.000000	1608033879.458885
1607	11854.538086	-5.654991	-187500.015625	-187500.015625	-187500.015625	-187500.015625	-187500.015625	-187500.015625	460.000000	443.000000	1018.000000	1608033879.458886
1608	11808.716797	-42.960052	-187500.015625	-187500.015625	-187500.015625	-187500.015625	-187500.015625	-187500.015625	460.000000	443.000000	1018.000000	1608033879.458888
1609	11825.614258	-38.579109	-187500.015625	-187500.015625	-187500.015625	-187500.015625	-187500.015625	-187500.015625	460.000000	444.000000	1019.000000	1608033879.458889
1610	11880.913086	1.698732	-187500.015625	-187500.015625	-187500.015625	-187500.015625	-187500.015625	-187500.015625	460.000000	443.000000	1018.000000	1608033879.458891
1611	11895.128906	22.262337	-187500.015625	-187500.015625	-187500.015625	-187500.015625	-187500.015625	-187500.015625	460.000000	444.000000	1018.000000	1608033879.458892
1612	11858.740234	3.039837	-187500.015625	-187500.015625	-187500.015625	-187500.015625	-187500.015625	-187500.015625	460.000000	443.000000	1019.000000	1608033879.458894
1613	11813.656250	-37.550930	-187500.015625	-187500.015625	-187500.015625	-187500.015625	-187500.015625	-187500.015625	460.000000	444.000000	1017.000000	1608033879.458896
1614	11824.474609	-42.624775	-187500.015625	-187500.015625	-187500.015625	-187500.015625	-187500.015625	-187500.015625	460.000000	444.000000	1018.000000	1608033879.458897
1615	11882.276367	3.755093	-187500.015625	-187500.015625	-187500.015625	-187500.015625	-187500.015625	-187500.015625	460.000000	443.000000	1019.000000	1608033879.458899
1616	11901.320312	31.493607	-187500.015625	-187500.015625	-187500.015625	-187500.015625	-187500.015625	-187500.015625	460.000000	444.000000	1019.000000	1608033879.458900
1617	11863.322266	8.136035	-187500.015625	-187500.015625	-187500.015625	-187500.015625	-187500.015625	-187500.015625	460.000000	443.000000	1018.000000	1608033879.458902
1618	11816.942383	-35.248699	-187500.015625	-187500.015625	-187500.015625	-187500.015625	-187500.015625	-187500.015625	460.000000	444.000000	1019.000000	1608033879.458904
1619	11830.934570	-40.076675	-187500.015625	-187500.015625	-187500.015625	-187500.015625	-187500.015625	-187500.015625	460.000000	444.000000	1018.000000	1608033879.458905
1620	11892.871094	7.532537	-187500.015625	-187500.015625	-187500.015625	-187500.015625	-187500.015625	-187500.015625	460.000000	443.000000	1019.000000	1608033879.458907
1621	11914.150391	35.673382	-187500.015625	-187500.015625	-187500.015625	-187500.015625	-187500.015625	-187500.015625	460.000000	444.000000	1018.000000	1608033879.458908
1622	11875.011719	10.952354	-187500.015625	-187500.015625	-187500.015625	-187500.015625	-187500.015625	-187500.015625	460.000000	443.000000	1018.000000	1608033879.458910
1623	11821.591797	-41.708355	-187500.015625	-187500.015625	-187500.015625	-187500.015625	-187500.015625	-187500.015625	460.000000	444.000000	1019.000000	1608033879.458911
1624	11835.561523	-41.618946	-187500.015625	-187500.015625	-187500.015625	-187500.015625	-187500.015625	-187500.015625	460.000000	444.000000	1018.000000	1608033879.458913
1625	11895.687500	8.314849	-187500.015625	-187500.015625	-187500.015625	-187500.015625	-187500.015625	-187500.015625	460.000000	443.000000	1019.000000	1608033879.458915
1626	11914.530273	35.338108	-187500.015625	-187500.015625	-187500.015625	-187500.015625	-187500.015625	-187500.015625	460.000000	444.000000	1019.000000	1608033879.458916
1627	11879.191406	13.031067	-187500.015625	-187500.015625	-187500.015625	-187500.015625	-187500.015625	-187500.015625	460.000000	444.000000	1019.000000	1608033879.458918
1628	11826.620117	-35.628681	-187500.015625	-187500.015625	-187500.015625	-187500.015625	-187500.015625	-187500.015625	460.000000	444.000000	1018.000000	1608033879.458919
1629	11831.135742	-48.168007	-187500.015625	-187500.015625	-187500.015625	-187500.015625	-187500.015625	-187500.015625	461.000000	444.000000	1019.000000	1608033879.458922
1630	11885.741211	-9.141863	-187500.015625	-187500.015625	-187500.015625	-187500.015625	-187500.015625	-187500.015625	460.000000	443.000000	1019.000000	1608033879.458923
1631	11906.818359	18.216671	-187500.015625	-187500.015625	-187500.015625	-187500.015625	-187500.015625	-187500.015625	460.000000	444.000000	1018.000000	1608033879.458925
1632	11868.708984	-6.616116	-187500.015625	-187500.015625	-187500.015625	-187500.015625	-187500.015625	-187500.015625	460.000000	443.000000	1018.000000	1608033879.458926
1633	11820.473633	-42.714184	-187500.015625	-187500.015625	-187500.015625	-187500.015625	-187500.015625	-187500.015625	460.000000	443.000000	1019.000000	1608033879.458928
1634	11830.017578	-43.272976	-187500.015625	-187500.015625	-187500.015625	-187500.015625	-187500.015625	-187500.015625	460.000000	444.000000	1018.000000	1608033879.458929
1635	11886.344727	-0.983477	-187500.015625	-187500.015625	-187500.015625	-187500.015625	-187500.015625	-187500.015625	460.000000	443.000000	1018.000000	1608033879.458931
1636	11916.295898	37.908558	-187500.015625	-187500.015625	-187500.015625	-187500.015625	-187500.015625	-187500.015625	460.000000	444.000000	1019.000000	1608033879.458933
1637	11878.029297	18.507244	-187500.015625	-187500.015625	-187500.015625	-187500.015625	-187500.015625	-187500.015625	460.000000	444.000000	1018.000000	1608033879.458934
1638	11817.098633	-34.287575	-187500.015625	-187500.015625	-187500.015625	-187500.015625	-187500.015625	-187500.015625	460.000000	444.000000	1017.000000	1608033879.458935
1639	11821.144531	-42.647125	-187500.015625	-187500.015625	-187500.015625	-187500.015625	-187500.015625	-187500.015625	460.000000	444.000000	1019.000000	1608033879.458937
1640	11877.783203	1.408160	-187500.015625	-187500.015625	-187500.015625	-187500.015625	-187500.015625	-187500.015625	460.000000	443.000000	1018.000000	1608033879.458939
1641	11897.699219	28.520824	-187500.015625	-187500.015625	-187500.015625	-187500.015625	-187500.015625	-187500.015625	460.000000	444.000000	1018.000000	1608033879.458941
1642	11861.534180	5.029142	-187500.015625	-187500.015625	-187500.015625	-187500.015625	-187500.015625	-187500.015625	460.000000	444.000000	1018.000000	1608033879.458942
1643	11813.455078	-38.690868	-187500.015625	-187500.015625	-187500.015625	-187500.015625	-187500.015625	-187500.015625	460.000000	443.000000	1018.000000	1608033879.458944
1644	11823.826172	-44.569378	-187500.015625	-187500.015625	-187500.015625	-187500.015625	-187500.015625	-187500.015625	460.000000	443.000000	1019.000000	1608033879.458945
1645	11874.989258	-8.605421	-187500.015625	-187500.015625	-187500.015625	-187500.015625	-187500.015625	-187500.015625	460.000000	443.000000	1018.000000	1608033879.458947
1646	11897.699219	23.044647	-187500.015625	-187500.015625	-187500.015625	-187500.015625	-187500.015625	-187500.015625	460.000000	444.000000	1019.000000	1608033879.458948
1647	11864.037109	2.816320	-187500.015625	-187500.015625	-187500.015625	-187500.015625	-187500.015625	-187500.015625	460.000000	444.000000	1018.000000	1608033879.458950
1648	11812.986328	-43.474140	-187500.015625	-187500.015625	-187500.015625	-187500.015625	-187500.015625	-187500.015625	460.000000	443.000000	1018.000000	1608033879.458951
1649	11815.064453	-58.025127	-187500.015625	-187500.015625	-187500.015625	-187500.015625	-187500.015625	-187500.015625	460.000000	444.000000	1018.000000	1608033879.458953
1650	11868.955078	-19.244852	-187500.015625	-187500.015625	-187500.015625	-187500.015625	-187500.015625	-187500.015625	460.000000	443.000000	1019.000000	1608033879.458954
1651	11896.424805	15.042724	-187500.015625	-187500.015625	-187500.015625	-187500.015625	-187500.015625	-187500.015625	460.000000	445.000000	1019.000000	1608033879.458956
1652	11866.875977	2.145767	-187500.015625	-187500.015625	-187500.015625	-187500.015625	-187500.015625	-187500.015625	460.000000	444.000000	1019.000000	1608033879.458958
1653	11820.742188	-36.433342	-187500.015625	-187500.015625	-187500.015625	-187500.015625	-187500.015625	-187500.015625	460.000000	444.000000	1018.000000	1608033879.458960
1654	11819.422852	-52.571301	-187500.015625	-187500.015625	-187500.015625	-187500.015625	-187500.015625	-187500.015625	460.000000	444.000000	1019.000000	1608033879.458961
1655	11867.166992	-17.993155	-187500.015625	-187500.015625	-187500.015625	-187500.015625	-187500.015625	-187500.015625	460.000000	443.000000	1018.000000	1608033879.458963
1656	11890.233398	10.013581	-187500.015625	-187500.015625	-187500.015625	-187500.015625	-187500.015625	-187500.015625	460.000000	445.000000	1019.000000	1608033879.458965
1657	11855.901367	-8.851291	-187500.015625	-187500.015625	-187500.015625	-187500.015625	-187500.015625	-187500.015625	460.000000	444.000000	1019.000000	1608033879.458966
1658	11807.934570	-47.184532	-187500.015625	-187500.015625	-187500.015625	-187500.015625	-187500.015625	-187500.015625	460.000000	444.000000	1018.000000	1608033879.458968
1659	11806.257812	-65.714127	-187500.015625	-187500.015625	-187500.015625	-187500.015625	-187500.015625	-187500.015625	460.000000	444.000000	1019.000000	1608033879.458970
1660	11857.332031	-33.505264	-187500.015625	-187500.015625	-187500.015625	-187500.015625	-187500.015625	-187500.015625	460.000000	443.000000	1019.000000	1608033879.458971
1661	11884.175781	0.312924	-187500.015625	-187500.015625	-187500.015625	-187500.015625	-187500.015625	-187500.015625	460.000000	444.000000	1019.000000	1608033879.458973
1662	11858.896484	-4.000962	-187500.015625	-187500.015625	-187500.015625	-187500.015625	-187500.015625	-187500.015625	460.000000	444.000000	1018.000000	1608033879.458974
1663	11808.336914	-44.055286	-187500.015625	-187500.015625	-187500.015625	-187500.015625	-187500.015625	-187500.015625	460.000000	444.000000	1019.000000	1608033879.458976
1664	11808.739258	-57.712204	-187500.015625	-187500.015625	-187500.015625	-187500.015625	-187500.015625	-187500.015625	461.000000	443.000000	1019.000000	1608033879.458977
1665	11864.260742	-19.736589	-187500.015625	-187500.015625	-187500.015625	-187500.015625	-187500.015625	-187500.015625	460.000000	444.000000	1018.000000	1608033879.458979
1666	11894.324219	14.774503	-187500.015625	-187500.015625	-187500.015625	-187500.015625	-187500.015625	-187500.015625	460.000000	444.000000	1019.000000	1608033879.458980
1667	11859.991211	-3.330410	-187500.015625	-187500.015625	-187500.015625	-187500.015625	-187500.015625	-187500.015625	460.000000	443.000000	1018.000000	1608033879.458982
1668	11810.393555	-43.787067	-187500.015625	-187500.015625	-187500.015625	-187500.015625	-187500.015625	-187500.015625	460.000000	443.000000	1019.000000	1608033879.458984
1669	11817.657227	-48.749153	-187500.015625	-187500.015625	-187500.015625	-187500.015625	-187500.015625	-187500.015625	460.000000	444.000000	1019.000000	1608033879.458985
1670	11867.054688	-14.662744	-187500.015625	-187500.015625	-187500.015625	-187500.015625	-187500.015625	-187500.015625	460.000000	443.000000	1017.000000	1608033879.458987
1671	11897.118164	23.156406	-187500.015625	-187500.015625	-187500.015625	-187500.015625	-187500.015625	-187500.015625	460.000000	444.000000	1019.000000	1608033879.458988
1672	11865.601562	9.812415	-187500.015625	-187500.015625	-187500.015625	-187500.015625	-187500.015625	-187500.015625	460.000000	443.000000	1019.000000	1608033879.458990
1673	11821.189453	-26.509169	-187500.015625	-187500.015625	-187500.015625	-187500.015625	-187500.015625	-187500.015625	460.000000	444.000000	1018.000000	1608033879.458992
1674	11817.232422	-47.117477	-187500.015625	-187500.015625	-187500.015625	-187500.015625	-187500.015625	-187500.015625	460.000000	444.000000	1018.000000	1608033879.458993
1675	11867.814453	-11.846424	-187500.015625	-187500.015625	-187500.015625	-187500.015625	-187500.015625	-187500.015625	460.000000	443.000000	1018.000000	1608033879.458995
1676	11902.102539	28.409065	-187500.015625	-187500.015625	-187500.015625	-187500.015625	-187500.015625	-187500.015625	460.000000	444.000000	1019.000000	1608033879.458997
1677	11870.876953	11.533500	-187500.015625	-187500.015625	-187500.015625	-187500.015625	-187500.015625	-187500.015625	460.000000	444.000000	1018.000000	1608033879.458998
1678	11817.791992	-32.432381	-187500.015625	-187500.015625	-187500.015625	-187500.015625	-187500.015625	-187500.015625	460.000000	444.000000	1018.000000	1608033879.459000
1679	11814.573242	-47.810379	-187500.015625	-187500.015625	-187500.015625	-187500.015625	-187500.015625	-187500.015625	460.000000	444.000000	1019.000000	1608033879.459002
1680	11867.725586	-12.673439	-187500.015625	-187500.015625	-187500.015625	-187500.015625	-187500.015625	-187500.015625	460.000000	443.000000	1019.000000	1608033879.459003
1681	11900.582031	25.190414	-187500.015625	-187500.015625	-187500.015625	-187500.015625	-187500.015625	-187500.015625	460.000000	444.000000	1018.000000	1608033879.459005
1682	11874.073242	14.662744	-187500.015625	-187500.015625	-187500.015625	-187500.015625	-187500.015625	-187500.015625	460.000000	443.000000	1018.000000	1608033879.459006
1683	11818.708008	-33.840538	-187500.015625	-187500.015625	-187500.015625	-187500.015625	-187500.015625	-187500.015625	460.000000	444.000000	1020.000000	1608033879.459008
1684	11817.545898	-46.581036	-187500.015625	-187500.015625	-187500.015625	-187500.015625	-187500.015625	-187500.015625	460.000000	444.000000	1019.000000	1608033879.937327
1685	11869.602539	-8.426607	-187500.015625	-187500.015625	-187500.015625	-187500.015625	-187500.015625	-187500.015625	460.000000	443.000000	1018.000000	1608033879.937423
1686	11900.224609	24.899843	-187500.015625	-187500.015625	-187500.015625	-187500.015625	-187500.015625	-187500.015625	460.000000	444.000000	1018.000000	1608033879.937424
1687	11876.419922	13.165177	-187500.015625	-187500.015625	-187500.015625	-187500.015625	-187500.015625	-187500.015625	460.000000	443.000000	1019.000000	1608033879.937426
1688	11827.313477	-24.296345	-187500.015625	-187500.015625	-187500.015625	-187500.015625	-187500.015625	-187500.015625	460.000000	444.000000	1018.000000	1608033879.937428
1689	11826.016602	-37.126247	-187500.015625	-187500.015625	-187500.015625	-187500.015625	-187500.015625	-187500.015625	460.000000	444.000000	1018.000000	1608033879.937429
1690	11878.587891	-3.799796	-187500.015625	-187500.015625	-187500.015625	-187500.015625	-187500.015625	-187500.015625	460.000000	443.000000	1018.000000	1608033879.937431
1691	11908.852539	29.481951	-187500.015625	-187500.015625	-187500.015625	-187500.015625	-187500.015625	-187500.015625	460.000000	444.000000	1019.000000	1608033879.937432
1692	11885.002930	20.697714	-187500.015625	-187500.015625	-187500.015625	-187500.015625	-187500.015625	-187500.015625	460.000000	443.000000	1018.000000	1608033879.937434
1693	11839.182617	-12.382866	-187500.015625	-187500.015625	-187500.015625	-187500.015625	-187500.015625	-187500.015625	460.000000	443.000000	1018.000000	1608033879.937436
1694	11833.147461	-31.583014	-187500.015625	-187500.015625	-187500.015625	-187500.015625	-187500.015625	-187500.015625	460.000000	444.000000	1019.000000	1608033879.937437
1695	11879.415039	-4.559756	-187500.015625	-187500.015625	-187500.015625	-187500.015625	-187500.015625	-187500.015625	460.000000	443.000000	1019.000000	1608033879.937439
1696	11914.574219	33.929947	-187500.015625	-187500.015625	-187500.015625	-187500.015625	-187500.015625	-187500.015625	460.000000	444.000000	1018.000000	1608033879.937440
1697	11884.623047	19.423666	-187500.015625	-187500.015625	-187500.015625	-187500.015625	-187500.015625	-187500.015625	460.000000	443.000000	1018.000000	1608033879.937442
1698	11829.727539	-24.743380	-187500.015625	-187500.015625	-187500.015625	-187500.015625	-187500.015625	-187500.015625	460.000000	443.000000	1019.000000	1608033879.937443
1699	11825.726562	-40.613117	-187500.015625	-187500.015625	-187500.015625	-187500.015625	-187500.015625	-187500.015625	460.000000	444.000000	1018.000000	1608033879.937451
1700	11875.838867	-6.392599	-187500.015625	-187500.015625	-187500.015625	-187500.015625	-187500.015625	-187500.015625	460.000000	443.000000	1019.000000	1608033879.937452
1701	11904.381836	26.129189	-187500.015625	-187500.015625	-187500.015625	-187500.015625	-187500.015625	-187500.015625	460.000000	444.000000	1019.000000	1608033879.937454
1702	11876.844727	15.333296	-187500.015625	-187500.015625	-187500.015625	-187500.015625	-187500.015625	-187500.015625	460.000000	444.000000	1018.000000	1608033879.937456
1703	11824.832031	-24.452808	-187500.015625	-187500.015625	-187500.015625	-187500.015625	-187500.015625	-187500.015625	460.000000	443.000000	1019.000000	1608033879.937457
1704	11820.607422	-39.473179	-187500.015625	-187500.015625	-187500.015625	-187500.015625	-187500.015625	-187500.015625	460.000000	444.000000	1019.000000	1608033879.937459
1705	11872.217773	-8.359552	-187500.015625	-187500.015625	-187500.015625	-187500.015625	-187500.015625	-187500.015625	460.000000	443.000000	1018.000000	1608033879.937460
1706	11901.946289	21.882357	-187500.015625	-187500.015625	-187500.015625	-187500.015625	-187500.015625	-187500.015625	460.000000	444.000000	1018.000000	1608033879.937462
1707	11879.794922	15.780331	-187500.015625	-187500.015625	-187500.015625	-187500.015625	-187500.015625	-187500.015625	460.000000	444.000000	1019.000000	1608033879.937463
1708	11823.983398	-29.370192	-187500.015625	-187500.015625	-187500.015625	-187500.015625	-187500.015625	-187500.015625	460.000000	443.000000	1018.000000	1608033879.937465
1709	11816.204102	-46.804550	-187500.015625	-187500.015625	-187500.015625	-187500.015625	-187500.015625	-187500.015625	460.000000	444.000000	1018.000000	1608033879.937467
1710	11870.027344	-10.371209	-187500.015625	-187500.015625	-187500.015625	-187500.015625	-187500.015625	-187500.015625	460.000000	444.000000	1018.000000	1608033879.937468
1711	11908.875000	27.537348	-187500.015625	-187500.015625	-187500.015625	-187500.015625	-187500.015625	-187500.015625	460.000000	444.000000	1018.000000	1608033879.937470
1712	11886.747070	20.340086	-187500.015625	-187500.015625	-187500.015625	-187500.015625	-187500.015625	-187500.015625	460.000000	443.000000	1019.000000	1608033879.937471
1713	11835.449219	-20.273031	-187500.015625	-187500.015625	-187500.015625	-187500.015625	-187500.015625	-187500.015625	460.000000	443.000000	1018.000000	1608033879.937473
1714	11825.815430	-40.881340	-187500.015625	-187500.015625	-187500.015625	-187500.015625	-187500.015625	-187500.015625	460.000000	444.000000	1019.000000	1608033879.937474
1715	11876.733398	-4.895032	-187500.015625	-187500.015625	-187500.015625	-187500.015625	-187500.015625	-187500.015625	460.000000	444.000000	1018.000000	1608033879.937476
1716	11912.227539	33.169987	-187500.015625	-187500.015625	-187500.015625	-187500.015625	-187500.015625	-187500.015625	460.000000	444.000000	1018.000000	1608033879.937478
1717	11893.452148	32.186512	-187500.015625	-187500.015625	-187500.015625	-187500.015625	-187500.015625	-187500.015625	460.000000	444.000000	1018.000000	1608033879.937479
1718	11843.093750	-5.230308	-187500.015625	-187500.015625	-187500.015625	-187500.015625	-187500.015625	-187500.015625	460.000000	444.000000	1018.000000	1608033879.937481
1719	11832.543945	-28.990211	-187500.015625	-187500.015625	-187500.015625	-187500.015625	-187500.015625	-187500.015625	460.000000	444.000000	1018.000000	1608033879.937482
1720	11874.945312	-5.230308	-187500.015625	-187500.015625	-187500.015625	-187500.015625	-187500.015625	-187500.015625	460.000000	443.000000	1019.000000	1608033879.937484
1721	11909.679688	32.745304	-187500.015625	-187500.015625	-187500.015625	-187500.015625	-187500.015625	-187500.015625	460.000000	444.000000	1019.000000	1608033879.937486
1722	11893.139648	32.499435	-187500.015625	-187500.015625	-187500.015625	-187500.015625	-187500.015625	-187500.015625	460.000000	444.000000	1018.000000	1608033879.937488
1723	11842.624023	-7.197261	-187500.015625	-187500.015625	-187500.015625	-187500.015625	-187500.015625	-187500.015625	460.000000	444.000000	1018.000000	1608033879.937490
1724	11825.100586	-36.858025	-187500.015625	-187500.015625	-187500.015625	-187500.015625	-187500.015625	-187500.015625	460.000000	444.000000	1018.000000	1608033879.937491
1725	11871.994141	-8.672477	-187500.015625	-187500.015625	-187500.015625	-187500.015625	-187500.015625	-187500.015625	460.000000	443.000000	1018.000000	1608033879.937493
1726	11910.037109	31.381847	-187500.015625	-187500.015625	-187500.015625	-187500.015625	-187500.015625	-187500.015625	460.000000	444.000000	1018.000000	1608033879.937495
1727	11887.819336	25.682154	-187500.015625	-187500.015625	-187500.015625	-187500.015625	-187500.015625	-187500.015625	460.000000	444.000000	1018.000000	1608033879.937496
1728	11831.917969	-18.820168	-187500.015625	-187500.015625	-187500.015625	-187500.015625	-187500.015625	-187500.015625	460.000000	443.000000	1018.000000	1608033879.937498
1729	11821.122070	-41.551891	-187500.015625	-187500.015625	-187500.015625	-187500.015625	-187500.015625	-187500.015625	460.000000	443.000000	1019.000000	1608033879.937499
1730	11875.212891	-5.364419	-187500.015625	-187500.015625	-187500.015625	-187500.015625	-187500.015625	-187500.015625	460.000000	443.000000	1019.000000	1608033879.937501
1731	11914.440430	37.394466	-187500.015625	-187500.015625	-187500.015625	-187500.015625	-187500.015625	-187500.015625	460.000000	444.000000	1019.000000	1608033879.937502
1732	11888.512695	26.732685	-187500.015625	-187500.015625	-187500.015625	-187500.015625	-187500.015625	-187500.015625	460.000000	444.000000	1018.000000	1608033879.937504
1733	11836.388672	-12.472273	-187500.015625	-187500.015625	-187500.015625	-187500.015625	-187500.015625	-187500.015625	460.000000	444.000000	1018.000000	1608033879.937505
1734	11824.250977	-37.126247	-187500.015625	-187500.015625	-187500.015625	-187500.015625	-187500.015625	-187500.015625	461.000000	444.000000	1019.000000	1608033879.937507
1735	11875.772461	-8.493663	-187500.015625	-187500.015625	-187500.015625	-187500.015625	-187500.015625	-187500.015625	460.000000	443.000000	1018.000000	1608033879.937508
1736	11917.547852	34.444038	-187500.015625	-187500.015625	-187500.015625	-187500.015625	-187500.015625	-187500.015625	460.000000	444.000000	1019.000000	1608033879.937510
1737	11899.957031	36.634506	-187500.015625	-187500.015625	-187500.015625	-187500.015625	-187500.015625	-187500.015625	460.000000	444.000000	1019.000000	1608033879.937512
1738	11846.916016	-4.827977	-187500.015625	-187500.015625	-187500.015625	-187500.015625	-187500.015625	-187500.015625	460.000000	444.000000	1018.000000	1608033879.937513
1739	11830.286133	-31.225386	-187500.015625	-187500.015625	-187500.015625	-187500.015625	-187500.015625	-187500.015625	460.000000	444.000000	1019.000000	1608033879.937515
1740	11878.856445	0.357628	-187500.015625	-187500.015625	-187500.015625	-187500.015625	-187500.015625	-187500.015625	460.000000	444.000000	1018.000000	1608033879.937516
1741	11917.166992	37.930908	-187500.015625	-187500.015625	-187500.015625	-187500.015625	-187500.015625	-187500.015625	460.000000	444.000000	1018.000000	1608033879.937518
1742	11895.396484	27.380886	-187500.015625	-187500.015625	-187500.015625	-187500.015625	-187500.015625	-187500.015625	460.000000	443.000000	1019.000000	1608033879.937520
1743	11838.579102	-17.233194	-187500.015625	-187500.015625	-187500.015625	-187500.015625	-187500.015625	-187500.015625	460.000000	443.000000	1018.000000	1608033879.937521
1744	11826.732422	-37.305061	-187500.015625	-187500.015625	-187500.015625	-187500.015625	-187500.015625	-187500.015625	460.000000	444.000000	1019.000000	1608033879.937523
1745	11877.247070	-3.732741	-187500.015625	-187500.015625	-187500.015625	-187500.015625	-187500.015625	-187500.015625	460.000000	444.000000	1019.000000	1608033879.937524
1746	11919.201172	41.238968	-187500.015625	-187500.015625	-187500.015625	-187500.015625	-187500.015625	-187500.015625	460.000000	443.000000	1019.000000	1608033879.937527
1747	11902.527344	41.082504	-187500.015625	-187500.015625	-187500.015625	-187500.015625	-187500.015625	-187500.015625	460.000000	444.000000	1019.000000	1608033879.937528
1748	11852.212891	5.498529	-187500.015625	-187500.015625	-187500.015625	-187500.015625	-187500.015625	-187500.015625	460.000000	444.000000	1019.000000	1608033879.937530
1749	11836.052734	-20.585957	-187500.015625	-187500.015625	-187500.015625	-187500.015625	-187500.015625	-187500.015625	460.000000	444.000000	1017.000000	1608033879.937531
1750	11877.403320	-0.156462	-187500.015625	-187500.015625	-187500.015625	-187500.015625	-187500.015625	-187500.015625	460.000000	444.000000	1018.000000	1608033879.937533
1751	11914.150391	34.958126	-187500.015625	-187500.015625	-187500.015625	-187500.015625	-187500.015625	-187500.015625	460.000000	443.000000	1019.000000	1608033879.937534
1752	11897.765625	33.661724	-187500.015625	-187500.015625	-187500.015625	-187500.015625	-187500.015625	-187500.015625	460.000000	444.000000	1018.000000	1608033879.937536
1753	11841.976562	-6.861985	-187500.015625	-187500.015625	-187500.015625	-187500.015625	-187500.015625	-187500.015625	460.000000	443.000000	1018.000000	1608033879.937538
1754	11824.250977	-31.091276	-187500.015625	-187500.015625	-187500.015625	-187500.015625	-187500.015625	-187500.015625	460.000000	444.000000	1018.000000	1608033879.937539
1755	11872.798828	-3.151596	-187500.015625	-187500.015625	-187500.015625	-187500.015625	-187500.015625	-187500.015625	460.000000	443.000000	1019.000000	1608033879.937541
1756	11911.892578	37.975613	-187500.015625	-187500.015625	-187500.015625	-187500.015625	-187500.015625	-187500.015625	460.000000	443.000000	1018.000000	1608033879.937542
1757	11896.335938	41.306023	-187500.015625	-187500.015625	-187500.015625	-187500.015625	-187500.015625	-187500.015625	460.000000	444.000000	1018.000000	1608033879.937544
1758	11842.422852	0.871718	-187500.015625	-187500.015625	-187500.015625	-187500.015625	-187500.015625	-187500.015625	460.000000	443.000000	1019.000000	1608033879.937546
1759	11823.983398	-27.447941	-187500.015625	-187500.015625	-187500.015625	-187500.015625	-187500.015625	-187500.015625	460.000000	445.000000	1018.000000	1608033879.937547
1760	11865.601562	-7.912517	-187500.015625	-187500.015625	-187500.015625	-187500.015625	-187500.015625	-187500.015625	460.000000	443.000000	1018.000000	1608033879.937549
1761	11908.249023	34.488739	-187500.015625	-187500.015625	-187500.015625	-187500.015625	-187500.015625	-187500.015625	460.000000	444.000000	1018.000000	1608033879.937550
1762	11892.156250	33.304096	-187500.015625	-187500.015625	-187500.015625	-187500.015625	-187500.015625	-187500.015625	460.000000	444.000000	1019.000000	1608033879.937552
1763	11835.337891	-11.488796	-187500.015625	-187500.015625	-187500.015625	-187500.015625	-187500.015625	-187500.015625	460.000000	444.000000	1018.000000	1608033879.937553
1764	11813.723633	-43.340031	-187500.015625	-187500.015625	-187500.015625	-187500.015625	-187500.015625	-187500.015625	460.000000	444.000000	1018.000000	1608033879.937555
1765	11865.020508	-11.377037	-187500.015625	-187500.015625	-187500.015625	-187500.015625	-187500.015625	-187500.015625	460.000000	443.000000	1019.000000	1608033879.937557
1766	11913.099609	35.740437	-187500.015625	-187500.015625	-187500.015625	-187500.015625	-187500.015625	-187500.015625	460.000000	444.000000	1018.000000	1608033879.937558
1767	11893.675781	30.241909	-187500.015625	-187500.015625	-187500.015625	-187500.015625	-187500.015625	-187500.015625	460.000000	444.000000	1018.000000	1608033879.937560
1768	11843.541016	-4.380942	-187500.015625	-187500.015625	-187500.015625	-187500.015625	-187500.015625	-187500.015625	460.000000	443.000000	1018.000000	1608033879.937561
1769	11821.881836	-33.080582	-187500.015625	-187500.015625	-187500.015625	-187500.015625	-187500.015625	-187500.015625	460.000000	444.000000	1019.000000	1608033879.937564
1770	11866.317383	-6.414950	-187500.015625	-187500.015625	-187500.015625	-187500.015625	-187500.015625	-187500.015625	460.000000	443.000000	1018.000000	1608033879.937565
1771	11907.623047	32.544140	-187500.015625	-187500.015625	-187500.015625	-187500.015625	-187500.015625	-187500.015625	460.000000	444.000000	1018.000000	1608033879.937567
1772	11891.083008	29.034916	-187500.015625	-187500.015625	-187500.015625	-187500.015625	-187500.015625	-187500.015625	460.000000	443.000000	1019.000000	1608033879.937569
1773	11842.087891	-6.616116	-187500.015625	-187500.015625	-187500.015625	-187500.015625	-187500.015625	-187500.015625	460.000000	443.000000	1018.000000	1608033879.937570
1774	11825.279297	-26.464464	-187500.015625	-187500.015625	-187500.015625	-187500.015625	-187500.015625	-187500.015625	460.000000	444.000000	1019.000000	1608033879.937572
1775	11869.401367	-0.201166	-187500.015625	-187500.015625	-187500.015625	-187500.015625	-187500.015625	-187500.015625	460.000000	444.000000	1018.000000	1608033879.937573
1776	11912.719727	42.021278	-187500.015625	-187500.015625	-187500.015625	-187500.015625	-187500.015625	-187500.015625	460.000000	444.000000	1018.000000	1608033879.937575
1777	11894.435547	37.059193	-187500.015625	-187500.015625	-187500.015625	-187500.015625	-187500.015625	-187500.015625	460.000000	540.000000	1019.000000	1608033879.937576
1778	11834.443359	-13.232232	-187500.015625	-187500.015625	-187500.015625	-187500.015625	-187500.015625	-187500.015625	461.000000	655.000000	1018.000000	1608033879.937578
1779	11809.096680	-46.044594	-187500.015625	-187500.015625	-187500.015625	-187500.015625	-187500.015625	-187500.015625	461.000000	715.000000	1018.000000	1608033879.937580
1780	11856.213867	-12.874604	-187500.015625	-187500.015625	-187500.015625	-187500.015625	-187500.015625	-187500.015625	461.000000	746.000000	1018.000000	1608033879.937581
1781	11906.438477	35.963955	-187500.015625	-187500.015625	-187500.015625	-187500.015625	-187500.015625	-187500.015625	461.000000	766.000000	1017.000000	1608033879.937583
1782	11894.100586	35.516922	-187500.015625	-187500.015625	-187500.015625	-187500.015625	-187500.015625	-187500.015625	460.000000	778.000000	1018.000000	1608033879.937585
1783	11841.752930	-5.118549	-187500.015625	-187500.015625	-187500.015625	-187500.015625	-187500.015625	-187500.015625	461.000000	785.000000	1019.000000	1608033879.937586
1784	11818.909180	-34.444038	-187500.015625	-187500.015625	-187500.015625	-187500.015625	-187500.015625	-187500.015625	461.000000	790.000000	1019.000000	1608033879.937588
1785	11858.024414	-15.221538	-187500.015625	-187500.015625	-187500.015625	-187500.015625	-187500.015625	-187500.015625	461.000000	794.000000	1018.000000	1608033879.937589
1786	11906.393555	31.337145	-187500.015625	-187500.015625	-187500.015625	-187500.015625	-187500.015625	-187500.015625	460.000000	798.000000	1018.000000	1608033879.937591
1787	11899.419922	39.204960	-187500.015625	-187500.015625	-187500.015625	-187500.015625	-187500.015625	-187500.015625	460.000000	799.000000	1017.000000	1608033879.937593
1788	11850.447266	4.157424	-187500.015625	-187500.015625	-187500.015625	-187500.015625	-187500.015625	-187500.015625	460.000000	801.000000	1018.000000	1608033879.937594
1789	11828.744141	-22.664667	-187500.015625	-187500.015625	-187500.015625	-187500.015625	-187500.015625	-187500.015625	460.000000	803.000000	1018.000000	1608033879.937596
1790	11867.345703	-2.615154	-187500.015625	-187500.015625	-187500.015625	-187500.015625	-187500.015625	-187500.015625	460.000000	804.000000	1018.000000	1608033879.937597
1791	11915.758789	42.445961	-187500.015625	-187500.015625	-187500.015625	-187500.015625	-187500.015625	-187500.015625	460.000000	804.000000	1019.000000	1608033879.937599
1792	11908.159180	48.011547	-187500.015625	-187500.015625	-187500.015625	-187500.015625	-187500.015625	-187500.015625	460.000000	806.000000	1018.000000	1608033879.937601
1793	11854.045898	5.610288	-187500.015625	-187500.015625	-187500.015625	-187500.015625	-187500.015625	-187500.015625	460.000000	806.000000	1018.000000	1608033879.937603
1794	11826.262695	-28.721991	-187500.015625	-187500.015625	-187500.015625	-187500.015625	-187500.015625	-187500.015625	461.000000	806.000000	1019.000000	1608033879.937604
1795	11866.339844	-5.654991	-187500.015625	-187500.015625	-187500.015625	-187500.015625	-187500.015625	-187500.015625	460.000000	807.000000	1019.000000	1608033879.937606
1796	11913.769531	41.931870	-187500.015625	-187500.015625	-187500.015625	-187500.015625	-187500.015625	-187500.015625	460.000000	808.000000	1019.000000	1608033879.937608
1797	11908.002930	50.023201	-187500.015625	-187500.015625	-187500.015625	-187500.015625	-187500.015625	-187500.015625	460.000000	809.000000	1018.000000	1608033879.937609
1798	11856.549805	10.035933	-187500.015625	-187500.015625	-187500.015625	-187500.015625	-187500.015625	-187500.015625	460.000000	809.000000	1018.000000	1608033879.937611
1799	11832.878906	-20.675364	-187500.015625	-187500.015625	-187500.015625	-187500.015625	-187500.015625	-187500.015625	460.000000	809.000000	1019.000000	1608033879.937612
1800	11873.134766	0.916421	-187500.015625	-187500.015625	-187500.015625	-187500.015625	-187500.015625	-187500.015625	460.000000	809.000000	1018.000000	1608033879.937614
1801	11919.827148	44.435265	-187500.015625	-187500.015625	-187500.015625	-187500.015625	-187500.015625	-187500.015625	460.000000	810.000000	1018.000000	1608033879.937615
1802	11910.685547	51.721935	-187500.015625	-187500.015625	-187500.015625	-187500.015625	-187500.015625	-187500.015625	460.000000	810.000000	1019.000000	1608033879.937617
1803	11853.621094	9.141863	-187500.015625	-187500.015625	-187500.015625	-187500.015625	-187500.015625	-187500.015625	460.000000	811.000000	1018.000000	1608033879.937618
1804	11821.926758	-29.303137	-187500.015625	-187500.015625	-187500.015625	-187500.015625	-187500.015625	-187500.015625	460.000000	811.000000	1019.000000	1608033880.417191
1805	11860.930664	-11.533500	-187500.015625	-187500.015625	-187500.015625	-187500.015625	-187500.015625	-187500.015625	460.000000	811.000000	1018.000000	1608033880.417304
1806	11909.523438	34.511093	-187500.015625	-187500.015625	-187500.015625	-187500.015625	-187500.015625	-187500.015625	460.000000	800.000000	1019.000000	1608033880.417306
1807	11906.259766	48.480930	-187500.015625	-187500.015625	-187500.015625	-187500.015625	-187500.015625	-187500.015625	460.000000	752.000000	1019.000000	1608033880.417308
1808	11856.974609	11.265279	-187500.015625	-187500.015625	-187500.015625	-187500.015625	-187500.015625	-187500.015625	460.000000	697.000000	1018.000000	1608033880.417309
1809	11833.661133	-17.255547	-187500.015625	-187500.015625	-187500.015625	-187500.015625	-187500.015625	-187500.015625	460.000000	646.000000	1018.000000	1608033880.417311
1810	11871.636719	2.123416	-187500.015625	-187500.015625	-187500.015625	-187500.015625	-187500.015625	-187500.015625	460.000000	604.000000	1019.000000	1608033880.417313
1811	11920.676758	49.084431	-187500.015625	-187500.015625	-187500.015625	-187500.015625	-187500.015625	-187500.015625	460.000000	574.000000	1019.000000	1608033880.417314
1812	11914.194336	57.064003	-187500.015625	-187500.015625	-187500.015625	-187500.015625	-187500.015625	-187500.015625	459.000000	552.000000	1018.000000	1608033880.417316
1813	11858.896484	15.713276	-187500.015625	-187500.015625	-187500.015625	-187500.015625	-187500.015625	-187500.015625	460.000000	535.000000	1018.000000	1608033880.417318
1814	11828.296875	-18.887224	-187500.015625	-187500.015625	-187500.015625	-187500.015625	-187500.015625	-187500.015625	460.000000	523.000000	1018.000000	1608033880.417319
1815	11863.053711	-2.659858	-187500.015625	-187500.015625	-187500.015625	-187500.015625	-187500.015625	-187500.015625	460.000000	513.000000	1018.000000	1608033880.417325
1816	11912.383789	42.535370	-187500.015625	-187500.015625	-187500.015625	-187500.015625	-187500.015625	-187500.015625	460.000000	505.000000	1018.000000	1608033880.417327
1817	11905.343750	46.804550	-187500.015625	-187500.015625	-187500.015625	-187500.015625	-187500.015625	-187500.015625	460.000000	500.000000	1018.000000	1608033880.417328
1818	11853.688477	6.414950	-187500.015625	-187500.015625	-187500.015625	-187500.015625	-187500.015625	-187500.015625	460.000000	493.000000	1019.000000	1608033880.417330
1819	11826.016602	-24.363401	-187500.015625	-187500.015625	-187500.015625	-187500.015625	-187500.015625	-187500.015625	460.000000	490.000000	1019.000000	1608033880.417332
1820	11854.984375	-14.394523	-187500.015625	-187500.015625	-187500.015625	-187500.015625	-187500.015625	-187500.015625	460.000000	486.000000	1018.000000	1608033880.417333
1821	11902.392578	29.079618	-187500.015625	-187500.015625	-187500.015625	-187500.015625	-187500.015625	-187500.015625	460.000000	483.000000	1018.000000	1608033880.417335
1822	11902.213867	45.396393	-187500.015625	-187500.015625	-187500.015625	-187500.015625	-187500.015625	-187500.015625	460.000000	480.000000	1019.000000	1608033880.417336
1823	11845.485352	2.995134	-187500.015625	-187500.015625	-187500.015625	-187500.015625	-187500.015625	-187500.015625	460.000000	478.000000	1018.000000	1608033880.417338
1824	11812.404297	-32.566490	-187500.015625	-187500.015625	-187500.015625	-187500.015625	-187500.015625	-187500.015625	460.000000	476.000000	1018.000000	1608033880.417340
1825	11842.490234	-21.435322	-187500.015625	-187500.015625	-187500.015625	-187500.015625	-187500.015625	-187500.015625	460.000000	474.000000	1019.000000	1608033880.417341
1826	11897.073242	29.146673	-187500.015625	-187500.015625	-187500.015625	-187500.015625	-187500.015625	-187500.015625	460.000000	473.000000	1019.000000	1608033880.417343
1827	11900.291992	45.731667	-187500.015625	-187500.015625	-187500.015625	-187500.015625	-187500.015625	-187500.015625	460.000000	472.000000	1018.000000	1608033880.417344
1828	11853.487305	12.584032	-187500.015625	-187500.015625	-187500.015625	-187500.015625	-187500.015625	-187500.015625	460.000000	469.000000	1018.000000	1608033880.417346
1829	11821.189453	-23.223461	-187500.015625	-187500.015625	-187500.015625	-187500.015625	-187500.015625	-187500.015625	460.000000	469.000000	1018.000000	1608033880.417348
1830	11854.269531	-4.984439	-187500.015625	-187500.015625	-187500.015625	-187500.015625	-187500.015625	-187500.015625	460.000000	467.000000	1019.000000	1608033880.417349
1831	11906.818359	43.138866	-187500.015625	-187500.015625	-187500.015625	-187500.015625	-187500.015625	-187500.015625	460.000000	467.000000	1018.000000	1608033880.417351
1832	11906.282227	54.024166	-187500.015625	-187500.015625	-187500.015625	-187500.015625	-187500.015625	-187500.015625	460.000000	465.000000	1018.000000	1608033880.417352
1833	11853.979492	12.449922	-187500.015625	-187500.015625	-187500.015625	-187500.015625	-187500.015625	-187500.015625	460.000000	464.000000	1018.000000	1608033880.417354
1834	11824.340820	-20.921232	-187500.015625	-187500.015625	-187500.015625	-187500.015625	-187500.015625	-187500.015625	460.000000	465.000000	1018.000000	1608033880.417356
1835	11857.913086	-7.465482	-187500.015625	-187500.015625	-187500.015625	-187500.015625	-187500.015625	-187500.015625	460.000000	463.000000	1018.000000	1608033880.417357
1836	11908.852539	34.667553	-187500.015625	-187500.015625	-187500.015625	-187500.015625	-187500.015625	-187500.015625	460.000000	462.000000	1019.000000	1608033880.417359
1837	11907.198242	46.469276	-187500.015625	-187500.015625	-187500.015625	-187500.015625	-187500.015625	-187500.015625	460.000000	462.000000	1018.000000	1608033880.417360
1838	11858.695312	9.298326	-187500.015625	-187500.015625	-187500.015625	-187500.015625	-187500.015625	-187500.015625	460.000000	461.000000	1018.000000	1608033880.417362
1839	11828.207031	-22.351744	-187500.015625	-187500.015625	-187500.015625	-187500.015625	-187500.015625	-187500.015625	460.000000	461.000000	1019.000000	1608033880.417364
1840	11858.225586	-10.974706	-187500.015625	-187500.015625	-187500.015625	-187500.015625	-187500.015625	-187500.015625	460.000000	460.000000	1019.000000	1608033880.417366
1841	11904.114258	28.766695	-187500.015625	-187500.015625	-187500.015625	-187500.015625	-187500.015625	-187500.015625	460.000000	459.000000	1018.000000	1608033880.417368
1842	11908.025391	44.949356	-187500.015625	-187500.015625	-187500.015625	-187500.015625	-187500.015625	-187500.015625	460.000000	460.000000	1018.000000	1608033880.417369
1843	11853.308594	2.704561	-187500.015625	-187500.015625	-187500.015625	-187500.015625	-187500.015625	-187500.015625	460.000000	458.000000	1018.000000	1608033880.417371
1844	11823.602539	-24.966898	-187500.015625	-187500.015625	-187500.015625	-187500.015625	-187500.015625	-187500.015625	460.000000	459.000000	1018.000000	1608033880.417372
1845	11858.784180	-5.230308	-187500.015625	-187500.015625	-187500.015625	-187500.015625	-187500.015625	-187500.015625	460.000000	458.000000	1018.000000	1608033880.417374
1846	11911.244141	43.094162	-187500.015625	-187500.015625	-187500.015625	-187500.015625	-187500.015625	-187500.015625	460.000000	458.000000	1018.000000	1608033880.417376
1847	11909.232422	56.751076	-187500.015625	-187500.015625	-187500.015625	-187500.015625	-187500.015625	-187500.015625	460.000000	458.000000	1018.000000	1608033880.417377
1848	11856.728516	18.171968	-187500.015625	-187500.015625	-187500.015625	-187500.015625	-187500.015625	-187500.015625	460.000000	457.000000	1018.000000	1608033880.417379
1849	11818.752930	-22.843481	-187500.015625	-187500.015625	-187500.015625	-187500.015625	-187500.015625	-187500.015625	460.000000	456.000000	1019.000000	1608033880.417380
1850	11851.184570	-9.879471	-187500.015625	-187500.015625	-187500.015625	-187500.015625	-187500.015625	-187500.015625	460.000000	456.000000	1018.000000	1608033880.417382
1851	11903.756836	33.169987	-187500.015625	-187500.015625	-187500.015625	-187500.015625	-187500.015625	-187500.015625	460.000000	456.000000	1018.000000	1608033880.417384
1852	11901.543945	39.920216	-187500.015625	-187500.015625	-187500.015625	-187500.015625	-187500.015625	-187500.015625	460.000000	456.000000	1019.000000	1608033880.417385
1853	11850.246094	2.101064	-187500.015625	-187500.015625	-187500.015625	-187500.015625	-187500.015625	-187500.015625	460.000000	455.000000	1019.000000	1608033880.417387
1854	11815.936523	-29.638412	-187500.015625	-187500.015625	-187500.015625	-187500.015625	-187500.015625	-187500.015625	460.000000	455.000000	1018.000000	1608033880.417388
1855	11847.094727	-14.908613	-187500.015625	-187500.015625	-187500.015625	-187500.015625	-187500.015625	-187500.015625	460.000000	454.000000	1019.000000	1608033880.417390
1856	11903.465820	34.175816	-187500.015625	-187500.015625	-187500.015625	-187500.015625	-187500.015625	-187500.015625	460.000000	488.000000	1018.000000	1608033880.417392
1857	11902.303711	43.608253	-187500.015625	-187500.015625	-187500.015625	-187500.015625	-187500.015625	-187500.015625	461.000000	627.000000	1018.000000	1608033880.417393
1858	11849.843750	3.486872	-187500.015625	-187500.015625	-187500.015625	-187500.015625	-187500.015625	-187500.015625	461.000000	704.000000	1019.000000	1608033880.417395
1859	11809.833984	-34.667553	-187500.015625	-187500.015625	-187500.015625	-187500.015625	-187500.015625	-187500.015625	461.000000	744.000000	1019.000000	1608033880.417396
1860	11843.541016	-19.736589	-187500.015625	-187500.015625	-187500.015625	-187500.015625	-187500.015625	-187500.015625	461.000000	766.000000	1018.000000	1608033880.417398
1861	11902.370117	32.767654	-187500.015625	-187500.015625	-187500.015625	-187500.015625	-187500.015625	-187500.015625	461.000000	780.000000	1018.000000	1608033880.417400
1862	11905.611328	46.402222	-187500.015625	-187500.015625	-187500.015625	-187500.015625	-187500.015625	-187500.015625	461.000000	789.000000	1019.000000	1608033880.417402
1863	11853.755859	6.347895	-187500.015625	-187500.015625	-187500.015625	-187500.015625	-187500.015625	-187500.015625	461.000000	795.000000	1019.000000	1608033880.417404
1864	11814.103516	-31.583014	-187500.015625	-187500.015625	-187500.015625	-187500.015625	-187500.015625	-187500.015625	461.000000	799.000000	1019.000000	1608033880.417405
1865	11847.407227	-13.321639	-187500.015625	-187500.015625	-187500.015625	-187500.015625	-187500.015625	-187500.015625	461.000000	802.000000	1018.000000	1608033880.417407
1866	11905.075195	36.455692	-187500.015625	-187500.015625	-187500.015625	-187500.015625	-187500.015625	-187500.015625	461.000000	803.000000	1018.000000	1608033880.417408
1867	11907.891602	49.598518	-187500.015625	-187500.015625	-187500.015625	-187500.015625	-187500.015625	-187500.015625	460.000000	805.000000	1018.000000	1608033880.417410
1868	11854.538086	9.298326	-187500.015625	-187500.015625	-187500.015625	-187500.015625	-187500.015625	-187500.015625	460.000000	807.000000	1018.000000	1608033880.417412
1869	11820.563477	-24.050476	-187500.015625	-187500.015625	-187500.015625	-187500.015625	-187500.015625	-187500.015625	461.000000	807.000000	1019.000000	1608033880.417413
1870	11850.201172	-12.136997	-187500.015625	-187500.015625	-187500.015625	-187500.015625	-187500.015625	-187500.015625	461.000000	808.000000	1019.000000	1608033880.417415
1871	11907.846680	36.008659	-187500.015625	-187500.015625	-187500.015625	-187500.015625	-187500.015625	-187500.015625	460.000000	809.000000	1018.000000	1608033880.417416
1872	11910.350586	52.168968	-187500.015625	-187500.015625	-187500.015625	-187500.015625	-187500.015625	-187500.015625	460.000000	809.000000	1019.000000	1608033880.417418
1873	11860.840820	16.652048	-187500.015625	-187500.015625	-187500.015625	-187500.015625	-187500.015625	-187500.015625	460.000000	810.000000	1018.000000	1608033880.417420
1874	11822.865234	-23.312868	-187500.015625	-187500.015625	-187500.015625	-187500.015625	-187500.015625	-187500.015625	460.000000	811.000000	1018.000000	1608033880.417421
1875	11852.370117	-13.634563	-187500.015625	-187500.015625	-187500.015625	-187500.015625	-187500.015625	-187500.015625	460.000000	810.000000	1019.000000	1608033880.417423
1876	11907.623047	32.968822	-187500.015625	-187500.015625	-187500.015625	-187500.015625	-187500.015625	-187500.015625	460.000000	811.000000	1019.000000	1608033880.417424
1877	11913.434570	51.185493	-187500.015625	-187500.015625	-187500.015625	-187500.015625	-187500.015625	-187500.015625	460.000000	812.000000	1018.000000	1608033880.417426
1878	11860.930664	14.640392	-187500.015625	-187500.015625	-187500.015625	-187500.015625	-187500.015625	-187500.015625	460.000000	812.000000	1019.000000	1608033880.417428
1879	11827.044922	-18.551947	-187500.015625	-187500.015625	-187500.015625	-187500.015625	-187500.015625	-187500.015625	460.000000	812.000000	1019.000000	1608033880.417429
1880	11856.661133	-4.291535	-187500.015625	-187500.015625	-187500.015625	-187500.015625	-187500.015625	-187500.015625	460.000000	813.000000	1019.000000	1608033880.417431
1881	11904.180664	34.846367	-187500.015625	-187500.015625	-187500.015625	-187500.015625	-187500.015625	-187500.015625	460.000000	808.000000	1018.000000	1608033880.417432
1882	11904.337891	46.290462	-187500.015625	-187500.015625	-187500.015625	-187500.015625	-187500.015625	-187500.015625	460.000000	767.000000	1019.000000	1608033880.417434
1883	11859.231445	13.254584	-187500.015625	-187500.015625	-187500.015625	-187500.015625	-187500.015625	-187500.015625	460.000000	711.000000	1019.000000	1608033880.417436
1884	11820.965820	-26.442112	-187500.015625	-187500.015625	-187500.015625	-187500.015625	-187500.015625	-187500.015625	460.000000	659.000000	1019.000000	1608033880.417437
1885	11847.072266	-11.935831	-187500.015625	-187500.015625	-187500.015625	-187500.015625	-187500.015625	-187500.015625	460.000000	615.000000	1018.000000	1608033880.417440
1886	11907.175781	40.926044	-187500.015625	-187500.015625	-187500.015625	-187500.015625	-187500.015625	-187500.015625	460.000000	582.000000	1019.000000	1608033880.417441
1887	11914.686523	60.550873	-187500.015625	-187500.015625	-187500.015625	-187500.015625	-187500.015625	-187500.015625	459.000000	560.000000	1018.000000	1608033880.417443
1888	11866.898438	27.693810	-187500.015625	-187500.015625	-187500.015625	-187500.015625	-187500.015625	-187500.015625	459.000000	541.000000	1019.000000	1608033880.417445
1889	11830.084961	-6.906689	-187500.015625	-187500.015625	-187500.015625	-187500.015625	-187500.015625	-187500.015625	460.000000	527.000000	1019.000000	1608033880.417446
1890	11851.430664	-2.212823	-187500.015625	-187500.015625	-187500.015625	-187500.015625	-187500.015625	-187500.015625	460.000000	517.000000	1018.000000	1608033880.417448
1891	11898.727539	31.471254	-187500.015625	-187500.015625	-187500.015625	-187500.015625	-187500.015625	-187500.015625	460.000000	509.000000	1018.000000	1608033880.417450
1892	11906.438477	46.692791	-187500.015625	-187500.015625	-187500.015625	-187500.015625	-187500.015625	-187500.015625	460.000000	503.000000	1018.000000	1608033880.417451
1893	11864.819336	21.144749	-187500.015625	-187500.015625	-187500.015625	-187500.015625	-187500.015625	-187500.015625	460.000000	497.000000	1019.000000	1608033880.417453
1894	11828.922852	-13.366343	-187500.015625	-187500.015625	-187500.015625	-187500.015625	-187500.015625	-187500.015625	460.000000	492.000000	1018.000000	1608033880.417454
1895	11848.413086	-13.411046	-187500.015625	-187500.015625	-187500.015625	-187500.015625	-187500.015625	-187500.015625	460.000000	489.000000	1018.000000	1608033880.417456
1896	11900.380859	23.491682	-187500.015625	-187500.015625	-187500.015625	-187500.015625	-187500.015625	-187500.015625	460.000000	485.000000	1019.000000	1608033880.417458
1897	11908.741211	40.300194	-187500.015625	-187500.015625	-187500.015625	-187500.015625	-187500.015625	-187500.015625	460.000000	483.000000	1018.000000	1608033880.417459
1898	11867.725586	15.154482	-187500.015625	-187500.015625	-187500.015625	-187500.015625	-187500.015625	-187500.015625	460.000000	480.000000	1018.000000	1608033880.417461
1899	11826.463867	-23.156406	-187500.015625	-187500.015625	-187500.015625	-187500.015625	-187500.015625	-187500.015625	460.000000	478.000000	1019.000000	1608033880.417462
1900	11845.955078	-23.446980	-187500.015625	-187500.015625	-187500.015625	-187500.015625	-187500.015625	-187500.015625	460.000000	476.000000	1019.000000	1608033880.417464
1901	11899.084961	21.301212	-187500.015625	-187500.015625	-187500.015625	-187500.015625	-187500.015625	-187500.015625	460.000000	475.000000	1018.000000	1608033880.417466
1902	11906.169922	41.618946	-187500.015625	-187500.015625	-187500.015625	-187500.015625	-187500.015625	-187500.015625	460.000000	474.000000	1018.000000	1608033880.417467
1903	11863.209961	15.176834	-187500.015625	-187500.015625	-187500.015625	-187500.015625	-187500.015625	-187500.015625	460.000000	472.000000	1018.000000	1608033880.417469
1904	11824.049805	-19.758942	-187500.015625	-187500.015625	-187500.015625	-187500.015625	-187500.015625	-187500.015625	460.000000	470.000000	1019.000000	1608033880.417470
1905	11846.066406	-13.388695	-187500.015625	-187500.015625	-187500.015625	-187500.015625	-187500.015625	-187500.015625	460.000000	469.000000	1018.000000	1608033880.417472
1906	11895.352539	25.302174	-187500.015625	-187500.015625	-187500.015625	-187500.015625	-187500.015625	-187500.015625	460.000000	468.000000	1019.000000	1608033880.417474
1907	11901.923828	41.171913	-187500.015625	-187500.015625	-187500.015625	-187500.015625	-187500.015625	-187500.015625	460.000000	468.000000	1019.000000	1608033880.417475
1908	11863.478516	19.222500	-187500.015625	-187500.015625	-187500.015625	-187500.015625	-187500.015625	-187500.015625	460.000000	466.000000	1019.000000	1608033880.417477
1909	11824.206055	-18.954279	-187500.015625	-187500.015625	-187500.015625	-187500.015625	-187500.015625	-187500.015625	460.000000	465.000000	1019.000000	1608033880.417479
1910	11841.529297	-21.882357	-187500.015625	-187500.015625	-187500.015625	-187500.015625	-187500.015625	-187500.015625	460.000000	465.000000	1019.000000	1608033880.417481
1911	11903.935547	34.287575	-187500.015625	-187500.015625	-187500.015625	-187500.015625	-187500.015625	-187500.015625	460.000000	464.000000	1018.000000	1608033880.417483
1912	11913.836914	54.806477	-187500.015625	-187500.015625	-187500.015625	-187500.015625	-187500.015625	-187500.015625	460.000000	463.000000	1019.000000	1608033880.417484
1913	11869.513672	24.676325	-187500.015625	-187500.015625	-187500.015625	-187500.015625	-187500.015625	-187500.015625	460.000000	463.000000	1018.000000	1608033880.417486
1914	11822.417969	-19.446016	-187500.015625	-187500.015625	-187500.015625	-187500.015625	-187500.015625	-187500.015625	460.000000	463.000000	1018.000000	1608033880.417488
1915	11839.696289	-19.200148	-187500.015625	-187500.015625	-187500.015625	-187500.015625	-187500.015625	-187500.015625	460.000000	462.000000	1019.000000	1608033880.417490
1916	11893.876953	23.268166	-187500.015625	-187500.015625	-187500.015625	-187500.015625	-187500.015625	-187500.015625	460.000000	461.000000	1018.000000	1608033880.417491
1917	11909.724609	49.710278	-187500.015625	-187500.015625	-187500.015625	-187500.015625	-187500.015625	-187500.015625	460.000000	461.000000	1018.000000	1608033880.417493
1918	11870.675781	27.067961	-187500.015625	-187500.015625	-187500.015625	-187500.015625	-187500.015625	-187500.015625	460.000000	460.000000	1019.000000	1608033880.417495
1919	11821.881836	-18.082561	-187500.015625	-187500.015625	-187500.015625	-187500.015625	-187500.015625	-187500.015625	460.000000	460.000000	1018.000000	1608033880.417496
1920	11836.187500	-21.815302	-187500.015625	-187500.015625	-187500.015625	-187500.015625	-187500.015625	-187500.015625	460.000000	460.000000	1018.000000	1608033880.417498
1921	11891.910156	22.664667	-187500.015625	-187500.015625	-187500.015625	-187500.015625	-187500.015625	-187500.015625	460.000000	458.000000	1019.000000	1608033880.417500
1922	11907.086914	47.922138	-187500.015625	-187500.015625	-187500.015625	-187500.015625	-187500.015625	-187500.015625	460.000000	459.000000	1019.000000	1608033880.417501
1923	11864.819336	21.412970	-187500.015625	-187500.015625	-187500.015625	-187500.015625	-187500.015625	-187500.015625	460.000000	459.000000	1018.000000	1608033880.417503
1924	11817.993164	-20.541252	-187500.015625	-187500.015625	-187500.015625	-187500.015625	-187500.015625	-187500.015625	460.000000	458.000000	1019.000000	1608033880.897726
1925	11837.729492	-15.847386	-187500.015625	-187500.015625	-187500.015625	-187500.015625	-187500.015625	-187500.015625	460.000000	457.000000	1019.000000	1608033880.897837
1926	11891.038086	24.206938	-187500.015625	-187500.015625	-187500.015625	-187500.015625	-187500.015625	-187500.015625	460.000000	457.000000	1019.000000	1608033880.897839
1927	11903.197266	42.982403	-187500.015625	-187500.015625	-187500.015625	-187500.015625	-187500.015625	-187500.015625	460.000000	457.000000	1018.000000	1608033880.897840
1928	11861.600586	16.607346	-187500.015625	-187500.015625	-187500.015625	-187500.015625	-187500.015625	-187500.015625	460.000000	456.000000	1018.000000	1608033880.897842
1929	11815.086914	-27.403238	-187500.015625	-187500.015625	-187500.015625	-187500.015625	-187500.015625	-187500.015625	460.000000	457.000000	1019.000000	1608033880.897844
1930	11826.777344	-33.125282	-187500.015625	-187500.015625	-187500.015625	-187500.015625	-187500.015625	-187500.015625	460.000000	457.000000	1018.000000	1608033880.897846
1931	11882.701172	11.533500	-187500.015625	-187500.015625	-187500.015625	-187500.015625	-187500.015625	-187500.015625	460.000000	463.000000	1017.000000	1608033880.897847
1932	11905.030273	44.055286	-187500.015625	-187500.015625	-187500.015625	-187500.015625	-187500.015625	-187500.015625	461.000000	602.000000	1019.000000	1608033880.897853
1933	11864.595703	19.624830	-187500.015625	-187500.015625	-187500.015625	-187500.015625	-187500.015625	-187500.015625	461.000000	692.000000	1018.000000	1608033880.897855
1934	11815.310547	-25.771561	-187500.015625	-187500.015625	-187500.015625	-187500.015625	-187500.015625	-187500.015625	461.000000	739.000000	1018.000000	1608033880.897856
1935	11830.957031	-24.788084	-187500.015625	-187500.015625	-187500.015625	-187500.015625	-187500.015625	-187500.015625	461.000000	763.000000	1019.000000	1608033880.897858
1936	11887.170898	18.082561	-187500.015625	-187500.015625	-187500.015625	-187500.015625	-187500.015625	-187500.015625	461.000000	778.000000	1019.000000	1608033880.897860
1937	11909.098633	48.190361	-187500.015625	-187500.015625	-187500.015625	-187500.015625	-187500.015625	-187500.015625	461.000000	788.000000	1018.000000	1608033880.897861
1938	11871.010742	27.626755	-187500.015625	-187500.015625	-187500.015625	-187500.015625	-187500.015625	-187500.015625	460.000000	795.000000	1018.000000	1608033880.897863
1939	11824.452148	-11.153520	-187500.015625	-187500.015625	-187500.015625	-187500.015625	-187500.015625	-187500.015625	460.000000	799.000000	1018.000000	1608033880.897864
1940	11839.786133	-12.338162	-187500.015625	-187500.015625	-187500.015625	-187500.015625	-187500.015625	-187500.015625	461.000000	802.000000	1018.000000	1608033880.897866
1941	11891.641602	23.268166	-187500.015625	-187500.015625	-187500.015625	-187500.015625	-187500.015625	-187500.015625	461.000000	804.000000	1018.000000	1608033880.897868
1942	11902.728516	39.406124	-187500.015625	-187500.015625	-187500.015625	-187500.015625	-187500.015625	-187500.015625	460.000000	806.000000	1017.000000	1608033880.897869
1943	11862.137695	14.550985	-187500.015625	-187500.015625	-187500.015625	-187500.015625	-187500.015625	-187500.015625	460.000000	807.000000	1017.000000	1608033880.897871
1944	11825.167969	-12.271108	-187500.015625	-187500.015625	-187500.015625	-187500.015625	-187500.015625	-187500.015625	461.000000	808.000000	1019.000000	1608033880.897873
1945	11837.729492	-14.908613	-187500.015625	-187500.015625	-187500.015625	-187500.015625	-187500.015625	-187500.015625	460.000000	809.000000	1018.000000	1608033880.897875
1946	11893.585938	27.313831	-187500.015625	-187500.015625	-187500.015625	-187500.015625	-187500.015625	-187500.015625	460.000000	810.000000	1018.000000	1608033880.897877
1947	11911.289062	52.839523	-187500.015625	-187500.015625	-187500.015625	-187500.015625	-187500.015625	-187500.015625	460.000000	811.000000	1018.000000	1608033880.897878
1948	11873.559570	28.520824	-187500.015625	-187500.015625	-187500.015625	-187500.015625	-187500.015625	-187500.015625	460.000000	811.000000	1018.000000	1608033880.897880
1949	11826.553711	-15.288592	-187500.015625	-187500.015625	-187500.015625	-187500.015625	-187500.015625	-187500.015625	460.000000	812.000000	1018.000000	1608033880.897882
1950	11838.399414	-18.619003	-187500.015625	-187500.015625	-187500.015625	-187500.015625	-187500.015625	-187500.015625	460.000000	812.000000	1017.000000	1608033880.897883
1951	11893.854492	26.308002	-187500.015625	-187500.015625	-187500.015625	-187500.015625	-187500.015625	-187500.015625	460.000000	812.000000	1019.000000	1608033880.897885
1952	11915.401367	58.248646	-187500.015625	-187500.015625	-187500.015625	-187500.015625	-187500.015625	-187500.015625	460.000000	813.000000	1018.000000	1608033880.897887
1953	11874.609375	32.611195	-187500.015625	-187500.015625	-187500.015625	-187500.015625	-187500.015625	-187500.015625	460.000000	813.000000	1019.000000	1608033880.897888
1954	11828.341797	-8.627773	-187500.015625	-187500.015625	-187500.015625	-187500.015625	-187500.015625	-187500.015625	461.000000	812.000000	1018.000000	1608033880.897890
1955	11836.522461	-16.137959	-187500.015625	-187500.015625	-187500.015625	-187500.015625	-187500.015625	-187500.015625	460.000000	813.000000	1019.000000	1608033880.897892
1956	11888.758789	22.843481	-187500.015625	-187500.015625	-187500.015625	-187500.015625	-187500.015625	-187500.015625	460.000000	813.000000	1018.000000	1608033880.897894
1957	11912.003906	56.549911	-187500.015625	-187500.015625	-187500.015625	-187500.015625	-187500.015625	-187500.015625	460.000000	779.000000	1017.000000	1608033880.897895
1958	11875.212891	33.058228	-187500.015625	-187500.015625	-187500.015625	-187500.015625	-187500.015625	-187500.015625	460.000000	725.000000	1019.000000	1608033880.897897
1959	11830.129883	-8.068979	-187500.015625	-187500.015625	-187500.015625	-187500.015625	-187500.015625	-187500.015625	460.000000	670.000000	1019.000000	1608033880.897899
1960	11843.652344	-10.214746	-187500.015625	-187500.015625	-187500.015625	-187500.015625	-187500.015625	-187500.015625	460.000000	625.000000	1019.000000	1608033880.897900
1961	11899.576172	32.499435	-187500.015625	-187500.015625	-187500.015625	-187500.015625	-187500.015625	-187500.015625	460.000000	590.000000	1018.000000	1608033880.897902
1962	11923.940430	65.110626	-187500.015625	-187500.015625	-187500.015625	-187500.015625	-187500.015625	-187500.015625	460.000000	564.000000	1019.000000	1608033880.897903
1963	11887.864258	47.542160	-187500.015625	-187500.015625	-187500.015625	-187500.015625	-187500.015625	-187500.015625	460.000000	545.000000	1019.000000	1608033880.897905
1964	11837.975586	2.704561	-187500.015625	-187500.015625	-187500.015625	-187500.015625	-187500.015625	-187500.015625	460.000000	531.000000	1019.000000	1608033880.897907
1965	11843.205078	-8.136035	-187500.015625	-187500.015625	-187500.015625	-187500.015625	-187500.015625	-187500.015625	460.000000	520.000000	1019.000000	1608033880.897908
1966	11901.499023	33.549969	-187500.015625	-187500.015625	-187500.015625	-187500.015625	-187500.015625	-187500.015625	460.000000	511.000000	1019.000000	1608033880.897910
1967	11922.286133	58.315701	-187500.015625	-187500.015625	-187500.015625	-187500.015625	-187500.015625	-187500.015625	460.000000	504.000000	1019.000000	1608033880.897912
1968	11881.315430	31.270090	-187500.015625	-187500.015625	-187500.015625	-187500.015625	-187500.015625	-187500.015625	460.000000	499.000000	1019.000000	1608033880.897913
1969	11835.605469	-6.794930	-187500.015625	-187500.015625	-187500.015625	-187500.015625	-187500.015625	-187500.015625	460.000000	494.000000	1018.000000	1608033880.897915
1970	11844.814453	-10.907651	-187500.015625	-187500.015625	-187500.015625	-187500.015625	-187500.015625	-187500.015625	460.000000	491.000000	1019.000000	1608033880.897916
1971	11896.335938	25.637449	-187500.015625	-187500.015625	-187500.015625	-187500.015625	-187500.015625	-187500.015625	460.000000	487.000000	1018.000000	1608033880.897918
1972	11917.971680	53.688889	-187500.015625	-187500.015625	-187500.015625	-187500.015625	-187500.015625	-187500.015625	460.000000	485.000000	1018.000000	1608033880.897920
1973	11882.186523	32.253567	-187500.015625	-187500.015625	-187500.015625	-187500.015625	-187500.015625	-187500.015625	460.000000	482.000000	1018.000000	1608033880.897921
1974	11830.710938	-11.689962	-187500.015625	-187500.015625	-187500.015625	-187500.015625	-187500.015625	-187500.015625	460.000000	480.000000	1018.000000	1608033880.897923
1975	11833.213867	-23.849310	-187500.015625	-187500.015625	-187500.015625	-187500.015625	-187500.015625	-187500.015625	460.000000	478.000000	1019.000000	1608033880.897924
1976	11884.310547	14.260412	-187500.015625	-187500.015625	-187500.015625	-187500.015625	-187500.015625	-187500.015625	460.000000	476.000000	1018.000000	1608033880.897926
1977	11906.908203	41.753056	-187500.015625	-187500.015625	-187500.015625	-187500.015625	-187500.015625	-187500.015625	460.000000	475.000000	1018.000000	1608033880.897928
1978	11870.653320	21.614136	-187500.015625	-187500.015625	-187500.015625	-187500.015625	-187500.015625	-187500.015625	460.000000	473.000000	1019.000000	1608033880.897930
1979	11821.479492	-19.043686	-187500.015625	-187500.015625	-187500.015625	-187500.015625	-187500.015625	-187500.015625	460.000000	471.000000	1018.000000	1608033880.897932
1980	11831.291992	-22.217632	-187500.015625	-187500.015625	-187500.015625	-187500.015625	-187500.015625	-187500.015625	460.000000	471.000000	1018.000000	1608033880.897933
1981	11888.780273	20.183624	-187500.015625	-187500.015625	-187500.015625	-187500.015625	-187500.015625	-187500.015625	460.000000	469.000000	1018.000000	1608033880.897935
1982	11917.860352	53.778294	-187500.015625	-187500.015625	-187500.015625	-187500.015625	-187500.015625	-187500.015625	460.000000	468.000000	1019.000000	1608033880.897936
1983	11880.823242	32.231213	-187500.015625	-187500.015625	-187500.015625	-187500.015625	-187500.015625	-187500.015625	460.000000	468.000000	1018.000000	1608033880.897938
1984	11828.631836	-10.326506	-187500.015625	-187500.015625	-187500.015625	-187500.015625	-187500.015625	-187500.015625	460.000000	466.000000	1018.000000	1608033880.897940
1985	11830.331055	-23.290518	-187500.015625	-187500.015625	-187500.015625	-187500.015625	-187500.015625	-187500.015625	460.000000	466.000000	1019.000000	1608033880.897941
1986	11882.410156	13.209881	-187500.015625	-187500.015625	-187500.015625	-187500.015625	-187500.015625	-187500.015625	460.000000	465.000000	1019.000000	1608033880.897943
1987	11908.382812	47.743324	-187500.015625	-187500.015625	-187500.015625	-187500.015625	-187500.015625	-187500.015625	460.000000	465.000000	1017.000000	1608033880.897945
1988	11875.906250	31.583014	-187500.015625	-187500.015625	-187500.015625	-187500.015625	-187500.015625	-187500.015625	460.000000	464.000000	1018.000000	1608033880.897946
1989	11825.681641	-9.320677	-187500.015625	-187500.015625	-187500.015625	-187500.015625	-187500.015625	-187500.015625	460.000000	463.000000	1019.000000	1608033880.897948
1990	11825.010742	-24.966898	-187500.015625	-187500.015625	-187500.015625	-187500.015625	-187500.015625	-187500.015625	460.000000	463.000000	1018.000000	1608033880.897949
1991	11876.666016	10.818244	-187500.015625	-187500.015625	-187500.015625	-187500.015625	-187500.015625	-187500.015625	460.000000	462.000000	1018.000000	1608033880.897951
1992	11906.795898	51.431362	-187500.015625	-187500.015625	-187500.015625	-187500.015625	-187500.015625	-187500.015625	460.000000	462.000000	1018.000000	1608033880.897953
1993	11880.868164	40.769581	-187500.015625	-187500.015625	-187500.015625	-187500.015625	-187500.015625	-187500.015625	460.000000	461.000000	1019.000000	1608033880.897955
1994	11831.671875	-2.615154	-187500.015625	-187500.015625	-187500.015625	-187500.015625	-187500.015625	-187500.015625	460.000000	461.000000	1018.000000	1608033880.897957
1995	11825.815430	-24.721029	-187500.015625	-187500.015625	-187500.015625	-187500.015625	-187500.015625	-187500.015625	460.000000	461.000000	1019.000000	1608033880.897959
1996	11875.458984	8.046628	-187500.015625	-187500.015625	-187500.015625	-187500.015625	-187500.015625	-187500.015625	460.000000	459.000000	1018.000000	1608033880.897960
1997	11896.738281	35.382809	-187500.015625	-187500.015625	-187500.015625	-187500.015625	-187500.015625	-187500.015625	460.000000	460.000000	1019.000000	1608033880.897962
1998	11870.206055	23.625793	-187500.015625	-187500.015625	-187500.015625	-187500.015625	-187500.015625	-187500.015625	460.000000	459.000000	1019.000000	1608033880.897963
[truncated: 23,252 more rows]
