# Supplementary material for: Proposals and Comparisons from One-Sensor EEG and EOG Human-Machine Interfaces
Source: Sensors (Basel). 2021 Mar 22;21(6):2220. doi: 10.3390/s21062220 (PMC8004835; doi:10.3390/s21062220)
Supplement: Supplementary file 1 [file sensors-21-02220-s001.zip › SupplementaryMaterial/Data/P1/P1-P300-RC-R3/Raw-STIMS.csv]

NCount	Stim	Trial	Timestamp	Latency
0	10.000000		1608033872.777020	0.126660
1	13.000000	0.000000	1608033879.784470	7.134110
2	104.000000	0.000000	1608033879.784470	7.134110
3	105.000000	0.000000	1608033880.073661	7.423301
4	103.000000	0.000000	1608033880.374012	7.723653
5	106.000000	0.000000	1608033880.674060	8.023701
6	102.000000	0.000000	1608033880.975250	8.324891
7	101.000000	0.000000	1608033881.274168	8.623809
8	13.000000	0.000000	1608033881.574409	8.924050
9	13.000000	1.000000	1608033881.575330	8.924971
10	103.000000	1.000000	1608033881.575330	8.924971
11	105.000000	1.000000	1608033881.874684	9.224324
12	102.000000	1.000000	1608033882.175724	9.525365
13	101.000000	1.000000	1608033882.474931	9.824572
14	106.000000	1.000000	1608033882.776166	10.125806
15	104.000000	1.000000	1608033883.075319	10.424960
16	13.000000	1.000000	1608033883.375522	10.725162
17	13.000000	2.000000	1608033883.375522	10.725162
18	101.000000	2.000000	1608033883.375522	10.725162
19	106.000000	2.000000	1608033883.675719	11.025360
20	105.000000	2.000000	1608033883.976449	11.326089
21	103.000000	2.000000	1608033884.275620	11.625260
22	102.000000	2.000000	1608033884.575821	11.925462
23	104.000000	2.000000	1608033884.876014	12.225654
24	13.000000	2.000000	1608033885.175218	12.524858
25	13.000000	3.000000	1608033885.176211	12.525851
26	103.000000	3.000000	1608033885.176211	12.525851
27	102.000000	3.000000	1608033885.476420	12.826060
28	105.000000	3.000000	1608033885.777603	13.127243
29	106.000000	3.000000	1608033886.076803	13.426443
30	104.000000	3.000000	1608033886.376002	13.725643
31	101.000000	3.000000	1608033886.677250	14.026890
32	13.000000	3.000000	1608033886.975964	14.325604
33	13.000000	4.000000	1608033886.975964	14.325604
34	106.000000	4.000000	1608033886.975964	14.325604
35	102.000000	4.000000	1608033887.276156	14.625796
36	104.000000	4.000000	1608033887.577371	14.927012
37	103.000000	4.000000	1608033887.878547	15.228187
38	101.000000	4.000000	1608033888.176749	15.526389
39	105.000000	4.000000	1608033888.476945	15.826585
40	13.000000	4.000000	1608033888.777147	16.126787
41	13.000000	5.000000	1608033888.777147	16.126787
42	106.000000	5.000000	1608033888.777147	16.126787
43	105.000000	5.000000	1608033889.077339	16.426980
44	104.000000	5.000000	1608033889.378541	16.728181
45	101.000000	5.000000	1608033889.679729	17.029369
46	102.000000	5.000000	1608033889.979928	17.329568
47	103.000000	5.000000	1608033890.278129	17.627769
48	13.000000	5.000000	1608033890.577334	17.926974
49	13.000000	6.000000	1608033890.577334	17.926974
50	102.000000	6.000000	1608033890.577334	17.926974
51	104.000000	6.000000	1608033890.878523	18.228163
52	103.000000	6.000000	1608033891.177739	18.527379
53	106.000000	6.000000	1608033891.478919	18.828559
54	101.000000	6.000000	1608033891.778122	19.127763
55	105.000000	6.000000	1608033892.078987	19.428627
56	13.000000	6.000000	1608033892.379021	19.728661
57	13.000000	7.000000	1608033892.379021	19.728661
58	103.000000	7.000000	1608033892.379021	19.728661
59	105.000000	7.000000	1608033892.679223	20.028864
60	106.000000	7.000000	1608033892.978417	20.328057
61	101.000000	7.000000	1608033893.278619	20.628260
62	104.000000	7.000000	1608033893.578816	20.928456
63	102.000000	7.000000	1608033893.879709	21.229349
64	13.000000	7.000000	1608033894.179998	21.529638
65	13.000000	8.000000	1608033894.179998	21.529638
66	103.000000	8.000000	1608033894.179998	21.529638
67	102.000000	8.000000	1608033894.479073	21.828713
68	105.000000	8.000000	1608033894.779274	22.128914
69	106.000000	8.000000	1608033895.079985	22.429625
70	104.000000	8.000000	1608033895.380187	22.729827
71	101.000000	8.000000	1608033895.680384	23.030025
72	13.000000	8.000000	1608033895.980579	23.330219
73	13.000000	9.000000	1608033895.980579	23.330219
74	102.000000	9.000000	1608033895.980579	23.330219
75	106.000000	9.000000	1608033896.282769	23.632410
76	101.000000	9.000000	1608033896.580974	23.930614
77	103.000000	9.000000	1608033896.880182	24.229822
78	105.000000	9.000000	1608033897.180373	24.530014
79	104.000000	9.000000	1608033897.480566	24.830206
80	13.000000	9.000000	1608033897.780917	25.130557
81	13.000000	10.000000	1608033897.780917	25.130557
82	101.000000	10.000000	1608033897.780917	25.130557
83	103.000000	10.000000	1608033898.082955	25.432596
84	106.000000	10.000000	1608033898.383153	25.732793
85	102.000000	10.000000	1608033898.681357	26.030997
86	104.000000	10.000000	1608033898.998019	26.347660
87	105.000000	10.000000	1608033899.298218	26.647859
88	13.000000	10.000000	1608033899.598409	26.948050
89	13.000000	11.000000	1608033899.598409	26.948050
90	106.000000	11.000000	1608033899.598409	26.948050
91	101.000000	11.000000	1608033899.897689	27.247330
92	104.000000	11.000000	1608033900.198427	27.548067
93	103.000000	11.000000	1608033900.498131	27.847771
94	102.000000	11.000000	1608033900.798329	28.147969
95	105.000000	11.000000	1608033901.098526	28.448166
96	13.000000	11.000000	1608033901.398724	28.748364
97	13.000000	12.000000	1608033901.398724	28.748364
98	106.000000	12.000000	1608033901.398724	28.748364
99	105.000000	12.000000	1608033901.699923	29.049564
100	104.000000	12.000000	1608033901.999118	29.348758
101	103.000000	12.000000	1608033902.299315	29.648955
102	102.000000	12.000000	1608033902.599512	29.949153
103	101.000000	12.000000	1608033902.898717	30.248358
104	13.000000	12.000000	1608033903.199907	30.549547
105	13.000000	13.000000	1608033903.199907	30.549547
106	103.000000	13.000000	1608033903.199907	30.549547
107	101.000000	13.000000	1608033903.501619	30.851260
108	104.000000	13.000000	1608033903.801833	31.151474
109	102.000000	13.000000	1608033904.099027	31.448667
110	106.000000	13.000000	1608033904.399224	31.748864
111	105.000000	13.000000	1608033904.699441	32.049082
112	13.000000	13.000000	1608033904.999613	32.349254
113	13.000000	14.000000	1608033905.000611	32.350251
114	104.000000	14.000000	1608033905.000611	32.350251
115	106.000000	14.000000	1608033905.299906	32.649547
116	101.000000	14.000000	1608033905.601067	32.950707
117	102.000000	14.000000	1608033905.902201	33.251841
118	105.000000	14.000000	1608033906.200408	33.550048
119	103.000000	14.000000	1608033906.500604	33.850245
120	13.000000	14.000000	1608033906.800803	34.150444
121	13.000000	15.000000	1608033906.800803	34.150444
122	106.000000	15.000000	1608033906.800803	34.150444
123	102.000000	15.000000	1608033907.101151	34.450791
124	105.000000	15.000000	1608033907.401193	34.750834
125	101.000000	15.000000	1608033907.704381	35.054021
126	104.000000	15.000000	1608033908.001586	35.351227
127	103.000000	15.000000	1608033908.300791	35.650431
128	13.000000	15.000000	1608033908.601078	35.950718
129	13.000000	16.000000	1608033908.601078	35.950718
130	105.000000	16.000000	1608033908.601078	35.950718
131	101.000000	16.000000	1608033908.902320	36.251961
132	102.000000	16.000000	1608033909.201522	36.551162
133	103.000000	16.000000	1608033909.501718	36.851358
134	106.000000	16.000000	1608033909.804901	37.154541
135	104.000000	16.000000	1608033910.102108	37.451749
136	13.000000	16.000000	1608033910.402309	37.751949
137	13.000000	17.000000	1608033910.402309	37.751949
138	102.000000	17.000000	1608033910.402309	37.751949
139	105.000000	17.000000	1608033910.702501	38.052141
140	106.000000	17.000000	1608033911.002698	38.352338
141	103.000000	17.000000	1608033911.303610	38.653250
142	101.000000	17.000000	1608033911.603679	38.953319
143	104.000000	17.000000	1608033911.903913	39.253553
144	13.000000	17.000000	1608033912.203076	39.552716
145	13.000000	18.000000	1608033912.203076	39.552716
146	106.000000	18.000000	1608033912.203076	39.552716
147	104.000000	18.000000	1608033912.502281	39.851922
148	103.000000	18.000000	1608033912.802479	40.152119
149	102.000000	18.000000	1608033913.103795	40.453436
150	101.000000	18.000000	1608033913.404864	40.754504
151	105.000000	18.000000	1608033913.704063	41.053703
152	13.000000	18.000000	1608033914.004778	41.354419
153	13.000000	19.000000	1608033914.004778	41.354419
154	104.000000	19.000000	1608033914.005764	41.355404
155	102.000000	19.000000	1608033914.302970	41.652611
156	103.000000	19.000000	1608033914.603171	41.952811
157	105.000000	19.000000	1608033914.904362	42.254003
158	101.000000	19.000000	1608033915.203565	42.553206
159	106.000000	19.000000	1608033915.503791	42.853431
160	13.000000	19.000000	1608033915.804952	43.154593
161	13.000000	20.000000	1608033915.804952	43.154593
162	105.000000	20.000000	1608033915.804952	43.154593
163	104.000000	20.000000	1608033916.104158	43.453798
164	102.000000	20.000000	1608033916.406346	43.755986
165	106.000000	20.000000	1608033916.704192	44.053832
166	103.000000	20.000000	1608033917.004389	44.354029
167	101.000000	20.000000	1608033917.304591	44.654232
168	13.000000	20.000000	1608033917.604784	44.954424
169	13.000000	21.000000	1608033917.604784	44.954424
170	102.000000	21.000000	1608033917.604784	44.954424
171	101.000000	21.000000	1608033917.904982	45.254622
172	104.000000	21.000000	1608033918.206176	45.555817
173	105.000000	21.000000	1608033918.505381	45.855021
174	103.000000	21.000000	1608033918.805578	46.155218
175	106.000000	21.000000	1608033919.104778	46.454419
176	13.000000	21.000000	1608033919.404976	46.754616
177	13.000000	22.000000	1608033919.404976	46.754616
178	104.000000	22.000000	1608033919.404976	46.754616
179	106.000000	22.000000	1608033919.706177	47.055817
180	105.000000	22.000000	1608033920.006363	47.356003
181	101.000000	22.000000	1608033920.305563	47.655203
182	102.000000	22.000000	1608033920.605759	47.955400
183	103.000000	22.000000	1608033920.905957	48.255598
184	13.000000	22.000000	1608033921.206159	48.555799
185	13.000000	23.000000	1608033921.206159	48.555799
186	104.000000	23.000000	1608033921.206159	48.555799
187	101.000000	23.000000	1608033921.507350	48.856991
188	105.000000	23.000000	1608033921.807548	49.157188
189	103.000000	23.000000	1608033922.106747	49.456387
190	106.000000	23.000000	1608033922.406949	49.756589
191	102.000000	23.000000	1608033922.706191	50.055831
192	13.000000	23.000000	1608033923.006346	50.355986
193	13.000000	24.000000	1608033923.007339	50.356979
194	103.000000	24.000000	1608033923.007339	50.356979
195	106.000000	24.000000	1608033923.310529	50.660169
196	101.000000	24.000000	1608033923.607862	50.957502
197	105.000000	24.000000	1608033923.908928	51.258569
198	102.000000	24.000000	1608033924.207133	51.556773
199	104.000000	24.000000	1608033924.506931	51.856571
200	13.000000	24.000000	1608033924.807145	52.156785
201	13.000000	25.000000	1608033924.808138	52.157778
202	103.000000	25.000000	1608033924.808138	52.157778
203	104.000000	25.000000	1608033925.107342	52.456983
204	106.000000	25.000000	1608033925.408539	52.758179
205	105.000000	25.000000	1608033925.708277	53.057918
206	101.000000	25.000000	1608033926.008629	53.358269
207	102.000000	25.000000	1608033926.308667	53.658308
208	13.000000	25.000000	1608033926.607866	53.957507
209	13.000000	26.000000	1608033926.607866	53.957507
210	103.000000	26.000000	1608033926.607866	53.957507
211	104.000000	26.000000	1608033926.908065	54.257705
212	101.000000	26.000000	1608033927.208467	54.558107
213	105.000000	26.000000	1608033927.508727	54.858367
214	106.000000	26.000000	1608033927.809916	55.159557
215	102.000000	26.000000	1608033928.113105	55.462746
216	13.000000	26.000000	1608033928.409315	55.758955
217	13.000000	27.000000	1608033928.409315	55.758955
218	101.000000	27.000000	1608033928.409315	55.758955
219	106.000000	27.000000	1608033928.708579	56.058219
220	102.000000	27.000000	1608033929.008710	56.358351
221	103.000000	27.000000	1608033929.309905	56.659545
222	105.000000	27.000000	1608033929.610108	56.959749
223	104.000000	27.000000	1608033929.910305	57.259945
224	13.000000	27.000000	1608033930.211003	57.560644
225	13.000000	28.000000	1608033930.211003	57.560644
226	102.000000	28.000000	1608033930.211003	57.560644
227	103.000000	28.000000	1608033930.510203	57.859843
228	101.000000	28.000000	1608033930.809402	58.159043
229	106.000000	28.000000	1608033931.109600	58.459240
230	104.000000	28.000000	1608033931.409797	58.759437
231	105.000000	28.000000	1608033931.709999	59.059640
232	13.000000	28.000000	1608033932.012231	59.361871
233	13.000000	29.000000	1608033932.012231	59.361871
234	103.000000	29.000000	1608033932.012231	59.361871
235	101.000000	29.000000	1608033932.311387	59.661027
236	104.000000	29.000000	1608033932.612581	59.962221
237	102.000000	29.000000	1608033932.910312	60.259953
238	106.000000	29.000000	1608033933.210509	60.560149
239	105.000000	29.000000	1608033933.510742	60.860382
240	13.000000	29.000000	1608033933.810905	61.160545
241	13.000000	30.000000	1608033933.810905	61.160545
242	106.000000	30.000000	1608033933.810905	61.160545
243	103.000000	30.000000	1608033934.111113	61.460753
244	101.000000	30.000000	1608033934.411303	61.760943
245	102.000000	30.000000	1608033934.713522	62.063162
246	104.000000	30.000000	1608033935.011665	62.361305
247	105.000000	30.000000	1608033935.312860	62.662501
248	13.000000	30.000000	1608033935.612059	62.961699
249	13.000000	31.000000	1608033935.612059	62.961699
250	104.000000	31.000000	1608033935.612059	62.961699
251	103.000000	31.000000	1608033935.911264	63.260904
252	101.000000	31.000000	1608033936.212478	63.562119
253	102.000000	31.000000	1608033936.513649	63.863289
254	106.000000	31.000000	1608033936.812848	64.162488
255	105.000000	31.000000	1608033937.113047	64.462687
256	13.000000	31.000000	1608033937.413283	64.762924
257	13.000000	32.000000	1608033937.413283	64.762924
258	101.000000	32.000000	1608033937.413283	64.762924
259	105.000000	32.000000	1608033937.712443	65.062083
260	104.000000	32.000000	1608033938.012645	65.362285
261	103.000000	32.000000	1608033938.312851	65.662492
262	102.000000	32.000000	1608033938.613433	65.963073
263	106.000000	32.000000	1608033938.913557	66.263197
264	13.000000	32.000000	1608033939.213755	66.563395
265	13.000000	33.000000	1608033939.213755	66.563395
266	105.000000	33.000000	1608033939.213755	66.563395
267	106.000000	33.000000	1608033939.512973	66.862614
268	101.000000	33.000000	1608033939.813150	67.162791
269	104.000000	33.000000	1608033940.113829	67.463469
270	102.000000	33.000000	1608033940.414129	67.763769
271	103.000000	33.000000	1608033940.714226	68.063866
272	13.000000	33.000000	1608033941.013424	68.363064
273	13.000000	34.000000	1608033941.014420	68.364061
274	104.000000	34.000000	1608033941.014420	68.364061
275	103.000000	34.000000	1608033941.314757	68.664397
276	102.000000	34.000000	1608033941.613818	68.963458
277	101.000000	34.000000	1608033941.914015	69.263655
278	105.000000	34.000000	1608033942.213788	69.563428
279	106.000000	34.000000	1608033942.513920	69.863561
280	13.000000	34.000000	1608033942.814118	70.163758
281	13.000000	35.000000	1608033942.814118	70.163758
282	102.000000	35.000000	1608033942.814118	70.163758
283	101.000000	35.000000	1608033943.115359	70.464999
284	105.000000	35.000000	1608033943.415524	70.765164
285	106.000000	35.000000	1608033943.715713	71.065353
286	103.000000	35.000000	1608033944.014975	71.364615
287	104.000000	35.000000	1608033944.315171	71.664811
288	13.000000	35.000000	1608033944.615368	71.965009
289	13.000000	36.000000	1608033944.615368	71.965009
290	101.000000	36.000000	1608033944.615368	71.965009
291	106.000000	36.000000	1608033944.915567	72.265207
292	104.000000	36.000000	1608033945.216089	72.565729
293	102.000000	36.000000	1608033945.516325	72.865965
294	103.000000	36.000000	1608033945.816485	73.166126
295	105.000000	36.000000	1608033946.115842	73.465482
296	13.000000	36.000000	1608033946.415886	73.765527
297	13.000000	37.000000	1608033946.415886	73.765527
298	101.000000	37.000000	1608033946.415886	73.765527
299	105.000000	37.000000	1608033946.716083	74.065723
300	106.000000	37.000000	1608033947.016275	74.365916
301	103.000000	37.000000	1608033947.316478	74.666119
302	102.000000	37.000000	1608033947.617707	74.967347
303	104.000000	37.000000	1608033947.916884	75.266525
304	13.000000	37.000000	1608033948.216067	75.565708
305	13.000000	38.000000	1608033948.216067	75.565708
306	101.000000	38.000000	1608033948.216067	75.565708
307	104.000000	38.000000	1608033948.517262	75.866902
308	102.000000	38.000000	1608033948.816467	76.166108
309	106.000000	38.000000	1608033949.117657	76.467298
310	103.000000	38.000000	1608033949.416856	76.766497
311	105.000000	38.000000	1608033949.717054	77.066694
312	13.000000	38.000000	1608033950.017253	77.366893
313	13.000000	39.000000	1608033950.017253	77.366893
314	106.000000	39.000000	1608033950.017253	77.366893
315	102.000000	39.000000	1608033950.317449	77.667089
316	104.000000	39.000000	1608033950.618655	77.968295
317	101.000000	39.000000	1608033950.917869	78.267509
318	105.000000	39.000000	1608033951.218199	78.567840
319	103.000000	39.000000	1608033951.518237	78.867878
320	13.000000	39.000000	1608033951.819471	79.169111
321	13.000000	40.000000	1608033951.819471	79.169111
322	102.000000	40.000000	1608033951.819471	79.169111
323	105.000000	40.000000	1608033952.117638	79.467278
324	101.000000	40.000000	1608033952.417846	79.767487
325	103.000000	40.000000	1608033952.718044	80.067684
326	106.000000	40.000000	1608033953.018241	80.367881
327	104.000000	40.000000	1608033953.318438	80.668079
328	13.000000	40.000000	1608033953.618640	80.968281
329	13.000000	41.000000	1608033953.618640	80.968281
330	105.000000	41.000000	1608033953.618640	80.968281
331	103.000000	41.000000	1608033953.919838	81.269478
332	101.000000	41.000000	1608033954.220031	81.569671
333	102.000000	41.000000	1608033954.519228	81.868868
334	104.000000	41.000000	1608033954.819604	82.169244
335	106.000000	41.000000	1608033955.118803	82.468444
336	13.000000	41.000000	1608033955.419001	82.768641
337	13.000000	42.000000	1608033955.419999	82.769639
338	103.000000	42.000000	1608033955.419999	82.769639
339	102.000000	42.000000	1608033955.719198	83.068838
340	101.000000	42.000000	1608033956.020424	83.370065
341	106.000000	42.000000	1608033956.320589	83.670230
342	104.000000	42.000000	1608033956.619795	83.969435
343	105.000000	42.000000	1608033956.919992	84.269633
344	13.000000	42.000000	1608033957.220190	84.569830
345	13.000000	43.000000	1608033957.220190	84.569830
346	102.000000	43.000000	1608033957.220190	84.569830
347	106.000000	43.000000	1608033957.520387	84.870027
348	103.000000	43.000000	1608033957.820579	85.170219
349	101.000000	43.000000	1608033958.121775	85.471416
350	105.000000	43.000000	1608033958.421973	85.771613
351	104.000000	43.000000	1608033958.720177	86.069817
352	13.000000	43.000000	1608033959.020907	86.370547
353	13.000000	44.000000	1608033959.020907	86.370547
354	103.000000	44.000000	1608033959.020907	86.370547
355	106.000000	44.000000	1608033959.321078	86.670718
356	105.000000	44.000000	1608033959.622273	86.971914
357	101.000000	44.000000	1608033959.921491	87.271131
358	104.000000	44.000000	1608033960.221666	87.571306
359	102.000000	44.000000	1608033960.523865	87.873505
360	13.000000	44.000000	1608033960.821594	88.171234
361	13.000000	45.000000	1608033960.821594	88.171234
362	103.000000	45.000000	1608033960.821594	88.171234
363	101.000000	45.000000	1608033961.121766	88.471406
364	105.000000	45.000000	1608033961.421968	88.771608
365	102.000000	45.000000	1608033961.721163	89.070803
366	106.000000	45.000000	1608033962.022363	89.372003
367	104.000000	45.000000	1608033962.322561	89.672201
368	13.000000	45.000000	1608033962.621755	89.971395
369	13.000000	46.000000	1608033962.621755	89.971395
370	101.000000	46.000000	1608033962.621755	89.971395
371	106.000000	46.000000	1608033962.921952	90.271593
372	102.000000	46.000000	1608033963.222150	90.571790
373	104.000000	46.000000	1608033963.522352	90.871992
374	103.000000	46.000000	1608033963.825536	91.175177
375	105.000000	46.000000	1608033964.122742	91.472382
376	13.000000	46.000000	1608033964.422940	91.772580
377	13.000000	47.000000	1608033964.422940	91.772580
378	102.000000	47.000000	1608033964.422940	91.772580
379	101.000000	47.000000	1608033964.723136	92.072777
380	106.000000	47.000000	1608033965.023377	92.373017
381	105.000000	47.000000	1608033965.322539	92.672179
382	103.000000	47.000000	1608033965.623063	92.972704
383	104.000000	47.000000	1608033965.923254	93.272895
384	13.000000	47.000000	1608033966.225447	93.575087
385	13.000000	48.000000	1608033966.225447	93.575087
386	105.000000	48.000000	1608033966.225447	93.575087
387	103.000000	48.000000	1608033966.523650	93.873290
388	102.000000	48.000000	1608033966.824002	94.173642
389	104.000000	48.000000	1608033967.124044	94.473684
390	106.000000	48.000000	1608033967.423248	94.772889
391	101.000000	48.000000	1608033967.724604	95.074244
392	13.000000	48.000000	1608033968.025633	95.375274
393	13.000000	49.000000	1608033968.025633	95.375274
394	103.000000	49.000000	1608033968.025633	95.375274
395	104.000000	49.000000	1608033968.324359	95.673999
396	106.000000	49.000000	1608033968.625551	95.975191
397	101.000000	49.000000	1608033968.924268	96.273909
398	105.000000	49.000000	1608033969.224471	96.574111
399	102.000000	49.000000	1608033969.524669	96.874309
400	13.000000	49.000000	1608033969.824866	97.174507
401	13.000000	50.000000	1608033969.824866	97.174507
402	105.000000	50.000000	1608033969.824866	97.174507
403	101.000000	50.000000	1608033970.125062	97.474703
404	102.000000	50.000000	1608033970.427299	97.776939
405	106.000000	50.000000	1608033970.725457	98.075098
406	104.000000	50.000000	1608033971.025163	98.374804
407	103.000000	50.000000	1608033971.326541	98.676181
408	13.000000	50.000000	1608033971.625848	98.975488
409	14.000000		1608033971.625848	98.975488
