# Supplementary material for: Proposals and Comparisons from One-Sensor EEG and EOG Human-Machine Interfaces
Source: Sensors (Basel). 2021 Mar 22;21(6):2220. doi: 10.3390/s21062220 (PMC8004835; doi:10.3390/s21062220)
Supplement: Supplementary file 1 [file sensors-21-02220-s001.zip › SupplementaryMaterial/Data/P1/P1-P300-RC-R4/Raw-EEG.csv]

NSample	1	2	3	4	5	6	7	8	A5	A6	A7	Timestamp
0	0.000000	0.000000	0.000000	0.000000	0.000000	0.000000	0.000000	0.000000	460.000000	442.000000	651.000000	1608034022.787572
1	11525.989258	-106.304893	-187500.015625	-187500.015625	-187500.015625	-187500.015625	-187500.015625	-187500.015625	442.000000	442.000000	553.000000	1608034023.274207
2	11523.307617	-121.638191	-187500.015625	-187500.015625	-187500.015625	-187500.015625	-187500.015625	-187500.015625	419.000000	442.000000	481.000000	1608034023.274297
3	11571.340820	-81.561516	-187500.015625	-187500.015625	-187500.015625	-187500.015625	-187500.015625	-187500.015625	397.000000	441.000000	435.000000	1608034023.274299
4	11596.956055	-48.369175	-187500.015625	-187500.015625	-187500.015625	-187500.015625	-187500.015625	-187500.015625	376.000000	442.000000	403.000000	1608034023.274301
5	11569.776367	-67.524620	-187500.015625	-187500.015625	-187500.015625	-187500.015625	-187500.015625	-187500.015625	358.000000	441.000000	383.000000	1608034023.274302
6	11529.543945	-106.148430	-187500.015625	-187500.015625	-187500.015625	-187500.015625	-187500.015625	-187500.015625	343.000000	442.000000	369.000000	1608034023.274304
7	11538.909180	-108.115387	-187500.015625	-187500.015625	-187500.015625	-187500.015625	-187500.015625	-187500.015625	331.000000	442.000000	360.000000	1608034023.274306
8	11588.820312	-70.542107	-187500.015625	-187500.015625	-187500.015625	-187500.015625	-187500.015625	-187500.015625	319.000000	442.000000	353.000000	1608034023.274307
9	11614.659180	-37.260357	-187500.015625	-187500.015625	-187500.015625	-187500.015625	-187500.015625	-187500.015625	310.000000	442.000000	349.000000	1608034023.274309
10	11585.244141	-56.035820	-187500.015625	-187500.015625	-187500.015625	-187500.015625	-187500.015625	-187500.015625	301.000000	442.000000	346.000000	1608034023.274311
11	11542.530273	-93.340881	-187500.015625	-187500.015625	-187500.015625	-187500.015625	-187500.015625	-187500.015625	295.000000	442.000000	344.000000	1608034023.274312
12	11542.462891	-105.768448	-187500.015625	-187500.015625	-187500.015625	-187500.015625	-187500.015625	-187500.015625	289.000000	442.000000	342.000000	1608034023.274314
13	11582.249023	-78.387566	-187500.015625	-187500.015625	-187500.015625	-187500.015625	-187500.015625	-187500.015625	284.000000	441.000000	340.000000	1608034023.274316
14	11603.997070	-51.431362	-187500.015625	-187500.015625	-187500.015625	-187500.015625	-187500.015625	-187500.015625	280.000000	443.000000	339.000000	1608034023.274317
15	11584.439453	-57.287518	-187500.015625	-187500.015625	-187500.015625	-187500.015625	-187500.015625	-187500.015625	277.000000	442.000000	339.000000	1608034023.274319
16	11542.865234	-91.016296	-187500.015625	-187500.015625	-187500.015625	-187500.015625	-187500.015625	-187500.015625	274.000000	442.000000	338.000000	1608034023.274320
17	11545.033203	-97.543007	-187500.015625	-187500.015625	-187500.015625	-187500.015625	-187500.015625	-187500.015625	272.000000	442.000000	338.000000	1608034023.274322
18	11590.899414	-64.752998	-187500.015625	-187500.015625	-187500.015625	-187500.015625	-187500.015625	-187500.015625	270.000000	441.000000	336.000000	1608034023.274324
19	11614.949219	-35.673382	-187500.015625	-187500.015625	-187500.015625	-187500.015625	-187500.015625	-187500.015625	268.000000	442.000000	336.000000	1608034023.274326
20	11585.131836	-53.219501	-187500.015625	-187500.015625	-187500.015625	-187500.015625	-187500.015625	-187500.015625	266.000000	441.000000	335.000000	1608034023.274327
21	11538.104492	-94.190247	-187500.015625	-187500.015625	-187500.015625	-187500.015625	-187500.015625	-187500.015625	266.000000	441.000000	335.000000	1608034023.274329
22	11533.075195	-110.082336	-187500.015625	-187500.015625	-187500.015625	-187500.015625	-187500.015625	-187500.015625	264.000000	442.000000	335.000000	1608034023.274330
23	11572.190430	-83.707283	-187500.015625	-187500.015625	-187500.015625	-187500.015625	-187500.015625	-187500.015625	264.000000	442.000000	335.000000	1608034023.274336
24	11595.883789	-56.438152	-187500.015625	-187500.015625	-187500.015625	-187500.015625	-187500.015625	-187500.015625	263.000000	442.000000	334.000000	1608034023.274337
25	11566.267578	-77.135864	-187500.015625	-187500.015625	-187500.015625	-187500.015625	-187500.015625	-187500.015625	262.000000	442.000000	334.000000	1608034023.274339
26	11520.334961	-115.804382	-187500.015625	-187500.015625	-187500.015625	-187500.015625	-187500.015625	-187500.015625	262.000000	442.000000	334.000000	1608034023.274341
27	11519.619141	-124.633324	-187500.015625	-187500.015625	-187500.015625	-187500.015625	-187500.015625	-187500.015625	262.000000	442.000000	334.000000	1608034023.274342
28	11569.620117	-90.435158	-187500.015625	-187500.015625	-187500.015625	-187500.015625	-187500.015625	-187500.015625	261.000000	442.000000	334.000000	1608034023.274344
29	11598.901367	-59.925026	-187500.015625	-187500.015625	-187500.015625	-187500.015625	-187500.015625	-187500.015625	261.000000	442.000000	333.000000	1608034023.274346
30	11579.342773	-68.932777	-187500.015625	-187500.015625	-187500.015625	-187500.015625	-187500.015625	-187500.015625	261.000000	442.000000	334.000000	1608034023.274347
31	11540.942383	-104.829681	-187500.015625	-187500.015625	-187500.015625	-187500.015625	-187500.015625	-187500.015625	260.000000	441.000000	333.000000	1608034023.274349
32	11535.801758	-120.744118	-187500.015625	-187500.015625	-187500.015625	-187500.015625	-187500.015625	-187500.015625	260.000000	442.000000	334.000000	1608034023.274350
33	11582.115234	-86.165970	-187500.015625	-187500.015625	-187500.015625	-187500.015625	-187500.015625	-187500.015625	260.000000	442.000000	333.000000	1608034023.274352
34	11614.926758	-49.956146	-187500.015625	-187500.015625	-187500.015625	-187500.015625	-187500.015625	-187500.015625	260.000000	442.000000	333.000000	1608034023.274354
35	11594.519531	-56.661671	-187500.015625	-187500.015625	-187500.015625	-187500.015625	-187500.015625	-187500.015625	260.000000	442.000000	333.000000	1608034023.274355
36	11551.000977	-89.719902	-187500.015625	-187500.015625	-187500.015625	-187500.015625	-187500.015625	-187500.015625	260.000000	442.000000	333.000000	1608034023.274357
37	11548.340820	-99.152336	-187500.015625	-187500.015625	-187500.015625	-187500.015625	-187500.015625	-187500.015625	260.000000	442.000000	333.000000	1608034023.274359
38	11592.955078	-63.680119	-187500.015625	-187500.015625	-187500.015625	-187500.015625	-187500.015625	-187500.015625	259.000000	442.000000	332.000000	1608034023.274360
39	11616.379883	-33.549969	-187500.015625	-187500.015625	-187500.015625	-187500.015625	-187500.015625	-187500.015625	259.000000	442.000000	332.000000	1608034023.274362
40	11589.758789	-45.239929	-187500.015625	-187500.015625	-187500.015625	-187500.015625	-187500.015625	-187500.015625	259.000000	442.000000	333.000000	1608034023.274364
41	11543.468750	-83.819038	-187500.015625	-187500.015625	-187500.015625	-187500.015625	-187500.015625	-187500.015625	259.000000	442.000000	332.000000	1608034023.274365
42	11542.887695	-96.648941	-187500.015625	-187500.015625	-187500.015625	-187500.015625	-187500.015625	-187500.015625	259.000000	442.000000	333.000000	1608034023.274367
43	11585.445312	-69.133942	-187500.015625	-187500.015625	-187500.015625	-187500.015625	-187500.015625	-187500.015625	259.000000	442.000000	332.000000	1608034023.274368
44	11609.451172	-42.624775	-187500.015625	-187500.015625	-187500.015625	-187500.015625	-187500.015625	-187500.015625	259.000000	442.000000	332.000000	1608034023.274370
45	11578.158203	-59.701508	-187500.015625	-187500.015625	-187500.015625	-187500.015625	-187500.015625	-187500.015625	259.000000	442.000000	332.000000	1608034023.274372
46	11528.314453	-101.968651	-187500.015625	-187500.015625	-187500.015625	-187500.015625	-187500.015625	-187500.015625	259.000000	442.000000	332.000000	1608034023.274373
47	11519.395508	-120.766472	-187500.015625	-187500.015625	-187500.015625	-187500.015625	-187500.015625	-187500.015625	259.000000	442.000000	333.000000	1608034023.274376
48	11562.110352	-94.525520	-187500.015625	-187500.015625	-187500.015625	-187500.015625	-187500.015625	-187500.015625	259.000000	442.000000	332.000000	1608034023.274378
49	11586.718750	-71.123245	-187500.015625	-187500.015625	-187500.015625	-187500.015625	-187500.015625	-187500.015625	259.000000	442.000000	332.000000	1608034023.274380
50	11561.640625	-84.444885	-187500.015625	-187500.015625	-187500.015625	-187500.015625	-187500.015625	-187500.015625	259.000000	442.000000	332.000000	1608034023.274408
51	11512.064453	-121.839355	-187500.015625	-187500.015625	-187500.015625	-187500.015625	-187500.015625	-187500.015625	259.000000	442.000000	332.000000	1608034023.274410
52	11503.235352	-138.849030	-187500.015625	-187500.015625	-187500.015625	-187500.015625	-187500.015625	-187500.015625	259.000000	443.000000	332.000000	1608034023.274411
53	11546.531250	-113.189232	-187500.015625	-187500.015625	-187500.015625	-187500.015625	-187500.015625	-187500.015625	258.000000	442.000000	332.000000	1608034023.274414
54	11582.718750	-78.141693	-187500.015625	-187500.015625	-187500.015625	-187500.015625	-187500.015625	-187500.015625	259.000000	442.000000	331.000000	1608034023.274416
55	11568.681641	-83.550819	-187500.015625	-187500.015625	-187500.015625	-187500.015625	-187500.015625	-187500.015625	258.000000	441.000000	331.000000	1608034023.274418
56	11532.471680	-114.150352	-187500.015625	-187500.015625	-187500.015625	-187500.015625	-187500.015625	-187500.015625	259.000000	442.000000	332.000000	1608034023.274420
57	11530.258789	-127.650810	-187500.015625	-187500.015625	-187500.015625	-187500.015625	-187500.015625	-187500.015625	258.000000	443.000000	332.000000	1608034023.274421
58	11576.794922	-94.056137	-187500.015625	-187500.015625	-187500.015625	-187500.015625	-187500.015625	-187500.015625	258.000000	442.000000	332.000000	1608034023.274423
59	11611.865234	-54.113571	-187500.015625	-187500.015625	-187500.015625	-187500.015625	-187500.015625	-187500.015625	258.000000	442.000000	331.000000	1608034023.274425
60	11593.827148	-57.935719	-187500.015625	-187500.015625	-187500.015625	-187500.015625	-187500.015625	-187500.015625	258.000000	442.000000	332.000000	1608034023.274427
61	11547.424805	-94.950211	-187500.015625	-187500.015625	-187500.015625	-187500.015625	-187500.015625	-187500.015625	258.000000	442.000000	331.000000	1608034023.274428
62	11536.919922	-111.579903	-187500.015625	-187500.015625	-187500.015625	-187500.015625	-187500.015625	-187500.015625	258.000000	442.000000	332.000000	1608034023.274430
63	11576.571289	-81.405052	-187500.015625	-187500.015625	-187500.015625	-187500.015625	-187500.015625	-187500.015625	258.000000	442.000000	331.000000	1608034023.274432
64	11611.797852	-40.858986	-187500.015625	-187500.015625	-187500.015625	-187500.015625	-187500.015625	-187500.015625	258.000000	442.000000	332.000000	1608034023.274434
65	11590.049805	-49.039726	-187500.015625	-187500.015625	-187500.015625	-187500.015625	-187500.015625	-187500.015625	258.000000	442.000000	331.000000	1608034023.274435
66	11543.043945	-86.322433	-187500.015625	-187500.015625	-187500.015625	-187500.015625	-187500.015625	-187500.015625	258.000000	442.000000	332.000000	1608034023.274437
67	11531.108398	-107.824814	-187500.015625	-187500.015625	-187500.015625	-187500.015625	-187500.015625	-187500.015625	258.000000	442.000000	331.000000	1608034023.274439
68	11575.252930	-76.711182	-187500.015625	-187500.015625	-187500.015625	-187500.015625	-187500.015625	-187500.015625	258.000000	441.000000	331.000000	1608034023.274456
69	11607.014648	-42.535370	-187500.015625	-187500.015625	-187500.015625	-187500.015625	-187500.015625	-187500.015625	258.000000	442.000000	331.000000	1608034023.274457
70	11588.105469	-46.782200	-187500.015625	-187500.015625	-187500.015625	-187500.015625	-187500.015625	-187500.015625	258.000000	441.000000	331.000000	1608034023.274460
71	11538.037109	-89.496384	-187500.015625	-187500.015625	-187500.015625	-187500.015625	-187500.015625	-187500.015625	258.000000	442.000000	331.000000	1608034023.274462
72	11526.950195	-110.864647	-187500.015625	-187500.015625	-187500.015625	-187500.015625	-187500.015625	-187500.015625	258.000000	442.000000	331.000000	1608034023.274463
73	11561.886719	-92.402107	-187500.015625	-187500.015625	-187500.015625	-187500.015625	-187500.015625	-187500.015625	258.000000	441.000000	331.000000	1608034023.274465
74	11590.116211	-64.261261	-187500.015625	-187500.015625	-187500.015625	-187500.015625	-187500.015625	-187500.015625	258.000000	443.000000	331.000000	1608034023.274467
75	11572.615234	-72.442001	-187500.015625	-187500.015625	-187500.015625	-187500.015625	-187500.015625	-187500.015625	258.000000	442.000000	331.000000	1608034023.274468
76	11520.557617	-118.598351	-187500.015625	-187500.015625	-187500.015625	-187500.015625	-187500.015625	-187500.015625	258.000000	442.000000	331.000000	1608034023.274470
77	11504.643555	-143.632309	-187500.015625	-187500.015625	-187500.015625	-187500.015625	-187500.015625	-187500.015625	258.000000	442.000000	331.000000	1608034023.274471
78	11548.609375	-116.586693	-187500.015625	-187500.015625	-187500.015625	-187500.015625	-187500.015625	-187500.015625	258.000000	442.000000	331.000000	1608034023.274473
79	11585.780273	-79.594559	-187500.015625	-187500.015625	-187500.015625	-187500.015625	-187500.015625	-187500.015625	258.000000	442.000000	331.000000	1608034023.274474
80	11578.605469	-74.699524	-187500.015625	-187500.015625	-187500.015625	-187500.015625	-187500.015625	-187500.015625	258.000000	442.000000	331.000000	1608034023.274476
81	11535.914062	-109.992928	-187500.015625	-187500.015625	-187500.015625	-187500.015625	-187500.015625	-187500.015625	258.000000	441.000000	331.000000	1608034023.274477
82	11524.447266	-130.668289	-187500.015625	-187500.015625	-187500.015625	-187500.015625	-187500.015625	-187500.015625	258.000000	442.000000	331.000000	1608034023.274479
83	11566.356445	-103.019188	-187500.015625	-187500.015625	-187500.015625	-187500.015625	-187500.015625	-187500.015625	258.000000	442.000000	331.000000	1608034023.274481
84	11595.101562	-68.105766	-187500.015625	-187500.015625	-187500.015625	-187500.015625	-187500.015625	-187500.015625	258.000000	442.000000	331.000000	1608034023.274482
85	11582.450195	-68.105766	-187500.015625	-187500.015625	-187500.015625	-187500.015625	-187500.015625	-187500.015625	257.000000	442.000000	331.000000	1608034023.274484
86	11536.427734	-102.594505	-187500.015625	-187500.015625	-187500.015625	-187500.015625	-187500.015625	-187500.015625	258.000000	441.000000	331.000000	1608034023.274486
87	11516.087891	-130.757706	-187500.015625	-187500.015625	-187500.015625	-187500.015625	-187500.015625	-187500.015625	258.000000	442.000000	331.000000	1608034023.274487
88	11551.335938	-109.501190	-187500.015625	-187500.015625	-187500.015625	-187500.015625	-187500.015625	-187500.015625	258.000000	441.000000	331.000000	1608034023.274489
89	11592.240234	-62.294308	-187500.015625	-187500.015625	-187500.015625	-187500.015625	-187500.015625	-187500.015625	257.000000	442.000000	331.000000	1608034023.274491
90	11584.528320	-60.863796	-187500.015625	-187500.015625	-187500.015625	-187500.015625	-187500.015625	-187500.015625	258.000000	442.000000	331.000000	1608034023.274493
91	11537.903320	-99.666428	-187500.015625	-187500.015625	-187500.015625	-187500.015625	-187500.015625	-187500.015625	257.000000	442.000000	331.000000	1608034023.274494
92	11526.481445	-119.268906	-187500.015625	-187500.015625	-187500.015625	-187500.015625	-187500.015625	-187500.015625	258.000000	442.000000	331.000000	1608034023.274496
93	11574.023438	-84.690758	-187500.015625	-187500.015625	-187500.015625	-187500.015625	-187500.015625	-187500.015625	257.000000	442.000000	331.000000	1608034023.274498
94	11605.360352	-49.218540	-187500.015625	-187500.015625	-187500.015625	-187500.015625	-187500.015625	-187500.015625	257.000000	442.000000	331.000000	1608034023.274500
95	11579.455078	-62.808399	-187500.015625	-187500.015625	-187500.015625	-187500.015625	-187500.015625	-187500.015625	258.000000	442.000000	331.000000	1608034023.274501
96	11534.974609	-94.905502	-187500.015625	-187500.015625	-187500.015625	-187500.015625	-187500.015625	-187500.015625	257.000000	442.000000	331.000000	1608034023.274503
97	11524.178711	-112.742195	-187500.015625	-187500.015625	-187500.015625	-187500.015625	-187500.015625	-187500.015625	258.000000	443.000000	331.000000	1608034023.274504
98	11560.076172	-95.509003	-187500.015625	-187500.015625	-187500.015625	-187500.015625	-187500.015625	-187500.015625	258.000000	442.000000	331.000000	1608034023.274506
99	11591.234375	-67.882248	-187500.015625	-187500.015625	-187500.015625	-187500.015625	-187500.015625	-187500.015625	257.000000	442.000000	330.000000	1608034023.274508
100	11581.332031	-69.111595	-187500.015625	-187500.015625	-187500.015625	-187500.015625	-187500.015625	-187500.015625	257.000000	442.000000	331.000000	1608034023.274509
101	11538.953125	-102.303932	-187500.015625	-187500.015625	-187500.015625	-187500.015625	-187500.015625	-187500.015625	257.000000	442.000000	331.000000	1608034023.274511
102	11520.714844	-131.495300	-187500.015625	-187500.015625	-187500.015625	-187500.015625	-187500.015625	-187500.015625	258.000000	441.000000	331.000000	1608034023.274513
103	11560.992188	-109.389435	-187500.015625	-187500.015625	-187500.015625	-187500.015625	-187500.015625	-187500.015625	257.000000	442.000000	331.000000	1608034023.274514
104	11595.838867	-74.341896	-187500.015625	-187500.015625	-187500.015625	-187500.015625	-187500.015625	-187500.015625	257.000000	443.000000	331.000000	1608034023.274516
105	11584.104492	-76.420609	-187500.015625	-187500.015625	-187500.015625	-187500.015625	-187500.015625	-187500.015625	257.000000	442.000000	331.000000	1608034023.274517
106	11533.142578	-121.213509	-187500.015625	-187500.015625	-187500.015625	-187500.015625	-187500.015625	-187500.015625	257.000000	441.000000	331.000000	1608034023.274519
107	11515.774414	-144.638138	-187500.015625	-187500.015625	-187500.015625	-187500.015625	-187500.015625	-187500.015625	257.000000	443.000000	331.000000	1608034023.274521
108	11552.990234	-117.860741	-187500.015625	-187500.015625	-187500.015625	-187500.015625	-187500.015625	-187500.015625	258.000000	442.000000	330.000000	1608034023.274522
109	11585.780273	-77.940529	-187500.015625	-187500.015625	-187500.015625	-187500.015625	-187500.015625	-187500.015625	257.000000	442.000000	330.000000	1608034023.274524
110	11571.833008	-72.352592	-187500.015625	-187500.015625	-187500.015625	-187500.015625	-187500.015625	-187500.015625	257.000000	441.000000	331.000000	1608034023.274526
111	11523.798828	-106.662521	-187500.015625	-187500.015625	-187500.015625	-187500.015625	-187500.015625	-187500.015625	257.000000	441.000000	330.000000	1608034023.274527
112	11505.739258	-133.194046	-187500.015625	-187500.015625	-187500.015625	-187500.015625	-187500.015625	-187500.015625	257.000000	442.000000	331.000000	1608034023.274529
113	11549.950195	-98.951172	-187500.015625	-187500.015625	-187500.015625	-187500.015625	-187500.015625	-187500.015625	257.000000	442.000000	330.000000	1608034023.274530
114	11598.610352	-49.866741	-187500.015625	-187500.015625	-187500.015625	-187500.015625	-187500.015625	-187500.015625	257.000000	442.000000	330.000000	1608034023.274532
115	11587.769531	-50.492588	-187500.015625	-187500.015625	-187500.015625	-187500.015625	-187500.015625	-187500.015625	257.000000	442.000000	331.000000	1608034023.274534
116	11541.077148	-88.892883	-187500.015625	-187500.015625	-187500.015625	-187500.015625	-187500.015625	-187500.015625	257.000000	442.000000	330.000000	1608034023.274535
117	11522.010742	-117.190193	-187500.015625	-187500.015625	-187500.015625	-187500.015625	-187500.015625	-187500.015625	257.000000	442.000000	331.000000	1608034023.274538
118	11561.484375	-91.664497	-187500.015625	-187500.015625	-187500.015625	-187500.015625	-187500.015625	-187500.015625	257.000000	442.000000	331.000000	1608034023.274540
119	11596.464844	-55.789951	-187500.015625	-187500.015625	-187500.015625	-187500.015625	-187500.015625	-187500.015625	257.000000	442.000000	331.000000	1608034023.274541
120	11583.165039	-58.561569	-187500.015625	-187500.015625	-187500.015625	-187500.015625	-187500.015625	-187500.015625	257.000000	442.000000	330.000000	1608034023.274543
121	11534.617188	-98.951172	-187500.015625	-187500.015625	-187500.015625	-187500.015625	-187500.015625	-187500.015625	257.000000	441.000000	331.000000	1608034023.753656
122	11515.260742	-126.823792	-187500.015625	-187500.015625	-187500.015625	-187500.015625	-187500.015625	-187500.015625	257.000000	443.000000	331.000000	1608034023.753684
123	11548.944336	-109.680008	-187500.015625	-187500.015625	-187500.015625	-187500.015625	-187500.015625	-187500.015625	257.000000	442.000000	330.000000	1608034023.753756
124	11588.619141	-73.850159	-187500.015625	-187500.015625	-187500.015625	-187500.015625	-187500.015625	-187500.015625	257.000000	442.000000	330.000000	1608034023.753778
125	11581.064453	-72.531410	-187500.015625	-187500.015625	-187500.015625	-187500.015625	-187500.015625	-187500.015625	257.000000	442.000000	331.000000	1608034023.753779
126	11533.477539	-111.669312	-187500.015625	-187500.015625	-187500.015625	-187500.015625	-187500.015625	-187500.015625	257.000000	442.000000	330.000000	1608034023.753781
127	11515.931641	-133.797531	-187500.015625	-187500.015625	-187500.015625	-187500.015625	-187500.015625	-187500.015625	257.000000	442.000000	331.000000	1608034023.753783
128	11552.341797	-112.295158	-187500.015625	-187500.015625	-187500.015625	-187500.015625	-187500.015625	-187500.015625	257.000000	442.000000	330.000000	1608034023.753784
129	11591.413086	-74.811287	-187500.015625	-187500.015625	-187500.015625	-187500.015625	-187500.015625	-187500.015625	257.000000	442.000000	330.000000	1608034023.753786
130	11576.616211	-78.208748	-187500.015625	-187500.015625	-187500.015625	-187500.015625	-187500.015625	-187500.015625	257.000000	442.000000	330.000000	1608034023.753788
131	11533.566406	-109.903526	-187500.015625	-187500.015625	-187500.015625	-187500.015625	-187500.015625	-187500.015625	257.000000	441.000000	331.000000	1608034023.753789
132	11516.199219	-133.104630	-187500.015625	-187500.015625	-187500.015625	-187500.015625	-187500.015625	-187500.015625	257.000000	443.000000	331.000000	1608034023.753791
133	11553.236328	-110.887001	-187500.015625	-187500.015625	-187500.015625	-187500.015625	-187500.015625	-187500.015625	257.000000	442.000000	331.000000	1608034023.753792
134	11594.139648	-68.977478	-187500.015625	-187500.015625	-187500.015625	-187500.015625	-187500.015625	-187500.015625	257.000000	442.000000	330.000000	1608034023.753794
135	11591.301758	-57.354576	-187500.015625	-187500.015625	-187500.015625	-187500.015625	-187500.015625	-187500.015625	257.000000	442.000000	330.000000	1608034023.753796
136	11557.103516	-84.690758	-187500.015625	-187500.015625	-187500.015625	-187500.015625	-187500.015625	-187500.015625	257.000000	442.000000	330.000000	1608034023.753797
137	11543.312500	-108.160088	-187500.015625	-187500.015625	-187500.015625	-187500.015625	-187500.015625	-187500.015625	257.000000	443.000000	331.000000	1608034023.753799
138	11582.136719	-85.316605	-187500.015625	-187500.015625	-187500.015625	-187500.015625	-187500.015625	-187500.015625	257.000000	442.000000	331.000000	1608034023.753801
139	11626.460938	-42.825939	-187500.015625	-187500.015625	-187500.015625	-187500.015625	-187500.015625	-187500.015625	257.000000	442.000000	330.000000	1608034023.753802
140	11618.391602	-39.942566	-187500.015625	-187500.015625	-187500.015625	-187500.015625	-187500.015625	-187500.015625	257.000000	441.000000	330.000000	1608034023.753806
141	11564.859375	-84.131966	-187500.015625	-187500.015625	-187500.015625	-187500.015625	-187500.015625	-187500.015625	257.000000	441.000000	330.000000	1608034023.753807
142	11536.226562	-119.358315	-187500.015625	-187500.015625	-187500.015625	-187500.015625	-187500.015625	-187500.015625	257.000000	442.000000	330.000000	1608034023.753809
143	11568.345703	-104.404991	-187500.015625	-187500.015625	-187500.015625	-187500.015625	-187500.015625	-187500.015625	257.000000	442.000000	330.000000	1608034023.753811
144	11610.479492	-65.982346	-187500.015625	-187500.015625	-187500.015625	-187500.015625	-187500.015625	-187500.015625	257.000000	442.000000	331.000000	1608034023.753812
145	11595.190430	-71.100899	-187500.015625	-187500.015625	-187500.015625	-187500.015625	-187500.015625	-187500.015625	257.000000	442.000000	330.000000	1608034023.753814
146	11551.961914	-106.975449	-187500.015625	-187500.015625	-187500.015625	-187500.015625	-187500.015625	-187500.015625	257.000000	442.000000	330.000000	1608034023.753816
147	11530.794922	-135.719788	-187500.015625	-187500.015625	-187500.015625	-187500.015625	-187500.015625	-187500.015625	257.000000	442.000000	331.000000	1608034023.753817
148	11562.065430	-121.682892	-187500.015625	-187500.015625	-187500.015625	-187500.015625	-187500.015625	-187500.015625	257.000000	442.000000	330.000000	1608034023.753819
149	11601.449219	-85.048386	-187500.015625	-187500.015625	-187500.015625	-187500.015625	-187500.015625	-187500.015625	257.000000	442.000000	330.000000	1608034023.753820
150	11595.436523	-78.208748	-187500.015625	-187500.015625	-187500.015625	-187500.015625	-187500.015625	-187500.015625	257.000000	442.000000	330.000000	1608034023.753822
151	11549.458984	-113.032768	-187500.015625	-187500.015625	-187500.015625	-187500.015625	-187500.015625	-187500.015625	257.000000	441.000000	330.000000	1608034023.753824
152	11527.241211	-140.838333	-187500.015625	-187500.015625	-187500.015625	-187500.015625	-187500.015625	-187500.015625	257.000000	442.000000	330.000000	1608034023.753825
153	11559.249023	-124.856842	-187500.015625	-187500.015625	-187500.015625	-187500.015625	-187500.015625	-187500.015625	257.000000	441.000000	330.000000	1608034023.753827
154	11595.436523	-91.865669	-187500.015625	-187500.015625	-187500.015625	-187500.015625	-187500.015625	-187500.015625	257.000000	442.000000	330.000000	1608034023.753828
155	11593.379883	-81.561516	-187500.015625	-187500.015625	-187500.015625	-187500.015625	-187500.015625	-187500.015625	257.000000	442.000000	330.000000	1608034023.753830
156	11560.791016	-103.376816	-187500.015625	-187500.015625	-187500.015625	-187500.015625	-187500.015625	-187500.015625	257.000000	442.000000	330.000000	1608034023.753832
157	11539.110352	-132.970520	-187500.015625	-187500.015625	-187500.015625	-187500.015625	-187500.015625	-187500.015625	257.000000	442.000000	330.000000	1608034023.753833
158	11574.984375	-113.144524	-187500.015625	-187500.015625	-187500.015625	-187500.015625	-187500.015625	-187500.015625	257.000000	441.000000	331.000000	1608034023.753835
159	11614.122070	-77.538200	-187500.015625	-187500.015625	-187500.015625	-187500.015625	-187500.015625	-187500.015625	257.000000	442.000000	330.000000	1608034023.753836
160	11607.215820	-74.006622	-187500.015625	-187500.015625	-187500.015625	-187500.015625	-187500.015625	-187500.015625	257.000000	442.000000	330.000000	1608034023.753838
161	11566.692383	-101.946304	-187500.015625	-187500.015625	-187500.015625	-187500.015625	-187500.015625	-187500.015625	257.000000	442.000000	330.000000	1608034023.753839
162	11547.000000	-124.141586	-187500.015625	-187500.015625	-187500.015625	-187500.015625	-187500.015625	-187500.015625	257.000000	442.000000	330.000000	1608034023.753841
163	11581.734375	-104.695564	-187500.015625	-187500.015625	-187500.015625	-187500.015625	-187500.015625	-187500.015625	257.000000	441.000000	330.000000	1608034023.753844
164	11623.868164	-66.407028	-187500.015625	-187500.015625	-187500.015625	-187500.015625	-187500.015625	-187500.015625	257.000000	442.000000	330.000000	1608034023.753845
165	11619.754883	-61.333183	-187500.015625	-187500.015625	-187500.015625	-187500.015625	-187500.015625	-187500.015625	257.000000	442.000000	330.000000	1608034023.753847
166	11574.917969	-97.051270	-187500.015625	-187500.015625	-187500.015625	-187500.015625	-187500.015625	-187500.015625	257.000000	442.000000	330.000000	1608034023.753848
167	11546.441406	-131.338852	-187500.015625	-187500.015625	-187500.015625	-187500.015625	-187500.015625	-187500.015625	257.000000	443.000000	331.000000	1608034023.753850
168	11578.851562	-117.659576	-187500.015625	-187500.015625	-187500.015625	-187500.015625	-187500.015625	-187500.015625	257.000000	442.000000	330.000000	1608034023.753852
169	11625.521484	-77.359383	-187500.015625	-187500.015625	-187500.015625	-187500.015625	-187500.015625	-187500.015625	257.000000	442.000000	330.000000	1608034023.753853
170	11620.224609	-69.446869	-187500.015625	-187500.015625	-187500.015625	-187500.015625	-187500.015625	-187500.015625	257.000000	441.000000	330.000000	1608034023.753855
171	11580.058594	-95.374893	-187500.015625	-187500.015625	-187500.015625	-187500.015625	-187500.015625	-187500.015625	257.000000	442.000000	330.000000	1608034023.753857
172	11554.868164	-122.845184	-187500.015625	-187500.015625	-187500.015625	-187500.015625	-187500.015625	-187500.015625	257.000000	442.000000	331.000000	1608034023.753858
173	11581.667969	-110.372910	-187500.015625	-187500.015625	-187500.015625	-187500.015625	-187500.015625	-187500.015625	257.000000	442.000000	330.000000	1608034023.753860
174	11630.796875	-64.507133	-187500.015625	-187500.015625	-187500.015625	-187500.015625	-187500.015625	-187500.015625	257.000000	442.000000	330.000000	1608034023.753861
175	11638.396484	-46.178703	-187500.015625	-187500.015625	-187500.015625	-187500.015625	-187500.015625	-187500.015625	257.000000	443.000000	330.000000	1608034023.753863
176	11595.346680	-77.359383	-187500.015625	-187500.015625	-187500.015625	-187500.015625	-187500.015625	-187500.015625	257.000000	442.000000	330.000000	1608034023.753865
177	11569.441406	-104.069717	-187500.015625	-187500.015625	-187500.015625	-187500.015625	-187500.015625	-187500.015625	257.000000	443.000000	330.000000	1608034023.753866
178	11595.391602	-93.631454	-187500.015625	-187500.015625	-187500.015625	-187500.015625	-187500.015625	-187500.015625	257.000000	442.000000	331.000000	1608034023.753868
179	11633.769531	-56.706375	-187500.015625	-187500.015625	-187500.015625	-187500.015625	-187500.015625	-187500.015625	257.000000	442.000000	330.000000	1608034023.753870
180	11633.389648	-45.083466	-187500.015625	-187500.015625	-187500.015625	-187500.015625	-187500.015625	-187500.015625	257.000000	442.000000	330.000000	1608034023.753871
181	11590.027344	-79.505150	-187500.015625	-187500.015625	-187500.015625	-187500.015625	-187500.015625	-187500.015625	257.000000	442.000000	330.000000	1608034023.753873
182	11563.741211	-106.863686	-187500.015625	-187500.015625	-187500.015625	-187500.015625	-187500.015625	-187500.015625	257.000000	442.000000	330.000000	1608034023.753874
183	11595.167969	-87.708244	-187500.015625	-187500.015625	-187500.015625	-187500.015625	-187500.015625	-187500.015625	257.000000	441.000000	330.000000	1608034023.753876
184	11637.413086	-51.274899	-187500.015625	-187500.015625	-187500.015625	-187500.015625	-187500.015625	-187500.015625	257.000000	442.000000	330.000000	1608034023.753878
185	11632.607422	-48.749153	-187500.015625	-187500.015625	-187500.015625	-187500.015625	-187500.015625	-187500.015625	257.000000	442.000000	330.000000	1608034023.753879
186	11587.613281	-81.986198	-187500.015625	-187500.015625	-187500.015625	-187500.015625	-187500.015625	-187500.015625	257.000000	441.000000	330.000000	1608034023.753882
187	11560.343750	-112.608086	-187500.015625	-187500.015625	-187500.015625	-187500.015625	-187500.015625	-187500.015625	257.000000	442.000000	330.000000	1608034023.753883
188	11586.652344	-104.382645	-187500.015625	-187500.015625	-187500.015625	-187500.015625	-187500.015625	-187500.015625	257.000000	442.000000	330.000000	1608034023.753885
189	11633.098633	-62.204903	-187500.015625	-187500.015625	-187500.015625	-187500.015625	-187500.015625	-187500.015625	257.000000	442.000000	330.000000	1608034023.753886
190	11637.144531	-45.061115	-187500.015625	-187500.015625	-187500.015625	-187500.015625	-187500.015625	-187500.015625	257.000000	442.000000	330.000000	1608034023.753888
191	11589.200195	-85.674232	-187500.015625	-187500.015625	-187500.015625	-187500.015625	-187500.015625	-187500.015625	257.000000	442.000000	330.000000	1608034023.753890
192	11558.623047	-119.626534	-187500.015625	-187500.015625	-187500.015625	-187500.015625	-187500.015625	-187500.015625	257.000000	442.000000	330.000000	1608034023.753891
193	11584.528320	-108.383606	-187500.015625	-187500.015625	-187500.015625	-187500.015625	-187500.015625	-187500.015625	257.000000	442.000000	330.000000	1608034023.753893
194	11630.505859	-67.234047	-187500.015625	-187500.015625	-187500.015625	-187500.015625	-187500.015625	-187500.015625	257.000000	442.000000	330.000000	1608034023.753894
195	11635.066406	-52.571301	-187500.015625	-187500.015625	-187500.015625	-187500.015625	-187500.015625	-187500.015625	257.000000	442.000000	330.000000	1608034023.753896
196	11600.309570	-76.353554	-187500.015625	-187500.015625	-187500.015625	-187500.015625	-187500.015625	-187500.015625	257.000000	441.000000	330.000000	1608034023.753898
197	11565.775391	-114.843262	-187500.015625	-187500.015625	-187500.015625	-187500.015625	-187500.015625	-187500.015625	257.000000	442.000000	330.000000	1608034023.753899
198	11591.189453	-104.203827	-187500.015625	-187500.015625	-187500.015625	-187500.015625	-187500.015625	-187500.015625	257.000000	442.000000	330.000000	1608034023.753901
199	11633.993164	-64.618889	-187500.015625	-187500.015625	-187500.015625	-187500.015625	-187500.015625	-187500.015625	257.000000	441.000000	330.000000	1608034023.753902
200	11638.821289	-48.749153	-187500.015625	-187500.015625	-187500.015625	-187500.015625	-187500.015625	-187500.015625	257.000000	442.000000	330.000000	1608034023.753904
201	11597.671875	-76.666481	-187500.015625	-187500.015625	-187500.015625	-187500.015625	-187500.015625	-187500.015625	257.000000	441.000000	330.000000	1608034023.753906
202	11563.338867	-110.618782	-187500.015625	-187500.015625	-187500.015625	-187500.015625	-187500.015625	-187500.015625	257.000000	442.000000	330.000000	1608034023.753907
203	11590.585938	-99.822884	-187500.015625	-187500.015625	-187500.015625	-187500.015625	-187500.015625	-187500.015625	257.000000	442.000000	330.000000	1608034023.753909
204	11635.535156	-60.886150	-187500.015625	-187500.015625	-187500.015625	-187500.015625	-187500.015625	-187500.015625	257.000000	442.000000	330.000000	1608034023.753911
205	11635.491211	-49.553814	-187500.015625	-187500.015625	-187500.015625	-187500.015625	-187500.015625	-187500.015625	257.000000	443.000000	330.000000	1608034023.753912
206	11590.161133	-82.053253	-187500.015625	-187500.015625	-187500.015625	-187500.015625	-187500.015625	-187500.015625	257.000000	442.000000	330.000000	1608034023.753914
207	11558.399414	-114.351517	-187500.015625	-187500.015625	-187500.015625	-187500.015625	-187500.015625	-187500.015625	257.000000	442.000000	331.000000	1608034023.753915
208	11583.992188	-104.360291	-187500.015625	-187500.015625	-187500.015625	-187500.015625	-187500.015625	-187500.015625	257.000000	442.000000	330.000000	1608034023.753917
209	11629.142578	-63.657764	-187500.015625	-187500.015625	-187500.015625	-187500.015625	-187500.015625	-187500.015625	257.000000	441.000000	330.000000	1608034023.753919
210	11631.087891	-51.341953	-187500.015625	-187500.015625	-187500.015625	-187500.015625	-187500.015625	-187500.015625	257.000000	443.000000	330.000000	1608034023.753921
211	11597.380859	-71.458527	-187500.015625	-187500.015625	-187500.015625	-187500.015625	-187500.015625	-187500.015625	257.000000	442.000000	330.000000	1608034023.753923
212	11557.147461	-109.881172	-187500.015625	-187500.015625	-187500.015625	-187500.015625	-187500.015625	-187500.015625	257.000000	442.000000	330.000000	1608034023.753924
213	11574.403320	-106.729576	-187500.015625	-187500.015625	-187500.015625	-187500.015625	-187500.015625	-187500.015625	257.000000	442.000000	330.000000	1608034023.753926
214	11622.437500	-62.607235	-187500.015625	-187500.015625	-187500.015625	-187500.015625	-187500.015625	-187500.015625	257.000000	442.000000	330.000000	1608034023.753928
215	11630.304688	-45.284634	-187500.015625	-187500.015625	-187500.015625	-187500.015625	-187500.015625	-187500.015625	257.000000	442.000000	330.000000	1608034023.753929
216	11586.942383	-80.779205	-187500.015625	-187500.015625	-187500.015625	-187500.015625	-187500.015625	-187500.015625	257.000000	441.000000	330.000000	1608034023.753931
217	11553.415039	-117.413712	-187500.015625	-187500.015625	-187500.015625	-187500.015625	-187500.015625	-187500.015625	257.000000	442.000000	330.000000	1608034023.753932
218	11572.705078	-109.121216	-187500.015625	-187500.015625	-187500.015625	-187500.015625	-187500.015625	-187500.015625	257.000000	442.000000	330.000000	1608034023.753934
219	11621.431641	-66.004700	-187500.015625	-187500.015625	-187500.015625	-187500.015625	-187500.015625	-187500.015625	257.000000	442.000000	330.000000	1608034023.753936
220	11628.963867	-52.258377	-187500.015625	-187500.015625	-187500.015625	-187500.015625	-187500.015625	-187500.015625	257.000000	442.000000	330.000000	1608034023.753937
221	11588.015625	-81.919144	-187500.015625	-187500.015625	-187500.015625	-187500.015625	-187500.015625	-187500.015625	257.000000	441.000000	330.000000	1608034023.753939
222	11553.929688	-113.904488	-187500.015625	-187500.015625	-187500.015625	-187500.015625	-187500.015625	-187500.015625	257.000000	442.000000	330.000000	1608034023.753940
223	11578.404297	-105.522583	-187500.015625	-187500.015625	-187500.015625	-187500.015625	-187500.015625	-187500.015625	257.000000	442.000000	330.000000	1608034023.753942
224	11624.874023	-66.787010	-187500.015625	-187500.015625	-187500.015625	-187500.015625	-187500.015625	-187500.015625	257.000000	442.000000	330.000000	1608034023.753944
225	11631.624023	-48.369175	-187500.015625	-187500.015625	-187500.015625	-187500.015625	-187500.015625	-187500.015625	257.000000	442.000000	330.000000	1608034023.753945
226	11587.054688	-79.751022	-187500.015625	-187500.015625	-187500.015625	-187500.015625	-187500.015625	-187500.015625	256.000000	442.000000	330.000000	1608034023.753947
227	11549.101562	-116.743156	-187500.015625	-187500.015625	-187500.015625	-187500.015625	-187500.015625	-187500.015625	257.000000	442.000000	330.000000	1608034023.753948
228	11567.273438	-111.266983	-187500.015625	-187500.015625	-187500.015625	-187500.015625	-187500.015625	-187500.015625	257.000000	442.000000	330.000000	1608034023.753950
229	11615.665039	-71.458527	-187500.015625	-187500.015625	-187500.015625	-187500.015625	-187500.015625	-187500.015625	257.000000	442.000000	330.000000	1608034023.753952
230	11620.805664	-57.131058	-187500.015625	-187500.015625	-187500.015625	-187500.015625	-187500.015625	-187500.015625	257.000000	442.000000	330.000000	1608034023.753953
231	11577.823242	-91.888016	-187500.015625	-187500.015625	-187500.015625	-187500.015625	-187500.015625	-187500.015625	257.000000	441.000000	330.000000	1608034023.753955
232	11542.395508	-127.874329	-187500.015625	-187500.015625	-187500.015625	-187500.015625	-187500.015625	-187500.015625	257.000000	442.000000	330.000000	1608034023.753956
233	11561.930664	-123.091049	-187500.015625	-187500.015625	-187500.015625	-187500.015625	-187500.015625	-187500.015625	257.000000	442.000000	330.000000	1608034023.753959
234	11605.427734	-83.908447	-187500.015625	-187500.015625	-187500.015625	-187500.015625	-187500.015625	-187500.015625	257.000000	442.000000	330.000000	1608034023.753960
235	11609.853516	-70.832672	-187500.015625	-187500.015625	-187500.015625	-187500.015625	-187500.015625	-187500.015625	257.000000	442.000000	330.000000	1608034023.753962
236	11569.687500	-99.711128	-187500.015625	-187500.015625	-187500.015625	-187500.015625	-187500.015625	-187500.015625	257.000000	442.000000	330.000000	1608034023.753964
237	11540.451172	-124.163933	-187500.015625	-187500.015625	-187500.015625	-187500.015625	-187500.015625	-187500.015625	257.000000	442.000000	330.000000	1608034023.753965
238	11560.232422	-121.794655	-187500.015625	-187500.015625	-187500.015625	-187500.015625	-187500.015625	-187500.015625	257.000000	442.000000	330.000000	1608034023.753967
239	11611.752930	-77.962883	-187500.015625	-187500.015625	-187500.015625	-187500.015625	-187500.015625	-187500.015625	257.000000	441.000000	330.000000	1608034023.753968
240	11629.008789	-48.458580	-187500.015625	-187500.015625	-187500.015625	-187500.015625	-187500.015625	-187500.015625	257.000000	442.000000	330.000000	1608034023.753970
241	11593.983398	-71.279709	-187500.015625	-187500.015625	-187500.015625	-187500.015625	-187500.015625	-187500.015625	257.000000	441.000000	330.000000	1608034024.233150
242	11560.232422	-103.287407	-187500.015625	-187500.015625	-187500.015625	-187500.015625	-187500.015625	-187500.015625	257.000000	442.000000	330.000000	1608034024.233227
243	11574.760742	-104.270882	-187500.015625	-187500.015625	-187500.015625	-187500.015625	-187500.015625	-187500.015625	257.000000	441.000000	330.000000	1608034024.233262
244	11627.265625	-59.299175	-187500.015625	-187500.015625	-187500.015625	-187500.015625	-187500.015625	-187500.015625	257.000000	441.000000	329.000000	1608034024.233264
245	11634.551758	-42.490665	-187500.015625	-187500.015625	-187500.015625	-187500.015625	-187500.015625	-187500.015625	257.000000	442.000000	330.000000	1608034024.233266
246	11596.799805	-70.229179	-187500.015625	-187500.015625	-187500.015625	-187500.015625	-187500.015625	-187500.015625	256.000000	441.000000	330.000000	1608034024.233268
247	11560.880859	-105.880211	-187500.015625	-187500.015625	-187500.015625	-187500.015625	-187500.015625	-187500.015625	257.000000	442.000000	330.000000	1608034024.233269
248	11579.365234	-103.399170	-187500.015625	-187500.015625	-187500.015625	-187500.015625	-187500.015625	-187500.015625	257.000000	442.000000	330.000000	1608034024.233271
249	11625.052734	-67.435211	-187500.015625	-187500.015625	-187500.015625	-187500.015625	-187500.015625	-187500.015625	257.000000	441.000000	330.000000	1608034024.233272
250	11633.680664	-52.481895	-187500.015625	-187500.015625	-187500.015625	-187500.015625	-187500.015625	-187500.015625	257.000000	442.000000	329.000000	1608034024.233274
251	11596.263672	-78.231102	-187500.015625	-187500.015625	-187500.015625	-187500.015625	-187500.015625	-187500.015625	257.000000	442.000000	330.000000	1608034024.233276
252	11560.053711	-108.160088	-187500.015625	-187500.015625	-187500.015625	-187500.015625	-187500.015625	-187500.015625	257.000000	442.000000	330.000000	1608034024.233277
253	11577.353516	-101.566322	-187500.015625	-187500.015625	-187500.015625	-187500.015625	-187500.015625	-187500.015625	257.000000	442.000000	330.000000	1608034024.233279
254	11622.750000	-63.188381	-187500.015625	-187500.015625	-187500.015625	-187500.015625	-187500.015625	-187500.015625	257.000000	442.000000	330.000000	1608034024.233280
255	11628.740234	-50.984325	-187500.015625	-187500.015625	-187500.015625	-187500.015625	-187500.015625	-187500.015625	257.000000	441.000000	330.000000	1608034024.233282
256	11586.674805	-84.333130	-187500.015625	-187500.015625	-187500.015625	-187500.015625	-187500.015625	-187500.015625	257.000000	442.000000	330.000000	1608034024.233286
257	11552.923828	-115.603218	-187500.015625	-187500.015625	-187500.015625	-187500.015625	-187500.015625	-187500.015625	257.000000	442.000000	330.000000	1608034024.233288
258	11573.643555	-104.360291	-187500.015625	-187500.015625	-187500.015625	-187500.015625	-187500.015625	-187500.015625	257.000000	442.000000	330.000000	1608034024.233290
259	11619.576172	-66.809364	-187500.015625	-187500.015625	-187500.015625	-187500.015625	-187500.015625	-187500.015625	257.000000	442.000000	330.000000	1608034024.233291
260	11634.641602	-43.720009	-187500.015625	-187500.015625	-187500.015625	-187500.015625	-187500.015625	-187500.015625	257.000000	442.000000	330.000000	1608034024.233293
261	11599.191406	-66.719955	-187500.015625	-187500.015625	-187500.015625	-187500.015625	-187500.015625	-187500.015625	257.000000	442.000000	330.000000	1608034024.233294
262	11560.679688	-99.040573	-187500.015625	-187500.015625	-187500.015625	-187500.015625	-187500.015625	-187500.015625	257.000000	442.000000	330.000000	1608034024.233296
263	11569.396484	-105.008492	-187500.015625	-187500.015625	-187500.015625	-187500.015625	-187500.015625	-187500.015625	257.000000	442.000000	330.000000	1608034024.233297
264	11613.920898	-67.770485	-187500.015625	-187500.015625	-187500.015625	-187500.015625	-187500.015625	-187500.015625	257.000000	441.000000	330.000000	1608034024.233299
265	11627.690430	-43.317680	-187500.015625	-187500.015625	-187500.015625	-187500.015625	-187500.015625	-187500.015625	257.000000	442.000000	330.000000	1608034024.233300
266	11593.581055	-66.831711	-187500.015625	-187500.015625	-187500.015625	-187500.015625	-187500.015625	-187500.015625	257.000000	442.000000	330.000000	1608034024.233302
267	11554.599609	-103.734444	-187500.015625	-187500.015625	-187500.015625	-187500.015625	-187500.015625	-187500.015625	257.000000	442.000000	330.000000	1608034024.233304
268	11566.267578	-107.511887	-187500.015625	-187500.015625	-187500.015625	-187500.015625	-187500.015625	-187500.015625	257.000000	442.000000	330.000000	1608034024.233305
269	11620.828125	-61.444942	-187500.015625	-187500.015625	-187500.015625	-187500.015625	-187500.015625	-187500.015625	257.000000	442.000000	330.000000	1608034024.233307
270	11636.049805	-37.573280	-187500.015625	-187500.015625	-187500.015625	-187500.015625	-187500.015625	-187500.015625	257.000000	442.000000	330.000000	1608034024.233308
271	11600.755859	-62.048439	-187500.015625	-187500.015625	-187500.015625	-187500.015625	-187500.015625	-187500.015625	257.000000	442.000000	330.000000	1608034024.233310
272	11559.517578	-102.840370	-187500.015625	-187500.015625	-187500.015625	-187500.015625	-187500.015625	-187500.015625	257.000000	442.000000	330.000000	1608034024.233311
273	11568.345703	-109.992928	-187500.015625	-187500.015625	-187500.015625	-187500.015625	-187500.015625	-187500.015625	257.000000	442.000000	330.000000	1608034024.233313
274	11622.928711	-66.250565	-187500.015625	-187500.015625	-187500.015625	-187500.015625	-187500.015625	-187500.015625	257.000000	441.000000	330.000000	1608034024.233315
275	11634.820312	-45.530502	-187500.015625	-187500.015625	-187500.015625	-187500.015625	-187500.015625	-187500.015625	257.000000	442.000000	330.000000	1608034024.233316
276	11598.655273	-68.910423	-187500.015625	-187500.015625	-187500.015625	-187500.015625	-187500.015625	-187500.015625	257.000000	442.000000	330.000000	1608034024.233318
277	11556.879883	-107.377777	-187500.015625	-187500.015625	-187500.015625	-187500.015625	-187500.015625	-187500.015625	257.000000	442.000000	330.000000	1608034024.233319
278	11566.602539	-109.836472	-187500.015625	-187500.015625	-187500.015625	-187500.015625	-187500.015625	-187500.015625	257.000000	442.000000	330.000000	1608034024.233321
279	11613.049805	-70.922081	-187500.015625	-187500.015625	-187500.015625	-187500.015625	-187500.015625	-187500.015625	257.000000	441.000000	330.000000	1608034024.233323
280	11628.875000	-49.106781	-187500.015625	-187500.015625	-187500.015625	-187500.015625	-187500.015625	-187500.015625	256.000000	442.000000	330.000000	1608034024.233325
281	11594.498047	-72.844330	-187500.015625	-187500.015625	-187500.015625	-187500.015625	-187500.015625	-187500.015625	257.000000	442.000000	330.000000	1608034024.233326
282	11552.744141	-109.747063	-187500.015625	-187500.015625	-187500.015625	-187500.015625	-187500.015625	-187500.015625	257.000000	442.000000	330.000000	1608034024.233328
283	11564.590820	-111.892830	-187500.015625	-187500.015625	-187500.015625	-187500.015625	-187500.015625	-187500.015625	257.000000	442.000000	330.000000	1608034024.233330
284	11610.568359	-73.224312	-187500.015625	-187500.015625	-187500.015625	-187500.015625	-187500.015625	-187500.015625	256.000000	442.000000	330.000000	1608034024.233331
285	11623.375977	-49.553814	-187500.015625	-187500.015625	-187500.015625	-187500.015625	-187500.015625	-187500.015625	257.000000	442.000000	330.000000	1608034024.233333
286	11590.116211	-70.497398	-187500.015625	-187500.015625	-187500.015625	-187500.015625	-187500.015625	-187500.015625	256.000000	442.000000	330.000000	1608034024.233334
287	11552.521484	-105.857857	-187500.015625	-187500.015625	-187500.015625	-187500.015625	-187500.015625	-187500.015625	257.000000	442.000000	330.000000	1608034024.233336
288	11558.288086	-115.066780	-187500.015625	-187500.015625	-187500.015625	-187500.015625	-187500.015625	-187500.015625	257.000000	442.000000	330.000000	1608034024.233338
289	11608.579102	-77.605255	-187500.015625	-187500.015625	-187500.015625	-187500.015625	-187500.015625	-187500.015625	257.000000	442.000000	329.000000	1608034024.233339
290	11624.784180	-54.113571	-187500.015625	-187500.015625	-187500.015625	-187500.015625	-187500.015625	-187500.015625	257.000000	442.000000	330.000000	1608034024.233341
291	11591.458008	-79.773376	-187500.015625	-187500.015625	-187500.015625	-187500.015625	-187500.015625	-187500.015625	257.000000	442.000000	330.000000	1608034024.233343
292	11555.874023	-113.502151	-187500.015625	-187500.015625	-187500.015625	-187500.015625	-187500.015625	-187500.015625	257.000000	442.000000	330.000000	1608034024.233344
293	11565.149414	-114.150352	-187500.015625	-187500.015625	-187500.015625	-187500.015625	-187500.015625	-187500.015625	257.000000	442.000000	330.000000	1608034024.233346
294	11610.188477	-77.046463	-187500.015625	-187500.015625	-187500.015625	-187500.015625	-187500.015625	-187500.015625	256.000000	442.000000	330.000000	1608034024.233348
295	11629.813477	-48.145657	-187500.015625	-187500.015625	-187500.015625	-187500.015625	-187500.015625	-187500.015625	257.000000	442.000000	330.000000	1608034024.233349
296	11603.483398	-63.948338	-187500.015625	-187500.015625	-187500.015625	-187500.015625	-187500.015625	-187500.015625	257.000000	442.000000	329.000000	1608034024.233351
297	11560.456055	-103.734444	-187500.015625	-187500.015625	-187500.015625	-187500.015625	-187500.015625	-187500.015625	257.000000	442.000000	330.000000	1608034024.233352
298	11567.027344	-107.780106	-187500.015625	-187500.015625	-187500.015625	-187500.015625	-187500.015625	-187500.015625	257.000000	442.000000	330.000000	1608034024.233354
299	11617.609375	-67.703430	-187500.015625	-187500.015625	-187500.015625	-187500.015625	-187500.015625	-187500.015625	256.000000	442.000000	330.000000	1608034024.233355
300	11642.754883	-36.187473	-187500.015625	-187500.015625	-187500.015625	-187500.015625	-187500.015625	-187500.015625	257.000000	442.000000	330.000000	1608034024.233357
301	11614.725586	-50.961975	-187500.015625	-187500.015625	-187500.015625	-187500.015625	-187500.015625	-187500.015625	257.000000	442.000000	330.000000	1608034024.233358
302	11567.138672	-92.335052	-187500.015625	-187500.015625	-187500.015625	-187500.015625	-187500.015625	-187500.015625	257.000000	442.000000	330.000000	1608034024.233360
303	11567.787109	-104.069717	-187500.015625	-187500.015625	-187500.015625	-187500.015625	-187500.015625	-187500.015625	257.000000	442.000000	330.000000	1608034024.233362
304	11616.022461	-66.205864	-187500.015625	-187500.015625	-187500.015625	-187500.015625	-187500.015625	-187500.015625	257.000000	442.000000	330.000000	1608034024.233364
305	11637.234375	-37.282707	-187500.015625	-187500.015625	-187500.015625	-187500.015625	-187500.015625	-187500.015625	257.000000	442.000000	330.000000	1608034024.233366
306	11608.131836	-58.069832	-187500.015625	-187500.015625	-187500.015625	-187500.015625	-187500.015625	-187500.015625	257.000000	441.000000	330.000000	1608034024.233367
307	11565.574219	-98.414726	-187500.015625	-187500.015625	-187500.015625	-187500.015625	-187500.015625	-187500.015625	257.000000	442.000000	330.000000	1608034024.233369
308	11569.396484	-105.097900	-187500.015625	-187500.015625	-187500.015625	-187500.015625	-187500.015625	-187500.015625	257.000000	442.000000	330.000000	1608034024.233370
309	11613.563477	-68.597504	-187500.015625	-187500.015625	-187500.015625	-187500.015625	-187500.015625	-187500.015625	257.000000	441.000000	330.000000	1608034024.233372
310	11629.456055	-46.089294	-187500.015625	-187500.015625	-187500.015625	-187500.015625	-187500.015625	-187500.015625	257.000000	442.000000	330.000000	1608034024.233373
311	11603.081055	-60.595577	-187500.015625	-187500.015625	-187500.015625	-187500.015625	-187500.015625	-187500.015625	256.000000	442.000000	330.000000	1608034024.233375
312	11560.702148	-98.302971	-187500.015625	-187500.015625	-187500.015625	-187500.015625	-187500.015625	-187500.015625	257.000000	442.000000	330.000000	1608034024.233377
313	11565.328125	-107.981270	-187500.015625	-187500.015625	-187500.015625	-187500.015625	-187500.015625	-187500.015625	257.000000	442.000000	330.000000	1608034024.233378
314	11618.123047	-65.848236	-187500.015625	-187500.015625	-187500.015625	-187500.015625	-187500.015625	-187500.015625	257.000000	442.000000	330.000000	1608034024.233380
315	11642.666016	-35.718086	-187500.015625	-187500.015625	-187500.015625	-187500.015625	-187500.015625	-187500.015625	256.000000	442.000000	329.000000	1608034024.233381
316	11611.350586	-56.639317	-187500.015625	-187500.015625	-187500.015625	-187500.015625	-187500.015625	-187500.015625	257.000000	441.000000	330.000000	1608034024.233383
317	11561.193359	-102.572151	-187500.015625	-187500.015625	-187500.015625	-187500.015625	-187500.015625	-187500.015625	256.000000	443.000000	330.000000	1608034024.233384
318	11563.786133	-111.892830	-187500.015625	-187500.015625	-187500.015625	-187500.015625	-187500.015625	-187500.015625	257.000000	442.000000	330.000000	1608034024.233386
319	11617.408203	-67.658730	-187500.015625	-187500.015625	-187500.015625	-187500.015625	-187500.015625	-187500.015625	257.000000	442.000000	330.000000	1608034024.233388
320	11635.713867	-42.848293	-187500.015625	-187500.015625	-187500.015625	-187500.015625	-187500.015625	-187500.015625	257.000000	442.000000	330.000000	1608034024.233389
321	11601.985352	-67.859894	-187500.015625	-187500.015625	-187500.015625	-187500.015625	-187500.015625	-187500.015625	257.000000	441.000000	330.000000	1608034024.233391
322	11560.544922	-107.221313	-187500.015625	-187500.015625	-187500.015625	-187500.015625	-187500.015625	-187500.015625	257.000000	443.000000	330.000000	1608034024.233392
323	11562.400391	-120.699417	-187500.015625	-187500.015625	-187500.015625	-187500.015625	-187500.015625	-187500.015625	257.000000	442.000000	330.000000	1608034024.233394
324	11615.262695	-75.705353	-187500.015625	-187500.015625	-187500.015625	-187500.015625	-187500.015625	-187500.015625	257.000000	441.000000	330.000000	1608034024.233396
325	11640.855469	-39.361420	-187500.015625	-187500.015625	-187500.015625	-187500.015625	-187500.015625	-187500.015625	257.000000	442.000000	330.000000	1608034024.233397
326	11608.646484	-59.947376	-187500.015625	-187500.015625	-187500.015625	-187500.015625	-187500.015625	-187500.015625	257.000000	442.000000	330.000000	1608034024.233400
327	11565.551758	-95.821922	-187500.015625	-187500.015625	-187500.015625	-187500.015625	-187500.015625	-187500.015625	257.000000	442.000000	330.000000	1608034024.233401
328	11570.022461	-102.214523	-187500.015625	-187500.015625	-187500.015625	-187500.015625	-187500.015625	-187500.015625	257.000000	442.000000	330.000000	1608034024.233403
329	11614.480469	-69.782143	-187500.015625	-187500.015625	-187500.015625	-187500.015625	-187500.015625	-187500.015625	257.000000	441.000000	330.000000	1608034024.233404
330	11630.014648	-47.340992	-187500.015625	-187500.015625	-187500.015625	-187500.015625	-187500.015625	-187500.015625	256.000000	442.000000	329.000000	1608034024.233406
331	11606.299805	-56.192284	-187500.015625	-187500.015625	-187500.015625	-187500.015625	-187500.015625	-187500.015625	257.000000	442.000000	330.000000	1608034024.233407
332	11567.675781	-88.825829	-187500.015625	-187500.015625	-187500.015625	-187500.015625	-187500.015625	-187500.015625	257.000000	442.000000	330.000000	1608034024.233409
333	11567.318359	-105.924911	-187500.015625	-187500.015625	-187500.015625	-187500.015625	-187500.015625	-187500.015625	257.000000	442.000000	330.000000	1608034024.233411
334	11614.770508	-70.743271	-187500.015625	-187500.015625	-187500.015625	-187500.015625	-187500.015625	-187500.015625	257.000000	441.000000	330.000000	1608034024.233412
335	11640.430664	-36.433342	-187500.015625	-187500.015625	-187500.015625	-187500.015625	-187500.015625	-187500.015625	257.000000	442.000000	330.000000	1608034024.233414
336	11612.803711	-52.437191	-187500.015625	-187500.015625	-187500.015625	-187500.015625	-187500.015625	-187500.015625	257.000000	441.000000	330.000000	1608034024.233415
337	11568.926758	-91.552742	-187500.015625	-187500.015625	-187500.015625	-187500.015625	-187500.015625	-187500.015625	257.000000	442.000000	330.000000	1608034024.233417
338	11570.737305	-101.856895	-187500.015625	-187500.015625	-187500.015625	-187500.015625	-187500.015625	-187500.015625	257.000000	442.000000	330.000000	1608034024.233418
339	11615.552734	-66.764656	-187500.015625	-187500.015625	-187500.015625	-187500.015625	-187500.015625	-187500.015625	257.000000	441.000000	330.000000	1608034024.233420
340	11639.670898	-37.170948	-187500.015625	-187500.015625	-187500.015625	-187500.015625	-187500.015625	-187500.015625	256.000000	443.000000	330.000000	1608034024.233422
341	11613.608398	-53.510075	-187500.015625	-187500.015625	-187500.015625	-187500.015625	-187500.015625	-187500.015625	257.000000	441.000000	330.000000	1608034024.233423
342	11568.837891	-94.503174	-187500.015625	-187500.015625	-187500.015625	-187500.015625	-187500.015625	-187500.015625	256.000000	442.000000	330.000000	1608034024.233425
343	11571.296875	-103.175652	-187500.015625	-187500.015625	-187500.015625	-187500.015625	-187500.015625	-187500.015625	257.000000	442.000000	330.000000	1608034024.233426
344	11619.643555	-62.674290	-187500.015625	-187500.015625	-187500.015625	-187500.015625	-187500.015625	-187500.015625	257.000000	442.000000	330.000000	1608034024.233428
345	11638.687500	-38.668518	-187500.015625	-187500.015625	-187500.015625	-187500.015625	-187500.015625	-187500.015625	257.000000	441.000000	330.000000	1608034024.233429
346	11609.942383	-55.499378	-187500.015625	-187500.015625	-187500.015625	-187500.015625	-187500.015625	-187500.015625	256.000000	442.000000	330.000000	1608034024.233431
347	11566.043945	-95.330185	-187500.015625	-187500.015625	-187500.015625	-187500.015625	-187500.015625	-187500.015625	256.000000	442.000000	330.000000	1608034024.233433
348	11566.066406	-106.863686	-187500.015625	-187500.015625	-187500.015625	-187500.015625	-187500.015625	-187500.015625	257.000000	443.000000	330.000000	1608034024.233434
349	11610.032227	-73.783104	-187500.015625	-187500.015625	-187500.015625	-187500.015625	-187500.015625	-187500.015625	256.000000	442.000000	330.000000	1608034024.233437
350	11640.944336	-36.813320	-187500.015625	-187500.015625	-187500.015625	-187500.015625	-187500.015625	-187500.015625	257.000000	442.000000	330.000000	1608034024.233438
351	11616.872070	-47.676270	-187500.015625	-187500.015625	-187500.015625	-187500.015625	-187500.015625	-187500.015625	257.000000	442.000000	330.000000	1608034024.233440
352	11569.597656	-88.982292	-187500.015625	-187500.015625	-187500.015625	-187500.015625	-187500.015625	-187500.015625	257.000000	442.000000	331.000000	1608034024.233441
353	11566.043945	-103.063889	-187500.015625	-187500.015625	-187500.015625	-187500.015625	-187500.015625	-187500.015625	257.000000	442.000000	330.000000	1608034024.233443
354	11610.791992	-69.469223	-187500.015625	-187500.015625	-187500.015625	-187500.015625	-187500.015625	-187500.015625	257.000000	441.000000	330.000000	1608034024.233444
355	11632.272461	-45.172874	-187500.015625	-187500.015625	-187500.015625	-187500.015625	-187500.015625	-187500.015625	257.000000	442.000000	330.000000	1608034024.233446
356	11604.444336	-60.416763	-187500.015625	-187500.015625	-187500.015625	-187500.015625	-187500.015625	-187500.015625	257.000000	442.000000	330.000000	1608034024.233448
357	11561.774414	-92.804443	-187500.015625	-187500.015625	-187500.015625	-187500.015625	-187500.015625	-187500.015625	257.000000	441.000000	330.000000	1608034024.233449
358	11566.222656	-96.626587	-187500.015625	-187500.015625	-187500.015625	-187500.015625	-187500.015625	-187500.015625	257.000000	442.000000	330.000000	1608034024.233451
359	11614.882812	-61.690811	-187500.015625	-187500.015625	-187500.015625	-187500.015625	-187500.015625	-187500.015625	257.000000	441.000000	330.000000	1608034024.233452
360	11639.916016	-34.891071	-187500.015625	-187500.015625	-187500.015625	-187500.015625	-187500.015625	-187500.015625	257.000000	442.000000	330.000000	1608034024.233454
361	11619.196289	-47.788029	-187500.015625	-187500.015625	-187500.015625	-187500.015625	-187500.015625	-187500.015625	257.000000	442.000000	330.000000	1608034024.712598
362	11575.967773	-84.511940	-187500.015625	-187500.015625	-187500.015625	-187500.015625	-187500.015625	-187500.015625	257.000000	442.000000	330.000000	1608034024.712659
363	11567.608398	-102.750969	-187500.015625	-187500.015625	-187500.015625	-187500.015625	-187500.015625	-187500.015625	257.000000	442.000000	330.000000	1608034024.712756
364	11607.930664	-74.766586	-187500.015625	-187500.015625	-187500.015625	-187500.015625	-187500.015625	-187500.015625	256.000000	442.000000	329.000000	1608034024.712758
365	11627.958008	-49.509113	-187500.015625	-187500.015625	-187500.015625	-187500.015625	-187500.015625	-187500.015625	257.000000	442.000000	330.000000	1608034024.712760
366	11601.180664	-64.350670	-187500.015625	-187500.015625	-187500.015625	-187500.015625	-187500.015625	-187500.015625	256.000000	442.000000	329.000000	1608034024.712762
367	11560.232422	-101.342804	-187500.015625	-187500.015625	-187500.015625	-187500.015625	-187500.015625	-187500.015625	257.000000	442.000000	330.000000	1608034024.712764
368	11565.708984	-102.929779	-187500.015625	-187500.015625	-187500.015625	-187500.015625	-187500.015625	-187500.015625	257.000000	442.000000	330.000000	1608034024.712765
369	11612.401367	-65.959999	-187500.015625	-187500.015625	-187500.015625	-187500.015625	-187500.015625	-187500.015625	257.000000	441.000000	330.000000	1608034024.712767
370	11632.383789	-41.194263	-187500.015625	-187500.015625	-187500.015625	-187500.015625	-187500.015625	-187500.015625	257.000000	442.000000	330.000000	1608034024.712769
371	11605.561523	-55.342918	-187500.015625	-187500.015625	-187500.015625	-187500.015625	-187500.015625	-187500.015625	257.000000	442.000000	329.000000	1608034024.712770
372	11560.746094	-92.513870	-187500.015625	-187500.015625	-187500.015625	-187500.015625	-187500.015625	-187500.015625	257.000000	441.000000	330.000000	1608034024.712772
373	11554.689453	-105.544937	-187500.015625	-187500.015625	-187500.015625	-187500.015625	-187500.015625	-187500.015625	257.000000	442.000000	330.000000	1608034024.712778
374	11596.442383	-77.918175	-187500.015625	-187500.015625	-187500.015625	-187500.015625	-187500.015625	-187500.015625	257.000000	441.000000	330.000000	1608034024.712780
375	11623.219727	-47.542160	-187500.015625	-187500.015625	-187500.015625	-187500.015625	-187500.015625	-187500.015625	256.000000	442.000000	329.000000	1608034024.712781
376	11599.392578	-61.511997	-187500.015625	-187500.015625	-187500.015625	-187500.015625	-187500.015625	-187500.015625	256.000000	441.000000	330.000000	1608034024.712783
377	11548.922852	-103.846199	-187500.015625	-187500.015625	-187500.015625	-187500.015625	-187500.015625	-187500.015625	257.000000	441.000000	330.000000	1608034024.712784
378	11541.099609	-119.000687	-187500.015625	-187500.015625	-187500.015625	-187500.015625	-187500.015625	-187500.015625	257.000000	442.000000	330.000000	1608034024.712786
379	11580.282227	-90.546913	-187500.015625	-187500.015625	-187500.015625	-187500.015625	-187500.015625	-187500.015625	257.000000	442.000000	330.000000	1608034024.712788
380	11605.606445	-59.723858	-187500.015625	-187500.015625	-187500.015625	-187500.015625	-187500.015625	-187500.015625	256.000000	442.000000	330.000000	1608034024.712789
381	11583.612305	-68.485741	-187500.015625	-187500.015625	-187500.015625	-187500.015625	-187500.015625	-187500.015625	257.000000	442.000000	330.000000	1608034024.712791
382	11534.840820	-108.852989	-187500.015625	-187500.015625	-187500.015625	-187500.015625	-187500.015625	-187500.015625	256.000000	442.000000	330.000000	1608034024.712792
383	11531.063477	-121.995819	-187500.015625	-187500.015625	-187500.015625	-187500.015625	-187500.015625	-187500.015625	257.000000	442.000000	330.000000	1608034024.712794
384	11567.339844	-101.588676	-187500.015625	-187500.015625	-187500.015625	-187500.015625	-187500.015625	-187500.015625	257.000000	442.000000	329.000000	1608034024.712795
385	11596.397461	-67.368156	-187500.015625	-187500.015625	-187500.015625	-187500.015625	-187500.015625	-187500.015625	257.000000	442.000000	330.000000	1608034024.712797
386	11577.488281	-72.129074	-187500.015625	-187500.015625	-187500.015625	-187500.015625	-187500.015625	-187500.015625	256.000000	442.000000	329.000000	1608034024.712799
387	11530.750000	-111.177574	-187500.015625	-187500.015625	-187500.015625	-187500.015625	-187500.015625	-187500.015625	257.000000	442.000000	330.000000	1608034024.712801
388	11520.625000	-131.584717	-187500.015625	-187500.015625	-187500.015625	-187500.015625	-187500.015625	-187500.015625	257.000000	442.000000	330.000000	1608034024.712802
389	11560.702148	-106.886040	-187500.015625	-187500.015625	-187500.015625	-187500.015625	-187500.015625	-187500.015625	257.000000	442.000000	330.000000	1608034024.712804
390	11593.603516	-70.564453	-187500.015625	-187500.015625	-187500.015625	-187500.015625	-187500.015625	-187500.015625	257.000000	442.000000	330.000000	1608034024.712805
391	11570.581055	-82.276772	-187500.015625	-187500.015625	-187500.015625	-187500.015625	-187500.015625	-187500.015625	256.000000	442.000000	330.000000	1608034024.712807
392	11526.682617	-117.279602	-187500.015625	-187500.015625	-187500.015625	-187500.015625	-187500.015625	-187500.015625	257.000000	441.000000	330.000000	1608034024.712808
393	11522.681641	-132.322327	-187500.015625	-187500.015625	-187500.015625	-187500.015625	-187500.015625	-187500.015625	257.000000	443.000000	330.000000	1608034024.712810
394	11570.916992	-98.280617	-187500.015625	-187500.015625	-187500.015625	-187500.015625	-187500.015625	-187500.015625	257.000000	442.000000	330.000000	1608034024.712812
395	11600.868164	-66.004700	-187500.015625	-187500.015625	-187500.015625	-187500.015625	-187500.015625	-187500.015625	256.000000	442.000000	330.000000	1608034024.712813
396	11581.064453	-73.783104	-187500.015625	-187500.015625	-187500.015625	-187500.015625	-187500.015625	-187500.015625	257.000000	442.000000	330.000000	1608034024.712816
397	11531.309570	-115.066780	-187500.015625	-187500.015625	-187500.015625	-187500.015625	-187500.015625	-187500.015625	257.000000	442.000000	330.000000	1608034024.712817
398	11523.486328	-129.953033	-187500.015625	-187500.015625	-187500.015625	-187500.015625	-187500.015625	-187500.015625	257.000000	442.000000	330.000000	1608034024.712819
399	11573.040039	-93.407936	-187500.015625	-187500.015625	-187500.015625	-187500.015625	-187500.015625	-187500.015625	257.000000	441.000000	330.000000	1608034024.712821
400	11609.071289	-57.466331	-187500.015625	-187500.015625	-187500.015625	-187500.015625	-187500.015625	-187500.015625	257.000000	442.000000	329.000000	1608034024.712822
401	11591.345703	-68.083412	-187500.015625	-187500.015625	-187500.015625	-187500.015625	-187500.015625	-187500.015625	256.000000	442.000000	329.000000	1608034024.712824
402	11547.492188	-105.097900	-187500.015625	-187500.015625	-187500.015625	-187500.015625	-187500.015625	-187500.015625	257.000000	442.000000	329.000000	1608034024.712826
403	11538.037109	-123.292221	-187500.015625	-187500.015625	-187500.015625	-187500.015625	-187500.015625	-187500.015625	257.000000	442.000000	330.000000	1608034024.712827
404	11580.304688	-94.614929	-187500.015625	-187500.015625	-187500.015625	-187500.015625	-187500.015625	-187500.015625	257.000000	442.000000	330.000000	1608034024.712829
405	11613.250977	-58.986252	-187500.015625	-187500.015625	-187500.015625	-187500.015625	-187500.015625	-187500.015625	256.000000	442.000000	329.000000	1608034024.712830
406	11601.314453	-55.879360	-187500.015625	-187500.015625	-187500.015625	-187500.015625	-187500.015625	-187500.015625	256.000000	442.000000	329.000000	1608034024.712832
407	11552.476562	-96.917160	-187500.015625	-187500.015625	-187500.015625	-187500.015625	-187500.015625	-187500.015625	257.000000	441.000000	330.000000	1608034024.712834
408	11542.038086	-115.625572	-187500.015625	-187500.015625	-187500.015625	-187500.015625	-187500.015625	-187500.015625	256.000000	443.000000	330.000000	1608034024.712835
409	11587.948242	-85.093086	-187500.015625	-187500.015625	-187500.015625	-187500.015625	-187500.015625	-187500.015625	257.000000	441.000000	330.000000	1608034024.712837
410	11618.301758	-54.895882	-187500.015625	-187500.015625	-187500.015625	-187500.015625	-187500.015625	-187500.015625	257.000000	441.000000	330.000000	1608034024.712838
411	11596.799805	-66.787010	-187500.015625	-187500.015625	-187500.015625	-187500.015625	-187500.015625	-187500.015625	256.000000	442.000000	330.000000	1608034024.712840
412	11550.509766	-104.226181	-187500.015625	-187500.015625	-187500.015625	-187500.015625	-187500.015625	-187500.015625	257.000000	441.000000	330.000000	1608034024.712842
413	11535.534180	-126.555573	-187500.015625	-187500.015625	-187500.015625	-187500.015625	-187500.015625	-187500.015625	257.000000	442.000000	330.000000	1608034024.712843
414	11571.743164	-103.399170	-187500.015625	-187500.015625	-187500.015625	-187500.015625	-187500.015625	-187500.015625	257.000000	441.000000	330.000000	1608034024.712845
415	11601.381836	-73.201958	-187500.015625	-187500.015625	-187500.015625	-187500.015625	-187500.015625	-187500.015625	257.000000	442.000000	329.000000	1608034024.712847
416	11584.909180	-80.332169	-187500.015625	-187500.015625	-187500.015625	-187500.015625	-187500.015625	-187500.015625	256.000000	442.000000	330.000000	1608034024.712848
417	11541.032227	-117.905449	-187500.015625	-187500.015625	-187500.015625	-187500.015625	-187500.015625	-187500.015625	257.000000	442.000000	330.000000	1608034024.712850
418	11531.845703	-136.882080	-187500.015625	-187500.015625	-187500.015625	-187500.015625	-187500.015625	-187500.015625	257.000000	442.000000	330.000000	1608034024.712851
419	11576.884766	-104.628510	-187500.015625	-187500.015625	-187500.015625	-187500.015625	-187500.015625	-187500.015625	257.000000	441.000000	330.000000	1608034024.712854
420	11615.642578	-59.947376	-187500.015625	-187500.015625	-187500.015625	-187500.015625	-187500.015625	-187500.015625	256.000000	442.000000	330.000000	1608034024.712855
421	11601.024414	-60.662632	-187500.015625	-187500.015625	-187500.015625	-187500.015625	-187500.015625	-187500.015625	256.000000	442.000000	330.000000	1608034024.712857
422	11556.588867	-96.648941	-187500.015625	-187500.015625	-187500.015625	-187500.015625	-187500.015625	-187500.015625	256.000000	441.000000	329.000000	1608034024.712858
423	11542.194336	-121.057045	-187500.015625	-187500.015625	-187500.015625	-187500.015625	-187500.015625	-187500.015625	257.000000	442.000000	330.000000	1608034024.712860
424	11578.672852	-99.264091	-187500.015625	-187500.015625	-187500.015625	-187500.015625	-187500.015625	-187500.015625	257.000000	441.000000	329.000000	1608034024.712861
425	11612.446289	-63.836578	-187500.015625	-187500.015625	-187500.015625	-187500.015625	-187500.015625	-187500.015625	261.000000	442.000000	1019.000000	1608034024.712863
426	11600.934570	-65.781181	-187500.015625	-187500.015625	-187500.015625	-187500.015625	-187500.015625	-187500.015625	302.000000	442.000000	1018.000000	1608034024.712865
427	11562.556641	-93.832619	-187500.015625	-187500.015625	-187500.015625	-187500.015625	-187500.015625	-187500.015625	334.000000	442.000000	1019.000000	1608034024.712866
428	11555.292969	-106.394302	-187500.015625	-187500.015625	-187500.015625	-187500.015625	-187500.015625	-187500.015625	359.000000	443.000000	1018.000000	1608034024.712868
429	11596.509766	-79.438095	-187500.015625	-187500.015625	-187500.015625	-187500.015625	-187500.015625	-187500.015625	379.000000	442.000000	1018.000000	1608034024.712870
430	11632.853516	-41.395428	-187500.015625	-187500.015625	-187500.015625	-187500.015625	-187500.015625	-187500.015625	394.000000	442.000000	1018.000000	1608034024.712871
431	11616.693359	-46.581036	-187500.015625	-187500.015625	-187500.015625	-187500.015625	-187500.015625	-187500.015625	407.000000	442.000000	1019.000000	1608034024.712873
432	11567.876953	-85.875397	-187500.015625	-187500.015625	-187500.015625	-187500.015625	-187500.015625	-187500.015625	418.000000	442.000000	1019.000000	1608034024.712874
433	11548.900391	-110.775238	-187500.015625	-187500.015625	-187500.015625	-187500.015625	-187500.015625	-187500.015625	426.000000	442.000000	1019.000000	1608034024.712876
434	11588.730469	-83.953148	-187500.015625	-187500.015625	-187500.015625	-187500.015625	-187500.015625	-187500.015625	432.000000	442.000000	1018.000000	1608034024.712878
435	11629.343750	-44.167046	-187500.015625	-187500.015625	-187500.015625	-187500.015625	-187500.015625	-187500.015625	438.000000	442.000000	1018.000000	1608034024.712879
436	11618.145508	-46.916309	-187500.015625	-187500.015625	-187500.015625	-187500.015625	-187500.015625	-187500.015625	442.000000	442.000000	1018.000000	1608034024.712881
437	11570.334961	-87.171799	-187500.015625	-187500.015625	-187500.015625	-187500.015625	-187500.015625	-187500.015625	446.000000	442.000000	1018.000000	1608034024.712882
438	11553.683594	-110.127045	-187500.015625	-187500.015625	-187500.015625	-187500.015625	-187500.015625	-187500.015625	448.000000	443.000000	1018.000000	1608034024.712884
439	11597.626953	-79.728668	-187500.015625	-187500.015625	-187500.015625	-187500.015625	-187500.015625	-187500.015625	451.000000	441.000000	1018.000000	1608034024.712885
440	11629.567383	-45.910480	-187500.015625	-187500.015625	-187500.015625	-187500.015625	-187500.015625	-187500.015625	452.000000	442.000000	1018.000000	1608034024.712887
441	11622.638672	-40.791931	-187500.015625	-187500.015625	-187500.015625	-187500.015625	-187500.015625	-187500.015625	454.000000	441.000000	1018.000000	1608034024.712889
442	11573.487305	-81.941490	-187500.015625	-187500.015625	-187500.015625	-187500.015625	-187500.015625	-187500.015625	455.000000	441.000000	1019.000000	1608034024.712891
443	11554.800781	-106.774277	-187500.015625	-187500.015625	-187500.015625	-187500.015625	-187500.015625	-187500.015625	456.000000	442.000000	1019.000000	1608034024.712894
444	11587.457031	-86.769470	-187500.015625	-187500.015625	-187500.015625	-187500.015625	-187500.015625	-187500.015625	456.000000	441.000000	1019.000000	1608034024.712896
445	11623.868164	-52.325432	-187500.015625	-187500.015625	-187500.015625	-187500.015625	-187500.015625	-187500.015625	457.000000	442.000000	1018.000000	1608034024.712897
446	11611.305664	-54.784122	-187500.015625	-187500.015625	-187500.015625	-187500.015625	-187500.015625	-187500.015625	457.000000	442.000000	1019.000000	1608034024.712899
447	11564.143555	-92.782089	-187500.015625	-187500.015625	-187500.015625	-187500.015625	-187500.015625	-187500.015625	457.000000	443.000000	1018.000000	1608034024.712900
448	11543.446289	-118.777168	-187500.015625	-187500.015625	-187500.015625	-187500.015625	-187500.015625	-187500.015625	458.000000	442.000000	1019.000000	1608034024.712902
449	11580.684570	-92.782089	-187500.015625	-187500.015625	-187500.015625	-187500.015625	-187500.015625	-187500.015625	458.000000	442.000000	1017.000000	1608034024.712903
450	11619.307617	-54.292385	-187500.015625	-187500.015625	-187500.015625	-187500.015625	-187500.015625	-187500.015625	459.000000	442.000000	1018.000000	1608034024.712905
451	11608.333008	-57.689850	-187500.015625	-187500.015625	-187500.015625	-187500.015625	-187500.015625	-187500.015625	458.000000	442.000000	1019.000000	1608034024.712907
452	11561.909180	-97.252434	-187500.015625	-187500.015625	-187500.015625	-187500.015625	-187500.015625	-187500.015625	459.000000	442.000000	1019.000000	1608034024.712909
453	11546.597656	-119.514771	-187500.015625	-187500.015625	-187500.015625	-187500.015625	-187500.015625	-187500.015625	459.000000	442.000000	1018.000000	1608034024.712910
454	11582.472656	-97.990044	-187500.015625	-187500.015625	-187500.015625	-187500.015625	-187500.015625	-187500.015625	459.000000	442.000000	1019.000000	1608034024.712912
455	11618.123047	-64.261261	-187500.015625	-187500.015625	-187500.015625	-187500.015625	-187500.015625	-187500.015625	459.000000	442.000000	1018.000000	1608034024.712914
456	11606.321289	-63.076622	-187500.015625	-187500.015625	-187500.015625	-187500.015625	-187500.015625	-187500.015625	459.000000	442.000000	1019.000000	1608034024.712915
457	11557.974609	-100.180511	-187500.015625	-187500.015625	-187500.015625	-187500.015625	-187500.015625	-187500.015625	459.000000	442.000000	1018.000000	1608034024.712917
458	11541.122070	-123.180458	-187500.015625	-187500.015625	-187500.015625	-187500.015625	-187500.015625	-187500.015625	459.000000	441.000000	1019.000000	1608034024.712918
459	11576.817383	-102.683907	-187500.015625	-187500.015625	-187500.015625	-187500.015625	-187500.015625	-187500.015625	459.000000	442.000000	1018.000000	1608034024.712920
460	11612.512695	-69.670387	-187500.015625	-187500.015625	-187500.015625	-187500.015625	-187500.015625	-187500.015625	459.000000	442.000000	1019.000000	1608034024.712922
461	11610.925781	-58.181587	-187500.015625	-187500.015625	-187500.015625	-187500.015625	-187500.015625	-187500.015625	459.000000	442.000000	1019.000000	1608034024.712923
462	11568.882812	-90.658669	-187500.015625	-187500.015625	-187500.015625	-187500.015625	-187500.015625	-187500.015625	459.000000	442.000000	1019.000000	1608034024.712925
463	11548.765625	-115.580864	-187500.015625	-187500.015625	-187500.015625	-187500.015625	-187500.015625	-187500.015625	459.000000	442.000000	1018.000000	1608034024.712926
464	11586.853516	-92.804443	-187500.015625	-187500.015625	-187500.015625	-187500.015625	-187500.015625	-187500.015625	460.000000	441.000000	1019.000000	1608034024.712928
465	11627.779297	-51.833694	-187500.015625	-187500.015625	-187500.015625	-187500.015625	-187500.015625	-187500.015625	459.000000	442.000000	1018.000000	1608034024.712929
466	11617.966797	-50.961975	-187500.015625	-187500.015625	-187500.015625	-187500.015625	-187500.015625	-187500.015625	459.000000	442.000000	1018.000000	1608034024.712932
467	11571.274414	-86.523598	-187500.015625	-187500.015625	-187500.015625	-187500.015625	-187500.015625	-187500.015625	459.000000	441.000000	1018.000000	1608034024.712934
468	11547.291016	-114.910316	-187500.015625	-187500.015625	-187500.015625	-187500.015625	-187500.015625	-187500.015625	459.000000	442.000000	1019.000000	1608034024.712935
469	11578.806641	-97.945343	-187500.015625	-187500.015625	-187500.015625	-187500.015625	-187500.015625	-187500.015625	459.000000	442.000000	1019.000000	1608034024.712937
470	11618.458984	-60.997910	-187500.015625	-187500.015625	-187500.015625	-187500.015625	-187500.015625	-187500.015625	459.000000	442.000000	1019.000000	1608034024.712938
471	11616.670898	-52.101913	-187500.015625	-187500.015625	-187500.015625	-187500.015625	-187500.015625	-187500.015625	459.000000	442.000000	1019.000000	1608034024.712940
472	11571.922852	-86.925934	-187500.015625	-187500.015625	-187500.015625	-187500.015625	-187500.015625	-187500.015625	460.000000	441.000000	1019.000000	1608034024.712942
473	11547.536133	-114.195061	-187500.015625	-187500.015625	-187500.015625	-187500.015625	-187500.015625	-187500.015625	459.000000	443.000000	1019.000000	1608034024.712943
474	11580.147461	-95.173721	-187500.015625	-187500.015625	-187500.015625	-187500.015625	-187500.015625	-187500.015625	459.000000	442.000000	1018.000000	1608034024.712945
475	11620.291992	-59.254471	-187500.015625	-187500.015625	-187500.015625	-187500.015625	-187500.015625	-187500.015625	459.000000	442.000000	1018.000000	1608034024.712946
476	11611.596680	-57.846313	-187500.015625	-187500.015625	-187500.015625	-187500.015625	-187500.015625	-187500.015625	459.000000	442.000000	1018.000000	1608034024.712948
477	11564.635742	-92.267998	-187500.015625	-187500.015625	-187500.015625	-187500.015625	-187500.015625	-187500.015625	459.000000	441.000000	1018.000000	1608034024.712950
478	11546.977539	-115.357346	-187500.015625	-187500.015625	-187500.015625	-187500.015625	-187500.015625	-187500.015625	459.000000	442.000000	1018.000000	1608034024.712951
479	11580.125000	-98.526489	-187500.015625	-187500.015625	-187500.015625	-187500.015625	-187500.015625	-187500.015625	460.000000	442.000000	1018.000000	1608034024.712953
480	11618.525391	-63.501305	-187500.015625	-187500.015625	-187500.015625	-187500.015625	-187500.015625	-187500.015625	459.000000	442.000000	1018.000000	1608034024.712954
481	11613.317383	-60.059135	-187500.015625	-187500.015625	-187500.015625	-187500.015625	-187500.015625	-187500.015625	459.000000	442.000000	1018.000000	1608034025.192970
482	11568.905273	-95.643112	-187500.015625	-187500.015625	-187500.015625	-187500.015625	-187500.015625	-187500.015625	460.000000	441.000000	1019.000000	1608034025.193080
483	11541.881836	-127.203773	-187500.015625	-187500.015625	-187500.015625	-187500.015625	-187500.015625	-187500.015625	460.000000	442.000000	1019.000000	1608034025.193082
484	11573.777344	-108.271843	-187500.015625	-187500.015625	-187500.015625	-187500.015625	-187500.015625	-187500.015625	460.000000	441.000000	1019.000000	1608034025.193084
485	11618.615234	-62.361366	-187500.015625	-187500.015625	-187500.015625	-187500.015625	-187500.015625	-187500.015625	459.000000	442.000000	1017.000000	1608034025.193086
486	11615.776367	-54.113571	-187500.015625	-187500.015625	-187500.015625	-187500.015625	-187500.015625	-187500.015625	459.000000	442.000000	1019.000000	1608034025.193088
487	11572.705078	-87.395317	-187500.015625	-187500.015625	-187500.015625	-187500.015625	-187500.015625	-187500.015625	459.000000	442.000000	1018.000000	1608034025.193089
488	11548.564453	-113.815079	-187500.015625	-187500.015625	-187500.015625	-187500.015625	-187500.015625	-187500.015625	460.000000	442.000000	1018.000000	1608034025.193091
489	11576.951172	-99.487610	-187500.015625	-187500.015625	-187500.015625	-187500.015625	-187500.015625	-187500.015625	459.000000	442.000000	1018.000000	1608034025.193099
490	11617.900391	-62.786049	-187500.015625	-187500.015625	-187500.015625	-187500.015625	-187500.015625	-187500.015625	459.000000	442.000000	1019.000000	1608034025.193100
491	11618.280273	-54.560608	-187500.015625	-187500.015625	-187500.015625	-187500.015625	-187500.015625	-187500.015625	460.000000	442.000000	1019.000000	1608034025.193102
492	11572.011719	-93.206772	-187500.015625	-187500.015625	-187500.015625	-187500.015625	-187500.015625	-187500.015625	459.000000	442.000000	1019.000000	1608034025.193104
493	11546.330078	-122.375793	-187500.015625	-187500.015625	-187500.015625	-187500.015625	-187500.015625	-187500.015625	460.000000	442.000000	1018.000000	1608034025.193105
494	11578.627930	-100.001701	-187500.015625	-187500.015625	-187500.015625	-187500.015625	-187500.015625	-187500.015625	459.000000	442.000000	1018.000000	1608034025.193107
495	11618.481445	-64.864761	-187500.015625	-187500.015625	-187500.015625	-187500.015625	-187500.015625	-187500.015625	460.000000	441.000000	1018.000000	1608034025.193108
496	11609.048828	-67.323448	-187500.015625	-187500.015625	-187500.015625	-187500.015625	-187500.015625	-187500.015625	460.000000	442.000000	1018.000000	1608034025.193110
497	11570.178711	-95.129021	-187500.015625	-187500.015625	-187500.015625	-187500.015625	-187500.015625	-187500.015625	460.000000	440.000000	1019.000000	1608034025.193112
498	11542.440430	-124.432159	-187500.015625	-187500.015625	-187500.015625	-187500.015625	-187500.015625	-187500.015625	460.000000	442.000000	1019.000000	1608034025.193113
499	11571.408203	-111.222275	-187500.015625	-187500.015625	-187500.015625	-187500.015625	-187500.015625	-187500.015625	460.000000	441.000000	1018.000000	1608034025.193115
500	11614.166992	-70.273880	-187500.015625	-187500.015625	-187500.015625	-187500.015625	-187500.015625	-187500.015625	460.000000	442.000000	1018.000000	1608034025.193116
501	11610.590820	-63.166027	-187500.015625	-187500.015625	-187500.015625	-187500.015625	-187500.015625	-187500.015625	460.000000	442.000000	1018.000000	1608034025.193118
502	11572.369141	-93.542046	-187500.015625	-187500.015625	-187500.015625	-187500.015625	-187500.015625	-187500.015625	459.000000	442.000000	1019.000000	1608034025.193120
503	11550.956055	-119.827698	-187500.015625	-187500.015625	-187500.015625	-187500.015625	-187500.015625	-187500.015625	460.000000	442.000000	1020.000000	1608034025.193122
504	11585.534180	-102.415688	-187500.015625	-187500.015625	-187500.015625	-187500.015625	-187500.015625	-187500.015625	460.000000	442.000000	1019.000000	1608034025.193123
505	11629.657227	-61.489647	-187500.015625	-187500.015625	-187500.015625	-187500.015625	-187500.015625	-187500.015625	460.000000	441.000000	1018.000000	1608034025.193127
506	11628.673828	-51.677231	-187500.015625	-187500.015625	-187500.015625	-187500.015625	-187500.015625	-187500.015625	459.000000	442.000000	1018.000000	1608034025.193129
507	11585.534180	-84.131966	-187500.015625	-187500.015625	-187500.015625	-187500.015625	-187500.015625	-187500.015625	460.000000	442.000000	1018.000000	1608034025.193130
508	11558.712891	-111.982239	-187500.015625	-187500.015625	-187500.015625	-187500.015625	-187500.015625	-187500.015625	459.000000	442.000000	1018.000000	1608034025.193132
509	11591.704102	-91.463333	-187500.015625	-187500.015625	-187500.015625	-187500.015625	-187500.015625	-187500.015625	460.000000	442.000000	1018.000000	1608034025.193134
510	11637.234375	-50.403183	-187500.015625	-187500.015625	-187500.015625	-187500.015625	-187500.015625	-187500.015625	460.000000	442.000000	1019.000000	1608034025.193135
511	11639.893555	-34.734612	-187500.015625	-187500.015625	-187500.015625	-187500.015625	-187500.015625	-187500.015625	460.000000	442.000000	1018.000000	1608034025.193137
512	11592.150391	-72.352592	-187500.015625	-187500.015625	-187500.015625	-187500.015625	-187500.015625	-187500.015625	460.000000	441.000000	1019.000000	1608034025.193140
513	11568.659180	-98.593544	-187500.015625	-187500.015625	-187500.015625	-187500.015625	-187500.015625	-187500.015625	460.000000	442.000000	1018.000000	1608034025.193142
514	11601.739258	-79.125175	-187500.015625	-187500.015625	-187500.015625	-187500.015625	-187500.015625	-187500.015625	460.000000	442.000000	1019.000000	1608034025.193145
515	11642.732422	-39.361420	-187500.015625	-187500.015625	-187500.015625	-187500.015625	-187500.015625	-187500.015625	460.000000	442.000000	1018.000000	1608034025.193147
516	11633.702148	-36.522751	-187500.015625	-187500.015625	-187500.015625	-187500.015625	-187500.015625	-187500.015625	460.000000	442.000000	1019.000000	1608034025.193148
517	11586.831055	-67.636375	-187500.015625	-187500.015625	-187500.015625	-187500.015625	-187500.015625	-187500.015625	460.000000	441.000000	1019.000000	1608034025.193150
518	11557.594727	-98.325317	-187500.015625	-187500.015625	-187500.015625	-187500.015625	-187500.015625	-187500.015625	460.000000	442.000000	1018.000000	1608034025.193152
519	11582.181641	-90.569267	-187500.015625	-187500.015625	-187500.015625	-187500.015625	-187500.015625	-187500.015625	460.000000	441.000000	1019.000000	1608034025.193153
520	11626.371094	-52.101913	-187500.015625	-187500.015625	-187500.015625	-187500.015625	-187500.015625	-187500.015625	460.000000	442.000000	1018.000000	1608034025.193155
521	11625.879883	-44.636433	-187500.015625	-187500.015625	-187500.015625	-187500.015625	-187500.015625	-187500.015625	460.000000	442.000000	1019.000000	1608034025.193156
522	11581.444336	-80.108650	-187500.015625	-187500.015625	-187500.015625	-187500.015625	-187500.015625	-187500.015625	459.000000	442.000000	1018.000000	1608034025.193158
523	11552.163086	-108.338898	-187500.015625	-187500.015625	-187500.015625	-187500.015625	-187500.015625	-187500.015625	460.000000	442.000000	1019.000000	1608034025.193160
524	11577.554688	-97.565361	-187500.015625	-187500.015625	-187500.015625	-187500.015625	-187500.015625	-187500.015625	460.000000	442.000000	1019.000000	1608034025.193161
525	11617.005859	-61.981384	-187500.015625	-187500.015625	-187500.015625	-187500.015625	-187500.015625	-187500.015625	460.000000	442.000000	1019.000000	1608034025.193163
526	11617.788086	-50.514942	-187500.015625	-187500.015625	-187500.015625	-187500.015625	-187500.015625	-187500.015625	459.000000	442.000000	1018.000000	1608034025.193164
527	11578.449219	-79.706314	-187500.015625	-187500.015625	-187500.015625	-187500.015625	-187500.015625	-187500.015625	460.000000	441.000000	1019.000000	1608034025.193166
528	11546.597656	-114.910316	-187500.015625	-187500.015625	-187500.015625	-187500.015625	-187500.015625	-187500.015625	460.000000	442.000000	1018.000000	1608034025.193168
529	11572.972656	-107.400131	-187500.015625	-187500.015625	-187500.015625	-187500.015625	-187500.015625	-187500.015625	460.000000	441.000000	1018.000000	1608034025.193169
530	11619.419922	-66.183510	-187500.015625	-187500.015625	-187500.015625	-187500.015625	-187500.015625	-187500.015625	459.000000	442.000000	1018.000000	1608034025.193171
531	11623.308594	-49.553814	-187500.015625	-187500.015625	-187500.015625	-187500.015625	-187500.015625	-187500.015625	460.000000	442.000000	1018.000000	1608034025.193172
532	11572.145508	-87.931763	-187500.015625	-187500.015625	-187500.015625	-187500.015625	-187500.015625	-187500.015625	459.000000	442.000000	1018.000000	1608034025.193174
533	11538.953125	-123.068703	-187500.015625	-187500.015625	-187500.015625	-187500.015625	-187500.015625	-187500.015625	460.000000	442.000000	1018.000000	1608034025.193176
534	11560.925781	-114.642090	-187500.015625	-187500.015625	-187500.015625	-187500.015625	-187500.015625	-187500.015625	460.000000	441.000000	1019.000000	1608034025.193177
535	11599.504883	-77.314682	-187500.015625	-187500.015625	-187500.015625	-187500.015625	-187500.015625	-187500.015625	460.000000	441.000000	1018.000000	1608034025.193180
536	11602.186523	-64.060097	-187500.015625	-187500.015625	-187500.015625	-187500.015625	-187500.015625	-187500.015625	460.000000	442.000000	1018.000000	1608034025.193181
537	11567.049805	-88.043518	-187500.015625	-187500.015625	-187500.015625	-187500.015625	-187500.015625	-187500.015625	460.000000	441.000000	1018.000000	1608034025.193183
538	11532.494141	-126.600273	-187500.015625	-187500.015625	-187500.015625	-187500.015625	-187500.015625	-187500.015625	460.000000	442.000000	1019.000000	1608034025.193184
539	11552.655273	-124.052177	-187500.015625	-187500.015625	-187500.015625	-187500.015625	-187500.015625	-187500.015625	460.000000	442.000000	1018.000000	1608034025.193186
540	11601.784180	-78.655785	-187500.015625	-187500.015625	-187500.015625	-187500.015625	-187500.015625	-187500.015625	460.000000	441.000000	1019.000000	1608034025.193188
541	11607.059570	-60.953205	-187500.015625	-187500.015625	-187500.015625	-187500.015625	-187500.015625	-187500.015625	459.000000	443.000000	1019.000000	1608034025.193189
542	11564.323242	-90.233986	-187500.015625	-187500.015625	-187500.015625	-187500.015625	-187500.015625	-187500.015625	460.000000	442.000000	1018.000000	1608034025.193191
543	11529.722656	-123.292221	-187500.015625	-187500.015625	-187500.015625	-187500.015625	-187500.015625	-187500.015625	460.000000	442.000000	1017.000000	1608034025.193192
544	11549.458984	-119.157143	-187500.015625	-187500.015625	-187500.015625	-187500.015625	-187500.015625	-187500.015625	460.000000	442.000000	1019.000000	1608034025.193194
545	11596.889648	-79.885132	-187500.015625	-187500.015625	-187500.015625	-187500.015625	-187500.015625	-187500.015625	459.000000	442.000000	1018.000000	1608034025.193196
546	11604.376953	-64.037743	-187500.015625	-187500.015625	-187500.015625	-187500.015625	-187500.015625	-187500.015625	459.000000	442.000000	1018.000000	1608034025.193197
547	11567.764648	-87.596481	-187500.015625	-187500.015625	-187500.015625	-187500.015625	-187500.015625	-187500.015625	460.000000	441.000000	1019.000000	1608034025.193199
548	11531.734375	-126.220299	-187500.015625	-187500.015625	-187500.015625	-187500.015625	-187500.015625	-187500.015625	460.000000	442.000000	1018.000000	1608034025.193200
549	11557.549805	-116.720802	-187500.015625	-187500.015625	-187500.015625	-187500.015625	-187500.015625	-187500.015625	460.000000	442.000000	1019.000000	1608034025.193202
550	11605.226562	-72.799629	-187500.015625	-187500.015625	-187500.015625	-187500.015625	-187500.015625	-187500.015625	460.000000	442.000000	1018.000000	1608034025.193204
551	11608.892578	-60.103840	-187500.015625	-187500.015625	-187500.015625	-187500.015625	-187500.015625	-187500.015625	460.000000	443.000000	1018.000000	1608034025.193205
552	11569.127930	-88.334091	-187500.015625	-187500.015625	-187500.015625	-187500.015625	-187500.015625	-187500.015625	460.000000	442.000000	1019.000000	1608034025.193207
553	11539.713867	-118.441887	-187500.015625	-187500.015625	-187500.015625	-187500.015625	-187500.015625	-187500.015625	460.000000	442.000000	1018.000000	1608034025.193208
554	11556.678711	-119.604179	-187500.015625	-187500.015625	-187500.015625	-187500.015625	-187500.015625	-187500.015625	460.000000	441.000000	1019.000000	1608034025.193210
555	11597.895508	-85.808342	-187500.015625	-187500.015625	-187500.015625	-187500.015625	-187500.015625	-187500.015625	460.000000	441.000000	1018.000000	1608034025.193212
556	11601.985352	-68.888077	-187500.015625	-187500.015625	-187500.015625	-187500.015625	-187500.015625	-187500.015625	460.000000	442.000000	1019.000000	1608034025.193213
557	11566.580078	-88.334091	-187500.015625	-187500.015625	-187500.015625	-187500.015625	-187500.015625	-187500.015625	459.000000	442.000000	1018.000000	1608034025.193215
558	11538.975586	-115.022072	-187500.015625	-187500.015625	-187500.015625	-187500.015625	-187500.015625	-187500.015625	460.000000	442.000000	1019.000000	1608034025.193216
559	11567.832031	-104.092072	-187500.015625	-187500.015625	-187500.015625	-187500.015625	-187500.015625	-187500.015625	460.000000	442.000000	1019.000000	1608034025.193220
560	11612.333984	-67.301102	-187500.015625	-187500.015625	-187500.015625	-187500.015625	-187500.015625	-187500.015625	460.000000	441.000000	1019.000000	1608034025.193222
561	11617.005859	-55.633492	-187500.015625	-187500.015625	-187500.015625	-187500.015625	-187500.015625	-187500.015625	460.000000	443.000000	1018.000000	1608034025.193247
562	11583.187500	-76.308853	-187500.015625	-187500.015625	-187500.015625	-187500.015625	-187500.015625	-187500.015625	460.000000	442.000000	1018.000000	1608034025.193249
563	11553.281250	-107.221313	-187500.015625	-187500.015625	-187500.015625	-187500.015625	-187500.015625	-187500.015625	460.000000	442.000000	1019.000000	1608034025.193250
564	11575.140625	-100.582848	-187500.015625	-187500.015625	-187500.015625	-187500.015625	-187500.015625	-187500.015625	460.000000	442.000000	1018.000000	1608034025.193252
565	11618.414062	-61.668461	-187500.015625	-187500.015625	-187500.015625	-187500.015625	-187500.015625	-187500.015625	459.000000	441.000000	1018.000000	1608034025.193254
566	11621.431641	-47.631565	-187500.015625	-187500.015625	-187500.015625	-187500.015625	-187500.015625	-187500.015625	460.000000	442.000000	1017.000000	1608034025.193255
567	11579.991211	-77.247627	-187500.015625	-187500.015625	-187500.015625	-187500.015625	-187500.015625	-187500.015625	459.000000	441.000000	1019.000000	1608034025.193257
568	11544.318359	-114.038597	-187500.015625	-187500.015625	-187500.015625	-187500.015625	-187500.015625	-187500.015625	460.000000	442.000000	1019.000000	1608034025.193258
569	11558.332031	-114.284462	-187500.015625	-187500.015625	-187500.015625	-187500.015625	-187500.015625	-187500.015625	460.000000	441.000000	1019.000000	1608034025.193260
570	11604.153320	-72.218483	-187500.015625	-187500.015625	-187500.015625	-187500.015625	-187500.015625	-187500.015625	460.000000	442.000000	1018.000000	1608034025.193262
571	11616.603516	-49.375000	-187500.015625	-187500.015625	-187500.015625	-187500.015625	-187500.015625	-187500.015625	460.000000	442.000000	1019.000000	1608034025.193264
572	11582.427734	-73.648994	-187500.015625	-187500.015625	-187500.015625	-187500.015625	-187500.015625	-187500.015625	460.000000	441.000000	1018.000000	1608034025.193265
573	11546.776367	-111.132866	-187500.015625	-187500.015625	-187500.015625	-187500.015625	-187500.015625	-187500.015625	460.000000	442.000000	1018.000000	1608034025.193267
574	11563.003906	-108.271843	-187500.015625	-187500.015625	-187500.015625	-187500.015625	-187500.015625	-187500.015625	460.000000	442.000000	1019.000000	1608034025.193269
575	11609.115234	-68.999832	-187500.015625	-187500.015625	-187500.015625	-187500.015625	-187500.015625	-187500.015625	460.000000	441.000000	1018.000000	1608034025.193270
576	11616.312500	-54.650013	-187500.015625	-187500.015625	-187500.015625	-187500.015625	-187500.015625	-187500.015625	459.000000	442.000000	1018.000000	1608034025.193272
577	11585.311523	-74.051323	-187500.015625	-187500.015625	-187500.015625	-187500.015625	-187500.015625	-187500.015625	460.000000	442.000000	1018.000000	1608034025.193274
578	11553.168945	-103.309761	-187500.015625	-187500.015625	-187500.015625	-187500.015625	-187500.015625	-187500.015625	460.000000	442.000000	1019.000000	1608034025.193290
579	11567.943359	-102.862724	-187500.015625	-187500.015625	-187500.015625	-187500.015625	-187500.015625	-187500.015625	460.000000	442.000000	1018.000000	1608034025.193292
580	11617.073242	-62.003738	-187500.015625	-187500.015625	-187500.015625	-187500.015625	-187500.015625	-187500.015625	460.000000	441.000000	1019.000000	1608034025.193293
581	11626.997070	-43.094162	-187500.015625	-187500.015625	-187500.015625	-187500.015625	-187500.015625	-187500.015625	460.000000	443.000000	1018.000000	1608034025.193295
582	11585.422852	-75.973579	-187500.015625	-187500.015625	-187500.015625	-187500.015625	-187500.015625	-187500.015625	460.000000	441.000000	1019.000000	1608034025.193298
583	11552.744141	-107.869514	-187500.015625	-187500.015625	-187500.015625	-187500.015625	-187500.015625	-187500.015625	460.000000	442.000000	1018.000000	1608034025.193299
584	11574.134766	-98.146507	-187500.015625	-187500.015625	-187500.015625	-187500.015625	-187500.015625	-187500.015625	460.000000	442.000000	1019.000000	1608034025.193301
585	11621.140625	-57.756905	-187500.015625	-187500.015625	-187500.015625	-187500.015625	-187500.015625	-187500.015625	460.000000	441.000000	1018.000000	1608034025.193302
586	11634.842773	-35.360458	-187500.015625	-187500.015625	-187500.015625	-187500.015625	-187500.015625	-187500.015625	460.000000	443.000000	1019.000000	1608034025.193304
587	11603.929688	-52.839523	-187500.015625	-187500.015625	-187500.015625	-187500.015625	-187500.015625	-187500.015625	460.000000	442.000000	1018.000000	1608034025.193305
588	11564.367188	-90.211639	-187500.015625	-187500.015625	-187500.015625	-187500.015625	-187500.015625	-187500.015625	460.000000	442.000000	1018.000000	1608034025.193307
589	11581.086914	-89.876358	-187500.015625	-187500.015625	-187500.015625	-187500.015625	-187500.015625	-187500.015625	460.000000	442.000000	1019.000000	1608034025.193309
590	11625.007812	-54.448849	-187500.015625	-187500.015625	-187500.015625	-187500.015625	-187500.015625	-187500.015625	460.000000	441.000000	1018.000000	1608034025.193310
591	11632.831055	-35.427513	-187500.015625	-187500.015625	-187500.015625	-187500.015625	-187500.015625	-187500.015625	460.000000	442.000000	1018.000000	1608034025.193312
592	11599.168945	-54.314735	-187500.015625	-187500.015625	-187500.015625	-187500.015625	-187500.015625	-187500.015625	460.000000	442.000000	1018.000000	1608034025.193314
593	11561.126953	-89.719902	-187500.015625	-187500.015625	-187500.015625	-187500.015625	-187500.015625	-187500.015625	460.000000	442.000000	1018.000000	1608034025.193315
594	11570.133789	-96.380722	-187500.015625	-187500.015625	-187500.015625	-187500.015625	-187500.015625	-187500.015625	460.000000	442.000000	1019.000000	1608034025.193317
595	11615.575195	-63.881283	-187500.015625	-187500.015625	-187500.015625	-187500.015625	-187500.015625	-187500.015625	460.000000	442.000000	1018.000000	1608034025.193318
596	11627.891602	-45.485798	-187500.015625	-187500.015625	-187500.015625	-187500.015625	-187500.015625	-187500.015625	460.000000	442.000000	1019.000000	1608034025.193320
597	11598.006836	-62.964863	-187500.015625	-187500.015625	-187500.015625	-187500.015625	-187500.015625	-187500.015625	460.000000	442.000000	1018.000000	1608034025.193322
598	11560.165039	-98.034744	-187500.015625	-187500.015625	-187500.015625	-187500.015625	-187500.015625	-187500.015625	460.000000	442.000000	1019.000000	1608034025.193323
599	11570.402344	-101.946304	-187500.015625	-187500.015625	-187500.015625	-187500.015625	-187500.015625	-187500.015625	460.000000	442.000000	1019.000000	1608034025.193325
600	11621.766602	-59.187416	-187500.015625	-187500.015625	-187500.015625	-187500.015625	-187500.015625	-187500.015625	460.000000	442.000000	1018.000000	1608034025.193326
601	11635.401367	-35.203995	-187500.015625	-187500.015625	-187500.015625	-187500.015625	-187500.015625	-187500.015625	460.000000	442.000000	1018.000000	1608034025.193328
602	11600.287109	-58.494514	-187500.015625	-187500.015625	-187500.015625	-187500.015625	-187500.015625	-187500.015625	460.000000	441.000000	1018.000000	1608034025.673299
603	11562.646484	-92.491516	-187500.015625	-187500.015625	-187500.015625	-187500.015625	-187500.015625	-187500.015625	460.000000	442.000000	1018.000000	1608034025.673408
604	11571.586914	-98.414726	-187500.015625	-187500.015625	-187500.015625	-187500.015625	-187500.015625	-187500.015625	460.000000	442.000000	1018.000000	1608034025.673410
605	11618.972656	-55.745247	-187500.015625	-187500.015625	-187500.015625	-187500.015625	-187500.015625	-187500.015625	460.000000	441.000000	1019.000000	1608034025.673414
606	11636.809570	-27.425589	-187500.015625	-187500.015625	-187500.015625	-187500.015625	-187500.015625	-187500.015625	460.000000	442.000000	1019.000000	1608034025.673416
607	11604.265625	-50.090256	-187500.015625	-187500.015625	-187500.015625	-187500.015625	-187500.015625	-187500.015625	460.000000	442.000000	1018.000000	1608034025.673417
608	11568.123047	-83.304947	-187500.015625	-187500.015625	-187500.015625	-187500.015625	-187500.015625	-187500.015625	460.000000	442.000000	1019.000000	1608034025.673419
609	11577.353516	-86.344788	-187500.015625	-187500.015625	-187500.015625	-187500.015625	-187500.015625	-187500.015625	460.000000	442.000000	1019.000000	1608034025.673420
610	11624.426758	-48.257416	-187500.015625	-187500.015625	-187500.015625	-187500.015625	-187500.015625	-187500.015625	460.000000	441.000000	1019.000000	1608034025.673422
611	11639.357422	-25.615099	-187500.015625	-187500.015625	-187500.015625	-187500.015625	-187500.015625	-187500.015625	460.000000	443.000000	1018.000000	1608034025.673423
612	11607.215820	-45.910480	-187500.015625	-187500.015625	-187500.015625	-187500.015625	-187500.015625	-187500.015625	460.000000	441.000000	1019.000000	1608034025.673425
613	11566.937500	-83.461411	-187500.015625	-187500.015625	-187500.015625	-187500.015625	-187500.015625	-187500.015625	460.000000	442.000000	1019.000000	1608034025.673427
614	11574.537109	-91.105705	-187500.015625	-187500.015625	-187500.015625	-187500.015625	-187500.015625	-187500.015625	460.000000	442.000000	1018.000000	1608034025.673428
615	11618.212891	-55.812305	-187500.015625	-187500.015625	-187500.015625	-187500.015625	-187500.015625	-187500.015625	460.000000	442.000000	1018.000000	1608034025.673429
616	11629.366211	-34.019352	-187500.015625	-187500.015625	-187500.015625	-187500.015625	-187500.015625	-187500.015625	460.000000	443.000000	1018.000000	1608034025.673431
617	11598.006836	-55.275864	-187500.015625	-187500.015625	-187500.015625	-187500.015625	-187500.015625	-187500.015625	460.000000	441.000000	1019.000000	1608034025.673433
618	11555.494141	-98.370026	-187500.015625	-187500.015625	-187500.015625	-187500.015625	-187500.015625	-187500.015625	460.000000	442.000000	1019.000000	1608034025.673434
619	11559.002930	-111.244629	-187500.015625	-187500.015625	-187500.015625	-187500.015625	-187500.015625	-187500.015625	460.000000	442.000000	1019.000000	1608034025.673436
620	11598.632812	-77.649956	-187500.015625	-187500.015625	-187500.015625	-187500.015625	-187500.015625	-187500.015625	460.000000	441.000000	1019.000000	1608034025.673438
621	11614.189453	-49.978500	-187500.015625	-187500.015625	-187500.015625	-187500.015625	-187500.015625	-187500.015625	460.000000	442.000000	1019.000000	1608034025.673439
622	11582.986328	-69.625679	-187500.015625	-187500.015625	-187500.015625	-187500.015625	-187500.015625	-187500.015625	460.000000	442.000000	1018.000000	1608034025.673441
623	11545.860352	-102.415688	-187500.015625	-187500.015625	-187500.015625	-187500.015625	-187500.015625	-187500.015625	460.000000	442.000000	1018.000000	1608034025.673442
624	11559.583984	-101.566322	-187500.015625	-187500.015625	-187500.015625	-187500.015625	-187500.015625	-187500.015625	460.000000	442.000000	1018.000000	1608034025.673444
625	11611.686523	-59.589748	-187500.015625	-187500.015625	-187500.015625	-187500.015625	-187500.015625	-187500.015625	460.000000	441.000000	1019.000000	1608034025.673446
626	11624.650391	-41.127209	-187500.015625	-187500.015625	-187500.015625	-187500.015625	-187500.015625	-187500.015625	460.000000	442.000000	1019.000000	1608034025.673447
627	11586.428711	-69.893906	-187500.015625	-187500.015625	-187500.015625	-187500.015625	-187500.015625	-187500.015625	460.000000	441.000000	1019.000000	1608034025.673449
628	11544.183594	-109.098862	-187500.015625	-187500.015625	-187500.015625	-187500.015625	-187500.015625	-187500.015625	460.000000	442.000000	1018.000000	1608034025.673450
629	11558.600586	-106.550758	-187500.015625	-187500.015625	-187500.015625	-187500.015625	-187500.015625	-187500.015625	460.000000	442.000000	1018.000000	1608034025.673452
630	11608.131836	-66.250565	-187500.015625	-187500.015625	-187500.015625	-187500.015625	-187500.015625	-187500.015625	460.000000	441.000000	1018.000000	1608034025.673454
631	11622.616211	-45.619907	-187500.015625	-187500.015625	-187500.015625	-187500.015625	-187500.015625	-187500.015625	460.000000	442.000000	1018.000000	1608034025.673456
632	11590.965820	-64.462425	-187500.015625	-187500.015625	-187500.015625	-187500.015625	-187500.015625	-187500.015625	460.000000	442.000000	1018.000000	1608034025.673458
633	11553.125000	-98.057098	-187500.015625	-187500.015625	-187500.015625	-187500.015625	-187500.015625	-187500.015625	460.000000	442.000000	1019.000000	1608034025.673459
634	11567.452148	-98.213562	-187500.015625	-187500.015625	-187500.015625	-187500.015625	-187500.015625	-187500.015625	460.000000	442.000000	1018.000000	1608034025.673461
635	11611.462891	-64.842407	-187500.015625	-187500.015625	-187500.015625	-187500.015625	-187500.015625	-187500.015625	460.000000	442.000000	1019.000000	1608034025.673462
636	11624.001953	-45.977535	-187500.015625	-187500.015625	-187500.015625	-187500.015625	-187500.015625	-187500.015625	460.000000	442.000000	1017.000000	1608034025.673464
637	11589.557617	-67.301102	-187500.015625	-187500.015625	-187500.015625	-187500.015625	-187500.015625	-187500.015625	460.000000	441.000000	1019.000000	1608034025.673465
638	11547.648438	-104.449699	-187500.015625	-187500.015625	-187500.015625	-187500.015625	-187500.015625	-187500.015625	460.000000	442.000000	1017.000000	1608034025.673467
639	11552.386719	-111.512848	-187500.015625	-187500.015625	-187500.015625	-187500.015625	-187500.015625	-187500.015625	460.000000	442.000000	1019.000000	1608034025.673469
640	11600.129883	-73.447830	-187500.015625	-187500.015625	-187500.015625	-187500.015625	-187500.015625	-187500.015625	460.000000	441.000000	1018.000000	1608034025.673470
641	11619.196289	-45.642262	-187500.015625	-187500.015625	-187500.015625	-187500.015625	-187500.015625	-187500.015625	460.000000	442.000000	1019.000000	1608034025.673472
642	11593.000000	-59.992081	-187500.015625	-187500.015625	-187500.015625	-187500.015625	-187500.015625	-187500.015625	460.000000	442.000000	1018.000000	1608034025.673473
643	11545.659180	-104.203827	-187500.015625	-187500.015625	-187500.015625	-187500.015625	-187500.015625	-187500.015625	460.000000	441.000000	1018.000000	1608034025.673475
644	11550.733398	-111.512848	-187500.015625	-187500.015625	-187500.015625	-187500.015625	-187500.015625	-187500.015625	460.000000	442.000000	1018.000000	1608034025.673476
645	11597.559570	-75.973579	-187500.015625	-187500.015625	-187500.015625	-187500.015625	-187500.015625	-187500.015625	460.000000	441.000000	1019.000000	1608034025.673478
646	11620.850586	-45.798721	-187500.015625	-187500.015625	-187500.015625	-187500.015625	-187500.015625	-187500.015625	460.000000	442.000000	1019.000000	1608034025.673480
647	11597.269531	-52.571301	-187500.015625	-187500.015625	-187500.015625	-187500.015625	-187500.015625	-187500.015625	460.000000	442.000000	1019.000000	1608034025.673481
648	11550.621094	-94.123192	-187500.015625	-187500.015625	-187500.015625	-187500.015625	-187500.015625	-187500.015625	460.000000	441.000000	1019.000000	1608034025.673483
649	11550.889648	-103.555626	-187500.015625	-187500.015625	-187500.015625	-187500.015625	-187500.015625	-187500.015625	460.000000	442.000000	1019.000000	1608034025.673484
650	11596.621094	-64.305969	-187500.015625	-187500.015625	-187500.015625	-187500.015625	-187500.015625	-187500.015625	460.000000	441.000000	1018.000000	1608034025.673486
651	11621.520508	-32.342972	-187500.015625	-187500.015625	-187500.015625	-187500.015625	-187500.015625	-187500.015625	460.000000	442.000000	1019.000000	1608034025.673487
652	11589.290039	-52.772469	-187500.015625	-187500.015625	-187500.015625	-187500.015625	-187500.015625	-187500.015625	460.000000	441.000000	1019.000000	1608034025.673490
653	11539.042969	-99.957001	-187500.015625	-187500.015625	-187500.015625	-187500.015625	-187500.015625	-187500.015625	460.000000	442.000000	1019.000000	1608034025.673491
654	11541.457031	-112.853951	-187500.015625	-187500.015625	-187500.015625	-187500.015625	-187500.015625	-187500.015625	460.000000	442.000000	1019.000000	1608034025.673493
655	11591.636719	-70.385643	-187500.015625	-187500.015625	-187500.015625	-187500.015625	-187500.015625	-187500.015625	460.000000	442.000000	1019.000000	1608034025.673494
656	11616.379883	-40.277843	-187500.015625	-187500.015625	-187500.015625	-187500.015625	-187500.015625	-187500.015625	460.000000	442.000000	1018.000000	1608034025.673496
657	11593.022461	-56.639317	-187500.015625	-187500.015625	-187500.015625	-187500.015625	-187500.015625	-187500.015625	460.000000	442.000000	1018.000000	1608034025.673498
658	11549.570312	-98.995872	-187500.015625	-187500.015625	-187500.015625	-187500.015625	-187500.015625	-187500.015625	460.000000	441.000000	1019.000000	1608034025.673499
659	11548.676758	-113.368042	-187500.015625	-187500.015625	-187500.015625	-187500.015625	-187500.015625	-187500.015625	460.000000	442.000000	1018.000000	1608034025.673501
660	11595.056641	-78.991058	-187500.015625	-187500.015625	-187500.015625	-187500.015625	-187500.015625	-187500.015625	460.000000	441.000000	1019.000000	1608034025.673502
661	11616.178711	-51.006680	-187500.015625	-187500.015625	-187500.015625	-187500.015625	-187500.015625	-187500.015625	460.000000	442.000000	1018.000000	1608034025.673504
662	11586.584961	-67.435211	-187500.015625	-187500.015625	-187500.015625	-187500.015625	-187500.015625	-187500.015625	460.000000	442.000000	1019.000000	1608034025.673505
663	11544.764648	-104.852028	-187500.015625	-187500.015625	-187500.015625	-187500.015625	-187500.015625	-187500.015625	460.000000	442.000000	1018.000000	1608034025.673507
664	11550.241211	-111.758720	-187500.015625	-187500.015625	-187500.015625	-187500.015625	-187500.015625	-187500.015625	460.000000	442.000000	1019.000000	1608034025.673509
665	11597.715820	-74.610123	-187500.015625	-187500.015625	-187500.015625	-187500.015625	-187500.015625	-187500.015625	460.000000	442.000000	1018.000000	1608034025.673510
666	11622.213867	-43.407085	-187500.015625	-187500.015625	-187500.015625	-187500.015625	-187500.015625	-187500.015625	460.000000	442.000000	1018.000000	1608034025.673512
667	11595.816406	-59.768562	-187500.015625	-187500.015625	-187500.015625	-187500.015625	-187500.015625	-187500.015625	460.000000	441.000000	1019.000000	1608034025.673513
668	11552.542969	-95.643112	-187500.015625	-187500.015625	-187500.015625	-187500.015625	-187500.015625	-187500.015625	460.000000	442.000000	1018.000000	1608034025.673515
669	11561.260742	-96.850105	-187500.015625	-187500.015625	-187500.015625	-187500.015625	-187500.015625	-187500.015625	460.000000	442.000000	1019.000000	1608034025.673517
670	11604.466797	-65.132980	-187500.015625	-187500.015625	-187500.015625	-187500.015625	-187500.015625	-187500.015625	460.000000	442.000000	1019.000000	1608034025.673518
671	11620.045898	-42.557720	-187500.015625	-187500.015625	-187500.015625	-187500.015625	-187500.015625	-187500.015625	460.000000	442.000000	1019.000000	1608034025.673520
672	11588.216797	-62.718994	-187500.015625	-187500.015625	-187500.015625	-187500.015625	-187500.015625	-187500.015625	460.000000	442.000000	1018.000000	1608034025.673521
673	11544.876953	-103.399170	-187500.015625	-187500.015625	-187500.015625	-187500.015625	-187500.015625	-187500.015625	460.000000	441.000000	1020.000000	1608034025.673523
674	11549.011719	-111.803421	-187500.015625	-187500.015625	-187500.015625	-187500.015625	-187500.015625	-187500.015625	460.000000	442.000000	1018.000000	1608034025.673524
675	11587.568359	-82.880264	-187500.015625	-187500.015625	-187500.015625	-187500.015625	-187500.015625	-187500.015625	460.000000	441.000000	1018.000000	1608034025.673527
676	11608.668945	-53.666538	-187500.015625	-187500.015625	-187500.015625	-187500.015625	-187500.015625	-187500.015625	460.000000	442.000000	1018.000000	1608034025.673528
677	11582.986328	-67.390511	-187500.015625	-187500.015625	-187500.015625	-187500.015625	-187500.015625	-187500.015625	460.000000	442.000000	1018.000000	1608034025.673530
678	11538.148438	-109.881172	-187500.015625	-187500.015625	-187500.015625	-187500.015625	-187500.015625	-187500.015625	460.000000	442.000000	1019.000000	1608034025.673531
679	11535.131836	-127.516701	-187500.015625	-187500.015625	-187500.015625	-187500.015625	-187500.015625	-187500.015625	460.000000	442.000000	1018.000000	1608034025.673533
680	11587.389648	-85.473068	-187500.015625	-187500.015625	-187500.015625	-187500.015625	-187500.015625	-187500.015625	460.000000	442.000000	1018.000000	1608034025.673534
681	11617.743164	-50.224369	-187500.015625	-187500.015625	-187500.015625	-187500.015625	-187500.015625	-187500.015625	460.000000	443.000000	1019.000000	1608034025.673536
682	11588.373047	-71.480873	-187500.015625	-187500.015625	-187500.015625	-187500.015625	-187500.015625	-187500.015625	460.000000	442.000000	1018.000000	1608034025.673537
683	11538.864258	-111.982239	-187500.015625	-187500.015625	-187500.015625	-187500.015625	-187500.015625	-187500.015625	460.000000	441.000000	1019.000000	1608034025.673539
684	11535.019531	-123.895714	-187500.015625	-187500.015625	-187500.015625	-187500.015625	-187500.015625	-187500.015625	460.000000	442.000000	1018.000000	1608034025.673541
685	11580.684570	-92.826790	-187500.015625	-187500.015625	-187500.015625	-187500.015625	-187500.015625	-187500.015625	460.000000	441.000000	1019.000000	1608034025.673542
686	11606.187500	-64.216560	-187500.015625	-187500.015625	-187500.015625	-187500.015625	-187500.015625	-187500.015625	460.000000	443.000000	1018.000000	1608034025.673544
687	11585.780273	-73.336067	-187500.015625	-187500.015625	-187500.015625	-187500.015625	-187500.015625	-187500.015625	460.000000	442.000000	1018.000000	1608034025.673545
688	11546.843750	-102.370987	-187500.015625	-187500.015625	-187500.015625	-187500.015625	-187500.015625	-187500.015625	460.000000	442.000000	1018.000000	1608034025.673547
689	11537.925781	-123.046349	-187500.015625	-187500.015625	-187500.015625	-187500.015625	-187500.015625	-187500.015625	460.000000	442.000000	1018.000000	1608034025.673549
690	11583.522461	-89.094048	-187500.015625	-187500.015625	-187500.015625	-187500.015625	-187500.015625	-187500.015625	460.000000	441.000000	1019.000000	1608034025.673550
691	11609.562500	-59.098011	-187500.015625	-187500.015625	-187500.015625	-187500.015625	-187500.015625	-187500.015625	460.000000	442.000000	1019.000000	1608034025.673552
692	11587.210938	-69.648033	-187500.015625	-187500.015625	-187500.015625	-187500.015625	-187500.015625	-187500.015625	460.000000	441.000000	1018.000000	1608034025.673553
693	11547.603516	-99.398201	-187500.015625	-187500.015625	-187500.015625	-187500.015625	-187500.015625	-187500.015625	460.000000	441.000000	1019.000000	1608034025.673555
694	11541.836914	-114.932663	-187500.015625	-187500.015625	-187500.015625	-187500.015625	-187500.015625	-187500.015625	460.000000	443.000000	1018.000000	1608034025.673556
695	11584.774414	-85.316605	-187500.015625	-187500.015625	-187500.015625	-187500.015625	-187500.015625	-187500.015625	460.000000	441.000000	1019.000000	1608034025.673558
696	11608.936523	-57.801609	-187500.015625	-187500.015625	-187500.015625	-187500.015625	-187500.015625	-187500.015625	460.000000	442.000000	1018.000000	1608034025.673560
697	11588.060547	-68.373985	-187500.015625	-187500.015625	-187500.015625	-187500.015625	-187500.015625	-187500.015625	460.000000	442.000000	1019.000000	1608034025.673561
698	11543.758789	-104.114426	-187500.015625	-187500.015625	-187500.015625	-187500.015625	-187500.015625	-187500.015625	460.000000	442.000000	1019.000000	1608034025.673563
699	11543.959961	-114.329170	-187500.015625	-187500.015625	-187500.015625	-187500.015625	-187500.015625	-187500.015625	460.000000	442.000000	1019.000000	1608034025.673565
700	11592.709961	-76.599426	-187500.015625	-187500.015625	-187500.015625	-187500.015625	-187500.015625	-187500.015625	460.000000	441.000000	1018.000000	1608034025.673567
701	11620.313477	-41.440132	-187500.015625	-187500.015625	-187500.015625	-187500.015625	-187500.015625	-187500.015625	460.000000	442.000000	1018.000000	1608034025.673568
702	11595.101562	-57.578091	-187500.015625	-187500.015625	-187500.015625	-187500.015625	-187500.015625	-187500.015625	460.000000	442.000000	1018.000000	1608034025.673570
703	11548.274414	-98.593544	-187500.015625	-187500.015625	-187500.015625	-187500.015625	-187500.015625	-187500.015625	460.000000	441.000000	1019.000000	1608034025.673571
704	11538.394531	-117.614876	-187500.015625	-187500.015625	-187500.015625	-187500.015625	-187500.015625	-187500.015625	460.000000	442.000000	1019.000000	1608034025.673573
705	11572.816406	-95.933685	-187500.015625	-187500.015625	-187500.015625	-187500.015625	-187500.015625	-187500.015625	460.000000	442.000000	1018.000000	1608034025.673574
706	11600.644531	-65.758827	-187500.015625	-187500.015625	-187500.015625	-187500.015625	-187500.015625	-187500.015625	460.000000	442.000000	1019.000000	1608034025.673576
707	11575.096680	-80.287460	-187500.015625	-187500.015625	-187500.015625	-187500.015625	-187500.015625	-187500.015625	460.000000	442.000000	1018.000000	1608034025.673578
708	11530.213867	-118.106613	-187500.015625	-187500.015625	-187500.015625	-187500.015625	-187500.015625	-187500.015625	460.000000	441.000000	1019.000000	1608034025.673579
709	11529.700195	-128.813095	-187500.015625	-187500.015625	-187500.015625	-187500.015625	-187500.015625	-187500.015625	460.000000	442.000000	1018.000000	1608034025.673581
710	11583.813477	-86.724762	-187500.015625	-187500.015625	-187500.015625	-187500.015625	-187500.015625	-187500.015625	460.000000	441.000000	1017.000000	1608034025.673582
711	11616.714844	-50.604347	-187500.015625	-187500.015625	-187500.015625	-187500.015625	-187500.015625	-187500.015625	460.000000	442.000000	1019.000000	1608034025.673584
712	11599.772461	-57.846313	-187500.015625	-187500.015625	-187500.015625	-187500.015625	-187500.015625	-187500.015625	460.000000	442.000000	1018.000000	1608034025.673585
713	11550.040039	-99.040573	-187500.015625	-187500.015625	-187500.015625	-187500.015625	-187500.015625	-187500.015625	460.000000	442.000000	1019.000000	1608034025.673587
714	11538.618164	-118.933624	-187500.015625	-187500.015625	-187500.015625	-187500.015625	-187500.015625	-187500.015625	460.000000	443.000000	1017.000000	1608034025.673589
715	11581.935547	-87.574135	-187500.015625	-187500.015625	-187500.015625	-187500.015625	-187500.015625	-187500.015625	460.000000	441.000000	1018.000000	1608034025.673590
716	11616.089844	-46.268108	-187500.015625	-187500.015625	-187500.015625	-187500.015625	-187500.015625	-187500.015625	460.000000	442.000000	1019.000000	1608034025.673592
717	11591.010742	-58.829788	-187500.015625	-187500.015625	-187500.015625	-187500.015625	-187500.015625	-187500.015625	460.000000	442.000000	1019.000000	1608034025.673593
718	11542.083008	-99.867592	-187500.015625	-187500.015625	-187500.015625	-187500.015625	-187500.015625	-187500.015625	460.000000	441.000000	1019.000000	1608034025.673595
719	11537.121094	-114.686798	-187500.015625	-187500.015625	-187500.015625	-187500.015625	-187500.015625	-187500.015625	460.000000	442.000000	1018.000000	1608034025.673596
720	11583.433594	-83.506111	-187500.015625	-187500.015625	-187500.015625	-187500.015625	-187500.015625	-187500.015625	460.000000	441.000000	1018.000000	1608034025.673598
721	11615.374023	-49.218540	-187500.015625	-187500.015625	-187500.015625	-187500.015625	-187500.015625	-187500.015625	460.000000	442.000000	1018.000000	1608034025.673599
722	11596.598633	-59.545044	-187500.015625	-187500.015625	-187500.015625	-187500.015625	-187500.015625	-187500.015625	460.000000	442.000000	1019.000000	1608034026.152872
723	11553.191406	-92.625626	-187500.015625	-187500.015625	-187500.015625	-187500.015625	-187500.015625	-187500.015625	460.000000	441.000000	1019.000000	1608034026.152932
724	11543.088867	-111.512848	-187500.015625	-187500.015625	-187500.015625	-187500.015625	-187500.015625	-187500.015625	460.000000	442.000000	1018.000000	1608034026.152974
725	11587.501953	-80.958015	-187500.015625	-187500.015625	-187500.015625	-187500.015625	-187500.015625	-187500.015625	460.000000	441.000000	1019.000000	1608034026.152976
726	11615.351562	-47.072773	-187500.015625	-187500.015625	-187500.015625	-187500.015625	-187500.015625	-187500.015625	460.000000	442.000000	1018.000000	1608034026.152978
727	11596.487305	-55.499378	-187500.015625	-187500.015625	-187500.015625	-187500.015625	-187500.015625	-187500.015625	460.000000	442.000000	1019.000000	1608034026.152979
728	11551.291992	-96.358368	-187500.015625	-187500.015625	-187500.015625	-187500.015625	-187500.015625	-187500.015625	460.000000	442.000000	1018.000000	1608034026.152981
729	11541.300781	-115.066780	-187500.015625	-187500.015625	-187500.015625	-187500.015625	-187500.015625	-187500.015625	460.000000	442.000000	1018.000000	1608034026.152982
730	11589.021484	-77.694664	-187500.015625	-187500.015625	-187500.015625	-187500.015625	-187500.015625	-187500.015625	460.000000	441.000000	1019.000000	1608034026.152984
731	11614.725586	-49.687927	-187500.015625	-187500.015625	-187500.015625	-187500.015625	-187500.015625	-187500.015625	460.000000	442.000000	1018.000000	1608034026.152986
732	11591.971680	-63.233082	-187500.015625	-187500.015625	-187500.015625	-187500.015625	-187500.015625	-187500.015625	460.000000	442.000000	1018.000000	1608034026.152987
733	11551.425781	-95.643112	-187500.015625	-187500.015625	-187500.015625	-187500.015625	-187500.015625	-187500.015625	460.000000	441.000000	1018.000000	1608034026.152989
734	11541.836914	-116.229065	-187500.015625	-187500.015625	-187500.015625	-187500.015625	-187500.015625	-187500.015625	460.000000	442.000000	1018.000000	1608034026.152990
735	11587.188477	-87.104744	-187500.015625	-187500.015625	-187500.015625	-187500.015625	-187500.015625	-187500.015625	460.000000	441.000000	1019.000000	1608034026.152992
736	11618.481445	-51.856045	-187500.015625	-187500.015625	-187500.015625	-187500.015625	-187500.015625	-187500.015625	460.000000	442.000000	1018.000000	1608034026.152994
737	11594.498047	-66.183510	-187500.015625	-187500.015625	-187500.015625	-187500.015625	-187500.015625	-187500.015625	460.000000	442.000000	1018.000000	1608034026.152995
738	11547.357422	-103.957962	-187500.015625	-187500.015625	-187500.015625	-187500.015625	-187500.015625	-187500.015625	460.000000	442.000000	1018.000000	1608034026.152997
739	11538.215820	-118.061913	-187500.015625	-187500.015625	-187500.015625	-187500.015625	-187500.015625	-187500.015625	460.000000	443.000000	1018.000000	1608034026.152999
740	11577.443359	-91.150414	-187500.015625	-187500.015625	-187500.015625	-187500.015625	-187500.015625	-187500.015625	460.000000	441.000000	1018.000000	1608034026.153000
741	11608.601562	-56.236988	-187500.015625	-187500.015625	-187500.015625	-187500.015625	-187500.015625	-187500.015625	460.000000	442.000000	1018.000000	1608034026.153002
742	11591.368164	-61.623756	-187500.015625	-187500.015625	-187500.015625	-187500.015625	-187500.015625	-187500.015625	460.000000	442.000000	1018.000000	1608034026.153004
743	11549.079102	-99.241745	-187500.015625	-187500.015625	-187500.015625	-187500.015625	-187500.015625	-187500.015625	460.000000	442.000000	1018.000000	1608034026.153006
744	11537.478516	-123.806305	-187500.015625	-187500.015625	-187500.015625	-187500.015625	-187500.015625	-187500.015625	460.000000	442.000000	1018.000000	1608034026.153007
745	11580.304688	-91.150414	-187500.015625	-187500.015625	-187500.015625	-187500.015625	-187500.015625	-187500.015625	460.000000	441.000000	1018.000000	1608034026.153014
746	11614.882812	-52.481895	-187500.015625	-187500.015625	-187500.015625	-187500.015625	-187500.015625	-187500.015625	460.000000	442.000000	1018.000000	1608034026.153015
747	11597.582031	-60.036785	-187500.015625	-187500.015625	-187500.015625	-187500.015625	-187500.015625	-187500.015625	460.000000	441.000000	1018.000000	1608034026.153017
748	11551.113281	-100.068756	-187500.015625	-187500.015625	-187500.015625	-187500.015625	-187500.015625	-187500.015625	460.000000	442.000000	1018.000000	1608034026.153018
749	11538.573242	-119.134796	-187500.015625	-187500.015625	-187500.015625	-187500.015625	-187500.015625	-187500.015625	460.000000	442.000000	1018.000000	1608034026.153020
750	11574.760742	-95.888977	-187500.015625	-187500.015625	-187500.015625	-187500.015625	-187500.015625	-187500.015625	460.000000	441.000000	1018.000000	1608034026.153021
751	11610.300781	-58.136887	-187500.015625	-187500.015625	-187500.015625	-187500.015625	-187500.015625	-187500.015625	460.000000	442.000000	1018.000000	1608034026.153023
752	11595.705078	-60.170895	-187500.015625	-187500.015625	-187500.015625	-187500.015625	-187500.015625	-187500.015625	460.000000	442.000000	1018.000000	1608034026.153025
753	11540.831055	-106.528412	-187500.015625	-187500.015625	-187500.015625	-187500.015625	-187500.015625	-187500.015625	460.000000	441.000000	1018.000000	1608034026.153026
754	11532.829102	-122.219337	-187500.015625	-187500.015625	-187500.015625	-187500.015625	-187500.015625	-187500.015625	460.000000	442.000000	1018.000000	1608034026.153028
755	11566.491211	-104.852028	-187500.015625	-187500.015625	-187500.015625	-187500.015625	-187500.015625	-187500.015625	460.000000	442.000000	1018.000000	1608034026.153029
756	11598.610352	-70.609161	-187500.015625	-187500.015625	-187500.015625	-187500.015625	-187500.015625	-187500.015625	460.000000	442.000000	1017.000000	1608034026.153031
757	11589.177734	-66.652901	-187500.015625	-187500.015625	-187500.015625	-187500.015625	-187500.015625	-187500.015625	460.000000	442.000000	1018.000000	1608034026.153033
758	11545.815430	-100.404030	-187500.015625	-187500.015625	-187500.015625	-187500.015625	-187500.015625	-187500.015625	460.000000	441.000000	1018.000000	1608034026.153034
759	11539.467773	-116.877266	-187500.015625	-187500.015625	-187500.015625	-187500.015625	-187500.015625	-187500.015625	460.000000	442.000000	1019.000000	1608034026.153036
760	11574.537109	-96.514832	-187500.015625	-187500.015625	-187500.015625	-187500.015625	-187500.015625	-187500.015625	460.000000	442.000000	1018.000000	1608034026.153038
761	11612.692383	-55.320564	-187500.015625	-187500.015625	-187500.015625	-187500.015625	-187500.015625	-187500.015625	460.000000	442.000000	1017.000000	1608034026.153039
762	11598.499023	-52.727764	-187500.015625	-187500.015625	-187500.015625	-187500.015625	-187500.015625	-187500.015625	460.000000	442.000000	1019.000000	1608034026.153041
763	11552.700195	-93.072662	-187500.015625	-187500.015625	-187500.015625	-187500.015625	-187500.015625	-187500.015625	460.000000	441.000000	1018.000000	1608034026.153042
764	11535.824219	-117.547821	-187500.015625	-187500.015625	-187500.015625	-187500.015625	-187500.015625	-187500.015625	460.000000	442.000000	1018.000000	1608034026.153044
765	11573.128906	-96.090149	-187500.015625	-187500.015625	-187500.015625	-187500.015625	-187500.015625	-187500.015625	460.000000	442.000000	1019.000000	1608034026.153046
766	11612.200195	-57.600445	-187500.015625	-187500.015625	-187500.015625	-187500.015625	-187500.015625	-187500.015625	460.000000	442.000000	1018.000000	1608034026.153047
767	11600.800781	-58.807438	-187500.015625	-187500.015625	-187500.015625	-187500.015625	-187500.015625	-187500.015625	460.000000	442.000000	1019.000000	1608034026.153049
768	11556.097656	-97.140678	-187500.015625	-187500.015625	-187500.015625	-187500.015625	-187500.015625	-187500.015625	460.000000	442.000000	1018.000000	1608034026.153051
769	11550.040039	-110.909355	-187500.015625	-187500.015625	-187500.015625	-187500.015625	-187500.015625	-187500.015625	460.000000	442.000000	1019.000000	1608034026.153053
770	11589.959961	-81.941490	-187500.015625	-187500.015625	-187500.015625	-187500.015625	-187500.015625	-187500.015625	460.000000	442.000000	1018.000000	1608034026.153054
771	11623.129883	-46.513977	-187500.015625	-187500.015625	-187500.015625	-187500.015625	-187500.015625	-187500.015625	460.000000	442.000000	1018.000000	1608034026.153056
772	11612.311523	-43.831768	-187500.015625	-187500.015625	-187500.015625	-187500.015625	-187500.015625	-187500.015625	459.000000	442.000000	1018.000000	1608034026.153058
773	11564.367188	-80.131004	-187500.015625	-187500.015625	-187500.015625	-187500.015625	-187500.015625	-187500.015625	460.000000	442.000000	1018.000000	1608034026.153059
774	11543.625000	-107.176613	-187500.015625	-187500.015625	-187500.015625	-187500.015625	-187500.015625	-187500.015625	460.000000	442.000000	1019.000000	1608034026.153061
775	11571.944336	-95.352539	-187500.015625	-187500.015625	-187500.015625	-187500.015625	-187500.015625	-187500.015625	460.000000	441.000000	1018.000000	1608034026.153062
776	11602.052734	-67.256393	-187500.015625	-187500.015625	-187500.015625	-187500.015625	-187500.015625	-187500.015625	460.000000	442.000000	1019.000000	1608034026.153064
777	11593.536133	-67.770485	-187500.015625	-187500.015625	-187500.015625	-187500.015625	-187500.015625	-187500.015625	460.000000	442.000000	1019.000000	1608034026.153065
778	11558.779297	-93.877327	-187500.015625	-187500.015625	-187500.015625	-187500.015625	-187500.015625	-187500.015625	460.000000	442.000000	1018.000000	1608034026.153067
779	11540.786133	-118.665405	-187500.015625	-187500.015625	-187500.015625	-187500.015625	-187500.015625	-187500.015625	460.000000	441.000000	1019.000000	1608034026.153068
780	11569.106445	-105.410820	-187500.015625	-187500.015625	-187500.015625	-187500.015625	-187500.015625	-187500.015625	460.000000	442.000000	1017.000000	1608034026.153070
781	11604.444336	-71.570282	-187500.015625	-187500.015625	-187500.015625	-187500.015625	-187500.015625	-187500.015625	460.000000	441.000000	1019.000000	1608034026.153072
782	11595.660156	-67.144638	-187500.015625	-187500.015625	-187500.015625	-187500.015625	-187500.015625	-187500.015625	460.000000	442.000000	1017.000000	1608034026.153075
783	11553.571289	-99.152336	-187500.015625	-187500.015625	-187500.015625	-187500.015625	-187500.015625	-187500.015625	460.000000	442.000000	1019.000000	1608034026.153076
784	11533.991211	-128.433121	-187500.015625	-187500.015625	-187500.015625	-187500.015625	-187500.015625	-187500.015625	460.000000	443.000000	1018.000000	1608034026.153078
785	11570.469727	-105.589638	-187500.015625	-187500.015625	-187500.015625	-187500.015625	-187500.015625	-187500.015625	460.000000	442.000000	1018.000000	1608034026.153079
786	11606.992188	-65.021225	-187500.015625	-187500.015625	-187500.015625	-187500.015625	-187500.015625	-187500.015625	460.000000	442.000000	1019.000000	1608034026.153081
787	11598.096680	-64.082451	-187500.015625	-187500.015625	-187500.015625	-187500.015625	-187500.015625	-187500.015625	460.000000	442.000000	1018.000000	1608034026.153082
788	11555.315430	-98.392372	-187500.015625	-187500.015625	-187500.015625	-187500.015625	-187500.015625	-187500.015625	460.000000	441.000000	1018.000000	1608034026.153084
789	11537.165039	-118.687759	-187500.015625	-187500.015625	-187500.015625	-187500.015625	-187500.015625	-187500.015625	460.000000	442.000000	1019.000000	1608034026.153086
790	11574.873047	-94.391411	-187500.015625	-187500.015625	-187500.015625	-187500.015625	-187500.015625	-187500.015625	460.000000	441.000000	1019.000000	1608034026.153087
791	11613.988281	-57.064003	-187500.015625	-187500.015625	-187500.015625	-187500.015625	-187500.015625	-187500.015625	460.000000	442.000000	1018.000000	1608034026.153090
792	11601.829102	-58.248646	-187500.015625	-187500.015625	-187500.015625	-187500.015625	-187500.015625	-187500.015625	460.000000	442.000000	1018.000000	1608034026.153091
793	11555.695312	-96.201904	-187500.015625	-187500.015625	-187500.015625	-187500.015625	-187500.015625	-187500.015625	460.000000	442.000000	1018.000000	1608034026.153093
794	11536.427734	-122.733421	-187500.015625	-187500.015625	-187500.015625	-187500.015625	-187500.015625	-187500.015625	460.000000	443.000000	1018.000000	1608034026.153094
795	11573.040039	-103.533279	-187500.015625	-187500.015625	-187500.015625	-187500.015625	-187500.015625	-187500.015625	460.000000	442.000000	1018.000000	1608034026.153096
796	11618.726562	-57.019299	-187500.015625	-187500.015625	-187500.015625	-187500.015625	-187500.015625	-187500.015625	460.000000	441.000000	1019.000000	1608034026.153098
797	11604.444336	-58.941547	-187500.015625	-187500.015625	-187500.015625	-187500.015625	-187500.015625	-187500.015625	460.000000	442.000000	1019.000000	1608034026.153099
798	11554.108398	-92.916199	-187500.015625	-187500.015625	-187500.015625	-187500.015625	-187500.015625	-187500.015625	460.000000	442.000000	1018.000000	1608034026.153101
799	11533.030273	-116.050255	-187500.015625	-187500.015625	-187500.015625	-187500.015625	-187500.015625	-187500.015625	460.000000	443.000000	1018.000000	1608034026.153102
800	11569.709961	-95.464294	-187500.015625	-187500.015625	-187500.015625	-187500.015625	-187500.015625	-187500.015625	460.000000	442.000000	1018.000000	1608034026.153104
801	11612.692383	-54.985291	-187500.015625	-187500.015625	-187500.015625	-187500.015625	-187500.015625	-187500.015625	460.000000	442.000000	1018.000000	1608034026.153105
802	11605.673828	-48.927967	-187500.015625	-187500.015625	-187500.015625	-187500.015625	-187500.015625	-187500.015625	460.000000	442.000000	1018.000000	1608034026.153107
803	11556.097656	-88.088219	-187500.015625	-187500.015625	-187500.015625	-187500.015625	-187500.015625	-187500.015625	460.000000	441.000000	1019.000000	1608034026.153109
804	11538.037109	-113.770378	-187500.015625	-187500.015625	-187500.015625	-187500.015625	-187500.015625	-187500.015625	460.000000	442.000000	1018.000000	1608034026.153111
805	11567.206055	-101.342804	-187500.015625	-187500.015625	-187500.015625	-187500.015625	-187500.015625	-187500.015625	460.000000	442.000000	1019.000000	1608034026.153112
806	11606.657227	-63.389545	-187500.015625	-187500.015625	-187500.015625	-187500.015625	-187500.015625	-187500.015625	460.000000	442.000000	1019.000000	1608034026.153114
807	11610.166016	-50.045555	-187500.015625	-187500.015625	-187500.015625	-187500.015625	-187500.015625	-187500.015625	460.000000	442.000000	1018.000000	1608034026.153116
808	11562.624023	-90.323395	-187500.015625	-187500.015625	-187500.015625	-187500.015625	-187500.015625	-187500.015625	460.000000	441.000000	1019.000000	1608034026.153117
809	11531.264648	-123.001648	-187500.015625	-187500.015625	-187500.015625	-187500.015625	-187500.015625	-187500.015625	460.000000	443.000000	1018.000000	1608034026.153119
810	11565.261719	-102.795670	-187500.015625	-187500.015625	-187500.015625	-187500.015625	-187500.015625	-187500.015625	460.000000	441.000000	1019.000000	1608034026.153120
811	11608.624023	-59.545044	-187500.015625	-187500.015625	-187500.015625	-187500.015625	-187500.015625	-187500.015625	460.000000	442.000000	1018.000000	1608034026.153122
812	11610.479492	-45.843426	-187500.015625	-187500.015625	-187500.015625	-187500.015625	-187500.015625	-187500.015625	460.000000	442.000000	1019.000000	1608034026.153123
813	11565.775391	-80.667442	-187500.015625	-187500.015625	-187500.015625	-187500.015625	-187500.015625	-187500.015625	460.000000	441.000000	1018.000000	1608034026.153125
814	11543.871094	-108.003624	-187500.015625	-187500.015625	-187500.015625	-187500.015625	-187500.015625	-187500.015625	460.000000	442.000000	1018.000000	1608034026.153126
815	11572.705078	-93.922028	-187500.015625	-187500.015625	-187500.015625	-187500.015625	-187500.015625	-187500.015625	460.000000	442.000000	1018.000000	1608034026.153129
816	11614.301758	-55.946415	-187500.015625	-187500.015625	-187500.015625	-187500.015625	-187500.015625	-187500.015625	460.000000	442.000000	1019.000000	1608034026.153130
817	11602.500000	-56.594616	-187500.015625	-187500.015625	-187500.015625	-187500.015625	-187500.015625	-187500.015625	460.000000	442.000000	1019.000000	1608034026.153132
818	11562.556641	-83.997856	-187500.015625	-187500.015625	-187500.015625	-187500.015625	-187500.015625	-187500.015625	460.000000	441.000000	1019.000000	1608034026.153134
819	11543.916016	-110.283501	-187500.015625	-187500.015625	-187500.015625	-187500.015625	-187500.015625	-187500.015625	460.000000	442.000000	1019.000000	1608034026.153135
820	11572.793945	-99.219391	-187500.015625	-187500.015625	-187500.015625	-187500.015625	-187500.015625	-187500.015625	460.000000	442.000000	1019.000000	1608034026.153137
821	11619.106445	-52.884224	-187500.015625	-187500.015625	-187500.015625	-187500.015625	-187500.015625	-187500.015625	460.000000	442.000000	1018.000000	1608034026.153138
822	11609.473633	-52.727764	-187500.015625	-187500.015625	-187500.015625	-187500.015625	-187500.015625	-187500.015625	460.000000	442.000000	1018.000000	1608034026.153140
823	11561.796875	-89.608139	-187500.015625	-187500.015625	-187500.015625	-187500.015625	-187500.015625	-187500.015625	460.000000	441.000000	1019.000000	1608034026.153141
824	11529.878906	-121.191154	-187500.015625	-187500.015625	-187500.015625	-187500.015625	-187500.015625	-187500.015625	460.000000	443.000000	1018.000000	1608034026.153143
825	11553.527344	-114.150352	-187500.015625	-187500.015625	-187500.015625	-187500.015625	-187500.015625	-187500.015625	460.000000	441.000000	1019.000000	1608034026.153144
826	11598.967773	-69.446869	-187500.015625	-187500.015625	-187500.015625	-187500.015625	-187500.015625	-187500.015625	460.000000	442.000000	1017.000000	1608034026.153146
827	11602.656250	-51.431362	-187500.015625	-187500.015625	-187500.015625	-187500.015625	-187500.015625	-187500.015625	460.000000	442.000000	1019.000000	1608034026.153148
828	11561.529297	-81.561516	-187500.015625	-187500.015625	-187500.015625	-187500.015625	-187500.015625	-187500.015625	460.000000	442.000000	1018.000000	1608034026.153149
829	11529.342773	-117.056084	-187500.015625	-187500.015625	-187500.015625	-187500.015625	-187500.015625	-187500.015625	460.000000	442.000000	1019.000000	1608034026.153151
830	11557.348633	-104.092072	-187500.015625	-187500.015625	-187500.015625	-187500.015625	-187500.015625	-187500.015625	460.000000	442.000000	1018.000000	1608034026.153152
831	11602.812500	-62.562531	-187500.015625	-187500.015625	-187500.015625	-187500.015625	-187500.015625	-187500.015625	460.000000	442.000000	1019.000000	1608034026.153154
832	11593.246094	-60.461468	-187500.015625	-187500.015625	-187500.015625	-187500.015625	-187500.015625	-187500.015625	460.000000	442.000000	1019.000000	1608034026.153156
833	11552.297852	-89.697548	-187500.015625	-187500.015625	-187500.015625	-187500.015625	-187500.015625	-187500.015625	460.000000	442.000000	1018.000000	1608034026.153157
834	11528.760742	-116.251419	-187500.015625	-187500.015625	-187500.015625	-187500.015625	-187500.015625	-187500.015625	460.000000	442.000000	1019.000000	1608034026.153159
835	11560.679688	-100.962830	-187500.015625	-187500.015625	-187500.015625	-187500.015625	-187500.015625	-187500.015625	460.000000	441.000000	1018.000000	1608034026.153160
836	11602.521484	-63.389545	-187500.015625	-187500.015625	-187500.015625	-187500.015625	-187500.015625	-187500.015625	460.000000	441.000000	1019.000000	1608034026.153162
837	11599.080078	-54.851177	-187500.015625	-187500.015625	-187500.015625	-187500.015625	-187500.015625	-187500.015625	460.000000	442.000000	1019.000000	1608034026.153163
838	11557.125977	-87.305908	-187500.015625	-187500.015625	-187500.015625	-187500.015625	-187500.015625	-187500.015625	460.000000	441.000000	1019.000000	1608034026.153166
839	11525.095703	-124.186287	-187500.015625	-187500.015625	-187500.015625	-187500.015625	-187500.015625	-187500.015625	460.000000	442.000000	1018.000000	1608034026.153167
840	11556.455078	-109.076508	-187500.015625	-187500.015625	-187500.015625	-187500.015625	-187500.015625	-187500.015625	460.000000	442.000000	1018.000000	1608034026.153169
841	11604.243164	-62.517826	-187500.015625	-187500.015625	-187500.015625	-187500.015625	-187500.015625	-187500.015625	460.000000	442.000000	1018.000000	1608034026.153170
842	11599.951172	-56.058174	-187500.015625	-187500.015625	-187500.015625	-187500.015625	-187500.015625	-187500.015625	460.000000	442.000000	1018.000000	1608034026.632157
843	11553.884766	-90.211639	-187500.015625	-187500.015625	-187500.015625	-187500.015625	-187500.015625	-187500.015625	460.000000	441.000000	1019.000000	1608034026.632266
844	11527.509766	-118.017204	-187500.015625	-187500.015625	-187500.015625	-187500.015625	-187500.015625	-187500.015625	460.000000	442.000000	1019.000000	1608034026.632268
845	11558.891602	-100.784012	-187500.015625	-187500.015625	-187500.015625	-187500.015625	-187500.015625	-187500.015625	460.000000	442.000000	1019.000000	1608034026.632270
846	11598.118164	-64.820053	-187500.015625	-187500.015625	-187500.015625	-187500.015625	-187500.015625	-187500.015625	460.000000	442.000000	1019.000000	1608034026.632271
847	11599.638672	-54.739422	-187500.015625	-187500.015625	-187500.015625	-187500.015625	-187500.015625	-187500.015625	460.000000	442.000000	1018.000000	1608034026.632273
848	11555.158203	-91.239815	-187500.015625	-187500.015625	-187500.015625	-187500.015625	-187500.015625	-187500.015625	460.000000	441.000000	1019.000000	1608034026.632275
849	11526.995117	-122.688721	-187500.015625	-187500.015625	-187500.015625	-187500.015625	-187500.015625	-187500.015625	460.000000	442.000000	1018.000000	1608034026.632276
850	11544.519531	-118.531296	-187500.015625	-187500.015625	-187500.015625	-187500.015625	-187500.015625	-187500.015625	460.000000	442.000000	1019.000000	1608034026.632278
851	11594.251953	-67.032883	-187500.015625	-187500.015625	-187500.015625	-187500.015625	-187500.015625	-187500.015625	460.000000	442.000000	1019.000000	1608034026.632280
852	11597.403320	-50.447884	-187500.015625	-187500.015625	-187500.015625	-187500.015625	-187500.015625	-187500.015625	460.000000	442.000000	1018.000000	1608034026.632282
853	11547.268555	-92.424461	-187500.015625	-187500.015625	-187500.015625	-187500.015625	-187500.015625	-187500.015625	460.000000	442.000000	1019.000000	1608034026.632283
854	11511.438477	-131.696472	-187500.015625	-187500.015625	-187500.015625	-187500.015625	-187500.015625	-187500.015625	460.000000	443.000000	1018.000000	1608034026.632285
855	11543.848633	-115.089127	-187500.015625	-187500.015625	-187500.015625	-187500.015625	-187500.015625	-187500.015625	460.000000	442.000000	1019.000000	1608034026.632287
856	11594.050781	-70.653862	-187500.015625	-187500.015625	-187500.015625	-187500.015625	-187500.015625	-187500.015625	460.000000	442.000000	1018.000000	1608034026.632288
857	11591.704102	-58.270996	-187500.015625	-187500.015625	-187500.015625	-187500.015625	-187500.015625	-187500.015625	460.000000	442.000000	1019.000000	1608034026.632290
858	11547.759766	-92.290352	-187500.015625	-187500.015625	-187500.015625	-187500.015625	-187500.015625	-187500.015625	460.000000	442.000000	1018.000000	1608034026.632292
859	11516.870117	-124.298050	-187500.015625	-187500.015625	-187500.015625	-187500.015625	-187500.015625	-187500.015625	460.000000	442.000000	1018.000000	1608034026.632293
860	11548.296875	-108.562416	-187500.015625	-187500.015625	-187500.015625	-187500.015625	-187500.015625	-187500.015625	460.000000	442.000000	1018.000000	1608034026.632295
861	11601.225586	-61.288483	-187500.015625	-187500.015625	-187500.015625	-187500.015625	-187500.015625	-187500.015625	460.000000	442.000000	1018.000000	1608034026.632299
862	11601.605469	-49.889091	-187500.015625	-187500.015625	-187500.015625	-187500.015625	-187500.015625	-187500.015625	460.000000	442.000000	1019.000000	1608034026.632300
863	11550.978516	-90.524559	-187500.015625	-187500.015625	-187500.015625	-187500.015625	-187500.015625	-187500.015625	460.000000	442.000000	1018.000000	1608034026.632302
864	11519.820312	-126.332054	-187500.015625	-187500.015625	-187500.015625	-187500.015625	-187500.015625	-187500.015625	460.000000	442.000000	1019.000000	1608034026.632304
865	11547.782227	-109.903526	-187500.015625	-187500.015625	-187500.015625	-187500.015625	-187500.015625	-187500.015625	460.000000	442.000000	1018.000000	1608034026.632305
866	11596.621094	-66.116455	-187500.015625	-187500.015625	-187500.015625	-187500.015625	-187500.015625	-187500.015625	460.000000	442.000000	1019.000000	1608034026.632307
867	11598.118164	-53.577129	-187500.015625	-187500.015625	-187500.015625	-187500.015625	-187500.015625	-187500.015625	460.000000	442.000000	1018.000000	1608034026.632308
868	11558.489258	-84.087257	-187500.015625	-187500.015625	-187500.015625	-187500.015625	-187500.015625	-187500.015625	460.000000	441.000000	1018.000000	1608034026.632310
869	11529.051758	-116.385529	-187500.015625	-187500.015625	-187500.015625	-187500.015625	-187500.015625	-187500.015625	460.000000	442.000000	1019.000000	1608034026.632311
870	11551.895508	-107.534241	-187500.015625	-187500.015625	-187500.015625	-187500.015625	-187500.015625	-187500.015625	460.000000	442.000000	1018.000000	1608034026.632313
871	11598.945312	-66.697601	-187500.015625	-187500.015625	-187500.015625	-187500.015625	-187500.015625	-187500.015625	460.000000	441.000000	1018.000000	1608034026.632315
872	11601.270508	-55.342918	-187500.015625	-187500.015625	-187500.015625	-187500.015625	-187500.015625	-187500.015625	460.000000	442.000000	1019.000000	1608034026.632316
873	11559.963867	-84.064911	-187500.015625	-187500.015625	-187500.015625	-187500.015625	-187500.015625	-187500.015625	460.000000	442.000000	1018.000000	1608034026.632318
874	11529.878906	-114.239761	-187500.015625	-187500.015625	-187500.015625	-187500.015625	-187500.015625	-187500.015625	460.000000	442.000000	1019.000000	1608034026.632319
875	11548.475586	-111.334038	-187500.015625	-187500.015625	-187500.015625	-187500.015625	-187500.015625	-187500.015625	460.000000	442.000000	1018.000000	1608034026.632321
876	11590.563477	-75.928871	-187500.015625	-187500.015625	-187500.015625	-187500.015625	-187500.015625	-187500.015625	460.000000	442.000000	1018.000000	1608034026.632322
877	11591.748047	-64.395370	-187500.015625	-187500.015625	-187500.015625	-187500.015625	-187500.015625	-187500.015625	460.000000	442.000000	1018.000000	1608034026.632324
878	11564.747070	-83.237892	-187500.015625	-187500.015625	-187500.015625	-187500.015625	-187500.015625	-187500.015625	460.000000	442.000000	1017.000000	1608034026.632326
879	11535.735352	-110.618782	-187500.015625	-187500.015625	-187500.015625	-187500.015625	-187500.015625	-187500.015625	460.000000	442.000000	1018.000000	1608034026.632328
880	11555.225586	-108.450661	-187500.015625	-187500.015625	-187500.015625	-187500.015625	-187500.015625	-187500.015625	460.000000	442.000000	1018.000000	1608034026.632329
881	11603.572266	-68.910423	-187500.015625	-187500.015625	-187500.015625	-187500.015625	-187500.015625	-187500.015625	460.000000	442.000000	1019.000000	1608034026.632331
882	11612.200195	-49.240891	-187500.015625	-187500.015625	-187500.015625	-187500.015625	-187500.015625	-187500.015625	460.000000	442.000000	1019.000000	1608034026.632332
883	11568.569336	-80.689796	-187500.015625	-187500.015625	-187500.015625	-187500.015625	-187500.015625	-187500.015625	460.000000	441.000000	1018.000000	1608034026.632334
884	11536.249023	-113.591560	-187500.015625	-187500.015625	-187500.015625	-187500.015625	-187500.015625	-187500.015625	460.000000	443.000000	1017.000000	1608034026.632336
885	11551.493164	-114.463280	-187500.015625	-187500.015625	-187500.015625	-187500.015625	-187500.015625	-187500.015625	460.000000	442.000000	1019.000000	1608034026.632338
886	11591.010742	-81.449753	-187500.015625	-187500.015625	-187500.015625	-187500.015625	-187500.015625	-187500.015625	460.000000	442.000000	1017.000000	1608034026.632340
887	11607.439453	-52.280727	-187500.015625	-187500.015625	-187500.015625	-187500.015625	-187500.015625	-187500.015625	460.000000	442.000000	1019.000000	1608034026.632342
888	11571.922852	-79.080467	-187500.015625	-187500.015625	-187500.015625	-187500.015625	-187500.015625	-187500.015625	460.000000	441.000000	1018.000000	1608034026.632343
889	11533.946289	-116.251419	-187500.015625	-187500.015625	-187500.015625	-187500.015625	-187500.015625	-187500.015625	460.000000	442.000000	1018.000000	1608034026.632344
890	11552.074219	-113.636261	-187500.015625	-187500.015625	-187500.015625	-187500.015625	-187500.015625	-187500.015625	460.000000	442.000000	1018.000000	1608034026.632346
891	11596.643555	-72.464355	-187500.015625	-187500.015625	-187500.015625	-187500.015625	-187500.015625	-187500.015625	460.000000	441.000000	1019.000000	1608034026.632348
892	11599.884766	-61.109669	-187500.015625	-187500.015625	-187500.015625	-187500.015625	-187500.015625	-187500.015625	460.000000	442.000000	1018.000000	1608034026.632349
893	11559.070312	-92.692680	-187500.015625	-187500.015625	-187500.015625	-187500.015625	-187500.015625	-187500.015625	460.000000	441.000000	1019.000000	1608034026.632351
894	11526.570312	-121.749947	-187500.015625	-187500.015625	-187500.015625	-187500.015625	-187500.015625	-187500.015625	460.000000	442.000000	1019.000000	1608034026.632353
895	11542.194336	-123.538086	-187500.015625	-187500.015625	-187500.015625	-187500.015625	-187500.015625	-187500.015625	460.000000	441.000000	1020.000000	1608034026.632354
896	11584.193359	-89.272865	-187500.015625	-187500.015625	-187500.015625	-187500.015625	-187500.015625	-187500.015625	460.000000	442.000000	1018.000000	1608034026.632356
897	11602.588867	-54.448849	-187500.015625	-187500.015625	-187500.015625	-187500.015625	-187500.015625	-187500.015625	460.000000	442.000000	1019.000000	1608034026.632357
898	11567.742188	-75.571243	-187500.015625	-187500.015625	-187500.015625	-187500.015625	-187500.015625	-187500.015625	460.000000	441.000000	1018.000000	1608034026.632359
899	11529.856445	-115.379700	-187500.015625	-187500.015625	-187500.015625	-187500.015625	-187500.015625	-187500.015625	460.000000	442.000000	1018.000000	1608034026.632361
900	11543.848633	-117.614876	-187500.015625	-187500.015625	-187500.015625	-187500.015625	-187500.015625	-187500.015625	460.000000	442.000000	1019.000000	1608034026.632362
901	11588.015625	-81.427399	-187500.015625	-187500.015625	-187500.015625	-187500.015625	-187500.015625	-187500.015625	460.000000	442.000000	1018.000000	1608034026.632364
902	11599.281250	-63.613064	-187500.015625	-187500.015625	-187500.015625	-187500.015625	-187500.015625	-187500.015625	460.000000	442.000000	1019.000000	1608034026.632365
903	11562.355469	-89.004646	-187500.015625	-187500.015625	-187500.015625	-187500.015625	-187500.015625	-187500.015625	460.000000	441.000000	1018.000000	1608034026.632367
904	11522.502930	-126.264999	-187500.015625	-187500.015625	-187500.015625	-187500.015625	-187500.015625	-187500.015625	460.000000	442.000000	1019.000000	1608034026.632368
905	11540.339844	-125.527390	-187500.015625	-187500.015625	-187500.015625	-187500.015625	-187500.015625	-187500.015625	460.000000	442.000000	1018.000000	1608034026.632370
906	11590.899414	-84.355484	-187500.015625	-187500.015625	-187500.015625	-187500.015625	-187500.015625	-187500.015625	460.000000	441.000000	1019.000000	1608034026.632372
907	11598.386719	-66.854065	-187500.015625	-187500.015625	-187500.015625	-187500.015625	-187500.015625	-187500.015625	460.000000	443.000000	1018.000000	1608034026.632373
908	11558.935547	-91.955070	-187500.015625	-187500.015625	-187500.015625	-187500.015625	-187500.015625	-187500.015625	460.000000	442.000000	1018.000000	1608034026.632375
909	11524.648438	-126.466164	-187500.015625	-187500.015625	-187500.015625	-187500.015625	-187500.015625	-187500.015625	460.000000	442.000000	1018.000000	1608034026.632377
910	11558.600586	-110.507019	-187500.015625	-187500.015625	-187500.015625	-187500.015625	-187500.015625	-187500.015625	460.000000	442.000000	1018.000000	1608034026.632379
911	11598.587891	-79.147522	-187500.015625	-187500.015625	-187500.015625	-187500.015625	-187500.015625	-187500.015625	460.000000	441.000000	1019.000000	1608034026.632380
912	11603.058594	-67.859894	-187500.015625	-187500.015625	-187500.015625	-187500.015625	-187500.015625	-187500.015625	460.000000	442.000000	1018.000000	1608034026.632382
913	11568.525391	-89.786957	-187500.015625	-187500.015625	-187500.015625	-187500.015625	-187500.015625	-187500.015625	460.000000	442.000000	1018.000000	1608034026.632384
914	11532.672852	-122.375793	-187500.015625	-187500.015625	-187500.015625	-187500.015625	-187500.015625	-187500.015625	460.000000	442.000000	1018.000000	1608034026.632385
915	11549.749023	-115.245590	-187500.015625	-187500.015625	-187500.015625	-187500.015625	-187500.015625	-187500.015625	460.000000	442.000000	1018.000000	1608034026.632387
916	11596.442383	-75.906525	-187500.015625	-187500.015625	-187500.015625	-187500.015625	-187500.015625	-187500.015625	460.000000	442.000000	1018.000000	1608034026.632388
917	11605.337891	-60.282654	-187500.015625	-187500.015625	-187500.015625	-187500.015625	-187500.015625	-187500.015625	460.000000	442.000000	1018.000000	1608034026.632390
918	11572.793945	-84.064911	-187500.015625	-187500.015625	-187500.015625	-187500.015625	-187500.015625	-187500.015625	460.000000	441.000000	1019.000000	1608034026.632392
919	11532.381836	-123.426331	-187500.015625	-187500.015625	-187500.015625	-187500.015625	-187500.015625	-187500.015625	460.000000	443.000000	1018.000000	1608034026.632393
920	11542.797852	-121.749947	-187500.015625	-187500.015625	-187500.015625	-187500.015625	-187500.015625	-187500.015625	460.000000	441.000000	1019.000000	1608034026.632395
921	11588.574219	-81.941490	-187500.015625	-187500.015625	-187500.015625	-187500.015625	-187500.015625	-187500.015625	460.000000	441.000000	1019.000000	1608034026.632396
922	11598.297852	-64.305969	-187500.015625	-187500.015625	-187500.015625	-187500.015625	-187500.015625	-187500.015625	460.000000	442.000000	1018.000000	1608034026.632398
923	11570.759766	-83.349655	-187500.015625	-187500.015625	-187500.015625	-187500.015625	-187500.015625	-187500.015625	460.000000	441.000000	1019.000000	1608034026.632400
924	11545.345703	-110.149391	-187500.015625	-187500.015625	-187500.015625	-187500.015625	-187500.015625	-187500.015625	460.000000	442.000000	1018.000000	1608034026.632401
925	11554.599609	-114.083298	-187500.015625	-187500.015625	-187500.015625	-187500.015625	-187500.015625	-187500.015625	460.000000	442.000000	1019.000000	1608034026.632403
926	11601.091797	-73.336067	-187500.015625	-187500.015625	-187500.015625	-187500.015625	-187500.015625	-187500.015625	460.000000	441.000000	1018.000000	1608034026.632404
927	11614.949219	-49.419704	-187500.015625	-187500.015625	-187500.015625	-187500.015625	-187500.015625	-187500.015625	460.000000	442.000000	1019.000000	1608034026.632406
928	11571.922852	-80.131004	-187500.015625	-187500.015625	-187500.015625	-187500.015625	-187500.015625	-187500.015625	460.000000	442.000000	1019.000000	1608034026.632408
929	11532.180664	-118.285431	-187500.015625	-187500.015625	-187500.015625	-187500.015625	-187500.015625	-187500.015625	460.000000	442.000000	1018.000000	1608034026.632409
930	11545.770508	-119.246552	-187500.015625	-187500.015625	-187500.015625	-187500.015625	-187500.015625	-187500.015625	460.000000	442.000000	1019.000000	1608034026.632411
931	11596.688477	-78.879303	-187500.015625	-187500.015625	-187500.015625	-187500.015625	-187500.015625	-187500.015625	460.000000	441.000000	1019.000000	1608034026.632413
932	11600.622070	-65.602371	-187500.015625	-187500.015625	-187500.015625	-187500.015625	-187500.015625	-187500.015625	460.000000	442.000000	1018.000000	1608034026.632414
933	11566.491211	-90.077530	-187500.015625	-187500.015625	-187500.015625	-187500.015625	-187500.015625	-187500.015625	460.000000	442.000000	1019.000000	1608034026.632416
934	11533.030273	-124.476860	-187500.015625	-187500.015625	-187500.015625	-187500.015625	-187500.015625	-187500.015625	460.000000	442.000000	1018.000000	1608034026.632418
935	11548.050781	-120.900581	-187500.015625	-187500.015625	-187500.015625	-187500.015625	-187500.015625	-187500.015625	460.000000	442.000000	1019.000000	1608034026.632419
936	11595.436523	-77.359383	-187500.015625	-187500.015625	-187500.015625	-187500.015625	-187500.015625	-187500.015625	460.000000	442.000000	1018.000000	1608034026.632421
937	11614.345703	-47.072773	-187500.015625	-187500.015625	-187500.015625	-187500.015625	-187500.015625	-187500.015625	460.000000	442.000000	1019.000000	1608034026.632422
938	11581.914062	-67.569321	-187500.015625	-187500.015625	-187500.015625	-187500.015625	-187500.015625	-187500.015625	460.000000	442.000000	1018.000000	1608034026.632424
939	11536.986328	-110.238800	-187500.015625	-187500.015625	-187500.015625	-187500.015625	-187500.015625	-187500.015625	460.000000	442.000000	1018.000000	1608034026.632426
940	11551.694336	-113.770378	-187500.015625	-187500.015625	-187500.015625	-187500.015625	-187500.015625	-187500.015625	460.000000	442.000000	1019.000000	1608034026.632427
941	11602.923828	-71.726746	-187500.015625	-187500.015625	-187500.015625	-187500.015625	-187500.015625	-187500.015625	460.000000	442.000000	1018.000000	1608034026.632429
942	11612.781250	-51.230198	-187500.015625	-187500.015625	-187500.015625	-187500.015625	-187500.015625	-187500.015625	460.000000	441.000000	1019.000000	1608034026.632430
943	11578.940430	-76.979408	-187500.015625	-187500.015625	-187500.015625	-187500.015625	-187500.015625	-187500.015625	460.000000	442.000000	1018.000000	1608034026.632432
944	11534.549805	-119.157143	-187500.015625	-187500.015625	-187500.015625	-187500.015625	-187500.015625	-187500.015625	460.000000	442.000000	1019.000000	1608034026.632433
945	11536.450195	-128.164902	-187500.015625	-187500.015625	-187500.015625	-187500.015625	-187500.015625	-187500.015625	460.000000	442.000000	1018.000000	1608034026.632435
946	11579.834961	-95.218430	-187500.015625	-187500.015625	-187500.015625	-187500.015625	-187500.015625	-187500.015625	460.000000	441.000000	1018.000000	1608034026.632437
947	11595.458984	-68.932777	-187500.015625	-187500.015625	-187500.015625	-187500.015625	-187500.015625	-187500.015625	460.000000	442.000000	1018.000000	1608034026.632438
948	11572.212891	-78.968712	-187500.015625	-187500.015625	-187500.015625	-187500.015625	-187500.015625	-187500.015625	459.000000	442.000000	1018.000000	1608034026.632440
949	11529.275391	-117.436058	-187500.015625	-187500.015625	-187500.015625	-187500.015625	-187500.015625	-187500.015625	460.000000	442.000000	1018.000000	1608034026.632442
950	11538.260742	-121.884056	-187500.015625	-187500.015625	-187500.015625	-187500.015625	-187500.015625	-187500.015625	460.000000	441.000000	1019.000000	1608034026.632443
951	11582.762695	-86.881226	-187500.015625	-187500.015625	-187500.015625	-187500.015625	-187500.015625	-187500.015625	460.000000	442.000000	1018.000000	1608034026.632445
952	11596.173828	-65.244743	-187500.015625	-187500.015625	-187500.015625	-187500.015625	-187500.015625	-187500.015625	460.000000	442.000000	1019.000000	1608034026.632446
953	11565.194336	-82.746155	-187500.015625	-187500.015625	-187500.015625	-187500.015625	-187500.015625	-187500.015625	460.000000	442.000000	1018.000000	1608034026.632448
954	11520.245117	-122.442848	-187500.015625	-187500.015625	-187500.015625	-187500.015625	-187500.015625	-187500.015625	460.000000	442.000000	1019.000000	1608034026.632450
955	11538.618164	-118.330132	-187500.015625	-187500.015625	-187500.015625	-187500.015625	-187500.015625	-187500.015625	460.000000	442.000000	1018.000000	1608034026.632452
956	11585.333008	-81.270943	-187500.015625	-187500.015625	-187500.015625	-187500.015625	-187500.015625	-187500.015625	460.000000	442.000000	1019.000000	1608034026.632454
957	11610.032227	-52.459541	-187500.015625	-187500.015625	-187500.015625	-187500.015625	-187500.015625	-187500.015625	460.000000	442.000000	1018.000000	1608034026.632455
958	11575.587891	-75.548897	-187500.015625	-187500.015625	-187500.015625	-187500.015625	-187500.015625	-187500.015625	460.000000	442.000000	1018.000000	1608034026.632457
959	11533.387695	-114.619743	-187500.015625	-187500.015625	-187500.015625	-187500.015625	-187500.015625	-187500.015625	460.000000	441.000000	1019.000000	1608034026.632458
960	11546.888672	-113.412750	-187500.015625	-187500.015625	-187500.015625	-187500.015625	-187500.015625	-187500.015625	460.000000	442.000000	1018.000000	1608034026.632460
961	11598.275391	-72.151428	-187500.015625	-187500.015625	-187500.015625	-187500.015625	-187500.015625	-187500.015625	460.000000	441.000000	1018.000000	1608034026.632461
962	11618.301758	-46.446922	-187500.015625	-187500.015625	-187500.015625	-187500.015625	-187500.015625	-187500.015625	460.000000	442.000000	1019.000000	1608034027.112735
963	11580.750977	-72.151428	-187500.015625	-187500.015625	-187500.015625	-187500.015625	-187500.015625	-187500.015625	460.000000	442.000000	1017.000000	1608034027.112843
964	11540.116211	-111.199928	-187500.015625	-187500.015625	-187500.015625	-187500.015625	-187500.015625	-187500.015625	460.000000	442.000000	1019.000000	1608034027.112845
965	11544.764648	-121.526428	-187500.015625	-187500.015625	-187500.015625	-187500.015625	-187500.015625	-187500.015625	460.000000	443.000000	1018.000000	1608034027.112846
966	11594.050781	-82.947319	-187500.015625	-187500.015625	-187500.015625	-187500.015625	-187500.015625	-187500.015625	460.000000	441.000000	1019.000000	1608034027.112848
967	11608.646484	-58.762733	-187500.015625	-187500.015625	-187500.015625	-187500.015625	-187500.015625	-187500.015625	460.000000	443.000000	1018.000000	1608034027.112850
968	11578.962891	-74.073677	-187500.015625	-187500.015625	-187500.015625	-187500.015625	-187500.015625	-187500.015625	460.000000	441.000000	1019.000000	1608034027.112851
969	11543.803711	-105.500229	-187500.015625	-187500.015625	-187500.015625	-187500.015625	-187500.015625	-187500.015625	460.000000	442.000000	1019.000000	1608034027.112853
970	11545.770508	-116.363174	-187500.015625	-187500.015625	-187500.015625	-187500.015625	-187500.015625	-187500.015625	460.000000	442.000000	1019.000000	1608034027.112855
971	11587.948242	-84.847221	-187500.015625	-187500.015625	-187500.015625	-187500.015625	-187500.015625	-187500.015625	460.000000	442.000000	1018.000000	1608034027.112856
972	11603.707031	-61.891979	-187500.015625	-187500.015625	-187500.015625	-187500.015625	-187500.015625	-187500.015625	460.000000	442.000000	1019.000000	1608034027.112858
973	11577.264648	-79.639259	-187500.015625	-187500.015625	-187500.015625	-187500.015625	-187500.015625	-187500.015625	460.000000	442.000000	1019.000000	1608034027.112859
974	11534.707031	-119.805344	-187500.015625	-187500.015625	-187500.015625	-187500.015625	-187500.015625	-187500.015625	460.000000	442.000000	1017.000000	1608034027.112861
975	11545.256836	-119.604179	-187500.015625	-187500.015625	-187500.015625	-187500.015625	-187500.015625	-187500.015625	460.000000	442.000000	1020.000000	1608034027.112863
976	11580.572266	-94.190247	-187500.015625	-187500.015625	-187500.015625	-187500.015625	-187500.015625	-187500.015625	460.000000	442.000000	1018.000000	1608034027.112864
977	11603.371094	-60.081486	-187500.015625	-187500.015625	-187500.015625	-187500.015625	-187500.015625	-187500.015625	460.000000	443.000000	1018.000000	1608034027.112866
978	11570.379883	-75.615952	-187500.015625	-187500.015625	-187500.015625	-187500.015625	-187500.015625	-187500.015625	460.000000	442.000000	1019.000000	1608034027.112871
979	11534.036133	-108.495361	-187500.015625	-187500.015625	-187500.015625	-187500.015625	-187500.015625	-187500.015625	460.000000	442.000000	1018.000000	1608034027.112873
980	11542.507812	-115.156181	-187500.015625	-187500.015625	-187500.015625	-187500.015625	-187500.015625	-187500.015625	460.000000	442.000000	1018.000000	1608034027.112874
981	11589.669922	-81.360344	-187500.015625	-187500.015625	-187500.015625	-187500.015625	-187500.015625	-187500.015625	460.000000	442.000000	1018.000000	1608034027.112876
982	11615.039062	-50.872570	-187500.015625	-187500.015625	-187500.015625	-187500.015625	-187500.015625	-187500.015625	460.000000	443.000000	1018.000000	1608034027.112878
983	11580.527344	-73.961922	-187500.015625	-187500.015625	-187500.015625	-187500.015625	-187500.015625	-187500.015625	460.000000	442.000000	1018.000000	1608034027.112879
984	11533.030273	-116.296120	-187500.015625	-187500.015625	-187500.015625	-187500.015625	-187500.015625	-187500.015625	460.000000	442.000000	1019.000000	1608034027.112881
985	11538.529297	-120.274734	-187500.015625	-187500.015625	-187500.015625	-187500.015625	-187500.015625	-187500.015625	460.000000	442.000000	1018.000000	1608034027.112882
986	11592.843750	-76.465317	-187500.015625	-187500.015625	-187500.015625	-187500.015625	-187500.015625	-187500.015625	460.000000	441.000000	1019.000000	1608034027.112884
987	11607.573242	-56.572262	-187500.015625	-187500.015625	-187500.015625	-187500.015625	-187500.015625	-187500.015625	460.000000	442.000000	1019.000000	1608034027.112886
988	11579.075195	-74.967751	-187500.015625	-187500.015625	-187500.015625	-187500.015625	-187500.015625	-187500.015625	460.000000	442.000000	1018.000000	1608034027.112887
989	11529.252930	-116.273773	-187500.015625	-187500.015625	-187500.015625	-187500.015625	-187500.015625	-187500.015625	460.000000	442.000000	1018.000000	1608034027.112889
990	11529.811523	-128.835449	-187500.015625	-187500.015625	-187500.015625	-187500.015625	-187500.015625	-187500.015625	460.000000	442.000000	1018.000000	1608034027.112890
991	11587.188477	-81.248589	-187500.015625	-187500.015625	-187500.015625	-187500.015625	-187500.015625	-187500.015625	460.000000	442.000000	1019.000000	1608034027.112892
992	11598.074219	-62.674290	-187500.015625	-187500.015625	-187500.015625	-187500.015625	-187500.015625	-187500.015625	460.000000	442.000000	1019.000000	1608034027.112894
993	11576.548828	-74.766586	-187500.015625	-187500.015625	-187500.015625	-187500.015625	-187500.015625	-187500.015625	460.000000	442.000000	1018.000000	1608034027.112895
994	11536.696289	-107.958923	-187500.015625	-187500.015625	-187500.015625	-187500.015625	-187500.015625	-187500.015625	460.000000	442.000000	1019.000000	1608034027.112897
995	11531.085938	-124.298050	-187500.015625	-187500.015625	-187500.015625	-187500.015625	-187500.015625	-187500.015625	460.000000	442.000000	1018.000000	1608034027.112898
996	11567.988281	-99.308800	-187500.015625	-187500.015625	-187500.015625	-187500.015625	-187500.015625	-187500.015625	460.000000	441.000000	1019.000000	1608034027.112900
997	11606.679688	-54.404144	-187500.015625	-187500.015625	-187500.015625	-187500.015625	-187500.015625	-187500.015625	460.000000	442.000000	1018.000000	1608034027.112902
998	11582.762695	-64.305969	-187500.015625	-187500.015625	-187500.015625	-187500.015625	-187500.015625	-187500.015625	460.000000	442.000000	1018.000000	1608034027.112903
999	11534.304688	-104.650864	-187500.015625	-187500.015625	-187500.015625	-187500.015625	-187500.015625	-187500.015625	460.000000	442.000000	1018.000000	1608034027.112905
1000	11531.689453	-115.491463	-187500.015625	-187500.015625	-187500.015625	-187500.015625	-187500.015625	-187500.015625	460.000000	442.000000	1018.000000	1608034027.112906
1001	11579.611328	-80.399223	-187500.015625	-187500.015625	-187500.015625	-187500.015625	-187500.015625	-187500.015625	460.000000	441.000000	1018.000000	1608034027.112909
1002	11602.701172	-54.717068	-187500.015625	-187500.015625	-187500.015625	-187500.015625	-187500.015625	-187500.015625	459.000000	443.000000	1018.000000	1608034027.112911
1003	11571.676758	-75.973579	-187500.015625	-187500.015625	-187500.015625	-187500.015625	-187500.015625	-187500.015625	460.000000	441.000000	1018.000000	1608034027.112912
1004	11529.096680	-109.657654	-187500.015625	-187500.015625	-187500.015625	-187500.015625	-187500.015625	-187500.015625	460.000000	442.000000	1019.000000	1608034027.112914
1005	11524.960938	-124.946243	-187500.015625	-187500.015625	-187500.015625	-187500.015625	-187500.015625	-187500.015625	460.000000	442.000000	1017.000000	1608034027.112915
1006	11571.743164	-92.603271	-187500.015625	-187500.015625	-187500.015625	-187500.015625	-187500.015625	-187500.015625	460.000000	441.000000	1018.000000	1608034027.112917
1007	11595.726562	-62.450771	-187500.015625	-187500.015625	-187500.015625	-187500.015625	-187500.015625	-187500.015625	460.000000	443.000000	1017.000000	1608034027.112918
1008	11571.810547	-75.593597	-187500.015625	-187500.015625	-187500.015625	-187500.015625	-187500.015625	-187500.015625	460.000000	442.000000	1018.000000	1608034027.112920
1009	11530.012695	-111.177574	-187500.015625	-187500.015625	-187500.015625	-187500.015625	-187500.015625	-187500.015625	460.000000	442.000000	1018.000000	1608034027.112922
1010	11518.613281	-133.194046	-187500.015625	-187500.015625	-187500.015625	-187500.015625	-187500.015625	-187500.015625	460.000000	442.000000	1019.000000	1608034027.112923
1011	11562.311523	-101.745140	-187500.015625	-187500.015625	-187500.015625	-187500.015625	-187500.015625	-187500.015625	460.000000	441.000000	1019.000000	1608034027.112925
1012	11590.407227	-68.195168	-187500.015625	-187500.015625	-187500.015625	-187500.015625	-187500.015625	-187500.015625	460.000000	442.000000	1018.000000	1608034027.112926
1013	11582.875000	-66.518791	-187500.015625	-187500.015625	-187500.015625	-187500.015625	-187500.015625	-187500.015625	460.000000	442.000000	1019.000000	1608034027.112928
1014	11538.796875	-102.840370	-187500.015625	-187500.015625	-187500.015625	-187500.015625	-187500.015625	-187500.015625	460.000000	442.000000	1018.000000	1608034027.112930
1015	11527.822266	-124.968597	-187500.015625	-187500.015625	-187500.015625	-187500.015625	-187500.015625	-187500.015625	460.000000	443.000000	1018.000000	1608034027.112932
1016	11586.182617	-81.181534	-187500.015625	-187500.015625	-187500.015625	-187500.015625	-187500.015625	-187500.015625	460.000000	441.000000	1018.000000	1608034027.112934
1017	11617.162109	-42.870644	-187500.015625	-187500.015625	-187500.015625	-187500.015625	-187500.015625	-187500.015625	460.000000	441.000000	1018.000000	1608034027.112936
1018	11582.628906	-65.155334	-187500.015625	-187500.015625	-187500.015625	-187500.015625	-187500.015625	-187500.015625	460.000000	442.000000	1018.000000	1608034027.112938
1019	11536.450195	-106.863686	-187500.015625	-187500.015625	-187500.015625	-187500.015625	-187500.015625	-187500.015625	460.000000	442.000000	1018.000000	1608034027.112940
1020	11536.137695	-118.955978	-187500.015625	-187500.015625	-187500.015625	-187500.015625	-187500.015625	-187500.015625	460.000000	443.000000	1018.000000	1608034027.112941
1021	11578.069336	-84.467239	-187500.015625	-187500.015625	-187500.015625	-187500.015625	-187500.015625	-187500.015625	460.000000	441.000000	1018.000000	1608034027.112943
1022	11608.199219	-49.307945	-187500.015625	-187500.015625	-187500.015625	-187500.015625	-187500.015625	-187500.015625	460.000000	442.000000	1018.000000	1608034027.112944
1023	11588.664062	-60.550873	-187500.015625	-187500.015625	-187500.015625	-187500.015625	-187500.015625	-187500.015625	460.000000	442.000000	1018.000000	1608034027.112946
1024	11545.010742	-99.331146	-187500.015625	-187500.015625	-187500.015625	-187500.015625	-187500.015625	-187500.015625	460.000000	442.000000	1019.000000	1608034027.112949
1025	11533.968750	-120.811172	-187500.015625	-187500.015625	-187500.015625	-187500.015625	-187500.015625	-187500.015625	460.000000	442.000000	1019.000000	1608034027.112950
1026	11574.493164	-91.284523	-187500.015625	-187500.015625	-187500.015625	-187500.015625	-187500.015625	-187500.015625	460.000000	441.000000	1019.000000	1608034027.112952
1027	11607.148438	-52.951283	-187500.015625	-187500.015625	-187500.015625	-187500.015625	-187500.015625	-187500.015625	460.000000	443.000000	1018.000000	1608034027.112954
1028	11590.518555	-61.824924	-187500.015625	-187500.015625	-187500.015625	-187500.015625	-187500.015625	-187500.015625	460.000000	442.000000	1019.000000	1608034027.112955
1029	11537.947266	-107.645996	-187500.015625	-187500.015625	-187500.015625	-187500.015625	-187500.015625	-187500.015625	460.000000	442.000000	1018.000000	1608034027.112957
1030	11531.420898	-125.348579	-187500.015625	-187500.015625	-187500.015625	-187500.015625	-187500.015625	-187500.015625	460.000000	442.000000	1019.000000	1608034027.112958
1031	11590.072266	-84.623703	-187500.015625	-187500.015625	-187500.015625	-187500.015625	-187500.015625	-187500.015625	460.000000	442.000000	1018.000000	1608034027.112960
1032	11614.591797	-51.900749	-187500.015625	-187500.015625	-187500.015625	-187500.015625	-187500.015625	-187500.015625	460.000000	442.000000	1019.000000	1608034027.112962
1033	11589.803711	-58.941547	-187500.015625	-187500.015625	-187500.015625	-187500.015625	-187500.015625	-187500.015625	460.000000	442.000000	1018.000000	1608034027.112963
1034	11544.138672	-99.778183	-187500.015625	-187500.015625	-187500.015625	-187500.015625	-187500.015625	-187500.015625	460.000000	442.000000	1018.000000	1608034027.112965
1035	11530.548828	-123.247513	-187500.015625	-187500.015625	-187500.015625	-187500.015625	-187500.015625	-187500.015625	460.000000	442.000000	1018.000000	1608034027.112966
1036	11586.406250	-80.108650	-187500.015625	-187500.015625	-187500.015625	-187500.015625	-187500.015625	-187500.015625	460.000000	441.000000	1018.000000	1608034027.112968
1037	11612.826172	-50.291424	-187500.015625	-187500.015625	-187500.015625	-187500.015625	-187500.015625	-187500.015625	460.000000	442.000000	1019.000000	1608034027.112970
1038	11589.356445	-61.266129	-187500.015625	-187500.015625	-187500.015625	-187500.015625	-187500.015625	-187500.015625	460.000000	442.000000	1018.000000	1608034027.112971
1039	11542.507812	-101.722786	-187500.015625	-187500.015625	-187500.015625	-187500.015625	-187500.015625	-187500.015625	460.000000	441.000000	1019.000000	1608034027.112973
1040	11525.699219	-131.249435	-187500.015625	-187500.015625	-187500.015625	-187500.015625	-187500.015625	-187500.015625	460.000000	442.000000	1019.000000	1608034027.112974
1041	11571.833008	-95.732521	-187500.015625	-187500.015625	-187500.015625	-187500.015625	-187500.015625	-187500.015625	460.000000	441.000000	1019.000000	1608034027.112976
1042	11601.180664	-58.315701	-187500.015625	-187500.015625	-187500.015625	-187500.015625	-187500.015625	-187500.015625	460.000000	442.000000	1018.000000	1608034027.112978
1043	11574.828125	-73.671349	-187500.015625	-187500.015625	-187500.015625	-187500.015625	-187500.015625	-187500.015625	460.000000	442.000000	1018.000000	1608034027.112979
1044	11520.222656	-116.989029	-187500.015625	-187500.015625	-187500.015625	-187500.015625	-187500.015625	-187500.015625	460.000000	442.000000	1018.000000	1608034027.112981
1045	11527.487305	-123.426331	-187500.015625	-187500.015625	-187500.015625	-187500.015625	-187500.015625	-187500.015625	460.000000	442.000000	1018.000000	1608034027.112983
1046	11574.202148	-90.055176	-187500.015625	-187500.015625	-187500.015625	-187500.015625	-187500.015625	-187500.015625	460.000000	442.000000	1018.000000	1608034027.112984
1047	11607.796875	-46.022240	-187500.015625	-187500.015625	-187500.015625	-187500.015625	-187500.015625	-187500.015625	460.000000	442.000000	1019.000000	1608034027.112987
1048	11586.116211	-61.936680	-187500.015625	-187500.015625	-187500.015625	-187500.015625	-187500.015625	-187500.015625	460.000000	442.000000	1019.000000	1608034027.112988
1049	11539.110352	-101.387512	-187500.015625	-187500.015625	-187500.015625	-187500.015625	-187500.015625	-187500.015625	460.000000	442.000000	1019.000000	1608034027.112990
1050	11527.040039	-125.169762	-187500.015625	-187500.015625	-187500.015625	-187500.015625	-187500.015625	-187500.015625	460.000000	443.000000	1017.000000	1608034027.112991
1051	11586.361328	-81.785027	-187500.015625	-187500.015625	-187500.015625	-187500.015625	-187500.015625	-187500.015625	460.000000	441.000000	1019.000000	1608034027.112993
1052	11618.749023	-44.055286	-187500.015625	-187500.015625	-187500.015625	-187500.015625	-187500.015625	-187500.015625	460.000000	442.000000	1019.000000	1608034027.112995
1053	11591.279297	-58.203941	-187500.015625	-187500.015625	-187500.015625	-187500.015625	-187500.015625	-187500.015625	460.000000	442.000000	1019.000000	1608034027.112996
1054	11549.145508	-93.340881	-187500.015625	-187500.015625	-187500.015625	-187500.015625	-187500.015625	-187500.015625	460.000000	442.000000	1019.000000	1608034027.112998
1055	11539.355469	-113.256287	-187500.015625	-187500.015625	-187500.015625	-187500.015625	-187500.015625	-187500.015625	460.000000	443.000000	1019.000000	1608034027.113000
1056	11575.610352	-89.116402	-187500.015625	-187500.015625	-187500.015625	-187500.015625	-187500.015625	-187500.015625	460.000000	441.000000	1019.000000	1608034027.113001
1057	11606.702148	-52.548950	-187500.015625	-187500.015625	-187500.015625	-187500.015625	-187500.015625	-187500.015625	460.000000	442.000000	1018.000000	1608034027.113003
1058	11586.674805	-59.723858	-187500.015625	-187500.015625	-187500.015625	-187500.015625	-187500.015625	-187500.015625	460.000000	441.000000	1019.000000	1608034027.113004
1059	11546.262695	-96.715996	-187500.015625	-187500.015625	-187500.015625	-187500.015625	-187500.015625	-187500.015625	460.000000	442.000000	1019.000000	1608034027.113006
1060	11539.512695	-111.736366	-187500.015625	-187500.015625	-187500.015625	-187500.015625	-187500.015625	-187500.015625	460.000000	442.000000	1019.000000	1608034027.113008
1061	11578.739258	-87.596481	-187500.015625	-187500.015625	-187500.015625	-187500.015625	-187500.015625	-187500.015625	460.000000	442.000000	1018.000000	1608034027.113009
1062	11607.283203	-59.477989	-187500.015625	-187500.015625	-187500.015625	-187500.015625	-187500.015625	-187500.015625	460.000000	442.000000	1018.000000	1608034027.113011
1063	11593.536133	-63.925987	-187500.015625	-187500.015625	-187500.015625	-187500.015625	-187500.015625	-187500.015625	460.000000	442.000000	1019.000000	1608034027.113012
1064	11543.803711	-108.584770	-187500.015625	-187500.015625	-187500.015625	-187500.015625	-187500.015625	-187500.015625	460.000000	442.000000	1018.000000	1608034027.113014
1065	11530.146484	-132.970520	-187500.015625	-187500.015625	-187500.015625	-187500.015625	-187500.015625	-187500.015625	460.000000	442.000000	1019.000000	1608034027.113016
1066	11575.163086	-102.013359	-187500.015625	-187500.015625	-187500.015625	-187500.015625	-187500.015625	-187500.015625	460.000000	442.000000	1018.000000	1608034027.113017
1067	11610.457031	-58.159237	-187500.015625	-187500.015625	-187500.015625	-187500.015625	-187500.015625	-187500.015625	460.000000	443.000000	1018.000000	1608034027.113019
1068	11596.844727	-61.556702	-187500.015625	-187500.015625	-187500.015625	-187500.015625	-187500.015625	-187500.015625	460.000000	442.000000	1018.000000	1608034027.113020
1069	11551.448242	-97.163033	-187500.015625	-187500.015625	-187500.015625	-187500.015625	-187500.015625	-187500.015625	460.000000	442.000000	1018.000000	1608034027.113022
1070	11540.674805	-116.877266	-187500.015625	-187500.015625	-187500.015625	-187500.015625	-187500.015625	-187500.015625	460.000000	442.000000	1019.000000	1608034027.113024
1071	11588.686523	-82.232063	-187500.015625	-187500.015625	-187500.015625	-187500.015625	-187500.015625	-187500.015625	460.000000	441.000000	1018.000000	1608034027.113026
1072	11614.166992	-51.520771	-187500.015625	-187500.015625	-187500.015625	-187500.015625	-187500.015625	-187500.015625	460.000000	442.000000	1019.000000	1608034027.113028
1073	11593.603516	-60.059135	-187500.015625	-187500.015625	-187500.015625	-187500.015625	-187500.015625	-187500.015625	460.000000	443.000000	1018.000000	1608034027.113029
1074	11546.307617	-103.466225	-187500.015625	-187500.015625	-187500.015625	-187500.015625	-187500.015625	-187500.015625	460.000000	442.000000	1018.000000	1608034027.113031
1075	11542.797852	-114.128006	-187500.015625	-187500.015625	-187500.015625	-187500.015625	-187500.015625	-187500.015625	460.000000	443.000000	1019.000000	1608034027.113032
1076	11592.821289	-78.275803	-187500.015625	-187500.015625	-187500.015625	-187500.015625	-187500.015625	-187500.015625	460.000000	441.000000	1019.000000	1608034027.113034
1077	11615.463867	-54.292385	-187500.015625	-187500.015625	-187500.015625	-187500.015625	-187500.015625	-187500.015625	460.000000	442.000000	1018.000000	1608034027.113036
1078	11599.057617	-57.376926	-187500.015625	-187500.015625	-187500.015625	-187500.015625	-187500.015625	-187500.015625	460.000000	442.000000	1019.000000	1608034027.113037
1079	11551.291992	-96.380722	-187500.015625	-187500.015625	-187500.015625	-187500.015625	-187500.015625	-187500.015625	460.000000	441.000000	1019.000000	1608034027.113039
1080	11541.948242	-111.937531	-187500.015625	-187500.015625	-187500.015625	-187500.015625	-187500.015625	-187500.015625	460.000000	442.000000	1018.000000	1608034027.113040
1081	11586.540039	-83.796684	-187500.015625	-187500.015625	-187500.015625	-187500.015625	-187500.015625	-187500.015625	460.000000	441.000000	1018.000000	1608034027.113042
1082	11619.173828	-51.341953	-187500.015625	-187500.015625	-187500.015625	-187500.015625	-187500.015625	-187500.015625	460.000000	442.000000	1019.000000	1608034027.113044
1083	11604.444336	-54.113571	-187500.015625	-187500.015625	-187500.015625	-187500.015625	-187500.015625	-187500.015625	460.000000	442.000000	1018.000000	1608034027.592165
1084	11557.282227	-94.033783	-187500.015625	-187500.015625	-187500.015625	-187500.015625	-187500.015625	-187500.015625	460.000000	440.000000	1019.000000	1608034027.592194
1085	11545.301758	-115.625572	-187500.015625	-187500.015625	-187500.015625	-187500.015625	-187500.015625	-187500.015625	460.000000	443.000000	1018.000000	1608034027.592217
1086	11584.751953	-88.647018	-187500.015625	-187500.015625	-187500.015625	-187500.015625	-187500.015625	-187500.015625	460.000000	442.000000	1018.000000	1608034027.592275
1087	11617.340820	-52.705410	-187500.015625	-187500.015625	-187500.015625	-187500.015625	-187500.015625	-187500.015625	460.000000	442.000000	1019.000000	1608034027.592276
1088	11600.309570	-60.036785	-187500.015625	-187500.015625	-187500.015625	-187500.015625	-187500.015625	-187500.015625	460.000000	442.000000	1018.000000	1608034027.592278
1089	11551.247070	-102.080414	-187500.015625	-187500.015625	-187500.015625	-187500.015625	-187500.015625	-187500.015625	460.000000	441.000000	1019.000000	1608034027.592280
1090	11541.501953	-119.872398	-187500.015625	-187500.015625	-187500.015625	-187500.015625	-187500.015625	-187500.015625	460.000000	442.000000	1018.000000	1608034027.592282
1091	11579.320312	-93.251472	-187500.015625	-187500.015625	-187500.015625	-187500.015625	-187500.015625	-187500.015625	460.000000	441.000000	1019.000000	1608034027.592283
1092	11607.998047	-61.668461	-187500.015625	-187500.015625	-187500.015625	-187500.015625	-187500.015625	-187500.015625	460.000000	442.000000	1018.000000	1608034027.592285
1093	11596.084961	-62.808399	-187500.015625	-187500.015625	-187500.015625	-187500.015625	-187500.015625	-187500.015625	460.000000	442.000000	1019.000000	1608034027.592286
1094	11549.950195	-101.342804	-187500.015625	-187500.015625	-187500.015625	-187500.015625	-187500.015625	-187500.015625	460.000000	441.000000	1018.000000	1608034027.592293
1095	11532.985352	-126.197945	-187500.015625	-187500.015625	-187500.015625	-187500.015625	-187500.015625	-187500.015625	460.000000	442.000000	1018.000000	1608034027.592295
1096	11573.419922	-100.068756	-187500.015625	-187500.015625	-187500.015625	-187500.015625	-187500.015625	-187500.015625	460.000000	442.000000	1019.000000	1608034027.592296
1097	11606.433594	-62.093143	-187500.015625	-187500.015625	-187500.015625	-187500.015625	-187500.015625	-187500.015625	460.000000	442.000000	1018.000000	1608034027.592298
1098	11595.011719	-61.064964	-187500.015625	-187500.015625	-187500.015625	-187500.015625	-187500.015625	-187500.015625	460.000000	442.000000	1018.000000	1608034027.592300
1099	11553.616211	-94.480820	-187500.015625	-187500.015625	-187500.015625	-187500.015625	-187500.015625	-187500.015625	460.000000	442.000000	1018.000000	1608034027.592301
1100	11541.635742	-113.099823	-187500.015625	-187500.015625	-187500.015625	-187500.015625	-187500.015625	-187500.015625	460.000000	442.000000	1019.000000	1608034027.592303
1101	11577.375977	-94.547874	-187500.015625	-187500.015625	-187500.015625	-187500.015625	-187500.015625	-187500.015625	460.000000	442.000000	1018.000000	1608034027.592304
1102	11616.178711	-53.241852	-187500.015625	-187500.015625	-187500.015625	-187500.015625	-187500.015625	-187500.015625	460.000000	442.000000	1019.000000	1608034027.592306
1103	11604.220703	-51.677231	-187500.015625	-187500.015625	-187500.015625	-187500.015625	-187500.015625	-187500.015625	460.000000	442.000000	1018.000000	1608034027.592308
1104	11552.297852	-96.738350	-187500.015625	-187500.015625	-187500.015625	-187500.015625	-187500.015625	-187500.015625	460.000000	441.000000	1018.000000	1608034027.592309
1105	11537.433594	-118.732460	-187500.015625	-187500.015625	-187500.015625	-187500.015625	-187500.015625	-187500.015625	460.000000	442.000000	1019.000000	1608034027.592311
1106	11578.494141	-91.463333	-187500.015625	-187500.015625	-187500.015625	-187500.015625	-187500.015625	-187500.015625	460.000000	442.000000	1019.000000	1608034027.592312
1107	11615.552734	-56.125229	-187500.015625	-187500.015625	-187500.015625	-187500.015625	-187500.015625	-187500.015625	460.000000	442.000000	1018.000000	1608034027.592314
1108	11603.952148	-54.806477	-187500.015625	-187500.015625	-187500.015625	-187500.015625	-187500.015625	-187500.015625	460.000000	442.000000	1019.000000	1608034027.592316
1109	11564.590820	-86.367134	-187500.015625	-187500.015625	-187500.015625	-187500.015625	-187500.015625	-187500.015625	460.000000	441.000000	1018.000000	1608034027.592317
1110	11541.791992	-118.263077	-187500.015625	-187500.015625	-187500.015625	-187500.015625	-187500.015625	-187500.015625	460.000000	442.000000	1019.000000	1608034027.592319
1111	11578.449219	-95.039612	-187500.015625	-187500.015625	-187500.015625	-187500.015625	-187500.015625	-187500.015625	460.000000	442.000000	1018.000000	1608034027.592320
1112	11620.269531	-50.313774	-187500.015625	-187500.015625	-187500.015625	-187500.015625	-187500.015625	-187500.015625	460.000000	442.000000	1018.000000	1608034027.592322
1113	11611.126953	-47.497456	-187500.015625	-187500.015625	-187500.015625	-187500.015625	-187500.015625	-187500.015625	460.000000	441.000000	1019.000000	1608034027.592324
1114	11559.628906	-89.854012	-187500.015625	-187500.015625	-187500.015625	-187500.015625	-187500.015625	-187500.015625	460.000000	442.000000	1018.000000	1608034027.592325
1115	11537.880859	-118.330132	-187500.015625	-187500.015625	-187500.015625	-187500.015625	-187500.015625	-187500.015625	460.000000	442.000000	1018.000000	1608034027.592327
1116	11573.643555	-93.966728	-187500.015625	-187500.015625	-187500.015625	-187500.015625	-187500.015625	-187500.015625	460.000000	442.000000	1019.000000	1608034027.592328
1117	11610.859375	-57.421631	-187500.015625	-187500.015625	-187500.015625	-187500.015625	-187500.015625	-187500.015625	460.000000	442.000000	1018.000000	1608034027.592331
1118	11603.707031	-55.409973	-187500.015625	-187500.015625	-187500.015625	-187500.015625	-187500.015625	-187500.015625	460.000000	442.000000	1018.000000	1608034027.592332
1119	11549.705078	-99.778183	-187500.015625	-187500.015625	-187500.015625	-187500.015625	-187500.015625	-187500.015625	460.000000	442.000000	1017.000000	1608034027.592334
1120	11536.382812	-115.647919	-187500.015625	-187500.015625	-187500.015625	-187500.015625	-187500.015625	-187500.015625	460.000000	442.000000	1018.000000	1608034027.592336
1121	11574.694336	-90.993950	-187500.015625	-187500.015625	-187500.015625	-187500.015625	-187500.015625	-187500.015625	459.000000	441.000000	1018.000000	1608034027.592337
1122	11609.227539	-57.600445	-187500.015625	-187500.015625	-187500.015625	-187500.015625	-187500.015625	-187500.015625	460.000000	442.000000	1018.000000	1608034027.592339
1123	11601.292969	-53.666538	-187500.015625	-187500.015625	-187500.015625	-187500.015625	-187500.015625	-187500.015625	460.000000	442.000000	1019.000000	1608034027.592340
1124	11555.940430	-93.296181	-187500.015625	-187500.015625	-187500.015625	-187500.015625	-187500.015625	-187500.015625	460.000000	441.000000	1018.000000	1608034027.592342
1125	11528.760742	-129.438950	-187500.015625	-187500.015625	-187500.015625	-187500.015625	-187500.015625	-187500.015625	460.000000	442.000000	1020.000000	1608034027.592344
1126	11562.713867	-106.886040	-187500.015625	-187500.015625	-187500.015625	-187500.015625	-187500.015625	-187500.015625	460.000000	442.000000	1018.000000	1608034027.592345
1127	11612.333984	-54.895882	-187500.015625	-187500.015625	-187500.015625	-187500.015625	-187500.015625	-187500.015625	460.000000	442.000000	1019.000000	1608034027.592347
1128	11608.422852	-47.609215	-187500.015625	-187500.015625	-187500.015625	-187500.015625	-187500.015625	-187500.015625	460.000000	442.000000	1019.000000	1608034027.592348
1129	11556.678711	-92.849144	-187500.015625	-187500.015625	-187500.015625	-187500.015625	-187500.015625	-187500.015625	460.000000	441.000000	1019.000000	1608034027.592350
1130	11532.449219	-122.129929	-187500.015625	-187500.015625	-187500.015625	-187500.015625	-187500.015625	-187500.015625	460.000000	443.000000	1017.000000	1608034027.592352
1131	11562.757812	-106.640167	-187500.015625	-187500.015625	-187500.015625	-187500.015625	-187500.015625	-187500.015625	460.000000	441.000000	1018.000000	1608034027.592353
1132	11597.939453	-72.933739	-187500.015625	-187500.015625	-187500.015625	-187500.015625	-187500.015625	-187500.015625	459.000000	442.000000	1019.000000	1608034027.592355
1133	11593.133789	-65.423553	-187500.015625	-187500.015625	-187500.015625	-187500.015625	-187500.015625	-187500.015625	460.000000	442.000000	1018.000000	1608034027.592356
1134	11552.856445	-92.111534	-187500.015625	-187500.015625	-187500.015625	-187500.015625	-187500.015625	-187500.015625	460.000000	441.000000	1019.000000	1608034027.592358
1135	11531.264648	-116.005547	-187500.015625	-187500.015625	-187500.015625	-187500.015625	-187500.015625	-187500.015625	460.000000	442.000000	1018.000000	1608034027.592360
1136	11567.832031	-97.006569	-187500.015625	-187500.015625	-187500.015625	-187500.015625	-187500.015625	-187500.015625	460.000000	442.000000	1019.000000	1608034027.592361
1137	11599.973633	-66.295273	-187500.015625	-187500.015625	-187500.015625	-187500.015625	-187500.015625	-187500.015625	460.000000	442.000000	1018.000000	1608034027.592363
1138	11589.267578	-67.658730	-187500.015625	-187500.015625	-187500.015625	-187500.015625	-187500.015625	-187500.015625	460.000000	442.000000	1018.000000	1608034027.592364
1139	11537.388672	-109.344727	-187500.015625	-187500.015625	-187500.015625	-187500.015625	-187500.015625	-187500.015625	460.000000	441.000000	1019.000000	1608034027.592366
1140	11524.625977	-127.069664	-187500.015625	-187500.015625	-187500.015625	-187500.015625	-187500.015625	-187500.015625	460.000000	442.000000	1019.000000	1608034027.592368
1141	11562.802734	-105.679047	-187500.015625	-187500.015625	-187500.015625	-187500.015625	-187500.015625	-187500.015625	460.000000	441.000000	1019.000000	1608034027.592370
1142	11595.705078	-71.972618	-187500.015625	-187500.015625	-187500.015625	-187500.015625	-187500.015625	-187500.015625	460.000000	441.000000	1018.000000	1608034027.592372
1143	11585.266602	-69.893906	-187500.015625	-187500.015625	-187500.015625	-187500.015625	-187500.015625	-187500.015625	460.000000	442.000000	1018.000000	1608034027.592373
1144	11536.830078	-112.563377	-187500.015625	-187500.015625	-187500.015625	-187500.015625	-187500.015625	-187500.015625	460.000000	441.000000	1019.000000	1608034027.592375
1145	11512.511719	-142.045334	-187500.015625	-187500.015625	-187500.015625	-187500.015625	-187500.015625	-187500.015625	460.000000	442.000000	1019.000000	1608034027.592377
1146	11550.666016	-115.402054	-187500.015625	-187500.015625	-187500.015625	-187500.015625	-187500.015625	-187500.015625	460.000000	441.000000	1019.000000	1608034027.592378
1147	11593.424805	-74.699524	-187500.015625	-187500.015625	-187500.015625	-187500.015625	-187500.015625	-187500.015625	460.000000	442.000000	1018.000000	1608034027.592380
1148	11585.556641	-73.961922	-187500.015625	-187500.015625	-187500.015625	-187500.015625	-187500.015625	-187500.015625	460.000000	442.000000	1018.000000	1608034027.592382
1149	11538.349609	-112.585732	-187500.015625	-187500.015625	-187500.015625	-187500.015625	-187500.015625	-187500.015625	460.000000	442.000000	1019.000000	1608034027.592383
1150	11515.260742	-139.497238	-187500.015625	-187500.015625	-187500.015625	-187500.015625	-187500.015625	-187500.015625	460.000000	442.000000	1018.000000	1608034027.592385
1151	11542.999023	-126.421463	-187500.015625	-187500.015625	-187500.015625	-187500.015625	-187500.015625	-187500.015625	460.000000	442.000000	1019.000000	1608034027.592386
1152	11583.522461	-86.948280	-187500.015625	-187500.015625	-187500.015625	-187500.015625	-187500.015625	-187500.015625	460.000000	441.000000	1018.000000	1608034027.592388
1153	11577.711914	-76.465317	-187500.015625	-187500.015625	-187500.015625	-187500.015625	-187500.015625	-187500.015625	460.000000	442.000000	1019.000000	1608034027.592390
1154	11533.075195	-112.697495	-187500.015625	-187500.015625	-187500.015625	-187500.015625	-187500.015625	-187500.015625	460.000000	441.000000	1018.000000	1608034027.592391
1155	11511.214844	-143.185272	-187500.015625	-187500.015625	-187500.015625	-187500.015625	-187500.015625	-187500.015625	460.000000	443.000000	1018.000000	1608034027.592393
1156	11548.385742	-117.257248	-187500.015625	-187500.015625	-187500.015625	-187500.015625	-187500.015625	-187500.015625	460.000000	442.000000	1018.000000	1608034027.592394
1157	11585.266602	-80.779205	-187500.015625	-187500.015625	-187500.015625	-187500.015625	-187500.015625	-187500.015625	460.000000	442.000000	1018.000000	1608034027.592396
1158	11578.985352	-79.594559	-187500.015625	-187500.015625	-187500.015625	-187500.015625	-187500.015625	-187500.015625	460.000000	442.000000	1018.000000	1608034027.592398
1159	11540.227539	-105.567284	-187500.015625	-187500.015625	-187500.015625	-187500.015625	-187500.015625	-187500.015625	460.000000	441.000000	1019.000000	1608034027.592399
1160	11515.618164	-129.327194	-187500.015625	-187500.015625	-187500.015625	-187500.015625	-187500.015625	-187500.015625	460.000000	443.000000	1018.000000	1608034027.592401
1161	11546.195312	-115.536163	-187500.015625	-187500.015625	-187500.015625	-187500.015625	-187500.015625	-187500.015625	460.000000	442.000000	1019.000000	1608034027.592402
1162	11591.860352	-72.598465	-187500.015625	-187500.015625	-187500.015625	-187500.015625	-187500.015625	-187500.015625	460.000000	442.000000	1018.000000	1608034027.592404
1163	11584.148438	-72.330246	-187500.015625	-187500.015625	-187500.015625	-187500.015625	-187500.015625	-187500.015625	460.000000	442.000000	1018.000000	1608034027.592405
1164	11538.550781	-110.395264	-187500.015625	-187500.015625	-187500.015625	-187500.015625	-187500.015625	-187500.015625	460.000000	442.000000	1019.000000	1608034027.592408
1165	11519.686523	-129.617767	-187500.015625	-187500.015625	-187500.015625	-187500.015625	-187500.015625	-187500.015625	460.000000	443.000000	1018.000000	1608034027.592410
1166	11551.000977	-111.423439	-187500.015625	-187500.015625	-187500.015625	-187500.015625	-187500.015625	-187500.015625	460.000000	442.000000	1018.000000	1608034027.592411
1167	11591.100586	-73.358421	-187500.015625	-187500.015625	-187500.015625	-187500.015625	-187500.015625	-187500.015625	460.000000	442.000000	1018.000000	1608034027.592413
1168	11593.246094	-61.422592	-187500.015625	-187500.015625	-187500.015625	-187500.015625	-187500.015625	-187500.015625	460.000000	442.000000	1018.000000	1608034027.592414
1169	11543.111328	-102.728615	-187500.015625	-187500.015625	-187500.015625	-187500.015625	-187500.015625	-187500.015625	460.000000	442.000000	1018.000000	1608034027.592416
1170	11515.149414	-135.697433	-187500.015625	-187500.015625	-187500.015625	-187500.015625	-187500.015625	-187500.015625	460.000000	442.000000	1018.000000	1608034027.592418
1171	11546.106445	-118.844223	-187500.015625	-187500.015625	-187500.015625	-187500.015625	-187500.015625	-187500.015625	460.000000	441.000000	1019.000000	1608034027.592419
1172	11587.210938	-82.321472	-187500.015625	-187500.015625	-187500.015625	-187500.015625	-187500.015625	-187500.015625	460.000000	442.000000	1018.000000	1608034027.592421
1173	11590.832031	-73.447830	-187500.015625	-187500.015625	-187500.015625	-187500.015625	-187500.015625	-187500.015625	460.000000	442.000000	1018.000000	1608034027.592422
1174	11550.419922	-103.935608	-187500.015625	-187500.015625	-187500.015625	-187500.015625	-187500.015625	-187500.015625	460.000000	442.000000	1018.000000	1608034027.592424
1175	11524.558594	-131.808228	-187500.015625	-187500.015625	-187500.015625	-187500.015625	-187500.015625	-187500.015625	460.000000	442.000000	1019.000000	1608034027.592426
1176	11557.460938	-111.557556	-187500.015625	-187500.015625	-187500.015625	-187500.015625	-187500.015625	-187500.015625	460.000000	441.000000	1018.000000	1608034027.592427
1177	11600.264648	-72.777275	-187500.015625	-187500.015625	-187500.015625	-187500.015625	-187500.015625	-187500.015625	460.000000	442.000000	1018.000000	1608034027.592429
1178	11600.420898	-63.858932	-187500.015625	-187500.015625	-187500.015625	-187500.015625	-187500.015625	-187500.015625	460.000000	442.000000	1018.000000	1608034027.592430
1179	11558.175781	-92.357407	-187500.015625	-187500.015625	-187500.015625	-187500.015625	-187500.015625	-187500.015625	460.000000	442.000000	1019.000000	1608034027.592432
1180	11529.364258	-121.861710	-187500.015625	-187500.015625	-187500.015625	-187500.015625	-187500.015625	-187500.015625	460.000000	442.000000	1018.000000	1608034027.592434
1181	11555.426758	-110.551727	-187500.015625	-187500.015625	-187500.015625	-187500.015625	-187500.015625	-187500.015625	460.000000	441.000000	1019.000000	1608034027.592435
1182	11595.503906	-72.129074	-187500.015625	-187500.015625	-187500.015625	-187500.015625	-187500.015625	-187500.015625	460.000000	442.000000	1019.000000	1608034027.592437
1183	11591.569336	-65.870590	-187500.015625	-187500.015625	-187500.015625	-187500.015625	-187500.015625	-187500.015625	460.000000	442.000000	1019.000000	1608034027.592438
1184	11553.683594	-94.771393	-187500.015625	-187500.015625	-187500.015625	-187500.015625	-187500.015625	-187500.015625	460.000000	442.000000	1018.000000	1608034027.592440
1185	11524.469727	-126.130890	-187500.015625	-187500.015625	-187500.015625	-187500.015625	-187500.015625	-187500.015625	460.000000	442.000000	1019.000000	1608034027.592442
1186	11547.603516	-118.106613	-187500.015625	-187500.015625	-187500.015625	-187500.015625	-187500.015625	-187500.015625	460.000000	442.000000	1018.000000	1608034027.592443
1187	11589.893555	-77.314682	-187500.015625	-187500.015625	-187500.015625	-187500.015625	-187500.015625	-187500.015625	460.000000	441.000000	1018.000000	1608034027.592446
1188	11588.015625	-66.742310	-187500.015625	-187500.015625	-187500.015625	-187500.015625	-187500.015625	-187500.015625	460.000000	442.000000	1019.000000	1608034027.592447
1189	11543.513672	-101.856895	-187500.015625	-187500.015625	-187500.015625	-187500.015625	-187500.015625	-187500.015625	460.000000	442.000000	1018.000000	1608034027.592449
1190	11512.198242	-136.837372	-187500.015625	-187500.015625	-187500.015625	-187500.015625	-187500.015625	-187500.015625	460.000000	442.000000	1018.000000	1608034027.592450
1191	11533.522461	-129.260132	-187500.015625	-187500.015625	-187500.015625	-187500.015625	-187500.015625	-187500.015625	460.000000	442.000000	1018.000000	1608034027.592452
1192	11577.913086	-86.747116	-187500.015625	-187500.015625	-187500.015625	-187500.015625	-187500.015625	-187500.015625	460.000000	442.000000	1019.000000	1608034027.592454
1193	11587.703125	-67.301102	-187500.015625	-187500.015625	-187500.015625	-187500.015625	-187500.015625	-187500.015625	460.000000	442.000000	1019.000000	1608034027.592455
1194	11541.344727	-104.427345	-187500.015625	-187500.015625	-187500.015625	-187500.015625	-187500.015625	-187500.015625	460.000000	442.000000	1018.000000	1608034027.592457
1195	11507.080078	-140.726578	-187500.015625	-187500.015625	-187500.015625	-187500.015625	-187500.015625	-187500.015625	460.000000	442.000000	1018.000000	1608034027.592458
1196	11533.566406	-125.661499	-187500.015625	-187500.015625	-187500.015625	-187500.015625	-187500.015625	-187500.015625	460.000000	442.000000	1018.000000	1608034027.592460
1197	11583.478516	-77.426437	-187500.015625	-187500.015625	-187500.015625	-187500.015625	-187500.015625	-187500.015625	460.000000	442.000000	1018.000000	1608034027.592462
1198	11578.516602	-71.257362	-187500.015625	-187500.015625	-187500.015625	-187500.015625	-187500.015625	-187500.015625	460.000000	442.000000	1019.000000	1608034027.592463
1199	11541.836914	-99.331146	-187500.015625	-187500.015625	-187500.015625	-187500.015625	-187500.015625	-187500.015625	460.000000	442.000000	1017.000000	1608034027.592465
1200	11511.058594	-134.669250	-187500.015625	-187500.015625	-187500.015625	-187500.015625	-187500.015625	-187500.015625	460.000000	442.000000	1019.000000	1608034027.592467
1201	11532.627930	-128.947205	-187500.015625	-187500.015625	-187500.015625	-187500.015625	-187500.015625	-187500.015625	460.000000	442.000000	1018.000000	1608034027.592468
1202	11581.354492	-82.835564	-187500.015625	-187500.015625	-187500.015625	-187500.015625	-187500.015625	-187500.015625	460.000000	442.000000	1018.000000	1608034027.592470
1203	11587.099609	-69.558624	-187500.015625	-187500.015625	-187500.015625	-187500.015625	-187500.015625	-187500.015625	460.000000	442.000000	1018.000000	1608034028.071322
1204	11544.474609	-103.510925	-187500.015625	-187500.015625	-187500.015625	-187500.015625	-187500.015625	-187500.015625	460.000000	441.000000	1018.000000	1608034028.071391
1205	11513.696289	-134.490448	-187500.015625	-187500.015625	-187500.015625	-187500.015625	-187500.015625	-187500.015625	460.000000	442.000000	1019.000000	1608034028.071437
1206	11543.737305	-114.776207	-187500.015625	-187500.015625	-187500.015625	-187500.015625	-187500.015625	-187500.015625	460.000000	442.000000	1018.000000	1608034028.071444
1207	11588.730469	-74.520714	-187500.015625	-187500.015625	-187500.015625	-187500.015625	-187500.015625	-187500.015625	460.000000	442.000000	1018.000000	1608034028.071446
1208	11593.782227	-60.193245	-187500.015625	-187500.015625	-187500.015625	-187500.015625	-187500.015625	-187500.015625	460.000000	442.000000	1018.000000	1608034028.071447
1209	11555.426758	-91.329224	-187500.015625	-187500.015625	-187500.015625	-187500.015625	-187500.015625	-187500.015625	460.000000	441.000000	1018.000000	1608034028.071449
1210	11513.204102	-135.384506	-187500.015625	-187500.015625	-187500.015625	-187500.015625	-187500.015625	-187500.015625	460.000000	442.000000	1019.000000	1608034028.071455
1211	11540.361328	-123.247513	-187500.015625	-187500.015625	-187500.015625	-187500.015625	-187500.015625	-187500.015625	460.000000	442.000000	1018.000000	1608034028.071456
1212	11587.434570	-80.354515	-187500.015625	-187500.015625	-187500.015625	-187500.015625	-187500.015625	-187500.015625	460.000000	441.000000	1019.000000	1608034028.071458
1213	11590.518555	-67.815193	-187500.015625	-187500.015625	-187500.015625	-187500.015625	-187500.015625	-187500.015625	460.000000	442.000000	1018.000000	1608034028.071460
1214	11559.047852	-90.792786	-187500.015625	-187500.015625	-187500.015625	-187500.015625	-187500.015625	-187500.015625	460.000000	441.000000	1018.000000	1608034028.071461
1215	11519.619141	-132.031754	-187500.015625	-187500.015625	-187500.015625	-187500.015625	-187500.015625	-187500.015625	460.000000	442.000000	1019.000000	1608034028.071463
1216	11538.708008	-127.360237	-187500.015625	-187500.015625	-187500.015625	-187500.015625	-187500.015625	-187500.015625	460.000000	442.000000	1018.000000	1608034028.071464
1217	11589.401367	-81.785027	-187500.015625	-187500.015625	-187500.015625	-187500.015625	-187500.015625	-187500.015625	460.000000	441.000000	1019.000000	1608034028.071466
1218	11597.403320	-64.842407	-187500.015625	-187500.015625	-187500.015625	-187500.015625	-187500.015625	-187500.015625	460.000000	442.000000	1018.000000	1608034028.071468
1219	11561.283203	-89.764603	-187500.015625	-187500.015625	-187500.015625	-187500.015625	-187500.015625	-187500.015625	460.000000	442.000000	1019.000000	1608034028.071469
1220	11533.857422	-118.106613	-187500.015625	-187500.015625	-187500.015625	-187500.015625	-187500.015625	-187500.015625	460.000000	442.000000	1018.000000	1608034028.071471
1221	11563.473633	-104.315590	-187500.015625	-187500.015625	-187500.015625	-187500.015625	-187500.015625	-187500.015625	460.000000	442.000000	1018.000000	1608034028.071472
1222	11597.939453	-75.884171	-187500.015625	-187500.015625	-187500.015625	-187500.015625	-187500.015625	-187500.015625	460.000000	442.000000	1019.000000	1608034028.071474
1223	11595.660156	-67.926949	-187500.015625	-187500.015625	-187500.015625	-187500.015625	-187500.015625	-187500.015625	460.000000	442.000000	1018.000000	1608034028.071476
1224	11559.495117	-91.798615	-187500.015625	-187500.015625	-187500.015625	-187500.015625	-187500.015625	-187500.015625	460.000000	441.000000	1018.000000	1608034028.071477
1225	11522.591797	-126.667328	-187500.015625	-187500.015625	-187500.015625	-187500.015625	-187500.015625	-187500.015625	460.000000	442.000000	1018.000000	1608034028.071479
1226	11550.956055	-111.155220	-187500.015625	-187500.015625	-187500.015625	-187500.015625	-187500.015625	-187500.015625	460.000000	442.000000	1018.000000	1608034028.071481
1227	11608.870117	-57.756905	-187500.015625	-187500.015625	-187500.015625	-187500.015625	-187500.015625	-187500.015625	460.000000	442.000000	1019.000000	1608034028.071482
1228	11617.788086	-39.495529	-187500.015625	-187500.015625	-187500.015625	-187500.015625	-187500.015625	-187500.015625	460.000000	442.000000	1018.000000	1608034028.071484
1229	11560.858398	-83.170837	-187500.015625	-187500.015625	-187500.015625	-187500.015625	-187500.015625	-187500.015625	460.000000	441.000000	1019.000000	1608034028.071485
1230	11525.788086	-120.498253	-187500.015625	-187500.015625	-187500.015625	-187500.015625	-187500.015625	-187500.015625	460.000000	442.000000	1018.000000	1608034028.071487
1231	11550.978516	-114.262115	-187500.015625	-187500.015625	-187500.015625	-187500.015625	-187500.015625	-187500.015625	460.000000	442.000000	1019.000000	1608034028.071488
1232	11602.410156	-69.692734	-187500.015625	-187500.015625	-187500.015625	-187500.015625	-187500.015625	-187500.015625	460.000000	442.000000	1019.000000	1608034028.071490
1233	11619.084961	-44.859951	-187500.015625	-187500.015625	-187500.015625	-187500.015625	-187500.015625	-187500.015625	460.000000	442.000000	1019.000000	1608034028.071492
1234	11571.095703	-84.802513	-187500.015625	-187500.015625	-187500.015625	-187500.015625	-187500.015625	-187500.015625	460.000000	441.000000	1019.000000	1608034028.071494
1235	11540.629883	-117.793686	-187500.015625	-187500.015625	-187500.015625	-187500.015625	-187500.015625	-187500.015625	460.000000	442.000000	1018.000000	1608034028.071496
1236	11557.393555	-113.502151	-187500.015625	-187500.015625	-187500.015625	-187500.015625	-187500.015625	-187500.015625	460.000000	442.000000	1019.000000	1608034028.071497
1237	11602.722656	-70.676216	-187500.015625	-187500.015625	-187500.015625	-187500.015625	-187500.015625	-187500.015625	460.000000	442.000000	1018.000000	1608034028.071499
1238	11606.903320	-59.589748	-187500.015625	-187500.015625	-187500.015625	-187500.015625	-187500.015625	-187500.015625	460.000000	442.000000	1019.000000	1608034028.071501
1239	11563.920898	-96.246605	-187500.015625	-187500.015625	-187500.015625	-187500.015625	-187500.015625	-187500.015625	460.000000	442.000000	1018.000000	1608034028.071502
1240	11535.466797	-117.592522	-187500.015625	-187500.015625	-187500.015625	-187500.015625	-187500.015625	-187500.015625	460.000000	442.000000	1018.000000	1608034028.071504
1241	11561.193359	-105.701393	-187500.015625	-187500.015625	-187500.015625	-187500.015625	-187500.015625	-187500.015625	460.000000	442.000000	1018.000000	1608034028.071505
1242	11614.792969	-60.461468	-187500.015625	-187500.015625	-187500.015625	-187500.015625	-187500.015625	-187500.015625	460.000000	442.000000	1017.000000	1608034028.071507
1243	11612.177734	-55.700546	-187500.015625	-187500.015625	-187500.015625	-187500.015625	-187500.015625	-187500.015625	460.000000	442.000000	1019.000000	1608034028.071509
1244	11576.370117	-79.393394	-187500.015625	-187500.015625	-187500.015625	-187500.015625	-187500.015625	-187500.015625	460.000000	442.000000	1017.000000	1608034028.071510
1245	11546.016602	-106.327248	-187500.015625	-187500.015625	-187500.015625	-187500.015625	-187500.015625	-187500.015625	460.000000	442.000000	1019.000000	1608034028.071512
1246	11562.467773	-103.220352	-187500.015625	-187500.015625	-187500.015625	-187500.015625	-187500.015625	-187500.015625	460.000000	442.000000	1019.000000	1608034028.071513
1247	11594.609375	-81.628571	-187500.015625	-187500.015625	-187500.015625	-187500.015625	-187500.015625	-187500.015625	460.000000	441.000000	1018.000000	1608034028.071515
1248	11609.697266	-55.722897	-187500.015625	-187500.015625	-187500.015625	-187500.015625	-187500.015625	-187500.015625	460.000000	442.000000	1019.000000	1608034028.071517
1249	11582.852539	-69.402161	-187500.015625	-187500.015625	-187500.015625	-187500.015625	-187500.015625	-187500.015625	460.000000	442.000000	1018.000000	1608034028.071519
1250	11541.948242	-111.401093	-187500.015625	-187500.015625	-187500.015625	-187500.015625	-187500.015625	-187500.015625	460.000000	442.000000	1018.000000	1608034028.071521
1251	11553.728516	-112.988068	-187500.015625	-187500.015625	-187500.015625	-187500.015625	-187500.015625	-187500.015625	460.000000	443.000000	1018.000000	1608034028.071523
1252	11608.579102	-65.065926	-187500.015625	-187500.015625	-187500.015625	-187500.015625	-187500.015625	-187500.015625	460.000000	442.000000	1018.000000	1608034028.071524
1253	11624.426758	-44.412914	-187500.015625	-187500.015625	-187500.015625	-187500.015625	-187500.015625	-187500.015625	460.000000	442.000000	1019.000000	1608034028.071526
1254	11569.016602	-89.786957	-187500.015625	-187500.015625	-187500.015625	-187500.015625	-187500.015625	-187500.015625	460.000000	442.000000	1018.000000	1608034028.071527
1255	11540.562500	-114.910316	-187500.015625	-187500.015625	-187500.015625	-187500.015625	-187500.015625	-187500.015625	460.000000	442.000000	1018.000000	1608034028.071529
1256	11549.906250	-119.559479	-187500.015625	-187500.015625	-187500.015625	-187500.015625	-187500.015625	-187500.015625	460.000000	442.000000	1019.000000	1608034028.071531
1257	11593.022461	-83.841393	-187500.015625	-187500.015625	-187500.015625	-187500.015625	-187500.015625	-187500.015625	460.000000	442.000000	1018.000000	1608034028.071533
1258	11607.439453	-63.724823	-187500.015625	-187500.015625	-187500.015625	-187500.015625	-187500.015625	-187500.015625	460.000000	442.000000	1019.000000	1608034028.071535
1259	11581.667969	-80.466278	-187500.015625	-187500.015625	-187500.015625	-187500.015625	-187500.015625	-187500.015625	460.000000	441.000000	1019.000000	1608034028.071536
1260	11539.847656	-119.805344	-187500.015625	-187500.015625	-187500.015625	-187500.015625	-187500.015625	-187500.015625	460.000000	442.000000	1018.000000	1608034028.071538
1261	11543.803711	-130.802399	-187500.015625	-187500.015625	-187500.015625	-187500.015625	-187500.015625	-187500.015625	460.000000	442.000000	1019.000000	1608034028.071540
1262	11602.432617	-84.020203	-187500.015625	-187500.015625	-187500.015625	-187500.015625	-187500.015625	-187500.015625	460.000000	442.000000	1018.000000	1608034028.071541
1263	11625.007812	-50.380829	-187500.015625	-187500.015625	-187500.015625	-187500.015625	-187500.015625	-187500.015625	460.000000	442.000000	1019.000000	1608034028.071543
1264	11583.165039	-74.118385	-187500.015625	-187500.015625	-187500.015625	-187500.015625	-187500.015625	-187500.015625	460.000000	441.000000	1018.000000	1608034028.071544
1265	11541.188477	-117.033730	-187500.015625	-187500.015625	-187500.015625	-187500.015625	-187500.015625	-187500.015625	460.000000	443.000000	1018.000000	1608034028.071546
1266	11553.571289	-122.286392	-187500.015625	-187500.015625	-187500.015625	-187500.015625	-187500.015625	-187500.015625	460.000000	442.000000	1019.000000	1608034028.071548
1267	11595.391602	-89.786957	-187500.015625	-187500.015625	-187500.015625	-187500.015625	-187500.015625	-187500.015625	460.000000	442.000000	1018.000000	1608034028.071549
1268	11610.881836	-65.535309	-187500.015625	-187500.015625	-187500.015625	-187500.015625	-187500.015625	-187500.015625	460.000000	442.000000	1018.000000	1608034028.071551
1269	11577.554688	-88.043518	-187500.015625	-187500.015625	-187500.015625	-187500.015625	-187500.015625	-187500.015625	460.000000	442.000000	1018.000000	1608034028.071553
1270	11530.683594	-132.657593	-187500.015625	-187500.015625	-187500.015625	-187500.015625	-187500.015625	-187500.015625	460.000000	442.000000	1018.000000	1608034028.071554
1271	11536.025391	-133.931641	-187500.015625	-187500.015625	-187500.015625	-187500.015625	-187500.015625	-187500.015625	460.000000	442.000000	1018.000000	1608034028.071556
1272	11587.590820	-94.167892	-187500.015625	-187500.015625	-187500.015625	-187500.015625	-187500.015625	-187500.015625	460.000000	442.000000	1018.000000	1608034028.071558
1273	11601.784180	-73.090202	-187500.015625	-187500.015625	-187500.015625	-187500.015625	-187500.015625	-187500.015625	460.000000	442.000000	1019.000000	1608034028.071559
1274	11575.252930	-83.506111	-187500.015625	-187500.015625	-187500.015625	-187500.015625	-187500.015625	-187500.015625	460.000000	442.000000	1018.000000	1608034028.071561
1275	11533.566406	-119.626534	-187500.015625	-187500.015625	-187500.015625	-187500.015625	-187500.015625	-187500.015625	460.000000	442.000000	1019.000000	1608034028.071562
1276	11544.698242	-124.186287	-187500.015625	-187500.015625	-187500.015625	-187500.015625	-187500.015625	-187500.015625	460.000000	443.000000	1018.000000	1608034028.071564
1277	11586.607422	-98.548836	-187500.015625	-187500.015625	-187500.015625	-187500.015625	-187500.015625	-187500.015625	460.000000	441.000000	1018.000000	1608034028.071566
1278	11587.791992	-88.714073	-187500.015625	-187500.015625	-187500.015625	-187500.015625	-187500.015625	-187500.015625	460.000000	442.000000	1019.000000	1608034028.071567
1279	11561.685547	-94.950211	-187500.015625	-187500.015625	-187500.015625	-187500.015625	-187500.015625	-187500.015625	460.000000	442.000000	1018.000000	1608034028.071569
1280	11526.771484	-129.237778	-187500.015625	-187500.015625	-187500.015625	-187500.015625	-187500.015625	-187500.015625	460.000000	442.000000	1018.000000	1608034028.071572
1281	11548.430664	-122.353447	-187500.015625	-187500.015625	-187500.015625	-187500.015625	-187500.015625	-187500.015625	460.000000	442.000000	1019.000000	1608034028.071574
1282	11592.776367	-83.729630	-187500.015625	-187500.015625	-187500.015625	-187500.015625	-187500.015625	-187500.015625	460.000000	441.000000	1018.000000	1608034028.071576
1283	11593.670898	-77.135864	-187500.015625	-187500.015625	-187500.015625	-187500.015625	-187500.015625	-187500.015625	460.000000	442.000000	1017.000000	1608034028.071577
1284	11560.947266	-101.342804	-187500.015625	-187500.015625	-187500.015625	-187500.015625	-187500.015625	-187500.015625	460.000000	441.000000	1018.000000	1608034028.071579
1285	11525.408203	-131.897644	-187500.015625	-187500.015625	-187500.015625	-187500.015625	-187500.015625	-187500.015625	460.000000	442.000000	1018.000000	1608034028.071580
1286	11540.674805	-129.528351	-187500.015625	-187500.015625	-187500.015625	-187500.015625	-187500.015625	-187500.015625	460.000000	442.000000	1018.000000	1608034028.071582
1287	11597.649414	-81.069771	-187500.015625	-187500.015625	-187500.015625	-187500.015625	-187500.015625	-187500.015625	460.000000	441.000000	1019.000000	1608034028.071584
1288	11604.846680	-61.087315	-187500.015625	-187500.015625	-187500.015625	-187500.015625	-187500.015625	-187500.015625	460.000000	443.000000	1018.000000	1608034028.071585
1289	11565.551758	-87.149452	-187500.015625	-187500.015625	-187500.015625	-187500.015625	-187500.015625	-187500.015625	460.000000	442.000000	1018.000000	1608034028.071587
1290	11527.218750	-123.605141	-187500.015625	-187500.015625	-187500.015625	-187500.015625	-187500.015625	-187500.015625	460.000000	442.000000	1018.000000	1608034028.071589
1291	11546.709961	-118.285431	-187500.015625	-187500.015625	-187500.015625	-187500.015625	-187500.015625	-187500.015625	460.000000	442.000000	1018.000000	1608034028.071590
1292	11596.352539	-79.259285	-187500.015625	-187500.015625	-187500.015625	-187500.015625	-187500.015625	-187500.015625	460.000000	441.000000	1019.000000	1608034028.071592
1293	11614.010742	-54.448849	-187500.015625	-187500.015625	-187500.015625	-187500.015625	-187500.015625	-187500.015625	460.000000	442.000000	1018.000000	1608034028.071594
1294	11585.110352	-70.028015	-187500.015625	-187500.015625	-187500.015625	-187500.015625	-187500.015625	-187500.015625	460.000000	442.000000	1019.000000	1608034028.071595
1295	11532.001953	-119.537125	-187500.015625	-187500.015625	-187500.015625	-187500.015625	-187500.015625	-187500.015625	460.000000	441.000000	1019.000000	1608034028.071597
1296	11539.802734	-118.531296	-187500.015625	-187500.015625	-187500.015625	-187500.015625	-187500.015625	-187500.015625	460.000000	442.000000	1019.000000	1608034028.071598
1297	11580.081055	-85.830696	-187500.015625	-187500.015625	-187500.015625	-187500.015625	-187500.015625	-187500.015625	460.000000	442.000000	1018.000000	1608034028.071600
1298	11606.903320	-57.488686	-187500.015625	-187500.015625	-187500.015625	-187500.015625	-187500.015625	-187500.015625	460.000000	442.000000	1018.000000	1608034028.071602
1299	11570.089844	-85.584824	-187500.015625	-187500.015625	-187500.015625	-187500.015625	-187500.015625	-187500.015625	460.000000	442.000000	1017.000000	1608034028.071603
1300	11527.553711	-126.220299	-187500.015625	-187500.015625	-187500.015625	-187500.015625	-187500.015625	-187500.015625	460.000000	442.000000	1018.000000	1608034028.071605
1301	11545.123047	-118.933624	-187500.015625	-187500.015625	-187500.015625	-187500.015625	-187500.015625	-187500.015625	460.000000	441.000000	1019.000000	1608034028.071607
1302	11593.313477	-78.342865	-187500.015625	-187500.015625	-187500.015625	-187500.015625	-187500.015625	-187500.015625	460.000000	442.000000	1018.000000	1608034028.071608
1303	11604.846680	-57.980423	-187500.015625	-187500.015625	-187500.015625	-187500.015625	-187500.015625	-187500.015625	460.000000	442.000000	1018.000000	1608034028.071611
1304	11581.175781	-72.151428	-187500.015625	-187500.015625	-187500.015625	-187500.015625	-187500.015625	-187500.015625	460.000000	441.000000	1018.000000	1608034028.071612
1305	11538.148438	-115.200890	-187500.015625	-187500.015625	-187500.015625	-187500.015625	-187500.015625	-187500.015625	460.000000	441.000000	1018.000000	1608034028.071614
1306	11545.010742	-124.521561	-187500.015625	-187500.015625	-187500.015625	-187500.015625	-187500.015625	-187500.015625	460.000000	442.000000	1019.000000	1608034028.071616
1307	11597.112305	-83.640228	-187500.015625	-187500.015625	-187500.015625	-187500.015625	-187500.015625	-187500.015625	460.000000	442.000000	1019.000000	1608034028.071617
1308	11600.554688	-69.290405	-187500.015625	-187500.015625	-187500.015625	-187500.015625	-187500.015625	-187500.015625	460.000000	441.000000	1019.000000	1608034028.071619
1309	11572.079102	-82.075600	-187500.015625	-187500.015625	-187500.015625	-187500.015625	-187500.015625	-187500.015625	460.000000	442.000000	1018.000000	1608034028.071620
1310	11541.099609	-108.540070	-187500.015625	-187500.015625	-187500.015625	-187500.015625	-187500.015625	-187500.015625	460.000000	441.000000	1019.000000	1608034028.071622
1311	11536.963867	-127.896675	-187500.015625	-187500.015625	-187500.015625	-187500.015625	-187500.015625	-187500.015625	460.000000	442.000000	1018.000000	1608034028.071624
1312	11581.958008	-93.676155	-187500.015625	-187500.015625	-187500.015625	-187500.015625	-187500.015625	-187500.015625	460.000000	442.000000	1018.000000	1608034028.071625
1313	11593.000000	-79.952187	-187500.015625	-187500.015625	-187500.015625	-187500.015625	-187500.015625	-187500.015625	460.000000	442.000000	1018.000000	1608034028.071627
1314	11567.764648	-90.301041	-187500.015625	-187500.015625	-187500.015625	-187500.015625	-187500.015625	-187500.015625	460.000000	441.000000	1018.000000	1608034028.071629
1315	11536.540039	-113.032768	-187500.015625	-187500.015625	-187500.015625	-187500.015625	-187500.015625	-187500.015625	460.000000	442.000000	1019.000000	1608034028.071630
1316	11547.872070	-116.653748	-187500.015625	-187500.015625	-187500.015625	-187500.015625	-187500.015625	-187500.015625	460.000000	442.000000	1019.000000	1608034028.071632
1317	11586.003906	-86.143623	-187500.015625	-187500.015625	-187500.015625	-187500.015625	-187500.015625	-187500.015625	460.000000	441.000000	1018.000000	1608034028.071634
1318	11606.411133	-61.847275	-187500.015625	-187500.015625	-187500.015625	-187500.015625	-187500.015625	-187500.015625	460.000000	442.000000	1018.000000	1608034028.071635
1319	11578.046875	-81.270943	-187500.015625	-187500.015625	-187500.015625	-187500.015625	-187500.015625	-187500.015625	460.000000	441.000000	1019.000000	1608034028.071637
1320	11534.639648	-116.921974	-187500.015625	-187500.015625	-187500.015625	-187500.015625	-187500.015625	-187500.015625	460.000000	442.000000	1018.000000	1608034028.071638
1321	11541.434570	-118.508942	-187500.015625	-187500.015625	-187500.015625	-187500.015625	-187500.015625	-187500.015625	460.000000	441.000000	1019.000000	1608034028.071640
1322	11573.196289	-100.247574	-187500.015625	-187500.015625	-187500.015625	-187500.015625	-187500.015625	-187500.015625	460.000000	441.000000	1019.000000	1608034028.071642
1323	11588.440430	-79.192230	-187500.015625	-187500.015625	-187500.015625	-187500.015625	-187500.015625	-187500.015625	460.000000	442.000000	1019.000000	1608034028.551863
1324	11580.549805	-73.067848	-187500.015625	-187500.015625	-187500.015625	-187500.015625	-187500.015625	-187500.015625	460.000000	442.000000	1018.000000	1608034028.551994
1325	11551.559570	-97.475952	-187500.015625	-187500.015625	-187500.015625	-187500.015625	-187500.015625	-187500.015625	460.000000	442.000000	1019.000000	1608034028.551995
1326	11546.374023	-115.424408	-187500.015625	-187500.015625	-187500.015625	-187500.015625	-187500.015625	-187500.015625	460.000000	442.000000	1018.000000	1608034028.551997
1327	11587.613281	-86.143623	-187500.015625	-187500.015625	-187500.015625	-187500.015625	-187500.015625	-187500.015625	460.000000	441.000000	1019.000000	1608034028.552002
1328	11610.814453	-57.913368	-187500.015625	-187500.015625	-187500.015625	-187500.015625	-187500.015625	-187500.015625	460.000000	442.000000	1018.000000	1608034028.552004
1329	11576.168945	-76.018280	-187500.015625	-187500.015625	-187500.015625	-187500.015625	-187500.015625	-187500.015625	460.000000	441.000000	1018.000000	1608034028.552006
1330	11536.807617	-109.143562	-187500.015625	-187500.015625	-187500.015625	-187500.015625	-187500.015625	-187500.015625	460.000000	442.000000	1019.000000	1608034028.552007
1331	11544.519531	-117.234894	-187500.015625	-187500.015625	-187500.015625	-187500.015625	-187500.015625	-187500.015625	460.000000	441.000000	1019.000000	1608034028.552009
1332	11582.986328	-88.132927	-187500.015625	-187500.015625	-187500.015625	-187500.015625	-187500.015625	-187500.015625	460.000000	441.000000	1018.000000	1608034028.552011
1333	11599.392578	-60.305004	-187500.015625	-187500.015625	-187500.015625	-187500.015625	-187500.015625	-187500.015625	460.000000	442.000000	1019.000000	1608034028.552013
1334	11585.445312	-66.787010	-187500.015625	-187500.015625	-187500.015625	-187500.015625	-187500.015625	-187500.015625	460.000000	441.000000	1018.000000	1608034028.552014
1335	11555.158203	-92.290352	-187500.015625	-187500.015625	-187500.015625	-187500.015625	-187500.015625	-187500.015625	460.000000	441.000000	1019.000000	1608034028.552016
1336	11548.654297	-109.367081	-187500.015625	-187500.015625	-187500.015625	-187500.015625	-187500.015625	-187500.015625	460.000000	442.000000	1018.000000	1608034028.552018
1337	11584.193359	-84.422539	-187500.015625	-187500.015625	-187500.015625	-187500.015625	-187500.015625	-187500.015625	460.000000	441.000000	1018.000000	1608034028.552019
1338	11612.021484	-51.788990	-187500.015625	-187500.015625	-187500.015625	-187500.015625	-187500.015625	-187500.015625	460.000000	441.000000	1019.000000	1608034028.552021
1339	11595.167969	-59.366230	-187500.015625	-187500.015625	-187500.015625	-187500.015625	-187500.015625	-187500.015625	460.000000	442.000000	1018.000000	1608034028.552022
1340	11552.409180	-93.944382	-187500.015625	-187500.015625	-187500.015625	-187500.015625	-187500.015625	-187500.015625	460.000000	441.000000	1019.000000	1608034028.552024
1341	11540.562500	-116.877266	-187500.015625	-187500.015625	-187500.015625	-187500.015625	-187500.015625	-187500.015625	460.000000	442.000000	1018.000000	1608034028.552026
1342	11592.575195	-80.175705	-187500.015625	-187500.015625	-187500.015625	-187500.015625	-187500.015625	-187500.015625	460.000000	441.000000	1019.000000	1608034028.552027
1343	11618.391602	-50.403183	-187500.015625	-187500.015625	-187500.015625	-187500.015625	-187500.015625	-187500.015625	460.000000	443.000000	1018.000000	1608034028.552029
1344	11579.164062	-75.168915	-187500.015625	-187500.015625	-187500.015625	-187500.015625	-187500.015625	-187500.015625	460.000000	441.000000	1018.000000	1608034028.552030
1345	11541.389648	-105.053192	-187500.015625	-187500.015625	-187500.015625	-187500.015625	-187500.015625	-187500.015625	460.000000	442.000000	1018.000000	1608034028.552032
1346	11545.144531	-113.926834	-187500.015625	-187500.015625	-187500.015625	-187500.015625	-187500.015625	-187500.015625	460.000000	442.000000	1019.000000	1608034028.552034
1347	11588.529297	-83.461411	-187500.015625	-187500.015625	-187500.015625	-187500.015625	-187500.015625	-187500.015625	460.000000	441.000000	1018.000000	1608034028.552035
1348	11612.937500	-55.029991	-187500.015625	-187500.015625	-187500.015625	-187500.015625	-187500.015625	-187500.015625	460.000000	442.000000	1018.000000	1608034028.552037
1349	11590.585938	-65.132980	-187500.015625	-187500.015625	-187500.015625	-187500.015625	-187500.015625	-187500.015625	460.000000	442.000000	1019.000000	1608034028.552039
1350	11551.850586	-98.034744	-187500.015625	-187500.015625	-187500.015625	-187500.015625	-187500.015625	-187500.015625	460.000000	442.000000	1018.000000	1608034028.552041
1351	11543.021484	-120.319435	-187500.015625	-187500.015625	-187500.015625	-187500.015625	-187500.015625	-187500.015625	460.000000	442.000000	1019.000000	1608034028.552043
1352	11586.093750	-88.848183	-187500.015625	-187500.015625	-187500.015625	-187500.015625	-187500.015625	-187500.015625	460.000000	441.000000	1018.000000	1608034028.552044
1353	11613.116211	-54.650013	-187500.015625	-187500.015625	-187500.015625	-187500.015625	-187500.015625	-187500.015625	460.000000	442.000000	1019.000000	1608034028.552046
1354	11592.240234	-63.389545	-187500.015625	-187500.015625	-187500.015625	-187500.015625	-187500.015625	-187500.015625	460.000000	442.000000	1019.000000	1608034028.552047
1355	11556.387695	-93.586754	-187500.015625	-187500.015625	-187500.015625	-187500.015625	-187500.015625	-187500.015625	460.000000	441.000000	1018.000000	1608034028.552049
1356	11556.186523	-106.617821	-187500.015625	-187500.015625	-187500.015625	-187500.015625	-187500.015625	-187500.015625	460.000000	442.000000	1019.000000	1608034028.552051
1357	11601.829102	-78.253456	-187500.015625	-187500.015625	-187500.015625	-187500.015625	-187500.015625	-187500.015625	460.000000	441.000000	1018.000000	1608034028.552052
1358	11626.818359	-46.156349	-187500.015625	-187500.015625	-187500.015625	-187500.015625	-187500.015625	-187500.015625	460.000000	442.000000	1018.000000	1608034028.552054
1359	11590.027344	-68.105766	-187500.015625	-187500.015625	-187500.015625	-187500.015625	-187500.015625	-187500.015625	460.000000	442.000000	1018.000000	1608034028.552056
1360	11542.641602	-109.098862	-187500.015625	-187500.015625	-187500.015625	-187500.015625	-187500.015625	-187500.015625	460.000000	442.000000	1019.000000	1608034028.552057
1361	11549.928711	-114.060951	-187500.015625	-187500.015625	-187500.015625	-187500.015625	-187500.015625	-187500.015625	460.000000	442.000000	1019.000000	1608034028.552059
1362	11591.166992	-85.584824	-187500.015625	-187500.015625	-187500.015625	-187500.015625	-187500.015625	-187500.015625	460.000000	441.000000	1018.000000	1608034028.552060
1363	11620.202148	-52.638355	-187500.015625	-187500.015625	-187500.015625	-187500.015625	-187500.015625	-187500.015625	460.000000	442.000000	1018.000000	1608034028.552062
1364	11600.152344	-61.713165	-187500.015625	-187500.015625	-187500.015625	-187500.015625	-187500.015625	-187500.015625	460.000000	442.000000	1018.000000	1608034028.552064
1365	11548.207031	-105.902565	-187500.015625	-187500.015625	-187500.015625	-187500.015625	-187500.015625	-187500.015625	460.000000	441.000000	1018.000000	1608034028.552065
1366	11536.986328	-125.460335	-187500.015625	-187500.015625	-187500.015625	-187500.015625	-187500.015625	-187500.015625	460.000000	442.000000	1017.000000	1608034028.552067
1367	11574.582031	-99.487610	-187500.015625	-187500.015625	-187500.015625	-187500.015625	-187500.015625	-187500.015625	460.000000	441.000000	1018.000000	1608034028.552069
1368	11598.677734	-71.100899	-187500.015625	-187500.015625	-187500.015625	-187500.015625	-187500.015625	-187500.015625	460.000000	441.000000	1019.000000	1608034028.552070
1369	11585.646484	-72.062019	-187500.015625	-187500.015625	-187500.015625	-187500.015625	-187500.015625	-187500.015625	460.000000	441.000000	1019.000000	1608034028.552072
1370	11538.886719	-111.244629	-187500.015625	-187500.015625	-187500.015625	-187500.015625	-187500.015625	-187500.015625	460.000000	442.000000	1018.000000	1608034028.552074
1371	11530.862305	-130.064789	-187500.015625	-187500.015625	-187500.015625	-187500.015625	-187500.015625	-187500.015625	460.000000	442.000000	1019.000000	1608034028.552075
1372	11575.610352	-98.146507	-187500.015625	-187500.015625	-187500.015625	-187500.015625	-187500.015625	-187500.015625	460.000000	442.000000	1018.000000	1608034028.552077
1373	11610.658203	-55.186455	-187500.015625	-187500.015625	-187500.015625	-187500.015625	-187500.015625	-187500.015625	460.000000	442.000000	1018.000000	1608034028.552079
1374	11591.301758	-62.562531	-187500.015625	-187500.015625	-187500.015625	-187500.015625	-187500.015625	-187500.015625	460.000000	442.000000	1018.000000	1608034028.552081
1375	11540.205078	-107.042503	-187500.015625	-187500.015625	-187500.015625	-187500.015625	-187500.015625	-187500.015625	460.000000	441.000000	1019.000000	1608034028.552083
1376	11522.636719	-138.044373	-187500.015625	-187500.015625	-187500.015625	-187500.015625	-187500.015625	-187500.015625	460.000000	442.000000	1019.000000	1608034028.552084
1377	11567.854492	-106.751930	-187500.015625	-187500.015625	-187500.015625	-187500.015625	-187500.015625	-187500.015625	460.000000	441.000000	1018.000000	1608034028.552086
1378	11601.695312	-68.128113	-187500.015625	-187500.015625	-187500.015625	-187500.015625	-187500.015625	-187500.015625	460.000000	442.000000	1019.000000	1608034028.552088
1379	11578.627930	-78.164047	-187500.015625	-187500.015625	-187500.015625	-187500.015625	-187500.015625	-187500.015625	460.000000	441.000000	1018.000000	1608034028.552089
1380	11536.360352	-113.971542	-187500.015625	-187500.015625	-187500.015625	-187500.015625	-187500.015625	-187500.015625	460.000000	441.000000	1019.000000	1608034028.552091
1381	11526.570312	-137.440872	-187500.015625	-187500.015625	-187500.015625	-187500.015625	-187500.015625	-187500.015625	460.000000	442.000000	1019.000000	1608034028.552092
1382	11563.294922	-112.026939	-187500.015625	-187500.015625	-187500.015625	-187500.015625	-187500.015625	-187500.015625	460.000000	441.000000	1018.000000	1608034028.552094
1383	11597.916992	-71.905556	-187500.015625	-187500.015625	-187500.015625	-187500.015625	-187500.015625	-187500.015625	460.000000	442.000000	1019.000000	1608034028.552096
1384	11578.114258	-80.756851	-187500.015625	-187500.015625	-187500.015625	-187500.015625	-187500.015625	-187500.015625	460.000000	442.000000	1019.000000	1608034028.552097
1385	11532.404297	-119.581825	-187500.015625	-187500.015625	-187500.015625	-187500.015625	-187500.015625	-187500.015625	460.000000	441.000000	1018.000000	1608034028.552099
1386	11522.189453	-138.871384	-187500.015625	-187500.015625	-187500.015625	-187500.015625	-187500.015625	-187500.015625	460.000000	442.000000	1019.000000	1608034028.552100
1387	11566.155273	-109.054161	-187500.015625	-187500.015625	-187500.015625	-187500.015625	-187500.015625	-187500.015625	460.000000	442.000000	1019.000000	1608034028.552102
1388	11593.469727	-78.812248	-187500.015625	-187500.015625	-187500.015625	-187500.015625	-187500.015625	-187500.015625	460.000000	442.000000	1019.000000	1608034028.552104
1389	11564.747070	-93.095009	-187500.015625	-187500.015625	-187500.015625	-187500.015625	-187500.015625	-187500.015625	460.000000	442.000000	1019.000000	1608034028.552105
1390	11520.177734	-124.074532	-187500.015625	-187500.015625	-187500.015625	-187500.015625	-187500.015625	-187500.015625	460.000000	441.000000	1019.000000	1608034028.552107
1391	11514.634766	-136.189178	-187500.015625	-187500.015625	-187500.015625	-187500.015625	-187500.015625	-187500.015625	460.000000	442.000000	1019.000000	1608034028.552108
1392	11550.844727	-113.792725	-187500.015625	-187500.015625	-187500.015625	-187500.015625	-187500.015625	-187500.015625	460.000000	441.000000	1018.000000	1608034028.552110
1393	11575.878906	-87.417671	-187500.015625	-187500.015625	-187500.015625	-187500.015625	-187500.015625	-187500.015625	460.000000	442.000000	1019.000000	1608034028.552112
1394	11553.772461	-97.140678	-187500.015625	-187500.015625	-187500.015625	-187500.015625	-187500.015625	-187500.015625	460.000000	442.000000	1018.000000	1608034028.552113
1395	11516.624023	-127.024956	-187500.015625	-187500.015625	-187500.015625	-187500.015625	-187500.015625	-187500.015625	460.000000	442.000000	1018.000000	1608034028.552115
1396	11509.203125	-145.085175	-187500.015625	-187500.015625	-187500.015625	-187500.015625	-187500.015625	-187500.015625	460.000000	442.000000	1018.000000	1608034028.552116
1397	11547.536133	-117.570175	-187500.015625	-187500.015625	-187500.015625	-187500.015625	-187500.015625	-187500.015625	460.000000	441.000000	1019.000000	1608034028.552119
1398	11577.331055	-86.568306	-187500.015625	-187500.015625	-187500.015625	-187500.015625	-187500.015625	-187500.015625	460.000000	442.000000	1018.000000	1608034028.552121
1399	11561.104492	-86.747116	-187500.015625	-187500.015625	-187500.015625	-187500.015625	-187500.015625	-187500.015625	460.000000	441.000000	1019.000000	1608034028.552122
1400	11516.870117	-119.335960	-187500.015625	-187500.015625	-187500.015625	-187500.015625	-187500.015625	-187500.015625	460.000000	441.000000	1019.000000	1608034028.552124
1401	11506.967773	-138.536102	-187500.015625	-187500.015625	-187500.015625	-187500.015625	-187500.015625	-187500.015625	460.000000	442.000000	1019.000000	1608034028.552126
1402	11544.072266	-115.692627	-187500.015625	-187500.015625	-187500.015625	-187500.015625	-187500.015625	-187500.015625	460.000000	441.000000	1018.000000	1608034028.552127
1403	11573.128906	-85.674232	-187500.015625	-187500.015625	-187500.015625	-187500.015625	-187500.015625	-187500.015625	460.000000	442.000000	1018.000000	1608034028.552129
1404	11556.946289	-91.105705	-187500.015625	-187500.015625	-187500.015625	-187500.015625	-187500.015625	-187500.015625	460.000000	442.000000	1018.000000	1608034028.552130
1405	11507.102539	-131.361191	-187500.015625	-187500.015625	-187500.015625	-187500.015625	-187500.015625	-187500.015625	460.000000	442.000000	1018.000000	1608034028.552132
1406	11490.897461	-156.328094	-187500.015625	-187500.015625	-187500.015625	-187500.015625	-187500.015625	-187500.015625	460.000000	442.000000	1019.000000	1608034028.552134
1407	11533.543945	-129.550705	-187500.015625	-187500.015625	-187500.015625	-187500.015625	-187500.015625	-187500.015625	460.000000	441.000000	1018.000000	1608034028.552135
1408	11561.014648	-95.754868	-187500.015625	-187500.015625	-187500.015625	-187500.015625	-187500.015625	-187500.015625	460.000000	441.000000	1019.000000	1608034028.552137
1409	11544.608398	-95.196075	-187500.015625	-187500.015625	-187500.015625	-187500.015625	-187500.015625	-187500.015625	460.000000	442.000000	1018.000000	1608034028.552138
1410	11496.060547	-137.887909	-187500.015625	-187500.015625	-187500.015625	-187500.015625	-187500.015625	-187500.015625	460.000000	441.000000	1019.000000	1608034028.552140
1411	11485.219727	-158.183289	-187500.015625	-187500.015625	-187500.015625	-187500.015625	-187500.015625	-187500.015625	460.000000	442.000000	1018.000000	1608034028.552142
1412	11532.829102	-122.733421	-187500.015625	-187500.015625	-187500.015625	-187500.015625	-187500.015625	-187500.015625	460.000000	441.000000	1019.000000	1608034028.552143
1413	11567.004883	-88.423500	-187500.015625	-187500.015625	-187500.015625	-187500.015625	-187500.015625	-187500.015625	460.000000	442.000000	1019.000000	1608034028.552145
1414	11544.384766	-102.974480	-187500.015625	-187500.015625	-187500.015625	-187500.015625	-187500.015625	-187500.015625	460.000000	442.000000	1019.000000	1608034028.552146
1415	11501.447266	-132.814056	-187500.015625	-187500.015625	-187500.015625	-187500.015625	-187500.015625	-187500.015625	460.000000	442.000000	1018.000000	1608034028.552148
1416	11489.667969	-148.527344	-187500.015625	-187500.015625	-187500.015625	-187500.015625	-187500.015625	-187500.015625	460.000000	442.000000	1019.000000	1608034028.552150
1417	11526.146484	-126.935555	-187500.015625	-187500.015625	-187500.015625	-187500.015625	-187500.015625	-187500.015625	460.000000	441.000000	1018.000000	1608034028.552151
1418	11555.717773	-95.643112	-187500.015625	-187500.015625	-187500.015625	-187500.015625	-187500.015625	-187500.015625	460.000000	442.000000	1018.000000	1608034028.552153
1419	11544.698242	-96.447777	-187500.015625	-187500.015625	-187500.015625	-187500.015625	-187500.015625	-187500.015625	460.000000	442.000000	1018.000000	1608034028.552154
1420	11507.750977	-127.226128	-187500.015625	-187500.015625	-187500.015625	-187500.015625	-187500.015625	-187500.015625	460.000000	441.000000	1018.000000	1608034028.552157
1421	11487.522461	-153.936462	-187500.015625	-187500.015625	-187500.015625	-187500.015625	-187500.015625	-187500.015625	460.000000	442.000000	1019.000000	1608034028.552158
1422	11530.884766	-125.035652	-187500.015625	-187500.015625	-187500.015625	-187500.015625	-187500.015625	-187500.015625	460.000000	441.000000	1018.000000	1608034028.552160
1423	11575.499023	-79.639259	-187500.015625	-187500.015625	-187500.015625	-187500.015625	-187500.015625	-187500.015625	460.000000	442.000000	1019.000000	1608034028.552162
1424	11556.052734	-86.210678	-187500.015625	-187500.015625	-187500.015625	-187500.015625	-187500.015625	-187500.015625	460.000000	442.000000	1018.000000	1608034028.552163
1425	11509.046875	-126.533218	-187500.015625	-187500.015625	-187500.015625	-187500.015625	-187500.015625	-187500.015625	460.000000	441.000000	1019.000000	1608034028.552165
1426	11493.535156	-153.511780	-187500.015625	-187500.015625	-187500.015625	-187500.015625	-187500.015625	-187500.015625	460.000000	442.000000	1018.000000	1608034028.552166
1427	11533.902344	-127.561401	-187500.015625	-187500.015625	-187500.015625	-187500.015625	-187500.015625	-187500.015625	460.000000	441.000000	1019.000000	1608034028.552168
1428	11571.139648	-87.820000	-187500.015625	-187500.015625	-187500.015625	-187500.015625	-187500.015625	-187500.015625	460.000000	442.000000	1017.000000	1608034028.552170
1429	11561.416992	-88.758774	-187500.015625	-187500.015625	-187500.015625	-187500.015625	-187500.015625	-187500.015625	460.000000	441.000000	1019.000000	1608034028.552171
1430	11515.394531	-131.115326	-187500.015625	-187500.015625	-187500.015625	-187500.015625	-187500.015625	-187500.015625	460.000000	442.000000	1019.000000	1608034028.552173
1431	11501.983398	-153.087097	-187500.015625	-187500.015625	-187500.015625	-187500.015625	-187500.015625	-187500.015625	460.000000	442.000000	1019.000000	1608034028.552175
1432	11547.379883	-118.061913	-187500.015625	-187500.015625	-187500.015625	-187500.015625	-187500.015625	-187500.015625	460.000000	442.000000	1018.000000	1608034028.552176
1433	11583.366211	-80.153351	-187500.015625	-187500.015625	-187500.015625	-187500.015625	-187500.015625	-187500.015625	460.000000	442.000000	1018.000000	1608034028.552178
1434	11568.324219	-83.148483	-187500.015625	-187500.015625	-187500.015625	-187500.015625	-187500.015625	-187500.015625	460.000000	442.000000	1018.000000	1608034028.552179
1435	11526.547852	-119.425369	-187500.015625	-187500.015625	-187500.015625	-187500.015625	-187500.015625	-187500.015625	460.000000	441.000000	1019.000000	1608034028.552181
1436	11513.963867	-140.503067	-187500.015625	-187500.015625	-187500.015625	-187500.015625	-187500.015625	-187500.015625	460.000000	442.000000	1018.000000	1608034028.552183
1437	11549.660156	-117.480766	-187500.015625	-187500.015625	-187500.015625	-187500.015625	-187500.015625	-187500.015625	460.000000	441.000000	1018.000000	1608034028.552184
1438	11581.019531	-84.578995	-187500.015625	-187500.015625	-187500.015625	-187500.015625	-187500.015625	-187500.015625	460.000000	441.000000	1019.000000	1608034028.552186
1439	11571.184570	-83.863739	-187500.015625	-187500.015625	-187500.015625	-187500.015625	-187500.015625	-187500.015625	460.000000	442.000000	1019.000000	1608034028.552187
1440	11531.488281	-119.067741	-187500.015625	-187500.015625	-187500.015625	-187500.015625	-187500.015625	-187500.015625	460.000000	441.000000	1018.000000	1608034028.552189
1441	11510.522461	-148.437927	-187500.015625	-187500.015625	-187500.015625	-187500.015625	-187500.015625	-187500.015625	460.000000	442.000000	1018.000000	1608034028.552191
1442	11536.427734	-135.608032	-187500.015625	-187500.015625	-187500.015625	-187500.015625	-187500.015625	-187500.015625	460.000000	441.000000	1019.000000	1608034028.552192
1443	11579.968750	-92.804443	-187500.015625	-187500.015625	-187500.015625	-187500.015625	-187500.015625	-187500.015625	460.000000	442.000000	1018.000000	1608034029.031497
1444	11576.928711	-85.651878	-187500.015625	-187500.015625	-187500.015625	-187500.015625	-187500.015625	-187500.015625	460.000000	441.000000	1018.000000	1608034029.031615
1445	11536.807617	-118.933624	-187500.015625	-187500.015625	-187500.015625	-187500.015625	-187500.015625	-187500.015625	460.000000	441.000000	1019.000000	1608034029.031617
1446	11520.536133	-145.219284	-187500.015625	-187500.015625	-187500.015625	-187500.015625	-187500.015625	-187500.015625	460.000000	442.000000	1019.000000	1608034029.031619
1447	11553.839844	-127.069664	-187500.015625	-187500.015625	-187500.015625	-187500.015625	-187500.015625	-187500.015625	460.000000	441.000000	1019.000000	1608034029.031621
1448	11593.536133	-85.964806	-187500.015625	-187500.015625	-187500.015625	-187500.015625	-187500.015625	-187500.015625	460.000000	442.000000	1019.000000	1608034029.031622
1449	11591.189453	-77.717010	-187500.015625	-187500.015625	-187500.015625	-187500.015625	-187500.015625	-187500.015625	460.000000	442.000000	1018.000000	1608034029.031624
1450	11542.752930	-115.245590	-187500.015625	-187500.015625	-187500.015625	-187500.015625	-187500.015625	-187500.015625	460.000000	441.000000	1018.000000	1608034029.031626
1451	11518.367188	-146.605087	-187500.015625	-187500.015625	-187500.015625	-187500.015625	-187500.015625	-187500.015625	460.000000	442.000000	1018.000000	1608034029.031627
1452	11551.403320	-128.276657	-187500.015625	-187500.015625	-187500.015625	-187500.015625	-187500.015625	-187500.015625	460.000000	441.000000	1019.000000	1608034029.031629
1453	11595.726562	-80.019241	-187500.015625	-187500.015625	-187500.015625	-187500.015625	-187500.015625	-187500.015625	460.000000	442.000000	1019.000000	1608034029.031631
1454	11583.858398	-79.527504	-187500.015625	-187500.015625	-187500.015625	-187500.015625	-187500.015625	-187500.015625	460.000000	442.000000	1019.000000	1608034029.031632
1455	11551.671875	-104.181480	-187500.015625	-187500.015625	-187500.015625	-187500.015625	-187500.015625	-187500.015625	460.000000	442.000000	1018.000000	1608034029.031634
1456	11520.066406	-138.826675	-187500.015625	-187500.015625	-187500.015625	-187500.015625	-187500.015625	-187500.015625	460.000000	443.000000	1017.000000	1608034029.031635
1457	11541.725586	-130.400070	-187500.015625	-187500.015625	-187500.015625	-187500.015625	-187500.015625	-187500.015625	460.000000	441.000000	1018.000000	1608034029.031637
1458	11586.964844	-87.417671	-187500.015625	-187500.015625	-187500.015625	-187500.015625	-187500.015625	-187500.015625	460.000000	442.000000	1018.000000	1608034029.031639
1459	11586.205078	-76.420609	-187500.015625	-187500.015625	-187500.015625	-187500.015625	-187500.015625	-187500.015625	460.000000	442.000000	1019.000000	1608034029.031640
1460	11546.307617	-106.260193	-187500.015625	-187500.015625	-187500.015625	-187500.015625	-187500.015625	-187500.015625	460.000000	441.000000	1019.000000	1608034029.031642
1461	11517.071289	-146.068649	-187500.015625	-187500.015625	-187500.015625	-187500.015625	-187500.015625	-187500.015625	460.000000	441.000000	1018.000000	1608034029.031643
1462	11548.855469	-123.269867	-187500.015625	-187500.015625	-187500.015625	-187500.015625	-187500.015625	-187500.015625	460.000000	442.000000	1019.000000	1608034029.031645
1463	11582.606445	-86.814171	-187500.015625	-187500.015625	-187500.015625	-187500.015625	-187500.015625	-187500.015625	460.000000	442.000000	1018.000000	1608034029.031647
1464	11572.682617	-87.551781	-187500.015625	-187500.015625	-187500.015625	-187500.015625	-187500.015625	-187500.015625	460.000000	442.000000	1018.000000	1608034029.031648
1465	11515.796875	-133.953995	-187500.015625	-187500.015625	-187500.015625	-187500.015625	-187500.015625	-187500.015625	460.000000	441.000000	1018.000000	1608034029.031650
1466	11514.478516	-146.426270	-187500.015625	-187500.015625	-187500.015625	-187500.015625	-187500.015625	-187500.015625	460.000000	443.000000	1017.000000	1608034029.031654
1467	11536.696289	-132.881119	-187500.015625	-187500.015625	-187500.015625	-187500.015625	-187500.015625	-187500.015625	460.000000	441.000000	1019.000000	1608034029.031656
1468	11577.979492	-92.156242	-187500.015625	-187500.015625	-187500.015625	-187500.015625	-187500.015625	-187500.015625	460.000000	442.000000	1019.000000	1608034029.031658
1469	11577.331055	-83.528465	-187500.015625	-187500.015625	-187500.015625	-187500.015625	-187500.015625	-187500.015625	460.000000	442.000000	1019.000000	1608034029.031659
1470	11525.945312	-125.102707	-187500.015625	-187500.015625	-187500.015625	-187500.015625	-187500.015625	-187500.015625	460.000000	442.000000	1018.000000	1608034029.031661
1471	11504.576172	-151.991852	-187500.015625	-187500.015625	-187500.015625	-187500.015625	-187500.015625	-187500.015625	460.000000	442.000000	1019.000000	1608034029.031662
1472	11541.791992	-127.650810	-187500.015625	-187500.015625	-187500.015625	-187500.015625	-187500.015625	-187500.015625	460.000000	442.000000	1018.000000	1608034029.031664
1473	11578.605469	-93.810265	-187500.015625	-187500.015625	-187500.015625	-187500.015625	-187500.015625	-187500.015625	460.000000	442.000000	1019.000000	1608034029.031666
1474	11578.940430	-79.929832	-187500.015625	-187500.015625	-187500.015625	-187500.015625	-187500.015625	-187500.015625	460.000000	442.000000	1019.000000	1608034029.031667
1475	11540.227539	-109.791763	-187500.015625	-187500.015625	-187500.015625	-187500.015625	-187500.015625	-187500.015625	460.000000	441.000000	1018.000000	1608034029.031669
1476	11518.278320	-136.703262	-187500.015625	-187500.015625	-187500.015625	-187500.015625	-187500.015625	-187500.015625	460.000000	442.000000	1019.000000	1608034029.031670
1477	11545.704102	-126.264999	-187500.015625	-187500.015625	-187500.015625	-187500.015625	-187500.015625	-187500.015625	460.000000	442.000000	1018.000000	1608034029.031672
1478	11585.467773	-87.641190	-187500.015625	-187500.015625	-187500.015625	-187500.015625	-187500.015625	-187500.015625	460.000000	442.000000	1019.000000	1608034029.031674
1479	11582.002930	-80.533333	-187500.015625	-187500.015625	-187500.015625	-187500.015625	-187500.015625	-187500.015625	460.000000	442.000000	1018.000000	1608034029.031675
1480	11534.639648	-117.547821	-187500.015625	-187500.015625	-187500.015625	-187500.015625	-187500.015625	-187500.015625	460.000000	441.000000	1019.000000	1608034029.031677
1481	11506.990234	-150.360184	-187500.015625	-187500.015625	-187500.015625	-187500.015625	-187500.015625	-187500.015625	460.000000	442.000000	1018.000000	1608034029.031678
1482	11554.599609	-120.833527	-187500.015625	-187500.015625	-187500.015625	-187500.015625	-187500.015625	-187500.015625	460.000000	442.000000	1017.000000	1608034029.031680
1483	11602.455078	-75.325378	-187500.015625	-187500.015625	-187500.015625	-187500.015625	-187500.015625	-187500.015625	460.000000	442.000000	1018.000000	1608034029.031682
1484	11594.475586	-73.805458	-187500.015625	-187500.015625	-187500.015625	-187500.015625	-187500.015625	-187500.015625	460.000000	442.000000	1018.000000	1608034029.031683
1485	11547.514648	-111.132866	-187500.015625	-187500.015625	-187500.015625	-187500.015625	-187500.015625	-187500.015625	460.000000	441.000000	1019.000000	1608034029.031685
1486	11520.803711	-137.552628	-187500.015625	-187500.015625	-187500.015625	-187500.015625	-187500.015625	-187500.015625	460.000000	442.000000	1019.000000	1608034029.031686
1487	11549.526367	-124.298050	-187500.015625	-187500.015625	-187500.015625	-187500.015625	-187500.015625	-187500.015625	460.000000	441.000000	1018.000000	1608034029.031688
1488	11602.812500	-75.481842	-187500.015625	-187500.015625	-187500.015625	-187500.015625	-187500.015625	-187500.015625	460.000000	441.000000	1019.000000	1608034029.031690
1489	11602.968750	-65.468254	-187500.015625	-187500.015625	-187500.015625	-187500.015625	-187500.015625	-187500.015625	460.000000	442.000000	1018.000000	1608034029.031691
1490	11555.650391	-101.901596	-187500.015625	-187500.015625	-187500.015625	-187500.015625	-187500.015625	-187500.015625	460.000000	441.000000	1019.000000	1608034029.031694
1491	11529.990234	-131.696472	-187500.015625	-187500.015625	-187500.015625	-187500.015625	-187500.015625	-187500.015625	460.000000	442.000000	1018.000000	1608034029.031695
1492	11559.070312	-115.849091	-187500.015625	-187500.015625	-187500.015625	-187500.015625	-187500.015625	-187500.015625	460.000000	441.000000	1018.000000	1608034029.031697
1493	11600.509766	-78.812248	-187500.015625	-187500.015625	-187500.015625	-187500.015625	-187500.015625	-187500.015625	460.000000	442.000000	1018.000000	1608034029.031698
1494	11601.851562	-67.882248	-187500.015625	-187500.015625	-187500.015625	-187500.015625	-187500.015625	-187500.015625	460.000000	441.000000	1019.000000	1608034029.031700
1495	11562.131836	-97.721825	-187500.015625	-187500.015625	-187500.015625	-187500.015625	-187500.015625	-187500.015625	460.000000	442.000000	1017.000000	1608034029.031702
1496	11537.880859	-126.287354	-187500.015625	-187500.015625	-187500.015625	-187500.015625	-187500.015625	-187500.015625	460.000000	442.000000	1018.000000	1608034029.031703
1497	11572.369141	-106.439003	-187500.015625	-187500.015625	-187500.015625	-187500.015625	-187500.015625	-187500.015625	460.000000	442.000000	1018.000000	1608034029.031705
1498	11615.866211	-66.965820	-187500.015625	-187500.015625	-187500.015625	-187500.015625	-187500.015625	-187500.015625	460.000000	441.000000	1018.000000	1608034029.031706
1499	11612.155273	-60.617928	-187500.015625	-187500.015625	-187500.015625	-187500.015625	-187500.015625	-187500.015625	460.000000	442.000000	1018.000000	1608034029.031708
1500	11569.753906	-90.904541	-187500.015625	-187500.015625	-187500.015625	-187500.015625	-187500.015625	-187500.015625	460.000000	441.000000	1019.000000	1608034029.031710
1501	11540.182617	-123.694550	-187500.015625	-187500.015625	-187500.015625	-187500.015625	-187500.015625	-187500.015625	460.000000	442.000000	1018.000000	1608034029.031711
1502	11567.943359	-107.780106	-187500.015625	-187500.015625	-187500.015625	-187500.015625	-187500.015625	-187500.015625	460.000000	441.000000	1019.000000	1608034029.031713
1503	11614.390625	-66.518791	-187500.015625	-187500.015625	-187500.015625	-187500.015625	-187500.015625	-187500.015625	460.000000	442.000000	1018.000000	1608034029.031714
1504	11614.725586	-54.918236	-187500.015625	-187500.015625	-187500.015625	-187500.015625	-187500.015625	-187500.015625	460.000000	442.000000	1019.000000	1608034029.031716
1505	11581.533203	-76.152390	-187500.015625	-187500.015625	-187500.015625	-187500.015625	-187500.015625	-187500.015625	460.000000	442.000000	1019.000000	1608034029.031718
1506	11551.895508	-110.574074	-187500.015625	-187500.015625	-187500.015625	-187500.015625	-187500.015625	-187500.015625	460.000000	442.000000	1018.000000	1608034029.031719
1507	11577.488281	-103.130943	-187500.015625	-187500.015625	-187500.015625	-187500.015625	-187500.015625	-187500.015625	460.000000	442.000000	1018.000000	1608034029.031721
1508	11620.916992	-61.735516	-187500.015625	-187500.015625	-187500.015625	-187500.015625	-187500.015625	-187500.015625	460.000000	442.000000	1018.000000	1608034029.031722
1509	11627.489258	-41.551891	-187500.015625	-187500.015625	-187500.015625	-187500.015625	-187500.015625	-187500.015625	460.000000	442.000000	1019.000000	1608034029.031724
1510	11584.774414	-71.391472	-187500.015625	-187500.015625	-187500.015625	-187500.015625	-187500.015625	-187500.015625	460.000000	441.000000	1018.000000	1608034029.031726
1511	11547.268555	-112.183403	-187500.015625	-187500.015625	-187500.015625	-187500.015625	-187500.015625	-187500.015625	460.000000	441.000000	1019.000000	1608034029.031727
1512	11567.764648	-107.936569	-187500.015625	-187500.015625	-187500.015625	-187500.015625	-187500.015625	-187500.015625	460.000000	441.000000	1018.000000	1608034029.031729
1513	11616.268555	-63.523655	-187500.015625	-187500.015625	-187500.015625	-187500.015625	-187500.015625	-187500.015625	460.000000	441.000000	1019.000000	1608034029.031731
1514	11625.499023	-45.306984	-187500.015625	-187500.015625	-187500.015625	-187500.015625	-187500.015625	-187500.015625	460.000000	442.000000	1018.000000	1608034029.031733
1515	11575.542969	-83.729630	-187500.015625	-187500.015625	-187500.015625	-187500.015625	-187500.015625	-187500.015625	460.000000	441.000000	1019.000000	1608034029.031734
1516	11536.830078	-121.280563	-187500.015625	-187500.015625	-187500.015625	-187500.015625	-187500.015625	-187500.015625	460.000000	442.000000	1018.000000	1608034029.031736
1517	11558.444336	-115.223236	-187500.015625	-187500.015625	-187500.015625	-187500.015625	-187500.015625	-187500.015625	460.000000	442.000000	1018.000000	1608034029.031738
1518	11606.947266	-68.821022	-187500.015625	-187500.015625	-187500.015625	-187500.015625	-187500.015625	-187500.015625	460.000000	442.000000	1018.000000	1608034029.031739
1519	11608.333008	-58.293346	-187500.015625	-187500.015625	-187500.015625	-187500.015625	-187500.015625	-187500.015625	460.000000	442.000000	1018.000000	1608034029.031741
1520	11563.250000	-92.245644	-187500.015625	-187500.015625	-187500.015625	-187500.015625	-187500.015625	-187500.015625	460.000000	441.000000	1019.000000	1608034029.031742
1521	11536.025391	-121.191154	-187500.015625	-187500.015625	-187500.015625	-187500.015625	-187500.015625	-187500.015625	460.000000	442.000000	1019.000000	1608034029.031744
1522	11558.444336	-114.083298	-187500.015625	-187500.015625	-187500.015625	-187500.015625	-187500.015625	-187500.015625	460.000000	441.000000	1018.000000	1608034029.031746
1523	11599.102539	-78.476974	-187500.015625	-187500.015625	-187500.015625	-187500.015625	-187500.015625	-187500.015625	460.000000	441.000000	1019.000000	1608034029.031747
1524	11602.432617	-62.316662	-187500.015625	-187500.015625	-187500.015625	-187500.015625	-187500.015625	-187500.015625	460.000000	442.000000	1017.000000	1608034029.031749
1525	11561.774414	-93.005608	-187500.015625	-187500.015625	-187500.015625	-187500.015625	-187500.015625	-187500.015625	460.000000	441.000000	1018.000000	1608034029.031751
1526	11531.800781	-127.650810	-187500.015625	-187500.015625	-187500.015625	-187500.015625	-187500.015625	-187500.015625	460.000000	442.000000	1018.000000	1608034029.031752
1527	11557.952148	-114.910316	-187500.015625	-187500.015625	-187500.015625	-187500.015625	-187500.015625	-187500.015625	460.000000	442.000000	1019.000000	1608034029.031754
1528	11604.891602	-70.720917	-187500.015625	-187500.015625	-187500.015625	-187500.015625	-187500.015625	-187500.015625	460.000000	442.000000	1018.000000	1608034029.031756
1529	11603.081055	-65.244743	-187500.015625	-187500.015625	-187500.015625	-187500.015625	-187500.015625	-187500.015625	460.000000	442.000000	1019.000000	1608034029.031759
1530	11562.870117	-99.062927	-187500.015625	-187500.015625	-187500.015625	-187500.015625	-187500.015625	-187500.015625	460.000000	442.000000	1018.000000	1608034029.031760
1531	11540.786133	-121.124100	-187500.015625	-187500.015625	-187500.015625	-187500.015625	-187500.015625	-187500.015625	460.000000	441.000000	1018.000000	1608034029.031762
1532	11571.340820	-102.370987	-187500.015625	-187500.015625	-187500.015625	-187500.015625	-187500.015625	-187500.015625	460.000000	442.000000	1018.000000	1608034029.031763
1533	11610.523438	-66.965820	-187500.015625	-187500.015625	-187500.015625	-187500.015625	-187500.015625	-187500.015625	460.000000	441.000000	1019.000000	1608034029.031765
1534	11607.975586	-60.953205	-187500.015625	-187500.015625	-187500.015625	-187500.015625	-187500.015625	-187500.015625	460.000000	442.000000	1019.000000	1608034029.031767
1535	11563.294922	-95.017265	-187500.015625	-187500.015625	-187500.015625	-187500.015625	-187500.015625	-187500.015625	460.000000	441.000000	1019.000000	1608034029.031768
1536	11533.745117	-128.164902	-187500.015625	-187500.015625	-187500.015625	-187500.015625	-187500.015625	-187500.015625	460.000000	442.000000	1018.000000	1608034029.031771
1537	11553.929688	-126.510872	-187500.015625	-187500.015625	-187500.015625	-187500.015625	-187500.015625	-187500.015625	460.000000	442.000000	1018.000000	1608034029.031772
1538	11604.086914	-79.952187	-187500.015625	-187500.015625	-187500.015625	-187500.015625	-187500.015625	-187500.015625	460.000000	441.000000	1019.000000	1608034029.031774
1539	11607.595703	-64.797707	-187500.015625	-187500.015625	-187500.015625	-187500.015625	-187500.015625	-187500.015625	460.000000	442.000000	1019.000000	1608034029.031776
1540	11564.032227	-97.565361	-187500.015625	-187500.015625	-187500.015625	-187500.015625	-187500.015625	-187500.015625	460.000000	441.000000	1018.000000	1608034029.031777
1541	11527.867188	-135.988007	-187500.015625	-187500.015625	-187500.015625	-187500.015625	-187500.015625	-187500.015625	460.000000	442.000000	1017.000000	1608034029.031779
1542	11551.694336	-127.203773	-187500.015625	-187500.015625	-187500.015625	-187500.015625	-187500.015625	-187500.015625	460.000000	442.000000	1019.000000	1608034029.031780
1543	11599.706055	-84.355484	-187500.015625	-187500.015625	-187500.015625	-187500.015625	-187500.015625	-187500.015625	460.000000	442.000000	1019.000000	1608034029.031782
1544	11601.135742	-73.894867	-187500.015625	-187500.015625	-187500.015625	-187500.015625	-187500.015625	-187500.015625	460.000000	442.000000	1019.000000	1608034029.031784
1545	11563.518555	-97.520660	-187500.015625	-187500.015625	-187500.015625	-187500.015625	-187500.015625	-187500.015625	460.000000	441.000000	1018.000000	1608034029.031785
1546	11533.701172	-128.209595	-187500.015625	-187500.015625	-187500.015625	-187500.015625	-187500.015625	-187500.015625	460.000000	442.000000	1019.000000	1608034029.031787
1547	11557.549805	-119.447716	-187500.015625	-187500.015625	-187500.015625	-187500.015625	-187500.015625	-187500.015625	460.000000	442.000000	1018.000000	1608034029.031788
1548	11605.807617	-76.487663	-187500.015625	-187500.015625	-187500.015625	-187500.015625	-187500.015625	-187500.015625	460.000000	442.000000	1019.000000	1608034029.031790
1549	11612.580078	-57.533390	-187500.015625	-187500.015625	-187500.015625	-187500.015625	-187500.015625	-187500.015625	460.000000	442.000000	1019.000000	1608034029.031792
1550	11569.307617	-89.451675	-187500.015625	-187500.015625	-187500.015625	-187500.015625	-187500.015625	-187500.015625	460.000000	441.000000	1019.000000	1608034029.031793
1551	11531.823242	-126.823792	-187500.015625	-187500.015625	-187500.015625	-187500.015625	-187500.015625	-187500.015625	460.000000	442.000000	1019.000000	1608034029.031795
1552	11551.828125	-120.341789	-187500.015625	-187500.015625	-187500.015625	-187500.015625	-187500.015625	-187500.015625	460.000000	442.000000	1018.000000	1608034029.031797
1553	11601.806641	-76.867645	-187500.015625	-187500.015625	-187500.015625	-187500.015625	-187500.015625	-187500.015625	460.000000	441.000000	1019.000000	1608034029.031798
1554	11609.674805	-61.400238	-187500.015625	-187500.015625	-187500.015625	-187500.015625	-187500.015625	-187500.015625	460.000000	442.000000	1018.000000	1608034029.031800
1555	11566.245117	-95.374893	-187500.015625	-187500.015625	-187500.015625	-187500.015625	-187500.015625	-187500.015625	460.000000	441.000000	1019.000000	1608034029.031801
1556	11529.990234	-132.657593	-187500.015625	-187500.015625	-187500.015625	-187500.015625	-187500.015625	-187500.015625	460.000000	442.000000	1019.000000	1608034029.031803
1557	11545.882812	-130.891815	-187500.015625	-187500.015625	-187500.015625	-187500.015625	-187500.015625	-187500.015625	460.000000	441.000000	1019.000000	1608034029.031805
1558	11589.915039	-94.212601	-187500.015625	-187500.015625	-187500.015625	-187500.015625	-187500.015625	-187500.015625	460.000000	441.000000	1018.000000	1608034029.031806
1559	11599.616211	-73.000793	-187500.015625	-187500.015625	-187500.015625	-187500.015625	-187500.015625	-187500.015625	460.000000	443.000000	1018.000000	1608034029.031809
1560	11562.467773	-99.957001	-187500.015625	-187500.015625	-187500.015625	-187500.015625	-187500.015625	-187500.015625	460.000000	441.000000	1019.000000	1608034029.031810
1561	11525.184570	-135.384506	-187500.015625	-187500.015625	-187500.015625	-187500.015625	-187500.015625	-187500.015625	460.000000	442.000000	1018.000000	1608034029.031812
1562	11548.073242	-124.566269	-187500.015625	-187500.015625	-187500.015625	-187500.015625	-187500.015625	-187500.015625	460.000000	441.000000	1019.000000	1608034029.031813
1563	11597.604492	-82.679100	-187500.015625	-187500.015625	-187500.015625	-187500.015625	-187500.015625	-187500.015625	460.000000	442.000000	1018.000000	1608034029.031815
1564	11607.484375	-61.735516	-187500.015625	-187500.015625	-187500.015625	-187500.015625	-187500.015625	-187500.015625	460.000000	442.000000	1018.000000	1608034029.511014
1565	11565.261719	-92.849144	-187500.015625	-187500.015625	-187500.015625	-187500.015625	-187500.015625	-187500.015625	460.000000	442.000000	1019.000000	1608034029.511069
1566	11524.268555	-135.429214	-187500.015625	-187500.015625	-187500.015625	-187500.015625	-187500.015625	-187500.015625	460.000000	442.000000	1018.000000	1608034029.511084
1567	11542.619141	-130.131851	-187500.015625	-187500.015625	-187500.015625	-187500.015625	-187500.015625	-187500.015625	460.000000	441.000000	1019.000000	1608034029.511128
1568	11589.468750	-86.791824	-187500.015625	-187500.015625	-187500.015625	-187500.015625	-187500.015625	-187500.015625	460.000000	441.000000	1018.000000	1608034029.511132
1569	11598.610352	-68.865723	-187500.015625	-187500.015625	-187500.015625	-187500.015625	-187500.015625	-187500.015625	460.000000	442.000000	1018.000000	1608034029.511133
1570	11563.786133	-90.926895	-187500.015625	-187500.015625	-187500.015625	-187500.015625	-187500.015625	-187500.015625	460.000000	442.000000	1018.000000	1608034029.511135
1571	11523.150391	-132.791702	-187500.015625	-187500.015625	-187500.015625	-187500.015625	-187500.015625	-187500.015625	460.000000	442.000000	1018.000000	1608034029.511136
1572	11538.148438	-130.467133	-187500.015625	-187500.015625	-187500.015625	-187500.015625	-187500.015625	-187500.015625	460.000000	442.000000	1018.000000	1608034029.511138
1573	11583.522461	-89.697548	-187500.015625	-187500.015625	-187500.015625	-187500.015625	-187500.015625	-187500.015625	460.000000	441.000000	1018.000000	1608034029.511140
1574	11594.207031	-68.865723	-187500.015625	-187500.015625	-187500.015625	-187500.015625	-187500.015625	-187500.015625	460.000000	442.000000	1018.000000	1608034029.511141
1575	11557.707031	-94.525520	-187500.015625	-187500.015625	-187500.015625	-187500.015625	-187500.015625	-187500.015625	460.000000	441.000000	1019.000000	1608034029.511143
1576	11521.318359	-130.534180	-187500.015625	-187500.015625	-187500.015625	-187500.015625	-187500.015625	-187500.015625	460.000000	442.000000	1018.000000	1608034029.511144
1577	11532.225586	-133.529312	-187500.015625	-187500.015625	-187500.015625	-187500.015625	-187500.015625	-187500.015625	460.000000	441.000000	1019.000000	1608034029.511146
1578	11577.309570	-94.972557	-187500.015625	-187500.015625	-187500.015625	-187500.015625	-187500.015625	-187500.015625	460.000000	441.000000	1017.000000	1608034029.511148
1579	11589.111328	-74.721878	-187500.015625	-187500.015625	-187500.015625	-187500.015625	-187500.015625	-187500.015625	460.000000	442.000000	1018.000000	1608034029.511150
1580	11554.332031	-100.605202	-187500.015625	-187500.015625	-187500.015625	-187500.015625	-187500.015625	-187500.015625	460.000000	442.000000	1019.000000	1608034029.511151
1581	11516.870117	-137.083237	-187500.015625	-187500.015625	-187500.015625	-187500.015625	-187500.015625	-187500.015625	460.000000	442.000000	1018.000000	1608034029.511153
1582	11532.114258	-134.557495	-187500.015625	-187500.015625	-187500.015625	-187500.015625	-187500.015625	-187500.015625	460.000000	442.000000	1018.000000	1608034029.511154
1583	11584.260742	-87.507080	-187500.015625	-187500.015625	-187500.015625	-187500.015625	-187500.015625	-187500.015625	460.000000	442.000000	1018.000000	1608034029.511158
1584	11596.151367	-65.132980	-187500.015625	-187500.015625	-187500.015625	-187500.015625	-187500.015625	-187500.015625	460.000000	441.000000	1018.000000	1608034029.511160
1585	11554.689453	-94.614929	-187500.015625	-187500.015625	-187500.015625	-187500.015625	-187500.015625	-187500.015625	460.000000	441.000000	1018.000000	1608034029.511162
1586	11512.958008	-134.333984	-187500.015625	-187500.015625	-187500.015625	-187500.015625	-187500.015625	-187500.015625	460.000000	442.000000	1019.000000	1608034029.511163
1587	11529.386719	-133.149338	-187500.015625	-187500.015625	-187500.015625	-187500.015625	-187500.015625	-187500.015625	460.000000	442.000000	1018.000000	1608034029.511165
1588	11575.811523	-95.397240	-187500.015625	-187500.015625	-187500.015625	-187500.015625	-187500.015625	-187500.015625	460.000000	441.000000	1018.000000	1608034029.511166
1589	11585.713867	-72.062019	-187500.015625	-187500.015625	-187500.015625	-187500.015625	-187500.015625	-187500.015625	460.000000	442.000000	1019.000000	1608034029.511168
1590	11547.849609	-97.319489	-187500.015625	-187500.015625	-187500.015625	-187500.015625	-187500.015625	-187500.015625	460.000000	441.000000	1019.000000	1608034029.511170
1591	11516.490234	-125.259171	-187500.015625	-187500.015625	-187500.015625	-187500.015625	-187500.015625	-187500.015625	460.000000	442.000000	1018.000000	1608034029.511171
1592	11537.768555	-118.352486	-187500.015625	-187500.015625	-187500.015625	-187500.015625	-187500.015625	-187500.015625	460.000000	441.000000	1020.000000	1608034029.511173
1593	11588.507812	-77.292328	-187500.015625	-187500.015625	-187500.015625	-187500.015625	-187500.015625	-187500.015625	460.000000	442.000000	1018.000000	1608034029.511174
1594	11600.890625	-58.516865	-187500.015625	-187500.015625	-187500.015625	-187500.015625	-187500.015625	-187500.015625	460.000000	442.000000	1019.000000	1608034029.511176
1595	11565.216797	-86.031860	-187500.015625	-187500.015625	-187500.015625	-187500.015625	-187500.015625	-187500.015625	460.000000	441.000000	1019.000000	1608034029.511178
1596	11525.341797	-123.381622	-187500.015625	-187500.015625	-187500.015625	-187500.015625	-187500.015625	-187500.015625	460.000000	442.000000	1019.000000	1608034029.511179
1597	11537.142578	-126.086189	-187500.015625	-187500.015625	-187500.015625	-187500.015625	-187500.015625	-187500.015625	460.000000	442.000000	1019.000000	1608034029.511181
1598	11584.484375	-83.461411	-187500.015625	-187500.015625	-187500.015625	-187500.015625	-187500.015625	-187500.015625	460.000000	442.000000	1018.000000	1608034029.511182
1599	11598.074219	-60.126190	-187500.015625	-187500.015625	-187500.015625	-187500.015625	-187500.015625	-187500.015625	460.000000	442.000000	1018.000000	1608034029.511184
1600	11563.875977	-82.477936	-187500.015625	-187500.015625	-187500.015625	-187500.015625	-187500.015625	-187500.015625	460.000000	442.000000	1018.000000	1608034029.511185
1601	11524.447266	-119.179497	-187500.015625	-187500.015625	-187500.015625	-187500.015625	-187500.015625	-187500.015625	460.000000	441.000000	1019.000000	1608034029.511187
1602	11536.047852	-121.593483	-187500.015625	-187500.015625	-187500.015625	-187500.015625	-187500.015625	-187500.015625	460.000000	442.000000	1019.000000	1608034029.511189
1603	11579.298828	-88.088219	-187500.015625	-187500.015625	-187500.015625	-187500.015625	-187500.015625	-187500.015625	460.000000	441.000000	1018.000000	1608034029.511190
1604	11587.457031	-71.547928	-187500.015625	-187500.015625	-187500.015625	-187500.015625	-187500.015625	-187500.015625	460.000000	442.000000	1018.000000	1608034029.511192
1605	11555.717773	-91.642151	-187500.015625	-187500.015625	-187500.015625	-187500.015625	-187500.015625	-187500.015625	460.000000	441.000000	1018.000000	1608034029.511193
1606	11519.485352	-125.549744	-187500.015625	-187500.015625	-187500.015625	-187500.015625	-187500.015625	-187500.015625	460.000000	442.000000	1018.000000	1608034029.511196
1607	11531.018555	-128.164902	-187500.015625	-187500.015625	-187500.015625	-187500.015625	-187500.015625	-187500.015625	460.000000	442.000000	1020.000000	1608034029.511197
1608	11577.957031	-87.931763	-187500.015625	-187500.015625	-187500.015625	-187500.015625	-187500.015625	-187500.015625	460.000000	441.000000	1019.000000	1608034029.511199
1609	11595.212891	-60.483818	-187500.015625	-187500.015625	-187500.015625	-187500.015625	-187500.015625	-187500.015625	460.000000	442.000000	1018.000000	1608034029.511200
1610	11559.271484	-83.394356	-187500.015625	-187500.015625	-187500.015625	-187500.015625	-187500.015625	-187500.015625	460.000000	441.000000	1019.000000	1608034029.511202
1611	11513.696289	-125.437988	-187500.015625	-187500.015625	-187500.015625	-187500.015625	-187500.015625	-187500.015625	460.000000	443.000000	1018.000000	1608034029.511203
1612	11526.079102	-123.314568	-187500.015625	-187500.015625	-187500.015625	-187500.015625	-187500.015625	-187500.015625	460.000000	442.000000	1019.000000	1608034029.511205
1613	11574.470703	-86.411842	-187500.015625	-187500.015625	-187500.015625	-187500.015625	-187500.015625	-187500.015625	460.000000	442.000000	1018.000000	1608034029.511207
1614	11592.217773	-63.881283	-187500.015625	-187500.015625	-187500.015625	-187500.015625	-187500.015625	-187500.015625	460.000000	442.000000	1018.000000	1608034029.511208
1615	11556.120117	-90.658669	-187500.015625	-187500.015625	-187500.015625	-187500.015625	-187500.015625	-187500.015625	460.000000	442.000000	1018.000000	1608034029.511210
1616	11517.875977	-127.136719	-187500.015625	-187500.015625	-187500.015625	-187500.015625	-187500.015625	-187500.015625	460.000000	442.000000	1018.000000	1608034029.511211
1617	11524.648438	-133.819885	-187500.015625	-187500.015625	-187500.015625	-187500.015625	-187500.015625	-187500.015625	460.000000	442.000000	1019.000000	1608034029.511213
1618	11565.038086	-104.516754	-187500.015625	-187500.015625	-187500.015625	-187500.015625	-187500.015625	-187500.015625	460.000000	442.000000	1018.000000	1608034029.511214
1619	11575.922852	-85.607178	-187500.015625	-187500.015625	-187500.015625	-187500.015625	-187500.015625	-187500.015625	460.000000	442.000000	1019.000000	1608034029.511216
1620	11549.056641	-97.163033	-187500.015625	-187500.015625	-187500.015625	-187500.015625	-187500.015625	-187500.015625	460.000000	441.000000	1018.000000	1608034029.511218
1621	11514.076172	-129.215424	-187500.015625	-187500.015625	-187500.015625	-187500.015625	-187500.015625	-187500.015625	460.000000	442.000000	1019.000000	1608034029.511219
1622	11524.469727	-135.652725	-187500.015625	-187500.015625	-187500.015625	-187500.015625	-187500.015625	-187500.015625	460.000000	442.000000	1019.000000	1608034029.511221
1623	11575.029297	-92.670326	-187500.015625	-187500.015625	-187500.015625	-187500.015625	-187500.015625	-187500.015625	460.000000	442.000000	1018.000000	1608034029.511222
1624	11593.357422	-66.138809	-187500.015625	-187500.015625	-187500.015625	-187500.015625	-187500.015625	-187500.015625	460.000000	442.000000	1019.000000	1608034029.511224
1625	11557.169922	-91.508041	-187500.015625	-187500.015625	-187500.015625	-187500.015625	-187500.015625	-187500.015625	460.000000	442.000000	1019.000000	1608034029.511226
1626	11515.416992	-128.991913	-187500.015625	-187500.015625	-187500.015625	-187500.015625	-187500.015625	-187500.015625	460.000000	442.000000	1018.000000	1608034029.511227
1627	11521.340820	-136.390335	-187500.015625	-187500.015625	-187500.015625	-187500.015625	-187500.015625	-187500.015625	460.000000	442.000000	1018.000000	1608034029.511229
1628	11566.959961	-101.543968	-187500.015625	-187500.015625	-187500.015625	-187500.015625	-187500.015625	-187500.015625	460.000000	441.000000	1018.000000	1608034029.511230
1629	11585.802734	-75.213615	-187500.015625	-187500.015625	-187500.015625	-187500.015625	-187500.015625	-187500.015625	460.000000	442.000000	1018.000000	1608034029.511232
1630	11556.365234	-94.078491	-187500.015625	-187500.015625	-187500.015625	-187500.015625	-187500.015625	-187500.015625	460.000000	441.000000	1018.000000	1608034029.511234
1631	11523.531250	-122.912239	-187500.015625	-187500.015625	-187500.015625	-187500.015625	-187500.015625	-187500.015625	460.000000	442.000000	1019.000000	1608034029.511236
1632	11528.380859	-131.517654	-187500.015625	-187500.015625	-187500.015625	-187500.015625	-187500.015625	-187500.015625	460.000000	442.000000	1018.000000	1608034029.511237
1633	11573.912109	-97.386551	-187500.015625	-187500.015625	-187500.015625	-187500.015625	-187500.015625	-187500.015625	460.000000	441.000000	1019.000000	1608034029.511239
1634	11597.335938	-68.441040	-187500.015625	-187500.015625	-187500.015625	-187500.015625	-187500.015625	-187500.015625	460.000000	442.000000	1018.000000	1608034029.511240
1635	11569.508789	-82.299118	-187500.015625	-187500.015625	-187500.015625	-187500.015625	-187500.015625	-187500.015625	460.000000	441.000000	1018.000000	1608034029.511242
1636	11525.699219	-118.665405	-187500.015625	-187500.015625	-187500.015625	-187500.015625	-187500.015625	-187500.015625	460.000000	442.000000	1018.000000	1608034029.511244
1637	11529.789062	-128.880157	-187500.015625	-187500.015625	-187500.015625	-187500.015625	-187500.015625	-187500.015625	460.000000	442.000000	1018.000000	1608034029.511245
1638	11573.352539	-99.398201	-187500.015625	-187500.015625	-187500.015625	-187500.015625	-187500.015625	-187500.015625	460.000000	441.000000	1019.000000	1608034029.511247
1639	11595.570312	-70.765617	-187500.015625	-187500.015625	-187500.015625	-187500.015625	-187500.015625	-187500.015625	460.000000	442.000000	1018.000000	1608034029.511248
1640	11569.083984	-84.400185	-187500.015625	-187500.015625	-187500.015625	-187500.015625	-187500.015625	-187500.015625	460.000000	442.000000	1019.000000	1608034029.511250
1641	11523.753906	-126.242645	-187500.015625	-187500.015625	-187500.015625	-187500.015625	-187500.015625	-187500.015625	460.000000	442.000000	1018.000000	1608034029.511251
1642	11525.430664	-136.949127	-187500.015625	-187500.015625	-187500.015625	-187500.015625	-187500.015625	-187500.015625	460.000000	443.000000	1018.000000	1608034029.511253
1643	11573.710938	-96.403069	-187500.015625	-187500.015625	-187500.015625	-187500.015625	-187500.015625	-187500.015625	460.000000	441.000000	1019.000000	1608034029.511255
1644	11594.788086	-71.011490	-187500.015625	-187500.015625	-187500.015625	-187500.015625	-187500.015625	-187500.015625	460.000000	442.000000	1018.000000	1608034029.511256
1645	11568.926758	-85.160141	-187500.015625	-187500.015625	-187500.015625	-187500.015625	-187500.015625	-187500.015625	460.000000	441.000000	1019.000000	1608034029.511258
1646	11525.363281	-123.918068	-187500.015625	-187500.015625	-187500.015625	-187500.015625	-187500.015625	-187500.015625	460.000000	442.000000	1018.000000	1608034029.511259
1647	11531.309570	-131.785873	-187500.015625	-187500.015625	-187500.015625	-187500.015625	-187500.015625	-187500.015625	460.000000	441.000000	1019.000000	1608034029.511261
1648	11578.336914	-95.464294	-187500.015625	-187500.015625	-187500.015625	-187500.015625	-187500.015625	-187500.015625	460.000000	441.000000	1019.000000	1608034029.511262
1649	11599.951172	-65.647072	-187500.015625	-187500.015625	-187500.015625	-187500.015625	-187500.015625	-187500.015625	460.000000	442.000000	1018.000000	1608034029.511264
1650	11577.375977	-74.230141	-187500.015625	-187500.015625	-187500.015625	-187500.015625	-187500.015625	-187500.015625	460.000000	441.000000	1019.000000	1608034029.511266
1651	11538.484375	-105.544937	-187500.015625	-187500.015625	-187500.015625	-187500.015625	-187500.015625	-187500.015625	460.000000	442.000000	1018.000000	1608034029.511267
1652	11537.500977	-121.124100	-187500.015625	-187500.015625	-187500.015625	-187500.015625	-187500.015625	-187500.015625	460.000000	442.000000	1018.000000	1608034029.511269
1653	11578.896484	-89.317566	-187500.015625	-187500.015625	-187500.015625	-187500.015625	-187500.015625	-187500.015625	460.000000	441.000000	1019.000000	1608034029.511271
1654	11597.649414	-63.143677	-187500.015625	-187500.015625	-187500.015625	-187500.015625	-187500.015625	-187500.015625	460.000000	442.000000	1018.000000	1608034029.511273
1655	11568.792969	-81.337997	-187500.015625	-187500.015625	-187500.015625	-187500.015625	-187500.015625	-187500.015625	460.000000	441.000000	1019.000000	1608034029.511274
1656	11530.057617	-115.133835	-187500.015625	-187500.015625	-187500.015625	-187500.015625	-187500.015625	-187500.015625	460.000000	442.000000	1018.000000	1608034029.511276
1657	11534.304688	-123.135757	-187500.015625	-187500.015625	-187500.015625	-187500.015625	-187500.015625	-187500.015625	460.000000	442.000000	1018.000000	1608034029.511277
1658	11582.070312	-82.947319	-187500.015625	-187500.015625	-187500.015625	-187500.015625	-187500.015625	-187500.015625	460.000000	441.000000	1018.000000	1608034029.511279
1659	11602.075195	-58.002773	-187500.015625	-187500.015625	-187500.015625	-187500.015625	-187500.015625	-187500.015625	460.000000	442.000000	1019.000000	1608034029.511281
1660	11576.325195	-73.067848	-187500.015625	-187500.015625	-187500.015625	-187500.015625	-187500.015625	-187500.015625	460.000000	442.000000	1019.000000	1608034029.511282
1661	11529.722656	-117.838394	-187500.015625	-187500.015625	-187500.015625	-187500.015625	-187500.015625	-187500.015625	460.000000	441.000000	1018.000000	1608034029.511284
1662	11528.559570	-128.723694	-187500.015625	-187500.015625	-187500.015625	-187500.015625	-187500.015625	-187500.015625	460.000000	441.000000	1019.000000	1608034029.511285
1663	11579.097656	-87.194153	-187500.015625	-187500.015625	-187500.015625	-187500.015625	-187500.015625	-187500.015625	460.000000	441.000000	1018.000000	1608034029.511287
1664	11605.450195	-54.515903	-187500.015625	-187500.015625	-187500.015625	-187500.015625	-187500.015625	-187500.015625	460.000000	442.000000	1018.000000	1608034029.511288
1665	11575.811523	-73.269012	-187500.015625	-187500.015625	-187500.015625	-187500.015625	-187500.015625	-187500.015625	460.000000	442.000000	1018.000000	1608034029.511290
1666	11532.046875	-114.284462	-187500.015625	-187500.015625	-187500.015625	-187500.015625	-187500.015625	-187500.015625	460.000000	442.000000	1019.000000	1608034029.511292
1667	11532.896484	-126.309700	-187500.015625	-187500.015625	-187500.015625	-187500.015625	-187500.015625	-187500.015625	460.000000	442.000000	1019.000000	1608034029.511293
1668	11573.308594	-99.241745	-187500.015625	-187500.015625	-187500.015625	-187500.015625	-187500.015625	-187500.015625	460.000000	442.000000	1019.000000	1608034029.511295
1669	11599.168945	-69.066887	-187500.015625	-187500.015625	-187500.015625	-187500.015625	-187500.015625	-187500.015625	460.000000	442.000000	1017.000000	1608034029.511297
1670	11575.029297	-82.120308	-187500.015625	-187500.015625	-187500.015625	-187500.015625	-187500.015625	-187500.015625	460.000000	442.000000	1018.000000	1608034029.511298
1671	11532.180664	-119.380661	-187500.015625	-187500.015625	-187500.015625	-187500.015625	-187500.015625	-187500.015625	460.000000	442.000000	1019.000000	1608034029.511300
1672	11531.287109	-131.070618	-187500.015625	-187500.015625	-187500.015625	-187500.015625	-187500.015625	-187500.015625	460.000000	442.000000	1018.000000	1608034029.511301
1673	11571.609375	-101.454567	-187500.015625	-187500.015625	-187500.015625	-187500.015625	-187500.015625	-187500.015625	460.000000	441.000000	1019.000000	1608034029.511303
1674	11591.122070	-74.967751	-187500.015625	-187500.015625	-187500.015625	-187500.015625	-187500.015625	-187500.015625	460.000000	442.000000	1019.000000	1608034029.511304
1675	11563.272461	-92.692680	-187500.015625	-187500.015625	-187500.015625	-187500.015625	-187500.015625	-187500.015625	460.000000	442.000000	1018.000000	1608034029.511306
1676	11524.000000	-123.962769	-187500.015625	-187500.015625	-187500.015625	-187500.015625	-187500.015625	-187500.015625	460.000000	441.000000	1019.000000	1608034029.511308
1677	11525.005859	-132.635254	-187500.015625	-187500.015625	-187500.015625	-187500.015625	-187500.015625	-187500.015625	460.000000	442.000000	1018.000000	1608034029.511310
1678	11574.850586	-95.352539	-187500.015625	-187500.015625	-187500.015625	-187500.015625	-187500.015625	-187500.015625	460.000000	441.000000	1019.000000	1608034029.511311
1679	11599.370117	-65.155334	-187500.015625	-187500.015625	-187500.015625	-187500.015625	-187500.015625	-187500.015625	460.000000	442.000000	1019.000000	1608034029.511313
1680	11570.492188	-79.259285	-187500.015625	-187500.015625	-187500.015625	-187500.015625	-187500.015625	-187500.015625	460.000000	442.000000	1018.000000	1608034029.511314
1681	11519.105469	-122.152283	-187500.015625	-187500.015625	-187500.015625	-187500.015625	-187500.015625	-187500.015625	460.000000	442.000000	1019.000000	1608034029.511316
1682	11519.842773	-133.059937	-187500.015625	-187500.015625	-187500.015625	-187500.015625	-187500.015625	-187500.015625	460.000000	442.000000	1018.000000	1608034029.511317
1683	11566.692383	-100.269920	-187500.015625	-187500.015625	-187500.015625	-187500.015625	-187500.015625	-187500.015625	460.000000	441.000000	1018.000000	1608034029.511319
1684	11598.499023	-62.450771	-187500.015625	-187500.015625	-187500.015625	-187500.015625	-187500.015625	-187500.015625	460.000000	442.000000	1019.000000	1608034029.991220
1685	11574.626953	-73.269012	-187500.015625	-187500.015625	-187500.015625	-187500.015625	-187500.015625	-187500.015625	460.000000	442.000000	1018.000000	1608034029.991410
1686	11526.212891	-114.955017	-187500.015625	-187500.015625	-187500.015625	-187500.015625	-187500.015625	-187500.015625	460.000000	442.000000	1019.000000	1608034029.991412
1687	11520.043945	-132.881119	-187500.015625	-187500.015625	-187500.015625	-187500.015625	-187500.015625	-187500.015625	460.000000	442.000000	1018.000000	1608034029.991414
1688	11566.066406	-99.018227	-187500.015625	-187500.015625	-187500.015625	-187500.015625	-187500.015625	-187500.015625	460.000000	441.000000	1019.000000	1608034029.991416
1689	11594.385742	-66.474083	-187500.015625	-187500.015625	-187500.015625	-187500.015625	-187500.015625	-187500.015625	460.000000	442.000000	1019.000000	1608034029.991417
1690	11568.123047	-84.467239	-187500.015625	-187500.015625	-187500.015625	-187500.015625	-187500.015625	-187500.015625	460.000000	442.000000	1018.000000	1608034029.991419
1691	11519.932617	-129.729523	-187500.015625	-187500.015625	-187500.015625	-187500.015625	-187500.015625	-187500.015625	460.000000	442.000000	1018.000000	1608034029.991421
1692	11525.296875	-132.456436	-187500.015625	-187500.015625	-187500.015625	-187500.015625	-187500.015625	-187500.015625	460.000000	442.000000	1019.000000	1608034029.991422
1693	11574.828125	-94.056137	-187500.015625	-187500.015625	-187500.015625	-187500.015625	-187500.015625	-187500.015625	460.000000	441.000000	1019.000000	1608034029.991424
1694	11600.622070	-64.417725	-187500.015625	-187500.015625	-187500.015625	-187500.015625	-187500.015625	-187500.015625	460.000000	442.000000	1019.000000	1608034029.991426
1695	11574.537109	-80.779205	-187500.015625	-187500.015625	-187500.015625	-187500.015625	-187500.015625	-187500.015625	460.000000	441.000000	1019.000000	1608034029.991427
1696	11529.833984	-117.704285	-187500.015625	-187500.015625	-187500.015625	-187500.015625	-187500.015625	-187500.015625	460.000000	441.000000	1018.000000	1608034029.991429
1697	11529.967773	-125.706207	-187500.015625	-187500.015625	-187500.015625	-187500.015625	-187500.015625	-187500.015625	460.000000	441.000000	1019.000000	1608034029.991430
1698	11578.381836	-92.402107	-187500.015625	-187500.015625	-187500.015625	-187500.015625	-187500.015625	-187500.015625	460.000000	441.000000	1018.000000	1608034029.991432
1699	11610.009766	-59.209770	-187500.015625	-187500.015625	-187500.015625	-187500.015625	-187500.015625	-187500.015625	460.000000	442.000000	1018.000000	1608034029.991437
1700	11588.373047	-70.273880	-187500.015625	-187500.015625	-187500.015625	-187500.015625	-187500.015625	-187500.015625	460.000000	442.000000	1018.000000	1608034029.991438
1701	11539.042969	-113.658615	-187500.015625	-187500.015625	-187500.015625	-187500.015625	-187500.015625	-187500.015625	460.000000	442.000000	1018.000000	1608034029.991440
1702	11534.505859	-123.783958	-187500.015625	-187500.015625	-187500.015625	-187500.015625	-187500.015625	-187500.015625	460.000000	442.000000	1019.000000	1608034029.991442
1703	11579.208984	-92.670326	-187500.015625	-187500.015625	-187500.015625	-187500.015625	-187500.015625	-187500.015625	460.000000	441.000000	1018.000000	1608034029.991443
1704	11607.685547	-62.271957	-187500.015625	-187500.015625	-187500.015625	-187500.015625	-187500.015625	-187500.015625	460.000000	442.000000	1019.000000	1608034029.991445
1705	11584.372070	-74.677177	-187500.015625	-187500.015625	-187500.015625	-187500.015625	-187500.015625	-187500.015625	460.000000	441.000000	1018.000000	1608034029.991446
1706	11536.472656	-112.563377	-187500.015625	-187500.015625	-187500.015625	-187500.015625	-187500.015625	-187500.015625	460.000000	442.000000	1018.000000	1608034029.991448
1707	11527.218750	-129.640106	-187500.015625	-187500.015625	-187500.015625	-187500.015625	-187500.015625	-187500.015625	460.000000	442.000000	1017.000000	1608034029.991450
1708	11569.552734	-98.638245	-187500.015625	-187500.015625	-187500.015625	-187500.015625	-187500.015625	-187500.015625	460.000000	441.000000	1019.000000	1608034029.991452
1709	11596.062500	-67.055229	-187500.015625	-187500.015625	-187500.015625	-187500.015625	-187500.015625	-187500.015625	460.000000	442.000000	1018.000000	1608034029.991453
1710	11573.912109	-77.985237	-187500.015625	-187500.015625	-187500.015625	-187500.015625	-187500.015625	-187500.015625	460.000000	442.000000	1019.000000	1608034029.991455
1711	11529.610352	-115.111481	-187500.015625	-187500.015625	-187500.015625	-187500.015625	-187500.015625	-187500.015625	460.000000	442.000000	1018.000000	1608034029.991457
1712	11523.262695	-131.562363	-187500.015625	-187500.015625	-187500.015625	-187500.015625	-187500.015625	-187500.015625	460.000000	442.000000	1018.000000	1608034029.991458
1713	11562.065430	-106.930740	-187500.015625	-187500.015625	-187500.015625	-187500.015625	-187500.015625	-187500.015625	460.000000	441.000000	1019.000000	1608034029.991460
1714	11595.481445	-70.050362	-187500.015625	-187500.015625	-187500.015625	-187500.015625	-187500.015625	-187500.015625	460.000000	442.000000	1019.000000	1608034029.991461
1715	11577.443359	-72.844330	-187500.015625	-187500.015625	-187500.015625	-187500.015625	-187500.015625	-187500.015625	460.000000	442.000000	1018.000000	1608034029.991463
1716	11530.794922	-110.663483	-187500.015625	-187500.015625	-187500.015625	-187500.015625	-187500.015625	-187500.015625	460.000000	442.000000	1018.000000	1608034029.991465
1717	11520.245117	-128.902512	-187500.015625	-187500.015625	-187500.015625	-187500.015625	-187500.015625	-187500.015625	460.000000	442.000000	1019.000000	1608034029.991466
1718	11564.703125	-96.268959	-187500.015625	-187500.015625	-187500.015625	-187500.015625	-187500.015625	-187500.015625	460.000000	441.000000	1018.000000	1608034029.991468
1719	11598.364258	-57.242817	-187500.015625	-187500.015625	-187500.015625	-187500.015625	-187500.015625	-187500.015625	460.000000	442.000000	1019.000000	1608034029.991470
1720	11579.186523	-68.284576	-187500.015625	-187500.015625	-187500.015625	-187500.015625	-187500.015625	-187500.015625	460.000000	442.000000	1018.000000	1608034029.991471
1721	11531.979492	-115.357346	-187500.015625	-187500.015625	-187500.015625	-187500.015625	-187500.015625	-187500.015625	460.000000	442.000000	1019.000000	1608034029.991473
1722	11531.599609	-124.700378	-187500.015625	-187500.015625	-187500.015625	-187500.015625	-187500.015625	-187500.015625	460.000000	442.000000	1018.000000	1608034029.991475
1723	11581.153320	-84.221367	-187500.015625	-187500.015625	-187500.015625	-187500.015625	-187500.015625	-187500.015625	460.000000	442.000000	1019.000000	1608034029.991477
1724	11608.333008	-53.979462	-187500.015625	-187500.015625	-187500.015625	-187500.015625	-187500.015625	-187500.015625	460.000000	442.000000	1018.000000	1608034029.991478
1725	11586.026367	-65.848236	-187500.015625	-187500.015625	-187500.015625	-187500.015625	-187500.015625	-187500.015625	460.000000	441.000000	1019.000000	1608034029.991480
1726	11538.260742	-107.668350	-187500.015625	-187500.015625	-187500.015625	-187500.015625	-187500.015625	-187500.015625	460.000000	442.000000	1019.000000	1608034029.991482
1727	11532.024414	-121.526428	-187500.015625	-187500.015625	-187500.015625	-187500.015625	-187500.015625	-187500.015625	460.000000	442.000000	1019.000000	1608034029.991483
1728	11574.626953	-93.452637	-187500.015625	-187500.015625	-187500.015625	-187500.015625	-187500.015625	-187500.015625	460.000000	442.000000	1018.000000	1608034029.991485
1729	11607.930664	-56.192284	-187500.015625	-187500.015625	-187500.015625	-187500.015625	-187500.015625	-187500.015625	460.000000	442.000000	1018.000000	1608034029.991486
1730	11590.027344	-61.109669	-187500.015625	-187500.015625	-187500.015625	-187500.015625	-187500.015625	-187500.015625	460.000000	442.000000	1019.000000	1608034029.991488
1731	11544.027344	-102.572151	-187500.015625	-187500.015625	-187500.015625	-187500.015625	-187500.015625	-187500.015625	460.000000	442.000000	1019.000000	1608034029.991490
1732	11533.924805	-121.638191	-187500.015625	-187500.015625	-187500.015625	-187500.015625	-187500.015625	-187500.015625	460.000000	442.000000	1018.000000	1608034029.991491
1733	11583.187500	-86.300079	-187500.015625	-187500.015625	-187500.015625	-187500.015625	-187500.015625	-187500.015625	460.000000	442.000000	1019.000000	1608034029.991493
1734	11619.867188	-46.089294	-187500.015625	-187500.015625	-187500.015625	-187500.015625	-187500.015625	-187500.015625	460.000000	442.000000	1018.000000	1608034029.991495
1735	11599.392578	-56.192284	-187500.015625	-187500.015625	-187500.015625	-187500.015625	-187500.015625	-187500.015625	460.000000	442.000000	1019.000000	1608034029.991496
1736	11553.146484	-91.932724	-187500.015625	-187500.015625	-187500.015625	-187500.015625	-187500.015625	-187500.015625	460.000000	441.000000	1018.000000	1608034029.991498
1737	11539.445312	-112.697495	-187500.015625	-187500.015625	-187500.015625	-187500.015625	-187500.015625	-187500.015625	460.000000	441.000000	1019.000000	1608034029.991500
1738	11579.342773	-88.669365	-187500.015625	-187500.015625	-187500.015625	-187500.015625	-187500.015625	-187500.015625	460.000000	441.000000	1018.000000	1608034029.991501
1739	11608.176758	-57.131058	-187500.015625	-187500.015625	-187500.015625	-187500.015625	-187500.015625	-187500.015625	460.000000	442.000000	1019.000000	1608034029.991503
1740	11591.681641	-64.730652	-187500.015625	-187500.015625	-187500.015625	-187500.015625	-187500.015625	-187500.015625	460.000000	442.000000	1018.000000	1608034029.991504
1741	11548.296875	-102.505096	-187500.015625	-187500.015625	-187500.015625	-187500.015625	-187500.015625	-187500.015625	460.000000	442.000000	1018.000000	1608034029.991506
1742	11537.343750	-119.067741	-187500.015625	-187500.015625	-187500.015625	-187500.015625	-187500.015625	-187500.015625	460.000000	442.000000	1019.000000	1608034029.991508
1743	11577.443359	-89.608139	-187500.015625	-187500.015625	-187500.015625	-187500.015625	-187500.015625	-187500.015625	460.000000	441.000000	1018.000000	1608034029.991509
1744	11611.373047	-50.090256	-187500.015625	-187500.015625	-187500.015625	-187500.015625	-187500.015625	-187500.015625	460.000000	441.000000	1019.000000	1608034029.991511
1745	11591.368164	-59.098011	-187500.015625	-187500.015625	-187500.015625	-187500.015625	-187500.015625	-187500.015625	460.000000	441.000000	1019.000000	1608034029.991512
1746	11540.898438	-103.063889	-187500.015625	-187500.015625	-187500.015625	-187500.015625	-187500.015625	-187500.015625	460.000000	441.000000	1019.000000	1608034029.991515
1747	11531.063477	-120.878227	-187500.015625	-187500.015625	-187500.015625	-187500.015625	-187500.015625	-187500.015625	460.000000	442.000000	1018.000000	1608034029.991516
1748	11570.916992	-96.023094	-187500.015625	-187500.015625	-187500.015625	-187500.015625	-187500.015625	-187500.015625	460.000000	441.000000	1018.000000	1608034029.991518
1749	11606.634766	-58.203941	-187500.015625	-187500.015625	-187500.015625	-187500.015625	-187500.015625	-187500.015625	460.000000	442.000000	1018.000000	1608034029.991520
1750	11593.938477	-59.947376	-187500.015625	-187500.015625	-187500.015625	-187500.015625	-187500.015625	-187500.015625	460.000000	442.000000	1019.000000	1608034029.991521
1751	11547.156250	-99.308800	-187500.015625	-187500.015625	-187500.015625	-187500.015625	-187500.015625	-187500.015625	460.000000	442.000000	1018.000000	1608034029.991523
1752	11537.702148	-113.703323	-187500.015625	-187500.015625	-187500.015625	-187500.015625	-187500.015625	-187500.015625	460.000000	442.000000	1018.000000	1608034029.991524
1753	11578.962891	-86.188324	-187500.015625	-187500.015625	-187500.015625	-187500.015625	-187500.015625	-187500.015625	460.000000	442.000000	1018.000000	1608034029.991526
1754	11608.087891	-56.929890	-187500.015625	-187500.015625	-187500.015625	-187500.015625	-187500.015625	-187500.015625	460.000000	442.000000	1018.000000	1608034029.991528
1755	11595.369141	-59.433285	-187500.015625	-187500.015625	-187500.015625	-187500.015625	-187500.015625	-187500.015625	460.000000	442.000000	1019.000000	1608034029.991529
1756	11546.955078	-100.068756	-187500.015625	-187500.015625	-187500.015625	-187500.015625	-187500.015625	-187500.015625	460.000000	442.000000	1018.000000	1608034029.991531
1757	11529.677734	-123.672195	-187500.015625	-187500.015625	-187500.015625	-187500.015625	-187500.015625	-187500.015625	460.000000	441.000000	1019.000000	1608034029.991533
1758	11567.117188	-99.375854	-187500.015625	-187500.015625	-187500.015625	-187500.015625	-187500.015625	-187500.015625	460.000000	441.000000	1018.000000	1608034029.991534
1759	11603.684570	-60.930855	-187500.015625	-187500.015625	-187500.015625	-187500.015625	-187500.015625	-187500.015625	460.000000	443.000000	1018.000000	1608034029.991536
1760	11591.078125	-62.450771	-187500.015625	-187500.015625	-187500.015625	-187500.015625	-187500.015625	-187500.015625	460.000000	442.000000	1018.000000	1608034029.991538
1761	11546.531250	-99.554665	-187500.015625	-187500.015625	-187500.015625	-187500.015625	-187500.015625	-187500.015625	460.000000	441.000000	1019.000000	1608034029.991539
1762	11530.258789	-126.197945	-187500.015625	-187500.015625	-187500.015625	-187500.015625	-187500.015625	-187500.015625	460.000000	442.000000	1018.000000	1608034029.991541
1763	11566.781250	-101.923950	-187500.015625	-187500.015625	-187500.015625	-187500.015625	-187500.015625	-187500.015625	460.000000	441.000000	1019.000000	1608034029.991542
1764	11598.275391	-68.150467	-187500.015625	-187500.015625	-187500.015625	-187500.015625	-187500.015625	-187500.015625	460.000000	442.000000	1019.000000	1608034029.991544
1765	11586.451172	-63.724823	-187500.015625	-187500.015625	-187500.015625	-187500.015625	-187500.015625	-187500.015625	460.000000	442.000000	1018.000000	1608034029.991546
1766	11543.245117	-98.548836	-187500.015625	-187500.015625	-187500.015625	-187500.015625	-187500.015625	-187500.015625	460.000000	441.000000	1018.000000	1608034029.991547
1767	11532.225586	-116.832565	-187500.015625	-187500.015625	-187500.015625	-187500.015625	-187500.015625	-187500.015625	460.000000	443.000000	1018.000000	1608034029.991549
1768	11571.498047	-88.535255	-187500.015625	-187500.015625	-187500.015625	-187500.015625	-187500.015625	-187500.015625	460.000000	442.000000	1019.000000	1608034029.991550
1769	11604.265625	-54.828827	-187500.015625	-187500.015625	-187500.015625	-187500.015625	-187500.015625	-187500.015625	460.000000	442.000000	1019.000000	1608034029.991553
1770	11590.698242	-60.327354	-187500.015625	-187500.015625	-187500.015625	-187500.015625	-187500.015625	-187500.015625	460.000000	442.000000	1018.000000	1608034029.991554
1771	11544.519531	-98.347672	-187500.015625	-187500.015625	-187500.015625	-187500.015625	-187500.015625	-187500.015625	460.000000	441.000000	1019.000000	1608034029.991556
1772	11526.056641	-122.174629	-187500.015625	-187500.015625	-187500.015625	-187500.015625	-187500.015625	-187500.015625	460.000000	442.000000	1018.000000	1608034029.991558
1773	11563.071289	-97.878288	-187500.015625	-187500.015625	-187500.015625	-187500.015625	-187500.015625	-187500.015625	460.000000	442.000000	1018.000000	1608034029.991560
1774	11598.632812	-61.444942	-187500.015625	-187500.015625	-187500.015625	-187500.015625	-187500.015625	-187500.015625	460.000000	442.000000	1019.000000	1608034029.991561
1775	11585.110352	-64.864761	-187500.015625	-187500.015625	-187500.015625	-187500.015625	-187500.015625	-187500.015625	460.000000	442.000000	1018.000000	1608034029.991563
1776	11542.641602	-99.040573	-187500.015625	-187500.015625	-187500.015625	-187500.015625	-187500.015625	-187500.015625	460.000000	441.000000	1019.000000	1608034029.991565
1777	11525.251953	-121.839355	-187500.015625	-187500.015625	-187500.015625	-187500.015625	-187500.015625	-187500.015625	460.000000	442.000000	1018.000000	1608034029.991566
1778	11557.997070	-98.772354	-187500.015625	-187500.015625	-187500.015625	-187500.015625	-187500.015625	-187500.015625	460.000000	511.000000	1019.000000	1608034029.991568
1779	11597.179688	-60.372059	-187500.015625	-187500.015625	-187500.015625	-187500.015625	-187500.015625	-187500.015625	460.000000	640.000000	1018.000000	1608034029.991569
1780	11588.306641	-61.422592	-187500.015625	-187500.015625	-187500.015625	-187500.015625	-187500.015625	-187500.015625	461.000000	707.000000	1019.000000	1608034029.991571
1781	11542.083008	-101.879250	-187500.015625	-187500.015625	-187500.015625	-187500.015625	-187500.015625	-187500.015625	461.000000	742.000000	1019.000000	1608034029.991572
1782	11523.866211	-125.549744	-187500.015625	-187500.015625	-187500.015625	-187500.015625	-187500.015625	-187500.015625	461.000000	763.000000	1018.000000	1608034029.991574
1783	11559.762695	-101.812195	-187500.015625	-187500.015625	-187500.015625	-187500.015625	-187500.015625	-187500.015625	460.000000	776.000000	1018.000000	1608034029.991576
1784	11597.828125	-61.780220	-187500.015625	-187500.015625	-187500.015625	-187500.015625	-187500.015625	-187500.015625	461.000000	784.000000	1018.000000	1608034029.991578
1785	11586.607422	-62.607235	-187500.015625	-187500.015625	-187500.015625	-187500.015625	-187500.015625	-187500.015625	460.000000	790.000000	1019.000000	1608034029.991579
1786	11541.009766	-100.895767	-187500.015625	-187500.015625	-187500.015625	-187500.015625	-187500.015625	-187500.015625	460.000000	793.000000	1019.000000	1608034029.991581
1787	11521.452148	-126.667328	-187500.015625	-187500.015625	-187500.015625	-187500.015625	-187500.015625	-187500.015625	460.000000	796.000000	1019.000000	1608034029.991582
1788	11553.326172	-107.556587	-187500.015625	-187500.015625	-187500.015625	-187500.015625	-187500.015625	-187500.015625	461.000000	799.000000	1019.000000	1608034029.991584
1789	11591.010742	-71.570282	-187500.015625	-187500.015625	-187500.015625	-187500.015625	-187500.015625	-187500.015625	460.000000	801.000000	1018.000000	1608034029.991585
1790	11582.628906	-71.056190	-187500.015625	-187500.015625	-187500.015625	-187500.015625	-187500.015625	-187500.015625	460.000000	802.000000	1018.000000	1608034029.991587
1791	11542.350586	-99.755829	-187500.015625	-187500.015625	-187500.015625	-187500.015625	-187500.015625	-187500.015625	460.000000	804.000000	1018.000000	1608034029.991589
1792	11518.836914	-127.114365	-187500.015625	-187500.015625	-187500.015625	-187500.015625	-187500.015625	-187500.015625	460.000000	804.000000	1018.000000	1608034029.991591
1793	11556.522461	-103.309761	-187500.015625	-187500.015625	-187500.015625	-187500.015625	-187500.015625	-187500.015625	460.000000	805.000000	1018.000000	1608034029.991593
1794	11601.851562	-59.925026	-187500.015625	-187500.015625	-187500.015625	-187500.015625	-187500.015625	-187500.015625	460.000000	805.000000	1018.000000	1608034029.991594
1795	11597.179688	-53.755943	-187500.015625	-187500.015625	-187500.015625	-187500.015625	-187500.015625	-187500.015625	460.000000	806.000000	1019.000000	1608034029.991596
1796	11554.913086	-84.847221	-187500.015625	-187500.015625	-187500.015625	-187500.015625	-187500.015625	-187500.015625	460.000000	807.000000	1018.000000	1608034029.991598
1797	11528.604492	-115.692627	-187500.015625	-187500.015625	-187500.015625	-187500.015625	-187500.015625	-187500.015625	460.000000	808.000000	1018.000000	1608034029.991599
1798	11561.751953	-95.419594	-187500.015625	-187500.015625	-187500.015625	-187500.015625	-187500.015625	-187500.015625	460.000000	808.000000	1018.000000	1608034029.991601
1799	11602.432617	-55.119400	-187500.015625	-187500.015625	-187500.015625	-187500.015625	-187500.015625	-187500.015625	460.000000	809.000000	1018.000000	1608034029.991602
1800	11595.346680	-53.331261	-187500.015625	-187500.015625	-187500.015625	-187500.015625	-187500.015625	-187500.015625	460.000000	809.000000	1018.000000	1608034029.991604
1801	11551.134766	-91.731560	-187500.015625	-187500.015625	-187500.015625	-187500.015625	-187500.015625	-187500.015625	460.000000	809.000000	1018.000000	1608034029.991606
1802	11524.335938	-124.476860	-187500.015625	-187500.015625	-187500.015625	-187500.015625	-187500.015625	-187500.015625	460.000000	809.000000	1019.000000	1608034029.991607
1803	11560.768555	-104.472054	-187500.015625	-187500.015625	-187500.015625	-187500.015625	-187500.015625	-187500.015625	460.000000	799.000000	1018.000000	1608034029.991609
1804	11605.293945	-62.093143	-187500.015625	-187500.015625	-187500.015625	-187500.015625	-187500.015625	-187500.015625	460.000000	751.000000	1018.000000	1608034030.470713
1805	11595.660156	-58.382755	-187500.015625	-187500.015625	-187500.015625	-187500.015625	-187500.015625	-187500.015625	459.000000	695.000000	1018.000000	1608034030.470862
1806	11552.119141	-88.155273	-187500.015625	-187500.015625	-187500.015625	-187500.015625	-187500.015625	-187500.015625	460.000000	643.000000	1019.000000	1608034030.470864
1807	11530.661133	-114.910316	-187500.015625	-187500.015625	-187500.015625	-187500.015625	-187500.015625	-187500.015625	460.000000	603.000000	1018.000000	1608034030.470866
1808	11564.077148	-99.085281	-187500.015625	-187500.015625	-187500.015625	-187500.015625	-187500.015625	-187500.015625	460.000000	570.000000	1019.000000	1608034030.470868
1809	11611.931641	-50.514942	-187500.015625	-187500.015625	-187500.015625	-187500.015625	-187500.015625	-187500.015625	459.000000	549.000000	1018.000000	1608034030.470870
1810	11603.036133	-48.771503	-187500.015625	-187500.015625	-187500.015625	-187500.015625	-187500.015625	-187500.015625	459.000000	532.000000	1019.000000	1608034030.470871
1811	11551.649414	-90.345749	-187500.015625	-187500.015625	-187500.015625	-187500.015625	-187500.015625	-187500.015625	459.000000	520.000000	1018.000000	1608034030.470873
1812	11528.000977	-116.162010	-187500.015625	-187500.015625	-187500.015625	-187500.015625	-187500.015625	-187500.015625	460.000000	510.000000	1019.000000	1608034030.470874
1813	11553.907227	-106.662521	-187500.015625	-187500.015625	-187500.015625	-187500.015625	-187500.015625	-187500.015625	460.000000	503.000000	1018.000000	1608034030.470876
1814	11593.916016	-66.585846	-187500.015625	-187500.015625	-187500.015625	-187500.015625	-187500.015625	-187500.015625	460.000000	496.000000	1019.000000	1608034030.470878
1815	11591.837891	-52.057213	-187500.015625	-187500.015625	-187500.015625	-187500.015625	-187500.015625	-187500.015625	460.000000	491.000000	1019.000000	1608034030.470911
1816	11548.564453	-84.489594	-187500.015625	-187500.015625	-187500.015625	-187500.015625	-187500.015625	-187500.015625	460.000000	487.000000	1018.000000	1608034030.470912
1817	11521.944336	-117.123138	-187500.015625	-187500.015625	-187500.015625	-187500.015625	-187500.015625	-187500.015625	460.000000	484.000000	1018.000000	1608034030.470914
1818	11550.397461	-105.164955	-187500.015625	-187500.015625	-187500.015625	-187500.015625	-187500.015625	-187500.015625	460.000000	481.000000	1018.000000	1608034030.470916
1819	11597.000977	-61.154369	-187500.015625	-187500.015625	-187500.015625	-187500.015625	-187500.015625	-187500.015625	460.000000	478.000000	1018.000000	1608034030.470918
1820	11593.223633	-55.745247	-187500.015625	-187500.015625	-187500.015625	-187500.015625	-187500.015625	-187500.015625	460.000000	476.000000	1019.000000	1608034030.470936
1821	11549.547852	-87.708244	-187500.015625	-187500.015625	-187500.015625	-187500.015625	-187500.015625	-187500.015625	460.000000	473.000000	1019.000000	1608034030.470938
1822	11520.513672	-120.006508	-187500.015625	-187500.015625	-187500.015625	-187500.015625	-187500.015625	-187500.015625	460.000000	472.000000	1019.000000	1608034030.470939
1823	11547.291016	-107.310722	-187500.015625	-187500.015625	-187500.015625	-187500.015625	-187500.015625	-187500.015625	460.000000	470.000000	1018.000000	1608034030.470941
1824	11584.439453	-71.391472	-187500.015625	-187500.015625	-187500.015625	-187500.015625	-187500.015625	-187500.015625	460.000000	468.000000	1019.000000	1608034030.470943
1825	11579.231445	-66.183510	-187500.015625	-187500.015625	-187500.015625	-187500.015625	-187500.015625	-187500.015625	460.000000	467.000000	1018.000000	1608034030.470944
1826	11536.137695	-98.548836	-187500.015625	-187500.015625	-187500.015625	-187500.015625	-187500.015625	-187500.015625	460.000000	465.000000	1019.000000	1608034030.470946
1827	11512.735352	-124.320396	-187500.015625	-187500.015625	-187500.015625	-187500.015625	-187500.015625	-187500.015625	460.000000	466.000000	1018.000000	1608034030.470948
1828	11545.502930	-108.338898	-187500.015625	-187500.015625	-187500.015625	-187500.015625	-187500.015625	-187500.015625	460.000000	464.000000	1018.000000	1608034030.470949
1829	11589.378906	-67.010529	-187500.015625	-187500.015625	-187500.015625	-187500.015625	-187500.015625	-187500.015625	460.000000	463.000000	1018.000000	1608034030.470951
1830	11587.233398	-55.745247	-187500.015625	-187500.015625	-187500.015625	-187500.015625	-187500.015625	-187500.015625	460.000000	462.000000	1019.000000	1608034030.470953
1831	11547.022461	-83.684929	-187500.015625	-187500.015625	-187500.015625	-187500.015625	-187500.015625	-187500.015625	460.000000	461.000000	1019.000000	1608034030.470954
1832	11522.413086	-108.987099	-187500.015625	-187500.015625	-187500.015625	-187500.015625	-187500.015625	-187500.015625	460.000000	461.000000	1018.000000	1608034030.470956
1833	11547.089844	-98.660599	-187500.015625	-187500.015625	-187500.015625	-187500.015625	-187500.015625	-187500.015625	460.000000	460.000000	1019.000000	1608034030.470957
1834	11583.768555	-67.323448	-187500.015625	-187500.015625	-187500.015625	-187500.015625	-187500.015625	-187500.015625	460.000000	459.000000	1018.000000	1608034030.470959
1835	11582.316406	-64.909462	-187500.015625	-187500.015625	-187500.015625	-187500.015625	-187500.015625	-187500.015625	460.000000	459.000000	1019.000000	1608034030.470961
1836	11542.842773	-99.733482	-187500.015625	-187500.015625	-187500.015625	-187500.015625	-187500.015625	-187500.015625	460.000000	458.000000	1019.000000	1608034030.470962
1837	11513.875000	-134.199875	-187500.015625	-187500.015625	-187500.015625	-187500.015625	-187500.015625	-187500.015625	460.000000	458.000000	1019.000000	1608034030.470964
1838	11541.344727	-123.113403	-187500.015625	-187500.015625	-187500.015625	-187500.015625	-187500.015625	-187500.015625	460.000000	457.000000	1018.000000	1608034030.470966
1839	11585.713867	-82.679100	-187500.015625	-187500.015625	-187500.015625	-187500.015625	-187500.015625	-187500.015625	460.000000	457.000000	1018.000000	1608034030.470990
1840	11585.377930	-72.799629	-187500.015625	-187500.015625	-187500.015625	-187500.015625	-187500.015625	-187500.015625	460.000000	456.000000	1018.000000	1608034030.470992
1841	11546.508789	-101.275749	-187500.015625	-187500.015625	-187500.015625	-187500.015625	-187500.015625	-187500.015625	460.000000	455.000000	1018.000000	1608034030.470993
1842	11520.222656	-130.400070	-187500.015625	-187500.015625	-187500.015625	-187500.015625	-187500.015625	-187500.015625	460.000000	455.000000	1019.000000	1608034030.470995
1843	11548.095703	-118.732460	-187500.015625	-187500.015625	-187500.015625	-187500.015625	-187500.015625	-187500.015625	460.000000	455.000000	1018.000000	1608034030.470997
1844	11591.345703	-76.867645	-187500.015625	-187500.015625	-187500.015625	-187500.015625	-187500.015625	-187500.015625	460.000000	454.000000	1019.000000	1608034030.470998
1845	11588.596680	-68.441040	-187500.015625	-187500.015625	-187500.015625	-187500.015625	-187500.015625	-187500.015625	460.000000	455.000000	1018.000000	1608034030.471000
1846	11545.234375	-101.655731	-187500.015625	-187500.015625	-187500.015625	-187500.015625	-187500.015625	-187500.015625	460.000000	453.000000	1018.000000	1608034030.471002
1847	11512.243164	-136.166824	-187500.015625	-187500.015625	-187500.015625	-187500.015625	-187500.015625	-187500.015625	460.000000	454.000000	1019.000000	1608034030.471004
1848	11533.298828	-133.372849	-187500.015625	-187500.015625	-187500.015625	-187500.015625	-187500.015625	-187500.015625	460.000000	453.000000	1017.000000	1608034030.471005
1849	11575.074219	-94.458466	-187500.015625	-187500.015625	-187500.015625	-187500.015625	-187500.015625	-187500.015625	460.000000	453.000000	1019.000000	1608034030.471007
1850	11575.386719	-78.141693	-187500.015625	-187500.015625	-187500.015625	-187500.015625	-187500.015625	-187500.015625	460.000000	453.000000	1018.000000	1608034030.471008
1851	11529.655273	-113.032768	-187500.015625	-187500.015625	-187500.015625	-187500.015625	-187500.015625	-187500.015625	460.000000	452.000000	1019.000000	1608034030.471010
1852	11508.935547	-130.243607	-187500.015625	-187500.015625	-187500.015625	-187500.015625	-187500.015625	-187500.015625	460.000000	453.000000	1018.000000	1608034030.471012
1853	11532.650391	-123.851013	-187500.015625	-187500.015625	-187500.015625	-187500.015625	-187500.015625	-187500.015625	460.000000	486.000000	1019.000000	1608034030.471014
1854	11572.034180	-89.831657	-187500.015625	-187500.015625	-187500.015625	-187500.015625	-187500.015625	-187500.015625	461.000000	626.000000	1019.000000	1608034030.471015
1855	11574.403320	-77.739365	-187500.015625	-187500.015625	-187500.015625	-187500.015625	-187500.015625	-187500.015625	461.000000	704.000000	1018.000000	1608034030.471017
1856	11529.878906	-112.116348	-187500.015625	-187500.015625	-187500.015625	-187500.015625	-187500.015625	-187500.015625	461.000000	744.000000	1018.000000	1608034030.471019
1857	11493.266602	-150.136658	-187500.015625	-187500.015625	-187500.015625	-187500.015625	-187500.015625	-187500.015625	461.000000	765.000000	1018.000000	1608034030.471020
1858	11522.458008	-134.199875	-187500.015625	-187500.015625	-187500.015625	-187500.015625	-187500.015625	-187500.015625	461.000000	779.000000	1018.000000	1608034030.471022
1859	11569.329102	-89.876358	-187500.015625	-187500.015625	-187500.015625	-187500.015625	-187500.015625	-187500.015625	461.000000	788.000000	1019.000000	1608034030.471024
1860	11569.911133	-79.907486	-187500.015625	-187500.015625	-187500.015625	-187500.015625	-187500.015625	-187500.015625	460.000000	794.000000	1018.000000	1608034030.471026
1861	11529.431641	-110.618782	-187500.015625	-187500.015625	-187500.015625	-187500.015625	-187500.015625	-187500.015625	460.000000	798.000000	1018.000000	1608034030.471027
1862	11503.257812	-140.413651	-187500.015625	-187500.015625	-187500.015625	-187500.015625	-187500.015625	-187500.015625	461.000000	801.000000	1019.000000	1608034030.471030
1863	11528.873047	-130.020096	-187500.015625	-187500.015625	-187500.015625	-187500.015625	-187500.015625	-187500.015625	460.000000	803.000000	1018.000000	1608034030.471032
1864	11569.016602	-95.061966	-187500.015625	-187500.015625	-187500.015625	-187500.015625	-187500.015625	-187500.015625	461.000000	805.000000	1019.000000	1608034030.471033
1865	11567.832031	-88.177628	-187500.015625	-187500.015625	-187500.015625	-187500.015625	-187500.015625	-187500.015625	460.000000	806.000000	1018.000000	1608034030.471035
1866	11535.534180	-107.981270	-187500.015625	-187500.015625	-187500.015625	-187500.015625	-187500.015625	-187500.015625	460.000000	807.000000	1018.000000	1608034030.471037
1867	11509.203125	-136.882080	-187500.015625	-187500.015625	-187500.015625	-187500.015625	-187500.015625	-187500.015625	460.000000	808.000000	1019.000000	1608034030.471039
1868	11535.645508	-128.723694	-187500.015625	-187500.015625	-187500.015625	-187500.015625	-187500.015625	-187500.015625	460.000000	808.000000	1018.000000	1608034030.471040
1869	11582.181641	-87.015335	-187500.015625	-187500.015625	-187500.015625	-187500.015625	-187500.015625	-187500.015625	460.000000	809.000000	1018.000000	1608034030.471042
1870	11585.534180	-72.889038	-187500.015625	-187500.015625	-187500.015625	-187500.015625	-187500.015625	-187500.015625	460.000000	810.000000	1019.000000	1608034030.471044
1871	11551.984375	-94.793747	-187500.015625	-187500.015625	-187500.015625	-187500.015625	-187500.015625	-187500.015625	460.000000	810.000000	1019.000000	1608034030.471045
1872	11526.034180	-121.571136	-187500.015625	-187500.015625	-187500.015625	-187500.015625	-187500.015625	-187500.015625	460.000000	810.000000	1018.000000	1608034030.471047
1873	11549.592773	-113.569206	-187500.015625	-187500.015625	-187500.015625	-187500.015625	-187500.015625	-187500.015625	460.000000	811.000000	1018.000000	1608034030.471049
1874	11595.705078	-73.179611	-187500.015625	-187500.015625	-187500.015625	-187500.015625	-187500.015625	-187500.015625	460.000000	812.000000	1018.000000	1608034030.471051
1875	11596.799805	-60.707336	-187500.015625	-187500.015625	-187500.015625	-187500.015625	-187500.015625	-187500.015625	460.000000	812.000000	1019.000000	1608034030.471052
1876	11556.812500	-91.888016	-187500.015625	-187500.015625	-187500.015625	-187500.015625	-187500.015625	-187500.015625	460.000000	812.000000	1018.000000	1608034030.471054
1877	11522.166992	-129.193085	-187500.015625	-187500.015625	-187500.015625	-187500.015625	-187500.015625	-187500.015625	460.000000	812.000000	1019.000000	1608034030.471056
1878	11541.143555	-126.555573	-187500.015625	-187500.015625	-187500.015625	-187500.015625	-187500.015625	-187500.015625	460.000000	808.000000	1018.000000	1608034030.471058
1879	11588.126953	-83.059082	-187500.015625	-187500.015625	-187500.015625	-187500.015625	-187500.015625	-187500.015625	460.000000	765.000000	1019.000000	1608034030.471059
1880	11595.123047	-64.238914	-187500.015625	-187500.015625	-187500.015625	-187500.015625	-187500.015625	-187500.015625	460.000000	711.000000	1018.000000	1608034030.471061
1881	11554.420898	-92.178589	-187500.015625	-187500.015625	-187500.015625	-187500.015625	-187500.015625	-187500.015625	460.000000	657.000000	1018.000000	1608034030.471079
1882	11521.384766	-124.074532	-187500.015625	-187500.015625	-187500.015625	-187500.015625	-187500.015625	-187500.015625	459.000000	614.000000	1018.000000	1608034030.471081
1883	11546.753906	-113.122177	-187500.015625	-187500.015625	-187500.015625	-187500.015625	-187500.015625	-187500.015625	460.000000	580.000000	1019.000000	1608034030.471083
1884	11592.418945	-70.989136	-187500.015625	-187500.015625	-187500.015625	-187500.015625	-187500.015625	-187500.015625	459.000000	557.000000	1019.000000	1608034030.471084
1885	11591.748047	-66.183510	-187500.015625	-187500.015625	-187500.015625	-187500.015625	-187500.015625	-187500.015625	459.000000	539.000000	1019.000000	1608034030.471087
1886	11548.095703	-103.868553	-187500.015625	-187500.015625	-187500.015625	-187500.015625	-187500.015625	-187500.015625	459.000000	526.000000	1018.000000	1608034030.471088
1887	11518.703125	-129.058975	-187500.015625	-187500.015625	-187500.015625	-187500.015625	-187500.015625	-187500.015625	460.000000	516.000000	1018.000000	1608034030.471090
1888	11545.792969	-115.938492	-187500.015625	-187500.015625	-187500.015625	-187500.015625	-187500.015625	-187500.015625	460.000000	507.000000	1019.000000	1608034030.471092
1889	11588.328125	-80.555687	-187500.015625	-187500.015625	-187500.015625	-187500.015625	-187500.015625	-187500.015625	459.000000	501.000000	1018.000000	1608034030.471093
1890	11589.446289	-67.412857	-187500.015625	-187500.015625	-187500.015625	-187500.015625	-187500.015625	-187500.015625	460.000000	496.000000	1019.000000	1608034030.471095
1891	11546.508789	-100.582848	-187500.015625	-187500.015625	-187500.015625	-187500.015625	-187500.015625	-187500.015625	460.000000	491.000000	1018.000000	1608034030.471097
1892	11511.707031	-136.725616	-187500.015625	-187500.015625	-187500.015625	-187500.015625	-187500.015625	-187500.015625	460.000000	487.000000	1018.000000	1608034030.471098
1893	11536.159180	-126.756737	-187500.015625	-187500.015625	-187500.015625	-187500.015625	-187500.015625	-187500.015625	460.000000	484.000000	1019.000000	1608034030.471099
1894	11583.657227	-89.764603	-187500.015625	-187500.015625	-187500.015625	-187500.015625	-187500.015625	-187500.015625	460.000000	481.000000	1019.000000	1608034030.471101
1895	11593.044922	-74.163086	-187500.015625	-187500.015625	-187500.015625	-187500.015625	-187500.015625	-187500.015625	460.000000	479.000000	1018.000000	1608034030.471103
1896	11554.934570	-102.058060	-187500.015625	-187500.015625	-187500.015625	-187500.015625	-187500.015625	-187500.015625	460.000000	476.000000	1019.000000	1608034030.471104
1897	11519.060547	-135.473923	-187500.015625	-187500.015625	-187500.015625	-187500.015625	-187500.015625	-187500.015625	460.000000	475.000000	1018.000000	1608034030.471106
1898	11537.768555	-127.449646	-187500.015625	-187500.015625	-187500.015625	-187500.015625	-187500.015625	-187500.015625	460.000000	473.000000	1019.000000	1608034030.471107
1899	11586.652344	-81.069771	-187500.015625	-187500.015625	-187500.015625	-187500.015625	-187500.015625	-187500.015625	460.000000	471.000000	1019.000000	1608034030.471109
1900	11592.932617	-65.982346	-187500.015625	-187500.015625	-187500.015625	-187500.015625	-187500.015625	-187500.015625	460.000000	470.000000	1019.000000	1608034030.471111
1901	11553.146484	-96.827751	-187500.015625	-187500.015625	-187500.015625	-187500.015625	-187500.015625	-187500.015625	460.000000	468.000000	1019.000000	1608034030.471112
1902	11515.260742	-135.876251	-187500.015625	-187500.015625	-187500.015625	-187500.015625	-187500.015625	-187500.015625	460.000000	468.000000	1018.000000	1608034030.471114
1903	11528.873047	-140.815979	-187500.015625	-187500.015625	-187500.015625	-187500.015625	-187500.015625	-187500.015625	460.000000	467.000000	1019.000000	1608034030.471116
1904	11576.347656	-99.554665	-187500.015625	-187500.015625	-187500.015625	-187500.015625	-187500.015625	-187500.015625	460.000000	466.000000	1018.000000	1608034030.471117
1905	11588.395508	-78.566376	-187500.015625	-187500.015625	-187500.015625	-187500.015625	-187500.015625	-187500.015625	460.000000	465.000000	1019.000000	1608034030.471119
1906	11552.074219	-103.041542	-187500.015625	-187500.015625	-187500.015625	-187500.015625	-187500.015625	-187500.015625	460.000000	464.000000	1019.000000	1608034030.471121
1907	11506.946289	-145.152222	-187500.015625	-187500.015625	-187500.015625	-187500.015625	-187500.015625	-187500.015625	460.000000	463.000000	1018.000000	1608034030.471123
1908	11517.920898	-148.728500	-187500.015625	-187500.015625	-187500.015625	-187500.015625	-187500.015625	-187500.015625	460.000000	462.000000	1019.000000	1608034030.471124
1909	11564.099609	-108.316551	-187500.015625	-187500.015625	-187500.015625	-187500.015625	-187500.015625	-187500.015625	460.000000	462.000000	1018.000000	1608034030.471127
1910	11576.928711	-85.763641	-187500.015625	-187500.015625	-187500.015625	-187500.015625	-187500.015625	-187500.015625	460.000000	461.000000	1018.000000	1608034030.471130
1911	11541.009766	-113.345695	-187500.015625	-187500.015625	-187500.015625	-187500.015625	-187500.015625	-187500.015625	460.000000	460.000000	1018.000000	1608034030.471152
1912	11504.576172	-147.588562	-187500.015625	-187500.015625	-187500.015625	-187500.015625	-187500.015625	-187500.015625	460.000000	459.000000	1019.000000	1608034030.471154
1913	11520.200195	-144.973404	-187500.015625	-187500.015625	-187500.015625	-187500.015625	-187500.015625	-187500.015625	460.000000	459.000000	1019.000000	1608034030.471156
1914	11568.279297	-104.181480	-187500.015625	-187500.015625	-187500.015625	-187500.015625	-187500.015625	-187500.015625	460.000000	459.000000	1018.000000	1608034030.471159
1915	11580.728516	-82.433228	-187500.015625	-187500.015625	-187500.015625	-187500.015625	-187500.015625	-187500.015625	460.000000	459.000000	1019.000000	1608034030.471160
1916	11540.853516	-110.887001	-187500.015625	-187500.015625	-187500.015625	-187500.015625	-187500.015625	-187500.015625	460.000000	459.000000	1018.000000	1608034030.471162
1917	11506.409180	-145.085175	-187500.015625	-187500.015625	-187500.015625	-187500.015625	-187500.015625	-187500.015625	460.000000	458.000000	1019.000000	1608034030.471164
1918	11516.825195	-150.136658	-187500.015625	-187500.015625	-187500.015625	-187500.015625	-187500.015625	-187500.015625	460.000000	457.000000	1019.000000	1608034030.471165
1919	11568.166992	-105.813156	-187500.015625	-187500.015625	-187500.015625	-187500.015625	-187500.015625	-187500.015625	460.000000	456.000000	1019.000000	1608034030.471167
1920	11579.097656	-88.110573	-187500.015625	-187500.015625	-187500.015625	-187500.015625	-187500.015625	-187500.015625	460.000000	457.000000	1018.000000	1608034030.471169
1921	11546.821289	-107.802460	-187500.015625	-187500.015625	-187500.015625	-187500.015625	-187500.015625	-187500.015625	460.000000	456.000000	1018.000000	1608034030.471170
1922	11510.276367	-139.676041	-187500.015625	-187500.015625	-187500.015625	-187500.015625	-187500.015625	-187500.015625	460.000000	456.000000	1018.000000	1608034030.471172
1923	11521.743164	-143.207626	-187500.015625	-187500.015625	-187500.015625	-187500.015625	-187500.015625	-187500.015625	460.000000	455.000000	1019.000000	1608034030.471174
1924	11571.966797	-98.370026	-187500.015625	-187500.015625	-187500.015625	-187500.015625	-187500.015625	-187500.015625	460.000000	455.000000	1018.000000	1608034030.950481
1925	11586.227539	-74.587769	-187500.015625	-187500.015625	-187500.015625	-187500.015625	-187500.015625	-187500.015625	460.000000	455.000000	1019.000000	1608034030.950548
1926	11551.448242	-97.833580	-187500.015625	-187500.015625	-187500.015625	-187500.015625	-187500.015625	-187500.015625	460.000000	455.000000	1018.000000	1608034030.950594
1927	11510.365234	-137.463226	-187500.015625	-187500.015625	-187500.015625	-187500.015625	-187500.015625	-187500.015625	460.000000	455.000000	1018.000000	1608034030.950596
1928	11525.207031	-137.507935	-187500.015625	-187500.015625	-187500.015625	-187500.015625	-187500.015625	-187500.015625	460.000000	462.000000	1019.000000	1608034030.950597
1929	11572.906250	-97.587715	-187500.015625	-187500.015625	-187500.015625	-187500.015625	-187500.015625	-187500.015625	461.000000	602.000000	1018.000000	1608034030.950599
1930	11588.060547	-70.676216	-187500.015625	-187500.015625	-187500.015625	-187500.015625	-187500.015625	-187500.015625	461.000000	692.000000	1019.000000	1608034030.950600
1931	11554.018555	-91.910370	-187500.015625	-187500.015625	-187500.015625	-187500.015625	-187500.015625	-187500.015625	461.000000	738.000000	1018.000000	1608034030.950602
1932	11510.253906	-134.579849	-187500.015625	-187500.015625	-187500.015625	-187500.015625	-187500.015625	-187500.015625	461.000000	762.000000	1018.000000	1608034030.950613
1933	11520.758789	-140.346603	-187500.015625	-187500.015625	-187500.015625	-187500.015625	-187500.015625	-187500.015625	460.000000	779.000000	1018.000000	1608034030.950615
1934	11569.083984	-102.192169	-187500.015625	-187500.015625	-187500.015625	-187500.015625	-187500.015625	-187500.015625	460.000000	788.000000	1019.000000	1608034030.950616
1935	11582.450195	-83.997856	-187500.015625	-187500.015625	-187500.015625	-187500.015625	-187500.015625	-187500.015625	460.000000	794.000000	1018.000000	1608034030.950618
1936	11544.452148	-111.043465	-187500.015625	-187500.015625	-187500.015625	-187500.015625	-187500.015625	-187500.015625	460.000000	798.000000	1019.000000	1608034030.950620
1937	11505.023438	-146.895660	-187500.015625	-187500.015625	-187500.015625	-187500.015625	-187500.015625	-187500.015625	460.000000	802.000000	1018.000000	1608034030.950621
1938	11521.094727	-141.799469	-187500.015625	-187500.015625	-187500.015625	-187500.015625	-187500.015625	-187500.015625	460.000000	804.000000	1018.000000	1608034030.950623
1939	11567.809570	-101.856895	-187500.015625	-187500.015625	-187500.015625	-187500.015625	-187500.015625	-187500.015625	460.000000	805.000000	1019.000000	1608034030.950624
1940	11589.781250	-68.128113	-187500.015625	-187500.015625	-187500.015625	-187500.015625	-187500.015625	-187500.015625	460.000000	807.000000	1018.000000	1608034030.950626
1941	11557.930664	-89.921066	-187500.015625	-187500.015625	-187500.015625	-187500.015625	-187500.015625	-187500.015625	460.000000	808.000000	1019.000000	1608034030.950628
1942	11514.344727	-132.232910	-187500.015625	-187500.015625	-187500.015625	-187500.015625	-187500.015625	-187500.015625	460.000000	809.000000	1019.000000	1608034030.950629
1943	11525.274414	-136.032715	-187500.015625	-187500.015625	-187500.015625	-187500.015625	-187500.015625	-187500.015625	460.000000	809.000000	1019.000000	1608034030.950631
1944	11572.592773	-99.219391	-187500.015625	-187500.015625	-187500.015625	-187500.015625	-187500.015625	-187500.015625	460.000000	810.000000	1018.000000	1608034030.950632
1945	11589.021484	-75.638298	-187500.015625	-187500.015625	-187500.015625	-187500.015625	-187500.015625	-187500.015625	460.000000	810.000000	1019.000000	1608034030.950634
1946	11560.567383	-91.440987	-187500.015625	-187500.015625	-187500.015625	-187500.015625	-187500.015625	-187500.015625	460.000000	811.000000	1018.000000	1608034030.950635
1947	11527.532227	-118.464241	-187500.015625	-187500.015625	-187500.015625	-187500.015625	-187500.015625	-187500.015625	460.000000	811.000000	1019.000000	1608034030.950637
1948	11539.556641	-122.353447	-187500.015625	-187500.015625	-187500.015625	-187500.015625	-187500.015625	-187500.015625	460.000000	812.000000	1018.000000	1608034030.950638
1949	11585.646484	-88.423500	-187500.015625	-187500.015625	-187500.015625	-187500.015625	-187500.015625	-187500.015625	460.000000	812.000000	1019.000000	1608034030.950640
1950	11601.292969	-65.311798	-187500.015625	-187500.015625	-187500.015625	-187500.015625	-187500.015625	-187500.015625	460.000000	812.000000	1018.000000	1608034030.950642
1951	11566.736328	-85.607178	-187500.015625	-187500.015625	-187500.015625	-187500.015625	-187500.015625	-187500.015625	460.000000	812.000000	1018.000000	1608034030.950643
1952	11523.866211	-124.700378	-187500.015625	-187500.015625	-187500.015625	-187500.015625	-187500.015625	-187500.015625	460.000000	813.000000	1018.000000	1608034030.950645
1953	11539.713867	-120.744118	-187500.015625	-187500.015625	-187500.015625	-187500.015625	-187500.015625	-187500.015625	460.000000	812.000000	1018.000000	1608034030.950646
1954	11590.295898	-81.628571	-187500.015625	-187500.015625	-187500.015625	-187500.015625	-187500.015625	-187500.015625	460.000000	778.000000	1019.000000	1608034030.950648
1955	11604.869141	-61.959034	-187500.015625	-187500.015625	-187500.015625	-187500.015625	-187500.015625	-187500.015625	460.000000	724.000000	1018.000000	1608034030.950650
1956	11572.726562	-83.237892	-187500.015625	-187500.015625	-187500.015625	-187500.015625	-187500.015625	-187500.015625	460.000000	669.000000	1018.000000	1608034030.950652
1957	11534.594727	-114.776207	-187500.015625	-187500.015625	-187500.015625	-187500.015625	-187500.015625	-187500.015625	459.000000	624.000000	1018.000000	1608034030.950654
1958	11544.407227	-116.921974	-187500.015625	-187500.015625	-187500.015625	-187500.015625	-187500.015625	-187500.015625	459.000000	589.000000	1018.000000	1608034030.950655
1959	11590.116211	-79.572205	-187500.015625	-187500.015625	-187500.015625	-187500.015625	-187500.015625	-187500.015625	460.000000	563.000000	1019.000000	1608034030.950657
1960	11603.684570	-57.645145	-187500.015625	-187500.015625	-187500.015625	-187500.015625	-187500.015625	-187500.015625	459.000000	544.000000	1018.000000	1608034030.950658
1961	11570.424805	-75.370079	-187500.015625	-187500.015625	-187500.015625	-187500.015625	-187500.015625	-187500.015625	459.000000	530.000000	1018.000000	1608034030.950660
1962	11528.895508	-109.948227	-187500.015625	-187500.015625	-187500.015625	-187500.015625	-187500.015625	-187500.015625	459.000000	519.000000	1018.000000	1608034030.950662
1963	11538.796875	-116.050255	-187500.015625	-187500.015625	-187500.015625	-187500.015625	-187500.015625	-187500.015625	460.000000	510.000000	1018.000000	1608034030.950663
1964	11586.361328	-79.013412	-187500.015625	-187500.015625	-187500.015625	-187500.015625	-187500.015625	-187500.015625	459.000000	503.000000	1019.000000	1608034030.950665
1965	11599.973633	-58.114532	-187500.015625	-187500.015625	-187500.015625	-187500.015625	-187500.015625	-187500.015625	459.000000	498.000000	1018.000000	1608034030.950666
1966	11563.093750	-87.663536	-187500.015625	-187500.015625	-187500.015625	-187500.015625	-187500.015625	-187500.015625	459.000000	492.000000	1018.000000	1608034030.950668
1967	11522.837891	-123.828659	-187500.015625	-187500.015625	-187500.015625	-187500.015625	-187500.015625	-187500.015625	460.000000	489.000000	1019.000000	1608034030.950669
1968	11534.707031	-122.398148	-187500.015625	-187500.015625	-187500.015625	-187500.015625	-187500.015625	-187500.015625	460.000000	486.000000	1019.000000	1608034030.950671
1969	11580.393555	-89.541084	-187500.015625	-187500.015625	-187500.015625	-187500.015625	-187500.015625	-187500.015625	460.000000	483.000000	1019.000000	1608034030.950672
1970	11599.392578	-62.048439	-187500.015625	-187500.015625	-187500.015625	-187500.015625	-187500.015625	-187500.015625	460.000000	480.000000	1019.000000	1608034030.950674
1971	11567.094727	-82.969673	-187500.015625	-187500.015625	-187500.015625	-187500.015625	-187500.015625	-187500.015625	460.000000	478.000000	1018.000000	1608034030.950675
1972	11522.301758	-125.773262	-187500.015625	-187500.015625	-187500.015625	-187500.015625	-187500.015625	-187500.015625	460.000000	476.000000	1019.000000	1608034030.950677
1973	11531.309570	-129.394241	-187500.015625	-187500.015625	-187500.015625	-187500.015625	-187500.015625	-187500.015625	460.000000	475.000000	1018.000000	1608034030.950679
1974	11579.701172	-89.675194	-187500.015625	-187500.015625	-187500.015625	-187500.015625	-187500.015625	-187500.015625	460.000000	472.000000	1018.000000	1608034030.950680
1975	11601.784180	-59.165066	-187500.015625	-187500.015625	-187500.015625	-187500.015625	-187500.015625	-187500.015625	459.000000	472.000000	1018.000000	1608034030.950682
1976	11574.448242	-73.492531	-187500.015625	-187500.015625	-187500.015625	-187500.015625	-187500.015625	-187500.015625	460.000000	470.000000	1018.000000	1608034030.950683
1977	11535.779297	-107.377777	-187500.015625	-187500.015625	-187500.015625	-187500.015625	-187500.015625	-187500.015625	460.000000	468.000000	1019.000000	1608034030.950685
1978	11537.031250	-119.559479	-187500.015625	-187500.015625	-187500.015625	-187500.015625	-187500.015625	-187500.015625	460.000000	468.000000	1019.000000	1608034030.950687
1979	11581.667969	-85.048386	-187500.015625	-187500.015625	-187500.015625	-187500.015625	-187500.015625	-187500.015625	460.000000	466.000000	1019.000000	1608034030.950689
1980	11606.232422	-52.839523	-187500.015625	-187500.015625	-187500.015625	-187500.015625	-187500.015625	-187500.015625	460.000000	466.000000	1019.000000	1608034030.950691
1981	11578.672852	-68.239876	-187500.015625	-187500.015625	-187500.015625	-187500.015625	-187500.015625	-187500.015625	460.000000	465.000000	1017.000000	1608034030.950692
1982	11535.421875	-108.115387	-187500.015625	-187500.015625	-187500.015625	-187500.015625	-187500.015625	-187500.015625	460.000000	464.000000	1018.000000	1608034030.950694
1983	11540.160156	-115.893791	-187500.015625	-187500.015625	-187500.015625	-187500.015625	-187500.015625	-187500.015625	460.000000	463.000000	1018.000000	1608034030.950696
1984	11588.820312	-78.007584	-187500.015625	-187500.015625	-187500.015625	-187500.015625	-187500.015625	-187500.015625	460.000000	462.000000	1019.000000	1608034030.950697
1985	11609.919922	-53.353611	-187500.015625	-187500.015625	-187500.015625	-187500.015625	-187500.015625	-187500.015625	460.000000	462.000000	1018.000000	1608034030.950699
1986	11578.851562	-75.325378	-187500.015625	-187500.015625	-187500.015625	-187500.015625	-187500.015625	-187500.015625	460.000000	461.000000	1019.000000	1608034030.950700
1987	11531.309570	-117.748985	-187500.015625	-187500.015625	-187500.015625	-187500.015625	-187500.015625	-187500.015625	460.000000	461.000000	1018.000000	1608034030.950702
1988	11529.856445	-129.729523	-187500.015625	-187500.015625	-187500.015625	-187500.015625	-187500.015625	-187500.015625	460.000000	460.000000	1019.000000	1608034030.950704
1989	11575.722656	-93.564400	-187500.015625	-187500.015625	-187500.015625	-187500.015625	-187500.015625	-187500.015625	460.000000	460.000000	1017.000000	1608034030.950705
1990	11599.370117	-65.535309	-187500.015625	-187500.015625	-187500.015625	-187500.015625	-187500.015625	-187500.015625	460.000000	460.000000	1019.000000	1608034030.950706
1991	11572.883789	-80.801552	-187500.015625	-187500.015625	-187500.015625	-187500.015625	-187500.015625	-187500.015625	460.000000	459.000000	1018.000000	1608034030.950708
1992	11528.425781	-121.079399	-187500.015625	-187500.015625	-187500.015625	-187500.015625	-187500.015625	-187500.015625	460.000000	458.000000	1019.000000	1608034030.950710
1993	11529.431641	-131.987045	-187500.015625	-187500.015625	-187500.015625	-187500.015625	-187500.015625	-187500.015625	460.000000	458.000000	1019.000000	1608034030.950711
1994	11573.553711	-95.643112	-187500.015625	-187500.015625	-187500.015625	-187500.015625	-187500.015625	-187500.015625	460.000000	458.000000	1018.000000	1608034030.950713
1995	11594.251953	-67.859894	-187500.015625	-187500.015625	-187500.015625	-187500.015625	-187500.015625	-187500.015625	460.000000	458.000000	1018.000000	1608034030.950714
1996	11564.993164	-86.702415	-187500.015625	-187500.015625	-187500.015625	-187500.015625	-187500.015625	-187500.015625	460.000000	457.000000	1019.000000	1608034030.950716
1997	11521.519531	-123.292221	-187500.015625	-187500.015625	-187500.015625	-187500.015625	-187500.015625	-187500.015625	460.000000	456.000000	1018.000000	1608034030.950718
1998	11527.442383	-126.108536	-187500.015625	-187500.015625	-187500.015625	-187500.015625	-187500.015625	-187500.015625	460.000000	457.000000	1019.000000	1608034030.950719
[truncated: 23,733 more rows]
