# Supplementary material for: Proposals and Comparisons from One-Sensor EEG and EOG Human-Machine Interfaces
Source: Sensors (Basel). 2021 Mar 22;21(6):2220. doi: 10.3390/s21062220 (PMC8004835; doi:10.3390/s21062220)
Supplement: Supplementary file 1 [file sensors-21-02220-s001.zip › SupplementaryMaterial/Data/P1/P1-P300-RC-R4/Raw-STIMS.csv]

NCount	Stim	Trial	Timestamp	Latency
0	10.000000		1608034022.827635	0.125664
1	13.000000	0.000000	1608034029.836225	7.134254
2	103.000000	0.000000	1608034029.836225	7.134254
3	104.000000	0.000000	1608034030.115446	7.413475
4	105.000000	0.000000	1608034030.414646	7.712675
5	106.000000	0.000000	1608034030.715840	8.013869
6	101.000000	0.000000	1608034031.018032	8.316061
7	102.000000	0.000000	1608034031.315242	8.613271
8	13.000000	0.000000	1608034031.615434	8.913464
9	13.000000	1.000000	1608034031.615434	8.913464
10	105.000000	1.000000	1608034031.615434	8.913464
11	104.000000	1.000000	1608034031.914634	9.212664
12	103.000000	1.000000	1608034032.214863	9.512893
13	102.000000	1.000000	1608034032.516032	9.814061
14	106.000000	1.000000	1608034032.816229	10.114259
15	101.000000	1.000000	1608034033.116422	10.414452
16	13.000000	1.000000	1608034033.415621	10.713650
17	13.000000	2.000000	1608034033.415621	10.713650
18	103.000000	2.000000	1608034033.415621	10.713650
19	105.000000	2.000000	1608034033.715828	11.013858
20	104.000000	2.000000	1608034034.016016	11.314045
21	101.000000	2.000000	1608034034.315777	11.613807
22	102.000000	2.000000	1608034034.616662	11.914692
23	106.000000	2.000000	1608034034.916865	12.214894
24	13.000000	2.000000	1608034035.217061	12.515091
25	13.000000	3.000000	1608034035.217061	12.515091
26	101.000000	3.000000	1608034035.217061	12.515091
27	103.000000	3.000000	1608034035.516261	12.814291
28	105.000000	3.000000	1608034035.816454	13.114483
29	104.000000	3.000000	1608034036.116651	13.414681
30	106.000000	3.000000	1608034036.416874	13.714904
31	102.000000	3.000000	1608034036.717051	14.015080
32	13.000000	3.000000	1608034037.018245	14.316274
33	13.000000	4.000000	1608034037.018245	14.316274
34	101.000000	4.000000	1608034037.018245	14.316274
35	104.000000	4.000000	1608034037.317443	14.615473
36	102.000000	4.000000	1608034037.617644	14.915673
37	105.000000	4.000000	1608034037.917839	15.215868
38	103.000000	4.000000	1608034038.218047	15.516076
39	106.000000	4.000000	1608034038.517242	15.815272
40	13.000000	4.000000	1608034038.818429	16.116458
41	13.000000	5.000000	1608034038.818429	16.116458
42	101.000000	5.000000	1608034038.818429	16.116458
43	104.000000	5.000000	1608034039.119622	16.417652
44	103.000000	5.000000	1608034039.417824	16.715853
45	106.000000	5.000000	1608034039.718532	17.016562
46	105.000000	5.000000	1608034040.018729	17.316759
47	102.000000	5.000000	1608034040.318927	17.616956
48	13.000000	5.000000	1608034040.620122	17.918151
49	13.000000	6.000000	1608034040.620122	17.918151
50	103.000000	6.000000	1608034040.620122	17.918151
51	105.000000	6.000000	1608034040.918324	18.216353
52	104.000000	6.000000	1608034041.219520	18.517549
53	101.000000	6.000000	1608034041.518718	18.816748
54	102.000000	6.000000	1608034041.818916	19.116945
55	106.000000	6.000000	1608034042.119113	19.417142
56	13.000000	6.000000	1608034042.419781	19.717810
57	13.000000	7.000000	1608034042.419781	19.717810
58	102.000000	7.000000	1608034042.419781	19.717810
59	104.000000	7.000000	1608034042.719980	20.018009
60	106.000000	7.000000	1608034043.019182	20.317212
61	103.000000	7.000000	1608034043.320387	20.618417
62	105.000000	7.000000	1608034043.619586	20.917616
63	101.000000	7.000000	1608034043.919823	21.217853
64	13.000000	7.000000	1608034044.219981	21.518011
65	13.000000	8.000000	1608034044.219981	21.518011
66	102.000000	8.000000	1608034044.219981	21.518011
67	101.000000	8.000000	1608034044.520216	21.818246
68	103.000000	8.000000	1608034044.820420	22.118449
69	104.000000	8.000000	1608034045.121589	22.419618
70	106.000000	8.000000	1608034045.420836	22.718865
71	105.000000	8.000000	1608034045.720059	23.018088
72	13.000000	8.000000	1608034046.020235	23.318265
73	13.000000	9.000000	1608034046.020235	23.318265
74	103.000000	9.000000	1608034046.020235	23.318265
75	105.000000	9.000000	1608034046.321431	23.619460
76	101.000000	9.000000	1608034046.620780	23.918810
77	102.000000	9.000000	1608034046.920827	24.218856
78	104.000000	9.000000	1608034047.222021	24.520050
79	106.000000	9.000000	1608034047.521218	24.819247
80	13.000000	9.000000	1608034047.821422	25.119452
81	13.000000	10.000000	1608034047.821422	25.119452
82	105.000000	10.000000	1608034047.821422	25.119452
83	104.000000	10.000000	1608034048.121332	25.419362
84	101.000000	10.000000	1608034048.422569	25.720598
85	102.000000	10.000000	1608034048.722718	26.020747
86	106.000000	10.000000	1608034049.055827	26.353857
87	103.000000	10.000000	1608034049.357023	26.655053
88	13.000000	10.000000	1608034049.656224	26.954253
89	13.000000	11.000000	1608034049.656224	26.954253
90	101.000000	11.000000	1608034049.656224	26.954253
91	103.000000	11.000000	1608034049.955426	27.253456
92	102.000000	11.000000	1608034050.255624	27.553653
93	106.000000	11.000000	1608034050.555306	27.853336
94	104.000000	11.000000	1608034050.855522	28.153551
95	105.000000	11.000000	1608034051.156699	28.454729
96	13.000000	11.000000	1608034051.456896	28.754925
97	13.000000	12.000000	1608034051.456896	28.754925
98	102.000000	12.000000	1608034051.456896	28.754925
99	104.000000	12.000000	1608034051.756129	29.054158
100	106.000000	12.000000	1608034052.056295	29.354324
101	101.000000	12.000000	1608034052.356495	29.654524
102	105.000000	12.000000	1608034052.656693	29.954722
103	103.000000	12.000000	1608034052.956921	30.254950
104	13.000000	12.000000	1608034053.257102	30.555131
105	13.000000	13.000000	1608034053.257102	30.555131
106	104.000000	13.000000	1608034053.257102	30.555131
107	101.000000	13.000000	1608034053.557299	30.855328
108	105.000000	13.000000	1608034053.857496	31.155526
109	103.000000	13.000000	1608034054.156696	31.454726
110	102.000000	13.000000	1608034054.456893	31.754923
111	106.000000	13.000000	1608034054.757090	32.055120
112	13.000000	13.000000	1608034055.057288	32.355317
113	13.000000	14.000000	1608034055.057288	32.355317
114	103.000000	14.000000	1608034055.057288	32.355317
115	105.000000	14.000000	1608034055.357489	32.655519
116	102.000000	14.000000	1608034055.657682	32.955712
117	104.000000	14.000000	1608034055.958883	33.256912
118	101.000000	14.000000	1608034056.258077	33.556107
119	106.000000	14.000000	1608034056.558275	33.856304
120	13.000000	14.000000	1608034056.857479	34.155508
121	13.000000	15.000000	1608034056.858472	34.156502
122	105.000000	15.000000	1608034056.858472	34.156502
123	102.000000	15.000000	1608034057.158799	34.456829
124	106.000000	15.000000	1608034057.458918	34.756948
125	101.000000	15.000000	1608034057.759069	35.057098
126	104.000000	15.000000	1608034058.059263	35.357292
127	103.000000	15.000000	1608034058.358461	35.656490
128	13.000000	15.000000	1608034058.658658	35.956688
129	13.000000	16.000000	1608034058.658658	35.956688
130	104.000000	16.000000	1608034058.658658	35.956688
131	102.000000	16.000000	1608034058.958855	36.256885
132	105.000000	16.000000	1608034059.259085	36.557115
133	101.000000	16.000000	1608034059.559250	36.857280
134	103.000000	16.000000	1608034059.861443	37.159473
135	106.000000	16.000000	1608034060.159679	37.457709
136	13.000000	16.000000	1608034060.459842	37.757872
137	13.000000	17.000000	1608034060.459842	37.757872
138	104.000000	17.000000	1608034060.459842	37.757872
139	103.000000	17.000000	1608034060.759042	38.057071
140	101.000000	17.000000	1608034061.059240	38.357269
141	105.000000	17.000000	1608034061.360436	38.658465
142	102.000000	17.000000	1608034061.660636	38.958666
143	106.000000	17.000000	1608034061.960831	39.258860
144	13.000000	17.000000	1608034062.260029	39.558058
145	13.000000	18.000000	1608034062.260029	39.558058
146	104.000000	18.000000	1608034062.260029	39.558058
147	105.000000	18.000000	1608034062.560231	39.858261
148	106.000000	18.000000	1608034062.860428	40.158458
149	102.000000	18.000000	1608034063.160621	40.458651
150	101.000000	18.000000	1608034063.461816	40.759845
151	103.000000	18.000000	1608034063.761052	41.059081
152	13.000000	18.000000	1608034064.061213	41.359242
153	13.000000	19.000000	1608034064.061213	41.359242
154	102.000000	19.000000	1608034064.061213	41.359242
155	105.000000	19.000000	1608034064.360417	41.658447
156	101.000000	19.000000	1608034064.661607	41.959637
157	106.000000	19.000000	1608034064.961848	42.259878
158	104.000000	19.000000	1608034065.262003	42.560033
159	103.000000	19.000000	1608034065.561202	42.859231
160	13.000000	19.000000	1608034065.862398	43.160428
161	13.000000	20.000000	1608034065.862398	43.160428
162	102.000000	20.000000	1608034065.862398	43.160428
163	104.000000	20.000000	1608034066.161622	43.459651
164	105.000000	20.000000	1608034066.461411	43.759441
165	106.000000	20.000000	1608034066.761613	44.059643
166	103.000000	20.000000	1608034067.061815	44.359844
167	101.000000	20.000000	1608034067.362003	44.660033
168	13.000000	20.000000	1608034067.664196	44.962225
169	13.000000	21.000000	1608034067.664196	44.962225
170	104.000000	21.000000	1608034067.664196	44.962225
171	101.000000	21.000000	1608034067.962401	45.260430
172	102.000000	21.000000	1608034068.262601	45.560630
173	106.000000	21.000000	1608034068.562793	45.860822
174	105.000000	21.000000	1608034068.861996	46.160026
175	103.000000	21.000000	1608034069.163328	46.461358
176	13.000000	21.000000	1608034069.462932	46.760962
177	13.000000	22.000000	1608034069.462932	46.760962
178	101.000000	22.000000	1608034069.462932	46.760962
179	105.000000	22.000000	1608034069.763129	47.061159
180	106.000000	22.000000	1608034070.066320	47.364350
181	104.000000	22.000000	1608034070.363529	47.661559
182	102.000000	22.000000	1608034070.664266	47.962295
183	103.000000	22.000000	1608034070.963464	48.261494
184	13.000000	22.000000	1608034071.263624	48.561653
185	13.000000	23.000000	1608034071.263624	48.561653
186	102.000000	23.000000	1608034071.263624	48.561653
187	101.000000	23.000000	1608034071.563826	48.861855
188	105.000000	23.000000	1608034071.866013	49.164043
189	106.000000	23.000000	1608034072.163224	49.461253
190	103.000000	23.000000	1608034072.463419	49.761449
191	104.000000	23.000000	1608034072.763617	50.061646
192	13.000000	23.000000	1608034073.064857	50.362886
193	13.000000	24.000000	1608034073.064857	50.362886
194	103.000000	24.000000	1608034073.064857	50.362886
195	102.000000	24.000000	1608034073.364155	50.662184
196	105.000000	24.000000	1608034073.664353	50.962382
197	101.000000	24.000000	1608034073.964552	51.262581
198	104.000000	24.000000	1608034074.264752	51.562782
199	106.000000	24.000000	1608034074.564949	51.862978
200	13.000000	24.000000	1608034074.865142	52.163172
201	13.000000	25.000000	1608034074.865142	52.163172
202	102.000000	25.000000	1608034074.865142	52.163172
203	105.000000	25.000000	1608034075.165344	52.463374
204	104.000000	25.000000	1608034075.465537	52.763566
205	101.000000	25.000000	1608034075.765734	53.063764
206	103.000000	25.000000	1608034076.064939	53.362968
207	106.000000	25.000000	1608034076.365647	53.663677
208	13.000000	25.000000	1608034076.665845	53.963874
209	13.000000	26.000000	1608034076.665845	53.963874
210	103.000000	26.000000	1608034076.665845	53.963874
211	105.000000	26.000000	1608034076.966042	54.264071
212	101.000000	26.000000	1608034077.266236	54.564265
213	104.000000	26.000000	1608034077.566433	54.864462
214	102.000000	26.000000	1608034077.869622	55.167652
215	106.000000	26.000000	1608034078.165834	55.463863
216	13.000000	26.000000	1608034078.466032	55.764061
217	13.000000	27.000000	1608034078.466032	55.764061
218	105.000000	27.000000	1608034078.466032	55.764061
219	101.000000	27.000000	1608034078.766235	56.064264
220	106.000000	27.000000	1608034079.066422	56.364451
221	102.000000	27.000000	1608034079.368613	56.666643
222	103.000000	27.000000	1608034079.666854	56.964883
223	104.000000	27.000000	1608034079.967017	57.265047
224	13.000000	27.000000	1608034080.267090	57.565120
225	13.000000	28.000000	1608034080.267090	57.565120
226	106.000000	28.000000	1608034080.267090	57.565120
227	104.000000	28.000000	1608034080.567269	57.865299
228	101.000000	28.000000	1608034080.867617	58.165647
229	102.000000	28.000000	1608034081.167660	58.465690
230	103.000000	28.000000	1608034081.467861	58.765890
231	105.000000	28.000000	1608034081.768053	59.066083
232	13.000000	28.000000	1608034082.067258	59.365287
233	13.000000	29.000000	1608034082.068251	59.366281
234	103.000000	29.000000	1608034082.068251	59.366281
235	104.000000	29.000000	1608034082.367455	59.665484
236	106.000000	29.000000	1608034082.667652	59.965682
237	102.000000	29.000000	1608034082.967885	60.265914
238	101.000000	29.000000	1608034083.269692	60.567721
239	105.000000	29.000000	1608034083.568903	60.866933
240	13.000000	29.000000	1608034083.868686	61.166715
241	13.000000	30.000000	1608034083.868686	61.166715
242	101.000000	30.000000	1608034083.868686	61.166715
243	103.000000	30.000000	1608034084.169879	61.467908
244	105.000000	30.000000	1608034084.468086	61.766116
245	102.000000	30.000000	1608034084.769431	62.067460
246	104.000000	30.000000	1608034085.069564	62.367594
247	106.000000	30.000000	1608034085.369678	62.667708
248	13.000000	30.000000	1608034085.670867	62.968897
249	13.000000	31.000000	1608034085.670867	62.968897
250	104.000000	31.000000	1608034085.670867	62.968897
251	101.000000	31.000000	1608034085.968790	63.266819
252	102.000000	31.000000	1608034086.270977	63.569007
253	103.000000	31.000000	1608034086.569180	63.867209
254	106.000000	31.000000	1608034086.870408	64.168438
255	105.000000	31.000000	1608034087.169574	64.467604
256	13.000000	31.000000	1608034087.471767	64.769797
257	13.000000	32.000000	1608034087.471767	64.769797
258	104.000000	32.000000	1608034087.471767	64.769797
259	102.000000	32.000000	1608034087.769970	65.067999
260	105.000000	32.000000	1608034088.070171	65.368201
261	106.000000	32.000000	1608034088.370387	65.668416
262	103.000000	32.000000	1608034088.670169	65.968199
263	101.000000	32.000000	1608034088.970372	66.268402
264	13.000000	32.000000	1608034089.270569	66.568599
265	13.000000	33.000000	1608034089.270569	66.568599
266	105.000000	33.000000	1608034089.270569	66.568599
267	101.000000	33.000000	1608034089.572757	66.870786
268	103.000000	33.000000	1608034089.870963	67.168992
269	102.000000	33.000000	1608034090.171158	67.469187
270	104.000000	33.000000	1608034090.470360	67.768390
271	106.000000	33.000000	1608034090.771551	68.069580
272	13.000000	33.000000	1608034091.070755	68.368784
273	13.000000	34.000000	1608034091.070755	68.368784
274	101.000000	34.000000	1608034091.070755	68.368784
275	102.000000	34.000000	1608034091.371917	68.669947
276	103.000000	34.000000	1608034091.672110	68.970140
277	105.000000	34.000000	1608034091.972307	69.270337
278	106.000000	34.000000	1608034092.272504	69.570534
279	104.000000	34.000000	1608034092.571704	69.869733
280	13.000000	34.000000	1608034092.871906	70.169936
281	13.000000	35.000000	1608034092.871906	70.169936
282	103.000000	35.000000	1608034092.871906	70.169936
283	105.000000	35.000000	1608034093.172257	70.470286
284	101.000000	35.000000	1608034093.472305	70.770334
285	106.000000	35.000000	1608034093.772498	71.070528
286	104.000000	35.000000	1608034094.073737	71.371766
287	102.000000	35.000000	1608034094.371895	71.669924
288	13.000000	35.000000	1608034094.672092	71.970121
289	13.000000	36.000000	1608034094.672092	71.970121
290	104.000000	36.000000	1608034094.672092	71.970121
291	105.000000	36.000000	1608034094.972285	72.270315
292	102.000000	36.000000	1608034095.273491	72.571520
293	101.000000	36.000000	1608034095.574674	72.872704
294	106.000000	36.000000	1608034095.873876	73.171905
295	103.000000	36.000000	1608034096.174079	73.472109
296	13.000000	36.000000	1608034096.473276	73.771306
297	13.000000	37.000000	1608034096.473276	73.771306
298	105.000000	37.000000	1608034096.473276	73.771306
299	101.000000	37.000000	1608034096.773040	74.071069
300	106.000000	37.000000	1608034097.073233	74.371262
301	104.000000	37.000000	1608034097.373585	74.671615
302	102.000000	37.000000	1608034097.673633	74.971662
303	103.000000	37.000000	1608034097.974823	75.272853
304	13.000000	37.000000	1608034098.274025	75.572055
305	13.000000	38.000000	1608034098.274025	75.572055
306	102.000000	38.000000	1608034098.274025	75.572055
307	101.000000	38.000000	1608034098.574224	75.872254
308	106.000000	38.000000	1608034098.874456	76.172486
309	103.000000	38.000000	1608034099.173830	76.471859
310	105.000000	38.000000	1608034099.475079	76.773108
311	104.000000	38.000000	1608034099.775235	77.073265
312	13.000000	38.000000	1608034100.075437	77.373466
313	13.000000	39.000000	1608034100.075437	77.373466
314	105.000000	39.000000	1608034100.075437	77.373466
315	106.000000	39.000000	1608034100.376137	77.674167
316	104.000000	39.000000	1608034100.674342	77.972372
317	102.000000	39.000000	1608034100.974539	78.272568
318	103.000000	39.000000	1608034101.275084	78.573113
319	101.000000	39.000000	1608034101.575281	78.873311
320	13.000000	39.000000	1608034101.876472	79.174501
321	13.000000	40.000000	1608034101.876472	79.174501
322	103.000000	40.000000	1608034101.876472	79.174501
323	106.000000	40.000000	1608034102.175692	79.473722
324	105.000000	40.000000	1608034102.474891	79.772921
325	101.000000	40.000000	1608034102.776081	80.074111
326	104.000000	40.000000	1608034103.076304	80.374333
327	102.000000	40.000000	1608034103.376495	80.674525
328	13.000000	40.000000	1608034103.677690	80.975719
329	13.000000	41.000000	1608034103.677690	80.975719
330	104.000000	41.000000	1608034103.677690	80.975719
331	106.000000	41.000000	1608034103.977894	81.275924
332	105.000000	41.000000	1608034104.277127	81.575156
333	103.000000	41.000000	1608034104.576445	81.874474
334	102.000000	41.000000	1608034104.877484	82.175513
335	101.000000	41.000000	1608034105.176687	82.474716
336	13.000000	41.000000	1608034105.476879	82.774909
337	13.000000	42.000000	1608034105.476879	82.774909
338	105.000000	42.000000	1608034105.476879	82.774909
339	103.000000	42.000000	1608034105.777081	83.075110
340	101.000000	42.000000	1608034106.077275	83.375304
341	102.000000	42.000000	1608034106.376560	83.674590
342	106.000000	42.000000	1608034106.676688	83.974718
343	104.000000	42.000000	1608034106.977883	84.275912
344	13.000000	42.000000	1608034107.277078	84.575108
345	13.000000	43.000000	1608034107.277078	84.575108
346	101.000000	43.000000	1608034107.277078	84.575108
347	104.000000	43.000000	1608034107.577783	84.875812
348	102.000000	43.000000	1608034107.879976	85.178005
349	103.000000	43.000000	1608034108.177185	85.475214
350	105.000000	43.000000	1608034108.477382	85.775411
351	106.000000	43.000000	1608034108.777579	86.075609
352	13.000000	43.000000	1608034109.077776	86.375806
353	13.000000	44.000000	1608034109.077776	86.375806
354	105.000000	44.000000	1608034109.077776	86.375806
355	102.000000	44.000000	1608034109.378967	86.676997
356	104.000000	44.000000	1608034109.680162	86.978191
357	106.000000	44.000000	1608034109.978518	87.276548
358	103.000000	44.000000	1608034110.279559	87.577588
359	101.000000	44.000000	1608034110.578760	87.876790
360	13.000000	44.000000	1608034110.879074	88.177103
361	13.000000	45.000000	1608034110.879074	88.177103
362	105.000000	45.000000	1608034110.879074	88.177103
363	103.000000	45.000000	1608034111.179158	88.477187
364	101.000000	45.000000	1608034111.480353	88.778383
365	102.000000	45.000000	1608034111.778560	89.076589
366	104.000000	45.000000	1608034112.078756	89.376785
367	106.000000	45.000000	1608034112.378954	89.676983
368	13.000000	45.000000	1608034112.679147	89.977176
369	13.000000	46.000000	1608034112.679147	89.977176
370	103.000000	46.000000	1608034112.679147	89.977176
371	104.000000	46.000000	1608034112.980378	90.278408
372	102.000000	46.000000	1608034113.279581	90.577610
373	105.000000	46.000000	1608034113.580772	90.878802
374	106.000000	46.000000	1608034113.880970	91.178999
375	101.000000	46.000000	1608034114.180174	91.478203
376	13.000000	46.000000	1608034114.480371	91.778400
377	13.000000	47.000000	1608034114.480371	91.778400
378	105.000000	47.000000	1608034114.480371	91.778400
379	101.000000	47.000000	1608034114.780569	92.078598
380	102.000000	47.000000	1608034115.081759	92.379788
381	104.000000	47.000000	1608034115.380958	92.678987
382	106.000000	47.000000	1608034115.682154	92.980183
383	103.000000	47.000000	1608034115.982350	93.280379
384	13.000000	47.000000	1608034116.280552	93.578581
385	13.000000	48.000000	1608034116.280552	93.578581
386	102.000000	48.000000	1608034116.280552	93.578581
387	104.000000	48.000000	1608034116.580749	93.878779
388	101.000000	48.000000	1608034116.881170	94.179200
389	105.000000	48.000000	1608034117.182333	94.480363
390	103.000000	48.000000	1608034117.481532	94.779562
391	106.000000	48.000000	1608034117.781732	95.079761
392	13.000000	48.000000	1608034118.080934	95.378963
393	13.000000	49.000000	1608034118.080934	95.378963
394	101.000000	49.000000	1608034118.080934	95.378963
395	105.000000	49.000000	1608034118.382126	95.680156
396	102.000000	49.000000	1608034118.681329	95.979358
397	103.000000	49.000000	1608034118.982522	96.280551
398	106.000000	49.000000	1608034119.281724	96.579753
399	104.000000	49.000000	1608034119.581918	96.879948
400	13.000000	49.000000	1608034119.882113	97.180143
401	13.000000	50.000000	1608034119.882113	97.180143
402	103.000000	50.000000	1608034119.882113	97.180143
403	105.000000	50.000000	1608034120.182315	97.480345
404	106.000000	50.000000	1608034120.482513	97.780542
405	104.000000	50.000000	1608034120.782711	98.080740
406	101.000000	50.000000	1608034121.083411	98.381440
407	102.000000	50.000000	1608034121.383612	98.681641
408	13.000000	50.000000	1608034121.682808	98.980838
409	13.000000	51.000000	1608034121.682808	98.980838
410	106.000000	51.000000	1608034121.682808	98.980838
411	104.000000	51.000000	1608034121.984002	99.282031
412	102.000000	51.000000	1608034122.283226	99.581255
413	101.000000	51.000000	1608034122.583404	99.881433
414	103.000000	51.000000	1608034122.883751	100.181780
415	105.000000	51.000000	1608034123.183796	100.481825
416	13.000000	51.000000	1608034123.483996	100.782025
417	14.000000		1608034123.483996	100.782025
