# Supplementary material for: Proposals and Comparisons from One-Sensor EEG and EOG Human-Machine Interfaces
Source: Sensors (Basel). 2021 Mar 22;21(6):2220. doi: 10.3390/s21062220 (PMC8004835; doi:10.3390/s21062220)
Supplement: Supplementary file 1 [file sensors-21-02220-s001.zip › SupplementaryMaterial/Data/P1/P1-P300-RC-R5/Raw-EEG.csv]

NSample	1	2	3	4	5	6	7	8	A5	A6	A7	Timestamp
0	11547.983398	-39.093201	-187500.015625	-187500.015625	-187500.015625	-187500.015625	-187500.015625	-187500.015625	470.000000	428.000000	545.000000	1608034242.099599
1	11520.290039	-68.418686	-187500.015625	-187500.015625	-187500.015625	-187500.015625	-187500.015625	-187500.015625	443.000000	429.000000	474.000000	1608034242.099728
2	11558.220703	-42.669479	-187500.015625	-187500.015625	-187500.015625	-187500.015625	-187500.015625	-187500.015625	419.000000	428.000000	427.000000	1608034242.099730
3	11608.892578	1.542270	-187500.015625	-187500.015625	-187500.015625	-187500.015625	-187500.015625	-187500.015625	395.000000	428.000000	396.000000	1608034242.099731
4	11598.051758	1.966953	-187500.015625	-187500.015625	-187500.015625	-187500.015625	-187500.015625	-187500.015625	376.000000	429.000000	375.000000	1608034242.099733
5	11542.440430	-41.238968	-187500.015625	-187500.015625	-187500.015625	-187500.015625	-187500.015625	-187500.015625	360.000000	428.000000	361.000000	1608034242.099734
6	11513.450195	-72.509056	-187500.015625	-187500.015625	-187500.015625	-187500.015625	-187500.015625	-187500.015625	345.000000	429.000000	352.000000	1608034242.099737
7	11547.715820	-52.705410	-187500.015625	-187500.015625	-187500.015625	-187500.015625	-187500.015625	-187500.015625	332.000000	429.000000	346.000000	1608034242.099738
8	11601.985352	-4.984439	-187500.015625	-187500.015625	-187500.015625	-187500.015625	-187500.015625	-187500.015625	321.000000	428.000000	341.000000	1608034242.099740
9	11599.661133	2.905727	-187500.015625	-187500.015625	-187500.015625	-187500.015625	-187500.015625	-187500.015625	312.000000	429.000000	338.000000	1608034242.099742
10	11543.692383	-43.407085	-187500.015625	-187500.015625	-187500.015625	-187500.015625	-187500.015625	-187500.015625	304.000000	428.000000	335.000000	1608034242.099743
11	11513.673828	-74.923042	-187500.015625	-187500.015625	-187500.015625	-187500.015625	-187500.015625	-187500.015625	298.000000	429.000000	334.000000	1608034242.099745
12	11549.458984	-52.191322	-187500.015625	-187500.015625	-187500.015625	-187500.015625	-187500.015625	-187500.015625	292.000000	428.000000	333.000000	1608034242.099746
13	11604.533203	-5.565584	-187500.015625	-187500.015625	-187500.015625	-187500.015625	-187500.015625	-187500.015625	288.000000	429.000000	332.000000	1608034242.099748
14	11598.140625	-2.436340	-187500.015625	-187500.015625	-187500.015625	-187500.015625	-187500.015625	-187500.015625	283.000000	429.000000	330.000000	1608034242.099750
15	11546.486328	-38.959087	-187500.015625	-187500.015625	-187500.015625	-187500.015625	-187500.015625	-187500.015625	280.000000	429.000000	330.000000	1608034242.099752
16	11511.974609	-73.291367	-187500.015625	-187500.015625	-187500.015625	-187500.015625	-187500.015625	-187500.015625	277.000000	429.000000	330.000000	1608034242.099753
17	11542.530273	-56.974594	-187500.015625	-187500.015625	-187500.015625	-187500.015625	-187500.015625	-187500.015625	275.000000	428.000000	329.000000	1608034242.099755
18	11594.765625	-11.309982	-187500.015625	-187500.015625	-187500.015625	-187500.015625	-187500.015625	-187500.015625	273.000000	428.000000	329.000000	1608034242.099756
19	11591.256836	-1.877546	-187500.015625	-187500.015625	-187500.015625	-187500.015625	-187500.015625	-187500.015625	271.000000	429.000000	328.000000	1608034242.099758
20	11538.953125	-40.009621	-187500.015625	-187500.015625	-187500.015625	-187500.015625	-187500.015625	-187500.015625	270.000000	429.000000	328.000000	1608034242.099760
21	11505.961914	-74.118385	-187500.015625	-187500.015625	-187500.015625	-187500.015625	-187500.015625	-187500.015625	269.000000	429.000000	328.000000	1608034242.099761
22	11536.830078	-58.919197	-187500.015625	-187500.015625	-187500.015625	-187500.015625	-187500.015625	-187500.015625	268.000000	429.000000	328.000000	1608034242.099763
23	11593.693359	-10.639430	-187500.015625	-187500.015625	-187500.015625	-187500.015625	-187500.015625	-187500.015625	267.000000	429.000000	327.000000	1608034242.099770
24	11593.044922	-2.771616	-187500.015625	-187500.015625	-187500.015625	-187500.015625	-187500.015625	-187500.015625	266.000000	429.000000	327.000000	1608034242.099771
25	11538.148438	-45.016411	-187500.015625	-187500.015625	-187500.015625	-187500.015625	-187500.015625	-187500.015625	265.000000	429.000000	327.000000	1608034242.099773
26	11501.402344	-81.159180	-187500.015625	-187500.015625	-187500.015625	-187500.015625	-187500.015625	-187500.015625	265.000000	430.000000	327.000000	1608034242.099774
27	11532.784180	-61.646111	-187500.015625	-187500.015625	-187500.015625	-187500.015625	-187500.015625	-187500.015625	264.000000	430.000000	327.000000	1608034242.099776
28	11589.333984	-12.382866	-187500.015625	-187500.015625	-187500.015625	-187500.015625	-187500.015625	-187500.015625	264.000000	429.000000	327.000000	1608034242.099778
29	11588.664062	-5.722046	-187500.015625	-187500.015625	-187500.015625	-187500.015625	-187500.015625	-187500.015625	263.000000	430.000000	326.000000	1608034242.099779
30	11537.813477	-47.251587	-187500.015625	-187500.015625	-187500.015625	-187500.015625	-187500.015625	-187500.015625	263.000000	429.000000	326.000000	1608034242.099781
31	11504.621094	-82.120308	-187500.015625	-187500.015625	-187500.015625	-187500.015625	-187500.015625	-187500.015625	263.000000	430.000000	327.000000	1608034242.099782
32	11538.595703	-63.031918	-187500.015625	-187500.015625	-187500.015625	-187500.015625	-187500.015625	-187500.015625	262.000000	429.000000	327.000000	1608034242.099784
33	11596.062500	-15.735627	-187500.015625	-187500.015625	-187500.015625	-187500.015625	-187500.015625	-187500.015625	262.000000	429.000000	326.000000	1608034242.099786
34	11595.592773	-6.280840	-187500.015625	-187500.015625	-187500.015625	-187500.015625	-187500.015625	-187500.015625	261.000000	430.000000	326.000000	1608034242.099787
35	11544.273438	-43.004753	-187500.015625	-187500.015625	-187500.015625	-187500.015625	-187500.015625	-187500.015625	261.000000	429.000000	326.000000	1608034242.099789
36	11511.662109	-75.414780	-187500.015625	-187500.015625	-187500.015625	-187500.015625	-187500.015625	-187500.015625	261.000000	430.000000	326.000000	1608034242.099790
37	11539.691406	-62.204903	-187500.015625	-187500.015625	-187500.015625	-187500.015625	-187500.015625	-187500.015625	261.000000	429.000000	326.000000	1608034242.099792
38	11601.917969	-5.722046	-187500.015625	-187500.015625	-187500.015625	-187500.015625	-187500.015625	-187500.015625	261.000000	429.000000	326.000000	1608034242.099794
39	11605.673828	7.845462	-187500.015625	-187500.015625	-187500.015625	-187500.015625	-187500.015625	-187500.015625	261.000000	430.000000	326.000000	1608034242.099795
40	11555.471680	-28.185549	-187500.015625	-187500.015625	-187500.015625	-187500.015625	-187500.015625	-187500.015625	260.000000	429.000000	326.000000	1608034242.099797
41	11522.413086	-60.237949	-187500.015625	-187500.015625	-187500.015625	-187500.015625	-187500.015625	-187500.015625	260.000000	430.000000	326.000000	1608034242.099798
42	11546.620117	-51.029030	-187500.015625	-187500.015625	-187500.015625	-187500.015625	-187500.015625	-187500.015625	260.000000	429.000000	326.000000	1608034242.099800
43	11599.415039	-6.102026	-187500.015625	-187500.015625	-187500.015625	-187500.015625	-187500.015625	-187500.015625	260.000000	429.000000	325.000000	1608034242.099801
44	11597.626953	2.816320	-187500.015625	-187500.015625	-187500.015625	-187500.015625	-187500.015625	-187500.015625	260.000000	430.000000	325.000000	1608034242.099803
45	11545.234375	-32.812359	-187500.015625	-187500.015625	-187500.015625	-187500.015625	-187500.015625	-187500.015625	260.000000	429.000000	325.000000	1608034242.099805
46	11511.349609	-64.596542	-187500.015625	-187500.015625	-187500.015625	-187500.015625	-187500.015625	-187500.015625	260.000000	430.000000	326.000000	1608034242.099806
47	11538.953125	-51.163139	-187500.015625	-187500.015625	-187500.015625	-187500.015625	-187500.015625	-187500.015625	259.000000	430.000000	325.000000	1608034242.099809
48	11594.699219	-7.107854	-187500.015625	-187500.015625	-187500.015625	-187500.015625	-187500.015625	-187500.015625	259.000000	430.000000	325.000000	1608034242.099810
49	11601.404297	7.577241	-187500.015625	-187500.015625	-187500.015625	-187500.015625	-187500.015625	-187500.015625	259.000000	430.000000	325.000000	1608034242.099812
50	11552.252930	-28.096142	-187500.015625	-187500.015625	-187500.015625	-187500.015625	-187500.015625	-187500.015625	259.000000	429.000000	325.000000	1608034242.099813
51	11513.741211	-65.468254	-187500.015625	-187500.015625	-187500.015625	-187500.015625	-187500.015625	-187500.015625	259.000000	430.000000	326.000000	1608034242.099815
52	11541.590820	-52.347782	-187500.015625	-187500.015625	-187500.015625	-187500.015625	-187500.015625	-187500.015625	259.000000	430.000000	325.000000	1608034242.099816
53	11599.080078	-4.291535	-187500.015625	-187500.015625	-187500.015625	-187500.015625	-187500.015625	-187500.015625	259.000000	430.000000	325.000000	1608034242.099818
54	11600.957031	6.861985	-187500.015625	-187500.015625	-187500.015625	-187500.015625	-187500.015625	-187500.015625	258.000000	430.000000	325.000000	1608034242.099820
55	11545.770508	-34.801666	-187500.015625	-187500.015625	-187500.015625	-187500.015625	-187500.015625	-187500.015625	258.000000	429.000000	325.000000	1608034242.099821
56	11508.108398	-72.039673	-187500.015625	-187500.015625	-187500.015625	-187500.015625	-187500.015625	-187500.015625	259.000000	430.000000	325.000000	1608034242.099823
57	11534.081055	-60.684982	-187500.015625	-187500.015625	-187500.015625	-187500.015625	-187500.015625	-187500.015625	259.000000	429.000000	325.000000	1608034242.099825
58	11593.894531	-13.522805	-187500.015625	-187500.015625	-187500.015625	-187500.015625	-187500.015625	-187500.015625	259.000000	429.000000	325.000000	1608034242.099826
59	11603.549805	2.101064	-187500.015625	-187500.015625	-187500.015625	-187500.015625	-187500.015625	-187500.015625	258.000000	430.000000	325.000000	1608034242.099828
60	11550.331055	-37.461521	-187500.015625	-187500.015625	-187500.015625	-187500.015625	-187500.015625	-187500.015625	258.000000	430.000000	324.000000	1608034242.099829
61	11507.437500	-76.733536	-187500.015625	-187500.015625	-187500.015625	-187500.015625	-187500.015625	-187500.015625	258.000000	430.000000	325.000000	1608034242.099831
62	11526.146484	-70.139771	-187500.015625	-187500.015625	-187500.015625	-187500.015625	-187500.015625	-187500.015625	258.000000	430.000000	325.000000	1608034242.099833
63	11584.886719	-21.256508	-187500.015625	-187500.015625	-187500.015625	-187500.015625	-187500.015625	-187500.015625	258.000000	429.000000	325.000000	1608034242.099834
64	11593.334961	-4.380942	-187500.015625	-187500.015625	-187500.015625	-187500.015625	-187500.015625	-187500.015625	258.000000	430.000000	325.000000	1608034242.099836
65	11539.311523	-44.882301	-187500.015625	-187500.015625	-187500.015625	-187500.015625	-187500.015625	-187500.015625	258.000000	430.000000	325.000000	1608034242.099837
66	11500.798828	-82.500282	-187500.015625	-187500.015625	-187500.015625	-187500.015625	-187500.015625	-187500.015625	258.000000	430.000000	325.000000	1608034242.099839
67	11523.732422	-73.000793	-187500.015625	-187500.015625	-187500.015625	-187500.015625	-187500.015625	-187500.015625	258.000000	430.000000	325.000000	1608034242.099840
68	11580.572266	-27.514996	-187500.015625	-187500.015625	-187500.015625	-187500.015625	-187500.015625	-187500.015625	258.000000	430.000000	325.000000	1608034242.099842
69	11588.440430	-11.846424	-187500.015625	-187500.015625	-187500.015625	-187500.015625	-187500.015625	-187500.015625	258.000000	430.000000	325.000000	1608034242.099844
70	11533.566406	-50.157314	-187500.015625	-187500.015625	-187500.015625	-187500.015625	-187500.015625	-187500.015625	257.000000	429.000000	325.000000	1608034242.099846
71	11494.294922	-83.573166	-187500.015625	-187500.015625	-187500.015625	-187500.015625	-187500.015625	-187500.015625	258.000000	430.000000	325.000000	1608034242.099848
72	11517.428711	-72.576111	-187500.015625	-187500.015625	-187500.015625	-187500.015625	-187500.015625	-187500.015625	258.000000	430.000000	325.000000	1608034242.099850
73	11573.754883	-24.586918	-187500.015625	-187500.015625	-187500.015625	-187500.015625	-187500.015625	-187500.015625	257.000000	429.000000	324.000000	1608034242.099851
74	11579.521484	-7.934869	-187500.015625	-187500.015625	-187500.015625	-187500.015625	-187500.015625	-187500.015625	257.000000	430.000000	325.000000	1608034242.099853
75	11526.995117	-47.408047	-187500.015625	-187500.015625	-187500.015625	-187500.015625	-187500.015625	-187500.015625	257.000000	429.000000	324.000000	1608034242.099854
76	11489.265625	-86.478897	-187500.015625	-187500.015625	-187500.015625	-187500.015625	-187500.015625	-187500.015625	257.000000	430.000000	325.000000	1608034242.099856
77	11512.354492	-78.387566	-187500.015625	-187500.015625	-187500.015625	-187500.015625	-187500.015625	-187500.015625	257.000000	430.000000	325.000000	1608034242.099857
78	11570.447266	-29.839579	-187500.015625	-187500.015625	-187500.015625	-187500.015625	-187500.015625	-187500.015625	257.000000	430.000000	324.000000	1608034242.099859
79	11578.940430	-13.567509	-187500.015625	-187500.015625	-187500.015625	-187500.015625	-187500.015625	-187500.015625	257.000000	430.000000	324.000000	1608034242.099860
80	11523.285156	-53.912407	-187500.015625	-187500.015625	-187500.015625	-187500.015625	-187500.015625	-187500.015625	257.000000	430.000000	325.000000	1608034242.099862
81	11478.157227	-95.352539	-187500.015625	-187500.015625	-187500.015625	-187500.015625	-187500.015625	-187500.015625	257.000000	430.000000	325.000000	1608034242.099864
82	11497.156250	-88.714073	-187500.015625	-187500.015625	-187500.015625	-187500.015625	-187500.015625	-187500.015625	257.000000	430.000000	325.000000	1608034242.099865
83	11554.063477	-43.272976	-187500.015625	-187500.015625	-187500.015625	-187500.015625	-187500.015625	-187500.015625	257.000000	430.000000	324.000000	1608034242.099867
84	11571.408203	-17.523767	-187500.015625	-187500.015625	-187500.015625	-187500.015625	-187500.015625	-187500.015625	257.000000	431.000000	324.000000	1608034242.099868
85	11528.538086	-46.581036	-187500.015625	-187500.015625	-187500.015625	-187500.015625	-187500.015625	-187500.015625	257.000000	429.000000	324.000000	1608034242.099870
86	11484.281250	-88.490555	-187500.015625	-187500.015625	-187500.015625	-187500.015625	-187500.015625	-187500.015625	257.000000	430.000000	325.000000	1608034242.099872
87	11503.838867	-81.583862	-187500.015625	-187500.015625	-187500.015625	-187500.015625	-187500.015625	-187500.015625	257.000000	430.000000	325.000000	1608034242.099873
88	11560.657227	-38.579109	-187500.015625	-187500.015625	-187500.015625	-187500.015625	-187500.015625	-187500.015625	257.000000	430.000000	324.000000	1608034242.099875
89	11571.475586	-23.066999	-187500.015625	-187500.015625	-187500.015625	-187500.015625	-187500.015625	-187500.015625	257.000000	430.000000	324.000000	1608034242.099876
90	11527.509766	-51.051384	-187500.015625	-187500.015625	-187500.015625	-187500.015625	-187500.015625	-187500.015625	257.000000	430.000000	324.000000	1608034242.099878
91	11487.701172	-87.484726	-187500.015625	-187500.015625	-187500.015625	-187500.015625	-187500.015625	-187500.015625	257.000000	430.000000	325.000000	1608034242.099880
92	11504.129883	-85.584824	-187500.015625	-187500.015625	-187500.015625	-187500.015625	-187500.015625	-187500.015625	257.000000	430.000000	325.000000	1608034242.099881
93	11561.841797	-41.663651	-187500.015625	-187500.015625	-187500.015625	-187500.015625	-187500.015625	-187500.015625	257.000000	430.000000	324.000000	1608034242.099884
94	11573.867188	-25.011600	-187500.015625	-187500.015625	-187500.015625	-187500.015625	-187500.015625	-187500.015625	257.000000	431.000000	324.000000	1608034242.099885
95	11526.950195	-59.321529	-187500.015625	-187500.015625	-187500.015625	-187500.015625	-187500.015625	-187500.015625	256.000000	429.000000	324.000000	1608034242.099887
96	11479.922852	-103.309761	-187500.015625	-187500.015625	-187500.015625	-187500.015625	-187500.015625	-187500.015625	257.000000	430.000000	325.000000	1608034242.099889
97	11501.559570	-95.576057	-187500.015625	-187500.015625	-187500.015625	-187500.015625	-187500.015625	-187500.015625	257.000000	430.000000	324.000000	1608034242.099890
98	11564.233398	-47.475105	-187500.015625	-187500.015625	-187500.015625	-187500.015625	-187500.015625	-187500.015625	256.000000	430.000000	324.000000	1608034242.099892
99	11580.505859	-25.570395	-187500.015625	-187500.015625	-187500.015625	-187500.015625	-187500.015625	-187500.015625	256.000000	430.000000	324.000000	1608034242.099893
100	11531.935547	-60.617928	-187500.015625	-187500.015625	-187500.015625	-187500.015625	-187500.015625	-187500.015625	256.000000	429.000000	324.000000	1608034242.099895
101	11484.728516	-102.728615	-187500.015625	-187500.015625	-187500.015625	-187500.015625	-187500.015625	-187500.015625	256.000000	430.000000	324.000000	1608034242.099896
102	11502.274414	-96.850105	-187500.015625	-187500.015625	-187500.015625	-187500.015625	-187500.015625	-187500.015625	256.000000	430.000000	324.000000	1608034242.099898
103	11562.199219	-47.855083	-187500.015625	-187500.015625	-187500.015625	-187500.015625	-187500.015625	-187500.015625	256.000000	430.000000	324.000000	1608034242.099900
104	11579.052734	-24.318697	-187500.015625	-187500.015625	-187500.015625	-187500.015625	-187500.015625	-187500.015625	256.000000	430.000000	324.000000	1608034242.099901
105	11538.170898	-51.520771	-187500.015625	-187500.015625	-187500.015625	-187500.015625	-187500.015625	-187500.015625	256.000000	430.000000	324.000000	1608034242.099903
106	11494.003906	-92.804443	-187500.015625	-187500.015625	-187500.015625	-187500.015625	-187500.015625	-187500.015625	256.000000	430.000000	325.000000	1608034242.099904
107	11507.549805	-91.172760	-187500.015625	-187500.015625	-187500.015625	-187500.015625	-187500.015625	-187500.015625	256.000000	430.000000	324.000000	1608034242.099906
108	11570.916992	-38.802628	-187500.015625	-187500.015625	-187500.015625	-187500.015625	-187500.015625	-187500.015625	256.000000	430.000000	324.000000	1608034242.099908
109	11587.457031	-15.735627	-187500.015625	-187500.015625	-187500.015625	-187500.015625	-187500.015625	-187500.015625	256.000000	430.000000	324.000000	1608034242.099909
110	11542.574219	-47.676270	-187500.015625	-187500.015625	-187500.015625	-187500.015625	-187500.015625	-187500.015625	256.000000	430.000000	324.000000	1608034242.099911
111	11499.055664	-88.647018	-187500.015625	-187500.015625	-187500.015625	-187500.015625	-187500.015625	-187500.015625	256.000000	430.000000	324.000000	1608034242.099912
112	11515.573242	-82.857910	-187500.015625	-187500.015625	-187500.015625	-187500.015625	-187500.015625	-187500.015625	256.000000	430.000000	324.000000	1608034242.099914
113	11572.682617	-36.790970	-187500.015625	-187500.015625	-187500.015625	-187500.015625	-187500.015625	-187500.015625	256.000000	430.000000	324.000000	1608034242.099916
114	11589.959961	-14.439226	-187500.015625	-187500.015625	-187500.015625	-187500.015625	-187500.015625	-187500.015625	256.000000	431.000000	324.000000	1608034242.099918
115	11543.647461	-47.005718	-187500.015625	-187500.015625	-187500.015625	-187500.015625	-187500.015625	-187500.015625	256.000000	430.000000	324.000000	1608034242.099919
116	11499.591797	-89.474030	-187500.015625	-187500.015625	-187500.015625	-187500.015625	-187500.015625	-187500.015625	256.000000	430.000000	324.000000	1608034242.099921
117	11509.918945	-93.251472	-187500.015625	-187500.015625	-187500.015625	-187500.015625	-187500.015625	-187500.015625	256.000000	430.000000	325.000000	1608034242.099923
118	11565.194336	-51.856045	-187500.015625	-187500.015625	-187500.015625	-187500.015625	-187500.015625	-187500.015625	256.000000	430.000000	324.000000	1608034242.099925
119	11583.768555	-29.213730	-187500.015625	-187500.015625	-187500.015625	-187500.015625	-187500.015625	-187500.015625	256.000000	430.000000	324.000000	1608034242.099926
120	11540.048828	-56.885189	-187500.015625	-187500.015625	-187500.015625	-187500.015625	-187500.015625	-187500.015625	256.000000	430.000000	324.000000	1608034242.578920
121	11492.730469	-99.308800	-187500.015625	-187500.015625	-187500.015625	-187500.015625	-187500.015625	-187500.015625	256.000000	430.000000	324.000000	1608034242.579063
122	11508.622070	-94.369064	-187500.015625	-187500.015625	-187500.015625	-187500.015625	-187500.015625	-187500.015625	256.000000	431.000000	324.000000	1608034242.579065
123	11568.905273	-47.989193	-187500.015625	-187500.015625	-187500.015625	-187500.015625	-187500.015625	-187500.015625	256.000000	430.000000	324.000000	1608034242.579067
124	11589.066406	-19.825996	-187500.015625	-187500.015625	-187500.015625	-187500.015625	-187500.015625	-187500.015625	256.000000	430.000000	324.000000	1608034242.579068
125	11552.051758	-37.170948	-187500.015625	-187500.015625	-187500.015625	-187500.015625	-187500.015625	-187500.015625	256.000000	430.000000	324.000000	1608034242.579070
126	11505.314453	-75.459488	-187500.015625	-187500.015625	-187500.015625	-187500.015625	-187500.015625	-187500.015625	256.000000	430.000000	324.000000	1608034242.579072
127	11508.332031	-81.405052	-187500.015625	-187500.015625	-187500.015625	-187500.015625	-187500.015625	-187500.015625	256.000000	430.000000	324.000000	1608034242.579074
128	11566.267578	-35.181644	-187500.015625	-187500.015625	-187500.015625	-187500.015625	-187500.015625	-187500.015625	256.000000	430.000000	324.000000	1608034242.579075
129	11585.802734	-12.025238	-187500.015625	-187500.015625	-187500.015625	-187500.015625	-187500.015625	-187500.015625	256.000000	430.000000	324.000000	1608034242.579077
130	11542.306641	-42.155388	-187500.015625	-187500.015625	-187500.015625	-187500.015625	-187500.015625	-187500.015625	256.000000	430.000000	324.000000	1608034242.579079
131	11490.651367	-89.541084	-187500.015625	-187500.015625	-187500.015625	-187500.015625	-187500.015625	-187500.015625	256.000000	430.000000	324.000000	1608034242.579080
132	11498.965820	-93.966728	-187500.015625	-187500.015625	-187500.015625	-187500.015625	-187500.015625	-187500.015625	256.000000	431.000000	324.000000	1608034242.579082
133	11556.522461	-50.380829	-187500.015625	-187500.015625	-187500.015625	-187500.015625	-187500.015625	-187500.015625	256.000000	430.000000	324.000000	1608034242.579083
134	11578.114258	-25.860968	-187500.015625	-187500.015625	-187500.015625	-187500.015625	-187500.015625	-187500.015625	256.000000	431.000000	324.000000	1608034242.579085
135	11538.104492	-53.666538	-187500.015625	-187500.015625	-187500.015625	-187500.015625	-187500.015625	-187500.015625	255.000000	429.000000	324.000000	1608034242.579087
136	11492.215820	-94.592583	-187500.015625	-187500.015625	-187500.015625	-187500.015625	-187500.015625	-187500.015625	256.000000	430.000000	324.000000	1608034242.579089
137	11502.430664	-96.045441	-187500.015625	-187500.015625	-187500.015625	-187500.015625	-187500.015625	-187500.015625	256.000000	430.000000	324.000000	1608034242.579090
138	11556.455078	-55.521732	-187500.015625	-187500.015625	-187500.015625	-187500.015625	-187500.015625	-187500.015625	256.000000	430.000000	324.000000	1608034242.579092
139	11582.204102	-25.369228	-187500.015625	-187500.015625	-187500.015625	-187500.015625	-187500.015625	-187500.015625	256.000000	432.000000	324.000000	1608034242.579094
140	11542.797852	-49.196186	-187500.015625	-187500.015625	-187500.015625	-187500.015625	-187500.015625	-187500.015625	256.000000	430.000000	324.000000	1608034242.579098
141	11489.712891	-95.330185	-187500.015625	-187500.015625	-187500.015625	-187500.015625	-187500.015625	-187500.015625	256.000000	430.000000	324.000000	1608034242.579099
142	11496.530273	-99.241745	-187500.015625	-187500.015625	-187500.015625	-187500.015625	-187500.015625	-187500.015625	256.000000	430.000000	324.000000	1608034242.579101
143	11553.012695	-55.611137	-187500.015625	-187500.015625	-187500.015625	-187500.015625	-187500.015625	-187500.015625	256.000000	430.000000	324.000000	1608034242.579103
144	11573.912109	-30.107800	-187500.015625	-187500.015625	-187500.015625	-187500.015625	-187500.015625	-187500.015625	256.000000	430.000000	324.000000	1608034242.579104
145	11534.036133	-55.231159	-187500.015625	-187500.015625	-187500.015625	-187500.015625	-187500.015625	-187500.015625	255.000000	430.000000	324.000000	1608034242.579106
146	11486.762695	-95.754868	-187500.015625	-187500.015625	-187500.015625	-187500.015625	-187500.015625	-187500.015625	256.000000	430.000000	324.000000	1608034242.579107
147	11494.026367	-97.945343	-187500.015625	-187500.015625	-187500.015625	-187500.015625	-187500.015625	-187500.015625	256.000000	430.000000	324.000000	1608034242.579109
148	11552.096680	-52.906578	-187500.015625	-187500.015625	-187500.015625	-187500.015625	-187500.015625	-187500.015625	256.000000	430.000000	324.000000	1608034242.579111
149	11579.991211	-23.648146	-187500.015625	-187500.015625	-187500.015625	-187500.015625	-187500.015625	-187500.015625	256.000000	430.000000	324.000000	1608034242.579112
150	11539.668945	-51.587826	-187500.015625	-187500.015625	-187500.015625	-187500.015625	-187500.015625	-187500.015625	255.000000	430.000000	324.000000	1608034242.579114
151	11492.238281	-94.413765	-187500.015625	-187500.015625	-187500.015625	-187500.015625	-187500.015625	-187500.015625	255.000000	430.000000	324.000000	1608034242.579116
152	11496.127930	-100.605202	-187500.015625	-187500.015625	-187500.015625	-187500.015625	-187500.015625	-187500.015625	256.000000	430.000000	324.000000	1608034242.579117
153	11556.097656	-53.465370	-187500.015625	-187500.015625	-187500.015625	-187500.015625	-187500.015625	-187500.015625	256.000000	430.000000	324.000000	1608034242.579119
154	11586.831055	-16.786160	-187500.015625	-187500.015625	-187500.015625	-187500.015625	-187500.015625	-187500.015625	255.000000	431.000000	324.000000	1608034242.579120
155	11547.648438	-42.110683	-187500.015625	-187500.015625	-187500.015625	-187500.015625	-187500.015625	-187500.015625	255.000000	430.000000	323.000000	1608034242.579122
156	11497.088867	-87.194153	-187500.015625	-187500.015625	-187500.015625	-187500.015625	-187500.015625	-187500.015625	255.000000	430.000000	324.000000	1608034242.579123
157	11502.542969	-90.010475	-187500.015625	-187500.015625	-187500.015625	-187500.015625	-187500.015625	-187500.015625	255.000000	430.000000	324.000000	1608034242.579125
158	11559.271484	-43.071812	-187500.015625	-187500.015625	-187500.015625	-187500.015625	-187500.015625	-187500.015625	256.000000	429.000000	324.000000	1608034242.579127
159	11585.445312	-13.053418	-187500.015625	-187500.015625	-187500.015625	-187500.015625	-187500.015625	-187500.015625	255.000000	430.000000	324.000000	1608034242.579129
160	11545.078125	-41.887169	-187500.015625	-187500.015625	-187500.015625	-187500.015625	-187500.015625	-187500.015625	255.000000	430.000000	323.000000	1608034242.579130
161	11493.445312	-90.457504	-187500.015625	-187500.015625	-187500.015625	-187500.015625	-187500.015625	-187500.015625	255.000000	430.000000	324.000000	1608034242.579132
162	11493.758789	-100.381683	-187500.015625	-187500.015625	-187500.015625	-187500.015625	-187500.015625	-187500.015625	255.000000	430.000000	324.000000	1608034242.579133
163	11555.404297	-51.118439	-187500.015625	-187500.015625	-187500.015625	-187500.015625	-187500.015625	-187500.015625	255.000000	430.000000	324.000000	1608034242.579136
164	11584.416992	-18.753113	-187500.015625	-187500.015625	-187500.015625	-187500.015625	-187500.015625	-187500.015625	255.000000	430.000000	324.000000	1608034242.579137
165	11547.872070	-43.474140	-187500.015625	-187500.015625	-187500.015625	-187500.015625	-187500.015625	-187500.015625	255.000000	429.000000	324.000000	1608034242.579139
166	11496.552734	-91.239815	-187500.015625	-187500.015625	-187500.015625	-187500.015625	-187500.015625	-187500.015625	255.000000	430.000000	324.000000	1608034242.579141
167	11498.027344	-97.453606	-187500.015625	-187500.015625	-187500.015625	-187500.015625	-187500.015625	-187500.015625	256.000000	431.000000	324.000000	1608034242.579142
168	11555.359375	-50.827866	-187500.015625	-187500.015625	-187500.015625	-187500.015625	-187500.015625	-187500.015625	256.000000	430.000000	324.000000	1608034242.579144
169	11586.071289	-16.160311	-187500.015625	-187500.015625	-187500.015625	-187500.015625	-187500.015625	-187500.015625	255.000000	430.000000	324.000000	1608034242.579146
170	11545.078125	-44.323509	-187500.015625	-187500.015625	-187500.015625	-187500.015625	-187500.015625	-187500.015625	255.000000	430.000000	324.000000	1608034242.579147
171	11496.596680	-87.127098	-187500.015625	-187500.015625	-187500.015625	-187500.015625	-187500.015625	-187500.015625	255.000000	430.000000	324.000000	1608034242.579149
172	11502.699219	-89.898712	-187500.015625	-187500.015625	-187500.015625	-187500.015625	-187500.015625	-187500.015625	256.000000	430.000000	324.000000	1608034242.579150
173	11564.479492	-43.496494	-187500.015625	-187500.015625	-187500.015625	-187500.015625	-187500.015625	-187500.015625	255.000000	429.000000	324.000000	1608034242.579152
174	11593.334961	-13.433398	-187500.015625	-187500.015625	-187500.015625	-187500.015625	-187500.015625	-187500.015625	255.000000	431.000000	324.000000	1608034242.579154
175	11555.538086	-37.573280	-187500.015625	-187500.015625	-187500.015625	-187500.015625	-187500.015625	-187500.015625	255.000000	430.000000	324.000000	1608034242.579155
176	11500.441406	-85.473068	-187500.015625	-187500.015625	-187500.015625	-187500.015625	-187500.015625	-187500.015625	255.000000	430.000000	324.000000	1608034242.579157
177	11504.353516	-90.613968	-187500.015625	-187500.015625	-187500.015625	-187500.015625	-187500.015625	-187500.015625	255.000000	430.000000	324.000000	1608034242.579158
178	11560.724609	-48.525635	-187500.015625	-187500.015625	-187500.015625	-187500.015625	-187500.015625	-187500.015625	255.000000	429.000000	324.000000	1608034242.579160
179	11592.642578	-13.813377	-187500.015625	-187500.015625	-187500.015625	-187500.015625	-187500.015625	-187500.015625	255.000000	430.000000	324.000000	1608034242.579162
180	11559.651367	-33.572319	-187500.015625	-187500.015625	-187500.015625	-187500.015625	-187500.015625	-187500.015625	255.000000	430.000000	323.000000	1608034242.579163
181	11507.817383	-79.303986	-187500.015625	-187500.015625	-187500.015625	-187500.015625	-187500.015625	-187500.015625	255.000000	430.000000	324.000000	1608034242.579165
182	11508.890625	-86.680061	-187500.015625	-187500.015625	-187500.015625	-187500.015625	-187500.015625	-187500.015625	255.000000	431.000000	324.000000	1608034242.579166
183	11561.193359	-47.653919	-187500.015625	-187500.015625	-187500.015625	-187500.015625	-187500.015625	-187500.015625	255.000000	430.000000	324.000000	1608034242.579168
184	11590.876953	-17.188492	-187500.015625	-187500.015625	-187500.015625	-187500.015625	-187500.015625	-187500.015625	255.000000	431.000000	324.000000	1608034242.579170
185	11552.833984	-42.602425	-187500.015625	-187500.015625	-187500.015625	-187500.015625	-187500.015625	-187500.015625	255.000000	430.000000	324.000000	1608034242.579171
186	11500.888672	-89.429329	-187500.015625	-187500.015625	-187500.015625	-187500.015625	-187500.015625	-187500.015625	255.000000	430.000000	324.000000	1608034242.579174
187	11503.280273	-95.129021	-187500.015625	-187500.015625	-187500.015625	-187500.015625	-187500.015625	-187500.015625	255.000000	431.000000	324.000000	1608034242.579175
188	11558.734375	-52.616005	-187500.015625	-187500.015625	-187500.015625	-187500.015625	-187500.015625	-187500.015625	255.000000	430.000000	324.000000	1608034242.579177
189	11594.743164	-13.992191	-187500.015625	-187500.015625	-187500.015625	-187500.015625	-187500.015625	-187500.015625	255.000000	430.000000	324.000000	1608034242.579178
190	11560.544922	-34.734612	-187500.015625	-187500.015625	-187500.015625	-187500.015625	-187500.015625	-187500.015625	255.000000	430.000000	324.000000	1608034242.579180
191	11504.263672	-82.455582	-187500.015625	-187500.015625	-187500.015625	-187500.015625	-187500.015625	-187500.015625	255.000000	431.000000	324.000000	1608034242.579182
192	11499.123047	-94.078491	-187500.015625	-187500.015625	-187500.015625	-187500.015625	-187500.015625	-187500.015625	255.000000	430.000000	324.000000	1608034242.579183
193	11553.236328	-54.292385	-187500.015625	-187500.015625	-187500.015625	-187500.015625	-187500.015625	-187500.015625	255.000000	430.000000	324.000000	1608034242.579185
194	11584.953125	-22.284689	-187500.015625	-187500.015625	-187500.015625	-187500.015625	-187500.015625	-187500.015625	255.000000	430.000000	324.000000	1608034242.579186
195	11554.197266	-40.724876	-187500.015625	-187500.015625	-187500.015625	-187500.015625	-187500.015625	-187500.015625	255.000000	430.000000	324.000000	1608034242.579188
196	11501.134766	-87.551781	-187500.015625	-187500.015625	-187500.015625	-187500.015625	-187500.015625	-187500.015625	255.000000	430.000000	324.000000	1608034242.579190
197	11495.233398	-102.370987	-187500.015625	-187500.015625	-187500.015625	-187500.015625	-187500.015625	-187500.015625	255.000000	431.000000	324.000000	1608034242.579191
198	11550.710938	-60.729687	-187500.015625	-187500.015625	-187500.015625	-187500.015625	-187500.015625	-187500.015625	255.000000	430.000000	324.000000	1608034242.579193
199	11588.708984	-22.798779	-187500.015625	-187500.015625	-187500.015625	-187500.015625	-187500.015625	-187500.015625	255.000000	430.000000	324.000000	1608034242.579194
200	11557.214844	-40.926044	-187500.015625	-187500.015625	-187500.015625	-187500.015625	-187500.015625	-187500.015625	255.000000	430.000000	324.000000	1608034242.579196
201	11501.625977	-87.194153	-187500.015625	-187500.015625	-187500.015625	-187500.015625	-187500.015625	-187500.015625	255.000000	430.000000	324.000000	1608034242.579198
202	11498.384766	-96.872459	-187500.015625	-187500.015625	-187500.015625	-187500.015625	-187500.015625	-187500.015625	255.000000	431.000000	324.000000	1608034242.579199
203	11554.778320	-54.001812	-187500.015625	-187500.015625	-187500.015625	-187500.015625	-187500.015625	-187500.015625	255.000000	430.000000	324.000000	1608034242.579201
204	11588.417969	-20.876528	-187500.015625	-187500.015625	-187500.015625	-187500.015625	-187500.015625	-187500.015625	255.000000	430.000000	324.000000	1608034242.579203
205	11554.755859	-41.171913	-187500.015625	-187500.015625	-187500.015625	-187500.015625	-187500.015625	-187500.015625	255.000000	430.000000	324.000000	1608034242.579204
206	11502.453125	-86.188324	-187500.015625	-187500.015625	-187500.015625	-187500.015625	-187500.015625	-187500.015625	256.000000	430.000000	324.000000	1608034242.579206
207	11498.876953	-94.905502	-187500.015625	-187500.015625	-187500.015625	-187500.015625	-187500.015625	-187500.015625	256.000000	430.000000	324.000000	1608034242.579207
208	11551.157227	-56.192284	-187500.015625	-187500.015625	-187500.015625	-187500.015625	-187500.015625	-187500.015625	256.000000	430.000000	324.000000	1608034242.579209
209	11584.037109	-23.223461	-187500.015625	-187500.015625	-187500.015625	-187500.015625	-187500.015625	-187500.015625	256.000000	430.000000	324.000000	1608034242.579211
210	11555.336914	-39.070847	-187500.015625	-187500.015625	-187500.015625	-187500.015625	-187500.015625	-187500.015625	255.000000	430.000000	323.000000	1608034242.579213
211	11506.297852	-81.449753	-187500.015625	-187500.015625	-187500.015625	-187500.015625	-187500.015625	-187500.015625	255.000000	430.000000	324.000000	1608034242.579215
212	11501.759766	-94.749039	-187500.015625	-187500.015625	-187500.015625	-187500.015625	-187500.015625	-187500.015625	255.000000	430.000000	324.000000	1608034242.579216
213	11552.901367	-57.712204	-187500.015625	-187500.015625	-187500.015625	-187500.015625	-187500.015625	-187500.015625	255.000000	430.000000	324.000000	1608034242.579218
214	11585.892578	-23.491682	-187500.015625	-187500.015625	-187500.015625	-187500.015625	-187500.015625	-187500.015625	255.000000	430.000000	324.000000	1608034242.579220
215	11557.818359	-38.377945	-187500.015625	-187500.015625	-187500.015625	-187500.015625	-187500.015625	-187500.015625	255.000000	430.000000	324.000000	1608034242.579221
216	11507.504883	-82.813210	-187500.015625	-187500.015625	-187500.015625	-187500.015625	-187500.015625	-187500.015625	255.000000	430.000000	324.000000	1608034242.579223
217	11499.569336	-100.761658	-187500.015625	-187500.015625	-187500.015625	-187500.015625	-187500.015625	-187500.015625	255.000000	431.000000	324.000000	1608034242.579224
218	11554.533203	-56.102875	-187500.015625	-187500.015625	-187500.015625	-187500.015625	-187500.015625	-187500.015625	255.000000	430.000000	324.000000	1608034242.579226
219	11589.848633	-16.182663	-187500.015625	-187500.015625	-187500.015625	-187500.015625	-187500.015625	-187500.015625	255.000000	430.000000	324.000000	1608034242.579228
220	11555.650391	-35.963955	-187500.015625	-187500.015625	-187500.015625	-187500.015625	-187500.015625	-187500.015625	255.000000	430.000000	324.000000	1608034242.579229
221	11505.739258	-76.018280	-187500.015625	-187500.015625	-187500.015625	-187500.015625	-187500.015625	-187500.015625	255.000000	430.000000	324.000000	1608034242.579231
222	11496.127930	-93.296181	-187500.015625	-187500.015625	-187500.015625	-187500.015625	-187500.015625	-187500.015625	255.000000	431.000000	324.000000	1608034242.579232
223	11549.302734	-57.265167	-187500.015625	-187500.015625	-187500.015625	-187500.015625	-187500.015625	-187500.015625	255.000000	430.000000	324.000000	1608034242.579234
224	11592.127930	-14.327468	-187500.015625	-187500.015625	-187500.015625	-187500.015625	-187500.015625	-187500.015625	255.000000	430.000000	324.000000	1608034242.579236
225	11568.345703	-26.375057	-187500.015625	-187500.015625	-187500.015625	-187500.015625	-187500.015625	-187500.015625	255.000000	430.000000	324.000000	1608034242.579237
226	11515.685547	-70.586807	-187500.015625	-187500.015625	-187500.015625	-187500.015625	-187500.015625	-187500.015625	255.000000	430.000000	324.000000	1608034242.579239
227	11509.315430	-83.036728	-187500.015625	-187500.015625	-187500.015625	-187500.015625	-187500.015625	-187500.015625	255.000000	431.000000	324.000000	1608034242.579240
228	11562.668945	-44.837597	-187500.015625	-187500.015625	-187500.015625	-187500.015625	-187500.015625	-187500.015625	255.000000	430.000000	324.000000	1608034242.579242
229	11594.900391	-12.338162	-187500.015625	-187500.015625	-187500.015625	-187500.015625	-187500.015625	-187500.015625	255.000000	430.000000	324.000000	1608034242.579244
230	11568.189453	-23.961069	-187500.015625	-187500.015625	-187500.015625	-187500.015625	-187500.015625	-187500.015625	255.000000	430.000000	324.000000	1608034242.579245
231	11517.674805	-66.272919	-187500.015625	-187500.015625	-187500.015625	-187500.015625	-187500.015625	-187500.015625	255.000000	430.000000	324.000000	1608034242.579247
232	11505.403320	-86.523598	-187500.015625	-187500.015625	-187500.015625	-187500.015625	-187500.015625	-187500.015625	255.000000	430.000000	324.000000	1608034242.579249
233	11554.242188	-52.817169	-187500.015625	-187500.015625	-187500.015625	-187500.015625	-187500.015625	-187500.015625	255.000000	430.000000	324.000000	1608034242.579251
234	11593.268555	-15.489758	-187500.015625	-187500.015625	-187500.015625	-187500.015625	-187500.015625	-187500.015625	255.000000	430.000000	324.000000	1608034242.579252
235	11565.842773	-28.923157	-187500.015625	-187500.015625	-187500.015625	-187500.015625	-187500.015625	-187500.015625	255.000000	430.000000	324.000000	1608034242.579254
236	11515.394531	-71.927910	-187500.015625	-187500.015625	-187500.015625	-187500.015625	-187500.015625	-187500.015625	255.000000	430.000000	324.000000	1608034242.579256
237	11505.538086	-88.825829	-187500.015625	-187500.015625	-187500.015625	-187500.015625	-187500.015625	-187500.015625	255.000000	430.000000	324.000000	1608034242.579257
238	11554.465820	-53.286556	-187500.015625	-187500.015625	-187500.015625	-187500.015625	-187500.015625	-187500.015625	255.000000	430.000000	324.000000	1608034242.579259
239	11591.390625	-15.065075	-187500.015625	-187500.015625	-187500.015625	-187500.015625	-187500.015625	-187500.015625	255.000000	431.000000	324.000000	1608034242.579261
240	11564.926758	-26.576223	-187500.015625	-187500.015625	-187500.015625	-187500.015625	-187500.015625	-187500.015625	255.000000	430.000000	323.000000	1608034243.057791
241	11506.320312	-77.269981	-187500.015625	-187500.015625	-187500.015625	-187500.015625	-187500.015625	-187500.015625	255.000000	430.000000	323.000000	1608034243.057939
242	11495.300781	-94.860802	-187500.015625	-187500.015625	-187500.015625	-187500.015625	-187500.015625	-187500.015625	255.000000	431.000000	324.000000	1608034243.057942
243	11543.401367	-59.813267	-187500.015625	-187500.015625	-187500.015625	-187500.015625	-187500.015625	-187500.015625	255.000000	430.000000	324.000000	1608034243.057944
244	11584.170898	-21.547081	-187500.015625	-187500.015625	-187500.015625	-187500.015625	-187500.015625	-187500.015625	255.000000	431.000000	324.000000	1608034243.057945
245	11556.991211	-35.807495	-187500.015625	-187500.015625	-187500.015625	-187500.015625	-187500.015625	-187500.015625	255.000000	431.000000	324.000000	1608034243.057947
246	11503.615234	-78.208748	-187500.015625	-187500.015625	-187500.015625	-187500.015625	-187500.015625	-187500.015625	255.000000	430.000000	324.000000	1608034243.057949
247	11493.825195	-93.452637	-187500.015625	-187500.015625	-187500.015625	-187500.015625	-187500.015625	-187500.015625	255.000000	431.000000	324.000000	1608034243.057952
248	11539.087891	-63.501305	-187500.015625	-187500.015625	-187500.015625	-187500.015625	-187500.015625	-187500.015625	255.000000	429.000000	324.000000	1608034243.057954
249	11581.019531	-20.071865	-187500.015625	-187500.015625	-187500.015625	-187500.015625	-187500.015625	-187500.015625	255.000000	431.000000	324.000000	1608034243.057956
250	11559.718750	-28.252604	-187500.015625	-187500.015625	-187500.015625	-187500.015625	-187500.015625	-187500.015625	255.000000	430.000000	324.000000	1608034243.057958
251	11507.750977	-72.173782	-187500.015625	-187500.015625	-187500.015625	-187500.015625	-187500.015625	-187500.015625	255.000000	430.000000	324.000000	1608034243.057961
252	11498.743164	-87.082390	-187500.015625	-187500.015625	-187500.015625	-187500.015625	-187500.015625	-187500.015625	255.000000	431.000000	324.000000	1608034243.057962
253	11547.938477	-53.733593	-187500.015625	-187500.015625	-187500.015625	-187500.015625	-187500.015625	-187500.015625	255.000000	430.000000	324.000000	1608034243.057964
254	11589.915039	-14.260412	-187500.015625	-187500.015625	-187500.015625	-187500.015625	-187500.015625	-187500.015625	255.000000	430.000000	324.000000	1608034243.057966
255	11569.240234	-23.603441	-187500.015625	-187500.015625	-187500.015625	-187500.015625	-187500.015625	-187500.015625	255.000000	430.000000	324.000000	1608034243.057968
256	11512.175781	-73.447830	-187500.015625	-187500.015625	-187500.015625	-187500.015625	-187500.015625	-187500.015625	255.000000	429.000000	324.000000	1608034243.057986
257	11499.346680	-94.883148	-187500.015625	-187500.015625	-187500.015625	-187500.015625	-187500.015625	-187500.015625	255.000000	430.000000	324.000000	1608034243.057988
258	11548.877930	-60.036785	-187500.015625	-187500.015625	-187500.015625	-187500.015625	-187500.015625	-187500.015625	255.000000	430.000000	324.000000	1608034243.057989
259	11588.551758	-21.211805	-187500.015625	-187500.015625	-187500.015625	-187500.015625	-187500.015625	-187500.015625	255.000000	431.000000	324.000000	1608034243.057991
260	11565.485352	-31.806532	-187500.015625	-187500.015625	-187500.015625	-187500.015625	-187500.015625	-187500.015625	255.000000	430.000000	323.000000	1608034243.057993
261	11511.662109	-78.544029	-187500.015625	-187500.015625	-187500.015625	-187500.015625	-187500.015625	-187500.015625	255.000000	430.000000	324.000000	1608034243.057994
262	11497.871094	-98.548836	-187500.015625	-187500.015625	-187500.015625	-187500.015625	-187500.015625	-187500.015625	255.000000	431.000000	324.000000	1608034243.057996
263	11545.704102	-62.607235	-187500.015625	-187500.015625	-187500.015625	-187500.015625	-187500.015625	-187500.015625	255.000000	429.000000	324.000000	1608034243.057998
264	11589.959961	-18.060209	-187500.015625	-187500.015625	-187500.015625	-187500.015625	-187500.015625	-187500.015625	255.000000	430.000000	324.000000	1608034243.057999
265	11570.379883	-22.552910	-187500.015625	-187500.015625	-187500.015625	-187500.015625	-187500.015625	-187500.015625	255.000000	430.000000	323.000000	1608034243.058001
266	11518.032227	-64.842407	-187500.015625	-187500.015625	-187500.015625	-187500.015625	-187500.015625	-187500.015625	255.000000	430.000000	324.000000	1608034243.058003
267	11502.966797	-84.646049	-187500.015625	-187500.015625	-187500.015625	-187500.015625	-187500.015625	-187500.015625	255.000000	431.000000	324.000000	1608034243.058004
268	11549.793945	-53.174797	-187500.015625	-187500.015625	-187500.015625	-187500.015625	-187500.015625	-187500.015625	255.000000	429.000000	324.000000	1608034243.058006
269	11595.615234	-10.527671	-187500.015625	-187500.015625	-187500.015625	-187500.015625	-187500.015625	-187500.015625	255.000000	430.000000	324.000000	1608034243.058008
270	11573.643555	-19.580128	-187500.015625	-187500.015625	-187500.015625	-187500.015625	-187500.015625	-187500.015625	255.000000	430.000000	323.000000	1608034243.058009
271	11517.361328	-66.876419	-187500.015625	-187500.015625	-187500.015625	-187500.015625	-187500.015625	-187500.015625	255.000000	430.000000	323.000000	1608034243.058011
272	11500.083984	-88.110573	-187500.015625	-187500.015625	-187500.015625	-187500.015625	-187500.015625	-187500.015625	255.000000	430.000000	324.000000	1608034243.058012
273	11546.665039	-55.521732	-187500.015625	-187500.015625	-187500.015625	-187500.015625	-187500.015625	-187500.015625	255.000000	430.000000	324.000000	1608034243.058014
274	11594.229492	-11.242927	-187500.015625	-187500.015625	-187500.015625	-187500.015625	-187500.015625	-187500.015625	255.000000	431.000000	324.000000	1608034243.058016
275	11578.583008	-16.093256	-187500.015625	-187500.015625	-187500.015625	-187500.015625	-187500.015625	-187500.015625	255.000000	430.000000	324.000000	1608034243.058017
276	11523.843750	-62.048439	-187500.015625	-187500.015625	-187500.015625	-187500.015625	-187500.015625	-187500.015625	255.000000	430.000000	324.000000	1608034243.058019
277	11508.041016	-85.763641	-187500.015625	-187500.015625	-187500.015625	-187500.015625	-187500.015625	-187500.015625	255.000000	430.000000	324.000000	1608034243.058021
278	11554.711914	-50.559643	-187500.015625	-187500.015625	-187500.015625	-187500.015625	-187500.015625	-187500.015625	255.000000	429.000000	324.000000	1608034243.058022
279	11601.538086	-4.895032	-187500.015625	-187500.015625	-187500.015625	-187500.015625	-187500.015625	-187500.015625	255.000000	431.000000	323.000000	1608034243.058025
280	11582.740234	-13.321639	-187500.015625	-187500.015625	-187500.015625	-187500.015625	-187500.015625	-187500.015625	255.000000	431.000000	323.000000	1608034243.058027
281	11529.163086	-56.348747	-187500.015625	-187500.015625	-187500.015625	-187500.015625	-187500.015625	-187500.015625	254.000000	430.000000	324.000000	1608034243.058028
282	11510.500000	-79.438095	-187500.015625	-187500.015625	-187500.015625	-187500.015625	-187500.015625	-187500.015625	255.000000	431.000000	324.000000	1608034243.058030
283	11556.500000	-49.017372	-187500.015625	-187500.015625	-187500.015625	-187500.015625	-187500.015625	-187500.015625	255.000000	430.000000	324.000000	1608034243.058032
284	11605.271484	-2.324581	-187500.015625	-187500.015625	-187500.015625	-187500.015625	-187500.015625	-187500.015625	255.000000	431.000000	324.000000	1608034243.058033
285	11587.188477	-10.617078	-187500.015625	-187500.015625	-187500.015625	-187500.015625	-187500.015625	-187500.015625	255.000000	431.000000	324.000000	1608034243.058035
286	11531.264648	-56.080524	-187500.015625	-187500.015625	-187500.015625	-187500.015625	-187500.015625	-187500.015625	255.000000	430.000000	324.000000	1608034243.058037
287	11509.203125	-80.108650	-187500.015625	-187500.015625	-187500.015625	-187500.015625	-187500.015625	-187500.015625	255.000000	431.000000	324.000000	1608034243.058038
288	11552.454102	-53.979462	-187500.015625	-187500.015625	-187500.015625	-187500.015625	-187500.015625	-187500.015625	255.000000	430.000000	324.000000	1608034243.058040
289	11599.191406	-13.120474	-187500.015625	-187500.015625	-187500.015625	-187500.015625	-187500.015625	-187500.015625	255.000000	430.000000	324.000000	1608034243.058041
290	11584.484375	-14.752151	-187500.015625	-187500.015625	-187500.015625	-187500.015625	-187500.015625	-187500.015625	255.000000	430.000000	324.000000	1608034243.058043
291	11532.941406	-52.995983	-187500.015625	-187500.015625	-187500.015625	-187500.015625	-187500.015625	-187500.015625	255.000000	430.000000	323.000000	1608034243.058045
292	11513.561523	-74.207787	-187500.015625	-187500.015625	-187500.015625	-187500.015625	-187500.015625	-187500.015625	255.000000	431.000000	324.000000	1608034243.058046
293	11555.918945	-47.206882	-187500.015625	-187500.015625	-187500.015625	-187500.015625	-187500.015625	-187500.015625	255.000000	430.000000	324.000000	1608034243.058048
294	11605.293945	-0.625849	-187500.015625	-187500.015625	-187500.015625	-187500.015625	-187500.015625	-187500.015625	255.000000	430.000000	324.000000	1608034243.058049
295	11589.267578	-4.380942	-187500.015625	-187500.015625	-187500.015625	-187500.015625	-187500.015625	-187500.015625	255.000000	430.000000	324.000000	1608034243.058051
296	11534.125977	-48.480930	-187500.015625	-187500.015625	-187500.015625	-187500.015625	-187500.015625	-187500.015625	255.000000	430.000000	324.000000	1608034243.058053
297	11512.466797	-73.648994	-187500.015625	-187500.015625	-187500.015625	-187500.015625	-187500.015625	-187500.015625	255.000000	431.000000	324.000000	1608034243.058055
298	11555.940430	-43.518845	-187500.015625	-187500.015625	-187500.015625	-187500.015625	-187500.015625	-187500.015625	255.000000	430.000000	324.000000	1608034243.058057
299	11604.288086	0.290573	-187500.015625	-187500.015625	-187500.015625	-187500.015625	-187500.015625	-187500.015625	255.000000	430.000000	324.000000	1608034243.058059
300	11589.669922	-2.749264	-187500.015625	-187500.015625	-187500.015625	-187500.015625	-187500.015625	-187500.015625	255.000000	430.000000	324.000000	1608034243.058060
301	11535.667969	-45.418743	-187500.015625	-187500.015625	-187500.015625	-187500.015625	-187500.015625	-187500.015625	255.000000	429.000000	323.000000	1608034243.058062
302	11507.549805	-76.644127	-187500.015625	-187500.015625	-187500.015625	-187500.015625	-187500.015625	-187500.015625	255.000000	429.000000	324.000000	1608034243.058063
303	11550.173828	-45.664612	-187500.015625	-187500.015625	-187500.015625	-187500.015625	-187500.015625	-187500.015625	255.000000	430.000000	324.000000	1608034243.058066
304	11599.504883	1.765788	-187500.015625	-187500.015625	-187500.015625	-187500.015625	-187500.015625	-187500.015625	255.000000	430.000000	324.000000	1608034243.058068
305	11584.975586	-1.430512	-187500.015625	-187500.015625	-187500.015625	-187500.015625	-187500.015625	-187500.015625	255.000000	430.000000	323.000000	1608034243.058069
306	11529.677734	-45.463448	-187500.015625	-187500.015625	-187500.015625	-187500.015625	-187500.015625	-187500.015625	255.000000	430.000000	323.000000	1608034243.058071
307	11509.784180	-69.335106	-187500.015625	-187500.015625	-187500.015625	-187500.015625	-187500.015625	-187500.015625	255.000000	431.000000	324.000000	1608034243.058072
308	11555.627930	-39.830807	-187500.015625	-187500.015625	-187500.015625	-187500.015625	-187500.015625	-187500.015625	255.000000	430.000000	324.000000	1608034243.058074
309	11602.432617	1.743436	-187500.015625	-187500.015625	-187500.015625	-187500.015625	-187500.015625	-187500.015625	255.000000	430.000000	324.000000	1608034243.058076
310	11591.323242	-0.894070	-187500.015625	-187500.015625	-187500.015625	-187500.015625	-187500.015625	-187500.015625	255.000000	430.000000	323.000000	1608034243.058077
311	11535.333008	-45.664612	-187500.015625	-187500.015625	-187500.015625	-187500.015625	-187500.015625	-187500.015625	255.000000	430.000000	324.000000	1608034243.058079
312	11508.577148	-74.632469	-187500.015625	-187500.015625	-187500.015625	-187500.015625	-187500.015625	-187500.015625	255.000000	431.000000	324.000000	1608034243.058080
313	11545.837891	-52.414841	-187500.015625	-187500.015625	-187500.015625	-187500.015625	-187500.015625	-187500.015625	255.000000	430.000000	324.000000	1608034243.058082
314	11597.493164	-8.627773	-187500.015625	-187500.015625	-187500.015625	-187500.015625	-187500.015625	-187500.015625	255.000000	430.000000	324.000000	1608034243.058084
315	11587.769531	-9.611250	-187500.015625	-187500.015625	-187500.015625	-187500.015625	-187500.015625	-187500.015625	255.000000	430.000000	324.000000	1608034243.058086
316	11533.968750	-51.543121	-187500.015625	-187500.015625	-187500.015625	-187500.015625	-187500.015625	-187500.015625	255.000000	430.000000	324.000000	1608034243.058087
317	11505.917969	-80.175705	-187500.015625	-187500.015625	-187500.015625	-187500.015625	-187500.015625	-187500.015625	255.000000	431.000000	324.000000	1608034243.058089
318	11543.692383	-56.348747	-187500.015625	-187500.015625	-187500.015625	-187500.015625	-187500.015625	-187500.015625	255.000000	430.000000	324.000000	1608034243.058090
319	11600.845703	-3.665686	-187500.015625	-187500.015625	-187500.015625	-187500.015625	-187500.015625	-187500.015625	255.000000	430.000000	323.000000	1608034243.058092
320	11591.458008	-1.989305	-187500.015625	-187500.015625	-187500.015625	-187500.015625	-187500.015625	-187500.015625	255.000000	430.000000	324.000000	1608034243.058094
321	11533.075195	-50.179665	-187500.015625	-187500.015625	-187500.015625	-187500.015625	-187500.015625	-187500.015625	255.000000	430.000000	324.000000	1608034243.058095
322	11501.492188	-81.896790	-187500.015625	-187500.015625	-187500.015625	-187500.015625	-187500.015625	-187500.015625	255.000000	431.000000	324.000000	1608034243.058097
323	11540.272461	-52.727764	-187500.015625	-187500.015625	-187500.015625	-187500.015625	-187500.015625	-187500.015625	255.000000	430.000000	324.000000	1608034243.058099
324	11592.552734	-2.950430	-187500.015625	-187500.015625	-187500.015625	-187500.015625	-187500.015625	-187500.015625	255.000000	430.000000	323.000000	1608034243.058100
325	11583.858398	-0.804663	-187500.015625	-187500.015625	-187500.015625	-187500.015625	-187500.015625	-187500.015625	255.000000	430.000000	324.000000	1608034243.058102
326	11529.587891	-43.943527	-187500.015625	-187500.015625	-187500.015625	-187500.015625	-187500.015625	-187500.015625	255.000000	430.000000	324.000000	1608034243.058105
327	11499.324219	-74.408958	-187500.015625	-187500.015625	-187500.015625	-187500.015625	-187500.015625	-187500.015625	255.000000	431.000000	324.000000	1608034243.058106
328	11534.684570	-51.140789	-187500.015625	-187500.015625	-187500.015625	-187500.015625	-187500.015625	-187500.015625	255.000000	431.000000	324.000000	1608034243.058108
329	11583.947266	-8.024276	-187500.015625	-187500.015625	-187500.015625	-187500.015625	-187500.015625	-187500.015625	255.000000	430.000000	324.000000	1608034243.058110
330	11575.811523	-7.443130	-187500.015625	-187500.015625	-187500.015625	-187500.015625	-187500.015625	-187500.015625	254.000000	431.000000	323.000000	1608034243.058111
331	11523.396484	-49.643223	-187500.015625	-187500.015625	-187500.015625	-187500.015625	-187500.015625	-187500.015625	255.000000	430.000000	324.000000	1608034243.058113
332	11497.826172	-77.046463	-187500.015625	-187500.015625	-187500.015625	-187500.015625	-187500.015625	-187500.015625	255.000000	431.000000	324.000000	1608034243.058114
333	11531.063477	-57.868664	-187500.015625	-187500.015625	-187500.015625	-187500.015625	-187500.015625	-187500.015625	255.000000	430.000000	324.000000	1608034243.058116
334	11579.968750	-12.673439	-187500.015625	-187500.015625	-187500.015625	-187500.015625	-187500.015625	-187500.015625	255.000000	430.000000	324.000000	1608034243.058118
335	11572.079102	-9.723008	-187500.015625	-187500.015625	-187500.015625	-187500.015625	-187500.015625	-187500.015625	255.000000	430.000000	323.000000	1608034243.058119
336	11519.664062	-52.750114	-187500.015625	-187500.015625	-187500.015625	-187500.015625	-187500.015625	-187500.015625	255.000000	430.000000	323.000000	1608034243.058121
337	11485.868164	-88.781128	-187500.015625	-187500.015625	-187500.015625	-187500.015625	-187500.015625	-187500.015625	255.000000	430.000000	324.000000	1608034243.058122
338	11524.000000	-64.685944	-187500.015625	-187500.015625	-187500.015625	-187500.015625	-187500.015625	-187500.015625	255.000000	430.000000	324.000000	1608034243.058124
339	11578.784180	-13.254584	-187500.015625	-187500.015625	-187500.015625	-187500.015625	-187500.015625	-187500.015625	255.000000	430.000000	324.000000	1608034243.058126
340	11571.541992	-12.785197	-187500.015625	-187500.015625	-187500.015625	-187500.015625	-187500.015625	-187500.015625	255.000000	430.000000	323.000000	1608034243.058128
341	11519.731445	-57.287518	-187500.015625	-187500.015625	-187500.015625	-187500.015625	-187500.015625	-187500.015625	254.000000	430.000000	323.000000	1608034243.058129
342	11490.361328	-87.909409	-187500.015625	-187500.015625	-187500.015625	-187500.015625	-187500.015625	-187500.015625	255.000000	431.000000	324.000000	1608034243.058131
343	11527.419922	-63.903637	-187500.015625	-187500.015625	-187500.015625	-187500.015625	-187500.015625	-187500.015625	255.000000	430.000000	324.000000	1608034243.058132
344	11582.651367	-14.327468	-187500.015625	-187500.015625	-187500.015625	-187500.015625	-187500.015625	-187500.015625	255.000000	430.000000	324.000000	1608034243.058134
345	11579.007812	-8.538366	-187500.015625	-187500.015625	-187500.015625	-187500.015625	-187500.015625	-187500.015625	255.000000	430.000000	324.000000	1608034243.058136
346	11526.325195	-47.855083	-187500.015625	-187500.015625	-187500.015625	-187500.015625	-187500.015625	-187500.015625	255.000000	430.000000	324.000000	1608034243.058138
347	11494.808594	-81.405052	-187500.015625	-187500.015625	-187500.015625	-187500.015625	-187500.015625	-187500.015625	255.000000	431.000000	324.000000	1608034243.058139
348	11529.342773	-61.400238	-187500.015625	-187500.015625	-187500.015625	-187500.015625	-187500.015625	-187500.015625	255.000000	430.000000	324.000000	1608034243.058141
349	11584.819336	-12.986363	-187500.015625	-187500.015625	-187500.015625	-187500.015625	-187500.015625	-187500.015625	255.000000	431.000000	324.000000	1608034243.058144
350	11582.696289	-8.851291	-187500.015625	-187500.015625	-187500.015625	-187500.015625	-187500.015625	-187500.015625	255.000000	430.000000	324.000000	1608034243.058146
351	11532.627930	-49.866741	-187500.015625	-187500.015625	-187500.015625	-187500.015625	-187500.015625	-187500.015625	254.000000	430.000000	324.000000	1608034243.058148
352	11503.280273	-76.889999	-187500.015625	-187500.015625	-187500.015625	-187500.015625	-187500.015625	-187500.015625	255.000000	431.000000	324.000000	1608034243.058149
353	11533.410156	-55.812305	-187500.015625	-187500.015625	-187500.015625	-187500.015625	-187500.015625	-187500.015625	255.000000	430.000000	324.000000	1608034243.058151
354	11586.182617	-8.292497	-187500.015625	-187500.015625	-187500.015625	-187500.015625	-187500.015625	-187500.015625	255.000000	430.000000	324.000000	1608034243.058152
355	11583.903320	-1.385808	-187500.015625	-187500.015625	-187500.015625	-187500.015625	-187500.015625	-187500.015625	254.000000	431.000000	323.000000	1608034243.058154
356	11532.248047	-43.563549	-187500.015625	-187500.015625	-187500.015625	-187500.015625	-187500.015625	-187500.015625	254.000000	430.000000	323.000000	1608034243.058156
357	11501.715820	-75.437134	-187500.015625	-187500.015625	-187500.015625	-187500.015625	-187500.015625	-187500.015625	254.000000	431.000000	324.000000	1608034243.058157
358	11529.945312	-60.886150	-187500.015625	-187500.015625	-187500.015625	-187500.015625	-187500.015625	-187500.015625	255.000000	430.000000	324.000000	1608034243.058159
359	11581.533203	-16.227365	-187500.015625	-187500.015625	-187500.015625	-187500.015625	-187500.015625	-187500.015625	255.000000	430.000000	324.000000	1608034243.058160
360	11578.560547	-8.426607	-187500.015625	-187500.015625	-187500.015625	-187500.015625	-187500.015625	-187500.015625	255.000000	430.000000	324.000000	1608034243.537833
361	11523.888672	-51.096085	-187500.015625	-187500.015625	-187500.015625	-187500.015625	-187500.015625	-187500.015625	255.000000	430.000000	324.000000	1608034243.537947
362	11495.009766	-81.360344	-187500.015625	-187500.015625	-187500.015625	-187500.015625	-187500.015625	-187500.015625	255.000000	431.000000	324.000000	1608034243.537949
363	11528.828125	-63.903637	-187500.015625	-187500.015625	-187500.015625	-187500.015625	-187500.015625	-187500.015625	255.000000	430.000000	324.000000	1608034243.537951
364	11581.623047	-17.590822	-187500.015625	-187500.015625	-187500.015625	-187500.015625	-187500.015625	-187500.015625	255.000000	430.000000	324.000000	1608034243.537952
365	11578.784180	-11.980535	-187500.015625	-187500.015625	-187500.015625	-187500.015625	-187500.015625	-187500.015625	255.000000	431.000000	324.000000	1608034243.537954
366	11529.811523	-48.726803	-187500.015625	-187500.015625	-187500.015625	-187500.015625	-187500.015625	-187500.015625	255.000000	430.000000	324.000000	1608034243.537955
367	11493.557617	-81.628571	-187500.015625	-187500.015625	-187500.015625	-187500.015625	-187500.015625	-187500.015625	255.000000	431.000000	324.000000	1608034243.537957
368	11523.016602	-62.562531	-187500.015625	-187500.015625	-187500.015625	-187500.015625	-187500.015625	-187500.015625	255.000000	430.000000	324.000000	1608034243.537959
369	11578.001953	-15.377999	-187500.015625	-187500.015625	-187500.015625	-187500.015625	-187500.015625	-187500.015625	255.000000	431.000000	324.000000	1608034243.537961
370	11580.036133	-5.833805	-187500.015625	-187500.015625	-187500.015625	-187500.015625	-187500.015625	-187500.015625	254.000000	431.000000	324.000000	1608034243.537962
371	11532.001953	-43.854122	-187500.015625	-187500.015625	-187500.015625	-187500.015625	-187500.015625	-187500.015625	255.000000	430.000000	324.000000	1608034243.537964
372	11499.882812	-77.605255	-187500.015625	-187500.015625	-187500.015625	-187500.015625	-187500.015625	-187500.015625	255.000000	431.000000	324.000000	1608034243.537966
373	11529.833984	-62.026089	-187500.015625	-187500.015625	-187500.015625	-187500.015625	-187500.015625	-187500.015625	255.000000	430.000000	324.000000	1608034243.537969
374	11585.422852	-13.813377	-187500.015625	-187500.015625	-187500.015625	-187500.015625	-187500.015625	-187500.015625	255.000000	430.000000	324.000000	1608034243.537971
375	11582.583984	-5.230308	-187500.015625	-187500.015625	-187500.015625	-187500.015625	-187500.015625	-187500.015625	255.000000	431.000000	323.000000	1608034243.537972
376	11531.130859	-44.144695	-187500.015625	-187500.015625	-187500.015625	-187500.015625	-187500.015625	-187500.015625	255.000000	430.000000	324.000000	1608034243.537974
377	11498.876953	-75.370079	-187500.015625	-187500.015625	-187500.015625	-187500.015625	-187500.015625	-187500.015625	255.000000	431.000000	324.000000	1608034243.537976
378	11527.487305	-60.886150	-187500.015625	-187500.015625	-187500.015625	-187500.015625	-187500.015625	-187500.015625	255.000000	430.000000	324.000000	1608034243.537977
379	11583.076172	-14.215709	-187500.015625	-187500.015625	-187500.015625	-187500.015625	-187500.015625	-187500.015625	255.000000	430.000000	324.000000	1608034243.537979
380	11587.545898	0.424683	-187500.015625	-187500.015625	-187500.015625	-187500.015625	-187500.015625	-187500.015625	255.000000	431.000000	324.000000	1608034243.537981
381	11537.702148	-35.338108	-187500.015625	-187500.015625	-187500.015625	-187500.015625	-187500.015625	-187500.015625	254.000000	430.000000	324.000000	1608034243.537982
382	11506.252930	-67.122284	-187500.015625	-187500.015625	-187500.015625	-187500.015625	-187500.015625	-187500.015625	255.000000	430.000000	324.000000	1608034243.537984
383	11534.348633	-53.800648	-187500.015625	-187500.015625	-187500.015625	-187500.015625	-187500.015625	-187500.015625	255.000000	431.000000	324.000000	1608034243.537986
384	11592.150391	-5.565584	-187500.015625	-187500.015625	-187500.015625	-187500.015625	-187500.015625	-187500.015625	255.000000	430.000000	324.000000	1608034243.537987
385	11593.558594	4.939735	-187500.015625	-187500.015625	-187500.015625	-187500.015625	-187500.015625	-187500.015625	255.000000	430.000000	324.000000	1608034243.537989
386	11540.272461	-37.461521	-187500.015625	-187500.015625	-187500.015625	-187500.015625	-187500.015625	-187500.015625	255.000000	430.000000	324.000000	1608034243.537990
387	11504.062500	-72.039673	-187500.015625	-187500.015625	-187500.015625	-187500.015625	-187500.015625	-187500.015625	255.000000	431.000000	324.000000	1608034243.537992
388	11529.275391	-57.756905	-187500.015625	-187500.015625	-187500.015625	-187500.015625	-187500.015625	-187500.015625	255.000000	431.000000	324.000000	1608034243.537994
389	11586.875977	-8.940698	-187500.015625	-187500.015625	-187500.015625	-187500.015625	-187500.015625	-187500.015625	255.000000	430.000000	324.000000	1608034243.537995
390	11591.234375	4.827977	-187500.015625	-187500.015625	-187500.015625	-187500.015625	-187500.015625	-187500.015625	255.000000	430.000000	324.000000	1608034243.537997
391	11536.517578	-36.813320	-187500.015625	-187500.015625	-187500.015625	-187500.015625	-187500.015625	-187500.015625	255.000000	430.000000	324.000000	1608034243.537998
392	11496.664062	-74.498360	-187500.015625	-187500.015625	-187500.015625	-187500.015625	-187500.015625	-187500.015625	255.000000	431.000000	324.000000	1608034243.538000
393	11523.508789	-58.829788	-187500.015625	-187500.015625	-187500.015625	-187500.015625	-187500.015625	-187500.015625	255.000000	431.000000	324.000000	1608034243.538002
394	11578.001953	-11.578203	-187500.015625	-187500.015625	-187500.015625	-187500.015625	-187500.015625	-187500.015625	255.000000	430.000000	323.000000	1608034243.538003
395	11582.651367	2.637506	-187500.015625	-187500.015625	-187500.015625	-187500.015625	-187500.015625	-187500.015625	255.000000	430.000000	324.000000	1608034243.538005
396	11528.045898	-38.534405	-187500.015625	-187500.015625	-187500.015625	-187500.015625	-187500.015625	-187500.015625	255.000000	430.000000	324.000000	1608034243.538007
397	11487.120117	-80.376869	-187500.015625	-187500.015625	-187500.015625	-187500.015625	-187500.015625	-187500.015625	255.000000	431.000000	324.000000	1608034243.538009
398	11505.850586	-77.649956	-187500.015625	-187500.015625	-187500.015625	-187500.015625	-187500.015625	-187500.015625	255.000000	431.000000	324.000000	1608034243.538010
399	11566.491211	-29.794874	-187500.015625	-187500.015625	-187500.015625	-187500.015625	-187500.015625	-187500.015625	255.000000	430.000000	324.000000	1608034243.538012
400	11576.593750	-11.064113	-187500.015625	-187500.015625	-187500.015625	-187500.015625	-187500.015625	-187500.015625	255.000000	431.000000	324.000000	1608034243.538014
401	11531.152344	-44.032936	-187500.015625	-187500.015625	-187500.015625	-187500.015625	-187500.015625	-187500.015625	255.000000	430.000000	323.000000	1608034243.538015
402	11493.132812	-80.734497	-187500.015625	-187500.015625	-187500.015625	-187500.015625	-187500.015625	-187500.015625	255.000000	431.000000	324.000000	1608034243.538017
403	11518.099609	-69.424515	-187500.015625	-187500.015625	-187500.015625	-187500.015625	-187500.015625	-187500.015625	255.000000	430.000000	324.000000	1608034243.538018
404	11575.967773	-20.317736	-187500.015625	-187500.015625	-187500.015625	-187500.015625	-187500.015625	-187500.015625	255.000000	430.000000	324.000000	1608034243.538020
405	11584.708008	-0.558794	-187500.015625	-187500.015625	-187500.015625	-187500.015625	-187500.015625	-187500.015625	255.000000	430.000000	324.000000	1608034243.538022
406	11534.997070	-38.132076	-187500.015625	-187500.015625	-187500.015625	-187500.015625	-187500.015625	-187500.015625	254.000000	430.000000	324.000000	1608034243.538023
407	11500.866211	-72.799629	-187500.015625	-187500.015625	-187500.015625	-187500.015625	-187500.015625	-187500.015625	255.000000	431.000000	324.000000	1608034243.538025
408	11526.458984	-59.567398	-187500.015625	-187500.015625	-187500.015625	-187500.015625	-187500.015625	-187500.015625	255.000000	430.000000	324.000000	1608034243.538026
409	11584.461914	-15.579165	-187500.015625	-187500.015625	-187500.015625	-187500.015625	-187500.015625	-187500.015625	255.000000	430.000000	324.000000	1608034243.538028
410	11597.783203	2.749264	-187500.015625	-187500.015625	-187500.015625	-187500.015625	-187500.015625	-187500.015625	255.000000	431.000000	323.000000	1608034243.538031
411	11548.340820	-33.728783	-187500.015625	-187500.015625	-187500.015625	-187500.015625	-187500.015625	-187500.015625	254.000000	430.000000	323.000000	1608034243.538033
412	11508.689453	-70.922081	-187500.015625	-187500.015625	-187500.015625	-187500.015625	-187500.015625	-187500.015625	255.000000	430.000000	324.000000	1608034243.538035
413	11530.728516	-57.600445	-187500.015625	-187500.015625	-187500.015625	-187500.015625	-187500.015625	-187500.015625	255.000000	430.000000	324.000000	1608034243.538037
414	11585.199219	-10.371209	-187500.015625	-187500.015625	-187500.015625	-187500.015625	-187500.015625	-187500.015625	255.000000	430.000000	324.000000	1608034243.538038
415	11593.089844	6.750226	-187500.015625	-187500.015625	-187500.015625	-187500.015625	-187500.015625	-187500.015625	255.000000	430.000000	323.000000	1608034243.538040
416	11543.468750	-30.443075	-187500.015625	-187500.015625	-187500.015625	-187500.015625	-187500.015625	-187500.015625	254.000000	430.000000	323.000000	1608034243.538042
417	11502.877930	-70.944435	-187500.015625	-187500.015625	-187500.015625	-187500.015625	-187500.015625	-187500.015625	255.000000	431.000000	324.000000	1608034243.538043
418	11524.469727	-65.982346	-187500.015625	-187500.015625	-187500.015625	-187500.015625	-187500.015625	-187500.015625	255.000000	430.000000	324.000000	1608034243.538045
419	11580.304688	-20.407143	-187500.015625	-187500.015625	-187500.015625	-187500.015625	-187500.015625	-187500.015625	255.000000	430.000000	324.000000	1608034243.538048
420	11591.502930	-1.005828	-187500.015625	-187500.015625	-187500.015625	-187500.015625	-187500.015625	-187500.015625	255.000000	430.000000	324.000000	1608034243.538049
421	11541.635742	-37.685040	-187500.015625	-187500.015625	-187500.015625	-187500.015625	-187500.015625	-187500.015625	254.000000	430.000000	323.000000	1608034243.538051
422	11500.285156	-77.001755	-187500.015625	-187500.015625	-187500.015625	-187500.015625	-187500.015625	-187500.015625	255.000000	431.000000	324.000000	1608034243.538052
423	11517.383789	-72.106728	-187500.015625	-187500.015625	-187500.015625	-187500.015625	-187500.015625	-187500.015625	259.000000	431.000000	1018.000000	1608034243.538054
424	11571.296875	-27.157368	-187500.015625	-187500.015625	-187500.015625	-187500.015625	-187500.015625	-187500.015625	301.000000	430.000000	1019.000000	1608034243.538056
425	11585.154297	-7.554889	-187500.015625	-187500.015625	-187500.015625	-187500.015625	-187500.015625	-187500.015625	333.000000	431.000000	1019.000000	1608034243.538057
426	11534.594727	-43.228271	-187500.015625	-187500.015625	-187500.015625	-187500.015625	-187500.015625	-187500.015625	359.000000	430.000000	1019.000000	1608034243.538059
427	11493.668945	-81.114479	-187500.015625	-187500.015625	-187500.015625	-187500.015625	-187500.015625	-187500.015625	379.000000	431.000000	1018.000000	1608034243.538060
428	11513.092773	-73.045502	-187500.015625	-187500.015625	-187500.015625	-187500.015625	-187500.015625	-187500.015625	395.000000	430.000000	1018.000000	1608034243.538062
429	11571.631836	-24.095181	-187500.015625	-187500.015625	-187500.015625	-187500.015625	-187500.015625	-187500.015625	407.000000	431.000000	1017.000000	1608034243.538064
430	11583.031250	-3.688038	-187500.015625	-187500.015625	-187500.015625	-187500.015625	-187500.015625	-187500.015625	418.000000	431.000000	1018.000000	1608034243.538065
431	11541.300781	-31.538311	-187500.015625	-187500.015625	-187500.015625	-187500.015625	-187500.015625	-187500.015625	426.000000	430.000000	1019.000000	1608034243.538067
432	11501.157227	-69.983307	-187500.015625	-187500.015625	-187500.015625	-187500.015625	-187500.015625	-187500.015625	433.000000	430.000000	1019.000000	1608034243.538068
433	11519.820312	-64.015396	-187500.015625	-187500.015625	-187500.015625	-187500.015625	-187500.015625	-187500.015625	438.000000	430.000000	1019.000000	1608034243.538070
434	11577.979492	-16.853214	-187500.015625	-187500.015625	-187500.015625	-187500.015625	-187500.015625	-187500.015625	442.000000	430.000000	1018.000000	1608034243.538072
435	11588.038086	-0.648201	-187500.015625	-187500.015625	-187500.015625	-187500.015625	-187500.015625	-187500.015625	446.000000	431.000000	1018.000000	1608034243.538073
436	11536.047852	-40.724876	-187500.015625	-187500.015625	-187500.015625	-187500.015625	-187500.015625	-187500.015625	448.000000	430.000000	1017.000000	1608034243.538075
437	11495.703125	-76.107689	-187500.015625	-187500.015625	-187500.015625	-187500.015625	-187500.015625	-187500.015625	450.000000	431.000000	1018.000000	1608034243.538077
438	11513.919922	-68.441040	-187500.015625	-187500.015625	-187500.015625	-187500.015625	-187500.015625	-187500.015625	452.000000	430.000000	1018.000000	1608034243.538078
439	11570.357422	-21.211805	-187500.015625	-187500.015625	-187500.015625	-187500.015625	-187500.015625	-187500.015625	453.000000	430.000000	1019.000000	1608034243.538080
440	11590.183594	4.693866	-187500.015625	-187500.015625	-187500.015625	-187500.015625	-187500.015625	-187500.015625	454.000000	431.000000	1018.000000	1608034243.538081
441	11542.752930	-31.091276	-187500.015625	-187500.015625	-187500.015625	-187500.015625	-187500.015625	-187500.015625	455.000000	430.000000	1019.000000	1608034243.538083
442	11492.796875	-79.505150	-187500.015625	-187500.015625	-187500.015625	-187500.015625	-187500.015625	-187500.015625	456.000000	430.000000	1018.000000	1608034243.538085
443	11509.024414	-74.453659	-187500.015625	-187500.015625	-187500.015625	-187500.015625	-187500.015625	-187500.015625	457.000000	431.000000	1018.000000	1608034243.538087
444	11568.480469	-25.525692	-187500.015625	-187500.015625	-187500.015625	-187500.015625	-187500.015625	-187500.015625	457.000000	431.000000	1019.000000	1608034243.538089
445	11582.293945	-4.179776	-187500.015625	-187500.015625	-187500.015625	-187500.015625	-187500.015625	-187500.015625	457.000000	431.000000	1018.000000	1608034243.538090
446	11538.283203	-36.142769	-187500.015625	-187500.015625	-187500.015625	-187500.015625	-187500.015625	-187500.015625	457.000000	430.000000	1018.000000	1608034243.538092
447	11495.949219	-74.453659	-187500.015625	-187500.015625	-187500.015625	-187500.015625	-187500.015625	-187500.015625	458.000000	431.000000	1018.000000	1608034243.538094
448	11508.890625	-71.883209	-187500.015625	-187500.015625	-187500.015625	-187500.015625	-187500.015625	-187500.015625	458.000000	430.000000	1018.000000	1608034243.538095
449	11567.362305	-24.609270	-187500.015625	-187500.015625	-187500.015625	-187500.015625	-187500.015625	-187500.015625	458.000000	430.000000	1018.000000	1608034243.538097
450	11584.260742	-5.632639	-187500.015625	-187500.015625	-187500.015625	-187500.015625	-187500.015625	-187500.015625	458.000000	430.000000	1019.000000	1608034243.538098
451	11547.379883	-31.046572	-187500.015625	-187500.015625	-187500.015625	-187500.015625	-187500.015625	-187500.015625	459.000000	430.000000	1018.000000	1608034243.538100
452	11504.666016	-71.078545	-187500.015625	-187500.015625	-187500.015625	-187500.015625	-187500.015625	-187500.015625	459.000000	430.000000	1018.000000	1608034243.538102
453	11520.491211	-66.407028	-187500.015625	-187500.015625	-187500.015625	-187500.015625	-187500.015625	-187500.015625	459.000000	430.000000	1018.000000	1608034243.538103
454	11579.075195	-18.171968	-187500.015625	-187500.015625	-187500.015625	-187500.015625	-187500.015625	-187500.015625	459.000000	430.000000	1018.000000	1608034243.538105
455	11598.185547	7.174910	-187500.015625	-187500.015625	-187500.015625	-187500.015625	-187500.015625	-187500.015625	459.000000	431.000000	1018.000000	1608034243.538106
456	11555.560547	-23.335220	-187500.015625	-187500.015625	-187500.015625	-187500.015625	-187500.015625	-187500.015625	459.000000	430.000000	1018.000000	1608034243.538108
457	11512.914062	-62.160198	-187500.015625	-187500.015625	-187500.015625	-187500.015625	-187500.015625	-187500.015625	459.000000	431.000000	1018.000000	1608034243.538110
458	11524.000000	-59.276825	-187500.015625	-187500.015625	-187500.015625	-187500.015625	-187500.015625	-187500.015625	459.000000	430.000000	1019.000000	1608034243.538111
459	11581.019531	-14.305116	-187500.015625	-187500.015625	-187500.015625	-187500.015625	-187500.015625	-187500.015625	459.000000	431.000000	1019.000000	1608034243.538113
460	11598.632812	3.486872	-187500.015625	-187500.015625	-187500.015625	-187500.015625	-187500.015625	-187500.015625	459.000000	431.000000	1018.000000	1608034243.538114
461	11554.420898	-29.325487	-187500.015625	-187500.015625	-187500.015625	-187500.015625	-187500.015625	-187500.015625	459.000000	430.000000	1018.000000	1608034243.538116
462	11509.985352	-66.295273	-187500.015625	-187500.015625	-187500.015625	-187500.015625	-187500.015625	-187500.015625	459.000000	431.000000	1017.000000	1608034243.538118
463	11514.747070	-69.312759	-187500.015625	-187500.015625	-187500.015625	-187500.015625	-187500.015625	-187500.015625	459.000000	431.000000	1018.000000	1608034243.538119
464	11567.675781	-26.576223	-187500.015625	-187500.015625	-187500.015625	-187500.015625	-187500.015625	-187500.015625	459.000000	430.000000	1019.000000	1608034243.538121
465	11583.589844	-3.330410	-187500.015625	-187500.015625	-187500.015625	-187500.015625	-187500.015625	-187500.015625	459.000000	431.000000	1019.000000	1608034243.538122
466	11544.027344	-28.632584	-187500.015625	-187500.015625	-187500.015625	-187500.015625	-187500.015625	-187500.015625	459.000000	430.000000	1018.000000	1608034243.538125
467	11496.485352	-71.503227	-187500.015625	-187500.015625	-187500.015625	-187500.015625	-187500.015625	-187500.015625	459.000000	431.000000	1017.000000	1608034243.538126
468	11500.933594	-79.303986	-187500.015625	-187500.015625	-187500.015625	-187500.015625	-187500.015625	-187500.015625	459.000000	430.000000	1019.000000	1608034243.538128
469	11554.934570	-36.701565	-187500.015625	-187500.015625	-187500.015625	-187500.015625	-187500.015625	-187500.015625	459.000000	430.000000	1019.000000	1608034243.538130
470	11579.543945	-0.715256	-187500.015625	-187500.015625	-187500.015625	-187500.015625	-187500.015625	-187500.015625	459.000000	431.000000	1019.000000	1608034243.538131
471	11536.718750	-28.967859	-187500.015625	-187500.015625	-187500.015625	-187500.015625	-187500.015625	-187500.015625	459.000000	430.000000	1017.000000	1608034243.538133
472	11485.309570	-76.375908	-187500.015625	-187500.015625	-187500.015625	-187500.015625	-187500.015625	-187500.015625	459.000000	431.000000	1018.000000	1608034243.538134
473	11488.483398	-83.126137	-187500.015625	-187500.015625	-187500.015625	-187500.015625	-187500.015625	-187500.015625	459.000000	431.000000	1018.000000	1608034243.538136
474	11543.602539	-38.713219	-187500.015625	-187500.015625	-187500.015625	-187500.015625	-187500.015625	-187500.015625	459.000000	430.000000	1019.000000	1608034243.538138
475	11565.149414	-9.633601	-187500.015625	-187500.015625	-187500.015625	-187500.015625	-187500.015625	-187500.015625	459.000000	431.000000	1019.000000	1608034243.538139
476	11524.313477	-36.410992	-187500.015625	-187500.015625	-187500.015625	-187500.015625	-187500.015625	-187500.015625	460.000000	430.000000	1018.000000	1608034243.538141
477	11477.463867	-80.622742	-187500.015625	-187500.015625	-187500.015625	-187500.015625	-187500.015625	-187500.015625	460.000000	430.000000	1018.000000	1608034243.538142
478	11484.012695	-86.076569	-187500.015625	-187500.015625	-187500.015625	-187500.015625	-187500.015625	-187500.015625	460.000000	431.000000	1018.000000	1608034243.538144
479	11540.674805	-42.669479	-187500.015625	-187500.015625	-187500.015625	-187500.015625	-187500.015625	-187500.015625	459.000000	430.000000	1018.000000	1608034243.538146
480	11563.026367	-15.020371	-187500.015625	-187500.015625	-187500.015625	-187500.015625	-187500.015625	-187500.015625	459.000000	431.000000	1018.000000	1608034244.017779
481	11523.665039	-41.686001	-187500.015625	-187500.015625	-187500.015625	-187500.015625	-187500.015625	-187500.015625	459.000000	430.000000	1019.000000	1608034244.017816
482	11476.815430	-83.684929	-187500.015625	-187500.015625	-187500.015625	-187500.015625	-187500.015625	-187500.015625	460.000000	431.000000	1018.000000	1608034244.017915
483	11483.856445	-86.188324	-187500.015625	-187500.015625	-187500.015625	-187500.015625	-187500.015625	-187500.015625	460.000000	431.000000	1018.000000	1608034244.017917
484	11542.865234	-38.534405	-187500.015625	-187500.015625	-187500.015625	-187500.015625	-187500.015625	-187500.015625	459.000000	430.000000	1017.000000	1608034244.017918
485	11564.255859	-13.276936	-187500.015625	-187500.015625	-187500.015625	-187500.015625	-187500.015625	-187500.015625	459.000000	431.000000	1019.000000	1608034244.017920
486	11527.464844	-38.981441	-187500.015625	-187500.015625	-187500.015625	-187500.015625	-187500.015625	-187500.015625	459.000000	430.000000	1019.000000	1608034244.017922
487	11481.152344	-80.198059	-187500.015625	-187500.015625	-187500.015625	-187500.015625	-187500.015625	-187500.015625	460.000000	429.000000	1018.000000	1608034244.017924
488	11487.298828	-85.964806	-187500.015625	-187500.015625	-187500.015625	-187500.015625	-187500.015625	-187500.015625	460.000000	430.000000	1019.000000	1608034244.017925
489	11543.580078	-41.216614	-187500.015625	-187500.015625	-187500.015625	-187500.015625	-187500.015625	-187500.015625	460.000000	430.000000	1018.000000	1608034244.017932
490	11571.363281	-8.314849	-187500.015625	-187500.015625	-187500.015625	-187500.015625	-187500.015625	-187500.015625	460.000000	431.000000	1018.000000	1608034244.017934
491	11534.594727	-33.907597	-187500.015625	-187500.015625	-187500.015625	-187500.015625	-187500.015625	-187500.015625	460.000000	430.000000	1019.000000	1608034244.017935
492	11486.404297	-79.460449	-187500.015625	-187500.015625	-187500.015625	-187500.015625	-187500.015625	-187500.015625	460.000000	430.000000	1018.000000	1608034244.017937
493	11492.215820	-84.735458	-187500.015625	-187500.015625	-187500.015625	-187500.015625	-187500.015625	-187500.015625	460.000000	430.000000	1018.000000	1608034244.017939
494	11553.191406	-36.075714	-187500.015625	-187500.015625	-187500.015625	-187500.015625	-187500.015625	-187500.015625	460.000000	430.000000	1017.000000	1608034244.017940
495	11580.908203	-5.789102	-187500.015625	-187500.015625	-187500.015625	-187500.015625	-187500.015625	-187500.015625	459.000000	431.000000	1018.000000	1608034244.017942
496	11544.474609	-32.320621	-187500.015625	-187500.015625	-187500.015625	-187500.015625	-187500.015625	-187500.015625	459.000000	430.000000	1019.000000	1608034244.017944
497	11494.182617	-78.119347	-187500.015625	-187500.015625	-187500.015625	-187500.015625	-187500.015625	-187500.015625	460.000000	430.000000	1018.000000	1608034244.017946
498	11498.854492	-81.002716	-187500.015625	-187500.015625	-187500.015625	-187500.015625	-187500.015625	-187500.015625	460.000000	431.000000	1018.000000	1608034244.017948
499	11555.874023	-34.153465	-187500.015625	-187500.015625	-187500.015625	-187500.015625	-187500.015625	-187500.015625	459.000000	430.000000	1018.000000	1608034244.017949
500	11578.650391	-7.689000	-187500.015625	-187500.015625	-187500.015625	-187500.015625	-187500.015625	-187500.015625	460.000000	430.000000	1019.000000	1608034244.017951
501	11543.312500	-27.313831	-187500.015625	-187500.015625	-187500.015625	-187500.015625	-187500.015625	-187500.015625	460.000000	431.000000	1019.000000	1608034244.017953
502	11492.841797	-70.475044	-187500.015625	-187500.015625	-187500.015625	-187500.015625	-187500.015625	-187500.015625	460.000000	430.000000	1018.000000	1608034244.017954
503	11491.478516	-82.746155	-187500.015625	-187500.015625	-187500.015625	-187500.015625	-187500.015625	-187500.015625	460.000000	430.000000	1019.000000	1608034244.017956
504	11547.804688	-40.613117	-187500.015625	-187500.015625	-187500.015625	-187500.015625	-187500.015625	-187500.015625	460.000000	430.000000	1018.000000	1608034244.017957
505	11576.593750	-7.800758	-187500.015625	-187500.015625	-187500.015625	-187500.015625	-187500.015625	-187500.015625	459.000000	431.000000	1017.000000	1608034244.017961
506	11540.540039	-32.499435	-187500.015625	-187500.015625	-187500.015625	-187500.015625	-187500.015625	-187500.015625	459.000000	430.000000	1019.000000	1608034244.017962
507	11491.500977	-77.873474	-187500.015625	-187500.015625	-187500.015625	-187500.015625	-187500.015625	-187500.015625	459.000000	431.000000	1018.000000	1608034244.017964
508	11496.105469	-85.651878	-187500.015625	-187500.015625	-187500.015625	-187500.015625	-187500.015625	-187500.015625	460.000000	431.000000	1018.000000	1608034244.017966
509	11552.409180	-43.228271	-187500.015625	-187500.015625	-187500.015625	-187500.015625	-187500.015625	-187500.015625	460.000000	430.000000	1019.000000	1608034244.017967
510	11580.728516	-12.919308	-187500.015625	-187500.015625	-187500.015625	-187500.015625	-187500.015625	-187500.015625	460.000000	431.000000	1018.000000	1608034244.017969
511	11545.748047	-37.014488	-187500.015625	-187500.015625	-187500.015625	-187500.015625	-187500.015625	-187500.015625	460.000000	430.000000	1018.000000	1608034244.017970
512	11496.865234	-80.600388	-187500.015625	-187500.015625	-187500.015625	-187500.015625	-187500.015625	-187500.015625	460.000000	430.000000	1019.000000	1608034244.017973
513	11501.960938	-82.343826	-187500.015625	-187500.015625	-187500.015625	-187500.015625	-187500.015625	-187500.015625	460.000000	431.000000	1019.000000	1608034244.017975
514	11558.376953	-36.902729	-187500.015625	-187500.015625	-187500.015625	-187500.015625	-187500.015625	-187500.015625	460.000000	430.000000	1018.000000	1608034244.017976
515	11592.798828	-0.916421	-187500.015625	-187500.015625	-187500.015625	-187500.015625	-187500.015625	-187500.015625	460.000000	431.000000	1018.000000	1608034244.017978
516	11562.266602	-21.882357	-187500.015625	-187500.015625	-187500.015625	-187500.015625	-187500.015625	-187500.015625	460.000000	430.000000	1019.000000	1608034244.017979
517	11517.093750	-62.026089	-187500.015625	-187500.015625	-187500.015625	-187500.015625	-187500.015625	-187500.015625	460.000000	430.000000	1020.000000	1608034244.017981
518	11518.970703	-68.977478	-187500.015625	-187500.015625	-187500.015625	-187500.015625	-187500.015625	-187500.015625	460.000000	431.000000	1018.000000	1608034244.017982
519	11576.839844	-22.441151	-187500.015625	-187500.015625	-187500.015625	-187500.015625	-187500.015625	-187500.015625	460.000000	430.000000	1018.000000	1608034244.017984
520	11608.065430	11.019409	-187500.015625	-187500.015625	-187500.015625	-187500.015625	-187500.015625	-187500.015625	459.000000	431.000000	1018.000000	1608034244.017986
521	11570.424805	-14.171005	-187500.015625	-187500.015625	-187500.015625	-187500.015625	-187500.015625	-187500.015625	460.000000	429.000000	1019.000000	1608034244.017987
522	11517.383789	-60.997910	-187500.015625	-187500.015625	-187500.015625	-187500.015625	-187500.015625	-187500.015625	460.000000	430.000000	1019.000000	1608034244.017989
523	11514.254883	-71.257362	-187500.015625	-187500.015625	-187500.015625	-187500.015625	-187500.015625	-187500.015625	460.000000	431.000000	1018.000000	1608034244.017990
524	11578.404297	-20.585957	-187500.015625	-187500.015625	-187500.015625	-187500.015625	-187500.015625	-187500.015625	460.000000	430.000000	1019.000000	1608034244.017992
525	11610.367188	11.578203	-187500.015625	-187500.015625	-187500.015625	-187500.015625	-187500.015625	-187500.015625	460.000000	431.000000	1019.000000	1608034244.017994
526	11574.202148	-12.427569	-187500.015625	-187500.015625	-187500.015625	-187500.015625	-187500.015625	-187500.015625	460.000000	430.000000	1019.000000	1608034244.017995
527	11520.669922	-60.170895	-187500.015625	-187500.015625	-187500.015625	-187500.015625	-187500.015625	-187500.015625	460.000000	430.000000	1019.000000	1608034244.017997
528	11514.165039	-71.771446	-187500.015625	-187500.015625	-187500.015625	-187500.015625	-187500.015625	-187500.015625	460.000000	431.000000	1019.000000	1608034244.017998
529	11567.675781	-29.750172	-187500.015625	-187500.015625	-187500.015625	-187500.015625	-187500.015625	-187500.015625	460.000000	430.000000	1018.000000	1608034244.018000
530	11599.571289	4.179776	-187500.015625	-187500.015625	-187500.015625	-187500.015625	-187500.015625	-187500.015625	460.000000	431.000000	1018.000000	1608034244.018002
531	11564.635742	-19.580128	-187500.015625	-187500.015625	-187500.015625	-187500.015625	-187500.015625	-187500.015625	459.000000	430.000000	1018.000000	1608034244.018003
532	11512.846680	-65.937645	-187500.015625	-187500.015625	-187500.015625	-187500.015625	-187500.015625	-187500.015625	460.000000	430.000000	1019.000000	1608034244.018005
533	11515.193359	-72.442001	-187500.015625	-187500.015625	-187500.015625	-187500.015625	-187500.015625	-187500.015625	460.000000	431.000000	1019.000000	1608034244.018006
534	11568.994141	-33.617023	-187500.015625	-187500.015625	-187500.015625	-187500.015625	-187500.015625	-187500.015625	460.000000	429.000000	1019.000000	1608034244.018008
535	11599.839844	-4.760921	-187500.015625	-187500.015625	-187500.015625	-187500.015625	-187500.015625	-187500.015625	460.000000	431.000000	1019.000000	1608034244.018010
536	11568.792969	-23.894014	-187500.015625	-187500.015625	-187500.015625	-187500.015625	-187500.015625	-187500.015625	459.000000	431.000000	1018.000000	1608034244.018012
537	11518.166016	-67.234047	-187500.015625	-187500.015625	-187500.015625	-187500.015625	-187500.015625	-187500.015625	460.000000	430.000000	1017.000000	1608034244.018014
538	11510.276367	-82.723801	-187500.015625	-187500.015625	-187500.015625	-187500.015625	-187500.015625	-187500.015625	460.000000	431.000000	1018.000000	1608034244.018016
539	11559.249023	-46.961014	-187500.015625	-187500.015625	-187500.015625	-187500.015625	-187500.015625	-187500.015625	460.000000	430.000000	1019.000000	1608034244.018017
540	11593.313477	-9.678305	-187500.015625	-187500.015625	-187500.015625	-187500.015625	-187500.015625	-187500.015625	460.000000	431.000000	1019.000000	1608034244.018019
541	11564.590820	-25.659801	-187500.015625	-187500.015625	-187500.015625	-187500.015625	-187500.015625	-187500.015625	460.000000	430.000000	1019.000000	1608034244.018020
542	11514.835938	-68.508095	-187500.015625	-187500.015625	-187500.015625	-187500.015625	-187500.015625	-187500.015625	460.000000	430.000000	1019.000000	1608034244.018022
543	11511.259766	-81.382698	-187500.015625	-187500.015625	-187500.015625	-187500.015625	-187500.015625	-187500.015625	460.000000	431.000000	1018.000000	1608034244.018023
544	11565.641602	-41.507187	-187500.015625	-187500.015625	-187500.015625	-187500.015625	-187500.015625	-187500.015625	460.000000	430.000000	1018.000000	1608034244.018025
545	11605.159180	3.151596	-187500.015625	-187500.015625	-187500.015625	-187500.015625	-187500.015625	-187500.015625	460.000000	431.000000	1018.000000	1608034244.018027
546	11578.538086	-10.818244	-187500.015625	-187500.015625	-187500.015625	-187500.015625	-187500.015625	-187500.015625	460.000000	430.000000	1019.000000	1608034244.018028
547	11527.062500	-55.834656	-187500.015625	-187500.015625	-187500.015625	-187500.015625	-187500.015625	-187500.015625	460.000000	430.000000	1018.000000	1608034244.018030
548	11518.434570	-72.844330	-187500.015625	-187500.015625	-187500.015625	-187500.015625	-187500.015625	-187500.015625	460.000000	431.000000	1019.000000	1608034244.018032
549	11568.546875	-36.098064	-187500.015625	-187500.015625	-187500.015625	-187500.015625	-187500.015625	-187500.015625	460.000000	430.000000	1018.000000	1608034244.018033
550	11608.176758	2.905727	-187500.015625	-187500.015625	-187500.015625	-187500.015625	-187500.015625	-187500.015625	460.000000	431.000000	1018.000000	1608034244.018035
551	11578.962891	-14.238061	-187500.015625	-187500.015625	-187500.015625	-187500.015625	-187500.015625	-187500.015625	460.000000	430.000000	1018.000000	1608034244.018036
552	11525.385742	-62.048439	-187500.015625	-187500.015625	-187500.015625	-187500.015625	-187500.015625	-187500.015625	460.000000	430.000000	1019.000000	1608034244.018038
553	11520.602539	-75.146561	-187500.015625	-187500.015625	-187500.015625	-187500.015625	-187500.015625	-187500.015625	460.000000	431.000000	1019.000000	1608034244.018040
554	11571.966797	-37.059193	-187500.015625	-187500.015625	-187500.015625	-187500.015625	-187500.015625	-187500.015625	460.000000	430.000000	1018.000000	1608034244.018041
555	11605.047852	-4.380942	-187500.015625	-187500.015625	-187500.015625	-187500.015625	-187500.015625	-187500.015625	460.000000	430.000000	1018.000000	1608034244.018043
556	11575.878906	-19.423666	-187500.015625	-187500.015625	-187500.015625	-187500.015625	-187500.015625	-187500.015625	460.000000	430.000000	1018.000000	1608034244.018044
557	11524.894531	-59.634453	-187500.015625	-187500.015625	-187500.015625	-187500.015625	-187500.015625	-187500.015625	460.000000	430.000000	1019.000000	1608034244.018046
558	11516.020508	-75.370079	-187500.015625	-187500.015625	-187500.015625	-187500.015625	-187500.015625	-187500.015625	460.000000	431.000000	1018.000000	1608034244.018047
559	11564.524414	-38.892033	-187500.015625	-187500.015625	-187500.015625	-187500.015625	-187500.015625	-187500.015625	460.000000	430.000000	1019.000000	1608034244.018050
560	11599.973633	0.514090	-187500.015625	-187500.015625	-187500.015625	-187500.015625	-187500.015625	-187500.015625	460.000000	431.000000	1018.000000	1608034244.018051
561	11575.476562	-10.505320	-187500.015625	-187500.015625	-187500.015625	-187500.015625	-187500.015625	-187500.015625	460.000000	430.000000	1018.000000	1608034244.018053
562	11521.988281	-58.472160	-187500.015625	-187500.015625	-187500.015625	-187500.015625	-187500.015625	-187500.015625	459.000000	430.000000	1018.000000	1608034244.018054
563	11513.070312	-75.034805	-187500.015625	-187500.015625	-187500.015625	-187500.015625	-187500.015625	-187500.015625	460.000000	431.000000	1018.000000	1608034244.018056
564	11565.730469	-34.980480	-187500.015625	-187500.015625	-187500.015625	-187500.015625	-187500.015625	-187500.015625	460.000000	430.000000	1019.000000	1608034244.018058
565	11605.002930	3.553927	-187500.015625	-187500.015625	-187500.015625	-187500.015625	-187500.015625	-187500.015625	460.000000	431.000000	1018.000000	1608034244.018059
566	11579.611328	-11.824073	-187500.015625	-187500.015625	-187500.015625	-187500.015625	-187500.015625	-187500.015625	460.000000	430.000000	1019.000000	1608034244.018061
567	11525.274414	-58.025127	-187500.015625	-187500.015625	-187500.015625	-187500.015625	-187500.015625	-187500.015625	460.000000	431.000000	1018.000000	1608034244.018062
568	11513.226562	-73.246666	-187500.015625	-187500.015625	-187500.015625	-187500.015625	-187500.015625	-187500.015625	460.000000	431.000000	1019.000000	1608034244.018064
569	11562.289062	-38.422646	-187500.015625	-187500.015625	-187500.015625	-187500.015625	-187500.015625	-187500.015625	460.000000	430.000000	1019.000000	1608034244.018066
570	11597.850586	-3.285706	-187500.015625	-187500.015625	-187500.015625	-187500.015625	-187500.015625	-187500.015625	460.000000	430.000000	1019.000000	1608034244.018068
571	11577.041016	-10.661781	-187500.015625	-187500.015625	-187500.015625	-187500.015625	-187500.015625	-187500.015625	460.000000	430.000000	1018.000000	1608034244.018069
572	11524.178711	-57.175758	-187500.015625	-187500.015625	-187500.015625	-187500.015625	-187500.015625	-187500.015625	460.000000	430.000000	1018.000000	1608034244.018071
573	11515.305664	-71.726746	-187500.015625	-187500.015625	-187500.015625	-187500.015625	-187500.015625	-187500.015625	460.000000	431.000000	1018.000000	1608034244.018072
574	11567.318359	-35.539272	-187500.015625	-187500.015625	-187500.015625	-187500.015625	-187500.015625	-187500.015625	460.000000	430.000000	1018.000000	1608034244.018074
575	11606.791016	1.318753	-187500.015625	-187500.015625	-187500.015625	-187500.015625	-187500.015625	-187500.015625	460.000000	431.000000	1018.000000	1608034244.018076
576	11581.578125	-13.165177	-187500.015625	-187500.015625	-187500.015625	-187500.015625	-187500.015625	-187500.015625	460.000000	430.000000	1019.000000	1608034244.018077
577	11526.972656	-59.723858	-187500.015625	-187500.015625	-187500.015625	-187500.015625	-187500.015625	-187500.015625	460.000000	430.000000	1018.000000	1608034244.018079
578	11510.365234	-81.092125	-187500.015625	-187500.015625	-187500.015625	-187500.015625	-187500.015625	-187500.015625	460.000000	431.000000	1019.000000	1608034244.018080
579	11558.489258	-44.345860	-187500.015625	-187500.015625	-187500.015625	-187500.015625	-187500.015625	-187500.015625	460.000000	430.000000	1018.000000	1608034244.018082
580	11598.744141	-4.895032	-187500.015625	-187500.015625	-187500.015625	-187500.015625	-187500.015625	-187500.015625	460.000000	431.000000	1018.000000	1608034244.018084
581	11579.075195	-15.735627	-187500.015625	-187500.015625	-187500.015625	-187500.015625	-187500.015625	-187500.015625	460.000000	431.000000	1019.000000	1608034244.018085
582	11525.028320	-60.394413	-187500.015625	-187500.015625	-187500.015625	-187500.015625	-187500.015625	-187500.015625	460.000000	430.000000	1019.000000	1608034244.018088
583	11510.812500	-78.991058	-187500.015625	-187500.015625	-187500.015625	-187500.015625	-187500.015625	-187500.015625	460.000000	431.000000	1018.000000	1608034244.018089
584	11555.985352	-48.346821	-187500.015625	-187500.015625	-187500.015625	-187500.015625	-187500.015625	-187500.015625	460.000000	430.000000	1018.000000	1608034244.018091
585	11596.844727	-10.080636	-187500.015625	-187500.015625	-187500.015625	-187500.015625	-187500.015625	-187500.015625	460.000000	431.000000	1018.000000	1608034244.018092
586	11577.689453	-16.964973	-187500.015625	-187500.015625	-187500.015625	-187500.015625	-187500.015625	-187500.015625	460.000000	431.000000	1018.000000	1608034244.018094
587	11524.067383	-61.467297	-187500.015625	-187500.015625	-187500.015625	-187500.015625	-187500.015625	-187500.015625	460.000000	430.000000	1018.000000	1608034244.018095
588	11511.148438	-78.946358	-187500.015625	-187500.015625	-187500.015625	-187500.015625	-187500.015625	-187500.015625	460.000000	430.000000	1019.000000	1608034244.018097
589	11564.412109	-38.154427	-187500.015625	-187500.015625	-187500.015625	-187500.015625	-187500.015625	-187500.015625	460.000000	430.000000	1019.000000	1608034244.018099
590	11610.077148	6.571413	-187500.015625	-187500.015625	-187500.015625	-187500.015625	-187500.015625	-187500.015625	460.000000	430.000000	1018.000000	1608034244.018100
591	11588.038086	-3.173948	-187500.015625	-187500.015625	-187500.015625	-187500.015625	-187500.015625	-187500.015625	460.000000	431.000000	1018.000000	1608034244.018102
592	11534.393555	-48.100952	-187500.015625	-187500.015625	-187500.015625	-187500.015625	-187500.015625	-187500.015625	460.000000	430.000000	1018.000000	1608034244.018103
593	11514.858398	-73.403130	-187500.015625	-187500.015625	-187500.015625	-187500.015625	-187500.015625	-187500.015625	460.000000	431.000000	1018.000000	1608034244.018105
594	11564.434570	-36.478046	-187500.015625	-187500.015625	-187500.015625	-187500.015625	-187500.015625	-187500.015625	460.000000	430.000000	1019.000000	1608034244.018106
595	11610.210938	8.024276	-187500.015625	-187500.015625	-187500.015625	-187500.015625	-187500.015625	-187500.015625	460.000000	430.000000	1019.000000	1608034244.018108
596	11587.099609	-3.263355	-187500.015625	-187500.015625	-187500.015625	-187500.015625	-187500.015625	-187500.015625	460.000000	430.000000	1018.000000	1608034244.018110
597	11535.019531	-46.513977	-187500.015625	-187500.015625	-187500.015625	-187500.015625	-187500.015625	-187500.015625	460.000000	430.000000	1018.000000	1608034244.018111
598	11522.100586	-64.641243	-187500.015625	-187500.015625	-187500.015625	-187500.015625	-187500.015625	-187500.015625	459.000000	431.000000	1018.000000	1608034244.018113
599	11565.261719	-36.701565	-187500.015625	-187500.015625	-187500.015625	-187500.015625	-187500.015625	-187500.015625	460.000000	430.000000	1019.000000	1608034244.018114
600	11607.059570	3.352762	-187500.015625	-187500.015625	-187500.015625	-187500.015625	-187500.015625	-187500.015625	460.000000	431.000000	1019.000000	1608034244.018116
601	11594.900391	4.827977	-187500.015625	-187500.015625	-187500.015625	-187500.015625	-187500.015625	-187500.015625	460.000000	430.000000	1018.000000	1608034244.497170
602	11544.161133	-36.455692	-187500.015625	-187500.015625	-187500.015625	-187500.015625	-187500.015625	-187500.015625	460.000000	430.000000	1018.000000	1608034244.497255
603	11523.866211	-59.165066	-187500.015625	-187500.015625	-187500.015625	-187500.015625	-187500.015625	-187500.015625	460.000000	431.000000	1019.000000	1608034244.497263
604	11570.558594	-27.805569	-187500.015625	-187500.015625	-187500.015625	-187500.015625	-187500.015625	-187500.015625	460.000000	430.000000	1017.000000	1608034244.497264
605	11614.323242	11.198223	-187500.015625	-187500.015625	-187500.015625	-187500.015625	-187500.015625	-187500.015625	460.000000	431.000000	1018.000000	1608034244.497275
606	11597.179688	4.604459	-187500.015625	-187500.015625	-187500.015625	-187500.015625	-187500.015625	-187500.015625	460.000000	430.000000	1018.000000	1608034244.497277
607	11544.965820	-39.808456	-187500.015625	-187500.015625	-187500.015625	-187500.015625	-187500.015625	-187500.015625	460.000000	430.000000	1018.000000	1608034244.497279
608	11527.912109	-59.768562	-187500.015625	-187500.015625	-187500.015625	-187500.015625	-187500.015625	-187500.015625	460.000000	431.000000	1018.000000	1608034244.497281
609	11571.340820	-29.012564	-187500.015625	-187500.015625	-187500.015625	-187500.015625	-187500.015625	-187500.015625	460.000000	429.000000	1018.000000	1608034244.497283
610	11616.379883	12.539329	-187500.015625	-187500.015625	-187500.015625	-187500.015625	-187500.015625	-187500.015625	460.000000	431.000000	1018.000000	1608034244.497284
611	11602.500000	9.700657	-187500.015625	-187500.015625	-187500.015625	-187500.015625	-187500.015625	-187500.015625	460.000000	431.000000	1019.000000	1608034244.497286
612	11543.356445	-37.394466	-187500.015625	-187500.015625	-187500.015625	-187500.015625	-187500.015625	-187500.015625	460.000000	430.000000	1018.000000	1608034244.497287
613	11523.150391	-60.059135	-187500.015625	-187500.015625	-187500.015625	-187500.015625	-187500.015625	-187500.015625	460.000000	430.000000	1019.000000	1608034244.497289
614	11568.949219	-29.325487	-187500.015625	-187500.015625	-187500.015625	-187500.015625	-187500.015625	-187500.015625	460.000000	431.000000	1018.000000	1608034244.497291
615	11616.334961	12.941660	-187500.015625	-187500.015625	-187500.015625	-187500.015625	-187500.015625	-187500.015625	460.000000	431.000000	1018.000000	1608034244.497293
616	11599.973633	9.275973	-187500.015625	-187500.015625	-187500.015625	-187500.015625	-187500.015625	-187500.015625	460.000000	431.000000	1018.000000	1608034244.497294
617	11546.285156	-33.572319	-187500.015625	-187500.015625	-187500.015625	-187500.015625	-187500.015625	-187500.015625	460.000000	430.000000	1019.000000	1608034244.497296
618	11525.251953	-57.935719	-187500.015625	-187500.015625	-187500.015625	-187500.015625	-187500.015625	-187500.015625	460.000000	431.000000	1019.000000	1608034244.497297
619	11566.826172	-30.376020	-187500.015625	-187500.015625	-187500.015625	-187500.015625	-187500.015625	-187500.015625	460.000000	430.000000	1019.000000	1608034244.497299
620	11609.964844	9.678305	-187500.015625	-187500.015625	-187500.015625	-187500.015625	-187500.015625	-187500.015625	460.000000	431.000000	1018.000000	1608034244.497300
621	11597.850586	8.337200	-187500.015625	-187500.015625	-187500.015625	-187500.015625	-187500.015625	-187500.015625	460.000000	431.000000	1019.000000	1608034244.497303
622	11544.318359	-37.975613	-187500.015625	-187500.015625	-187500.015625	-187500.015625	-187500.015625	-187500.015625	460.000000	430.000000	1018.000000	1608034244.497304
623	11525.989258	-60.707336	-187500.015625	-187500.015625	-187500.015625	-187500.015625	-187500.015625	-187500.015625	460.000000	431.000000	1019.000000	1608034244.497307
624	11566.826172	-31.627718	-187500.015625	-187500.015625	-187500.015625	-187500.015625	-187500.015625	-187500.015625	460.000000	430.000000	1019.000000	1608034244.497310
625	11611.126953	8.068979	-187500.015625	-187500.015625	-187500.015625	-187500.015625	-187500.015625	-187500.015625	460.000000	431.000000	1019.000000	1608034244.497312
626	11606.053711	14.461578	-187500.015625	-187500.015625	-187500.015625	-187500.015625	-187500.015625	-187500.015625	460.000000	430.000000	1018.000000	1608034244.497313
627	11557.840820	-23.223461	-187500.015625	-187500.015625	-187500.015625	-187500.015625	-187500.015625	-187500.015625	460.000000	430.000000	1018.000000	1608034244.497315
628	11534.348633	-50.716106	-187500.015625	-187500.015625	-187500.015625	-187500.015625	-187500.015625	-187500.015625	460.000000	431.000000	1018.000000	1608034244.497317
629	11574.202148	-24.273994	-187500.015625	-187500.015625	-187500.015625	-187500.015625	-187500.015625	-187500.015625	460.000000	431.000000	1019.000000	1608034244.497319
630	11616.670898	16.182663	-187500.015625	-187500.015625	-187500.015625	-187500.015625	-187500.015625	-187500.015625	460.000000	430.000000	1018.000000	1608034244.497321
631	11606.076172	14.595689	-187500.015625	-187500.015625	-187500.015625	-187500.015625	-187500.015625	-187500.015625	460.000000	430.000000	1019.000000	1608034244.497322
632	11555.180664	-29.213730	-187500.015625	-187500.015625	-187500.015625	-187500.015625	-187500.015625	-187500.015625	460.000000	430.000000	1019.000000	1608034244.497324
633	11532.740234	-54.225330	-187500.015625	-187500.015625	-187500.015625	-187500.015625	-187500.015625	-187500.015625	460.000000	431.000000	1019.000000	1608034244.497326
634	11574.805664	-24.005774	-187500.015625	-187500.015625	-187500.015625	-187500.015625	-187500.015625	-187500.015625	460.000000	430.000000	1018.000000	1608034244.497327
635	11619.978516	20.630659	-187500.015625	-187500.015625	-187500.015625	-187500.015625	-187500.015625	-187500.015625	460.000000	431.000000	1018.000000	1608034244.497329
636	11608.109375	19.893051	-187500.015625	-187500.015625	-187500.015625	-187500.015625	-187500.015625	-187500.015625	460.000000	431.000000	1019.000000	1608034244.497331
637	11555.381836	-21.032991	-187500.015625	-187500.015625	-187500.015625	-187500.015625	-187500.015625	-187500.015625	460.000000	430.000000	1019.000000	1608034244.497333
638	11532.941406	-45.396393	-187500.015625	-187500.015625	-187500.015625	-187500.015625	-187500.015625	-187500.015625	460.000000	431.000000	1018.000000	1608034244.497334
639	11573.330078	-19.378962	-187500.015625	-187500.015625	-187500.015625	-187500.015625	-187500.015625	-187500.015625	460.000000	431.000000	1018.000000	1608034244.497336
640	11619.598633	21.435322	-187500.015625	-187500.015625	-187500.015625	-187500.015625	-187500.015625	-187500.015625	460.000000	430.000000	1019.000000	1608034244.497337
641	11608.780273	19.714237	-187500.015625	-187500.015625	-187500.015625	-187500.015625	-187500.015625	-187500.015625	460.000000	430.000000	1019.000000	1608034244.497339
642	11553.080078	-25.235119	-187500.015625	-187500.015625	-187500.015625	-187500.015625	-187500.015625	-187500.015625	460.000000	430.000000	1018.000000	1608034244.497340
643	11528.157227	-52.616005	-187500.015625	-187500.015625	-187500.015625	-187500.015625	-187500.015625	-187500.015625	460.000000	431.000000	1017.000000	1608034244.497342
644	11568.189453	-25.570395	-187500.015625	-187500.015625	-187500.015625	-187500.015625	-187500.015625	-187500.015625	460.000000	431.000000	1018.000000	1608034244.497344
645	11614.994141	17.613174	-187500.015625	-187500.015625	-187500.015625	-187500.015625	-187500.015625	-187500.015625	460.000000	430.000000	1019.000000	1608034244.497345
646	11602.656250	15.288592	-187500.015625	-187500.015625	-187500.015625	-187500.015625	-187500.015625	-187500.015625	460.000000	430.000000	1019.000000	1608034244.497347
647	11547.558594	-33.482910	-187500.015625	-187500.015625	-187500.015625	-187500.015625	-187500.015625	-187500.015625	460.000000	431.000000	1018.000000	1608034244.497349
648	11524.782227	-60.483818	-187500.015625	-187500.015625	-187500.015625	-187500.015625	-187500.015625	-187500.015625	460.000000	431.000000	1018.000000	1608034244.497350
649	11564.367188	-33.997002	-187500.015625	-187500.015625	-187500.015625	-187500.015625	-187500.015625	-187500.015625	460.000000	430.000000	1018.000000	1608034244.497352
650	11610.233398	6.593764	-187500.015625	-187500.015625	-187500.015625	-187500.015625	-187500.015625	-187500.015625	460.000000	430.000000	1018.000000	1608034244.497353
651	11596.710938	3.598631	-187500.015625	-187500.015625	-187500.015625	-187500.015625	-187500.015625	-187500.015625	460.000000	430.000000	1019.000000	1608034244.497355
652	11541.725586	-40.166084	-187500.015625	-187500.015625	-187500.015625	-187500.015625	-187500.015625	-187500.015625	460.000000	431.000000	1018.000000	1608034244.497358
653	11517.496094	-65.647072	-187500.015625	-187500.015625	-187500.015625	-187500.015625	-187500.015625	-187500.015625	460.000000	431.000000	1018.000000	1608034244.497360
654	11558.779297	-37.707390	-187500.015625	-187500.015625	-187500.015625	-187500.015625	-187500.015625	-187500.015625	460.000000	430.000000	1018.000000	1608034244.497362
655	11613.094727	10.862947	-187500.015625	-187500.015625	-187500.015625	-187500.015625	-187500.015625	-187500.015625	460.000000	430.000000	1019.000000	1608034244.497363
656	11605.204102	13.545156	-187500.015625	-187500.015625	-187500.015625	-187500.015625	-187500.015625	-187500.015625	460.000000	430.000000	1019.000000	1608034244.497365
657	11554.533203	-26.442112	-187500.015625	-187500.015625	-187500.015625	-187500.015625	-187500.015625	-187500.015625	460.000000	430.000000	1018.000000	1608034244.497367
658	11527.196289	-56.192284	-187500.015625	-187500.015625	-187500.015625	-187500.015625	-187500.015625	-187500.015625	460.000000	431.000000	1018.000000	1608034244.497369
659	11563.227539	-33.214691	-187500.015625	-187500.015625	-187500.015625	-187500.015625	-187500.015625	-187500.015625	460.000000	430.000000	1018.000000	1608034244.497370
660	11615.285156	15.646220	-187500.015625	-187500.015625	-187500.015625	-187500.015625	-187500.015625	-187500.015625	460.000000	430.000000	1019.000000	1608034244.497372
661	11606.992188	18.373133	-187500.015625	-187500.015625	-187500.015625	-187500.015625	-187500.015625	-187500.015625	460.000000	431.000000	1019.000000	1608034244.497373
662	11554.689453	-23.603441	-187500.015625	-187500.015625	-187500.015625	-187500.015625	-187500.015625	-187500.015625	460.000000	430.000000	1019.000000	1608034244.497375
663	11527.375000	-52.727764	-187500.015625	-187500.015625	-187500.015625	-187500.015625	-187500.015625	-187500.015625	460.000000	431.000000	1018.000000	1608034244.497377
664	11560.523438	-32.968822	-187500.015625	-187500.015625	-187500.015625	-187500.015625	-187500.015625	-187500.015625	460.000000	430.000000	1018.000000	1608034244.497378
665	11611.752930	11.332334	-187500.015625	-187500.015625	-187500.015625	-187500.015625	-187500.015625	-187500.015625	460.000000	431.000000	1018.000000	1608034244.497380
666	11609.205078	20.295383	-187500.015625	-187500.015625	-187500.015625	-187500.015625	-187500.015625	-187500.015625	460.000000	430.000000	1019.000000	1608034244.497382
667	11557.371094	-23.894014	-187500.015625	-187500.015625	-187500.015625	-187500.015625	-187500.015625	-187500.015625	460.000000	430.000000	1019.000000	1608034244.497383
668	11528.671875	-57.265167	-187500.015625	-187500.015625	-187500.015625	-187500.015625	-187500.015625	-187500.015625	460.000000	430.000000	1019.000000	1608034244.497385
669	11568.279297	-31.918289	-187500.015625	-187500.015625	-187500.015625	-187500.015625	-187500.015625	-187500.015625	460.000000	430.000000	1018.000000	1608034244.497386
670	11617.676758	13.098122	-187500.015625	-187500.015625	-187500.015625	-187500.015625	-187500.015625	-187500.015625	460.000000	430.000000	1019.000000	1608034244.497388
671	11608.668945	15.377999	-187500.015625	-187500.015625	-187500.015625	-187500.015625	-187500.015625	-187500.015625	460.000000	431.000000	1018.000000	1608034244.497390
672	11551.828125	-31.493607	-187500.015625	-187500.015625	-187500.015625	-187500.015625	-187500.015625	-187500.015625	460.000000	430.000000	1018.000000	1608034244.497391
673	11522.681641	-62.316662	-187500.015625	-187500.015625	-187500.015625	-187500.015625	-187500.015625	-187500.015625	460.000000	431.000000	1018.000000	1608034244.497393
674	11558.265625	-39.651993	-187500.015625	-187500.015625	-187500.015625	-187500.015625	-187500.015625	-187500.015625	460.000000	430.000000	1019.000000	1608034244.497394
675	11607.595703	2.592802	-187500.015625	-187500.015625	-187500.015625	-187500.015625	-187500.015625	-187500.015625	460.000000	430.000000	1018.000000	1608034244.497397
676	11599.459961	3.553927	-187500.015625	-187500.015625	-187500.015625	-187500.015625	-187500.015625	-187500.015625	460.000000	430.000000	1018.000000	1608034244.497398
677	11543.177734	-40.814285	-187500.015625	-187500.015625	-187500.015625	-187500.015625	-187500.015625	-187500.015625	460.000000	430.000000	1019.000000	1608034244.497400
678	11515.416992	-68.821022	-187500.015625	-187500.015625	-187500.015625	-187500.015625	-187500.015625	-187500.015625	460.000000	431.000000	1018.000000	1608034244.497402
679	11548.721680	-49.397354	-187500.015625	-187500.015625	-187500.015625	-187500.015625	-187500.015625	-187500.015625	460.000000	430.000000	1018.000000	1608034244.497403
680	11600.018555	-5.610288	-187500.015625	-187500.015625	-187500.015625	-187500.015625	-187500.015625	-187500.015625	460.000000	431.000000	1018.000000	1608034244.497405
681	11599.772461	6.057323	-187500.015625	-187500.015625	-187500.015625	-187500.015625	-187500.015625	-187500.015625	460.000000	431.000000	1018.000000	1608034244.497406
682	11544.004883	-36.813320	-187500.015625	-187500.015625	-187500.015625	-187500.015625	-187500.015625	-187500.015625	460.000000	430.000000	1018.000000	1608034244.497408
683	11512.846680	-66.250565	-187500.015625	-187500.015625	-187500.015625	-187500.015625	-187500.015625	-187500.015625	460.000000	431.000000	1019.000000	1608034244.497410
684	11549.145508	-44.412914	-187500.015625	-187500.015625	-187500.015625	-187500.015625	-187500.015625	-187500.015625	460.000000	430.000000	1018.000000	1608034244.497411
685	11603.214844	1.519919	-187500.015625	-187500.015625	-187500.015625	-187500.015625	-187500.015625	-187500.015625	460.000000	431.000000	1018.000000	1608034244.497413
686	11602.253906	7.241965	-187500.015625	-187500.015625	-187500.015625	-187500.015625	-187500.015625	-187500.015625	460.000000	431.000000	1019.000000	1608034244.497414
687	11546.866211	-36.969784	-187500.015625	-187500.015625	-187500.015625	-187500.015625	-187500.015625	-187500.015625	460.000000	430.000000	1018.000000	1608034244.497416
688	11512.243164	-71.614990	-187500.015625	-187500.015625	-187500.015625	-187500.015625	-187500.015625	-187500.015625	460.000000	431.000000	1019.000000	1608034244.497418
689	11541.501953	-56.907539	-187500.015625	-187500.015625	-187500.015625	-187500.015625	-187500.015625	-187500.015625	460.000000	430.000000	1018.000000	1608034244.497419
690	11597.068359	-7.420779	-187500.015625	-187500.015625	-187500.015625	-187500.015625	-187500.015625	-187500.015625	460.000000	430.000000	1018.000000	1608034244.497421
691	11600.264648	4.827977	-187500.015625	-187500.015625	-187500.015625	-187500.015625	-187500.015625	-187500.015625	460.000000	431.000000	1018.000000	1608034244.497422
692	11551.023438	-34.287575	-187500.015625	-187500.015625	-187500.015625	-187500.015625	-187500.015625	-187500.015625	460.000000	430.000000	1018.000000	1608034244.497424
693	11520.111328	-65.065926	-187500.015625	-187500.015625	-187500.015625	-187500.015625	-187500.015625	-187500.015625	460.000000	431.000000	1019.000000	1608034244.497426
694	11551.738281	-46.469276	-187500.015625	-187500.015625	-187500.015625	-187500.015625	-187500.015625	-187500.015625	460.000000	430.000000	1019.000000	1608034244.497427
695	11604.935547	0.558794	-187500.015625	-187500.015625	-187500.015625	-187500.015625	-187500.015625	-187500.015625	460.000000	430.000000	1019.000000	1608034244.497429
696	11601.270508	4.492701	-187500.015625	-187500.015625	-187500.015625	-187500.015625	-187500.015625	-187500.015625	460.000000	431.000000	1018.000000	1608034244.497430
697	11545.100586	-39.204960	-187500.015625	-187500.015625	-187500.015625	-187500.015625	-187500.015625	-187500.015625	460.000000	430.000000	1019.000000	1608034244.497432
698	11514.388672	-64.484779	-187500.015625	-187500.015625	-187500.015625	-187500.015625	-187500.015625	-187500.015625	460.000000	431.000000	1019.000000	1608034244.497434
699	11543.826172	-47.072773	-187500.015625	-187500.015625	-187500.015625	-187500.015625	-187500.015625	-187500.015625	460.000000	430.000000	1019.000000	1608034244.497436
700	11602.186523	2.257526	-187500.015625	-187500.015625	-187500.015625	-187500.015625	-187500.015625	-187500.015625	460.000000	430.000000	1019.000000	1608034244.497438
701	11607.327148	16.003849	-187500.015625	-187500.015625	-187500.015625	-187500.015625	-187500.015625	-187500.015625	460.000000	430.000000	1019.000000	1608034244.497440
702	11551.895508	-27.135017	-187500.015625	-187500.015625	-187500.015625	-187500.015625	-187500.015625	-187500.015625	460.000000	430.000000	1018.000000	1608034244.497441
703	11515.573242	-64.171860	-187500.015625	-187500.015625	-187500.015625	-187500.015625	-187500.015625	-187500.015625	460.000000	431.000000	1019.000000	1608034244.497443
704	11542.038086	-48.168007	-187500.015625	-187500.015625	-187500.015625	-187500.015625	-187500.015625	-187500.015625	460.000000	431.000000	1018.000000	1608034244.497445
705	11598.431641	3.531575	-187500.015625	-187500.015625	-187500.015625	-187500.015625	-187500.015625	-187500.015625	460.000000	431.000000	1018.000000	1608034244.497446
706	11595.436523	9.857119	-187500.015625	-187500.015625	-187500.015625	-187500.015625	-187500.015625	-187500.015625	460.000000	431.000000	1018.000000	1608034244.497448
707	11539.736328	-34.980480	-187500.015625	-187500.015625	-187500.015625	-187500.015625	-187500.015625	-187500.015625	460.000000	430.000000	1019.000000	1608034244.497450
708	11508.085938	-68.776314	-187500.015625	-187500.015625	-187500.015625	-187500.015625	-187500.015625	-187500.015625	460.000000	431.000000	1019.000000	1608034244.497451
709	11539.915039	-52.504246	-187500.015625	-187500.015625	-187500.015625	-187500.015625	-187500.015625	-187500.015625	460.000000	430.000000	1018.000000	1608034244.497453
710	11600.174805	-2.391637	-187500.015625	-187500.015625	-187500.015625	-187500.015625	-187500.015625	-187500.015625	460.000000	431.000000	1019.000000	1608034244.497454
711	11599.459961	3.866852	-187500.015625	-187500.015625	-187500.015625	-187500.015625	-187500.015625	-187500.015625	460.000000	431.000000	1018.000000	1608034244.497456
712	11545.971680	-36.925079	-187500.015625	-187500.015625	-187500.015625	-187500.015625	-187500.015625	-187500.015625	460.000000	430.000000	1019.000000	1608034244.497458
713	11508.533203	-72.866684	-187500.015625	-187500.015625	-187500.015625	-187500.015625	-187500.015625	-187500.015625	460.000000	431.000000	1018.000000	1608034244.497459
714	11537.277344	-58.159237	-187500.015625	-187500.015625	-187500.015625	-187500.015625	-187500.015625	-187500.015625	460.000000	431.000000	1018.000000	1608034244.497461
715	11596.822266	-10.035933	-187500.015625	-187500.015625	-187500.015625	-187500.015625	-187500.015625	-187500.015625	460.000000	430.000000	1019.000000	1608034244.497463
716	11598.096680	-1.095235	-187500.015625	-187500.015625	-187500.015625	-187500.015625	-187500.015625	-187500.015625	460.000000	431.000000	1018.000000	1608034244.497464
717	11541.009766	-42.244797	-187500.015625	-187500.015625	-187500.015625	-187500.015625	-187500.015625	-187500.015625	460.000000	430.000000	1019.000000	1608034244.497466
718	11505.694336	-76.934700	-187500.015625	-187500.015625	-187500.015625	-187500.015625	-187500.015625	-187500.015625	460.000000	431.000000	1019.000000	1608034244.497467
719	11541.613281	-55.432323	-187500.015625	-187500.015625	-187500.015625	-187500.015625	-187500.015625	-187500.015625	460.000000	430.000000	1019.000000	1608034244.497469
720	11606.612305	-1.117587	-187500.015625	-187500.015625	-187500.015625	-187500.015625	-187500.015625	-187500.015625	460.000000	430.000000	1018.000000	1608034244.497471
721	11606.031250	8.739532	-187500.015625	-187500.015625	-187500.015625	-187500.015625	-187500.015625	-187500.015625	460.000000	431.000000	1018.000000	1608034244.977303
722	11543.401367	-37.081543	-187500.015625	-187500.015625	-187500.015625	-187500.015625	-187500.015625	-187500.015625	460.000000	430.000000	1018.000000	1608034244.977408
723	11502.274414	-76.800591	-187500.015625	-187500.015625	-187500.015625	-187500.015625	-187500.015625	-187500.015625	460.000000	430.000000	1018.000000	1608034244.977410
724	11536.718750	-59.768562	-187500.015625	-187500.015625	-187500.015625	-187500.015625	-187500.015625	-187500.015625	460.000000	431.000000	1018.000000	1608034244.977412
725	11610.747070	1.743436	-187500.015625	-187500.015625	-187500.015625	-187500.015625	-187500.015625	-187500.015625	460.000000	430.000000	1019.000000	1608034244.977414
726	11618.838867	18.663706	-187500.015625	-187500.015625	-187500.015625	-187500.015625	-187500.015625	-187500.015625	460.000000	430.000000	1018.000000	1608034244.977415
727	11552.587891	-28.945509	-187500.015625	-187500.015625	-187500.015625	-187500.015625	-187500.015625	-187500.015625	460.000000	430.000000	1018.000000	1608034244.977417
728	11503.190430	-75.593597	-187500.015625	-187500.015625	-187500.015625	-187500.015625	-187500.015625	-187500.015625	460.000000	431.000000	1018.000000	1608034244.977419
729	11538.037109	-57.823959	-187500.015625	-187500.015625	-187500.015625	-187500.015625	-187500.015625	-187500.015625	460.000000	430.000000	1018.000000	1608034244.977421
730	11608.892578	-0.044703	-187500.015625	-187500.015625	-187500.015625	-187500.015625	-187500.015625	-187500.015625	460.000000	431.000000	1018.000000	1608034244.977422
731	11613.608398	14.998020	-187500.015625	-187500.015625	-187500.015625	-187500.015625	-187500.015625	-187500.015625	460.000000	431.000000	1018.000000	1608034244.977424
732	11553.437500	-31.650068	-187500.015625	-187500.015625	-187500.015625	-187500.015625	-187500.015625	-187500.015625	460.000000	430.000000	1018.000000	1608034244.977426
733	11506.454102	-77.024109	-187500.015625	-187500.015625	-187500.015625	-187500.015625	-187500.015625	-187500.015625	460.000000	430.000000	1019.000000	1608034244.977427
734	11531.689453	-65.959999	-187500.015625	-187500.015625	-187500.015625	-187500.015625	-187500.015625	-187500.015625	460.000000	431.000000	1018.000000	1608034244.977429
735	11603.058594	-6.347895	-187500.015625	-187500.015625	-187500.015625	-187500.015625	-187500.015625	-187500.015625	460.000000	430.000000	1018.000000	1608034244.977431
736	11619.196289	19.937756	-187500.015625	-187500.015625	-187500.015625	-187500.015625	-187500.015625	-187500.015625	460.000000	431.000000	1018.000000	1608034244.977432
737	11552.454102	-27.805569	-187500.015625	-187500.015625	-187500.015625	-187500.015625	-187500.015625	-187500.015625	459.000000	431.000000	1018.000000	1608034244.977434
738	11508.957031	-68.150467	-187500.015625	-187500.015625	-187500.015625	-187500.015625	-187500.015625	-187500.015625	460.000000	431.000000	1019.000000	1608034244.977436
739	11543.625000	-52.616005	-187500.015625	-187500.015625	-187500.015625	-187500.015625	-187500.015625	-187500.015625	460.000000	430.000000	1019.000000	1608034244.977437
740	11613.854492	3.509224	-187500.015625	-187500.015625	-187500.015625	-187500.015625	-187500.015625	-187500.015625	460.000000	430.000000	1019.000000	1608034244.977439
741	11622.191406	22.776426	-187500.015625	-187500.015625	-187500.015625	-187500.015625	-187500.015625	-187500.015625	460.000000	431.000000	1018.000000	1608034244.977441
742	11556.834961	-24.832787	-187500.015625	-187500.015625	-187500.015625	-187500.015625	-187500.015625	-187500.015625	460.000000	430.000000	1019.000000	1608034244.977443
743	11505.783203	-72.017319	-187500.015625	-187500.015625	-187500.015625	-187500.015625	-187500.015625	-187500.015625	460.000000	431.000000	1018.000000	1608034244.977444
744	11530.012695	-65.200035	-187500.015625	-187500.015625	-187500.015625	-187500.015625	-187500.015625	-187500.015625	460.000000	430.000000	1018.000000	1608034244.977446
745	11609.361328	-4.135073	-187500.015625	-187500.015625	-187500.015625	-187500.015625	-187500.015625	-187500.015625	460.000000	430.000000	1018.000000	1608034244.977448
746	11626.237305	23.670496	-187500.015625	-187500.015625	-187500.015625	-187500.015625	-187500.015625	-187500.015625	460.000000	430.000000	1019.000000	1608034244.977450
747	11555.583008	-26.620926	-187500.015625	-187500.015625	-187500.015625	-187500.015625	-187500.015625	-187500.015625	460.000000	430.000000	1018.000000	1608034244.977451
748	11499.346680	-79.326340	-187500.015625	-187500.015625	-187500.015625	-187500.015625	-187500.015625	-187500.015625	460.000000	431.000000	1019.000000	1608034244.977453
749	11526.146484	-70.005661	-187500.015625	-187500.015625	-187500.015625	-187500.015625	-187500.015625	-187500.015625	460.000000	431.000000	1019.000000	1608034244.977455
750	11606.612305	-3.263355	-187500.015625	-187500.015625	-187500.015625	-187500.015625	-187500.015625	-187500.015625	460.000000	430.000000	1018.000000	1608034244.977456
751	11617.966797	16.227365	-187500.015625	-187500.015625	-187500.015625	-187500.015625	-187500.015625	-187500.015625	460.000000	431.000000	1018.000000	1608034244.977458
752	11557.282227	-26.129189	-187500.015625	-187500.015625	-187500.015625	-187500.015625	-187500.015625	-187500.015625	460.000000	430.000000	1019.000000	1608034244.977460
753	11501.492188	-76.822945	-187500.015625	-187500.015625	-187500.015625	-187500.015625	-187500.015625	-187500.015625	460.000000	430.000000	1018.000000	1608034244.977462
754	11525.229492	-72.106728	-187500.015625	-187500.015625	-187500.015625	-187500.015625	-187500.015625	-187500.015625	460.000000	430.000000	1019.000000	1608034244.977463
755	11609.697266	-6.303192	-187500.015625	-187500.015625	-187500.015625	-187500.015625	-187500.015625	-187500.015625	460.000000	431.000000	1018.000000	1608034244.977465
756	11630.573242	23.759903	-187500.015625	-187500.015625	-187500.015625	-187500.015625	-187500.015625	-187500.015625	460.000000	431.000000	1018.000000	1608034244.977466
757	11556.701172	-29.884281	-187500.015625	-187500.015625	-187500.015625	-187500.015625	-187500.015625	-187500.015625	459.000000	431.000000	1018.000000	1608034244.977468
758	11497.021484	-88.959938	-187500.015625	-187500.015625	-187500.015625	-187500.015625	-187500.015625	-187500.015625	460.000000	430.000000	1018.000000	1608034244.977470
759	11525.184570	-77.806419	-187500.015625	-187500.015625	-187500.015625	-187500.015625	-187500.015625	-187500.015625	460.000000	430.000000	1018.000000	1608034244.977471
760	11606.456055	-13.813377	-187500.015625	-187500.015625	-187500.015625	-187500.015625	-187500.015625	-187500.015625	460.000000	430.000000	1019.000000	1608034244.977474
761	11624.829102	14.282764	-187500.015625	-187500.015625	-187500.015625	-187500.015625	-187500.015625	-187500.015625	460.000000	431.000000	1019.000000	1608034244.977476
762	11552.364258	-36.299232	-187500.015625	-187500.015625	-187500.015625	-187500.015625	-187500.015625	-187500.015625	460.000000	430.000000	1018.000000	1608034244.977500
763	11488.237305	-94.860802	-187500.015625	-187500.015625	-187500.015625	-187500.015625	-187500.015625	-187500.015625	460.000000	431.000000	1018.000000	1608034244.977502
764	11518.345703	-84.154312	-187500.015625	-187500.015625	-187500.015625	-187500.015625	-187500.015625	-187500.015625	460.000000	430.000000	1018.000000	1608034244.977504
765	11610.523438	-11.108816	-187500.015625	-187500.015625	-187500.015625	-187500.015625	-187500.015625	-187500.015625	460.000000	430.000000	1018.000000	1608034244.977506
766	11629.858398	18.686058	-187500.015625	-187500.015625	-187500.015625	-187500.015625	-187500.015625	-187500.015625	460.000000	430.000000	1019.000000	1608034244.977508
767	11553.437500	-34.533443	-187500.015625	-187500.015625	-187500.015625	-187500.015625	-187500.015625	-187500.015625	460.000000	430.000000	1019.000000	1608034244.977510
768	11493.802734	-86.434196	-187500.015625	-187500.015625	-187500.015625	-187500.015625	-187500.015625	-187500.015625	460.000000	431.000000	1018.000000	1608034244.977513
769	11511.505859	-82.366173	-187500.015625	-187500.015625	-187500.015625	-187500.015625	-187500.015625	-187500.015625	460.000000	430.000000	1018.000000	1608034244.977515
770	11604.555664	-12.315811	-187500.015625	-187500.015625	-187500.015625	-187500.015625	-187500.015625	-187500.015625	460.000000	430.000000	1019.000000	1608034244.977516
771	11633.322266	25.190414	-187500.015625	-187500.015625	-187500.015625	-187500.015625	-187500.015625	-187500.015625	460.000000	431.000000	1019.000000	1608034244.977518
772	11549.793945	-31.493607	-187500.015625	-187500.015625	-187500.015625	-187500.015625	-187500.015625	-187500.015625	460.000000	430.000000	1019.000000	1608034244.977520
773	11485.622070	-89.384621	-187500.015625	-187500.015625	-187500.015625	-187500.015625	-187500.015625	-187500.015625	460.000000	430.000000	1019.000000	1608034244.977521
774	11509.650391	-87.037689	-187500.015625	-187500.015625	-187500.015625	-187500.015625	-187500.015625	-187500.015625	460.000000	431.000000	1018.000000	1608034244.977523
775	11609.160156	-13.500453	-187500.015625	-187500.015625	-187500.015625	-187500.015625	-187500.015625	-187500.015625	460.000000	430.000000	1018.000000	1608034244.977525
776	11634.686523	20.720066	-187500.015625	-187500.015625	-187500.015625	-187500.015625	-187500.015625	-187500.015625	460.000000	431.000000	1018.000000	1608034244.977526
777	11552.923828	-29.571358	-187500.015625	-187500.015625	-187500.015625	-187500.015625	-187500.015625	-187500.015625	460.000000	430.000000	1018.000000	1608034244.977542
778	11479.319336	-94.302010	-187500.015625	-187500.015625	-187500.015625	-187500.015625	-187500.015625	-187500.015625	460.000000	431.000000	1018.000000	1608034244.977544
779	11504.152344	-94.570229	-187500.015625	-187500.015625	-187500.015625	-187500.015625	-187500.015625	-187500.015625	460.000000	431.000000	1018.000000	1608034244.977545
780	11612.468750	-14.327468	-187500.015625	-187500.015625	-187500.015625	-187500.015625	-187500.015625	-187500.015625	460.000000	430.000000	1018.000000	1608034244.977547
781	11649.706055	34.041706	-187500.015625	-187500.015625	-187500.015625	-187500.015625	-187500.015625	-187500.015625	460.000000	431.000000	1018.000000	1608034244.977549
782	11562.266602	-21.211805	-187500.015625	-187500.015625	-187500.015625	-187500.015625	-187500.015625	-187500.015625	459.000000	430.000000	1018.000000	1608034244.977551
783	11485.868164	-89.541084	-187500.015625	-187500.015625	-187500.015625	-187500.015625	-187500.015625	-187500.015625	460.000000	430.000000	1018.000000	1608034244.977552
784	11510.500000	-89.831657	-187500.015625	-187500.015625	-187500.015625	-187500.015625	-187500.015625	-187500.015625	460.000000	431.000000	1019.000000	1608034244.977554
785	11628.047852	-1.542270	-187500.015625	-187500.015625	-187500.015625	-187500.015625	-187500.015625	-187500.015625	460.000000	430.000000	1019.000000	1608034244.977555
786	11668.862305	50.693756	-187500.015625	-187500.015625	-187500.015625	-187500.015625	-187500.015625	-187500.015625	460.000000	430.000000	1018.000000	1608034244.977557
787	11575.565430	-6.973744	-187500.015625	-187500.015625	-187500.015625	-187500.015625	-187500.015625	-187500.015625	459.000000	431.000000	1018.000000	1608034244.977558
788	11484.482422	-86.076569	-187500.015625	-187500.015625	-187500.015625	-187500.015625	-187500.015625	-187500.015625	460.000000	431.000000	1018.000000	1608034244.977560
789	11507.884766	-86.233025	-187500.015625	-187500.015625	-187500.015625	-187500.015625	-187500.015625	-187500.015625	460.000000	431.000000	1019.000000	1608034244.977562
790	11630.304688	3.665686	-187500.015625	-187500.015625	-187500.015625	-187500.015625	-187500.015625	-187500.015625	460.000000	430.000000	1019.000000	1608034244.977563
791	11680.685547	61.154369	-187500.015625	-187500.015625	-187500.015625	-187500.015625	-187500.015625	-187500.015625	460.000000	430.000000	1018.000000	1608034244.977566
792	11585.915039	-0.379980	-187500.015625	-187500.015625	-187500.015625	-187500.015625	-187500.015625	-187500.015625	460.000000	430.000000	1019.000000	1608034244.977567
793	11490.897461	-84.869568	-187500.015625	-187500.015625	-187500.015625	-187500.015625	-187500.015625	-187500.015625	460.000000	431.000000	1019.000000	1608034244.977569
794	11504.353516	-94.480820	-187500.015625	-187500.015625	-187500.015625	-187500.015625	-187500.015625	-187500.015625	460.000000	430.000000	1018.000000	1608034244.977571
795	11628.002930	-8.337200	-187500.015625	-187500.015625	-187500.015625	-187500.015625	-187500.015625	-187500.015625	460.000000	430.000000	1018.000000	1608034244.977572
796	11688.017578	61.154369	-187500.015625	-187500.015625	-187500.015625	-187500.015625	-187500.015625	-187500.015625	460.000000	431.000000	1018.000000	1608034244.977574
797	11593.246094	9.052456	-187500.015625	-187500.015625	-187500.015625	-187500.015625	-187500.015625	-187500.015625	459.000000	430.000000	1018.000000	1608034244.977575
798	11482.694336	-85.294250	-187500.015625	-187500.015625	-187500.015625	-187500.015625	-187500.015625	-187500.015625	460.000000	431.000000	1018.000000	1608034244.977577
799	11492.796875	-101.029884	-187500.015625	-187500.015625	-187500.015625	-187500.015625	-187500.015625	-187500.015625	460.000000	430.000000	1018.000000	1608034244.977579
800	11639.246094	1.586974	-187500.015625	-187500.015625	-187500.015625	-187500.015625	-187500.015625	-187500.015625	460.000000	430.000000	1018.000000	1608034244.977580
801	11716.985352	84.511940	-187500.015625	-187500.015625	-187500.015625	-187500.015625	-187500.015625	-187500.015625	460.000000	431.000000	1018.000000	1608034244.977582
802	11605.717773	23.514034	-187500.015625	-187500.015625	-187500.015625	-187500.015625	-187500.015625	-187500.015625	459.000000	430.000000	1019.000000	1608034244.977584
803	11466.980469	-88.490555	-187500.015625	-187500.015625	-187500.015625	-187500.015625	-187500.015625	-187500.015625	460.000000	430.000000	1019.000000	1608034244.977585
804	11464.879883	-116.318474	-187500.015625	-187500.015625	-187500.015625	-187500.015625	-187500.015625	-187500.015625	460.000000	430.000000	1018.000000	1608034244.977587
805	11639.491211	1.296401	-187500.015625	-187500.015625	-187500.015625	-187500.015625	-187500.015625	-187500.015625	461.000000	430.000000	1019.000000	1608034244.977588
806	11748.970703	107.310722	-187500.015625	-187500.015625	-187500.015625	-187500.015625	-187500.015625	-187500.015625	460.000000	431.000000	1018.000000	1608034244.977590
807	11625.991211	44.949356	-187500.015625	-187500.015625	-187500.015625	-187500.015625	-187500.015625	-187500.015625	460.000000	430.000000	1018.000000	1608034244.977592
808	11437.029297	-100.851067	-187500.015625	-187500.015625	-187500.015625	-187500.015625	-187500.015625	-187500.015625	459.000000	431.000000	1018.000000	1608034244.977593
809	11376.076172	-179.752716	-187500.015625	-187500.015625	-187500.015625	-187500.015625	-187500.015625	-187500.015625	460.000000	430.000000	1018.000000	1608034244.977595
810	11645.772461	1.095235	-187500.015625	-187500.015625	-187500.015625	-187500.015625	-187500.015625	-187500.015625	461.000000	430.000000	1017.000000	1608034244.977596
811	11827.157227	153.422363	-187500.015625	-187500.015625	-187500.015625	-187500.015625	-187500.015625	-187500.015625	460.000000	430.000000	1019.000000	1608034244.977598
812	11698.097656	100.985176	-187500.015625	-187500.015625	-187500.015625	-187500.015625	-187500.015625	-187500.015625	459.000000	430.000000	1018.000000	1608034244.977600
813	11422.411133	-98.839409	-187500.015625	-187500.015625	-187500.015625	-187500.015625	-187500.015625	-187500.015625	458.000000	430.000000	1018.000000	1608034244.977601
814	11225.023438	-293.634857	-187500.015625	-187500.015625	-187500.015625	-187500.015625	-187500.015625	-187500.015625	460.000000	431.000000	1018.000000	1608034244.977603
815	11549.503906	-87.082390	-183766.625000	-187500.015625	-187500.015625	-187500.015625	-187500.015625	-187500.015625	462.000000	429.000000	1018.000000	1608034244.977606
816	11913.054688	205.099594	-187500.015625	-187500.015625	-187500.015625	-187500.015625	-187500.015625	-187500.015625	461.000000	430.000000	1018.000000	1608034244.977607
817	11797.608398	172.622513	-187500.015625	-187500.015625	-187500.015625	-187500.015625	-187500.015625	-187500.015625	460.000000	430.000000	1019.000000	1608034244.977609
818	11455.134766	-64.931816	-187500.015625	-187500.015625	-187500.015625	-187500.015625	-187500.015625	-187500.015625	459.000000	430.000000	1019.000000	1608034244.977610
819	11189.170898	-314.667847	-187500.015625	-187500.015625	-187500.015625	-187500.015625	-187500.015625	-187500.015625	460.000000	430.000000	1018.000000	1608034244.977612
820	11507.772461	-126.242645	-182598.093750	-187500.015625	-187500.015625	-187500.015625	-187500.015625	-187500.015625	461.000000	431.000000	1018.000000	1608034244.977614
821	11910.998047	197.298843	-187500.015625	-187500.015625	-187500.015625	-187500.015625	-187500.015625	-187500.015625	461.000000	431.000000	1019.000000	1608034244.977615
822	11803.508789	176.534073	-187500.015625	-187500.015625	-187500.015625	-187500.015625	-187500.015625	-187500.015625	459.000000	429.000000	1019.000000	1608034244.977617
823	11467.606445	-51.297253	-187500.015625	-187500.015625	-187500.015625	-187500.015625	-187500.015625	-187500.015625	459.000000	430.000000	1019.000000	1608034244.977618
824	11186.332031	-309.839874	-187500.015625	-187500.015625	-187500.015625	-187500.015625	-187500.015625	-187500.015625	460.000000	431.000000	1018.000000	1608034244.977620
825	11496.216797	-131.897644	-180728.218750	-187500.015625	-187500.015625	-187500.015625	-187500.015625	-187500.015625	461.000000	430.000000	1018.000000	1608034244.977622
826	11925.035156	213.928543	-187500.015625	-187500.015625	-187500.015625	-187500.015625	-187500.015625	-187500.015625	460.000000	431.000000	1018.000000	1608034244.977623
827	11817.970703	192.135590	-187500.015625	-187500.015625	-187500.015625	-187500.015625	-187500.015625	-187500.015625	459.000000	431.000000	1019.000000	1608034244.977625
828	11470.579102	-51.006680	-187500.015625	-187500.015625	-187500.015625	-187500.015625	-187500.015625	-187500.015625	458.000000	430.000000	1019.000000	1608034244.977626
829	11185.997070	-313.796143	-187500.015625	-187500.015625	-187500.015625	-187500.015625	-187500.015625	-187500.015625	460.000000	430.000000	1018.000000	1608034244.977628
830	11484.348633	-146.716843	-180588.765625	-187500.015625	-187500.015625	-187500.015625	-187500.015625	-187500.015625	461.000000	429.000000	1018.000000	1608034244.977630
831	11918.798828	201.232742	-187500.015625	-187500.015625	-187500.015625	-187500.015625	-187500.015625	-187500.015625	461.000000	430.000000	1018.000000	1608034244.977631
832	11821.613281	188.961639	-187500.015625	-187500.015625	-187500.015625	-187500.015625	-187500.015625	-187500.015625	459.000000	430.000000	1018.000000	1608034244.977633
833	11482.493164	-39.540234	-187500.015625	-187500.015625	-187500.015625	-187500.015625	-187500.015625	-187500.015625	458.000000	431.000000	1018.000000	1608034244.977634
834	11194.937500	-302.664948	-187500.015625	-187500.015625	-187500.015625	-187500.015625	-187500.015625	-187500.015625	460.000000	430.000000	1018.000000	1608034244.977636
835	11480.056641	-146.850952	-181290.328125	-187500.015625	-187500.015625	-187500.015625	-187500.015625	-187500.015625	461.000000	429.000000	1019.000000	1608034244.977638
836	11913.613281	197.052979	-187500.015625	-187500.015625	-187500.015625	-187500.015625	-187500.015625	-187500.015625	461.000000	430.000000	1018.000000	1608034244.977639
837	11823.156250	189.229858	-187500.015625	-187500.015625	-187500.015625	-187500.015625	-187500.015625	-187500.015625	460.000000	430.000000	1018.000000	1608034244.977641
838	11483.901367	-39.026146	-187500.015625	-187500.015625	-187500.015625	-187500.015625	-187500.015625	-187500.015625	458.000000	431.000000	1018.000000	1608034244.977644
839	11195.183594	-300.541534	-187500.015625	-187500.015625	-187500.015625	-187500.015625	-187500.015625	-187500.015625	460.000000	431.000000	1019.000000	1608034244.977646
840	11470.758789	-149.555511	-181297.406250	-187500.015625	-187500.015625	-187500.015625	-187500.015625	-187500.015625	462.000000	430.000000	1019.000000	1608034244.977648
841	11909.925781	201.210403	-187500.015625	-187500.015625	-187500.015625	-187500.015625	-187500.015625	-187500.015625	461.000000	431.000000	1019.000000	1608034245.456831
842	11826.486328	198.729355	-187500.015625	-187500.015625	-187500.015625	-187500.015625	-187500.015625	-187500.015625	460.000000	430.000000	1019.000000	1608034245.457051
843	11483.856445	-35.785141	-187500.015625	-187500.015625	-187500.015625	-187500.015625	-187500.015625	-187500.015625	459.000000	431.000000	1017.000000	1608034245.457116
844	11194.378906	-295.959442	-187500.015625	-187500.015625	-187500.015625	-187500.015625	-187500.015625	-187500.015625	460.000000	431.000000	1018.000000	1608034245.457701
845	11459.493164	-154.025864	-181715.359375	-187500.015625	-187500.015625	-187500.015625	-187500.015625	-187500.015625	461.000000	430.000000	1019.000000	1608034245.457711
846	11897.520508	189.542786	-187500.015625	-187500.015625	-187500.015625	-187500.015625	-187500.015625	-187500.015625	461.000000	431.000000	1018.000000	1608034245.457721
847	11822.195312	189.542786	-187500.015625	-187500.015625	-187500.015625	-187500.015625	-187500.015625	-187500.015625	460.000000	429.000000	1019.000000	1608034245.457730
848	11486.874023	-33.952297	-187500.015625	-187500.015625	-187500.015625	-187500.015625	-187500.015625	-187500.015625	459.000000	430.000000	1019.000000	1608034245.457738
849	11192.389648	-299.312195	-187500.015625	-187500.015625	-187500.015625	-187500.015625	-187500.015625	-187500.015625	460.000000	431.000000	1019.000000	1608034245.457748
850	11447.020508	-170.722610	-181580.890625	-187500.015625	-187500.015625	-187500.015625	-187500.015625	-187500.015625	461.000000	430.000000	1019.000000	1608034245.457757
851	11895.016602	180.847961	-187500.015625	-187500.015625	-187500.015625	-187500.015625	-187500.015625	-187500.015625	461.000000	430.000000	1019.000000	1608034245.457766
852	11829.838867	193.141418	-187500.015625	-187500.015625	-187500.015625	-187500.015625	-187500.015625	-187500.015625	460.000000	430.000000	1019.000000	1608034245.457775
853	11495.568359	-29.481951	-187500.015625	-187500.015625	-187500.015625	-187500.015625	-187500.015625	-187500.015625	459.000000	430.000000	1018.000000	1608034245.457785
854	11195.719727	-297.814636	-187500.015625	-187500.015625	-187500.015625	-187500.015625	-187500.015625	-187500.015625	460.000000	431.000000	1019.000000	1608034245.457794
855	11436.583008	-175.729416	-182029.218750	-187500.015625	-187500.015625	-187500.015625	-187500.015625	-187500.015625	461.000000	430.000000	1019.000000	1608034245.457802
856	11886.299805	177.159927	-187500.015625	-187500.015625	-187500.015625	-187500.015625	-187500.015625	-187500.015625	461.000000	431.000000	1018.000000	1608034245.457811
857	11827.783203	191.509735	-187500.015625	-187500.015625	-187500.015625	-187500.015625	-187500.015625	-187500.015625	459.000000	430.000000	1019.000000	1608034245.457821
858	11491.232422	-34.667553	-187500.015625	-187500.015625	-187500.015625	-187500.015625	-187500.015625	-187500.015625	459.000000	431.000000	1018.000000	1608034245.457830
859	11201.754883	-293.120758	-187500.015625	-187500.015625	-187500.015625	-187500.015625	-187500.015625	-187500.015625	460.000000	431.000000	1018.000000	1608034245.457839
860	11436.068359	-176.154099	-182828.359375	-187500.015625	-187500.015625	-187500.015625	-187500.015625	-187500.015625	461.000000	430.000000	1019.000000	1608034245.457848
861	11882.276367	172.421356	-187500.015625	-187500.015625	-187500.015625	-187500.015625	-187500.015625	-187500.015625	461.000000	431.000000	1018.000000	1608034245.457870
862	11833.527344	195.622467	-187500.015625	-187500.015625	-187500.015625	-187500.015625	-187500.015625	-187500.015625	460.000000	429.000000	1019.000000	1608034245.457880
863	11506.275391	-22.999945	-187500.015625	-187500.015625	-187500.015625	-187500.015625	-187500.015625	-187500.015625	459.000000	430.000000	1019.000000	1608034245.457888
864	11207.946289	-285.699982	-187500.015625	-187500.015625	-187500.015625	-187500.015625	-187500.015625	-187500.015625	460.000000	431.000000	1019.000000	1608034245.457898
865	11421.696289	-185.877106	-182644.640625	-187500.015625	-187500.015625	-187500.015625	-187500.015625	-187500.015625	461.000000	431.000000	1018.000000	1608034245.457906
866	11877.739258	170.655563	-187500.015625	-187500.015625	-187500.015625	-187500.015625	-187500.015625	-187500.015625	461.000000	431.000000	1018.000000	1608034245.457916
867	11833.147461	193.119064	-187500.015625	-187500.015625	-187500.015625	-187500.015625	-187500.015625	-187500.015625	460.000000	430.000000	1018.000000	1608034245.457924
868	11509.203125	-22.284689	-187500.015625	-187500.015625	-187500.015625	-187500.015625	-187500.015625	-187500.015625	459.000000	430.000000	1018.000000	1608034245.457934
869	11242.323242	-258.274384	-187500.015625	-187500.015625	-187500.015625	-187500.015625	-187500.015625	-187500.015625	460.000000	431.000000	1018.000000	1608034245.457943
870	11450.194336	-158.965607	-187500.015625	-187500.015625	-187500.015625	-187500.015625	-187500.015625	-187500.015625	461.000000	430.000000	1018.000000	1608034245.457952
871	11836.902344	142.425308	-187500.015625	-187500.015625	-187500.015625	-187500.015625	-187500.015625	-187500.015625	461.000000	430.000000	1019.000000	1608034245.457961
872	11782.789062	157.289215	-187500.015625	-187500.015625	-187500.015625	-187500.015625	-187500.015625	-187500.015625	460.000000	430.000000	1019.000000	1608034245.457970
873	11490.830078	-42.468311	-187500.015625	-187500.015625	-187500.015625	-187500.015625	-187500.015625	-187500.015625	459.000000	431.000000	1018.000000	1608034245.457979
874	11297.041016	-222.757477	-187500.015625	-187500.015625	-187500.015625	-187500.015625	-187500.015625	-187500.015625	460.000000	431.000000	1018.000000	1608034245.457989
875	11516.825195	-103.197998	-187500.015625	-187500.015625	-187500.015625	-187500.015625	-187500.015625	-187500.015625	461.000000	430.000000	1018.000000	1608034245.457997
876	11797.294922	121.772301	-187500.015625	-187500.015625	-187500.015625	-187500.015625	-187500.015625	-187500.015625	460.000000	430.000000	1018.000000	1608034245.458006
877	11719.779297	114.530334	-187500.015625	-187500.015625	-187500.015625	-187500.015625	-187500.015625	-187500.015625	460.000000	430.000000	1018.000000	1608034245.458016
878	11474.916016	-59.880322	-187500.015625	-187500.015625	-187500.015625	-187500.015625	-187500.015625	-187500.015625	459.000000	431.000000	1019.000000	1608034245.458025
879	11361.011719	-177.338730	-187500.015625	-187500.015625	-187500.015625	-187500.015625	-187500.015625	-187500.015625	460.000000	431.000000	1018.000000	1608034245.458033
880	11558.779297	-64.373024	-187500.015625	-187500.015625	-187500.015625	-187500.015625	-187500.015625	-187500.015625	461.000000	430.000000	1017.000000	1608034245.458043
881	11768.438477	107.824814	-187500.015625	-187500.015625	-187500.015625	-187500.015625	-187500.015625	-187500.015625	460.000000	430.000000	1019.000000	1608034245.458053
882	11692.242188	93.072662	-187500.015625	-187500.015625	-187500.015625	-187500.015625	-187500.015625	-187500.015625	459.000000	430.000000	1018.000000	1608034245.458062
883	11484.571289	-60.193245	-187500.015625	-187500.015625	-187500.015625	-187500.015625	-187500.015625	-187500.015625	459.000000	429.000000	1019.000000	1608034245.458071
884	11403.748047	-148.147354	-187500.015625	-187500.015625	-187500.015625	-187500.015625	-187500.015625	-187500.015625	460.000000	430.000000	1018.000000	1608034245.458080
885	11565.752930	-56.751076	-187500.015625	-187500.015625	-187500.015625	-187500.015625	-187500.015625	-187500.015625	460.000000	431.000000	1017.000000	1608034245.458093
886	11742.644531	92.893845	-187500.015625	-187500.015625	-187500.015625	-187500.015625	-187500.015625	-187500.015625	460.000000	431.000000	1017.000000	1608034245.458102
887	11673.085938	79.929832	-187500.015625	-187500.015625	-187500.015625	-187500.015625	-187500.015625	-187500.015625	459.000000	430.000000	1018.000000	1608034245.458111
888	11487.678711	-59.813267	-187500.015625	-187500.015625	-187500.015625	-187500.015625	-187500.015625	-187500.015625	459.000000	430.000000	1018.000000	1608034245.458120
889	11427.575195	-130.556534	-187500.015625	-187500.015625	-187500.015625	-187500.015625	-187500.015625	-187500.015625	460.000000	431.000000	1019.000000	1608034245.458129
890	11570.469727	-47.028069	-187500.015625	-187500.015625	-187500.015625	-187500.015625	-187500.015625	-187500.015625	460.000000	430.000000	1018.000000	1608034245.458138
891	11718.818359	79.438095	-187500.015625	-187500.015625	-187500.015625	-187500.015625	-187500.015625	-187500.015625	460.000000	430.000000	1018.000000	1608034245.458147
892	11653.461914	63.523655	-187500.015625	-187500.015625	-187500.015625	-187500.015625	-187500.015625	-187500.015625	459.000000	431.000000	1018.000000	1608034245.458156
893	11488.930664	-62.271957	-187500.015625	-187500.015625	-187500.015625	-187500.015625	-187500.015625	-187500.015625	459.000000	430.000000	1019.000000	1608034245.458166
894	11434.883789	-128.947205	-187500.015625	-187500.015625	-187500.015625	-187500.015625	-187500.015625	-187500.015625	460.000000	431.000000	1019.000000	1608034245.458174
895	11571.073242	-46.245758	-187500.015625	-187500.015625	-187500.015625	-187500.015625	-187500.015625	-187500.015625	461.000000	431.000000	1018.000000	1608034245.458183
896	11707.374023	72.129074	-187500.015625	-187500.015625	-187500.015625	-187500.015625	-187500.015625	-187500.015625	460.000000	431.000000	1018.000000	1608034245.458192
897	11643.112305	49.933796	-187500.015625	-187500.015625	-187500.015625	-187500.015625	-187500.015625	-187500.015625	459.000000	431.000000	1018.000000	1608034245.458202
898	11492.796875	-63.635414	-187500.015625	-187500.015625	-187500.015625	-187500.015625	-187500.015625	-187500.015625	459.000000	430.000000	1018.000000	1608034245.458210
899	11451.536133	-111.177574	-187500.015625	-187500.015625	-187500.015625	-187500.015625	-187500.015625	-187500.015625	460.000000	431.000000	1018.000000	1608034245.458219
900	11573.128906	-36.679211	-187500.015625	-187500.015625	-187500.015625	-187500.015625	-187500.015625	-187500.015625	460.000000	429.000000	1019.000000	1608034245.458229
901	11693.985352	69.424515	-187500.015625	-187500.015625	-187500.015625	-187500.015625	-187500.015625	-187500.015625	460.000000	431.000000	1019.000000	1608034245.458238
902	11638.016602	54.270035	-187500.015625	-187500.015625	-187500.015625	-187500.015625	-187500.015625	-187500.015625	460.000000	430.000000	1018.000000	1608034245.458247
903	11488.729492	-60.707336	-187500.015625	-187500.015625	-187500.015625	-187500.015625	-187500.015625	-187500.015625	459.000000	430.000000	1018.000000	1608034245.458256
904	11438.437500	-120.721771	-187500.015625	-187500.015625	-187500.015625	-187500.015625	-187500.015625	-187500.015625	460.000000	430.000000	1019.000000	1608034245.458265
905	11571.028320	-40.791931	-187500.015625	-187500.015625	-187500.015625	-187500.015625	-187500.015625	-187500.015625	460.000000	430.000000	1018.000000	1608034245.458274
906	11709.944336	76.733536	-187500.015625	-187500.015625	-187500.015625	-187500.015625	-187500.015625	-187500.015625	460.000000	431.000000	1018.000000	1608034245.458283
907	11655.048828	64.574188	-187500.015625	-187500.015625	-187500.015625	-187500.015625	-187500.015625	-187500.015625	460.000000	430.000000	1018.000000	1608034245.458292
908	11503.481445	-49.866741	-187500.015625	-187500.015625	-187500.015625	-187500.015625	-187500.015625	-187500.015625	460.000000	430.000000	1019.000000	1608034245.458305
909	11449.859375	-114.150352	-187500.015625	-187500.015625	-187500.015625	-187500.015625	-187500.015625	-187500.015625	460.000000	431.000000	1019.000000	1608034245.458314
910	11565.596680	-45.798721	-187500.015625	-187500.015625	-187500.015625	-187500.015625	-187500.015625	-187500.015625	461.000000	429.000000	1019.000000	1608034245.458323
911	11691.862305	63.009567	-187500.015625	-187500.015625	-187500.015625	-187500.015625	-187500.015625	-187500.015625	460.000000	431.000000	1019.000000	1608034245.458333
912	11638.285156	46.804550	-187500.015625	-187500.015625	-187500.015625	-187500.015625	-187500.015625	-187500.015625	460.000000	430.000000	1018.000000	1608034245.458342
913	11507.683594	-52.012508	-187500.015625	-187500.015625	-187500.015625	-187500.015625	-187500.015625	-187500.015625	460.000000	430.000000	1018.000000	1608034245.458351
914	11466.735352	-103.242706	-187500.015625	-187500.015625	-187500.015625	-187500.015625	-187500.015625	-187500.015625	460.000000	431.000000	1018.000000	1608034245.458360
915	11574.537109	-37.796799	-187500.015625	-187500.015625	-187500.015625	-187500.015625	-187500.015625	-187500.015625	460.000000	430.000000	1017.000000	1608034245.458369
916	11689.604492	62.920158	-187500.015625	-187500.015625	-187500.015625	-187500.015625	-187500.015625	-187500.015625	460.000000	430.000000	1018.000000	1608034245.458378
917	11645.548828	53.912407	-187500.015625	-187500.015625	-187500.015625	-187500.015625	-187500.015625	-187500.015625	459.000000	430.000000	1018.000000	1608034245.458387
918	11516.244141	-47.005718	-187500.015625	-187500.015625	-187500.015625	-187500.015625	-187500.015625	-187500.015625	459.000000	430.000000	1019.000000	1608034245.458396
919	11470.802734	-101.119286	-187500.015625	-187500.015625	-187500.015625	-187500.015625	-187500.015625	-187500.015625	460.000000	430.000000	1018.000000	1608034245.458405
920	11574.157227	-38.154427	-187500.015625	-187500.015625	-187500.015625	-187500.015625	-187500.015625	-187500.015625	460.000000	430.000000	1018.000000	1608034245.458414
921	11683.458008	55.387619	-187500.015625	-187500.015625	-187500.015625	-187500.015625	-187500.015625	-187500.015625	460.000000	430.000000	1019.000000	1608034245.458423
922	11640.363281	47.519806	-187500.015625	-187500.015625	-187500.015625	-187500.015625	-187500.015625	-187500.015625	460.000000	430.000000	1018.000000	1608034245.458432
923	11516.377930	-47.788029	-187500.015625	-187500.015625	-187500.015625	-187500.015625	-187500.015625	-187500.015625	460.000000	429.000000	1019.000000	1608034245.458441
924	11472.144531	-97.967690	-187500.015625	-187500.015625	-187500.015625	-187500.015625	-187500.015625	-187500.015625	460.000000	431.000000	1018.000000	1608034245.458450
925	11569.106445	-37.886204	-187500.015625	-187500.015625	-187500.015625	-187500.015625	-187500.015625	-187500.015625	460.000000	430.000000	1019.000000	1608034245.458459
926	11676.841797	53.554779	-187500.015625	-187500.015625	-187500.015625	-187500.015625	-187500.015625	-187500.015625	460.000000	431.000000	1017.000000	1608034245.458469
927	11636.518555	43.340031	-187500.015625	-187500.015625	-187500.015625	-187500.015625	-187500.015625	-187500.015625	460.000000	430.000000	1018.000000	1608034245.458484
928	11517.361328	-47.765675	-187500.015625	-187500.015625	-187500.015625	-187500.015625	-187500.015625	-187500.015625	460.000000	431.000000	1018.000000	1608034245.458494
929	11477.977539	-93.005608	-187500.015625	-187500.015625	-187500.015625	-187500.015625	-187500.015625	-187500.015625	460.000000	431.000000	1019.000000	1608034245.458503
930	11566.982422	-40.747231	-187500.015625	-187500.015625	-187500.015625	-187500.015625	-187500.015625	-187500.015625	460.000000	430.000000	1019.000000	1608034245.458512
931	11663.966797	44.077637	-187500.015625	-187500.015625	-187500.015625	-187500.015625	-187500.015625	-187500.015625	460.000000	430.000000	1018.000000	1608034245.458526
932	11625.276367	38.042667	-187500.015625	-187500.015625	-187500.015625	-187500.015625	-187500.015625	-187500.015625	460.000000	430.000000	1018.000000	1608034245.458535
933	11515.193359	-43.563549	-187500.015625	-187500.015625	-187500.015625	-187500.015625	-187500.015625	-187500.015625	460.000000	430.000000	1018.000000	1608034245.458544
934	11472.725586	-92.670326	-187500.015625	-187500.015625	-187500.015625	-187500.015625	-187500.015625	-187500.015625	460.000000	431.000000	1018.000000	1608034245.458554
935	11561.082031	-42.378906	-187500.015625	-187500.015625	-187500.015625	-187500.015625	-187500.015625	-187500.015625	460.000000	430.000000	1018.000000	1608034245.458563
936	11658.110352	37.528576	-187500.015625	-187500.015625	-187500.015625	-187500.015625	-187500.015625	-187500.015625	460.000000	430.000000	1019.000000	1608034245.458572
937	11621.699219	29.325487	-187500.015625	-187500.015625	-187500.015625	-187500.015625	-187500.015625	-187500.015625	460.000000	431.000000	1018.000000	1608034245.458580
938	11511.259766	-49.442059	-187500.015625	-187500.015625	-187500.015625	-187500.015625	-187500.015625	-187500.015625	460.000000	429.000000	1018.000000	1608034245.458590
939	11467.382812	-95.352539	-187500.015625	-187500.015625	-187500.015625	-187500.015625	-187500.015625	-187500.015625	460.000000	431.000000	1017.000000	1608034245.458599
940	11554.264648	-44.390564	-187500.015625	-187500.015625	-187500.015625	-187500.015625	-187500.015625	-187500.015625	460.000000	430.000000	1018.000000	1608034245.458608
941	11657.775391	42.356556	-187500.015625	-187500.015625	-187500.015625	-187500.015625	-187500.015625	-187500.015625	460.000000	430.000000	1018.000000	1608034245.458617
942	11628.002930	41.350727	-187500.015625	-187500.015625	-187500.015625	-187500.015625	-187500.015625	-187500.015625	460.000000	431.000000	1018.000000	1608034245.458626
943	11515.573242	-43.272976	-187500.015625	-187500.015625	-187500.015625	-187500.015625	-187500.015625	-187500.015625	460.000000	430.000000	1018.000000	1608034245.458635
944	11466.600586	-96.470123	-187500.015625	-187500.015625	-187500.015625	-187500.015625	-187500.015625	-187500.015625	460.000000	431.000000	1019.000000	1608034245.458644
945	11549.526367	-48.995022	-187500.015625	-187500.015625	-187500.015625	-187500.015625	-187500.015625	-187500.015625	460.000000	430.000000	1019.000000	1608034245.458653
946	11653.908203	40.836636	-187500.015625	-187500.015625	-187500.015625	-187500.015625	-187500.015625	-187500.015625	460.000000	430.000000	1018.000000	1608034245.458662
947	11625.410156	39.987270	-187500.015625	-187500.015625	-187500.015625	-187500.015625	-187500.015625	-187500.015625	460.000000	430.000000	1019.000000	1608034245.458671
948	11515.416992	-43.876472	-187500.015625	-187500.015625	-187500.015625	-187500.015625	-187500.015625	-187500.015625	460.000000	430.000000	1017.000000	1608034245.458680
949	11468.724609	-96.313660	-187500.015625	-187500.015625	-187500.015625	-187500.015625	-187500.015625	-187500.015625	460.000000	431.000000	1018.000000	1608034245.458689
950	11545.882812	-51.990154	-187500.015625	-187500.015625	-187500.015625	-187500.015625	-187500.015625	-187500.015625	460.000000	430.000000	1018.000000	1608034245.458699
951	11645.727539	32.499435	-187500.015625	-187500.015625	-187500.015625	-187500.015625	-187500.015625	-187500.015625	460.000000	430.000000	1019.000000	1608034245.458708
952	11623.890625	36.634506	-187500.015625	-187500.015625	-187500.015625	-187500.015625	-187500.015625	-187500.015625	460.000000	430.000000	1018.000000	1608034245.458716
953	11516.981445	-42.378906	-187500.015625	-187500.015625	-187500.015625	-187500.015625	-187500.015625	-187500.015625	460.000000	430.000000	1018.000000	1608034245.458725
954	11471.317383	-89.429329	-187500.015625	-187500.015625	-187500.015625	-187500.015625	-187500.015625	-187500.015625	460.000000	430.000000	1019.000000	1608034245.458739
955	11553.527344	-41.976574	-187500.015625	-187500.015625	-187500.015625	-187500.015625	-187500.015625	-187500.015625	460.000000	430.000000	1018.000000	1608034245.458748
956	11655.115234	41.261318	-187500.015625	-187500.015625	-187500.015625	-187500.015625	-187500.015625	-187500.015625	460.000000	431.000000	1018.000000	1608034245.458757
957	11630.260742	39.808456	-187500.015625	-187500.015625	-187500.015625	-187500.015625	-187500.015625	-187500.015625	460.000000	430.000000	1019.000000	1608034245.458766
958	11526.526367	-37.014488	-187500.015625	-187500.015625	-187500.015625	-187500.015625	-187500.015625	-187500.015625	460.000000	430.000000	1019.000000	1608034245.458775
959	11479.967773	-87.015335	-187500.015625	-187500.015625	-187500.015625	-187500.015625	-187500.015625	-187500.015625	460.000000	431.000000	1019.000000	1608034245.458785
960	11553.638672	-47.318642	-187500.015625	-187500.015625	-187500.015625	-187500.015625	-187500.015625	-187500.015625	460.000000	430.000000	1018.000000	1608034245.458793
961	11664.346680	42.155388	-187500.015625	-187500.015625	-187500.015625	-187500.015625	-187500.015625	-187500.015625	460.000000	431.000000	1018.000000	1608034245.937217
962	11646.041016	49.084431	-187500.015625	-187500.015625	-187500.015625	-187500.015625	-187500.015625	-187500.015625	460.000000	430.000000	1018.000000	1608034245.937310
963	11524.872070	-41.596596	-187500.015625	-187500.015625	-187500.015625	-187500.015625	-187500.015625	-187500.015625	459.000000	430.000000	1018.000000	1608034245.937344
964	11466.846680	-102.996834	-187500.015625	-187500.015625	-187500.015625	-187500.015625	-187500.015625	-187500.015625	460.000000	431.000000	1019.000000	1608034245.937382
965	11548.609375	-57.734554	-187500.015625	-187500.015625	-187500.015625	-187500.015625	-187500.015625	-187500.015625	460.000000	430.000000	1019.000000	1608034245.937407
966	11663.519531	37.282707	-187500.015625	-187500.015625	-187500.015625	-187500.015625	-187500.015625	-187500.015625	460.000000	430.000000	1018.000000	1608034245.937420
967	11643.112305	42.490665	-187500.015625	-187500.015625	-187500.015625	-187500.015625	-187500.015625	-187500.015625	460.000000	430.000000	1019.000000	1608034245.937440
968	11527.218750	-41.663651	-187500.015625	-187500.015625	-187500.015625	-187500.015625	-187500.015625	-187500.015625	460.000000	430.000000	1019.000000	1608034245.937442
969	11470.221680	-98.057098	-187500.015625	-187500.015625	-187500.015625	-187500.015625	-187500.015625	-187500.015625	460.000000	431.000000	1019.000000	1608034245.937444
970	11544.384766	-56.974594	-187500.015625	-187500.015625	-187500.015625	-187500.015625	-187500.015625	-187500.015625	460.000000	430.000000	1019.000000	1608034245.937446
971	11654.847656	36.835674	-187500.015625	-187500.015625	-187500.015625	-187500.015625	-187500.015625	-187500.015625	460.000000	430.000000	1019.000000	1608034245.937449
972	11640.877930	48.883263	-187500.015625	-187500.015625	-187500.015625	-187500.015625	-187500.015625	-187500.015625	460.000000	430.000000	1018.000000	1608034245.937451
973	11530.772461	-31.538311	-187500.015625	-187500.015625	-187500.015625	-187500.015625	-187500.015625	-187500.015625	460.000000	430.000000	1019.000000	1608034245.937453
974	11474.177734	-91.351578	-187500.015625	-187500.015625	-187500.015625	-187500.015625	-187500.015625	-187500.015625	460.000000	431.000000	1018.000000	1608034245.937455
975	11546.039062	-53.353611	-187500.015625	-187500.015625	-187500.015625	-187500.015625	-187500.015625	-187500.015625	460.000000	430.000000	1019.000000	1608034245.937458
976	11654.131836	39.540234	-187500.015625	-187500.015625	-187500.015625	-187500.015625	-187500.015625	-187500.015625	460.000000	430.000000	1019.000000	1608034245.937460
977	11639.178711	48.860912	-187500.015625	-187500.015625	-187500.015625	-187500.015625	-187500.015625	-187500.015625	460.000000	430.000000	1019.000000	1608034245.937462
978	11528.493164	-36.746265	-187500.015625	-187500.015625	-187500.015625	-187500.015625	-187500.015625	-187500.015625	460.000000	430.000000	1018.000000	1608034245.937466
979	11475.318359	-93.698509	-187500.015625	-187500.015625	-187500.015625	-187500.015625	-187500.015625	-187500.015625	460.000000	430.000000	1018.000000	1608034245.937468
980	11546.418945	-54.895882	-187500.015625	-187500.015625	-187500.015625	-187500.015625	-187500.015625	-187500.015625	460.000000	430.000000	1018.000000	1608034245.937471
981	11660.926758	44.368210	-187500.015625	-187500.015625	-187500.015625	-187500.015625	-187500.015625	-187500.015625	460.000000	430.000000	1019.000000	1608034245.937473
982	11650.399414	58.606274	-187500.015625	-187500.015625	-187500.015625	-187500.015625	-187500.015625	-187500.015625	460.000000	430.000000	1018.000000	1608034245.937475
983	11539.713867	-25.279821	-187500.015625	-187500.015625	-187500.015625	-187500.015625	-187500.015625	-187500.015625	460.000000	430.000000	1019.000000	1608034245.937477
984	11486.046875	-79.527504	-187500.015625	-187500.015625	-187500.015625	-187500.015625	-187500.015625	-187500.015625	460.000000	431.000000	1018.000000	1608034245.937479
985	11554.398438	-41.462486	-187500.015625	-187500.015625	-187500.015625	-187500.015625	-187500.015625	-187500.015625	460.000000	430.000000	1018.000000	1608034245.937482
986	11660.323242	46.804550	-187500.015625	-187500.015625	-187500.015625	-187500.015625	-187500.015625	-187500.015625	460.000000	431.000000	1018.000000	1608034245.937484
987	11649.818359	59.813267	-187500.015625	-187500.015625	-187500.015625	-187500.015625	-187500.015625	-187500.015625	460.000000	430.000000	1019.000000	1608034245.937486
988	11541.054688	-19.960108	-187500.015625	-187500.015625	-187500.015625	-187500.015625	-187500.015625	-187500.015625	460.000000	430.000000	1018.000000	1608034245.937488
989	11479.475586	-80.332169	-187500.015625	-187500.015625	-187500.015625	-187500.015625	-187500.015625	-187500.015625	460.000000	431.000000	1018.000000	1608034245.937490
990	11549.190430	-44.591728	-187500.015625	-187500.015625	-187500.015625	-187500.015625	-187500.015625	-187500.015625	460.000000	430.000000	1018.000000	1608034245.937492
991	11663.050781	46.826904	-187500.015625	-187500.015625	-187500.015625	-187500.015625	-187500.015625	-187500.015625	460.000000	430.000000	1019.000000	1608034245.937494
992	11648.923828	56.058174	-187500.015625	-187500.015625	-187500.015625	-187500.015625	-187500.015625	-187500.015625	460.000000	430.000000	1018.000000	1608034245.937496
993	11533.745117	-28.990211	-187500.015625	-187500.015625	-187500.015625	-187500.015625	-187500.015625	-187500.015625	460.000000	429.000000	1019.000000	1608034245.937498
994	11472.188477	-89.608139	-187500.015625	-187500.015625	-187500.015625	-187500.015625	-187500.015625	-187500.015625	460.000000	431.000000	1019.000000	1608034245.937500
995	11539.825195	-56.773430	-187500.015625	-187500.015625	-187500.015625	-187500.015625	-187500.015625	-187500.015625	461.000000	430.000000	1019.000000	1608034245.937503
996	11654.400391	34.153465	-187500.015625	-187500.015625	-187500.015625	-187500.015625	-187500.015625	-187500.015625	460.000000	430.000000	1018.000000	1608034245.937505
997	11642.173828	43.004753	-187500.015625	-187500.015625	-187500.015625	-187500.015625	-187500.015625	-187500.015625	460.000000	430.000000	1018.000000	1608034245.937507
998	11533.298828	-38.020317	-187500.015625	-187500.015625	-187500.015625	-187500.015625	-187500.015625	-187500.015625	460.000000	429.000000	1019.000000	1608034245.937509
999	11478.358398	-90.323395	-187500.015625	-187500.015625	-187500.015625	-187500.015625	-187500.015625	-187500.015625	460.000000	430.000000	1018.000000	1608034245.937511
1000	11545.144531	-54.292385	-187500.015625	-187500.015625	-187500.015625	-187500.015625	-187500.015625	-187500.015625	460.000000	430.000000	1018.000000	1608034245.937513
1001	11654.556641	32.834713	-187500.015625	-187500.015625	-187500.015625	-187500.015625	-187500.015625	-187500.015625	460.000000	431.000000	1018.000000	1608034245.937517
1002	11641.592773	43.451790	-187500.015625	-187500.015625	-187500.015625	-187500.015625	-187500.015625	-187500.015625	460.000000	430.000000	1019.000000	1608034245.937519
1003	11529.745117	-37.372116	-187500.015625	-187500.015625	-187500.015625	-187500.015625	-187500.015625	-187500.015625	460.000000	430.000000	1018.000000	1608034245.937521
1004	11472.993164	-92.267998	-187500.015625	-187500.015625	-187500.015625	-187500.015625	-187500.015625	-187500.015625	460.000000	431.000000	1019.000000	1608034245.937523
1005	11540.003906	-57.533390	-187500.015625	-187500.015625	-187500.015625	-187500.015625	-187500.015625	-187500.015625	460.000000	429.000000	1019.000000	1608034245.937526
1006	11655.160156	35.181644	-187500.015625	-187500.015625	-187500.015625	-187500.015625	-187500.015625	-187500.015625	460.000000	430.000000	1018.000000	1608034245.937528
1007	11651.941406	53.063038	-187500.015625	-187500.015625	-187500.015625	-187500.015625	-187500.015625	-187500.015625	460.000000	431.000000	1018.000000	1608034245.937530
1008	11543.536133	-26.084484	-187500.015625	-187500.015625	-187500.015625	-187500.015625	-187500.015625	-187500.015625	460.000000	430.000000	1019.000000	1608034245.937532
1009	11480.280273	-86.925934	-187500.015625	-187500.015625	-187500.015625	-187500.015625	-187500.015625	-187500.015625	460.000000	431.000000	1019.000000	1608034245.937534
1010	11541.188477	-56.952244	-187500.015625	-187500.015625	-187500.015625	-187500.015625	-187500.015625	-187500.015625	461.000000	430.000000	1019.000000	1608034245.937536
1011	11653.483398	32.924118	-187500.015625	-187500.015625	-187500.015625	-187500.015625	-187500.015625	-187500.015625	460.000000	430.000000	1018.000000	1608034245.937538
1012	11653.461914	54.068867	-187500.015625	-187500.015625	-187500.015625	-187500.015625	-187500.015625	-187500.015625	460.000000	430.000000	1018.000000	1608034245.937540
1013	11545.614258	-21.971764	-187500.015625	-187500.015625	-187500.015625	-187500.015625	-187500.015625	-187500.015625	460.000000	430.000000	1018.000000	1608034245.937542
1014	11482.314453	-82.410881	-187500.015625	-187500.015625	-187500.015625	-187500.015625	-187500.015625	-187500.015625	460.000000	430.000000	1019.000000	1608034245.937545
1015	11543.826172	-51.252548	-187500.015625	-187500.015625	-187500.015625	-187500.015625	-187500.015625	-187500.015625	460.000000	430.000000	1018.000000	1608034245.937547
1016	11656.500977	38.288536	-187500.015625	-187500.015625	-187500.015625	-187500.015625	-187500.015625	-187500.015625	460.000000	431.000000	1018.000000	1608034245.937549
1017	11657.060547	57.533390	-187500.015625	-187500.015625	-187500.015625	-187500.015625	-187500.015625	-187500.015625	460.000000	431.000000	1018.000000	1608034245.937553
1018	11546.821289	-21.636488	-187500.015625	-187500.015625	-187500.015625	-187500.015625	-187500.015625	-187500.015625	460.000000	430.000000	1019.000000	1608034245.937555
1019	11477.307617	-83.461411	-187500.015625	-187500.015625	-187500.015625	-187500.015625	-187500.015625	-187500.015625	460.000000	431.000000	1019.000000	1608034245.937557
1020	11537.076172	-50.559643	-187500.015625	-187500.015625	-187500.015625	-187500.015625	-187500.015625	-187500.015625	460.000000	430.000000	1019.000000	1608034245.937559
1021	11659.809570	44.502323	-187500.015625	-187500.015625	-187500.015625	-187500.015625	-187500.015625	-187500.015625	460.000000	431.000000	1018.000000	1608034245.937562
1022	11665.643555	67.032883	-187500.015625	-187500.015625	-187500.015625	-187500.015625	-187500.015625	-187500.015625	460.000000	431.000000	1018.000000	1608034245.937564
1023	11551.850586	-15.132131	-187500.015625	-187500.015625	-187500.015625	-187500.015625	-187500.015625	-187500.015625	460.000000	430.000000	1019.000000	1608034245.937566
1024	11482.269531	-77.694664	-187500.015625	-187500.015625	-187500.015625	-187500.015625	-187500.015625	-187500.015625	460.000000	430.000000	1019.000000	1608034245.937569
1025	11540.406250	-50.537292	-187500.015625	-187500.015625	-187500.015625	-187500.015625	-187500.015625	-187500.015625	460.000000	430.000000	1019.000000	1608034245.937572
1026	11664.816406	41.484837	-187500.015625	-187500.015625	-187500.015625	-187500.015625	-187500.015625	-187500.015625	460.000000	429.000000	1018.000000	1608034245.937574
1027	11672.259766	68.351631	-187500.015625	-187500.015625	-187500.015625	-187500.015625	-187500.015625	-187500.015625	460.000000	430.000000	1018.000000	1608034245.937576
1028	11552.856445	-12.584032	-187500.015625	-187500.015625	-187500.015625	-187500.015625	-187500.015625	-187500.015625	459.000000	430.000000	1018.000000	1608034245.937579
1029	11477.620117	-82.924973	-187500.015625	-187500.015625	-187500.015625	-187500.015625	-187500.015625	-187500.015625	460.000000	431.000000	1019.000000	1608034245.937581
1030	11535.489258	-59.142715	-187500.015625	-187500.015625	-187500.015625	-187500.015625	-187500.015625	-187500.015625	460.000000	430.000000	1019.000000	1608034245.937583
1031	11668.168945	43.205921	-187500.015625	-187500.015625	-187500.015625	-187500.015625	-187500.015625	-187500.015625	460.000000	430.000000	1018.000000	1608034245.937586
1032	11681.423828	75.526543	-187500.015625	-187500.015625	-187500.015625	-187500.015625	-187500.015625	-187500.015625	460.000000	430.000000	1018.000000	1608034245.937588
1033	11562.802734	-5.342067	-187500.015625	-187500.015625	-187500.015625	-187500.015625	-187500.015625	-187500.015625	459.000000	430.000000	1018.000000	1608034245.937590
1034	11476.860352	-82.969673	-187500.015625	-187500.015625	-187500.015625	-187500.015625	-187500.015625	-187500.015625	460.000000	430.000000	1019.000000	1608034245.937593
1035	11531.108398	-60.886150	-187500.015625	-187500.015625	-187500.015625	-187500.015625	-187500.015625	-187500.015625	460.000000	430.000000	1019.000000	1608034245.937595
1036	11660.234375	37.148598	-187500.015625	-187500.015625	-187500.015625	-187500.015625	-187500.015625	-187500.015625	460.000000	430.000000	1019.000000	1608034245.937598
1037	11675.723633	72.173782	-187500.015625	-187500.015625	-187500.015625	-187500.015625	-187500.015625	-187500.015625	460.000000	431.000000	1018.000000	1608034245.937600
1038	11559.963867	-5.722046	-187500.015625	-187500.015625	-187500.015625	-187500.015625	-187500.015625	-187500.015625	459.000000	429.000000	1018.000000	1608034245.937602
1039	11474.401367	-83.953148	-187500.015625	-187500.015625	-187500.015625	-187500.015625	-187500.015625	-187500.015625	460.000000	431.000000	1018.000000	1608034245.937604
1040	11526.346680	-65.155334	-187500.015625	-187500.015625	-187500.015625	-187500.015625	-187500.015625	-187500.015625	460.000000	430.000000	1019.000000	1608034245.937607
1041	11657.708008	33.818188	-187500.015625	-187500.015625	-187500.015625	-187500.015625	-187500.015625	-187500.015625	460.000000	430.000000	1018.000000	1608034245.937609
1042	11676.663086	70.787971	-187500.015625	-187500.015625	-187500.015625	-187500.015625	-187500.015625	-187500.015625	460.000000	430.000000	1019.000000	1608034245.937611
1043	11560.277344	-7.577241	-187500.015625	-187500.015625	-187500.015625	-187500.015625	-187500.015625	-187500.015625	459.000000	430.000000	1018.000000	1608034245.937613
1044	11472.971680	-85.696587	-187500.015625	-187500.015625	-187500.015625	-187500.015625	-187500.015625	-187500.015625	460.000000	431.000000	1018.000000	1608034245.937616
1045	11525.475586	-63.121323	-187500.015625	-187500.015625	-187500.015625	-187500.015625	-187500.015625	-187500.015625	460.000000	430.000000	1019.000000	1608034245.937618
1046	11660.256836	41.730705	-187500.015625	-187500.015625	-187500.015625	-187500.015625	-187500.015625	-187500.015625	460.000000	431.000000	1019.000000	1608034245.937620
1047	11681.087891	78.521675	-187500.015625	-187500.015625	-187500.015625	-187500.015625	-187500.015625	-187500.015625	460.000000	431.000000	1018.000000	1608034245.937624
1048	11565.328125	-0.804663	-187500.015625	-187500.015625	-187500.015625	-187500.015625	-187500.015625	-187500.015625	460.000000	430.000000	1018.000000	1608034245.937626
1049	11477.352539	-81.963844	-187500.015625	-187500.015625	-187500.015625	-187500.015625	-187500.015625	-187500.015625	460.000000	431.000000	1018.000000	1608034245.937629
1050	11522.726562	-69.268051	-187500.015625	-187500.015625	-187500.015625	-187500.015625	-187500.015625	-187500.015625	460.000000	430.000000	1018.000000	1608034245.937631
1051	11652.500000	29.012564	-187500.015625	-187500.015625	-187500.015625	-187500.015625	-187500.015625	-187500.015625	460.000000	430.000000	1018.000000	1608034245.937633
1052	11672.662109	66.407028	-187500.015625	-187500.015625	-187500.015625	-187500.015625	-187500.015625	-187500.015625	460.000000	431.000000	1019.000000	1608034245.937635
1053	11555.538086	-12.852253	-187500.015625	-187500.015625	-187500.015625	-187500.015625	-187500.015625	-187500.015625	460.000000	429.000000	1019.000000	1608034245.937637
1054	11469.149414	-90.166931	-187500.015625	-187500.015625	-187500.015625	-187500.015625	-187500.015625	-187500.015625	460.000000	431.000000	1018.000000	1608034245.937640
1055	11519.105469	-67.882248	-187500.015625	-187500.015625	-187500.015625	-187500.015625	-187500.015625	-187500.015625	460.000000	430.000000	1018.000000	1608034245.937642
1056	11647.917969	27.850273	-187500.015625	-187500.015625	-187500.015625	-187500.015625	-187500.015625	-187500.015625	460.000000	430.000000	1017.000000	1608034245.937644
1057	11667.789062	63.367195	-187500.015625	-187500.015625	-187500.015625	-187500.015625	-187500.015625	-187500.015625	460.000000	430.000000	1019.000000	1608034245.937646
1058	11556.879883	-9.700657	-187500.015625	-187500.015625	-187500.015625	-187500.015625	-187500.015625	-187500.015625	460.000000	430.000000	1019.000000	1608034245.937649
1059	11472.680664	-85.964806	-187500.015625	-187500.015625	-187500.015625	-187500.015625	-187500.015625	-187500.015625	460.000000	430.000000	1018.000000	1608034245.937651
1060	11512.555664	-75.124214	-187500.015625	-187500.015625	-187500.015625	-187500.015625	-187500.015625	-187500.015625	460.000000	430.000000	1018.000000	1608034245.937653
1061	11644.833984	24.229290	-187500.015625	-187500.015625	-187500.015625	-187500.015625	-187500.015625	-187500.015625	460.000000	430.000000	1017.000000	1608034245.937655
1062	11673.734375	67.323448	-187500.015625	-187500.015625	-187500.015625	-187500.015625	-187500.015625	-187500.015625	460.000000	430.000000	1019.000000	1608034245.937657
1063	11561.260742	-8.292497	-187500.015625	-187500.015625	-187500.015625	-187500.015625	-187500.015625	-187500.015625	460.000000	428.000000	1019.000000	1608034245.937659
1064	11477.330078	-81.226234	-187500.015625	-187500.015625	-187500.015625	-187500.015625	-187500.015625	-187500.015625	460.000000	430.000000	1019.000000	1608034245.937661
1065	11517.674805	-69.893906	-187500.015625	-187500.015625	-187500.015625	-187500.015625	-187500.015625	-187500.015625	460.000000	430.000000	1018.000000	1608034245.937663
1066	11648.767578	28.967859	-187500.015625	-187500.015625	-187500.015625	-187500.015625	-187500.015625	-187500.015625	460.000000	430.000000	1019.000000	1608034245.937665
1067	11681.892578	76.308853	-187500.015625	-187500.015625	-187500.015625	-187500.015625	-187500.015625	-187500.015625	460.000000	430.000000	1019.000000	1608034245.937667
1068	11569.753906	1.542270	-187500.015625	-187500.015625	-187500.015625	-187500.015625	-187500.015625	-187500.015625	460.000000	430.000000	1019.000000	1608034245.937669
1069	11477.307617	-79.527504	-187500.015625	-187500.015625	-187500.015625	-187500.015625	-187500.015625	-187500.015625	460.000000	431.000000	1019.000000	1608034245.937671
1070	11514.143555	-72.442001	-187500.015625	-187500.015625	-187500.015625	-187500.015625	-187500.015625	-187500.015625	460.000000	430.000000	1018.000000	1608034245.937673
1071	11650.689453	28.498472	-187500.015625	-187500.015625	-187500.015625	-187500.015625	-187500.015625	-187500.015625	460.000000	430.000000	1018.000000	1608034245.937676
1072	11688.643555	81.717972	-187500.015625	-187500.015625	-187500.015625	-187500.015625	-187500.015625	-187500.015625	460.000000	430.000000	1019.000000	1608034245.937678
1073	11576.035156	9.186566	-187500.015625	-187500.015625	-187500.015625	-187500.015625	-187500.015625	-187500.015625	460.000000	430.000000	1019.000000	1608034245.937680
1074	11485.599609	-71.749100	-187500.015625	-187500.015625	-187500.015625	-187500.015625	-187500.015625	-187500.015625	460.000000	430.000000	1019.000000	1608034245.937682
1075	11521.004883	-65.915291	-187500.015625	-187500.015625	-187500.015625	-187500.015625	-187500.015625	-187500.015625	460.000000	430.000000	1018.000000	1608034245.937684
1076	11654.377930	31.650068	-187500.015625	-187500.015625	-187500.015625	-187500.015625	-187500.015625	-187500.015625	460.000000	430.000000	1018.000000	1608034245.937685
1077	11691.258789	82.701454	-187500.015625	-187500.015625	-187500.015625	-187500.015625	-187500.015625	-187500.015625	460.000000	431.000000	1018.000000	1608034245.937687
1078	11582.963867	17.501415	-187500.015625	-187500.015625	-187500.015625	-187500.015625	-187500.015625	-187500.015625	460.000000	430.000000	1019.000000	1608034245.937689
1079	11487.432617	-67.077583	-187500.015625	-187500.015625	-187500.015625	-187500.015625	-187500.015625	-187500.015625	460.000000	431.000000	1018.000000	1608034245.937691
1080	11521.340820	-64.507133	-187500.015625	-187500.015625	-187500.015625	-187500.015625	-187500.015625	-187500.015625	460.000000	430.000000	1018.000000	1608034245.937693
1081	11660.122070	37.729744	-187500.015625	-187500.015625	-187500.015625	-187500.015625	-187500.015625	-187500.015625	460.000000	430.000000	1018.000000	1608034245.937695
1082	11699.505859	89.317566	-187500.015625	-187500.015625	-187500.015625	-187500.015625	-187500.015625	-187500.015625	460.000000	430.000000	1018.000000	1608034246.416624
1083	11590.384766	22.821131	-187500.015625	-187500.015625	-187500.015625	-187500.015625	-187500.015625	-187500.015625	459.000000	430.000000	1018.000000	1608034246.416773
1084	11494.317383	-59.992081	-187500.015625	-187500.015625	-187500.015625	-187500.015625	-187500.015625	-187500.015625	460.000000	430.000000	1019.000000	1608034246.416775
1085	11522.726562	-61.042610	-187500.015625	-187500.015625	-187500.015625	-187500.015625	-187500.015625	-187500.015625	460.000000	431.000000	1019.000000	1608034246.416776
1086	11657.529297	35.628681	-187500.015625	-187500.015625	-187500.015625	-187500.015625	-187500.015625	-187500.015625	460.000000	430.000000	1019.000000	1608034246.416778
1087	11695.416016	87.060043	-187500.015625	-187500.015625	-187500.015625	-187500.015625	-187500.015625	-187500.015625	460.000000	430.000000	1018.000000	1608034246.416780
1088	11586.338867	17.859043	-187500.015625	-187500.015625	-187500.015625	-187500.015625	-187500.015625	-187500.015625	460.000000	430.000000	1018.000000	1608034246.416781
1089	11492.618164	-64.127151	-187500.015625	-187500.015625	-187500.015625	-187500.015625	-187500.015625	-187500.015625	460.000000	430.000000	1018.000000	1608034246.416783
1090	11523.977539	-61.579052	-187500.015625	-187500.015625	-187500.015625	-187500.015625	-187500.015625	-187500.015625	460.000000	430.000000	1020.000000	1608034246.416784
1091	11658.512695	36.187473	-187500.015625	-187500.015625	-187500.015625	-187500.015625	-187500.015625	-187500.015625	460.000000	430.000000	1019.000000	1608034246.416786
1092	11703.328125	91.642151	-187500.015625	-187500.015625	-187500.015625	-187500.015625	-187500.015625	-187500.015625	460.000000	430.000000	1018.000000	1608034246.416788
1093	11598.565430	25.056305	-187500.015625	-187500.015625	-187500.015625	-187500.015625	-187500.015625	-187500.015625	459.000000	430.000000	1019.000000	1608034246.416789
1094	11501.559570	-59.835617	-187500.015625	-187500.015625	-187500.015625	-187500.015625	-187500.015625	-187500.015625	460.000000	431.000000	1017.000000	1608034246.416794
1095	11524.379883	-64.663597	-187500.015625	-187500.015625	-187500.015625	-187500.015625	-187500.015625	-187500.015625	460.000000	431.000000	1018.000000	1608034246.416795
1096	11654.154297	28.565529	-187500.015625	-187500.015625	-187500.015625	-187500.015625	-187500.015625	-187500.015625	460.000000	429.000000	1018.000000	1608034246.416797
1097	11700.958984	84.623703	-187500.015625	-187500.015625	-187500.015625	-187500.015625	-187500.015625	-187500.015625	460.000000	430.000000	1018.000000	1608034246.416798
1098	11596.263672	20.965935	-187500.015625	-187500.015625	-187500.015625	-187500.015625	-187500.015625	-187500.015625	459.000000	429.000000	1018.000000	1608034246.416800
1099	11498.944336	-61.534351	-187500.015625	-187500.015625	-187500.015625	-187500.015625	-187500.015625	-187500.015625	460.000000	430.000000	1019.000000	1608034246.416802
1100	11525.162109	-59.992081	-187500.015625	-187500.015625	-187500.015625	-187500.015625	-187500.015625	-187500.015625	460.000000	430.000000	1018.000000	1608034246.416803
1101	11654.131836	34.064056	-187500.015625	-187500.015625	-187500.015625	-187500.015625	-187500.015625	-187500.015625	460.000000	430.000000	1018.000000	1608034246.416805
1102	11697.136719	86.635361	-187500.015625	-187500.015625	-187500.015625	-187500.015625	-187500.015625	-187500.015625	460.000000	431.000000	1017.000000	1608034246.416806
1103	11595.503906	20.809473	-187500.015625	-187500.015625	-187500.015625	-187500.015625	-187500.015625	-187500.015625	460.000000	430.000000	1019.000000	1608034246.416808
1104	11499.368164	-63.836578	-187500.015625	-187500.015625	-187500.015625	-187500.015625	-187500.015625	-187500.015625	460.000000	430.000000	1019.000000	1608034246.416810
1105	11521.384766	-66.250565	-187500.015625	-187500.015625	-187500.015625	-187500.015625	-187500.015625	-187500.015625	460.000000	430.000000	1018.000000	1608034246.416826
1106	11644.118164	24.497511	-187500.015625	-187500.015625	-187500.015625	-187500.015625	-187500.015625	-187500.015625	460.000000	430.000000	1018.000000	1608034246.416827
1107	11686.899414	76.241798	-187500.015625	-187500.015625	-187500.015625	-187500.015625	-187500.015625	-187500.015625	460.000000	430.000000	1019.000000	1608034246.416829
1108	11586.674805	11.533500	-187500.015625	-187500.015625	-187500.015625	-187500.015625	-187500.015625	-187500.015625	460.000000	430.000000	1018.000000	1608034246.416830
1109	11489.310547	-72.844330	-187500.015625	-187500.015625	-187500.015625	-187500.015625	-187500.015625	-187500.015625	460.000000	430.000000	1018.000000	1608034246.416832
1110	11507.437500	-75.504189	-187500.015625	-187500.015625	-187500.015625	-187500.015625	-187500.015625	-187500.015625	460.000000	431.000000	1018.000000	1608034246.416834
1111	11632.987305	19.334259	-187500.015625	-187500.015625	-187500.015625	-187500.015625	-187500.015625	-187500.015625	460.000000	430.000000	1018.000000	1608034246.416835
1112	11674.830078	68.798668	-187500.015625	-187500.015625	-187500.015625	-187500.015625	-187500.015625	-187500.015625	460.000000	430.000000	1019.000000	1608034246.416837
1113	11573.666016	1.989305	-187500.015625	-187500.015625	-187500.015625	-187500.015625	-187500.015625	-187500.015625	460.000000	430.000000	1018.000000	1608034246.416838
1114	11479.028320	-81.181534	-187500.015625	-187500.015625	-187500.015625	-187500.015625	-187500.015625	-187500.015625	460.000000	430.000000	1019.000000	1608034246.416840
1115	11503.951172	-78.052292	-187500.015625	-187500.015625	-187500.015625	-187500.015625	-187500.015625	-187500.015625	460.000000	430.000000	1018.000000	1608034246.416842
1116	11622.928711	8.404256	-187500.015625	-187500.015625	-187500.015625	-187500.015625	-187500.015625	-187500.015625	460.000000	429.000000	1019.000000	1608034246.416843
1117	11670.046875	63.277786	-187500.015625	-187500.015625	-187500.015625	-187500.015625	-187500.015625	-187500.015625	460.000000	430.000000	1018.000000	1608034246.416845
1118	11576.839844	4.805625	-187500.015625	-187500.015625	-187500.015625	-187500.015625	-187500.015625	-187500.015625	460.000000	430.000000	1018.000000	1608034246.416847
1119	11483.967773	-75.973579	-187500.015625	-187500.015625	-187500.015625	-187500.015625	-187500.015625	-187500.015625	460.000000	430.000000	1018.000000	1608034246.416849
1120	11502.810547	-78.722839	-187500.015625	-187500.015625	-187500.015625	-187500.015625	-187500.015625	-187500.015625	460.000000	431.000000	1017.000000	1608034246.416850
1121	11619.173828	7.443130	-187500.015625	-187500.015625	-187500.015625	-187500.015625	-187500.015625	-187500.015625	460.000000	430.000000	1019.000000	1608034246.416852
1122	11664.123047	59.880322	-187500.015625	-187500.015625	-187500.015625	-187500.015625	-187500.015625	-187500.015625	460.000000	430.000000	1019.000000	1608034246.416853
1123	11577.108398	6.504357	-187500.015625	-187500.015625	-187500.015625	-187500.015625	-187500.015625	-187500.015625	460.000000	430.000000	1019.000000	1608034246.416855
1124	11486.024414	-72.911385	-187500.015625	-187500.015625	-187500.015625	-187500.015625	-187500.015625	-187500.015625	460.000000	430.000000	1018.000000	1608034246.416856
1125	11502.654297	-78.387566	-187500.015625	-187500.015625	-187500.015625	-187500.015625	-187500.015625	-187500.015625	460.000000	431.000000	1018.000000	1608034246.416878
1126	11624.381836	10.013581	-187500.015625	-187500.015625	-187500.015625	-187500.015625	-187500.015625	-187500.015625	460.000000	430.000000	1018.000000	1608034246.416880
1127	11674.896484	65.468254	-187500.015625	-187500.015625	-187500.015625	-187500.015625	-187500.015625	-187500.015625	460.000000	430.000000	1019.000000	1608034246.416882
1128	11584.193359	6.102026	-187500.015625	-187500.015625	-187500.015625	-187500.015625	-187500.015625	-187500.015625	460.000000	430.000000	1019.000000	1608034246.416883
1129	11488.304688	-75.705353	-187500.015625	-187500.015625	-187500.015625	-187500.015625	-187500.015625	-187500.015625	460.000000	430.000000	1019.000000	1608034246.416885
1130	11501.112305	-80.667442	-187500.015625	-187500.015625	-187500.015625	-187500.015625	-187500.015625	-187500.015625	460.000000	430.000000	1018.000000	1608034246.416886
1131	11620.694336	10.013581	-187500.015625	-187500.015625	-187500.015625	-187500.015625	-187500.015625	-187500.015625	460.000000	430.000000	1018.000000	1608034246.416888
1132	11671.275391	66.272919	-187500.015625	-187500.015625	-187500.015625	-187500.015625	-187500.015625	-187500.015625	460.000000	431.000000	1019.000000	1608034246.416890
1133	11587.523438	13.902784	-187500.015625	-187500.015625	-187500.015625	-187500.015625	-187500.015625	-187500.015625	459.000000	430.000000	1018.000000	1608034246.416891
1134	11498.027344	-63.925987	-187500.015625	-187500.015625	-187500.015625	-187500.015625	-187500.015625	-187500.015625	460.000000	430.000000	1018.000000	1608034246.416893
1135	11510.723633	-71.167953	-187500.015625	-187500.015625	-187500.015625	-187500.015625	-187500.015625	-187500.015625	460.000000	430.000000	1019.000000	1608034246.416894
1136	11620.269531	5.789102	-187500.015625	-187500.015625	-187500.015625	-187500.015625	-187500.015625	-187500.015625	460.000000	429.000000	1018.000000	1608034246.416897
1137	11671.030273	60.640282	-187500.015625	-187500.015625	-187500.015625	-187500.015625	-187500.015625	-187500.015625	460.000000	430.000000	1018.000000	1608034246.416898
1138	11590.675781	14.774503	-187500.015625	-187500.015625	-187500.015625	-187500.015625	-187500.015625	-187500.015625	459.000000	430.000000	1018.000000	1608034246.416900
1139	11499.614258	-63.009567	-187500.015625	-187500.015625	-187500.015625	-187500.015625	-187500.015625	-187500.015625	460.000000	430.000000	1019.000000	1608034246.416902
1140	11512.623047	-69.558624	-187500.015625	-187500.015625	-187500.015625	-187500.015625	-187500.015625	-187500.015625	460.000000	430.000000	1018.000000	1608034246.416904
1141	11624.560547	9.700657	-187500.015625	-187500.015625	-187500.015625	-187500.015625	-187500.015625	-187500.015625	460.000000	430.000000	1019.000000	1608034246.416906
1142	11681.423828	69.379814	-187500.015625	-187500.015625	-187500.015625	-187500.015625	-187500.015625	-187500.015625	460.000000	430.000000	1017.000000	1608034246.416908
1143	11600.599609	22.754074	-187500.015625	-187500.015625	-187500.015625	-187500.015625	-187500.015625	-187500.015625	460.000000	430.000000	1018.000000	1608034246.416910
1144	11504.755859	-56.885189	-187500.015625	-187500.015625	-187500.015625	-187500.015625	-187500.015625	-187500.015625	460.000000	431.000000	1019.000000	1608034246.416911
1145	11509.494141	-69.759789	-187500.015625	-187500.015625	-187500.015625	-187500.015625	-187500.015625	-187500.015625	460.000000	431.000000	1018.000000	1608034246.416913
1146	11623.219727	11.421741	-187500.015625	-187500.015625	-187500.015625	-187500.015625	-187500.015625	-187500.015625	460.000000	430.000000	1019.000000	1608034246.416914
1147	11674.292969	64.060097	-187500.015625	-187500.015625	-187500.015625	-187500.015625	-187500.015625	-187500.015625	460.000000	431.000000	1018.000000	1608034246.416916
1148	11594.028320	17.657877	-187500.015625	-187500.015625	-187500.015625	-187500.015625	-187500.015625	-187500.015625	460.000000	431.000000	1018.000000	1608034246.416918
1149	11503.526367	-58.606274	-187500.015625	-187500.015625	-187500.015625	-187500.015625	-187500.015625	-187500.015625	460.000000	430.000000	1019.000000	1608034246.416919
1150	11503.951172	-78.544029	-187500.015625	-187500.015625	-187500.015625	-187500.015625	-187500.015625	-187500.015625	460.000000	430.000000	1019.000000	1608034246.416921
1151	11614.033203	-1.832843	-187500.015625	-187500.015625	-187500.015625	-187500.015625	-187500.015625	-187500.015625	460.000000	429.000000	1019.000000	1608034246.416922
1152	11672.952148	60.372059	-187500.015625	-187500.015625	-187500.015625	-187500.015625	-187500.015625	-187500.015625	460.000000	431.000000	1018.000000	1608034246.416924
1153	11592.374023	12.114645	-187500.015625	-187500.015625	-187500.015625	-187500.015625	-187500.015625	-187500.015625	459.000000	430.000000	1018.000000	1608034246.416926
1154	11491.925781	-71.927910	-187500.015625	-187500.015625	-187500.015625	-187500.015625	-187500.015625	-187500.015625	460.000000	430.000000	1018.000000	1608034246.416942
1155	11494.116211	-86.233025	-187500.015625	-187500.015625	-187500.015625	-187500.015625	-187500.015625	-187500.015625	460.000000	430.000000	1018.000000	1608034246.416943
1156	11608.646484	-3.509224	-187500.015625	-187500.015625	-187500.015625	-187500.015625	-187500.015625	-187500.015625	460.000000	430.000000	1019.000000	1608034246.416945
1157	11670.113281	61.243778	-187500.015625	-187500.015625	-187500.015625	-187500.015625	-187500.015625	-187500.015625	460.000000	431.000000	1018.000000	1608034246.416947
1158	11589.155273	12.025238	-187500.015625	-187500.015625	-187500.015625	-187500.015625	-187500.015625	-187500.015625	460.000000	430.000000	1018.000000	1608034246.416948
1159	11489.645508	-71.212654	-187500.015625	-187500.015625	-187500.015625	-187500.015625	-187500.015625	-187500.015625	460.000000	430.000000	1018.000000	1608034246.416950
1160	11497.043945	-79.147522	-187500.015625	-187500.015625	-187500.015625	-187500.015625	-187500.015625	-187500.015625	460.000000	430.000000	1018.000000	1608034246.416951
1161	11608.757812	-2.346933	-187500.015625	-187500.015625	-187500.015625	-187500.015625	-187500.015625	-187500.015625	460.000000	429.000000	1019.000000	1608034246.416953
1162	11667.476562	56.795780	-187500.015625	-187500.015625	-187500.015625	-187500.015625	-187500.015625	-187500.015625	460.000000	430.000000	1019.000000	1608034246.416955
1163	11591.704102	17.322601	-187500.015625	-187500.015625	-187500.015625	-187500.015625	-187500.015625	-187500.015625	460.000000	430.000000	1018.000000	1608034246.416956
1164	11490.673828	-65.311798	-187500.015625	-187500.015625	-187500.015625	-187500.015625	-187500.015625	-187500.015625	460.000000	430.000000	1018.000000	1608034246.416958
1165	11494.541016	-77.828773	-187500.015625	-187500.015625	-187500.015625	-187500.015625	-187500.015625	-187500.015625	460.000000	431.000000	1018.000000	1608034246.416960
1166	11609.741211	2.413988	-187500.015625	-187500.015625	-187500.015625	-187500.015625	-187500.015625	-187500.015625	460.000000	430.000000	1018.000000	1608034246.416961
1167	11671.342773	64.685944	-187500.015625	-187500.015625	-187500.015625	-187500.015625	-187500.015625	-187500.015625	460.000000	430.000000	1019.000000	1608034246.416963
1168	11591.078125	19.624830	-187500.015625	-187500.015625	-187500.015625	-187500.015625	-187500.015625	-187500.015625	460.000000	430.000000	1017.000000	1608034246.416964
1169	11493.624023	-60.506168	-187500.015625	-187500.015625	-187500.015625	-187500.015625	-187500.015625	-187500.015625	460.000000	430.000000	1018.000000	1608034246.416966
1170	11491.791016	-81.270943	-187500.015625	-187500.015625	-187500.015625	-187500.015625	-187500.015625	-187500.015625	460.000000	430.000000	1019.000000	1608034246.416968
1171	11601.940430	-5.722046	-187500.015625	-187500.015625	-187500.015625	-187500.015625	-187500.015625	-187500.015625	460.000000	430.000000	1019.000000	1608034246.416969
1172	11668.012695	60.483818	-187500.015625	-187500.015625	-187500.015625	-187500.015625	-187500.015625	-187500.015625	460.000000	431.000000	1019.000000	1608034246.416971
1173	11591.279297	17.903748	-187500.015625	-187500.015625	-187500.015625	-187500.015625	-187500.015625	-187500.015625	460.000000	430.000000	1018.000000	1608034246.416973
1174	11494.875977	-61.824924	-187500.015625	-187500.015625	-187500.015625	-187500.015625	-187500.015625	-187500.015625	460.000000	430.000000	1018.000000	1608034246.416975
1175	11492.774414	-77.918175	-187500.015625	-187500.015625	-187500.015625	-187500.015625	-187500.015625	-187500.015625	460.000000	430.000000	1018.000000	1608034246.416976
1176	11602.141602	0.603497	-187500.015625	-187500.015625	-187500.015625	-187500.015625	-187500.015625	-187500.015625	460.000000	429.000000	1019.000000	1608034246.416978
1177	11670.314453	69.648033	-187500.015625	-187500.015625	-187500.015625	-187500.015625	-187500.015625	-187500.015625	460.000000	431.000000	1018.000000	1608034246.416980
1178	11599.325195	30.264261	-187500.015625	-187500.015625	-187500.015625	-187500.015625	-187500.015625	-187500.015625	459.000000	430.000000	1018.000000	1608034246.416981
1179	11503.637695	-49.151485	-187500.015625	-187500.015625	-187500.015625	-187500.015625	-187500.015625	-187500.015625	459.000000	430.000000	1018.000000	1608034246.416983
1180	11498.049805	-68.865723	-187500.015625	-187500.015625	-187500.015625	-187500.015625	-187500.015625	-187500.015625	460.000000	430.000000	1019.000000	1608034246.416985
1181	11606.008789	6.392599	-187500.015625	-187500.015625	-187500.015625	-187500.015625	-187500.015625	-187500.015625	460.000000	430.000000	1019.000000	1608034246.416986
1182	11672.192383	71.190300	-187500.015625	-187500.015625	-187500.015625	-187500.015625	-187500.015625	-187500.015625	460.000000	430.000000	1019.000000	1608034246.416988
1183	11600.197266	30.018393	-187500.015625	-187500.015625	-187500.015625	-187500.015625	-187500.015625	-187500.015625	460.000000	430.000000	1019.000000	1608034246.416989
1184	11496.820312	-55.968765	-187500.015625	-187500.015625	-187500.015625	-187500.015625	-187500.015625	-187500.015625	460.000000	431.000000	1018.000000	1608034246.416991
1185	11488.974609	-76.979408	-187500.015625	-187500.015625	-187500.015625	-187500.015625	-187500.015625	-187500.015625	460.000000	430.000000	1018.000000	1608034246.416993
1186	11593.693359	-5.409122	-187500.015625	-187500.015625	-187500.015625	-187500.015625	-187500.015625	-187500.015625	460.000000	430.000000	1018.000000	1608034246.416994
1187	11658.177734	57.399277	-187500.015625	-187500.015625	-187500.015625	-187500.015625	-187500.015625	-187500.015625	460.000000	430.000000	1019.000000	1608034246.416996
1188	11590.138672	23.111704	-187500.015625	-187500.015625	-187500.015625	-187500.015625	-187500.015625	-187500.015625	460.000000	430.000000	1019.000000	1608034246.416998
1189	11496.150391	-53.666538	-187500.015625	-187500.015625	-187500.015625	-187500.015625	-187500.015625	-187500.015625	460.000000	430.000000	1018.000000	1608034246.417000
1190	11490.741211	-73.805458	-187500.015625	-187500.015625	-187500.015625	-187500.015625	-187500.015625	-187500.015625	460.000000	431.000000	1017.000000	1608034246.417001
1191	11600.577148	1.676381	-187500.015625	-187500.015625	-187500.015625	-187500.015625	-187500.015625	-187500.015625	460.000000	430.000000	1018.000000	1608034246.417003
1192	11668.347656	66.854065	-187500.015625	-187500.015625	-187500.015625	-187500.015625	-187500.015625	-187500.015625	460.000000	431.000000	1019.000000	1608034246.417004
1193	11600.063477	29.973688	-187500.015625	-187500.015625	-187500.015625	-187500.015625	-187500.015625	-187500.015625	460.000000	430.000000	1019.000000	1608034246.417006
1194	11503.637695	-47.899788	-187500.015625	-187500.015625	-187500.015625	-187500.015625	-187500.015625	-187500.015625	460.000000	430.000000	1018.000000	1608034246.417008
1195	11498.519531	-69.200996	-187500.015625	-187500.015625	-187500.015625	-187500.015625	-187500.015625	-187500.015625	460.000000	431.000000	1018.000000	1608034246.417009
1196	11598.074219	-3.017485	-187500.015625	-187500.015625	-187500.015625	-187500.015625	-187500.015625	-187500.015625	460.000000	430.000000	1019.000000	1608034246.417011
1197	11668.124023	64.216560	-187500.015625	-187500.015625	-187500.015625	-187500.015625	-187500.015625	-187500.015625	460.000000	431.000000	1019.000000	1608034246.417012
1198	11603.818359	29.236080	-187500.015625	-187500.015625	-187500.015625	-187500.015625	-187500.015625	-187500.015625	460.000000	430.000000	1019.000000	1608034246.417014
1199	11507.080078	-52.727764	-187500.015625	-187500.015625	-187500.015625	-187500.015625	-187500.015625	-187500.015625	460.000000	431.000000	1017.000000	1608034246.417016
1200	11494.584961	-77.806419	-187500.015625	-187500.015625	-187500.015625	-187500.015625	-187500.015625	-187500.015625	460.000000	431.000000	1018.000000	1608034246.417017
1201	11596.419922	-6.861985	-187500.015625	-187500.015625	-187500.015625	-187500.015625	-187500.015625	-187500.015625	460.000000	430.000000	1018.000000	1608034246.417019
1202	11666.738281	63.523655	-187500.015625	-187500.015625	-187500.015625	-187500.015625	-187500.015625	-187500.015625	460.000000	430.000000	1019.000000	1608034246.896129
1203	11604.332031	31.940641	-187500.015625	-187500.015625	-187500.015625	-187500.015625	-187500.015625	-187500.015625	460.000000	430.000000	1018.000000	1608034246.896279
1204	11506.364258	-49.620872	-187500.015625	-187500.015625	-187500.015625	-187500.015625	-187500.015625	-187500.015625	460.000000	429.000000	1019.000000	1608034246.896281
1205	11494.674805	-77.046463	-187500.015625	-187500.015625	-187500.015625	-187500.015625	-187500.015625	-187500.015625	460.000000	431.000000	1019.000000	1608034246.896282
1206	11596.732422	-9.790064	-187500.015625	-187500.015625	-187500.015625	-187500.015625	-187500.015625	-187500.015625	460.000000	430.000000	1019.000000	1608034246.896284
1207	11671.119141	61.713165	-187500.015625	-187500.015625	-187500.015625	-187500.015625	-187500.015625	-187500.015625	460.000000	430.000000	1019.000000	1608034246.896285
1208	11612.669922	34.153465	-187500.015625	-187500.015625	-187500.015625	-187500.015625	-187500.015625	-187500.015625	460.000000	430.000000	1018.000000	1608034246.896287
1209	11512.690430	-45.530502	-187500.015625	-187500.015625	-187500.015625	-187500.015625	-187500.015625	-187500.015625	460.000000	430.000000	1018.000000	1608034246.896288
1210	11498.988281	-71.972618	-187500.015625	-187500.015625	-187500.015625	-187500.015625	-187500.015625	-187500.015625	460.000000	431.000000	1018.000000	1608034246.896295
1211	11598.364258	-4.380942	-187500.015625	-187500.015625	-187500.015625	-187500.015625	-187500.015625	-187500.015625	460.000000	430.000000	1019.000000	1608034246.896297
1212	11671.499023	64.440079	-187500.015625	-187500.015625	-187500.015625	-187500.015625	-187500.015625	-187500.015625	460.000000	430.000000	1019.000000	1608034246.896298
1213	11611.373047	33.952297	-187500.015625	-187500.015625	-187500.015625	-187500.015625	-187500.015625	-187500.015625	460.000000	430.000000	1019.000000	1608034246.896300
1214	11514.076172	-45.217579	-187500.015625	-187500.015625	-187500.015625	-187500.015625	-187500.015625	-187500.015625	460.000000	430.000000	1018.000000	1608034246.896302
1215	11498.720703	-72.106728	-187500.015625	-187500.015625	-187500.015625	-187500.015625	-187500.015625	-187500.015625	460.000000	430.000000	1018.000000	1608034246.896303
1216	11594.541992	-6.660820	-187500.015625	-187500.015625	-187500.015625	-187500.015625	-187500.015625	-187500.015625	460.000000	429.000000	1018.000000	1608034246.896305
1217	11664.637695	59.768562	-187500.015625	-187500.015625	-187500.015625	-187500.015625	-187500.015625	-187500.015625	460.000000	430.000000	1019.000000	1608034246.896307
1218	11604.198242	29.101971	-187500.015625	-187500.015625	-187500.015625	-187500.015625	-187500.015625	-187500.015625	460.000000	430.000000	1019.000000	1608034246.896308
1219	11506.006836	-52.012508	-187500.015625	-187500.015625	-187500.015625	-187500.015625	-187500.015625	-187500.015625	460.000000	430.000000	1018.000000	1608034246.896309
1220	11490.450195	-79.438095	-187500.015625	-187500.015625	-187500.015625	-187500.015625	-187500.015625	-187500.015625	460.000000	430.000000	1018.000000	1608034246.896311
1221	11588.462891	-12.114645	-187500.015625	-187500.015625	-187500.015625	-187500.015625	-187500.015625	-187500.015625	460.000000	430.000000	1019.000000	1608034246.896312
1222	11664.436523	59.545044	-187500.015625	-187500.015625	-187500.015625	-187500.015625	-187500.015625	-187500.015625	460.000000	431.000000	1019.000000	1608034246.896314
1223	11609.562500	30.912462	-187500.015625	-187500.015625	-187500.015625	-187500.015625	-187500.015625	-187500.015625	460.000000	431.000000	1018.000000	1608034246.896316
1224	11513.897461	-49.263245	-187500.015625	-187500.015625	-187500.015625	-187500.015625	-187500.015625	-187500.015625	460.000000	430.000000	1018.000000	1608034246.896317
1225	11496.708984	-79.549858	-187500.015625	-187500.015625	-187500.015625	-187500.015625	-187500.015625	-187500.015625	460.000000	430.000000	1018.000000	1608034246.896319
1226	11588.999023	-17.501415	-187500.015625	-187500.015625	-187500.015625	-187500.015625	-187500.015625	-187500.015625	460.000000	429.000000	1019.000000	1608034246.896320
1227	11666.514648	56.907539	-187500.015625	-187500.015625	-187500.015625	-187500.015625	-187500.015625	-187500.015625	460.000000	430.000000	1019.000000	1608034246.896322
1228	11611.350586	29.414894	-187500.015625	-187500.015625	-187500.015625	-187500.015625	-187500.015625	-187500.015625	460.000000	430.000000	1018.000000	1608034246.896323
1229	11511.013672	-53.577129	-187500.015625	-187500.015625	-187500.015625	-187500.015625	-187500.015625	-187500.015625	460.000000	431.000000	1018.000000	1608034246.896325
1230	11493.668945	-78.924004	-187500.015625	-187500.015625	-187500.015625	-187500.015625	-187500.015625	-187500.015625	460.000000	431.000000	1018.000000	1608034246.896327
1231	11588.619141	-12.427569	-187500.015625	-187500.015625	-187500.015625	-187500.015625	-187500.015625	-187500.015625	460.000000	430.000000	1018.000000	1608034246.896328
1232	11666.023438	59.455639	-187500.015625	-187500.015625	-187500.015625	-187500.015625	-187500.015625	-187500.015625	460.000000	430.000000	1019.000000	1608034246.896330
1233	11616.670898	36.410992	-187500.015625	-187500.015625	-187500.015625	-187500.015625	-187500.015625	-187500.015625	460.000000	430.000000	1019.000000	1608034246.896331
1234	11521.228516	-39.428474	-187500.015625	-187500.015625	-187500.015625	-187500.015625	-187500.015625	-187500.015625	460.000000	430.000000	1018.000000	1608034246.896334
1235	11502.319336	-66.719955	-187500.015625	-187500.015625	-187500.015625	-187500.015625	-187500.015625	-187500.015625	460.000000	430.000000	1018.000000	1608034246.896335
1236	11587.099609	-12.449922	-187500.015625	-187500.015625	-187500.015625	-187500.015625	-187500.015625	-187500.015625	460.000000	430.000000	1018.000000	1608034246.896337
1237	11661.552734	56.415802	-187500.015625	-187500.015625	-187500.015625	-187500.015625	-187500.015625	-187500.015625	460.000000	430.000000	1019.000000	1608034246.896338
1238	11609.853516	33.706429	-187500.015625	-187500.015625	-187500.015625	-187500.015625	-187500.015625	-187500.015625	460.000000	430.000000	1019.000000	1608034246.896340
1239	11511.081055	-46.089294	-187500.015625	-187500.015625	-187500.015625	-187500.015625	-187500.015625	-187500.015625	460.000000	429.000000	1019.000000	1608034246.896342
1240	11484.772461	-82.276772	-187500.015625	-187500.015625	-187500.015625	-187500.015625	-187500.015625	-187500.015625	460.000000	431.000000	1018.000000	1608034246.896343
1241	11572.637695	-23.961069	-187500.015625	-187500.015625	-187500.015625	-187500.015625	-187500.015625	-187500.015625	460.000000	430.000000	1018.000000	1608034246.896345
1242	11651.516602	46.290462	-187500.015625	-187500.015625	-187500.015625	-187500.015625	-187500.015625	-187500.015625	460.000000	431.000000	1018.000000	1608034246.896346
1243	11602.701172	22.150578	-187500.015625	-187500.015625	-187500.015625	-187500.015625	-187500.015625	-187500.015625	460.000000	430.000000	1018.000000	1608034246.896348
1244	11508.555664	-52.124268	-187500.015625	-187500.015625	-187500.015625	-187500.015625	-187500.015625	-187500.015625	460.000000	430.000000	1019.000000	1608034246.896349
1245	11485.332031	-83.997856	-187500.015625	-187500.015625	-187500.015625	-187500.015625	-187500.015625	-187500.015625	460.000000	431.000000	1018.000000	1608034246.896351
1246	11571.453125	-29.079618	-187500.015625	-187500.015625	-187500.015625	-187500.015625	-187500.015625	-187500.015625	460.000000	429.000000	1018.000000	1608034246.896352
1247	11653.215820	47.899788	-187500.015625	-187500.015625	-187500.015625	-187500.015625	-187500.015625	-187500.015625	460.000000	430.000000	1018.000000	1608034246.896354
1248	11612.267578	34.824017	-187500.015625	-187500.015625	-187500.015625	-187500.015625	-187500.015625	-187500.015625	460.000000	430.000000	1019.000000	1608034246.896355
1249	11520.222656	-38.109722	-187500.015625	-187500.015625	-187500.015625	-187500.015625	-187500.015625	-187500.015625	460.000000	430.000000	1019.000000	1608034246.896357
1250	11496.351562	-70.720917	-187500.015625	-187500.015625	-187500.015625	-187500.015625	-187500.015625	-187500.015625	460.000000	431.000000	1018.000000	1608034246.896358
1251	11586.250000	-10.170043	-187500.015625	-187500.015625	-187500.015625	-187500.015625	-187500.015625	-187500.015625	460.000000	430.000000	1018.000000	1608034246.896360
1252	11667.877930	62.786049	-187500.015625	-187500.015625	-187500.015625	-187500.015625	-187500.015625	-187500.015625	460.000000	430.000000	1019.000000	1608034246.896362
1253	11622.101562	41.909519	-187500.015625	-187500.015625	-187500.015625	-187500.015625	-187500.015625	-187500.015625	460.000000	430.000000	1018.000000	1608034246.896363
1254	11521.384766	-39.473179	-187500.015625	-187500.015625	-187500.015625	-187500.015625	-187500.015625	-187500.015625	460.000000	430.000000	1019.000000	1608034246.896365
1255	11493.758789	-72.062019	-187500.015625	-187500.015625	-187500.015625	-187500.015625	-187500.015625	-187500.015625	460.000000	430.000000	1019.000000	1608034246.896366
1256	11577.152344	-18.373133	-187500.015625	-187500.015625	-187500.015625	-187500.015625	-187500.015625	-187500.015625	460.000000	430.000000	1018.000000	1608034246.896368
1257	11660.323242	54.515903	-187500.015625	-187500.015625	-187500.015625	-187500.015625	-187500.015625	-187500.015625	460.000000	430.000000	1018.000000	1608034246.896370
1258	11616.625977	39.160255	-187500.015625	-187500.015625	-187500.015625	-187500.015625	-187500.015625	-187500.015625	459.000000	431.000000	1018.000000	1608034246.896372
1259	11515.953125	-39.607288	-187500.015625	-187500.015625	-187500.015625	-187500.015625	-187500.015625	-187500.015625	460.000000	430.000000	1019.000000	1608034246.896373
1260	11484.281250	-80.645088	-187500.015625	-187500.015625	-187500.015625	-187500.015625	-187500.015625	-187500.015625	460.000000	431.000000	1018.000000	1608034246.896375
1261	11568.636719	-30.778351	-187500.015625	-187500.015625	-187500.015625	-187500.015625	-187500.015625	-187500.015625	460.000000	430.000000	1019.000000	1608034246.896376
1262	11655.897461	49.822037	-187500.015625	-187500.015625	-187500.015625	-187500.015625	-187500.015625	-187500.015625	460.000000	431.000000	1018.000000	1608034246.896378
1263	11614.591797	35.941605	-187500.015625	-187500.015625	-187500.015625	-187500.015625	-187500.015625	-187500.015625	460.000000	431.000000	1018.000000	1608034246.896379
1264	11512.667969	-41.931870	-187500.015625	-187500.015625	-187500.015625	-187500.015625	-187500.015625	-187500.015625	460.000000	429.000000	1018.000000	1608034246.896381
1265	11481.375000	-78.320511	-187500.015625	-187500.015625	-187500.015625	-187500.015625	-187500.015625	-187500.015625	460.000000	431.000000	1018.000000	1608034246.896383
1266	11563.227539	-26.062134	-187500.015625	-187500.015625	-187500.015625	-187500.015625	-187500.015625	-187500.015625	460.000000	430.000000	1018.000000	1608034246.896384
1267	11644.498047	46.469276	-187500.015625	-187500.015625	-187500.015625	-187500.015625	-187500.015625	-187500.015625	460.000000	430.000000	1018.000000	1608034246.896386
1268	11604.958008	33.035877	-187500.015625	-187500.015625	-187500.015625	-187500.015625	-187500.015625	-187500.015625	460.000000	431.000000	1018.000000	1608034246.896387
1269	11508.823242	-40.724876	-187500.015625	-187500.015625	-187500.015625	-187500.015625	-187500.015625	-187500.015625	460.000000	430.000000	1018.000000	1608034246.896389
1270	11474.111328	-82.299118	-187500.015625	-187500.015625	-187500.015625	-187500.015625	-187500.015625	-187500.015625	460.000000	430.000000	1018.000000	1608034246.896390
1271	11563.629883	-26.978554	-187500.015625	-187500.015625	-187500.015625	-187500.015625	-187500.015625	-187500.015625	460.000000	430.000000	1019.000000	1608034246.896392
1272	11662.491211	58.762733	-187500.015625	-187500.015625	-187500.015625	-187500.015625	-187500.015625	-187500.015625	460.000000	430.000000	1019.000000	1608034246.896394
1273	11625.879883	50.716106	-187500.015625	-187500.015625	-187500.015625	-187500.015625	-187500.015625	-187500.015625	460.000000	430.000000	1018.000000	1608034246.896395
1274	11522.569336	-30.040743	-187500.015625	-187500.015625	-187500.015625	-187500.015625	-187500.015625	-187500.015625	460.000000	430.000000	1017.000000	1608034246.896397
1275	11486.963867	-71.994965	-187500.015625	-187500.015625	-187500.015625	-187500.015625	-187500.015625	-187500.015625	460.000000	431.000000	1019.000000	1608034246.896398
1276	11576.146484	-17.479063	-187500.015625	-187500.015625	-187500.015625	-187500.015625	-187500.015625	-187500.015625	461.000000	430.000000	1019.000000	1608034246.896399
1277	11677.244141	67.546967	-187500.015625	-187500.015625	-187500.015625	-187500.015625	-187500.015625	-187500.015625	460.000000	431.000000	1019.000000	1608034246.896401
1278	11632.808594	50.716106	-187500.015625	-187500.015625	-187500.015625	-187500.015625	-187500.015625	-187500.015625	460.000000	430.000000	1018.000000	1608034246.896403
1279	11514.589844	-42.222443	-187500.015625	-187500.015625	-187500.015625	-187500.015625	-187500.015625	-187500.015625	459.000000	430.000000	1018.000000	1608034246.896405
1280	11478.022461	-86.076569	-187500.015625	-187500.015625	-187500.015625	-187500.015625	-187500.015625	-187500.015625	460.000000	431.000000	1019.000000	1608034246.896407
1281	11579.342773	-21.211805	-187500.015625	-187500.015625	-187500.015625	-187500.015625	-187500.015625	-187500.015625	460.000000	429.000000	1019.000000	1608034246.896408
1282	11684.575195	65.580017	-187500.015625	-187500.015625	-187500.015625	-187500.015625	-187500.015625	-187500.015625	460.000000	431.000000	1018.000000	1608034246.896410
1283	11644.118164	51.520771	-187500.015625	-187500.015625	-187500.015625	-187500.015625	-187500.015625	-187500.015625	460.000000	431.000000	1017.000000	1608034246.896411
1284	11531.622070	-31.091276	-187500.015625	-187500.015625	-187500.015625	-187500.015625	-187500.015625	-187500.015625	459.000000	430.000000	1018.000000	1608034246.896413
1285	11496.395508	-68.709259	-187500.015625	-187500.015625	-187500.015625	-187500.015625	-187500.015625	-187500.015625	460.000000	431.000000	1019.000000	1608034246.896415
1286	11588.306641	-15.445055	-187500.015625	-187500.015625	-187500.015625	-187500.015625	-187500.015625	-187500.015625	460.000000	430.000000	1018.000000	1608034246.896416
1287	11695.326172	76.577072	-187500.015625	-187500.015625	-187500.015625	-187500.015625	-187500.015625	-187500.015625	460.000000	430.000000	1019.000000	1608034246.896418
1288	11658.915039	74.207787	-187500.015625	-187500.015625	-187500.015625	-187500.015625	-187500.015625	-187500.015625	459.000000	431.000000	1018.000000	1608034246.896419
1289	11534.460938	-19.647182	-187500.015625	-187500.015625	-187500.015625	-187500.015625	-187500.015625	-187500.015625	459.000000	430.000000	1019.000000	1608034246.896421
1290	11480.660156	-76.778236	-187500.015625	-187500.015625	-187500.015625	-187500.015625	-187500.015625	-187500.015625	460.000000	431.000000	1019.000000	1608034246.896422
1291	11567.675781	-26.911499	-187500.015625	-187500.015625	-187500.015625	-187500.015625	-187500.015625	-187500.015625	460.000000	430.000000	1019.000000	1608034246.896424
1292	11677.131836	64.931816	-187500.015625	-187500.015625	-187500.015625	-187500.015625	-187500.015625	-187500.015625	460.000000	430.000000	1018.000000	1608034246.896425
1293	11649.997070	66.518791	-187500.015625	-187500.015625	-187500.015625	-187500.015625	-187500.015625	-187500.015625	460.000000	430.000000	1019.000000	1608034246.896427
1294	11531.130859	-20.317736	-187500.015625	-187500.015625	-187500.015625	-187500.015625	-187500.015625	-187500.015625	460.000000	430.000000	1020.000000	1608034246.896428
1295	11478.268555	-78.365211	-187500.015625	-187500.015625	-187500.015625	-187500.015625	-187500.015625	-187500.015625	460.000000	430.000000	1018.000000	1608034246.896430
1296	11569.217773	-27.872623	-187500.015625	-187500.015625	-187500.015625	-187500.015625	-187500.015625	-187500.015625	460.000000	430.000000	1019.000000	1608034246.896431
1297	11685.267578	68.373985	-187500.015625	-187500.015625	-187500.015625	-187500.015625	-187500.015625	-187500.015625	460.000000	430.000000	1019.000000	1608034246.896433
1298	11660.815430	74.185440	-187500.015625	-187500.015625	-187500.015625	-187500.015625	-187500.015625	-187500.015625	460.000000	430.000000	1019.000000	1608034246.896434
1299	11540.182617	-15.355648	-187500.015625	-187500.015625	-187500.015625	-187500.015625	-187500.015625	-187500.015625	460.000000	430.000000	1018.000000	1608034246.896436
1300	11484.303711	-77.135864	-187500.015625	-187500.015625	-187500.015625	-187500.015625	-187500.015625	-187500.015625	460.000000	430.000000	1018.000000	1608034246.896438
1301	11567.339844	-31.113626	-187500.015625	-187500.015625	-187500.015625	-187500.015625	-187500.015625	-187500.015625	460.000000	431.000000	1019.000000	1608034246.896439
1302	11677.377930	63.344841	-187500.015625	-187500.015625	-187500.015625	-187500.015625	-187500.015625	-187500.015625	460.000000	430.000000	1019.000000	1608034246.896441
1303	11652.142578	64.574188	-187500.015625	-187500.015625	-187500.015625	-187500.015625	-187500.015625	-187500.015625	460.000000	431.000000	1018.000000	1608034246.896443
1304	11533.186523	-26.017429	-187500.015625	-187500.015625	-187500.015625	-187500.015625	-187500.015625	-187500.015625	459.000000	430.000000	1018.000000	1608034246.896444
1305	11476.078125	-84.824867	-187500.015625	-187500.015625	-187500.015625	-187500.015625	-187500.015625	-187500.015625	460.000000	430.000000	1018.000000	1608034246.896446
1306	11557.684570	-36.098064	-187500.015625	-187500.015625	-187500.015625	-187500.015625	-187500.015625	-187500.015625	460.000000	430.000000	1019.000000	1608034246.896448
1307	11662.558594	49.106781	-187500.015625	-187500.015625	-187500.015625	-187500.015625	-187500.015625	-187500.015625	460.000000	430.000000	1018.000000	1608034246.896449
1308	11648.030273	60.819096	-187500.015625	-187500.015625	-187500.015625	-187500.015625	-187500.015625	-187500.015625	460.000000	430.000000	1019.000000	1608034246.896451
1309	11536.316406	-20.161272	-187500.015625	-187500.015625	-187500.015625	-187500.015625	-187500.015625	-187500.015625	460.000000	430.000000	1019.000000	1608034246.896452
1310	11478.537109	-77.001755	-187500.015625	-187500.015625	-187500.015625	-187500.015625	-187500.015625	-187500.015625	460.000000	431.000000	1019.000000	1608034246.896454
1311	11553.996094	-38.422646	-187500.015625	-187500.015625	-187500.015625	-187500.015625	-187500.015625	-187500.015625	461.000000	430.000000	1018.000000	1608034246.896455
1312	11669.688477	54.448849	-187500.015625	-187500.015625	-187500.015625	-187500.015625	-187500.015625	-187500.015625	460.000000	430.000000	1019.000000	1608034246.896457
1313	11651.628906	66.116455	-187500.015625	-187500.015625	-187500.015625	-187500.015625	-187500.015625	-187500.015625	460.000000	430.000000	1018.000000	1608034246.896458
1314	11526.705078	-23.871662	-187500.015625	-187500.015625	-187500.015625	-187500.015625	-187500.015625	-187500.015625	460.000000	430.000000	1019.000000	1608034246.896460
1315	11461.706055	-89.004646	-187500.015625	-187500.015625	-187500.015625	-187500.015625	-187500.015625	-187500.015625	460.000000	430.000000	1019.000000	1608034246.896461
1316	11542.954102	-45.239929	-187500.015625	-187500.015625	-187500.015625	-187500.015625	-187500.015625	-187500.015625	460.000000	430.000000	1018.000000	1608034246.896463
1317	11663.743164	53.331261	-187500.015625	-187500.015625	-187500.015625	-187500.015625	-187500.015625	-187500.015625	460.000000	430.000000	1018.000000	1608034246.896465
1318	11645.571289	61.757866	-187500.015625	-187500.015625	-187500.015625	-187500.015625	-187500.015625	-187500.015625	459.000000	430.000000	1019.000000	1608034246.896466
1319	11523.732422	-28.006735	-187500.015625	-187500.015625	-187500.015625	-187500.015625	-187500.015625	-187500.015625	460.000000	430.000000	1019.000000	1608034246.896468
1320	11466.846680	-85.875397	-187500.015625	-187500.015625	-187500.015625	-187500.015625	-187500.015625	-187500.015625	460.000000	431.000000	1018.000000	1608034246.896469
1321	11544.899414	-43.049458	-187500.015625	-187500.015625	-187500.015625	-187500.015625	-187500.015625	-187500.015625	460.000000	430.000000	1018.000000	1608034246.896471
1322	11660.166992	49.509113	-187500.015625	-187500.015625	-187500.015625	-187500.015625	-187500.015625	-187500.015625	460.000000	429.000000	1018.000000	1608034247.375659
1323	11638.396484	52.526596	-187500.015625	-187500.015625	-187500.015625	-187500.015625	-187500.015625	-187500.015625	460.000000	430.000000	1019.000000	1608034247.375760
1324	11521.318359	-34.287575	-187500.015625	-187500.015625	-187500.015625	-187500.015625	-187500.015625	-187500.015625	460.000000	429.000000	1019.000000	1608034247.375761
1325	11465.259766	-90.792786	-187500.015625	-187500.015625	-187500.015625	-187500.015625	-187500.015625	-187500.015625	460.000000	432.000000	1018.000000	1608034247.375763
1326	11538.708008	-52.101913	-187500.015625	-187500.015625	-187500.015625	-187500.015625	-187500.015625	-187500.015625	460.000000	430.000000	1018.000000	1608034247.375765
1327	11652.657227	40.993099	-187500.015625	-187500.015625	-187500.015625	-187500.015625	-187500.015625	-187500.015625	460.000000	430.000000	1019.000000	1608034247.375769
1328	11639.916016	50.805511	-187500.015625	-187500.015625	-187500.015625	-187500.015625	-187500.015625	-187500.015625	460.000000	431.000000	1018.000000	1608034247.375771
1329	11530.794922	-30.107800	-187500.015625	-187500.015625	-187500.015625	-187500.015625	-187500.015625	-187500.015625	460.000000	430.000000	1018.000000	1608034247.375772
1330	11475.564453	-84.958977	-187500.015625	-187500.015625	-187500.015625	-187500.015625	-187500.015625	-187500.015625	460.000000	431.000000	1018.000000	1608034247.375774
1331	11540.540039	-51.744286	-187500.015625	-187500.015625	-187500.015625	-187500.015625	-187500.015625	-187500.015625	460.000000	430.000000	1018.000000	1608034247.375776
1332	11649.795898	38.735573	-187500.015625	-187500.015625	-187500.015625	-187500.015625	-187500.015625	-187500.015625	460.000000	430.000000	1019.000000	1608034247.375777
1333	11635.848633	46.737495	-187500.015625	-187500.015625	-187500.015625	-187500.015625	-187500.015625	-187500.015625	460.000000	430.000000	1019.000000	1608034247.375779
1334	11528.493164	-33.795837	-187500.015625	-187500.015625	-187500.015625	-187500.015625	-187500.015625	-187500.015625	460.000000	430.000000	1019.000000	1608034247.375780
1335	11478.804688	-82.835564	-187500.015625	-187500.015625	-187500.015625	-187500.015625	-187500.015625	-187500.015625	460.000000	431.000000	1018.000000	1608034247.375782
1336	11548.721680	-41.708355	-187500.015625	-187500.015625	-187500.015625	-187500.015625	-187500.015625	-187500.015625	460.000000	430.000000	1019.000000	1608034247.375784
1337	11651.673828	42.647125	-187500.015625	-187500.015625	-187500.015625	-187500.015625	-187500.015625	-187500.015625	460.000000	430.000000	1019.000000	1608034247.375785
1338	11640.229492	52.839523	-187500.015625	-187500.015625	-187500.015625	-187500.015625	-187500.015625	-187500.015625	460.000000	430.000000	1018.000000	1608034247.375787
1339	11535.354492	-24.586918	-187500.015625	-187500.015625	-187500.015625	-187500.015625	-187500.015625	-187500.015625	460.000000	430.000000	1019.000000	1608034247.375788
1340	11476.704102	-84.690758	-187500.015625	-187500.015625	-187500.015625	-187500.015625	-187500.015625	-187500.015625	460.000000	431.000000	1018.000000	1608034247.375790
1341	11537.500977	-52.146618	-187500.015625	-187500.015625	-187500.015625	-187500.015625	-187500.015625	-187500.015625	460.000000	430.000000	1018.000000	1608034247.375791
1342	11639.291016	30.800703	-187500.015625	-187500.015625	-187500.015625	-187500.015625	-187500.015625	-187500.015625	460.000000	430.000000	1019.000000	1608034247.375793
1343	11631.377930	43.183567	-187500.015625	-187500.015625	-187500.015625	-187500.015625	-187500.015625	-187500.015625	460.000000	430.000000	1019.000000	1608034247.375794
1344	11533.186523	-29.213730	-187500.015625	-187500.015625	-187500.015625	-187500.015625	-187500.015625	-187500.015625	460.000000	430.000000	1018.000000	1608034247.375796
1345	11479.184570	-84.020203	-187500.015625	-187500.015625	-187500.015625	-187500.015625	-187500.015625	-187500.015625	460.000000	431.000000	1018.000000	1608034247.375798
1346	11542.887695	-48.950317	-187500.015625	-187500.015625	-187500.015625	-187500.015625	-187500.015625	-187500.015625	460.000000	430.000000	1019.000000	1608034247.375799
1347	11643.202148	34.667553	-187500.015625	-187500.015625	-187500.015625	-187500.015625	-187500.015625	-187500.015625	460.000000	430.000000	1018.000000	1608034247.375801
1348	11634.842773	47.184532	-187500.015625	-187500.015625	-187500.015625	-187500.015625	-187500.015625	-187500.015625	460.000000	430.000000	1018.000000	1608034247.375802
1349	11536.382812	-24.855139	-187500.015625	-187500.015625	-187500.015625	-187500.015625	-187500.015625	-187500.015625	460.000000	430.000000	1018.000000	1608034247.375804
1350	11481.844727	-78.946358	-187500.015625	-187500.015625	-187500.015625	-187500.015625	-187500.015625	-187500.015625	460.000000	430.000000	1019.000000	1608034247.375806
1351	11541.344727	-48.413876	-187500.015625	-187500.015625	-187500.015625	-187500.015625	-187500.015625	-187500.015625	460.000000	430.000000	1019.000000	1608034247.375808
1352	11637.144531	28.677288	-187500.015625	-187500.015625	-187500.015625	-187500.015625	-187500.015625	-187500.015625	460.000000	430.000000	1019.000000	1608034247.375809
1353	11628.717773	38.243832	-187500.015625	-187500.015625	-187500.015625	-187500.015625	-187500.015625	-187500.015625	460.000000	430.000000	1019.000000	1608034247.375811
1354	11534.438477	-30.443075	-187500.015625	-187500.015625	-187500.015625	-187500.015625	-187500.015625	-187500.015625	460.000000	430.000000	1018.000000	1608034247.375812
1355	11479.766602	-82.857910	-187500.015625	-187500.015625	-187500.015625	-187500.015625	-187500.015625	-187500.015625	460.000000	431.000000	1018.000000	1608034247.375814
1356	11535.534180	-53.219501	-187500.015625	-187500.015625	-187500.015625	-187500.015625	-187500.015625	-187500.015625	460.000000	430.000000	1019.000000	1608034247.375815
1357	11633.590820	25.905670	-187500.015625	-187500.015625	-187500.015625	-187500.015625	-187500.015625	-187500.015625	460.000000	430.000000	1018.000000	1608034247.375817
1358	11628.896484	40.881340	-187500.015625	-187500.015625	-187500.015625	-187500.015625	-187500.015625	-187500.015625	460.000000	430.000000	1018.000000	1608034247.375818
1359	11538.886719	-25.302174	-187500.015625	-187500.015625	-187500.015625	-187500.015625	-187500.015625	-187500.015625	460.000000	430.000000	1018.000000	1608034247.375820
1360	11487.253906	-74.923042	-187500.015625	-187500.015625	-187500.015625	-187500.015625	-187500.015625	-187500.015625	460.000000	430.000000	1019.000000	1608034247.375822
1361	11543.401367	-43.697659	-187500.015625	-187500.015625	-187500.015625	-187500.015625	-187500.015625	-187500.015625	460.000000	430.000000	1019.000000	1608034247.375823
1362	11638.843750	36.008659	-187500.015625	-187500.015625	-187500.015625	-187500.015625	-187500.015625	-187500.015625	460.000000	430.000000	1018.000000	1608034247.375825
1363	11633.724609	48.793858	-187500.015625	-187500.015625	-187500.015625	-187500.015625	-187500.015625	-187500.015625	460.000000	431.000000	1018.000000	1608034247.375826
1364	11538.796875	-21.368267	-187500.015625	-187500.015625	-187500.015625	-187500.015625	-187500.015625	-187500.015625	460.000000	430.000000	1018.000000	1608034247.375828
1365	11484.191406	-75.235970	-187500.015625	-187500.015625	-187500.015625	-187500.015625	-187500.015625	-187500.015625	460.000000	430.000000	1019.000000	1608034247.375829
1366	11538.037109	-45.999889	-187500.015625	-187500.015625	-187500.015625	-187500.015625	-187500.015625	-187500.015625	460.000000	430.000000	1018.000000	1608034247.375831
1367	11634.551758	33.997002	-187500.015625	-187500.015625	-187500.015625	-187500.015625	-187500.015625	-187500.015625	460.000000	430.000000	1017.000000	1608034247.375832
1368	11633.367188	47.519806	-187500.015625	-187500.015625	-187500.015625	-187500.015625	-187500.015625	-187500.015625	460.000000	430.000000	1018.000000	1608034247.375834
1369	11540.853516	-21.524729	-187500.015625	-187500.015625	-187500.015625	-187500.015625	-187500.015625	-187500.015625	460.000000	430.000000	1019.000000	1608034247.375836
1370	11486.114258	-76.264153	-187500.015625	-187500.015625	-187500.015625	-187500.015625	-187500.015625	-187500.015625	460.000000	430.000000	1018.000000	1608034247.375837
1371	11540.697266	-44.412914	-187500.015625	-187500.015625	-187500.015625	-187500.015625	-187500.015625	-187500.015625	460.000000	430.000000	1018.000000	1608034247.375839
1372	11638.285156	39.204960	-187500.015625	-187500.015625	-187500.015625	-187500.015625	-187500.015625	-187500.015625	460.000000	431.000000	1018.000000	1608034247.375840
1373	11639.581055	56.728725	-187500.015625	-187500.015625	-187500.015625	-187500.015625	-187500.015625	-187500.015625	460.000000	430.000000	1019.000000	1608034247.375842
1374	11545.949219	-13.567509	-187500.015625	-187500.015625	-187500.015625	-187500.015625	-187500.015625	-187500.015625	460.000000	430.000000	1018.000000	1608034247.375844
1375	11494.898438	-65.401199	-187500.015625	-187500.015625	-187500.015625	-187500.015625	-187500.015625	-187500.015625	460.000000	431.000000	1018.000000	1608034247.375846
1376	11548.251953	-36.969784	-187500.015625	-187500.015625	-187500.015625	-187500.015625	-187500.015625	-187500.015625	460.000000	430.000000	1018.000000	1608034247.375847
1377	11643.604492	40.590767	-187500.015625	-187500.015625	-187500.015625	-187500.015625	-187500.015625	-187500.015625	460.000000	431.000000	1019.000000	1608034247.375849
1378	11647.203125	60.617928	-187500.015625	-187500.015625	-187500.015625	-187500.015625	-187500.015625	-187500.015625	460.000000	430.000000	1019.000000	1608034247.375850
1379	11558.600586	-4.537404	-187500.015625	-187500.015625	-187500.015625	-187500.015625	-187500.015625	-187500.015625	460.000000	430.000000	1017.000000	1608034247.375852
1380	11500.620117	-61.646111	-187500.015625	-187500.015625	-187500.015625	-187500.015625	-187500.015625	-187500.015625	460.000000	430.000000	1018.000000	1608034247.375853
1381	11548.877930	-38.243832	-187500.015625	-187500.015625	-187500.015625	-187500.015625	-187500.015625	-187500.015625	460.000000	430.000000	1018.000000	1608034247.375855
1382	11632.137695	28.118494	-187500.015625	-187500.015625	-187500.015625	-187500.015625	-187500.015625	-187500.015625	460.000000	430.000000	1019.000000	1608034247.375856
1383	11634.551758	45.105820	-187500.015625	-187500.015625	-187500.015625	-187500.015625	-187500.015625	-187500.015625	460.000000	430.000000	1019.000000	1608034247.375858
1384	11552.006836	-13.589860	-187500.015625	-187500.015625	-187500.015625	-187500.015625	-187500.015625	-187500.015625	460.000000	430.000000	1019.000000	1608034247.375859
1385	11495.635742	-68.061058	-187500.015625	-187500.015625	-187500.015625	-187500.015625	-187500.015625	-187500.015625	460.000000	431.000000	1018.000000	1608034247.375861
1386	11542.350586	-45.418743	-187500.015625	-187500.015625	-187500.015625	-187500.015625	-187500.015625	-187500.015625	460.000000	430.000000	1018.000000	1608034247.375863
1387	11636.653320	27.805569	-187500.015625	-187500.015625	-187500.015625	-187500.015625	-187500.015625	-187500.015625	460.000000	430.000000	1018.000000	1608034247.375864
1388	11639.156250	47.966843	-187500.015625	-187500.015625	-187500.015625	-187500.015625	-187500.015625	-187500.015625	460.000000	431.000000	1018.000000	1608034247.375866
1389	11551.470703	-13.701619	-187500.015625	-187500.015625	-187500.015625	-187500.015625	-187500.015625	-187500.015625	460.000000	430.000000	1019.000000	1608034247.375867
1390	11492.685547	-68.508095	-187500.015625	-187500.015625	-187500.015625	-187500.015625	-187500.015625	-187500.015625	460.000000	431.000000	1019.000000	1608034247.375869
1391	11534.036133	-50.157314	-187500.015625	-187500.015625	-187500.015625	-187500.015625	-187500.015625	-187500.015625	460.000000	430.000000	1019.000000	1608034247.375870
1392	11630.796875	27.224424	-187500.015625	-187500.015625	-187500.015625	-187500.015625	-187500.015625	-187500.015625	460.000000	430.000000	1018.000000	1608034247.375872
1393	11641.861328	50.202015	-187500.015625	-187500.015625	-187500.015625	-187500.015625	-187500.015625	-187500.015625	460.000000	430.000000	1019.000000	1608034247.375874
1394	11556.790039	-10.572374	-187500.015625	-187500.015625	-187500.015625	-187500.015625	-187500.015625	-187500.015625	460.000000	429.000000	1018.000000	1608034247.375875
1395	11499.055664	-62.048439	-187500.015625	-187500.015625	-187500.015625	-187500.015625	-187500.015625	-187500.015625	460.000000	431.000000	1018.000000	1608034247.375877
1396	11538.104492	-43.854122	-187500.015625	-187500.015625	-187500.015625	-187500.015625	-187500.015625	-187500.015625	460.000000	430.000000	1018.000000	1608034247.375878
1397	11629.187500	28.163197	-187500.015625	-187500.015625	-187500.015625	-187500.015625	-187500.015625	-187500.015625	460.000000	429.000000	1018.000000	1608034247.375881
1398	11636.027344	48.570339	-187500.015625	-187500.015625	-187500.015625	-187500.015625	-187500.015625	-187500.015625	460.000000	430.000000	1018.000000	1608034247.375882
1399	11549.212891	-15.310945	-187500.015625	-187500.015625	-187500.015625	-187500.015625	-187500.015625	-187500.015625	460.000000	430.000000	1019.000000	1608034247.375884
1400	11490.092773	-70.609161	-187500.015625	-187500.015625	-187500.015625	-187500.015625	-187500.015625	-187500.015625	460.000000	430.000000	1018.000000	1608034247.375885
1401	11532.136719	-49.419704	-187500.015625	-187500.015625	-187500.015625	-187500.015625	-187500.015625	-187500.015625	460.000000	430.000000	1019.000000	1608034247.375887
1402	11621.208008	22.195282	-187500.015625	-187500.015625	-187500.015625	-187500.015625	-187500.015625	-187500.015625	460.000000	430.000000	1018.000000	1608034247.375888
1403	11627.510742	42.982403	-187500.015625	-187500.015625	-187500.015625	-187500.015625	-187500.015625	-187500.015625	460.000000	430.000000	1019.000000	1608034247.375890
1404	11544.318359	-17.367306	-187500.015625	-187500.015625	-187500.015625	-187500.015625	-187500.015625	-187500.015625	460.000000	430.000000	1019.000000	1608034247.375892
1405	11483.677734	-73.201958	-187500.015625	-187500.015625	-187500.015625	-187500.015625	-187500.015625	-187500.015625	460.000000	430.000000	1018.000000	1608034247.375893
1406	11525.609375	-52.347782	-187500.015625	-187500.015625	-187500.015625	-187500.015625	-187500.015625	-187500.015625	460.000000	430.000000	1018.000000	1608034247.375894
1407	11621.967773	23.715200	-187500.015625	-187500.015625	-187500.015625	-187500.015625	-187500.015625	-187500.015625	460.000000	430.000000	1018.000000	1608034247.375896
1408	11631.289062	45.664612	-187500.015625	-187500.015625	-187500.015625	-187500.015625	-187500.015625	-187500.015625	460.000000	430.000000	1018.000000	1608034247.375898
1409	11549.369141	-13.232232	-187500.015625	-187500.015625	-187500.015625	-187500.015625	-187500.015625	-187500.015625	460.000000	430.000000	1019.000000	1608034247.375899
1410	11490.226562	-66.831711	-187500.015625	-187500.015625	-187500.015625	-187500.015625	-187500.015625	-187500.015625	460.000000	430.000000	1018.000000	1608034247.375901
1411	11524.067383	-51.230198	-187500.015625	-187500.015625	-187500.015625	-187500.015625	-187500.015625	-187500.015625	460.000000	430.000000	1018.000000	1608034247.375902
1412	11619.196289	24.765732	-187500.015625	-187500.015625	-187500.015625	-187500.015625	-187500.015625	-187500.015625	460.000000	430.000000	1020.000000	1608034247.375904
1413	11632.696289	49.732628	-187500.015625	-187500.015625	-187500.015625	-187500.015625	-187500.015625	-187500.015625	460.000000	430.000000	1018.000000	1608034247.375906
1414	11550.844727	-9.521843	-187500.015625	-187500.015625	-187500.015625	-187500.015625	-187500.015625	-187500.015625	460.000000	430.000000	1018.000000	1608034247.375907
1415	11488.550781	-68.821022	-187500.015625	-187500.015625	-187500.015625	-187500.015625	-187500.015625	-187500.015625	460.000000	430.000000	1018.000000	1608034247.375908
1416	11526.369141	-52.593655	-187500.015625	-187500.015625	-187500.015625	-187500.015625	-187500.015625	-187500.015625	460.000000	430.000000	1019.000000	1608034247.375910
1417	11618.056641	19.423666	-187500.015625	-187500.015625	-187500.015625	-187500.015625	-187500.015625	-187500.015625	460.000000	430.000000	1019.000000	1608034247.375912
1418	11627.667969	40.635471	-187500.015625	-187500.015625	-187500.015625	-187500.015625	-187500.015625	-187500.015625	460.000000	431.000000	1018.000000	1608034247.375913
1419	11548.453125	-15.199185	-187500.015625	-187500.015625	-187500.015625	-187500.015625	-187500.015625	-187500.015625	460.000000	430.000000	1019.000000	1608034247.375915
1420	11490.718750	-70.095070	-187500.015625	-187500.015625	-187500.015625	-187500.015625	-187500.015625	-187500.015625	460.000000	431.000000	1019.000000	1608034247.375917
1421	11528.895508	-53.554779	-187500.015625	-187500.015625	-187500.015625	-187500.015625	-187500.015625	-187500.015625	460.000000	430.000000	1019.000000	1608034247.375918
1422	11621.610352	19.356609	-187500.015625	-187500.015625	-187500.015625	-187500.015625	-187500.015625	-187500.015625	460.000000	430.000000	1018.000000	1608034247.375920
1423	11637.815430	44.949356	-187500.015625	-187500.015625	-187500.015625	-187500.015625	-187500.015625	-187500.015625	460.000000	431.000000	1018.000000	1608034247.375921
1424	11558.935547	-10.795892	-187500.015625	-187500.015625	-187500.015625	-187500.015625	-187500.015625	-187500.015625	460.000000	430.000000	1018.000000	1608034247.375923
1425	11497.647461	-68.441040	-187500.015625	-187500.015625	-187500.015625	-187500.015625	-187500.015625	-187500.015625	460.000000	430.000000	1018.000000	1608034247.375925
1426	11528.493164	-58.986252	-187500.015625	-187500.015625	-187500.015625	-187500.015625	-187500.015625	-187500.015625	460.000000	430.000000	1019.000000	1608034247.375926
1427	11618.257812	12.382866	-187500.015625	-187500.015625	-187500.015625	-187500.015625	-187500.015625	-187500.015625	460.000000	430.000000	1019.000000	1608034247.375928
1428	11637.166992	43.630604	-187500.015625	-187500.015625	-187500.015625	-187500.015625	-187500.015625	-187500.015625	460.000000	430.000000	1018.000000	1608034247.375929
1429	11559.271484	-8.113683	-187500.015625	-187500.015625	-187500.015625	-187500.015625	-187500.015625	-187500.015625	460.000000	430.000000	1018.000000	1608034247.375931
1430	11500.531250	-63.881283	-187500.015625	-187500.015625	-187500.015625	-187500.015625	-187500.015625	-187500.015625	460.000000	430.000000	1019.000000	1608034247.375932
1431	11534.282227	-49.978500	-187500.015625	-187500.015625	-187500.015625	-187500.015625	-187500.015625	-187500.015625	460.000000	430.000000	1019.000000	1608034247.375934
1432	11624.135742	19.803644	-187500.015625	-187500.015625	-187500.015625	-187500.015625	-187500.015625	-187500.015625	460.000000	430.000000	1019.000000	1608034247.375936
1433	11637.569336	43.228271	-187500.015625	-187500.015625	-187500.015625	-187500.015625	-187500.015625	-187500.015625	460.000000	431.000000	1018.000000	1608034247.375937
1434	11561.014648	-5.498529	-187500.015625	-187500.015625	-187500.015625	-187500.015625	-187500.015625	-187500.015625	460.000000	430.000000	1018.000000	1608034247.375939
1435	11496.530273	-61.154369	-187500.015625	-187500.015625	-187500.015625	-187500.015625	-187500.015625	-187500.015625	460.000000	430.000000	1019.000000	1608034247.375940
1436	11524.492188	-51.431362	-187500.015625	-187500.015625	-187500.015625	-187500.015625	-187500.015625	-187500.015625	460.000000	430.000000	1019.000000	1608034247.375942
1437	11615.575195	19.691887	-187500.015625	-187500.015625	-187500.015625	-187500.015625	-187500.015625	-187500.015625	460.000000	430.000000	1018.000000	1608034247.375943
1438	11630.908203	46.357517	-187500.015625	-187500.015625	-187500.015625	-187500.015625	-187500.015625	-187500.015625	460.000000	430.000000	1018.000000	1608034247.375945
1439	11550.799805	-11.824073	-187500.015625	-187500.015625	-187500.015625	-187500.015625	-187500.015625	-187500.015625	459.000000	430.000000	1018.000000	1608034247.375946
1440	11489.243164	-69.312759	-187500.015625	-187500.015625	-187500.015625	-187500.015625	-187500.015625	-187500.015625	460.000000	430.000000	1019.000000	1608034247.375948
1441	11518.703125	-59.165066	-187500.015625	-187500.015625	-187500.015625	-187500.015625	-187500.015625	-187500.015625	460.000000	430.000000	1019.000000	1608034247.375950
1442	11608.087891	10.125340	-187500.015625	-187500.015625	-187500.015625	-187500.015625	-187500.015625	-187500.015625	460.000000	430.000000	1018.000000	1608034247.856348
1443	11632.607422	43.116512	-187500.015625	-187500.015625	-187500.015625	-187500.015625	-187500.015625	-187500.015625	460.000000	431.000000	1018.000000	1608034247.856508
1444	11559.963867	-6.929040	-187500.015625	-187500.015625	-187500.015625	-187500.015625	-187500.015625	-187500.015625	460.000000	430.000000	1019.000000	1608034247.856510
1445	11495.300781	-65.311798	-187500.015625	-187500.015625	-187500.015625	-187500.015625	-187500.015625	-187500.015625	460.000000	430.000000	1018.000000	1608034247.856512
1446	11520.066406	-58.405106	-187500.015625	-187500.015625	-187500.015625	-187500.015625	-187500.015625	-187500.015625	460.000000	430.000000	1018.000000	1608034247.856513
1447	11611.462891	14.014544	-187500.015625	-187500.015625	-187500.015625	-187500.015625	-187500.015625	-187500.015625	460.000000	430.000000	1018.000000	1608034247.856515
1448	11638.665039	51.207844	-187500.015625	-187500.015625	-187500.015625	-187500.015625	-187500.015625	-187500.015625	460.000000	430.000000	1018.000000	1608034247.856516
1449	11563.473633	-1.475215	-187500.015625	-187500.015625	-187500.015625	-187500.015625	-187500.015625	-187500.015625	460.000000	429.000000	1018.000000	1608034247.856518
1450	11497.536133	-61.444942	-187500.015625	-187500.015625	-187500.015625	-187500.015625	-187500.015625	-187500.015625	460.000000	430.000000	1018.000000	1608034247.856520
1451	11521.117188	-55.141750	-187500.015625	-187500.015625	-187500.015625	-187500.015625	-187500.015625	-187500.015625	460.000000	430.000000	1019.000000	1608034247.856521
1452	11614.256836	20.675364	-187500.015625	-187500.015625	-187500.015625	-187500.015625	-187500.015625	-187500.015625	460.000000	430.000000	1018.000000	1608034247.856523
1453	11639.960938	56.549911	-187500.015625	-187500.015625	-187500.015625	-187500.015625	-187500.015625	-187500.015625	460.000000	430.000000	1018.000000	1608034247.856524
1454	11565.261719	3.241003	-187500.015625	-187500.015625	-187500.015625	-187500.015625	-187500.015625	-187500.015625	460.000000	430.000000	1019.000000	1608034247.856526
1455	11497.446289	-58.047478	-187500.015625	-187500.015625	-187500.015625	-187500.015625	-187500.015625	-187500.015625	460.000000	430.000000	1019.000000	1608034247.856528
1456	11522.166992	-52.079563	-187500.015625	-187500.015625	-187500.015625	-187500.015625	-187500.015625	-187500.015625	460.000000	430.000000	1018.000000	1608034247.856529
1457	11611.865234	13.656916	-187500.015625	-187500.015625	-187500.015625	-187500.015625	-187500.015625	-187500.015625	460.000000	430.000000	1018.000000	1608034247.856531
1458	11636.161133	49.486759	-187500.015625	-187500.015625	-187500.015625	-187500.015625	-187500.015625	-187500.015625	460.000000	431.000000	1018.000000	1608034247.856532
1459	11565.127930	5.990267	-187500.015625	-187500.015625	-187500.015625	-187500.015625	-187500.015625	-187500.015625	460.000000	430.000000	1019.000000	1608034247.856534
1460	11498.362305	-54.404144	-187500.015625	-187500.015625	-187500.015625	-187500.015625	-187500.015625	-187500.015625	460.000000	430.000000	1019.000000	1608034247.856535
1461	11516.087891	-54.918236	-187500.015625	-187500.015625	-187500.015625	-187500.015625	-187500.015625	-187500.015625	460.000000	431.000000	1018.000000	1608034247.856537
1462	11606.053711	14.953317	-187500.015625	-187500.015625	-187500.015625	-187500.015625	-187500.015625	-187500.015625	460.000000	430.000000	1018.000000	1608034247.856538
1463	11637.435547	54.672363	-187500.015625	-187500.015625	-187500.015625	-187500.015625	-187500.015625	-187500.015625	460.000000	431.000000	1018.000000	1608034247.856540
1464	11567.921875	8.091331	-187500.015625	-187500.015625	-187500.015625	-187500.015625	-187500.015625	-187500.015625	460.000000	430.000000	1019.000000	1608034247.856542
1465	11504.576172	-48.950317	-187500.015625	-187500.015625	-187500.015625	-187500.015625	-187500.015625	-187500.015625	460.000000	430.000000	1018.000000	1608034247.856543
1466	11526.995117	-44.479969	-187500.015625	-187500.015625	-187500.015625	-187500.015625	-187500.015625	-187500.015625	460.000000	431.000000	1018.000000	1608034247.856546
1467	11609.406250	16.853214	-187500.015625	-187500.015625	-187500.015625	-187500.015625	-187500.015625	-187500.015625	460.000000	430.000000	1018.000000	1608034247.856548
1468	11638.127930	50.917271	-187500.015625	-187500.015625	-187500.015625	-187500.015625	-187500.015625	-187500.015625	460.000000	430.000000	1019.000000	1608034247.856549
1469	11572.793945	10.572374	-187500.015625	-187500.015625	-187500.015625	-187500.015625	-187500.015625	-187500.015625	460.000000	430.000000	1019.000000	1608034247.856551
1470	11505.157227	-49.419704	-187500.015625	-187500.015625	-187500.015625	-187500.015625	-187500.015625	-187500.015625	460.000000	430.000000	1018.000000	1608034247.856552
1471	11522.390625	-50.336128	-187500.015625	-187500.015625	-187500.015625	-187500.015625	-187500.015625	-187500.015625	460.000000	430.000000	1018.000000	1608034247.856554
1472	11613.876953	20.138922	-187500.015625	-187500.015625	-187500.015625	-187500.015625	-187500.015625	-187500.015625	460.000000	430.000000	1018.000000	1608034247.856556
1473	11649.013672	62.987213	-187500.015625	-187500.015625	-187500.015625	-187500.015625	-187500.015625	-187500.015625	460.000000	430.000000	1019.000000	1608034247.856557
1474	11582.181641	17.948450	-187500.015625	-187500.015625	-187500.015625	-187500.015625	-187500.015625	-187500.015625	460.000000	429.000000	1018.000000	1608034247.856559
1475	11514.076172	-43.094162	-187500.015625	-187500.015625	-187500.015625	-187500.015625	-187500.015625	-187500.015625	460.000000	430.000000	1018.000000	1608034247.856560
1476	11529.610352	-44.077637	-187500.015625	-187500.015625	-187500.015625	-187500.015625	-187500.015625	-187500.015625	460.000000	430.000000	1018.000000	1608034247.856562
1477	11621.185547	25.525692	-187500.015625	-187500.015625	-187500.015625	-187500.015625	-187500.015625	-187500.015625	460.000000	430.000000	1019.000000	1608034247.856563
1478	11653.930664	65.043571	-187500.015625	-187500.015625	-187500.015625	-187500.015625	-187500.015625	-187500.015625	460.000000	430.000000	1019.000000	1608034247.856565
1479	11585.534180	19.356609	-187500.015625	-187500.015625	-187500.015625	-187500.015625	-187500.015625	-187500.015625	460.000000	430.000000	1018.000000	1608034247.856566
1480	11514.008789	-45.977535	-187500.015625	-187500.015625	-187500.015625	-187500.015625	-187500.015625	-187500.015625	460.000000	430.000000	1018.000000	1608034247.856568
1481	11527.754883	-48.212711	-187500.015625	-187500.015625	-187500.015625	-187500.015625	-187500.015625	-187500.015625	460.000000	430.000000	1018.000000	1608034247.856570
1482	11616.334961	19.133093	-187500.015625	-187500.015625	-187500.015625	-187500.015625	-187500.015625	-187500.015625	460.000000	430.000000	1019.000000	1608034247.856571
1483	11653.550781	61.601406	-187500.015625	-187500.015625	-187500.015625	-187500.015625	-187500.015625	-187500.015625	460.000000	430.000000	1019.000000	1608034247.856573
1484	11585.713867	15.065075	-187500.015625	-187500.015625	-187500.015625	-187500.015625	-187500.015625	-187500.015625	460.000000	430.000000	1018.000000	1608034247.856574
1485	11511.349609	-52.414841	-187500.015625	-187500.015625	-187500.015625	-187500.015625	-187500.015625	-187500.015625	460.000000	431.000000	1018.000000	1608034247.856576
1486	11525.408203	-56.393448	-187500.015625	-187500.015625	-187500.015625	-187500.015625	-187500.015625	-187500.015625	460.000000	430.000000	1018.000000	1608034247.856577
1487	11620.425781	16.048552	-187500.015625	-187500.015625	-187500.015625	-187500.015625	-187500.015625	-187500.015625	460.000000	430.000000	1018.000000	1608034247.856579
1488	11650.466797	52.839523	-187500.015625	-187500.015625	-187500.015625	-187500.015625	-187500.015625	-187500.015625	460.000000	431.000000	1018.000000	1608034247.856580
1489	11582.875000	12.069942	-187500.015625	-187500.015625	-187500.015625	-187500.015625	-187500.015625	-187500.015625	460.000000	429.000000	1019.000000	1608034247.856582
1490	11510.678711	-53.219501	-187500.015625	-187500.015625	-187500.015625	-187500.015625	-187500.015625	-187500.015625	460.000000	430.000000	1018.000000	1608034247.856585
1491	11523.687500	-55.521732	-187500.015625	-187500.015625	-187500.015625	-187500.015625	-187500.015625	-187500.015625	460.000000	431.000000	1018.000000	1608034247.856586
1492	11617.855469	16.830862	-187500.015625	-187500.015625	-187500.015625	-187500.015625	-187500.015625	-187500.015625	460.000000	430.000000	1018.000000	1608034247.856588
1493	11652.433594	55.745247	-187500.015625	-187500.015625	-187500.015625	-187500.015625	-187500.015625	-187500.015625	460.000000	430.000000	1019.000000	1608034247.856590
1494	11580.058594	5.677343	-187500.015625	-187500.015625	-187500.015625	-187500.015625	-187500.015625	-187500.015625	459.000000	430.000000	1018.000000	1608034247.856591
1495	11506.185547	-56.393448	-187500.015625	-187500.015625	-187500.015625	-187500.015625	-187500.015625	-187500.015625	459.000000	430.000000	1018.000000	1608034247.856593
1496	11520.916016	-54.627663	-187500.015625	-187500.015625	-187500.015625	-187500.015625	-187500.015625	-187500.015625	460.000000	430.000000	1019.000000	1608034247.856594
1497	11613.698242	12.852253	-187500.015625	-187500.015625	-187500.015625	-187500.015625	-187500.015625	-187500.015625	460.000000	430.000000	1019.000000	1608034247.856596
1498	11653.283203	57.913368	-187500.015625	-187500.015625	-187500.015625	-187500.015625	-187500.015625	-187500.015625	460.000000	430.000000	1018.000000	1608034247.856597
1499	11586.718750	15.445055	-187500.015625	-187500.015625	-187500.015625	-187500.015625	-187500.015625	-187500.015625	460.000000	430.000000	1017.000000	1608034247.856599
1500	11511.058594	-51.118439	-187500.015625	-187500.015625	-187500.015625	-187500.015625	-187500.015625	-187500.015625	460.000000	430.000000	1019.000000	1608034247.856600
1501	11522.949219	-55.029991	-187500.015625	-187500.015625	-187500.015625	-187500.015625	-187500.015625	-187500.015625	460.000000	431.000000	1019.000000	1608034247.856602
1502	11611.752930	10.751188	-187500.015625	-187500.015625	-187500.015625	-187500.015625	-187500.015625	-187500.015625	460.000000	429.000000	1018.000000	1608034247.856603
1503	11649.706055	53.688889	-187500.015625	-187500.015625	-187500.015625	-187500.015625	-187500.015625	-187500.015625	460.000000	431.000000	1017.000000	1608034247.856605
1504	11582.762695	11.287630	-187500.015625	-187500.015625	-187500.015625	-187500.015625	-187500.015625	-187500.015625	460.000000	430.000000	1018.000000	1608034247.856606
1505	11507.213867	-56.415802	-187500.015625	-187500.015625	-187500.015625	-187500.015625	-187500.015625	-187500.015625	460.000000	429.000000	1019.000000	1608034247.856608
1506	11517.943359	-57.645145	-187500.015625	-187500.015625	-187500.015625	-187500.015625	-187500.015625	-187500.015625	460.000000	430.000000	1019.000000	1608034247.856610
1507	11605.427734	8.560718	-187500.015625	-187500.015625	-187500.015625	-187500.015625	-187500.015625	-187500.015625	460.000000	429.000000	1017.000000	1608034247.856611
1508	11643.448242	50.202015	-187500.015625	-187500.015625	-187500.015625	-187500.015625	-187500.015625	-187500.015625	460.000000	431.000000	1018.000000	1608034247.856613
1509	11582.405273	14.461578	-187500.015625	-187500.015625	-187500.015625	-187500.015625	-187500.015625	-187500.015625	460.000000	430.000000	1019.000000	1608034247.856614
1510	11508.555664	-48.972672	-187500.015625	-187500.015625	-187500.015625	-187500.015625	-187500.015625	-187500.015625	460.000000	430.000000	1018.000000	1608034247.856616
1511	11515.082031	-59.075657	-187500.015625	-187500.015625	-187500.015625	-187500.015625	-187500.015625	-187500.015625	460.000000	430.000000	1019.000000	1608034247.856618
1512	11598.901367	0.961125	-187500.015625	-187500.015625	-187500.015625	-187500.015625	-187500.015625	-187500.015625	460.000000	429.000000	1018.000000	1608034247.856619
1513	11642.754883	48.704449	-187500.015625	-187500.015625	-187500.015625	-187500.015625	-187500.015625	-187500.015625	460.000000	431.000000	1018.000000	1608034247.856622
1514	11583.254883	11.689962	-187500.015625	-187500.015625	-187500.015625	-187500.015625	-187500.015625	-187500.015625	460.000000	430.000000	1019.000000	1608034247.856623
1515	11511.327148	-47.609215	-187500.015625	-187500.015625	-187500.015625	-187500.015625	-187500.015625	-187500.015625	460.000000	430.000000	1019.000000	1608034247.856625
1516	11513.785156	-58.136887	-187500.015625	-187500.015625	-187500.015625	-187500.015625	-187500.015625	-187500.015625	460.000000	431.000000	1018.000000	1608034247.856626
1517	11595.705078	0.849366	-187500.015625	-187500.015625	-187500.015625	-187500.015625	-187500.015625	-187500.015625	460.000000	430.000000	1017.000000	1608034247.856628
1518	11640.855469	49.419704	-187500.015625	-187500.015625	-187500.015625	-187500.015625	-187500.015625	-187500.015625	460.000000	430.000000	1019.000000	1608034247.856629
1519	11579.991211	11.578203	-187500.015625	-187500.015625	-187500.015625	-187500.015625	-187500.015625	-187500.015625	460.000000	430.000000	1019.000000	1608034247.856631
1520	11511.013672	-47.519806	-187500.015625	-187500.015625	-187500.015625	-187500.015625	-187500.015625	-187500.015625	460.000000	430.000000	1019.000000	1608034247.856633
1521	11517.496094	-56.259338	-187500.015625	-187500.015625	-187500.015625	-187500.015625	-187500.015625	-187500.015625	460.000000	431.000000	1018.000000	1608034247.856634
1522	11600.868164	2.369285	-187500.015625	-187500.015625	-187500.015625	-187500.015625	-187500.015625	-187500.015625	460.000000	430.000000	1018.000000	1608034247.856636
1523	11644.341797	47.832733	-187500.015625	-187500.015625	-187500.015625	-187500.015625	-187500.015625	-187500.015625	460.000000	430.000000	1019.000000	1608034247.856638
1524	11584.886719	10.438264	-187500.015625	-187500.015625	-187500.015625	-187500.015625	-187500.015625	-187500.015625	460.000000	430.000000	1019.000000	1608034247.856639
1525	11508.823242	-55.119400	-187500.015625	-187500.015625	-187500.015625	-187500.015625	-187500.015625	-187500.015625	460.000000	430.000000	1019.000000	1608034247.856641
1526	11512.444336	-61.668461	-187500.015625	-187500.015625	-187500.015625	-187500.015625	-187500.015625	-187500.015625	460.000000	431.000000	1018.000000	1608034247.856642
1527	11598.051758	1.497567	-187500.015625	-187500.015625	-187500.015625	-187500.015625	-187500.015625	-187500.015625	460.000000	430.000000	1018.000000	1608034247.856644
1528	11643.157227	48.525635	-187500.015625	-187500.015625	-187500.015625	-187500.015625	-187500.015625	-187500.015625	460.000000	430.000000	1018.000000	1608034247.856646
1529	11584.215820	12.919308	-187500.015625	-187500.015625	-187500.015625	-187500.015625	-187500.015625	-187500.015625	460.000000	430.000000	1019.000000	1608034247.856649
1530	11510.052734	-50.492588	-187500.015625	-187500.015625	-187500.015625	-187500.015625	-187500.015625	-187500.015625	460.000000	430.000000	1019.000000	1608034247.856650
1531	11513.271484	-61.444942	-187500.015625	-187500.015625	-187500.015625	-187500.015625	-187500.015625	-187500.015625	460.000000	430.000000	1019.000000	1608034247.856652
1532	11597.247070	-0.916421	-187500.015625	-187500.015625	-187500.015625	-187500.015625	-187500.015625	-187500.015625	460.000000	430.000000	1018.000000	1608034247.856653
1533	11643.291016	46.402222	-187500.015625	-187500.015625	-187500.015625	-187500.015625	-187500.015625	-187500.015625	460.000000	430.000000	1018.000000	1608034247.856655
1534	11586.048828	10.393560	-187500.015625	-187500.015625	-187500.015625	-187500.015625	-187500.015625	-187500.015625	460.000000	430.000000	1019.000000	1608034247.856657
1535	11512.243164	-52.213673	-187500.015625	-187500.015625	-187500.015625	-187500.015625	-187500.015625	-187500.015625	460.000000	430.000000	1018.000000	1608034247.856658
1536	11508.219727	-67.457565	-187500.015625	-187500.015625	-187500.015625	-187500.015625	-187500.015625	-187500.015625	460.000000	430.000000	1018.000000	1608034247.856660
1537	11587.993164	-9.365380	-187500.015625	-187500.015625	-187500.015625	-187500.015625	-187500.015625	-187500.015625	460.000000	429.000000	1019.000000	1608034247.856662
1538	11631.735352	36.992134	-187500.015625	-187500.015625	-187500.015625	-187500.015625	-187500.015625	-187500.015625	460.000000	430.000000	1018.000000	1608034247.856664
1539	11579.231445	7.309020	-187500.015625	-187500.015625	-187500.015625	-187500.015625	-187500.015625	-187500.015625	459.000000	430.000000	1018.000000	1608034247.856665
1540	11503.167969	-58.338051	-187500.015625	-187500.015625	-187500.015625	-187500.015625	-187500.015625	-187500.015625	460.000000	430.000000	1019.000000	1608034247.856667
1541	11503.570312	-68.150467	-187500.015625	-187500.015625	-187500.015625	-187500.015625	-187500.015625	-187500.015625	460.000000	430.000000	1019.000000	1608034247.856668
1542	11585.668945	-8.024276	-187500.015625	-187500.015625	-187500.015625	-187500.015625	-187500.015625	-187500.015625	460.000000	430.000000	1018.000000	1608034247.856670
1543	11633.389648	37.886204	-187500.015625	-187500.015625	-187500.015625	-187500.015625	-187500.015625	-187500.015625	460.000000	430.000000	1018.000000	1608034247.856672
1544	11582.226562	9.678305	-187500.015625	-187500.015625	-187500.015625	-187500.015625	-187500.015625	-187500.015625	460.000000	430.000000	1018.000000	1608034247.856673
1545	11511.327148	-46.648090	-187500.015625	-187500.015625	-187500.015625	-187500.015625	-187500.015625	-187500.015625	460.000000	430.000000	1019.000000	1608034247.856675
1546	11505.783203	-63.680119	-187500.015625	-187500.015625	-187500.015625	-187500.015625	-187500.015625	-187500.015625	460.000000	430.000000	1019.000000	1608034247.856676
1547	11588.105469	-4.269183	-187500.015625	-187500.015625	-187500.015625	-187500.015625	-187500.015625	-187500.015625	460.000000	430.000000	1018.000000	1608034247.856678
1548	11637.033203	41.127209	-187500.015625	-187500.015625	-187500.015625	-187500.015625	-187500.015625	-187500.015625	460.000000	429.000000	1018.000000	1608034247.856679
1549	11586.584961	11.019409	-187500.015625	-187500.015625	-187500.015625	-187500.015625	-187500.015625	-187500.015625	460.000000	430.000000	1019.000000	1608034247.856681
1550	11517.272461	-45.642262	-187500.015625	-187500.015625	-187500.015625	-187500.015625	-187500.015625	-187500.015625	460.000000	430.000000	1019.000000	1608034247.856682
1551	11509.270508	-63.277786	-187500.015625	-187500.015625	-187500.015625	-187500.015625	-187500.015625	-187500.015625	460.000000	430.000000	1018.000000	1608034247.856684
1552	11587.278320	-7.152558	-187500.015625	-187500.015625	-187500.015625	-187500.015625	-187500.015625	-187500.015625	460.000000	430.000000	1018.000000	1608034247.856686
1553	11638.418945	44.010582	-187500.015625	-187500.015625	-187500.015625	-187500.015625	-187500.015625	-187500.015625	460.000000	430.000000	1018.000000	1608034247.856687
1554	11590.630859	15.556813	-187500.015625	-187500.015625	-187500.015625	-187500.015625	-187500.015625	-187500.015625	460.000000	430.000000	1018.000000	1608034247.856689
1555	11518.389648	-48.503284	-187500.015625	-187500.015625	-187500.015625	-187500.015625	-187500.015625	-187500.015625	460.000000	430.000000	1019.000000	1608034247.856690
1556	11517.473633	-59.232121	-187500.015625	-187500.015625	-187500.015625	-187500.015625	-187500.015625	-187500.015625	460.000000	430.000000	1019.000000	1608034247.856692
1557	11594.699219	-2.481044	-187500.015625	-187500.015625	-187500.015625	-187500.015625	-187500.015625	-187500.015625	460.000000	430.000000	1018.000000	1608034247.856693
1558	11642.263672	46.938663	-187500.015625	-187500.015625	-187500.015625	-187500.015625	-187500.015625	-187500.015625	460.000000	431.000000	1018.000000	1608034247.856695
1559	11589.736328	16.294420	-187500.015625	-187500.015625	-187500.015625	-187500.015625	-187500.015625	-187500.015625	460.000000	430.000000	1018.000000	1608034247.856697
1560	11513.807617	-47.653919	-187500.015625	-187500.015625	-187500.015625	-187500.015625	-187500.015625	-187500.015625	460.000000	430.000000	1018.000000	1608034247.856699
1561	11509.046875	-64.283615	-187500.015625	-187500.015625	-187500.015625	-187500.015625	-187500.015625	-187500.015625	460.000000	430.000000	1019.000000	1608034247.856700
1562	11586.540039	-9.745360	-187500.015625	-187500.015625	-187500.015625	-187500.015625	-187500.015625	-187500.015625	460.000000	430.000000	1019.000000	1608034247.856702
1563	11634.574219	38.534405	-187500.015625	-187500.015625	-187500.015625	-187500.015625	-187500.015625	-187500.015625	460.000000	430.000000	1019.000000	1608034248.335739
1564	11587.121094	12.852253	-187500.015625	-187500.015625	-187500.015625	-187500.015625	-187500.015625	-187500.015625	460.000000	430.000000	1018.000000	1608034248.335769
1565	11513.517578	-49.151485	-187500.015625	-187500.015625	-187500.015625	-187500.015625	-187500.015625	-187500.015625	460.000000	430.000000	1019.000000	1608034248.335892
1566	11505.940430	-66.541138	-187500.015625	-187500.015625	-187500.015625	-187500.015625	-187500.015625	-187500.015625	460.000000	430.000000	1017.000000	1608034248.335894
1567	11579.298828	-15.288592	-187500.015625	-187500.015625	-187500.015625	-187500.015625	-187500.015625	-187500.015625	460.000000	430.000000	1018.000000	1608034248.335896
1568	11631.870117	36.992134	-187500.015625	-187500.015625	-187500.015625	-187500.015625	-187500.015625	-187500.015625	460.000000	430.000000	1018.000000	1608034248.335897
1569	11584.215820	10.527671	-187500.015625	-187500.015625	-187500.015625	-187500.015625	-187500.015625	-187500.015625	459.000000	430.000000	1018.000000	1608034248.335899
1570	11506.409180	-54.247681	-187500.015625	-187500.015625	-187500.015625	-187500.015625	-187500.015625	-187500.015625	460.000000	430.000000	1019.000000	1608034248.335901
1571	11492.730469	-75.459488	-187500.015625	-187500.015625	-187500.015625	-187500.015625	-187500.015625	-187500.015625	460.000000	430.000000	1018.000000	1608034248.335902
1572	11565.999023	-23.156406	-187500.015625	-187500.015625	-187500.015625	-187500.015625	-187500.015625	-187500.015625	460.000000	430.000000	1019.000000	1608034248.335904
1573	11620.291992	29.638412	-187500.015625	-187500.015625	-187500.015625	-187500.015625	-187500.015625	-187500.015625	460.000000	430.000000	1018.000000	1608034248.335906
1574	11582.405273	13.075770	-187500.015625	-187500.015625	-187500.015625	-187500.015625	-187500.015625	-187500.015625	460.000000	430.000000	1018.000000	1608034248.335907
1575	11513.986328	-43.943527	-187500.015625	-187500.015625	-187500.015625	-187500.015625	-187500.015625	-187500.015625	460.000000	430.000000	1018.000000	1608034248.335909
1576	11508.197266	-61.064964	-187500.015625	-187500.015625	-187500.015625	-187500.015625	-187500.015625	-187500.015625	460.000000	430.000000	1018.000000	1608034248.335910
1577	11578.494141	-12.718143	-187500.015625	-187500.015625	-187500.015625	-187500.015625	-187500.015625	-187500.015625	460.000000	429.000000	1019.000000	1608034248.335912
1578	11633.568359	41.306023	-187500.015625	-187500.015625	-187500.015625	-187500.015625	-187500.015625	-187500.015625	460.000000	430.000000	1019.000000	1608034248.335914
1579	11586.853516	15.981497	-187500.015625	-187500.015625	-187500.015625	-187500.015625	-187500.015625	-187500.015625	460.000000	430.000000	1019.000000	1608034248.335915
1580	11515.059570	-43.407085	-187500.015625	-187500.015625	-187500.015625	-187500.015625	-187500.015625	-187500.015625	460.000000	431.000000	1018.000000	1608034248.335917
1581	11504.867188	-62.383717	-187500.015625	-187500.015625	-187500.015625	-187500.015625	-187500.015625	-187500.015625	460.000000	431.000000	1018.000000	1608034248.335918
1582	11578.114258	-10.080636	-187500.015625	-187500.015625	-187500.015625	-187500.015625	-187500.015625	-187500.015625	460.000000	429.000000	1019.000000	1608034248.335920
1583	11632.607422	44.681137	-187500.015625	-187500.015625	-187500.015625	-187500.015625	-187500.015625	-187500.015625	460.000000	431.000000	1019.000000	1608034248.335926
1584	11588.194336	20.004810	-187500.015625	-187500.015625	-187500.015625	-187500.015625	-187500.015625	-187500.015625	460.000000	431.000000	1018.000000	1608034248.335927
1585	11512.578125	-43.496494	-187500.015625	-187500.015625	-187500.015625	-187500.015625	-187500.015625	-187500.015625	460.000000	430.000000	1018.000000	1608034248.335929
1586	11502.408203	-64.149506	-187500.015625	-187500.015625	-187500.015625	-187500.015625	-187500.015625	-187500.015625	460.000000	430.000000	1019.000000	1608034248.335931
1587	11576.548828	-14.863910	-187500.015625	-187500.015625	-187500.015625	-187500.015625	-187500.015625	-187500.015625	460.000000	430.000000	1019.000000	1608034248.335932
1588	11634.015625	41.417782	-187500.015625	-187500.015625	-187500.015625	-187500.015625	-187500.015625	-187500.015625	460.000000	430.000000	1019.000000	1608034248.335934
1589	11597.335938	28.342010	-187500.015625	-187500.015625	-187500.015625	-187500.015625	-187500.015625	-187500.015625	460.000000	430.000000	1018.000000	1608034248.335936
1590	11523.709961	-31.739475	-187500.015625	-187500.015625	-187500.015625	-187500.015625	-187500.015625	-187500.015625	460.000000	430.000000	1017.000000	1608034248.335937
1591	11507.125000	-57.399277	-187500.015625	-187500.015625	-187500.015625	-187500.015625	-187500.015625	-187500.015625	460.000000	430.000000	1019.000000	1608034248.335939
1592	11575.499023	-11.935831	-187500.015625	-187500.015625	-187500.015625	-187500.015625	-187500.015625	-187500.015625	460.000000	429.000000	1018.000000	1608034248.335940
1593	11629.902344	39.115551	-187500.015625	-187500.015625	-187500.015625	-187500.015625	-187500.015625	-187500.015625	460.000000	430.000000	1018.000000	1608034248.335942
1594	11589.982422	18.373133	-187500.015625	-187500.015625	-187500.015625	-187500.015625	-187500.015625	-187500.015625	460.000000	430.000000	1018.000000	1608034248.335944
1595	11515.796875	-42.758884	-187500.015625	-187500.015625	-187500.015625	-187500.015625	-187500.015625	-187500.015625	460.000000	430.000000	1019.000000	1608034248.335945
1596	11504.173828	-62.629585	-187500.015625	-187500.015625	-187500.015625	-187500.015625	-187500.015625	-187500.015625	460.000000	430.000000	1018.000000	1608034248.335947
1597	11575.320312	-17.568470	-187500.015625	-187500.015625	-187500.015625	-187500.015625	-187500.015625	-187500.015625	460.000000	430.000000	1018.000000	1608034248.335949
1598	11632.227539	33.237041	-187500.015625	-187500.015625	-187500.015625	-187500.015625	-187500.015625	-187500.015625	460.000000	430.000000	1018.000000	1608034248.335951
1599	11595.481445	16.227365	-187500.015625	-187500.015625	-187500.015625	-187500.015625	-187500.015625	-187500.015625	460.000000	430.000000	1019.000000	1608034248.335952
1600	11518.009766	-48.637394	-187500.015625	-187500.015625	-187500.015625	-187500.015625	-187500.015625	-187500.015625	460.000000	430.000000	1018.000000	1608034248.335954
1601	11502.945312	-73.917213	-187500.015625	-187500.015625	-187500.015625	-187500.015625	-187500.015625	-187500.015625	460.000000	431.000000	1018.000000	1608034248.335956
1602	11580.036133	-20.876528	-187500.015625	-187500.015625	-187500.015625	-187500.015625	-187500.015625	-187500.015625	460.000000	429.000000	1020.000000	1608034248.335957
1603	11645.616211	40.121380	-187500.015625	-187500.015625	-187500.015625	-187500.015625	-187500.015625	-187500.015625	460.000000	430.000000	1018.000000	1608034248.335959
1604	11613.339844	28.498472	-187500.015625	-187500.015625	-187500.015625	-187500.015625	-187500.015625	-187500.015625	460.000000	430.000000	1019.000000	1608034248.335960
1605	11537.813477	-33.281746	-187500.015625	-187500.015625	-187500.015625	-187500.015625	-187500.015625	-187500.015625	460.000000	430.000000	1018.000000	1608034248.335962
1606	11519.150391	-60.930855	-187500.015625	-187500.015625	-187500.015625	-187500.015625	-187500.015625	-187500.015625	460.000000	431.000000	1018.000000	1608034248.335965
1607	11591.524414	-10.818244	-187500.015625	-187500.015625	-187500.015625	-187500.015625	-187500.015625	-187500.015625	460.000000	430.000000	1019.000000	1608034248.335966
1608	11650.600586	47.139828	-187500.015625	-187500.015625	-187500.015625	-187500.015625	-187500.015625	-187500.015625	460.000000	430.000000	1018.000000	1608034248.335968
1609	11608.825195	26.509169	-187500.015625	-187500.015625	-187500.015625	-187500.015625	-187500.015625	-187500.015625	460.000000	430.000000	1019.000000	1608034248.335969
1610	11532.583008	-33.840538	-187500.015625	-187500.015625	-187500.015625	-187500.015625	-187500.015625	-187500.015625	460.000000	430.000000	1019.000000	1608034248.335971
1611	11511.572266	-60.684982	-187500.015625	-187500.015625	-187500.015625	-187500.015625	-187500.015625	-187500.015625	460.000000	431.000000	1018.000000	1608034248.335973
1612	11579.186523	-16.026199	-187500.015625	-187500.015625	-187500.015625	-187500.015625	-187500.015625	-187500.015625	460.000000	430.000000	1018.000000	1608034248.335974
1613	11637.279297	37.014488	-187500.015625	-187500.015625	-187500.015625	-187500.015625	-187500.015625	-187500.015625	460.000000	430.000000	1019.000000	1608034248.335976
1614	11604.623047	25.145712	-187500.015625	-187500.015625	-187500.015625	-187500.015625	-187500.015625	-187500.015625	460.000000	430.000000	1018.000000	1608034248.335977
1615	11527.553711	-36.768620	-187500.015625	-187500.015625	-187500.015625	-187500.015625	-187500.015625	-187500.015625	460.000000	430.000000	1018.000000	1608034248.335979
1616	11506.074219	-65.781181	-187500.015625	-187500.015625	-187500.015625	-187500.015625	-187500.015625	-187500.015625	460.000000	431.000000	1018.000000	1608034248.335981
1617	11570.693359	-22.441151	-187500.015625	-187500.015625	-187500.015625	-187500.015625	-187500.015625	-187500.015625	460.000000	430.000000	1019.000000	1608034248.335982
1618	11631.221680	35.382809	-187500.015625	-187500.015625	-187500.015625	-187500.015625	-187500.015625	-187500.015625	460.000000	430.000000	1019.000000	1608034248.335984
1619	11599.638672	22.776426	-187500.015625	-187500.015625	-187500.015625	-187500.015625	-187500.015625	-187500.015625	460.000000	430.000000	1018.000000	1608034248.335985
1620	11524.625977	-40.590767	-187500.015625	-187500.015625	-187500.015625	-187500.015625	-187500.015625	-187500.015625	460.000000	430.000000	1019.000000	1608034248.335987
1621	11508.488281	-66.496437	-187500.015625	-187500.015625	-187500.015625	-187500.015625	-187500.015625	-187500.015625	460.000000	430.000000	1018.000000	1608034248.335988
1622	11575.967773	-20.653011	-187500.015625	-187500.015625	-187500.015625	-187500.015625	-187500.015625	-187500.015625	460.000000	430.000000	1018.000000	1608034248.335990
1623	11634.551758	35.986309	-187500.015625	-187500.015625	-187500.015625	-187500.015625	-187500.015625	-187500.015625	460.000000	430.000000	1019.000000	1608034248.335992
1624	11602.298828	24.363401	-187500.015625	-187500.015625	-187500.015625	-187500.015625	-187500.015625	-187500.015625	460.000000	431.000000	1018.000000	1608034248.335993
1625	11525.251953	-37.528576	-187500.015625	-187500.015625	-187500.015625	-187500.015625	-187500.015625	-187500.015625	460.000000	430.000000	1018.000000	1608034248.335995
1626	11499.792969	-70.229179	-187500.015625	-187500.015625	-187500.015625	-187500.015625	-187500.015625	-187500.015625	460.000000	430.000000	1018.000000	1608034248.335996
1627	11565.216797	-27.939680	-187500.015625	-187500.015625	-187500.015625	-187500.015625	-187500.015625	-187500.015625	460.000000	430.000000	1019.000000	1608034248.335998
1628	11630.864258	32.834713	-187500.015625	-187500.015625	-187500.015625	-187500.015625	-187500.015625	-187500.015625	460.000000	431.000000	1019.000000	1608034248.335999
1629	11603.818359	26.173891	-187500.015625	-187500.015625	-187500.015625	-187500.015625	-187500.015625	-187500.015625	460.000000	431.000000	1018.000000	1608034248.336002
1630	11525.408203	-34.689907	-187500.015625	-187500.015625	-187500.015625	-187500.015625	-187500.015625	-187500.015625	460.000000	430.000000	1018.000000	1608034248.336004
1631	11500.441406	-65.177681	-187500.015625	-187500.015625	-187500.015625	-187500.015625	-187500.015625	-187500.015625	460.000000	430.000000	1019.000000	1608034248.336005
1632	11564.926758	-23.938717	-187500.015625	-187500.015625	-187500.015625	-187500.015625	-187500.015625	-187500.015625	460.000000	430.000000	1019.000000	1608034248.336007
1633	11630.327148	34.265224	-187500.015625	-187500.015625	-187500.015625	-187500.015625	-187500.015625	-187500.015625	460.000000	430.000000	1019.000000	1608034248.336008
1634	11600.488281	22.731724	-187500.015625	-187500.015625	-187500.015625	-187500.015625	-187500.015625	-187500.015625	460.000000	430.000000	1018.000000	1608034248.336010
1635	11526.705078	-36.410992	-187500.015625	-187500.015625	-187500.015625	-187500.015625	-187500.015625	-187500.015625	460.000000	430.000000	1018.000000	1608034248.336012
1636	11505.493164	-65.200035	-187500.015625	-187500.015625	-187500.015625	-187500.015625	-187500.015625	-187500.015625	460.000000	430.000000	1019.000000	1608034248.336013
1637	11568.926758	-23.044647	-187500.015625	-187500.015625	-187500.015625	-187500.015625	-187500.015625	-187500.015625	460.000000	429.000000	1018.000000	1608034248.336015
1638	11634.216797	37.640335	-187500.015625	-187500.015625	-187500.015625	-187500.015625	-187500.015625	-187500.015625	460.000000	430.000000	1019.000000	1608034248.336017
1639	11603.147461	25.056305	-187500.015625	-187500.015625	-187500.015625	-187500.015625	-187500.015625	-187500.015625	460.000000	430.000000	1018.000000	1608034248.336018
1640	11530.102539	-31.761827	-187500.015625	-187500.015625	-187500.015625	-187500.015625	-187500.015625	-187500.015625	460.000000	430.000000	1018.000000	1608034248.336020
1641	11508.108398	-57.443981	-187500.015625	-187500.015625	-187500.015625	-187500.015625	-187500.015625	-187500.015625	460.000000	430.000000	1019.000000	1608034248.336021
1642	11570.960938	-16.696753	-187500.015625	-187500.015625	-187500.015625	-187500.015625	-187500.015625	-187500.015625	460.000000	430.000000	1019.000000	1608034248.336023
1643	11634.842773	39.540234	-187500.015625	-187500.015625	-187500.015625	-187500.015625	-187500.015625	-187500.015625	460.000000	430.000000	1018.000000	1608034248.336024
1644	11608.445312	29.504301	-187500.015625	-187500.015625	-187500.015625	-187500.015625	-187500.015625	-187500.015625	460.000000	431.000000	1018.000000	1608034248.336026
1645	11532.292969	-32.454731	-187500.015625	-187500.015625	-187500.015625	-187500.015625	-187500.015625	-187500.015625	460.000000	430.000000	1018.000000	1608034248.336028
1646	11506.320312	-63.948338	-187500.015625	-187500.015625	-187500.015625	-187500.015625	-187500.015625	-187500.015625	460.000000	430.000000	1019.000000	1608034248.336029
1647	11569.307617	-24.408104	-187500.015625	-187500.015625	-187500.015625	-187500.015625	-187500.015625	-187500.015625	460.000000	429.000000	1019.000000	1608034248.336031
1648	11634.328125	36.120419	-187500.015625	-187500.015625	-187500.015625	-187500.015625	-187500.015625	-187500.015625	460.000000	430.000000	1018.000000	1608034248.336033
1649	11611.305664	31.583014	-187500.015625	-187500.015625	-187500.015625	-187500.015625	-187500.015625	-187500.015625	460.000000	430.000000	1019.000000	1608034248.336034
1650	11534.684570	-32.052399	-187500.015625	-187500.015625	-187500.015625	-187500.015625	-187500.015625	-187500.015625	460.000000	430.000000	1018.000000	1608034248.336036
1651	11504.978516	-66.652901	-187500.015625	-187500.015625	-187500.015625	-187500.015625	-187500.015625	-187500.015625	460.000000	431.000000	1019.000000	1608034248.336038
1652	11563.875977	-28.699638	-187500.015625	-187500.015625	-187500.015625	-187500.015625	-187500.015625	-187500.015625	460.000000	429.000000	1018.000000	1608034248.336039
1653	11630.125977	30.867758	-187500.015625	-187500.015625	-187500.015625	-187500.015625	-187500.015625	-187500.015625	460.000000	430.000000	1018.000000	1608034248.336041
1654	11606.321289	22.709372	-187500.015625	-187500.015625	-187500.015625	-187500.015625	-187500.015625	-187500.015625	460.000000	431.000000	1019.000000	1608034248.336043
1655	11536.382812	-33.214691	-187500.015625	-187500.015625	-187500.015625	-187500.015625	-187500.015625	-187500.015625	460.000000	430.000000	1018.000000	1608034248.336045
1656	11511.438477	-60.841446	-187500.015625	-187500.015625	-187500.015625	-187500.015625	-187500.015625	-187500.015625	460.000000	431.000000	1018.000000	1608034248.336046
1657	11562.691406	-28.744343	-187500.015625	-187500.015625	-187500.015625	-187500.015625	-187500.015625	-187500.015625	460.000000	430.000000	1018.000000	1608034248.336048
1658	11627.756836	28.565529	-187500.015625	-187500.015625	-187500.015625	-187500.015625	-187500.015625	-187500.015625	460.000000	430.000000	1019.000000	1608034248.336049
1659	11605.382812	24.609270	-187500.015625	-187500.015625	-187500.015625	-187500.015625	-187500.015625	-187500.015625	460.000000	430.000000	1019.000000	1608034248.336051
1660	11529.655273	-33.594669	-187500.015625	-187500.015625	-187500.015625	-187500.015625	-187500.015625	-187500.015625	460.000000	430.000000	1018.000000	1608034248.336052
1661	11498.139648	-69.424515	-187500.015625	-187500.015625	-187500.015625	-187500.015625	-187500.015625	-187500.015625	460.000000	431.000000	1018.000000	1608034248.336054
1662	11554.309570	-35.069885	-187500.015625	-187500.015625	-187500.015625	-187500.015625	-187500.015625	-187500.015625	460.000000	430.000000	1018.000000	1608034248.336056
1663	11621.319336	24.497511	-187500.015625	-187500.015625	-187500.015625	-187500.015625	-187500.015625	-187500.015625	460.000000	430.000000	1018.000000	1608034248.336057
1664	11603.863281	22.619965	-187500.015625	-187500.015625	-187500.015625	-187500.015625	-187500.015625	-187500.015625	460.000000	430.000000	1018.000000	1608034248.336059
1665	11531.063477	-35.986309	-187500.015625	-187500.015625	-187500.015625	-187500.015625	-187500.015625	-187500.015625	460.000000	430.000000	1018.000000	1608034248.336060
1666	11499.547852	-72.129074	-187500.015625	-187500.015625	-187500.015625	-187500.015625	-187500.015625	-187500.015625	460.000000	430.000000	1019.000000	1608034248.336062
1667	11555.605469	-35.449867	-187500.015625	-187500.015625	-187500.015625	-187500.015625	-187500.015625	-187500.015625	460.000000	430.000000	1019.000000	1608034248.336064
1668	11621.922852	24.788084	-187500.015625	-187500.015625	-187500.015625	-187500.015625	-187500.015625	-187500.015625	460.000000	430.000000	1019.000000	1608034248.336065
1669	11600.644531	21.144749	-187500.015625	-187500.015625	-187500.015625	-187500.015625	-187500.015625	-187500.015625	460.000000	430.000000	1018.000000	1608034248.336067
1670	11525.140625	-37.170948	-187500.015625	-187500.015625	-187500.015625	-187500.015625	-187500.015625	-187500.015625	460.000000	430.000000	1018.000000	1608034248.336068
1671	11495.970703	-69.826851	-187500.015625	-187500.015625	-187500.015625	-187500.015625	-187500.015625	-187500.015625	460.000000	431.000000	1018.000000	1608034248.336070
1672	11549.458984	-39.875511	-187500.015625	-187500.015625	-187500.015625	-187500.015625	-187500.015625	-187500.015625	460.000000	430.000000	1019.000000	1608034248.336071
1673	11613.384766	15.713276	-187500.015625	-187500.015625	-187500.015625	-187500.015625	-187500.015625	-187500.015625	460.000000	431.000000	1018.000000	1608034248.336073
1674	11597.493164	16.607346	-187500.015625	-187500.015625	-187500.015625	-187500.015625	-187500.015625	-187500.015625	460.000000	430.000000	1017.000000	1608034248.336075
1675	11529.945312	-32.722954	-187500.015625	-187500.015625	-187500.015625	-187500.015625	-187500.015625	-187500.015625	459.000000	430.000000	1018.000000	1608034248.336076
1676	11496.194336	-72.151428	-187500.015625	-187500.015625	-187500.015625	-187500.015625	-187500.015625	-187500.015625	460.000000	431.000000	1019.000000	1608034248.336079
1677	11549.592773	-42.714184	-187500.015625	-187500.015625	-187500.015625	-187500.015625	-187500.015625	-187500.015625	460.000000	430.000000	1019.000000	1608034248.336080
1678	11622.593750	21.278860	-187500.015625	-187500.015625	-187500.015625	-187500.015625	-187500.015625	-187500.015625	460.000000	430.000000	1019.000000	1608034248.336082
1679	11610.099609	25.615099	-187500.015625	-187500.015625	-187500.015625	-187500.015625	-187500.015625	-187500.015625	460.000000	431.000000	1018.000000	1608034248.336084
1680	11532.896484	-36.098064	-187500.015625	-187500.015625	-187500.015625	-187500.015625	-187500.015625	-187500.015625	460.000000	430.000000	1018.000000	1608034248.336085
1681	11498.764648	-72.285538	-187500.015625	-187500.015625	-187500.015625	-187500.015625	-187500.015625	-187500.015625	460.000000	430.000000	1019.000000	1608034248.336087
1682	11553.527344	-35.807495	-187500.015625	-187500.015625	-187500.015625	-187500.015625	-187500.015625	-187500.015625	460.000000	429.000000	1019.000000	1608034248.336088
1683	11624.135742	28.900805	-187500.015625	-187500.015625	-187500.015625	-187500.015625	-187500.015625	-187500.015625	460.000000	430.000000	1019.000000	1608034248.815863
1684	11611.752930	30.130150	-187500.015625	-187500.015625	-187500.015625	-187500.015625	-187500.015625	-187500.015625	460.000000	430.000000	1018.000000	1608034248.815968
1685	11542.797852	-25.033953	-187500.015625	-187500.015625	-187500.015625	-187500.015625	-187500.015625	-187500.015625	460.000000	430.000000	1018.000000	1608034248.815970
1686	11511.192383	-58.270996	-187500.015625	-187500.015625	-187500.015625	-187500.015625	-187500.015625	-187500.015625	460.000000	431.000000	1019.000000	1608034248.815972
1687	11565.216797	-23.178759	-187500.015625	-187500.015625	-187500.015625	-187500.015625	-187500.015625	-187500.015625	460.000000	430.000000	1019.000000	1608034248.815973
1688	11635.781250	40.702526	-187500.015625	-187500.015625	-187500.015625	-187500.015625	-187500.015625	-187500.015625	460.000000	430.000000	1018.000000	1608034248.815975
1689	11626.773438	44.703487	-187500.015625	-187500.015625	-187500.015625	-187500.015625	-187500.015625	-187500.015625	460.000000	430.000000	1018.000000	1608034248.815977
1690	11554.152344	-13.433398	-187500.015625	-187500.015625	-187500.015625	-187500.015625	-187500.015625	-187500.015625	460.000000	430.000000	1018.000000	1608034248.815979
1691	11515.350586	-52.817169	-187500.015625	-187500.015625	-187500.015625	-187500.015625	-187500.015625	-187500.015625	460.000000	431.000000	1018.000000	1608034248.815980
1692	11561.930664	-24.497511	-187500.015625	-187500.015625	-187500.015625	-187500.015625	-187500.015625	-187500.015625	460.000000	430.000000	1019.000000	1608034248.815982
1693	11627.891602	32.991173	-187500.015625	-187500.015625	-187500.015625	-187500.015625	-187500.015625	-187500.015625	460.000000	430.000000	1019.000000	1608034248.815984
1694	11614.055664	32.365326	-187500.015625	-187500.015625	-187500.015625	-187500.015625	-187500.015625	-187500.015625	460.000000	430.000000	1018.000000	1608034248.815985
1695	11544.407227	-24.095181	-187500.015625	-187500.015625	-187500.015625	-187500.015625	-187500.015625	-187500.015625	460.000000	430.000000	1018.000000	1608034248.815987
1696	11515.350586	-57.153408	-187500.015625	-187500.015625	-187500.015625	-187500.015625	-187500.015625	-187500.015625	460.000000	431.000000	1018.000000	1608034248.815988
1697	11566.333984	-25.458635	-187500.015625	-187500.015625	-187500.015625	-187500.015625	-187500.015625	-187500.015625	460.000000	430.000000	1018.000000	1608034248.815990
1698	11635.758789	33.818188	-187500.015625	-187500.015625	-187500.015625	-187500.015625	-187500.015625	-187500.015625	460.000000	430.000000	1019.000000	1608034248.815992
1699	11624.449219	35.516922	-187500.015625	-187500.015625	-187500.015625	-187500.015625	-187500.015625	-187500.015625	460.000000	430.000000	1018.000000	1608034248.816000
1700	11553.102539	-21.480026	-187500.015625	-187500.015625	-187500.015625	-187500.015625	-187500.015625	-187500.015625	460.000000	430.000000	1018.000000	1608034248.816002
1701	11515.796875	-58.047478	-187500.015625	-187500.015625	-187500.015625	-187500.015625	-187500.015625	-187500.015625	460.000000	431.000000	1018.000000	1608034248.816003
1702	11564.143555	-25.123360	-187500.015625	-187500.015625	-187500.015625	-187500.015625	-187500.015625	-187500.015625	460.000000	430.000000	1018.000000	1608034248.816005
1703	11630.014648	32.208862	-187500.015625	-187500.015625	-187500.015625	-187500.015625	-187500.015625	-187500.015625	460.000000	430.000000	1018.000000	1608034248.816006
1704	11624.359375	40.255489	-187500.015625	-187500.015625	-187500.015625	-187500.015625	-187500.015625	-187500.015625	460.000000	430.000000	1018.000000	1608034248.816008
1705	11553.794922	-14.394523	-187500.015625	-187500.015625	-187500.015625	-187500.015625	-187500.015625	-187500.015625	460.000000	430.000000	1018.000000	1608034248.816010
1706	11515.149414	-57.175758	-187500.015625	-187500.015625	-187500.015625	-187500.015625	-187500.015625	-187500.015625	460.000000	431.000000	1019.000000	1608034248.816011
1707	11559.606445	-33.907597	-187500.015625	-187500.015625	-187500.015625	-187500.015625	-187500.015625	-187500.015625	460.000000	430.000000	1018.000000	1608034248.816013
1708	11630.215820	27.962030	-187500.015625	-187500.015625	-187500.015625	-187500.015625	-187500.015625	-187500.015625	460.000000	430.000000	1018.000000	1608034248.816014
1709	11626.885742	41.753056	-187500.015625	-187500.015625	-187500.015625	-187500.015625	-187500.015625	-187500.015625	460.000000	430.000000	1018.000000	1608034248.816016
1710	11558.019531	-10.125340	-187500.015625	-187500.015625	-187500.015625	-187500.015625	-187500.015625	-187500.015625	459.000000	430.000000	1018.000000	1608034248.816018
1711	11519.462891	-50.805511	-187500.015625	-187500.015625	-187500.015625	-187500.015625	-187500.015625	-187500.015625	460.000000	430.000000	1019.000000	1608034248.816020
1712	11560.925781	-27.939680	-187500.015625	-187500.015625	-187500.015625	-187500.015625	-187500.015625	-187500.015625	460.000000	430.000000	1018.000000	1608034248.816021
1713	11633.188477	31.828882	-187500.015625	-187500.015625	-187500.015625	-187500.015625	-187500.015625	-187500.015625	460.000000	430.000000	1019.000000	1608034248.816023
1714	11621.565430	32.544140	-187500.015625	-187500.015625	-187500.015625	-187500.015625	-187500.015625	-187500.015625	460.000000	430.000000	1019.000000	1608034248.816025
1715	11552.074219	-19.244852	-187500.015625	-187500.015625	-187500.015625	-187500.015625	-187500.015625	-187500.015625	460.000000	429.000000	1018.000000	1608034248.816026
1716	11513.249023	-56.035820	-187500.015625	-187500.015625	-187500.015625	-187500.015625	-187500.015625	-187500.015625	460.000000	431.000000	1018.000000	1608034248.816028
1717	11560.791016	-28.945509	-187500.015625	-187500.015625	-187500.015625	-187500.015625	-187500.015625	-187500.015625	460.000000	430.000000	1018.000000	1608034248.816029
1718	11641.771484	39.942566	-187500.015625	-187500.015625	-187500.015625	-187500.015625	-187500.015625	-187500.015625	460.000000	430.000000	1019.000000	1608034248.816031
1719	11636.563477	48.749153	-187500.015625	-187500.015625	-187500.015625	-187500.015625	-187500.015625	-187500.015625	460.000000	430.000000	1019.000000	1608034248.816033
1720	11558.555664	-10.326506	-187500.015625	-187500.015625	-187500.015625	-187500.015625	-187500.015625	-187500.015625	460.000000	430.000000	1018.000000	1608034248.816034
1721	11513.293945	-54.717068	-187500.015625	-187500.015625	-187500.015625	-187500.015625	-187500.015625	-187500.015625	460.000000	431.000000	1018.000000	1608034248.816036
1722	11556.052734	-30.353668	-187500.015625	-187500.015625	-187500.015625	-187500.015625	-187500.015625	-187500.015625	460.000000	430.000000	1018.000000	1608034248.816039
1723	11633.903320	34.846367	-187500.015625	-187500.015625	-187500.015625	-187500.015625	-187500.015625	-187500.015625	460.000000	430.000000	1019.000000	1608034248.816040
1724	11631.914062	46.066944	-187500.015625	-187500.015625	-187500.015625	-187500.015625	-187500.015625	-187500.015625	460.000000	430.000000	1019.000000	1608034248.816042
1725	11557.327148	-10.661781	-187500.015625	-187500.015625	-187500.015625	-187500.015625	-187500.015625	-187500.015625	460.000000	430.000000	1019.000000	1608034248.816044
1726	11512.243164	-55.365269	-187500.015625	-187500.015625	-187500.015625	-187500.015625	-187500.015625	-187500.015625	460.000000	430.000000	1018.000000	1608034248.816045
1727	11552.901367	-36.746265	-187500.015625	-187500.015625	-187500.015625	-187500.015625	-187500.015625	-187500.015625	460.000000	430.000000	1018.000000	1608034248.816047
1728	11627.935547	23.111704	-187500.015625	-187500.015625	-187500.015625	-187500.015625	-187500.015625	-187500.015625	460.000000	430.000000	1018.000000	1608034248.816048
1729	11622.482422	32.275917	-187500.015625	-187500.015625	-187500.015625	-187500.015625	-187500.015625	-187500.015625	460.000000	430.000000	1019.000000	1608034248.816050
1730	11547.827148	-21.122398	-187500.015625	-187500.015625	-187500.015625	-187500.015625	-187500.015625	-187500.015625	460.000000	430.000000	1019.000000	1608034248.816051
1731	11501.603516	-63.970692	-187500.015625	-187500.015625	-187500.015625	-187500.015625	-187500.015625	-187500.015625	460.000000	430.000000	1019.000000	1608034248.816053
1732	11542.015625	-45.686962	-187500.015625	-187500.015625	-187500.015625	-187500.015625	-187500.015625	-187500.015625	460.000000	430.000000	1018.000000	1608034248.816055
1733	11626.438477	21.815302	-187500.015625	-187500.015625	-187500.015625	-187500.015625	-187500.015625	-187500.015625	460.000000	430.000000	1019.000000	1608034248.816056
1734	11629.343750	42.758884	-187500.015625	-187500.015625	-187500.015625	-187500.015625	-187500.015625	-187500.015625	460.000000	430.000000	1018.000000	1608034248.816058
1735	11558.288086	-7.532537	-187500.015625	-187500.015625	-187500.015625	-187500.015625	-187500.015625	-187500.015625	460.000000	430.000000	1019.000000	1608034248.816060
1736	11512.175781	-54.180626	-187500.015625	-187500.015625	-187500.015625	-187500.015625	-187500.015625	-187500.015625	460.000000	430.000000	1019.000000	1608034248.816061
1737	11551.626953	-34.108761	-187500.015625	-187500.015625	-187500.015625	-187500.015625	-187500.015625	-187500.015625	460.000000	430.000000	1018.000000	1608034248.816063
1738	11625.387695	28.632584	-187500.015625	-187500.015625	-187500.015625	-187500.015625	-187500.015625	-187500.015625	460.000000	430.000000	1018.000000	1608034248.816064
1739	11630.193359	47.855083	-187500.015625	-187500.015625	-187500.015625	-187500.015625	-187500.015625	-187500.015625	460.000000	430.000000	1018.000000	1608034248.816066
1740	11557.483398	-7.309020	-187500.015625	-187500.015625	-187500.015625	-187500.015625	-187500.015625	-187500.015625	460.000000	430.000000	1018.000000	1608034248.816068
1741	11511.327148	-53.219501	-187500.015625	-187500.015625	-187500.015625	-187500.015625	-187500.015625	-187500.015625	460.000000	430.000000	1019.000000	1608034248.816069
1742	11549.906250	-34.354630	-187500.015625	-187500.015625	-187500.015625	-187500.015625	-187500.015625	-187500.015625	460.000000	430.000000	1018.000000	1608034248.816071
1743	11629.031250	31.203033	-187500.015625	-187500.015625	-187500.015625	-187500.015625	-187500.015625	-187500.015625	460.000000	431.000000	1018.000000	1608034248.816072
1744	11628.875000	43.898823	-187500.015625	-187500.015625	-187500.015625	-187500.015625	-187500.015625	-187500.015625	460.000000	430.000000	1019.000000	1608034248.816074
1745	11555.896484	-11.980535	-187500.015625	-187500.015625	-187500.015625	-187500.015625	-187500.015625	-187500.015625	460.000000	430.000000	1019.000000	1608034248.816076
1746	11505.135742	-62.115494	-187500.015625	-187500.015625	-187500.015625	-187500.015625	-187500.015625	-187500.015625	460.000000	431.000000	1019.000000	1608034248.816078
1747	11544.027344	-40.009621	-187500.015625	-187500.015625	-187500.015625	-187500.015625	-187500.015625	-187500.015625	460.000000	430.000000	1018.000000	1608034248.816080
1748	11623.443359	25.704506	-187500.015625	-187500.015625	-187500.015625	-187500.015625	-187500.015625	-187500.015625	460.000000	430.000000	1019.000000	1608034248.816082
1749	11627.399414	41.238968	-187500.015625	-187500.015625	-187500.015625	-187500.015625	-187500.015625	-187500.015625	460.000000	431.000000	1018.000000	1608034248.816083
1750	11560.433594	-6.571413	-187500.015625	-187500.015625	-187500.015625	-187500.015625	-187500.015625	-187500.015625	460.000000	430.000000	1019.000000	1608034248.816085
1751	11507.996094	-55.186455	-187500.015625	-187500.015625	-187500.015625	-187500.015625	-187500.015625	-187500.015625	460.000000	430.000000	1019.000000	1608034248.816087
1752	11541.680664	-39.003792	-187500.015625	-187500.015625	-187500.015625	-187500.015625	-187500.015625	-187500.015625	460.000000	430.000000	1019.000000	1608034248.816088
1753	11625.790039	29.817226	-187500.015625	-187500.015625	-187500.015625	-187500.015625	-187500.015625	-187500.015625	460.000000	430.000000	1018.000000	1608034248.816091
1754	11634.373047	49.978500	-187500.015625	-187500.015625	-187500.015625	-187500.015625	-187500.015625	-187500.015625	459.000000	430.000000	1019.000000	1608034248.816092
1755	11557.438477	-5.453825	-187500.015625	-187500.015625	-187500.015625	-187500.015625	-187500.015625	-187500.015625	460.000000	430.000000	1018.000000	1608034248.816094
1756	11502.721680	-56.616966	-187500.015625	-187500.015625	-187500.015625	-187500.015625	-187500.015625	-187500.015625	460.000000	430.000000	1018.000000	1608034248.816096
1757	11533.924805	-45.977535	-187500.015625	-187500.015625	-187500.015625	-187500.015625	-187500.015625	-187500.015625	460.000000	430.000000	1019.000000	1608034248.816097
1758	11616.782227	20.004810	-187500.015625	-187500.015625	-187500.015625	-187500.015625	-187500.015625	-187500.015625	460.000000	430.000000	1018.000000	1608034248.816099
1759	11632.428711	47.251587	-187500.015625	-187500.015625	-187500.015625	-187500.015625	-187500.015625	-187500.015625	459.000000	430.000000	1018.000000	1608034248.816100
1760	11560.679688	-6.593764	-187500.015625	-187500.015625	-187500.015625	-187500.015625	-187500.015625	-187500.015625	460.000000	430.000000	1018.000000	1608034248.816102
1761	11506.320312	-57.242817	-187500.015625	-187500.015625	-187500.015625	-187500.015625	-187500.015625	-187500.015625	460.000000	432.000000	1018.000000	1608034248.816104
1762	11542.976562	-36.120419	-187500.015625	-187500.015625	-187500.015625	-187500.015625	-187500.015625	-187500.015625	460.000000	430.000000	1018.000000	1608034248.816105
1763	11624.784180	31.135979	-187500.015625	-187500.015625	-187500.015625	-187500.015625	-187500.015625	-187500.015625	460.000000	430.000000	1018.000000	1608034248.816107
1764	11634.999023	51.431362	-187500.015625	-187500.015625	-187500.015625	-187500.015625	-187500.015625	-187500.015625	460.000000	430.000000	1018.000000	1608034248.816109
1765	11564.323242	0.424683	-187500.015625	-187500.015625	-187500.015625	-187500.015625	-187500.015625	-187500.015625	460.000000	430.000000	1019.000000	1608034248.816110
1766	11514.277344	-46.022240	-187500.015625	-187500.015625	-187500.015625	-187500.015625	-187500.015625	-187500.015625	460.000000	430.000000	1019.000000	1608034248.816112
1767	11547.268555	-32.208862	-187500.015625	-187500.015625	-187500.015625	-187500.015625	-187500.015625	-187500.015625	460.000000	430.000000	1018.000000	1608034248.816113
1768	11628.136719	31.001869	-187500.015625	-187500.015625	-187500.015625	-187500.015625	-187500.015625	-187500.015625	460.000000	430.000000	1018.000000	1608034248.816115
1769	11639.424805	52.101913	-187500.015625	-187500.015625	-187500.015625	-187500.015625	-187500.015625	-187500.015625	460.000000	430.000000	1017.000000	1608034248.816118
1770	11570.849609	3.889203	-187500.015625	-187500.015625	-187500.015625	-187500.015625	-187500.015625	-187500.015625	460.000000	430.000000	1018.000000	1608034248.816120
1771	11518.367188	-43.384735	-187500.015625	-187500.015625	-187500.015625	-187500.015625	-187500.015625	-187500.015625	460.000000	430.000000	1019.000000	1608034248.816121
1772	11546.083984	-33.348801	-187500.015625	-187500.015625	-187500.015625	-187500.015625	-187500.015625	-187500.015625	460.000000	430.000000	1019.000000	1608034248.816123
1773	11627.332031	31.895939	-187500.015625	-187500.015625	-187500.015625	-187500.015625	-187500.015625	-187500.015625	460.000000	430.000000	1018.000000	1608034248.816124
1774	11639.357422	55.208805	-187500.015625	-187500.015625	-187500.015625	-187500.015625	-187500.015625	-187500.015625	460.000000	431.000000	1018.000000	1608034248.816126
1775	11566.557617	3.375113	-187500.015625	-187500.015625	-187500.015625	-187500.015625	-187500.015625	-187500.015625	460.000000	430.000000	1019.000000	1608034248.816128
1776	11512.310547	-47.184532	-187500.015625	-187500.015625	-187500.015625	-187500.015625	-187500.015625	-187500.015625	460.000000	430.000000	1019.000000	1608034248.816130
1777	11541.210938	-36.187473	-187500.015625	-187500.015625	-187500.015625	-187500.015625	-187500.015625	-187500.015625	460.000000	430.000000	1019.000000	1608034248.816131
1778	11623.755859	30.331316	-187500.015625	-187500.015625	-187500.015625	-187500.015625	-187500.015625	-187500.015625	460.000000	430.000000	1018.000000	1608034248.816133
1779	11640.877930	57.846313	-187500.015625	-187500.015625	-187500.015625	-187500.015625	-187500.015625	-187500.015625	460.000000	468.000000	1018.000000	1608034248.816135
1780	11568.748047	3.665686	-187500.015625	-187500.015625	-187500.015625	-187500.015625	-187500.015625	-187500.015625	460.000000	614.000000	1018.000000	1608034248.816136
1781	11516.467773	-46.379868	-187500.015625	-187500.015625	-187500.015625	-187500.015625	-187500.015625	-187500.015625	461.000000	693.000000	1019.000000	1608034248.816139
1782	11543.222656	-36.679211	-187500.015625	-187500.015625	-187500.015625	-187500.015625	-187500.015625	-187500.015625	461.000000	734.000000	1019.000000	1608034248.816140
1783	11627.220703	30.800703	-187500.015625	-187500.015625	-187500.015625	-187500.015625	-187500.015625	-187500.015625	461.000000	758.000000	1018.000000	1608034248.816142
1784	11641.704102	55.834656	-187500.015625	-187500.015625	-187500.015625	-187500.015625	-187500.015625	-187500.015625	460.000000	772.000000	1017.000000	1608034248.816144
1785	11570.246094	4.202128	-187500.015625	-187500.015625	-187500.015625	-187500.015625	-187500.015625	-187500.015625	460.000000	782.000000	1018.000000	1608034248.816145
1786	11513.852539	-46.759850	-187500.015625	-187500.015625	-187500.015625	-187500.015625	-187500.015625	-187500.015625	461.000000	788.000000	1018.000000	1608034248.816147
1787	11541.680664	-35.203995	-187500.015625	-187500.015625	-187500.015625	-187500.015625	-187500.015625	-187500.015625	461.000000	792.000000	1018.000000	1608034248.816148
1788	11620.157227	24.206938	-187500.015625	-187500.015625	-187500.015625	-187500.015625	-187500.015625	-187500.015625	460.000000	796.000000	1018.000000	1608034248.816150
1789	11635.155273	45.821075	-187500.015625	-187500.015625	-187500.015625	-187500.015625	-187500.015625	-187500.015625	460.000000	798.000000	1018.000000	1608034248.816152
1790	11570.000000	-0.379980	-187500.015625	-187500.015625	-187500.015625	-187500.015625	-187500.015625	-187500.015625	460.000000	799.000000	1018.000000	1608034248.816153
1791	11513.561523	-52.392487	-187500.015625	-187500.015625	-187500.015625	-187500.015625	-187500.015625	-187500.015625	460.000000	800.000000	1019.000000	1608034248.816155
1792	11539.937500	-42.021278	-187500.015625	-187500.015625	-187500.015625	-187500.015625	-187500.015625	-187500.015625	460.000000	802.000000	1018.000000	1608034248.816157
1793	11623.443359	21.457674	-187500.015625	-187500.015625	-187500.015625	-187500.015625	-187500.015625	-187500.015625	460.000000	803.000000	1019.000000	1608034248.816159
1794	11642.688477	52.928928	-187500.015625	-187500.015625	-187500.015625	-187500.015625	-187500.015625	-187500.015625	460.000000	804.000000	1018.000000	1608034248.816160
1795	11575.252930	8.471311	-187500.015625	-187500.015625	-187500.015625	-187500.015625	-187500.015625	-187500.015625	460.000000	805.000000	1018.000000	1608034248.816162
1796	11514.232422	-47.519806	-187500.015625	-187500.015625	-187500.015625	-187500.015625	-187500.015625	-187500.015625	460.000000	806.000000	1018.000000	1608034248.816164
1797	11535.354492	-42.803589	-187500.015625	-187500.015625	-187500.015625	-187500.015625	-187500.015625	-187500.015625	460.000000	806.000000	1017.000000	1608034248.816165
1798	11620.760742	24.385752	-187500.015625	-187500.015625	-187500.015625	-187500.015625	-187500.015625	-187500.015625	460.000000	807.000000	1019.000000	1608034248.816167
1799	11641.436523	53.219501	-187500.015625	-187500.015625	-187500.015625	-187500.015625	-187500.015625	-187500.015625	460.000000	807.000000	1018.000000	1608034248.816168
1800	11575.722656	7.979572	-187500.015625	-187500.015625	-187500.015625	-187500.015625	-187500.015625	-187500.015625	460.000000	808.000000	1018.000000	1608034248.816170
1801	11513.807617	-48.995022	-187500.015625	-187500.015625	-187500.015625	-187500.015625	-187500.015625	-187500.015625	460.000000	808.000000	1018.000000	1608034248.816172
1802	11535.333008	-46.268108	-187500.015625	-187500.015625	-187500.015625	-187500.015625	-187500.015625	-187500.015625	460.000000	808.000000	1019.000000	1608034248.816173
1803	11621.364258	20.541252	-187500.015625	-187500.015625	-187500.015625	-187500.015625	-187500.015625	-187500.015625	460.000000	809.000000	1019.000000	1608034249.295244
1804	11642.531250	52.526596	-187500.015625	-187500.015625	-187500.015625	-187500.015625	-187500.015625	-187500.015625	460.000000	805.000000	1018.000000	1608034249.295388
1805	11575.140625	9.477139	-187500.015625	-187500.015625	-187500.015625	-187500.015625	-187500.015625	-187500.015625	460.000000	761.000000	1017.000000	1608034249.295390
1806	11515.260742	-44.569378	-187500.015625	-187500.015625	-187500.015625	-187500.015625	-187500.015625	-187500.015625	460.000000	704.000000	1018.000000	1608034249.295391
1807	11537.969727	-39.249660	-187500.015625	-187500.015625	-187500.015625	-187500.015625	-187500.015625	-187500.015625	459.000000	650.000000	1018.000000	1608034249.295394
1808	11620.850586	26.017429	-187500.015625	-187500.015625	-187500.015625	-187500.015625	-187500.015625	-187500.015625	460.000000	604.000000	1019.000000	1608034249.295395
1809	11642.128906	57.332222	-187500.015625	-187500.015625	-187500.015625	-187500.015625	-187500.015625	-187500.015625	459.000000	571.000000	1018.000000	1608034249.295397
1810	11576.303711	12.762846	-187500.015625	-187500.015625	-187500.015625	-187500.015625	-187500.015625	-187500.015625	459.000000	546.000000	1018.000000	1608034249.295398
1811	11519.306641	-40.143730	-187500.015625	-187500.015625	-187500.015625	-187500.015625	-187500.015625	-187500.015625	459.000000	528.000000	1019.000000	1608034249.295400
1812	11538.685547	-38.713219	-187500.015625	-187500.015625	-187500.015625	-187500.015625	-187500.015625	-187500.015625	460.000000	513.000000	1018.000000	1608034249.295402
1813	11620.582031	27.269127	-187500.015625	-187500.015625	-187500.015625	-187500.015625	-187500.015625	-187500.015625	460.000000	503.000000	1019.000000	1608034249.295404
1814	11651.963867	68.753967	-187500.015625	-187500.015625	-187500.015625	-187500.015625	-187500.015625	-187500.015625	459.000000	495.000000	1019.000000	1608034249.295405
1815	11587.523438	25.056305	-187500.015625	-187500.015625	-187500.015625	-187500.015625	-187500.015625	-187500.015625	459.000000	488.000000	1018.000000	1608034249.295409
1816	11528.113281	-29.414894	-187500.015625	-187500.015625	-187500.015625	-187500.015625	-187500.015625	-187500.015625	460.000000	482.000000	1019.000000	1608034249.295411
1817	11551.850586	-22.329391	-187500.015625	-187500.015625	-187500.015625	-187500.015625	-187500.015625	-187500.015625	460.000000	478.000000	1018.000000	1608034249.295413
1818	11631.579102	39.428474	-187500.015625	-187500.015625	-187500.015625	-187500.015625	-187500.015625	-187500.015625	460.000000	474.000000	1019.000000	1608034249.295414
1819	11654.556641	69.804497	-187500.015625	-187500.015625	-187500.015625	-187500.015625	-187500.015625	-187500.015625	460.000000	471.000000	1018.000000	1608034249.295416
1820	11593.201172	28.856102	-187500.015625	-187500.015625	-187500.015625	-187500.015625	-187500.015625	-187500.015625	460.000000	468.000000	1018.000000	1608034249.295418
1821	11529.901367	-27.939680	-187500.015625	-187500.015625	-187500.015625	-187500.015625	-187500.015625	-187500.015625	460.000000	465.000000	1018.000000	1608034249.295420
1822	11545.949219	-29.303137	-187500.015625	-187500.015625	-187500.015625	-187500.015625	-187500.015625	-187500.015625	460.000000	462.000000	1019.000000	1608034249.295421
1823	11625.075195	32.901768	-187500.015625	-187500.015625	-187500.015625	-187500.015625	-187500.015625	-187500.015625	460.000000	461.000000	1019.000000	1608034249.295423
1824	11649.460938	64.663597	-187500.015625	-187500.015625	-187500.015625	-187500.015625	-187500.015625	-187500.015625	460.000000	460.000000	1018.000000	1608034249.295424
1825	11587.099609	22.999945	-187500.015625	-187500.015625	-187500.015625	-187500.015625	-187500.015625	-187500.015625	459.000000	458.000000	1019.000000	1608034249.295426
1826	11527.598633	-29.683115	-187500.015625	-187500.015625	-187500.015625	-187500.015625	-187500.015625	-187500.015625	460.000000	457.000000	1018.000000	1608034249.295428
1827	11542.686523	-30.554834	-187500.015625	-187500.015625	-187500.015625	-187500.015625	-187500.015625	-187500.015625	460.000000	455.000000	1019.000000	1608034249.295429
1828	11625.991211	36.120419	-187500.015625	-187500.015625	-187500.015625	-187500.015625	-187500.015625	-187500.015625	460.000000	454.000000	1019.000000	1608034249.295431
1829	11654.712891	73.380775	-187500.015625	-187500.015625	-187500.015625	-187500.015625	-187500.015625	-187500.015625	460.000000	454.000000	1018.000000	1608034249.295433
1830	11592.642578	30.331316	-187500.015625	-187500.015625	-187500.015625	-187500.015625	-187500.015625	-187500.015625	459.000000	452.000000	1018.000000	1608034249.295434
1831	11525.251953	-30.755999	-187500.015625	-187500.015625	-187500.015625	-187500.015625	-187500.015625	-187500.015625	460.000000	451.000000	1018.000000	1608034249.295436
1832	11536.092773	-33.169987	-187500.015625	-187500.015625	-187500.015625	-187500.015625	-187500.015625	-187500.015625	460.000000	451.000000	1018.000000	1608034249.295438
1833	11621.520508	33.661724	-187500.015625	-187500.015625	-187500.015625	-187500.015625	-187500.015625	-187500.015625	460.000000	450.000000	1018.000000	1608034249.295439
1834	11647.560547	66.116455	-187500.015625	-187500.015625	-187500.015625	-187500.015625	-187500.015625	-187500.015625	460.000000	449.000000	1018.000000	1608034249.295441
1835	11585.154297	23.379925	-187500.015625	-187500.015625	-187500.015625	-187500.015625	-187500.015625	-187500.015625	460.000000	449.000000	1019.000000	1608034249.295443
1836	11525.184570	-34.555798	-187500.015625	-187500.015625	-187500.015625	-187500.015625	-187500.015625	-187500.015625	460.000000	448.000000	1018.000000	1608034249.295445
1837	11539.624023	-34.667553	-187500.015625	-187500.015625	-187500.015625	-187500.015625	-187500.015625	-187500.015625	460.000000	447.000000	1018.000000	1608034249.295446
1838	11616.938477	28.386715	-187500.015625	-187500.015625	-187500.015625	-187500.015625	-187500.015625	-187500.015625	460.000000	446.000000	1018.000000	1608034249.295448
1839	11640.541992	60.372059	-187500.015625	-187500.015625	-187500.015625	-187500.015625	-187500.015625	-187500.015625	460.000000	447.000000	1018.000000	1608034249.295451
1840	11584.148438	24.117531	-187500.015625	-187500.015625	-187500.015625	-187500.015625	-187500.015625	-187500.015625	460.000000	446.000000	1019.000000	1608034249.295452
1841	11524.983398	-30.867758	-187500.015625	-187500.015625	-187500.015625	-187500.015625	-187500.015625	-187500.015625	460.000000	445.000000	1019.000000	1608034249.295454
1842	11532.225586	-37.528576	-187500.015625	-187500.015625	-187500.015625	-187500.015625	-187500.015625	-187500.015625	460.000000	445.000000	1019.000000	1608034249.295456
1843	11608.757812	22.418798	-187500.015625	-187500.015625	-187500.015625	-187500.015625	-187500.015625	-187500.015625	460.000000	444.000000	1018.000000	1608034249.295457
1844	11638.351562	56.080524	-187500.015625	-187500.015625	-187500.015625	-187500.015625	-187500.015625	-187500.015625	460.000000	444.000000	1019.000000	1608034249.295459
1845	11585.870117	23.312868	-187500.015625	-187500.015625	-187500.015625	-187500.015625	-187500.015625	-187500.015625	460.000000	443.000000	1019.000000	1608034249.295460
1846	11526.838867	-30.085447	-187500.015625	-187500.015625	-187500.015625	-187500.015625	-187500.015625	-187500.015625	460.000000	443.000000	1019.000000	1608034249.295462
1847	11539.311523	-34.131111	-187500.015625	-187500.015625	-187500.015625	-187500.015625	-187500.015625	-187500.015625	460.000000	443.000000	1018.000000	1608034249.295464
1848	11615.910156	23.357573	-187500.015625	-187500.015625	-187500.015625	-187500.015625	-187500.015625	-187500.015625	460.000000	443.000000	1017.000000	1608034249.295466
1849	11644.520508	56.661671	-187500.015625	-187500.015625	-187500.015625	-187500.015625	-187500.015625	-187500.015625	460.000000	443.000000	1018.000000	1608034249.295467
1850	11585.780273	18.194319	-187500.015625	-187500.015625	-187500.015625	-187500.015625	-187500.015625	-187500.015625	460.000000	442.000000	1019.000000	1608034249.295469
1851	11522.994141	-36.701565	-187500.015625	-187500.015625	-187500.015625	-187500.015625	-187500.015625	-187500.015625	460.000000	442.000000	1019.000000	1608034249.295470
1852	11530.035156	-43.876472	-187500.015625	-187500.015625	-187500.015625	-187500.015625	-187500.015625	-187500.015625	460.000000	442.000000	1018.000000	1608034249.295472
1853	11606.411133	12.204052	-187500.015625	-187500.015625	-187500.015625	-187500.015625	-187500.015625	-187500.015625	460.000000	441.000000	1018.000000	1608034249.295474
1854	11642.666016	52.146618	-187500.015625	-187500.015625	-187500.015625	-187500.015625	-187500.015625	-187500.015625	460.000000	450.000000	1018.000000	1608034249.295475
1855	11591.725586	22.038818	-187500.015625	-187500.015625	-187500.015625	-187500.015625	-187500.015625	-187500.015625	460.000000	597.000000	1019.000000	1608034249.295477
1856	11529.632812	-31.717125	-187500.015625	-187500.015625	-187500.015625	-187500.015625	-187500.015625	-187500.015625	461.000000	689.000000	1018.000000	1608034249.295479
1857	11537.366211	-38.869682	-187500.015625	-187500.015625	-187500.015625	-187500.015625	-187500.015625	-187500.015625	461.000000	736.000000	1018.000000	1608034249.295480
1858	11609.562500	15.623869	-187500.015625	-187500.015625	-187500.015625	-187500.015625	-187500.015625	-187500.015625	461.000000	760.000000	1018.000000	1608034249.295482
1859	11639.424805	52.079563	-187500.015625	-187500.015625	-187500.015625	-187500.015625	-187500.015625	-187500.015625	461.000000	776.000000	1019.000000	1608034249.295484
1860	11584.708008	17.121435	-187500.015625	-187500.015625	-187500.015625	-187500.015625	-187500.015625	-187500.015625	460.000000	786.000000	1018.000000	1608034249.295485
1861	11522.837891	-38.869682	-187500.015625	-187500.015625	-187500.015625	-187500.015625	-187500.015625	-187500.015625	461.000000	792.000000	1018.000000	1608034249.295487
1862	11525.385742	-49.531464	-187500.015625	-187500.015625	-187500.015625	-187500.015625	-187500.015625	-187500.015625	460.000000	796.000000	1019.000000	1608034249.295489
1863	11599.303711	7.644296	-187500.015625	-187500.015625	-187500.015625	-187500.015625	-187500.015625	-187500.015625	460.000000	800.000000	1018.000000	1608034249.295491
1864	11631.914062	45.508148	-187500.015625	-187500.015625	-187500.015625	-187500.015625	-187500.015625	-187500.015625	460.000000	801.000000	1019.000000	1608034249.295493
1865	11581.712891	13.321639	-187500.015625	-187500.015625	-187500.015625	-187500.015625	-187500.015625	-187500.015625	460.000000	803.000000	1019.000000	1608034249.295494
1866	11519.440430	-41.842464	-187500.015625	-187500.015625	-187500.015625	-187500.015625	-187500.015625	-187500.015625	460.000000	805.000000	1018.000000	1608034249.295496
1867	11526.212891	-48.100952	-187500.015625	-187500.015625	-187500.015625	-187500.015625	-187500.015625	-187500.015625	460.000000	807.000000	1018.000000	1608034249.295498
1868	11598.721680	5.945564	-187500.015625	-187500.015625	-187500.015625	-187500.015625	-187500.015625	-187500.015625	460.000000	807.000000	1019.000000	1608034249.295500
1869	11633.925781	42.535370	-187500.015625	-187500.015625	-187500.015625	-187500.015625	-187500.015625	-187500.015625	460.000000	808.000000	1019.000000	1608034249.295502
1870	11580.750977	7.532537	-187500.015625	-187500.015625	-187500.015625	-187500.015625	-187500.015625	-187500.015625	460.000000	808.000000	1019.000000	1608034249.295504
1871	11514.835938	-49.531464	-187500.015625	-187500.015625	-187500.015625	-187500.015625	-187500.015625	-187500.015625	460.000000	809.000000	1018.000000	1608034249.295505
1872	11521.407227	-53.890053	-187500.015625	-187500.015625	-187500.015625	-187500.015625	-187500.015625	-187500.015625	460.000000	810.000000	1018.000000	1608034249.295507
1873	11596.062500	3.844500	-187500.015625	-187500.015625	-187500.015625	-187500.015625	-187500.015625	-187500.015625	460.000000	810.000000	1018.000000	1608034249.295509
1874	11635.937500	46.111649	-187500.015625	-187500.015625	-187500.015625	-187500.015625	-187500.015625	-187500.015625	460.000000	811.000000	1017.000000	1608034249.295510
1875	11587.188477	13.455750	-187500.015625	-187500.015625	-187500.015625	-187500.015625	-187500.015625	-187500.015625	460.000000	810.000000	1019.000000	1608034249.295512
1876	11526.414062	-37.640335	-187500.015625	-187500.015625	-187500.015625	-187500.015625	-187500.015625	-187500.015625	460.000000	811.000000	1018.000000	1608034249.295514
1877	11532.740234	-41.663651	-187500.015625	-187500.015625	-187500.015625	-187500.015625	-187500.015625	-187500.015625	460.000000	811.000000	1019.000000	1608034249.295515
1878	11608.870117	16.495586	-187500.015625	-187500.015625	-187500.015625	-187500.015625	-187500.015625	-187500.015625	460.000000	812.000000	1018.000000	1608034249.295517
1879	11645.884766	59.276825	-187500.015625	-187500.015625	-187500.015625	-187500.015625	-187500.015625	-187500.015625	460.000000	811.000000	1019.000000	1608034249.295519
1880	11595.280273	28.654936	-187500.015625	-187500.015625	-187500.015625	-187500.015625	-187500.015625	-187500.015625	460.000000	776.000000	1018.000000	1608034249.295520
1881	11532.918945	-25.793913	-187500.015625	-187500.015625	-187500.015625	-187500.015625	-187500.015625	-187500.015625	460.000000	720.000000	1018.000000	1608034249.295522
1882	11538.148438	-35.271053	-187500.015625	-187500.015625	-187500.015625	-187500.015625	-187500.015625	-187500.015625	460.000000	665.000000	1018.000000	1608034249.295524
1883	11608.825195	17.412008	-187500.015625	-187500.015625	-187500.015625	-187500.015625	-187500.015625	-187500.015625	459.000000	617.000000	1019.000000	1608034249.295525
1884	11648.186523	58.740383	-187500.015625	-187500.015625	-187500.015625	-187500.015625	-187500.015625	-187500.015625	459.000000	581.000000	1018.000000	1608034249.295527
1885	11599.258789	28.923157	-187500.015625	-187500.015625	-187500.015625	-187500.015625	-187500.015625	-187500.015625	459.000000	554.000000	1019.000000	1608034249.295530
1886	11532.114258	-29.973688	-187500.015625	-187500.015625	-187500.015625	-187500.015625	-187500.015625	-187500.015625	459.000000	535.000000	1018.000000	1608034249.295531
1887	11529.119141	-43.228271	-187500.015625	-187500.015625	-187500.015625	-187500.015625	-187500.015625	-187500.015625	460.000000	520.000000	1018.000000	1608034249.295533
1888	11597.335938	7.621944	-187500.015625	-187500.015625	-187500.015625	-187500.015625	-187500.015625	-187500.015625	459.000000	508.000000	1018.000000	1608034249.295535
1889	11633.724609	47.095123	-187500.015625	-187500.015625	-187500.015625	-187500.015625	-187500.015625	-187500.015625	459.000000	500.000000	1018.000000	1608034249.295536
1890	11585.556641	17.210842	-187500.015625	-187500.015625	-187500.015625	-187500.015625	-187500.015625	-187500.015625	459.000000	493.000000	1018.000000	1608034249.295538
1891	11522.279297	-36.723915	-187500.015625	-187500.015625	-187500.015625	-187500.015625	-187500.015625	-187500.015625	460.000000	487.000000	1019.000000	1608034249.295540
1892	11520.356445	-48.257416	-187500.015625	-187500.015625	-187500.015625	-187500.015625	-187500.015625	-187500.015625	460.000000	483.000000	1018.000000	1608034249.295541
1893	11590.899414	3.486872	-187500.015625	-187500.015625	-187500.015625	-187500.015625	-187500.015625	-187500.015625	460.000000	477.000000	1019.000000	1608034249.295543
1894	11634.574219	49.240891	-187500.015625	-187500.015625	-187500.015625	-187500.015625	-187500.015625	-187500.015625	460.000000	474.000000	1019.000000	1608034249.295544
1895	11589.959961	22.821131	-187500.015625	-187500.015625	-187500.015625	-187500.015625	-187500.015625	-187500.015625	460.000000	471.000000	1018.000000	1608034249.295546
1896	11521.944336	-36.701565	-187500.015625	-187500.015625	-187500.015625	-187500.015625	-187500.015625	-187500.015625	460.000000	470.000000	1018.000000	1608034249.295548
1897	11520.491211	-49.553814	-187500.015625	-187500.015625	-187500.015625	-187500.015625	-187500.015625	-187500.015625	460.000000	467.000000	1019.000000	1608034249.295550
1898	11588.999023	-1.028180	-187500.015625	-187500.015625	-187500.015625	-187500.015625	-187500.015625	-187500.015625	460.000000	464.000000	1018.000000	1608034249.295551
1899	11626.438477	37.461521	-187500.015625	-187500.015625	-187500.015625	-187500.015625	-187500.015625	-187500.015625	460.000000	463.000000	1019.000000	1608034249.295553
1900	11578.761719	8.828938	-187500.015625	-187500.015625	-187500.015625	-187500.015625	-187500.015625	-187500.015625	460.000000	461.000000	1019.000000	1608034249.295555
1901	11513.025391	-46.178703	-187500.015625	-187500.015625	-187500.015625	-187500.015625	-187500.015625	-187500.015625	460.000000	460.000000	1018.000000	1608034249.295556
1902	11514.567383	-55.186455	-187500.015625	-187500.015625	-187500.015625	-187500.015625	-187500.015625	-187500.015625	460.000000	458.000000	1018.000000	1608034249.295558
1903	11586.338867	-2.838671	-187500.015625	-187500.015625	-187500.015625	-187500.015625	-187500.015625	-187500.015625	460.000000	457.000000	1018.000000	1608034249.295560
1904	11631.802734	42.825939	-187500.015625	-187500.015625	-187500.015625	-187500.015625	-187500.015625	-187500.015625	460.000000	456.000000	1018.000000	1608034249.295562
1905	11589.893555	16.205013	-187500.015625	-187500.015625	-187500.015625	-187500.015625	-187500.015625	-187500.015625	459.000000	455.000000	1020.000000	1608034249.295563
1906	11517.026367	-48.033897	-187500.015625	-187500.015625	-187500.015625	-187500.015625	-187500.015625	-187500.015625	460.000000	454.000000	1019.000000	1608034249.295565
1907	11513.785156	-57.779259	-187500.015625	-187500.015625	-187500.015625	-187500.015625	-187500.015625	-187500.015625	460.000000	454.000000	1019.000000	1608034249.295567
1908	11586.071289	-0.625849	-187500.015625	-187500.015625	-187500.015625	-187500.015625	-187500.015625	-187500.015625	460.000000	452.000000	1019.000000	1608034249.295568
1909	11631.691406	42.781239	-187500.015625	-187500.015625	-187500.015625	-187500.015625	-187500.015625	-187500.015625	460.000000	452.000000	1018.000000	1608034249.295571
1910	11589.625000	15.601517	-187500.015625	-187500.015625	-187500.015625	-187500.015625	-187500.015625	-187500.015625	460.000000	451.000000	1019.000000	1608034249.295572
1911	11523.642578	-42.043629	-187500.015625	-187500.015625	-187500.015625	-187500.015625	-187500.015625	-187500.015625	460.000000	450.000000	1017.000000	1608034249.295574
1912	11518.993164	-58.427460	-187500.015625	-187500.015625	-187500.015625	-187500.015625	-187500.015625	-187500.015625	460.000000	450.000000	1018.000000	1608034249.295576
1913	11588.619141	-9.633601	-187500.015625	-187500.015625	-187500.015625	-187500.015625	-187500.015625	-187500.015625	460.000000	449.000000	1018.000000	1608034249.295577
1914	11631.936523	35.829845	-187500.015625	-187500.015625	-187500.015625	-187500.015625	-187500.015625	-187500.015625	460.000000	449.000000	1019.000000	1608034249.295579
1915	11593.022461	16.719105	-187500.015625	-187500.015625	-187500.015625	-187500.015625	-187500.015625	-187500.015625	460.000000	448.000000	1019.000000	1608034249.295581
1916	11534.460938	-29.169025	-187500.015625	-187500.015625	-187500.015625	-187500.015625	-187500.015625	-187500.015625	460.000000	448.000000	1019.000000	1608034249.295582
1917	11532.069336	-40.076675	-187500.015625	-187500.015625	-187500.015625	-187500.015625	-187500.015625	-187500.015625	460.000000	447.000000	1018.000000	1608034249.295584
1918	11597.738281	5.565584	-187500.015625	-187500.015625	-187500.015625	-187500.015625	-187500.015625	-187500.015625	460.000000	447.000000	1018.000000	1608034249.295586
1919	11642.754883	50.939625	-187500.015625	-187500.015625	-187500.015625	-187500.015625	-187500.015625	-187500.015625	460.000000	447.000000	1018.000000	1608034249.295588
1920	11598.945312	25.771561	-187500.015625	-187500.015625	-187500.015625	-187500.015625	-187500.015625	-187500.015625	460.000000	446.000000	1019.000000	1608034249.295589
1921	11527.331055	-34.511093	-187500.015625	-187500.015625	-187500.015625	-187500.015625	-187500.015625	-187500.015625	460.000000	446.000000	1019.000000	1608034249.295591
1922	11517.697266	-52.213673	-187500.015625	-187500.015625	-187500.015625	-187500.015625	-187500.015625	-187500.015625	460.000000	445.000000	1019.000000	1608034249.295592
1923	11586.898438	-0.312924	-187500.015625	-187500.015625	-187500.015625	-187500.015625	-187500.015625	-187500.015625	460.000000	445.000000	1018.000000	1608034249.775781
1924	11636.965820	50.649052	-187500.015625	-187500.015625	-187500.015625	-187500.015625	-187500.015625	-187500.015625	460.000000	445.000000	1018.000000	1608034249.775926
1925	11599.661133	29.750172	-187500.015625	-187500.015625	-187500.015625	-187500.015625	-187500.015625	-187500.015625	460.000000	444.000000	1018.000000	1608034249.775928
1926	11530.616211	-29.101971	-187500.015625	-187500.015625	-187500.015625	-187500.015625	-187500.015625	-187500.015625	460.000000	444.000000	1019.000000	1608034249.775930
1927	11521.585938	-46.513977	-187500.015625	-187500.015625	-187500.015625	-187500.015625	-187500.015625	-187500.015625	460.000000	444.000000	1019.000000	1608034249.775932
1928	11588.842773	3.933907	-187500.015625	-187500.015625	-187500.015625	-187500.015625	-187500.015625	-187500.015625	460.000000	443.000000	1019.000000	1608034249.775933
1929	11633.545898	49.263245	-187500.015625	-187500.015625	-187500.015625	-187500.015625	-187500.015625	-187500.015625	460.000000	443.000000	1019.000000	1608034249.775935
1930	11598.542969	31.717125	-187500.015625	-187500.015625	-187500.015625	-187500.015625	-187500.015625	-187500.015625	460.000000	569.000000	1017.000000	1608034249.775936
1931	11531.577148	-25.279821	-187500.015625	-187500.015625	-187500.015625	-187500.015625	-187500.015625	-187500.015625	460.000000	675.000000	1018.000000	1608034249.775938
1932	11518.188477	-46.178703	-187500.015625	-187500.015625	-187500.015625	-187500.015625	-187500.015625	-187500.015625	461.000000	729.000000	1018.000000	1608034249.775944
1933	11583.433594	1.564622	-187500.015625	-187500.015625	-187500.015625	-187500.015625	-187500.015625	-187500.015625	461.000000	757.000000	1019.000000	1608034249.775946
1934	11632.897461	50.425533	-187500.015625	-187500.015625	-187500.015625	-187500.015625	-187500.015625	-187500.015625	461.000000	774.000000	1019.000000	1608034249.775948
1935	11598.476562	34.600498	-187500.015625	-187500.015625	-187500.015625	-187500.015625	-187500.015625	-187500.015625	460.000000	786.000000	1017.000000	1608034249.775949
1936	11527.308594	-28.297308	-187500.015625	-187500.015625	-187500.015625	-187500.015625	-187500.015625	-187500.015625	460.000000	793.000000	1018.000000	1608034249.775951
1937	11513.583984	-53.398315	-187500.015625	-187500.015625	-187500.015625	-187500.015625	-187500.015625	-187500.015625	460.000000	798.000000	1018.000000	1608034249.775952
1938	11578.494141	-9.410084	-187500.015625	-187500.015625	-187500.015625	-187500.015625	-187500.015625	-187500.015625	461.000000	800.000000	1019.000000	1608034249.775954
1939	11627.600586	42.624775	-187500.015625	-187500.015625	-187500.015625	-187500.015625	-187500.015625	-187500.015625	460.000000	803.000000	1019.000000	1608034249.775956
1940	11590.206055	23.156406	-187500.015625	-187500.015625	-187500.015625	-187500.015625	-187500.015625	-187500.015625	460.000000	804.000000	1017.000000	1608034249.775957
1941	11524.178711	-31.985346	-187500.015625	-187500.015625	-187500.015625	-187500.015625	-187500.015625	-187500.015625	460.000000	807.000000	1018.000000	1608034249.775959
1942	11516.601562	-47.519806	-187500.015625	-187500.015625	-187500.015625	-187500.015625	-187500.015625	-187500.015625	460.000000	807.000000	1019.000000	1608034249.775960
1943	11577.599609	-5.900860	-187500.015625	-187500.015625	-187500.015625	-187500.015625	-187500.015625	-187500.015625	460.000000	808.000000	1019.000000	1608034249.775962
1944	11625.075195	40.858986	-187500.015625	-187500.015625	-187500.015625	-187500.015625	-187500.015625	-187500.015625	460.000000	809.000000	1019.000000	1608034249.775964
1945	11596.889648	30.241909	-187500.015625	-187500.015625	-187500.015625	-187500.015625	-187500.015625	-187500.015625	460.000000	810.000000	1018.000000	1608034249.775965
1946	11531.488281	-27.045610	-187500.015625	-187500.015625	-187500.015625	-187500.015625	-187500.015625	-187500.015625	460.000000	811.000000	1018.000000	1608034249.775967
1947	11517.987305	-48.212711	-187500.015625	-187500.015625	-187500.015625	-187500.015625	-187500.015625	-187500.015625	460.000000	810.000000	1019.000000	1608034249.775969
1948	11588.730469	5.654991	-187500.015625	-187500.015625	-187500.015625	-187500.015625	-187500.015625	-187500.015625	460.000000	811.000000	1019.000000	1608034249.775970
1949	11641.414062	56.192284	-187500.015625	-187500.015625	-187500.015625	-187500.015625	-187500.015625	-187500.015625	460.000000	811.000000	1018.000000	1608034249.775972
1950	11608.511719	37.685040	-187500.015625	-187500.015625	-187500.015625	-187500.015625	-187500.015625	-187500.015625	460.000000	812.000000	1018.000000	1608034249.775973
1951	11541.054688	-20.898880	-187500.015625	-187500.015625	-187500.015625	-187500.015625	-187500.015625	-187500.015625	460.000000	812.000000	1017.000000	1608034249.775975
1952	11526.637695	-41.149559	-187500.015625	-187500.015625	-187500.015625	-187500.015625	-187500.015625	-187500.015625	460.000000	812.000000	1019.000000	1608034249.775977
1953	11588.664062	2.637506	-187500.015625	-187500.015625	-187500.015625	-187500.015625	-187500.015625	-187500.015625	460.000000	812.000000	1018.000000	1608034249.775978
1954	11640.497070	52.437191	-187500.015625	-187500.015625	-187500.015625	-187500.015625	-187500.015625	-187500.015625	460.000000	813.000000	1018.000000	1608034249.775980
1955	11606.165039	36.299232	-187500.015625	-187500.015625	-187500.015625	-187500.015625	-187500.015625	-187500.015625	460.000000	787.000000	1018.000000	1608034249.775982
1956	11537.969727	-21.144749	-187500.015625	-187500.015625	-187500.015625	-187500.015625	-187500.015625	-187500.015625	460.000000	733.000000	1017.000000	1608034249.775984
1957	11522.502930	-41.954224	-187500.015625	-187500.015625	-187500.015625	-187500.015625	-187500.015625	-187500.015625	460.000000	677.000000	1018.000000	1608034249.775986
1958	11582.427734	0.692904	-187500.015625	-187500.015625	-187500.015625	-187500.015625	-187500.015625	-187500.015625	459.000000	628.000000	1019.000000	1608034249.775987
1959	11639.022461	50.447884	-187500.015625	-187500.015625	-187500.015625	-187500.015625	-187500.015625	-187500.015625	460.000000	590.000000	1019.000000	1608034249.775989
1960	11610.009766	35.338108	-187500.015625	-187500.015625	-187500.015625	-187500.015625	-187500.015625	-187500.015625	459.000000	561.000000	1018.000000	1608034249.775991
1961	11546.508789	-15.936793	-187500.015625	-187500.015625	-187500.015625	-187500.015625	-187500.015625	-187500.015625	459.000000	540.000000	1018.000000	1608034249.775992
1962	11526.481445	-40.881340	-187500.015625	-187500.015625	-187500.015625	-187500.015625	-187500.015625	-187500.015625	460.000000	524.000000	1019.000000	1608034249.775994
1963	11586.674805	3.151596	-187500.015625	-187500.015625	-187500.015625	-187500.015625	-187500.015625	-187500.015625	460.000000	512.000000	1019.000000	1608034249.775995
1964	11638.955078	55.834656	-187500.015625	-187500.015625	-187500.015625	-187500.015625	-187500.015625	-187500.015625	460.000000	503.000000	1018.000000	1608034249.775997
1965	11606.657227	38.690868	-187500.015625	-187500.015625	-187500.015625	-187500.015625	-187500.015625	-187500.015625	459.000000	495.000000	1018.000000	1608034249.775999
1966	11533.991211	-24.251642	-187500.015625	-187500.015625	-187500.015625	-187500.015625	-187500.015625	-187500.015625	459.000000	489.000000	1018.000000	1608034249.776000
1967	11517.562500	-46.245758	-187500.015625	-187500.015625	-187500.015625	-187500.015625	-187500.015625	-187500.015625	460.000000	484.000000	1019.000000	1608034249.776002
1968	11581.914062	-2.726913	-187500.015625	-187500.015625	-187500.015625	-187500.015625	-187500.015625	-187500.015625	460.000000	480.000000	1019.000000	1608034249.776004
1969	11637.971680	45.262280	-187500.015625	-187500.015625	-187500.015625	-187500.015625	-187500.015625	-187500.015625	460.000000	476.000000	1019.000000	1608034249.776005
1970	11609.451172	33.661724	-187500.015625	-187500.015625	-187500.015625	-187500.015625	-187500.015625	-187500.015625	460.000000	474.000000	1018.000000	1608034249.776007
1971	11538.573242	-23.379925	-187500.015625	-187500.015625	-187500.015625	-187500.015625	-187500.015625	-187500.015625	460.000000	471.000000	1018.000000	1608034249.776009
1972	11517.607422	-48.771503	-187500.015625	-187500.015625	-187500.015625	-187500.015625	-187500.015625	-187500.015625	460.000000	469.000000	1018.000000	1608034249.776010
1973	11580.527344	-4.827977	-187500.015625	-187500.015625	-187500.015625	-187500.015625	-187500.015625	-187500.015625	460.000000	466.000000	1018.000000	1608034249.776012
1974	11639.759766	50.626698	-187500.015625	-187500.015625	-187500.015625	-187500.015625	-187500.015625	-187500.015625	460.000000	464.000000	1019.000000	1608034249.776013
1975	11609.338867	34.198166	-187500.015625	-187500.015625	-187500.015625	-187500.015625	-187500.015625	-187500.015625	460.000000	463.000000	1019.000000	1608034249.776015
1976	11538.484375	-28.520824	-187500.015625	-187500.015625	-187500.015625	-187500.015625	-187500.015625	-187500.015625	460.000000	461.000000	1019.000000	1608034249.776017
1977	11517.763672	-55.857006	-187500.015625	-187500.015625	-187500.015625	-187500.015625	-187500.015625	-187500.015625	460.000000	460.000000	1019.000000	1608034249.776018
1978	11579.231445	-10.527671	-187500.015625	-187500.015625	-187500.015625	-187500.015625	-187500.015625	-187500.015625	460.000000	459.000000	1018.000000	1608034249.776021
1979	11633.166016	41.216614	-187500.015625	-187500.015625	-187500.015625	-187500.015625	-187500.015625	-187500.015625	460.000000	458.000000	1018.000000	1608034249.776022
1980	11607.349609	33.147636	-187500.015625	-187500.015625	-187500.015625	-187500.015625	-187500.015625	-187500.015625	460.000000	456.000000	1018.000000	1608034249.776024
1981	11539.289062	-22.038818	-187500.015625	-187500.015625	-187500.015625	-187500.015625	-187500.015625	-187500.015625	460.000000	455.000000	1019.000000	1608034249.776026
1982	11516.422852	-51.230198	-187500.015625	-187500.015625	-187500.015625	-187500.015625	-187500.015625	-187500.015625	460.000000	455.000000	1018.000000	1608034249.776027
1983	11574.582031	-12.762846	-187500.015625	-187500.015625	-187500.015625	-187500.015625	-187500.015625	-187500.015625	460.000000	454.000000	1018.000000	1608034249.776029
1984	11628.628906	36.880379	-187500.015625	-187500.015625	-187500.015625	-187500.015625	-187500.015625	-187500.015625	460.000000	453.000000	1019.000000	1608034249.776030
1985	11608.333008	33.326450	-187500.015625	-187500.015625	-187500.015625	-187500.015625	-187500.015625	-187500.015625	460.000000	453.000000	1019.000000	1608034249.776032
1986	11543.088867	-20.541252	-187500.015625	-187500.015625	-187500.015625	-187500.015625	-187500.015625	-187500.015625	460.000000	451.000000	1018.000000	1608034249.776034
1987	11519.105469	-47.855083	-187500.015625	-187500.015625	-187500.015625	-187500.015625	-187500.015625	-187500.015625	460.000000	451.000000	1018.000000	1608034249.776035
1988	11575.386719	-8.963049	-187500.015625	-187500.015625	-187500.015625	-187500.015625	-187500.015625	-187500.015625	460.000000	450.000000	1018.000000	1608034249.776037
1989	11628.204102	38.579109	-187500.015625	-187500.015625	-187500.015625	-187500.015625	-187500.015625	-187500.015625	460.000000	450.000000	1019.000000	1608034249.776038
1990	11608.087891	34.667553	-187500.015625	-187500.015625	-187500.015625	-187500.015625	-187500.015625	-187500.015625	460.000000	449.000000	1019.000000	1608034249.776040
1991	11538.283203	-22.172930	-187500.015625	-187500.015625	-187500.015625	-187500.015625	-187500.015625	-187500.015625	460.000000	448.000000	1018.000000	1608034249.776042
1992	11514.523438	-50.961975	-187500.015625	-187500.015625	-187500.015625	-187500.015625	-187500.015625	-187500.015625	460.000000	449.000000	1018.000000	1608034249.776043
1993	11568.390625	-16.853214	-187500.015625	-187500.015625	-187500.015625	-187500.015625	-187500.015625	-187500.015625	460.000000	448.000000	1019.000000	1608034249.776045
1994	11627.555664	35.606327	-187500.015625	-187500.015625	-187500.015625	-187500.015625	-187500.015625	-187500.015625	460.000000	447.000000	1018.000000	1608034249.776047
1995	11607.305664	28.476122	-187500.015625	-187500.015625	-187500.015625	-187500.015625	-187500.015625	-187500.015625	460.000000	447.000000	1018.000000	1608034249.776048
1996	11539.624023	-25.302174	-187500.015625	-187500.015625	-187500.015625	-187500.015625	-187500.015625	-187500.015625	460.000000	446.000000	1018.000000	1608034249.776050
1997	11515.953125	-52.638355	-187500.015625	-187500.015625	-187500.015625	-187500.015625	-187500.015625	-187500.015625	460.000000	446.000000	1018.000000	1608034249.776051
1998	11569.396484	-17.121435	-187500.015625	-187500.015625	-187500.015625	-187500.015625	-187500.015625	-187500.015625	460.000000	445.000000	1019.000000	1608034249.776053
[truncated: 24,093 more rows]
