# Supplementary material for: Proposals and Comparisons from One-Sensor EEG and EOG Human-Machine Interfaces
Source: Sensors (Basel). 2021 Mar 22;21(6):2220. doi: 10.3390/s21062220 (PMC8004835; doi:10.3390/s21062220)
Supplement: Supplementary file 1 [file sensors-21-02220-s001.zip › SupplementaryMaterial/Data/P1/P1-P300-RC-R5/Raw-STIMS.csv]

NCount	Stim	Trial	Timestamp	Latency
0	10.000000		1608034241.662532	0.143615
1	13.000000	0.000000	1608034248.668916	7.149998
2	106.000000	0.000000	1608034248.668916	7.149998
3	102.000000	0.000000	1608034248.950134	7.431217
4	103.000000	0.000000	1608034249.248330	7.729412
5	101.000000	0.000000	1608034249.549525	8.030608
6	104.000000	0.000000	1608034249.848820	8.329903
7	105.000000	0.000000	1608034250.151917	8.632999
8	13.000000	0.000000	1608034250.449121	8.930203
9	13.000000	1.000000	1608034250.449121	8.930203
10	103.000000	1.000000	1608034250.449121	8.930203
11	105.000000	1.000000	1608034250.751315	9.232397
12	101.000000	1.000000	1608034251.051510	9.532592
13	106.000000	1.000000	1608034251.352221	9.833303
14	102.000000	1.000000	1608034251.650446	10.131528
15	104.000000	1.000000	1608034251.950693	10.431776
16	13.000000	1.000000	1608034252.249842	10.730924
17	13.000000	2.000000	1608034252.249842	10.730924
18	105.000000	2.000000	1608034252.249842	10.730924
19	104.000000	2.000000	1608034252.550045	11.031127
20	106.000000	2.000000	1608034252.851233	11.332316
21	102.000000	2.000000	1608034253.150437	11.631519
22	101.000000	2.000000	1608034253.451634	11.932716
23	103.000000	2.000000	1608034253.751839	12.232922
24	13.000000	2.000000	1608034254.049624	12.530706
25	13.000000	3.000000	1608034254.049624	12.530706
26	105.000000	3.000000	1608034254.049624	12.530706
27	103.000000	3.000000	1608034254.349818	12.830900
28	102.000000	3.000000	1608034254.650015	13.131097
29	104.000000	3.000000	1608034254.950212	13.431294
30	101.000000	3.000000	1608034255.251471	13.732554
31	106.000000	3.000000	1608034255.551606	14.032688
32	13.000000	3.000000	1608034255.851810	14.332892
33	13.000000	4.000000	1608034255.851810	14.332892
34	102.000000	4.000000	1608034255.851810	14.332892
35	105.000000	4.000000	1608034256.152997	14.634079
36	103.000000	4.000000	1608034256.451201	14.932283
37	104.000000	4.000000	1608034256.751402	15.232485
38	106.000000	4.000000	1608034257.051611	15.532693
39	101.000000	4.000000	1608034257.351795	15.832877
40	13.000000	4.000000	1608034257.651994	16.133076
41	13.000000	5.000000	1608034257.652986	16.134068
42	102.000000	5.000000	1608034257.652986	16.134068
43	106.000000	5.000000	1608034257.953186	16.434268
44	105.000000	5.000000	1608034258.253381	16.734463
45	104.000000	5.000000	1608034258.552581	17.033664
46	101.000000	5.000000	1608034258.851780	17.332862
47	103.000000	5.000000	1608034259.152016	17.633099
48	13.000000	5.000000	1608034259.452008	17.933090
49	13.000000	6.000000	1608034259.452008	17.933090
50	105.000000	6.000000	1608034259.452008	17.933090
51	106.000000	6.000000	1608034259.753204	18.234287
52	104.000000	6.000000	1608034260.054128	18.535211
53	101.000000	6.000000	1608034260.354322	18.835405
54	103.000000	6.000000	1608034260.652523	19.133606
55	102.000000	6.000000	1608034260.954715	19.435798
56	13.000000	6.000000	1608034261.253067	19.734149
57	13.000000	7.000000	1608034261.253067	19.734149
58	103.000000	7.000000	1608034261.253067	19.734149
59	105.000000	7.000000	1608034261.553176	20.034259
60	106.000000	7.000000	1608034261.853337	20.334419
61	102.000000	7.000000	1608034262.154205	20.635288
62	104.000000	7.000000	1608034262.456232	20.937314
63	101.000000	7.000000	1608034262.754436	21.235519
64	13.000000	7.000000	1608034263.053633	21.534716
65	13.000000	8.000000	1608034263.053633	21.534716
66	106.000000	8.000000	1608034263.053633	21.534716
67	105.000000	8.000000	1608034263.353990	21.835072
68	103.000000	8.000000	1608034263.654031	22.135114
69	102.000000	8.000000	1608034263.954323	22.435406
70	101.000000	8.000000	1608034264.256420	22.737502
71	104.000000	8.000000	1608034264.556620	23.037703
72	13.000000	8.000000	1608034264.854820	23.335902
73	13.000000	9.000000	1608034264.854820	23.335902
74	103.000000	9.000000	1608034264.854820	23.335902
75	105.000000	9.000000	1608034265.154065	23.635148
76	101.000000	9.000000	1608034265.454217	23.935300
77	106.000000	9.000000	1608034265.755410	24.236492
78	102.000000	9.000000	1608034266.055618	24.536701
79	104.000000	9.000000	1608034266.355809	24.836892
80	13.000000	9.000000	1608034266.655871	25.136953
81	13.000000	10.000000	1608034266.655871	25.136953
82	106.000000	10.000000	1608034266.655871	25.136953
83	103.000000	10.000000	1608034266.956064	25.437146
84	102.000000	10.000000	1608034267.256261	25.737344
85	105.000000	10.000000	1608034267.558976	26.040059
86	101.000000	10.000000	1608034267.873124	26.354206
87	104.000000	10.000000	1608034268.173328	26.654410
88	13.000000	10.000000	1608034268.477507	26.958589
89	13.000000	11.000000	1608034268.477507	26.958589
90	106.000000	11.000000	1608034268.477507	26.958589
91	104.000000	11.000000	1608034268.772718	27.253800
92	101.000000	11.000000	1608034269.071922	27.553005
93	105.000000	11.000000	1608034269.372168	27.853250
94	103.000000	11.000000	1608034269.673310	28.154393
95	102.000000	11.000000	1608034269.973542	28.454624
96	13.000000	11.000000	1608034270.273902	28.754985
97	13.000000	12.000000	1608034270.274898	28.755980
98	106.000000	12.000000	1608034270.274898	28.755980
99	103.000000	12.000000	1608034270.575938	29.057020
100	101.000000	12.000000	1608034270.874128	29.355211
101	105.000000	12.000000	1608034271.174324	29.655406
102	104.000000	12.000000	1608034271.473548	29.954630
103	102.000000	12.000000	1608034271.773900	30.254982
104	13.000000	12.000000	1608034272.074942	30.556025
105	13.000000	13.000000	1608034272.074942	30.556025
106	105.000000	13.000000	1608034272.074942	30.556025
107	106.000000	13.000000	1608034272.374142	30.855224
108	104.000000	13.000000	1608034272.677327	31.158410
109	103.000000	13.000000	1608034272.976959	31.458042
110	101.000000	13.000000	1608034273.274132	31.755214
111	102.000000	13.000000	1608034273.574336	32.055418
112	13.000000	13.000000	1608034273.874527	32.355609
113	13.000000	14.000000	1608034273.874527	32.355609
114	106.000000	14.000000	1608034273.874527	32.355609
115	101.000000	14.000000	1608034274.174724	32.655806
116	102.000000	14.000000	1608034274.475914	32.956996
117	103.000000	14.000000	1608034274.775138	33.256220
118	104.000000	14.000000	1608034275.076360	33.557442
119	105.000000	14.000000	1608034275.377504	33.858587
120	13.000000	14.000000	1608034275.676703	34.157786
121	13.000000	15.000000	1608034275.677705	34.158787
122	106.000000	15.000000	1608034275.677705	34.158787
123	102.000000	15.000000	1608034275.977518	34.458600
124	101.000000	15.000000	1608034276.275726	34.756809
125	103.000000	15.000000	1608034276.574959	35.056041
126	104.000000	15.000000	1608034276.875152	35.356234
127	105.000000	15.000000	1608034277.176322	35.657405
128	13.000000	15.000000	1608034277.477510	35.958592
129	13.000000	16.000000	1608034277.477510	35.958592
130	101.000000	16.000000	1608034277.477510	35.958592
131	104.000000	16.000000	1608034277.777709	36.258792
132	102.000000	16.000000	1608034278.075907	36.556989
133	103.000000	16.000000	1608034278.376564	36.857646
134	105.000000	16.000000	1608034278.675965	37.157047
135	106.000000	16.000000	1608034278.976163	37.457246
136	13.000000	16.000000	1608034279.277358	37.758440
137	13.000000	17.000000	1608034279.277358	37.758440
138	105.000000	17.000000	1608034279.277358	37.758440
139	102.000000	17.000000	1608034279.577561	38.058643
140	104.000000	17.000000	1608034279.877761	38.358844
141	103.000000	17.000000	1608034280.178964	38.660047
142	101.000000	17.000000	1608034280.478147	38.959230
143	106.000000	17.000000	1608034280.777352	39.258435
144	13.000000	17.000000	1608034281.077215	39.558297
145	13.000000	18.000000	1608034281.077215	39.558297
146	105.000000	18.000000	1608034281.077215	39.558297
147	103.000000	18.000000	1608034281.377298	39.858381
148	106.000000	18.000000	1608034281.677449	40.158531
149	102.000000	18.000000	1608034281.978693	40.459775
150	101.000000	18.000000	1608034282.279840	40.760923
151	104.000000	18.000000	1608034282.579041	41.060124
152	13.000000	18.000000	1608034282.877246	41.358329
153	13.000000	19.000000	1608034282.878241	41.359323
154	103.000000	19.000000	1608034282.878241	41.359323
155	104.000000	19.000000	1608034283.177443	41.658525
156	102.000000	19.000000	1608034283.477640	41.958722
157	106.000000	19.000000	1608034283.778461	42.259543
158	105.000000	19.000000	1608034284.079655	42.560737
159	101.000000	19.000000	1608034284.379846	42.860928
160	13.000000	19.000000	1608034284.680044	43.161126
161	13.000000	20.000000	1608034284.680044	43.161126
162	105.000000	20.000000	1608034284.680044	43.161126
163	101.000000	20.000000	1608034284.979277	43.460359
164	103.000000	20.000000	1608034285.278442	43.759525
165	102.000000	20.000000	1608034285.578640	44.059722
166	104.000000	20.000000	1608034285.878874	44.359956
167	106.000000	20.000000	1608034286.180034	44.661117
168	13.000000	20.000000	1608034286.480255	44.961337
169	13.000000	21.000000	1608034286.480255	44.961337
170	101.000000	21.000000	1608034286.480255	44.961337
171	106.000000	21.000000	1608034286.779958	45.261040
172	104.000000	21.000000	1608034287.080168	45.561250
173	103.000000	21.000000	1608034287.380352	45.861435
174	105.000000	21.000000	1608034287.679591	46.160674
175	102.000000	21.000000	1608034287.980802	46.461884
176	13.000000	21.000000	1608034288.281982	46.763065
177	13.000000	22.000000	1608034288.281982	46.763065
178	105.000000	22.000000	1608034288.281982	46.763065
179	101.000000	22.000000	1608034288.581151	47.062234
180	104.000000	22.000000	1608034288.883338	47.364421
181	106.000000	22.000000	1608034289.180571	47.661653
182	102.000000	22.000000	1608034289.480762	47.961844
183	103.000000	22.000000	1608034289.780519	48.261602
184	13.000000	22.000000	1608034290.081716	48.562799
185	13.000000	23.000000	1608034290.081716	48.562799
186	105.000000	23.000000	1608034290.081716	48.562799
187	104.000000	23.000000	1608034290.381873	48.862955
188	101.000000	23.000000	1608034290.684099	49.165181
189	106.000000	23.000000	1608034290.982270	49.463353
190	102.000000	23.000000	1608034291.280475	49.761557
191	103.000000	23.000000	1608034291.580673	50.061755
192	13.000000	23.000000	1608034291.880975	50.362057
193	13.000000	24.000000	1608034291.881862	50.362945
194	106.000000	24.000000	1608034291.881862	50.362945
195	102.000000	24.000000	1608034292.181473	50.662555
196	105.000000	24.000000	1608034292.483698	50.964781
197	103.000000	24.000000	1608034292.783864	51.264946
198	101.000000	24.000000	1608034293.083062	51.564145
199	104.000000	24.000000	1608034293.386252	51.867335
200	13.000000	24.000000	1608034293.681467	52.162549
201	13.000000	25.000000	1608034293.681467	52.162549
202	105.000000	25.000000	1608034293.681467	52.162549
203	101.000000	25.000000	1608034293.982657	52.463739
204	106.000000	25.000000	1608034294.281857	52.762939
205	103.000000	25.000000	1608034294.582054	53.063136
206	104.000000	25.000000	1608034294.884252	53.365334
207	102.000000	25.000000	1608034295.183447	53.664529
208	13.000000	25.000000	1608034295.482673	53.963755
209	13.000000	26.000000	1608034295.482673	53.963755
210	104.000000	26.000000	1608034295.482673	53.963755
211	105.000000	26.000000	1608034295.782874	54.263957
212	102.000000	26.000000	1608034296.083230	54.564312
213	101.000000	26.000000	1608034296.383306	54.864389
214	103.000000	26.000000	1608034296.684460	55.165542
215	106.000000	26.000000	1608034296.984168	55.465250
216	13.000000	26.000000	1608034297.286361	55.767443
217	13.000000	27.000000	1608034297.286361	55.767443
218	103.000000	27.000000	1608034297.286361	55.767443
219	104.000000	27.000000	1608034297.584460	56.065543
220	106.000000	27.000000	1608034297.887498	56.368580
221	102.000000	27.000000	1608034298.183706	56.664788
222	105.000000	27.000000	1608034298.484056	56.965138
223	101.000000	27.000000	1608034298.784105	57.265187
224	13.000000	27.000000	1608034299.086292	57.567374
225	13.000000	28.000000	1608034299.086292	57.567374
226	104.000000	28.000000	1608034299.086292	57.567374
227	103.000000	28.000000	1608034299.384495	57.865577
228	105.000000	28.000000	1608034299.685689	58.166771
229	106.000000	28.000000	1608034299.985886	58.466969
230	102.000000	28.000000	1608034300.284604	58.765687
231	101.000000	28.000000	1608034300.584801	59.065883
232	13.000000	28.000000	1608034300.885003	59.366085
233	13.000000	29.000000	1608034300.885003	59.366085
234	103.000000	29.000000	1608034300.885003	59.366085
235	106.000000	29.000000	1608034301.185199	59.666281
236	105.000000	29.000000	1608034301.485394	59.966476
237	102.000000	29.000000	1608034301.785593	60.266675
238	101.000000	29.000000	1608034302.086787	60.567869
239	104.000000	29.000000	1608034302.387980	60.869062
240	13.000000	29.000000	1608034302.688184	61.169267
241	13.000000	30.000000	1608034302.688184	61.169267
242	102.000000	30.000000	1608034302.688184	61.169267
243	106.000000	30.000000	1608034302.985381	61.466463
244	103.000000	30.000000	1608034303.285578	61.766660
245	104.000000	30.000000	1608034303.585776	62.066858
246	101.000000	30.000000	1608034303.885972	62.367055
247	105.000000	30.000000	1608034304.186171	62.667253
248	13.000000	30.000000	1608034304.487450	62.968533
249	13.000000	31.000000	1608034304.487450	62.968533
250	101.000000	31.000000	1608034304.487450	62.968533
251	106.000000	31.000000	1608034304.788575	63.269658
252	105.000000	31.000000	1608034305.086763	63.567845
253	103.000000	31.000000	1608034305.385966	63.867049
254	104.000000	31.000000	1608034305.687718	64.168801
255	102.000000	31.000000	1608034305.986885	64.467967
256	13.000000	31.000000	1608034306.287082	64.768164
257	13.000000	32.000000	1608034306.287082	64.768164
258	103.000000	32.000000	1608034306.287082	64.768164
259	104.000000	32.000000	1608034306.590269	65.071351
260	106.000000	32.000000	1608034306.888477	65.369560
261	102.000000	32.000000	1608034307.188673	65.669756
262	101.000000	32.000000	1608034307.489542	65.970624
263	105.000000	32.000000	1608034307.786747	66.267830
264	13.000000	32.000000	1608034308.086944	66.568027
265	13.000000	33.000000	1608034308.086944	66.568027
266	106.000000	33.000000	1608034308.087938	66.569020
267	101.000000	33.000000	1608034308.389137	66.870219
268	104.000000	33.000000	1608034308.688336	67.169419
269	103.000000	33.000000	1608034308.989547	67.470630
270	102.000000	33.000000	1608034309.288731	67.769814
271	105.000000	33.000000	1608034309.587931	68.069013
272	13.000000	33.000000	1608034309.888141	68.369224
273	13.000000	34.000000	1608034309.888141	68.369224
274	101.000000	34.000000	1608034309.888141	68.369224
275	102.000000	34.000000	1608034310.188364	68.669447
276	103.000000	34.000000	1608034310.489536	68.970619
277	105.000000	34.000000	1608034310.789855	69.270938
278	106.000000	34.000000	1608034311.089885	69.570968
279	104.000000	34.000000	1608034311.390083	69.871166
280	13.000000	34.000000	1608034311.689290	70.170372
281	13.000000	35.000000	1608034311.689290	70.170372
282	102.000000	35.000000	1608034311.689290	70.170372
283	106.000000	35.000000	1608034311.990477	70.471560
284	104.000000	35.000000	1608034312.288714	70.769797
285	105.000000	35.000000	1608034312.588876	71.069959
286	103.000000	35.000000	1608034312.890078	71.371161
287	101.000000	35.000000	1608034313.191762	71.672845
288	13.000000	35.000000	1608034313.491990	71.973072
289	13.000000	36.000000	1608034313.491990	71.973072
290	103.000000	36.000000	1608034313.491990	71.973072
291	105.000000	36.000000	1608034313.790153	72.271236
292	104.000000	36.000000	1608034314.089390	72.570473
293	102.000000	36.000000	1608034314.389553	72.870635
294	101.000000	36.000000	1608034314.689746	73.170828
295	106.000000	36.000000	1608034314.991096	73.472179
296	13.000000	36.000000	1608034315.291150	73.772232
297	13.000000	37.000000	1608034315.291150	73.772232
298	103.000000	37.000000	1608034315.291150	73.772232
299	105.000000	37.000000	1608034315.592487	74.073569
300	106.000000	37.000000	1608034315.892534	74.373617
301	102.000000	37.000000	1608034316.190254	74.671336
302	104.000000	37.000000	1608034316.490447	74.971529
303	101.000000	37.000000	1608034316.790643	75.271726
304	13.000000	37.000000	1608034317.091844	75.572927
305	13.000000	38.000000	1608034317.091844	75.572927
306	105.000000	38.000000	1608034317.091844	75.572927
307	102.000000	38.000000	1608034317.392040	75.873122
308	103.000000	38.000000	1608034317.693745	76.174827
309	106.000000	38.000000	1608034317.993948	76.475030
310	104.000000	38.000000	1608034318.292144	76.773227
311	101.000000	38.000000	1608034318.591338	77.072420
312	13.000000	38.000000	1608034318.892577	77.373659
313	13.000000	39.000000	1608034318.892577	77.373659
314	105.000000	39.000000	1608034318.892577	77.373659
315	102.000000	39.000000	1608034319.191962	77.673044
316	104.000000	39.000000	1608034319.492209	77.973292
317	103.000000	39.000000	1608034319.791390	78.272473
318	101.000000	39.000000	1608034320.093598	78.574681
319	106.000000	39.000000	1608034320.393752	78.874834
320	13.000000	39.000000	1608034320.694960	79.176042
321	13.000000	40.000000	1608034320.694960	79.176042
322	103.000000	40.000000	1608034320.694960	79.176042
323	102.000000	40.000000	1608034320.992146	79.473228
324	106.000000	40.000000	1608034321.292341	79.773423
325	104.000000	40.000000	1608034321.592538	80.073621
326	105.000000	40.000000	1608034321.892556	80.373639
327	101.000000	40.000000	1608034322.193785	80.674868
328	13.000000	40.000000	1608034322.493950	80.975033
329	13.000000	41.000000	1608034322.493950	80.975033
330	105.000000	41.000000	1608034322.493950	80.975033
331	102.000000	41.000000	1608034322.796134	81.277217
332	106.000000	41.000000	1608034323.094337	81.575419
333	104.000000	41.000000	1608034323.394536	81.875618
334	101.000000	41.000000	1608034323.693735	82.174817
335	103.000000	41.000000	1608034323.994439	82.475521
336	13.000000	41.000000	1608034324.294674	82.775756
337	13.000000	42.000000	1608034324.294674	82.775756
338	105.000000	42.000000	1608034324.294674	82.775756
339	106.000000	42.000000	1608034324.594489	83.075571
340	103.000000	42.000000	1608034324.894686	83.375769
341	101.000000	42.000000	1608034325.194888	83.675971
342	102.000000	42.000000	1608034325.496080	83.977162
343	104.000000	42.000000	1608034325.794491	84.275573
344	13.000000	42.000000	1608034326.094717	84.575799
345	13.000000	43.000000	1608034326.094717	84.575799
346	102.000000	43.000000	1608034326.094717	84.575799
347	103.000000	43.000000	1608034326.394889	84.875972
348	104.000000	43.000000	1608034326.695085	85.176167
349	101.000000	43.000000	1608034326.995408	85.476491
350	105.000000	43.000000	1608034327.295538	85.776621
351	106.000000	43.000000	1608034327.597722	86.078804
352	13.000000	43.000000	1608034327.898894	86.379977
353	13.000000	44.000000	1608034327.898894	86.379977
354	102.000000	44.000000	1608034327.898894	86.379977
355	105.000000	44.000000	1608034328.196102	86.677185
356	101.000000	44.000000	1608034328.495298	86.976381
357	103.000000	44.000000	1608034328.795489	87.276571
358	104.000000	44.000000	1608034329.095823	87.576905
359	106.000000	44.000000	1608034329.396881	87.877963
360	13.000000	44.000000	1608034329.697383	88.178465
361	13.000000	45.000000	1608034329.697383	88.178465
362	101.000000	45.000000	1608034329.697383	88.178465
363	105.000000	45.000000	1608034329.997583	88.478665
364	104.000000	45.000000	1608034330.295777	88.776860
365	106.000000	45.000000	1608034330.595974	89.077057
366	102.000000	45.000000	1608034330.896187	89.377270
367	103.000000	45.000000	1608034331.196409	89.677491
368	13.000000	45.000000	1608034331.497649	89.978732
369	13.000000	46.000000	1608034331.497649	89.978732
370	101.000000	46.000000	1608034331.497649	89.978732
371	106.000000	46.000000	1608034331.797825	90.278908
372	102.000000	46.000000	1608034332.097966	90.579049
373	103.000000	46.000000	1608034332.398166	90.879249
374	105.000000	46.000000	1608034332.697361	91.178443
375	104.000000	46.000000	1608034332.996573	91.477656
376	13.000000	46.000000	1608034333.296831	91.777914
377	13.000000	47.000000	1608034333.296831	91.777914
378	103.000000	47.000000	1608034333.297750	91.778833
379	104.000000	47.000000	1608034333.596951	92.078033
380	106.000000	47.000000	1608034333.898152	92.379235
381	101.000000	47.000000	1608034334.198350	92.679433
382	105.000000	47.000000	1608034334.499575	92.980658
383	102.000000	47.000000	1608034334.798744	93.279827
384	13.000000	47.000000	1608034335.099443	93.580526
385	13.000000	48.000000	1608034335.100443	93.581526
386	104.000000	48.000000	1608034335.100443	93.581526
387	106.000000	48.000000	1608034335.397666	93.878748
388	102.000000	48.000000	1608034335.698862	94.179944
389	103.000000	48.000000	1608034335.998105	94.479187
390	105.000000	48.000000	1608034336.298266	94.779349
391	101.000000	48.000000	1608034336.599469	95.080552
392	13.000000	48.000000	1608034336.899779	95.380861
393	13.000000	49.000000	1608034336.899779	95.380861
394	103.000000	49.000000	1608034336.899779	95.380861
395	106.000000	49.000000	1608034337.200846	95.681929
396	104.000000	49.000000	1608034337.499048	95.980130
397	105.000000	49.000000	1608034337.799306	96.280388
398	101.000000	49.000000	1608034338.099002	96.580085
399	102.000000	49.000000	1608034338.399165	96.880247
400	13.000000	49.000000	1608034338.700406	97.181489
401	13.000000	50.000000	1608034338.700406	97.181489
402	103.000000	50.000000	1608034338.700406	97.181489
403	106.000000	50.000000	1608034339.000552	97.481634
404	102.000000	50.000000	1608034339.300757	97.781839
405	104.000000	50.000000	1608034339.601945	98.083027
406	101.000000	50.000000	1608034339.901158	98.382240
407	105.000000	50.000000	1608034340.200346	98.681428
408	13.000000	50.000000	1608034340.500541	98.981624
409	13.000000	51.000000	1608034340.500541	98.981624
410	103.000000	51.000000	1608034340.500541	98.981624
411	104.000000	51.000000	1608034340.799740	99.280823
412	101.000000	51.000000	1608034341.099937	99.581020
413	106.000000	51.000000	1608034341.401184	99.882266
414	105.000000	51.000000	1608034341.701337	100.182419
415	102.000000	51.000000	1608034342.001563	100.482645
416	13.000000	51.000000	1608034342.302732	100.783814
417	13.000000	52.000000	1608034342.302732	100.783814
418	101.000000	52.000000	1608034342.302732	100.783814
419	105.000000	52.000000	1608034342.604920	101.086002
420	102.000000	52.000000	1608034342.902121	101.383203
421	106.000000	52.000000	1608034343.201210	101.682292
422	104.000000	52.000000	1608034343.502410	101.983492
423	103.000000	52.000000	1608034343.801606	102.282689
424	13.000000	52.000000	1608034344.101807	102.582890
425	14.000000		1608034344.101807	102.582890
