# Supplementary material for: Proposals and Comparisons from One-Sensor EEG and EOG Human-Machine Interfaces
Source: Sensors (Basel). 2021 Mar 22;21(6):2220. doi: 10.3390/s21062220 (PMC8004835; doi:10.3390/s21062220)
Supplement: Supplementary file 1 [file sensors-21-02220-s001.zip › SupplementaryMaterial/Data/P1/P1-P300-RC-R6/Raw-EEG.csv]

NSample	1	2	3	4	5	6	7	8	A5	A6	A7	Timestamp
0	0.000000	0.000000	0.000000	0.000000	0.000000	0.000000	0.000000	0.000000	458.000000	422.000000	656.000000	1608034378.529542
1	11497.200195	-104.650864	-187500.015625	-187500.015625	-187500.015625	-187500.015625	-187500.015625	-187500.015625	441.000000	422.000000	555.000000	1608034379.014924
2	11577.309570	-40.255489	-187500.015625	-187500.015625	-187500.015625	-187500.015625	-187500.015625	-187500.015625	417.000000	423.000000	479.000000	1608034379.014959
3	11479.251953	-33.661724	-187500.015625	-187500.015625	-187500.015625	-187500.015625	-187500.015625	-187500.015625	395.000000	421.000000	430.000000	1608034379.014960
4	11346.482422	-93.631454	-187500.015625	-187500.015625	-187500.015625	-187500.015625	-187500.015625	-187500.015625	374.000000	423.000000	399.000000	1608034379.014962
5	11357.434570	-132.881119	-187500.015625	-187500.015625	-187500.015625	-187500.015625	-187500.015625	-187500.015625	357.000000	423.000000	379.000000	1608034379.014964
6	11502.073242	-103.019188	-187500.015625	-187500.015625	-187500.015625	-187500.015625	-187500.015625	-187500.015625	342.000000	422.000000	364.000000	1608034379.014966
7	11576.817383	-42.401257	-187500.015625	-187500.015625	-187500.015625	-187500.015625	-187500.015625	-187500.015625	329.000000	423.000000	354.000000	1608034379.014968
8	11472.971680	-39.204960	-187500.015625	-187500.015625	-187500.015625	-187500.015625	-187500.015625	-187500.015625	317.000000	422.000000	347.000000	1608034379.014969
9	11336.714844	-101.052231	-187500.015625	-187500.015625	-187500.015625	-187500.015625	-187500.015625	-187500.015625	307.000000	422.000000	343.000000	1608034379.014971
10	11341.811523	-148.147354	-187500.015625	-187500.015625	-187500.015625	-187500.015625	-187500.015625	-187500.015625	300.000000	423.000000	340.000000	1608034379.014973
11	11491.232422	-113.748024	-187500.015625	-187500.015625	-187500.015625	-187500.015625	-187500.015625	-187500.015625	293.000000	422.000000	337.000000	1608034379.014975
12	11578.829102	-41.820114	-187500.015625	-187500.015625	-187500.015625	-187500.015625	-187500.015625	-187500.015625	287.000000	422.000000	335.000000	1608034379.014977
13	11481.263672	-36.858025	-187500.015625	-187500.015625	-187500.015625	-187500.015625	-187500.015625	-187500.015625	281.000000	422.000000	333.000000	1608034379.014978
14	11342.928711	-101.834541	-187500.015625	-187500.015625	-187500.015625	-187500.015625	-187500.015625	-187500.015625	277.000000	422.000000	332.000000	1608034379.014980
15	11345.655273	-146.448624	-187500.015625	-187500.015625	-187500.015625	-187500.015625	-187500.015625	-187500.015625	274.000000	423.000000	332.000000	1608034379.014982
16	11487.857422	-117.056084	-187500.015625	-187500.015625	-187500.015625	-187500.015625	-187500.015625	-187500.015625	272.000000	422.000000	331.000000	1608034379.014984
17	11567.541016	-54.560608	-187500.015625	-187500.015625	-187500.015625	-187500.015625	-187500.015625	-187500.015625	269.000000	423.000000	330.000000	1608034379.014985
18	11466.243164	-51.185493	-187500.015625	-187500.015625	-187500.015625	-187500.015625	-187500.015625	-187500.015625	266.000000	422.000000	329.000000	1608034379.014987
19	11324.935547	-117.927803	-187500.015625	-187500.015625	-187500.015625	-187500.015625	-187500.015625	-187500.015625	265.000000	423.000000	328.000000	1608034379.014989
20	11332.087891	-159.345581	-187500.015625	-187500.015625	-187500.015625	-187500.015625	-187500.015625	-187500.015625	264.000000	423.000000	329.000000	1608034379.014991
21	11489.600586	-114.642090	-187500.015625	-187500.015625	-187500.015625	-187500.015625	-187500.015625	-187500.015625	263.000000	422.000000	329.000000	1608034379.014992
22	11578.114258	-46.983364	-187500.015625	-187500.015625	-187500.015625	-187500.015625	-187500.015625	-187500.015625	262.000000	423.000000	328.000000	1608034379.014994
23	11480.370117	-43.362381	-187500.015625	-187500.015625	-187500.015625	-187500.015625	-187500.015625	-187500.015625	260.000000	422.000000	327.000000	1608034379.015001
24	11339.754883	-106.260193	-187500.015625	-187500.015625	-187500.015625	-187500.015625	-187500.015625	-187500.015625	260.000000	422.000000	327.000000	1608034379.015003
25	11341.341797	-148.929672	-187500.015625	-187500.015625	-187500.015625	-187500.015625	-187500.015625	-187500.015625	260.000000	423.000000	328.000000	1608034379.015005
26	11487.366211	-118.844223	-187500.015625	-187500.015625	-187500.015625	-187500.015625	-187500.015625	-187500.015625	260.000000	422.000000	327.000000	1608034379.015006
27	11578.851562	-46.715145	-187500.015625	-187500.015625	-187500.015625	-187500.015625	-187500.015625	-187500.015625	259.000000	422.000000	326.000000	1608034379.015008
28	11482.962891	-37.595634	-187500.015625	-187500.015625	-187500.015625	-187500.015625	-187500.015625	-187500.015625	258.000000	423.000000	326.000000	1608034379.015010
29	11334.077148	-109.523544	-187500.015625	-187500.015625	-187500.015625	-187500.015625	-187500.015625	-187500.015625	258.000000	422.000000	326.000000	1608034379.015011
30	11333.988281	-153.377670	-187500.015625	-187500.015625	-187500.015625	-187500.015625	-187500.015625	-187500.015625	258.000000	423.000000	327.000000	1608034379.015013
31	11483.499023	-116.363174	-187500.015625	-187500.015625	-187500.015625	-187500.015625	-187500.015625	-187500.015625	258.000000	423.000000	327.000000	1608034379.015015
32	11572.101562	-49.062077	-187500.015625	-187500.015625	-187500.015625	-187500.015625	-187500.015625	-187500.015625	257.000000	422.000000	326.000000	1608034379.015016
33	11479.385742	-39.204960	-187500.015625	-187500.015625	-187500.015625	-187500.015625	-187500.015625	-187500.015625	257.000000	422.000000	325.000000	1608034379.015018
34	11338.235352	-103.175652	-187500.015625	-187500.015625	-187500.015625	-187500.015625	-187500.015625	-187500.015625	257.000000	423.000000	325.000000	1608034379.015020
35	11338.279297	-145.107513	-187500.015625	-187500.015625	-187500.015625	-187500.015625	-187500.015625	-187500.015625	257.000000	423.000000	326.000000	1608034379.015021
36	11483.051758	-113.144524	-187500.015625	-187500.015625	-187500.015625	-187500.015625	-187500.015625	-187500.015625	257.000000	422.000000	326.000000	1608034379.015023
37	11574.604492	-47.385696	-187500.015625	-187500.015625	-187500.015625	-187500.015625	-187500.015625	-187500.015625	257.000000	423.000000	325.000000	1608034379.015024
38	11479.967773	-42.423611	-187500.015625	-187500.015625	-187500.015625	-187500.015625	-187500.015625	-187500.015625	256.000000	423.000000	324.000000	1608034379.015026
39	11340.626953	-103.488571	-187500.015625	-187500.015625	-187500.015625	-187500.015625	-187500.015625	-187500.015625	256.000000	422.000000	325.000000	1608034379.015028
40	11335.507812	-152.237732	-187500.015625	-187500.015625	-187500.015625	-187500.015625	-187500.015625	-187500.015625	256.000000	423.000000	326.000000	1608034379.015029
41	11477.642578	-124.588615	-187500.015625	-187500.015625	-187500.015625	-187500.015625	-187500.015625	-187500.015625	257.000000	422.000000	326.000000	1608034379.015031
42	11569.955078	-59.299175	-187500.015625	-187500.015625	-187500.015625	-187500.015625	-187500.015625	-187500.015625	256.000000	423.000000	324.000000	1608034379.015032
43	11486.024414	-44.502323	-187500.015625	-187500.015625	-187500.015625	-187500.015625	-187500.015625	-187500.015625	256.000000	422.000000	324.000000	1608034379.015034
44	11348.091797	-104.047363	-187500.015625	-187500.015625	-187500.015625	-187500.015625	-187500.015625	-187500.015625	256.000000	422.000000	324.000000	1608034379.015036
45	11341.118164	-149.242599	-187500.015625	-187500.015625	-187500.015625	-187500.015625	-187500.015625	-187500.015625	256.000000	423.000000	325.000000	1608034379.015038
46	11491.098633	-113.412750	-187500.015625	-187500.015625	-187500.015625	-187500.015625	-187500.015625	-187500.015625	256.000000	423.000000	325.000000	1608034379.015039
47	11589.803711	-45.105820	-187500.015625	-187500.015625	-187500.015625	-187500.015625	-187500.015625	-187500.015625	256.000000	423.000000	324.000000	1608034379.015042
48	11498.608398	-36.500397	-187500.015625	-187500.015625	-187500.015625	-187500.015625	-187500.015625	-187500.015625	255.000000	422.000000	324.000000	1608034379.015044
49	11355.847656	-95.084320	-187500.015625	-187500.015625	-187500.015625	-187500.015625	-187500.015625	-187500.015625	255.000000	422.000000	324.000000	1608034379.015046
50	11342.772461	-143.341736	-187500.015625	-187500.015625	-187500.015625	-187500.015625	-187500.015625	-187500.015625	256.000000	423.000000	325.000000	1608034379.015047
51	11483.230469	-112.406921	-187500.015625	-187500.015625	-187500.015625	-187500.015625	-187500.015625	-187500.015625	256.000000	422.000000	325.000000	1608034379.015050
52	11576.727539	-48.615044	-187500.015625	-187500.015625	-187500.015625	-187500.015625	-187500.015625	-187500.015625	255.000000	422.000000	324.000000	1608034379.015052
53	11488.103516	-40.948395	-187500.015625	-187500.015625	-187500.015625	-187500.015625	-187500.015625	-187500.015625	255.000000	423.000000	323.000000	1608034379.015053
54	11349.075195	-94.413765	-187500.015625	-187500.015625	-187500.015625	-187500.015625	-187500.015625	-187500.015625	255.000000	422.000000	324.000000	1608034379.015055
55	11345.476562	-130.802399	-187500.015625	-187500.015625	-187500.015625	-187500.015625	-187500.015625	-187500.015625	256.000000	422.000000	325.000000	1608034379.015057
56	11487.701172	-106.349594	-187500.015625	-187500.015625	-187500.015625	-187500.015625	-187500.015625	-187500.015625	256.000000	422.000000	325.000000	1608034379.015058
57	11586.517578	-40.702526	-187500.015625	-187500.015625	-187500.015625	-187500.015625	-187500.015625	-187500.015625	255.000000	423.000000	324.000000	1608034379.015060
58	11498.429688	-33.505264	-187500.015625	-187500.015625	-187500.015625	-187500.015625	-187500.015625	-187500.015625	255.000000	422.000000	323.000000	1608034379.015062
59	11354.574219	-94.927856	-187500.015625	-187500.015625	-187500.015625	-187500.015625	-187500.015625	-187500.015625	255.000000	422.000000	323.000000	1608034379.015063
60	11338.346680	-145.554550	-187500.015625	-187500.015625	-187500.015625	-187500.015625	-187500.015625	-187500.015625	255.000000	422.000000	324.000000	1608034379.015065
61	11477.352539	-124.700378	-187500.015625	-187500.015625	-187500.015625	-187500.015625	-187500.015625	-187500.015625	256.000000	422.000000	325.000000	1608034379.015067
62	11581.511719	-54.515903	-187500.015625	-187500.015625	-187500.015625	-187500.015625	-187500.015625	-187500.015625	255.000000	422.000000	324.000000	1608034379.015068
63	11504.509766	-32.052399	-187500.015625	-187500.015625	-187500.015625	-187500.015625	-187500.015625	-187500.015625	255.000000	422.000000	323.000000	1608034379.015070
64	11361.123047	-86.680061	-187500.015625	-187500.015625	-187500.015625	-187500.015625	-187500.015625	-187500.015625	254.000000	422.000000	323.000000	1608034379.015072
65	11340.805664	-140.436005	-187500.015625	-187500.015625	-187500.015625	-187500.015625	-187500.015625	-187500.015625	255.000000	423.000000	324.000000	1608034379.015073
66	11473.574219	-125.460335	-187500.015625	-187500.015625	-187500.015625	-187500.015625	-187500.015625	-187500.015625	255.000000	422.000000	324.000000	1608034379.015075
67	11575.990234	-55.633492	-187500.015625	-187500.015625	-187500.015625	-187500.015625	-187500.015625	-187500.015625	255.000000	422.000000	324.000000	1608034379.015076
68	11494.875977	-37.752094	-187500.015625	-187500.015625	-187500.015625	-187500.015625	-187500.015625	-187500.015625	254.000000	422.000000	323.000000	1608034379.015078
69	11347.734375	-96.514832	-187500.015625	-187500.015625	-187500.015625	-187500.015625	-187500.015625	-187500.015625	254.000000	422.000000	324.000000	1608034379.015079
70	11333.093750	-145.666321	-187500.015625	-187500.015625	-187500.015625	-187500.015625	-187500.015625	-187500.015625	255.000000	423.000000	324.000000	1608034379.015082
71	11469.708008	-123.023994	-187500.015625	-187500.015625	-187500.015625	-187500.015625	-187500.015625	-187500.015625	255.000000	423.000000	324.000000	1608034379.015115
72	11575.610352	-47.788029	-187500.015625	-187500.015625	-187500.015625	-187500.015625	-187500.015625	-187500.015625	255.000000	423.000000	324.000000	1608034379.015117
73	11495.949219	-32.253567	-187500.015625	-187500.015625	-187500.015625	-187500.015625	-187500.015625	-187500.015625	254.000000	422.000000	323.000000	1608034379.015119
74	11350.885742	-89.988121	-187500.015625	-187500.015625	-187500.015625	-187500.015625	-187500.015625	-187500.015625	254.000000	422.000000	323.000000	1608034379.015121
75	11331.015625	-141.307724	-187500.015625	-187500.015625	-187500.015625	-187500.015625	-187500.015625	-187500.015625	255.000000	423.000000	324.000000	1608034379.015122
76	11467.807617	-121.235855	-187500.015625	-187500.015625	-187500.015625	-187500.015625	-187500.015625	-187500.015625	255.000000	421.000000	325.000000	1608034379.015124
77	11569.508789	-57.198112	-187500.015625	-187500.015625	-187500.015625	-187500.015625	-187500.015625	-187500.015625	255.000000	423.000000	324.000000	1608034379.015126
78	11492.104492	-39.830807	-187500.015625	-187500.015625	-187500.015625	-187500.015625	-187500.015625	-187500.015625	254.000000	422.000000	323.000000	1608034379.015128
79	11344.381836	-99.331146	-187500.015625	-187500.015625	-187500.015625	-187500.015625	-187500.015625	-187500.015625	254.000000	422.000000	323.000000	1608034379.015129
80	11325.069336	-147.879135	-187500.015625	-187500.015625	-187500.015625	-187500.015625	-187500.015625	-187500.015625	255.000000	423.000000	324.000000	1608034379.015131
81	11465.751953	-122.375793	-187500.015625	-187500.015625	-187500.015625	-187500.015625	-187500.015625	-187500.015625	255.000000	422.000000	324.000000	1608034379.015133
82	11573.330078	-52.817169	-187500.015625	-187500.015625	-187500.015625	-187500.015625	-187500.015625	-187500.015625	255.000000	423.000000	324.000000	1608034379.015134
83	11498.899414	-31.493607	-187500.015625	-187500.015625	-187500.015625	-187500.015625	-187500.015625	-187500.015625	254.000000	422.000000	323.000000	1608034379.015136
84	11354.171875	-88.982292	-187500.015625	-187500.015625	-187500.015625	-187500.015625	-187500.015625	-187500.015625	254.000000	422.000000	323.000000	1608034379.015138
85	11333.563477	-142.514725	-187500.015625	-187500.015625	-187500.015625	-187500.015625	-187500.015625	-187500.015625	255.000000	423.000000	324.000000	1608034379.015140
86	11473.083008	-119.782997	-187500.015625	-187500.015625	-187500.015625	-187500.015625	-187500.015625	-187500.015625	255.000000	422.000000	324.000000	1608034379.015141
87	11583.076172	-47.542160	-187500.015625	-187500.015625	-187500.015625	-187500.015625	-187500.015625	-187500.015625	255.000000	423.000000	323.000000	1608034379.015143
88	11509.114258	-28.029087	-187500.015625	-187500.015625	-187500.015625	-187500.015625	-187500.015625	-187500.015625	254.000000	422.000000	323.000000	1608034379.015145
89	11359.827148	-88.043518	-187500.015625	-187500.015625	-187500.015625	-187500.015625	-187500.015625	-187500.015625	254.000000	422.000000	323.000000	1608034379.015146
90	11329.271484	-147.052124	-187500.015625	-187500.015625	-187500.015625	-187500.015625	-187500.015625	-187500.015625	255.000000	423.000000	324.000000	1608034379.015148
91	11459.805664	-132.769363	-187500.015625	-187500.015625	-187500.015625	-187500.015625	-187500.015625	-187500.015625	255.000000	422.000000	324.000000	1608034379.015168
92	11569.687500	-66.854065	-187500.015625	-187500.015625	-187500.015625	-187500.015625	-187500.015625	-187500.015625	255.000000	423.000000	324.000000	1608034379.015170
93	11505.917969	-39.093201	-187500.015625	-187500.015625	-187500.015625	-187500.015625	-187500.015625	-187500.015625	254.000000	422.000000	323.000000	1608034379.015172
94	11356.943359	-96.425423	-187500.015625	-187500.015625	-187500.015625	-187500.015625	-187500.015625	-187500.015625	254.000000	422.000000	323.000000	1608034379.015174
95	11331.663086	-146.672134	-187500.015625	-187500.015625	-187500.015625	-187500.015625	-187500.015625	-187500.015625	255.000000	423.000000	324.000000	1608034379.015176
96	11467.316406	-123.828659	-187500.015625	-187500.015625	-187500.015625	-187500.015625	-187500.015625	-187500.015625	255.000000	421.000000	324.000000	1608034379.015177
97	11577.018555	-58.807438	-187500.015625	-187500.015625	-187500.015625	-187500.015625	-187500.015625	-187500.015625	254.000000	422.000000	323.000000	1608034379.015179
98	11505.604492	-43.116512	-187500.015625	-187500.015625	-187500.015625	-187500.015625	-187500.015625	-187500.015625	254.000000	423.000000	323.000000	1608034379.015181
99	11352.875000	-106.528412	-187500.015625	-187500.015625	-187500.015625	-187500.015625	-187500.015625	-187500.015625	254.000000	421.000000	323.000000	1608034379.015182
100	11327.707031	-156.104584	-187500.015625	-187500.015625	-187500.015625	-187500.015625	-187500.015625	-187500.015625	255.000000	422.000000	324.000000	1608034379.015184
101	11459.113281	-138.312592	-187500.015625	-187500.015625	-187500.015625	-187500.015625	-187500.015625	-187500.015625	255.000000	421.000000	324.000000	1608034379.015185
102	11571.251953	-68.396332	-187500.015625	-187500.015625	-187500.015625	-187500.015625	-187500.015625	-187500.015625	255.000000	423.000000	323.000000	1608034379.015187
103	11502.744141	-44.949356	-187500.015625	-187500.015625	-187500.015625	-187500.015625	-187500.015625	-187500.015625	254.000000	422.000000	323.000000	1608034379.015189
104	11350.327148	-104.919083	-187500.015625	-187500.015625	-187500.015625	-187500.015625	-187500.015625	-187500.015625	254.000000	423.000000	323.000000	1608034379.015190
105	11315.704102	-163.860626	-187500.015625	-187500.015625	-187500.015625	-187500.015625	-187500.015625	-187500.015625	254.000000	423.000000	324.000000	1608034379.015192
106	11443.109375	-150.963684	-187500.015625	-187500.015625	-187500.015625	-187500.015625	-187500.015625	-187500.015625	255.000000	423.000000	324.000000	1608034379.015194
107	11558.086914	-76.733536	-187500.015625	-187500.015625	-187500.015625	-187500.015625	-187500.015625	-187500.015625	254.000000	423.000000	323.000000	1608034379.015195
108	11493.422852	-52.057213	-187500.015625	-187500.015625	-187500.015625	-187500.015625	-187500.015625	-187500.015625	254.000000	423.000000	322.000000	1608034379.015197
109	11336.111328	-123.739250	-187500.015625	-187500.015625	-187500.015625	-187500.015625	-187500.015625	-187500.015625	254.000000	421.000000	323.000000	1608034379.015199
110	11316.531250	-161.848969	-187500.015625	-187500.015625	-187500.015625	-187500.015625	-187500.015625	-187500.015625	254.000000	423.000000	324.000000	1608034379.015200
111	11454.217773	-131.852936	-187500.015625	-187500.015625	-187500.015625	-187500.015625	-187500.015625	-187500.015625	255.000000	422.000000	324.000000	1608034379.015202
112	11570.223633	-60.953205	-187500.015625	-187500.015625	-187500.015625	-187500.015625	-187500.015625	-187500.015625	254.000000	422.000000	323.000000	1608034379.015204
113	11511.684570	-32.007698	-187500.015625	-187500.015625	-187500.015625	-187500.015625	-187500.015625	-187500.015625	254.000000	422.000000	323.000000	1608034379.015205
114	11356.250000	-92.424461	-187500.015625	-187500.015625	-187500.015625	-187500.015625	-187500.015625	-187500.015625	254.000000	423.000000	323.000000	1608034379.015207
115	11316.709961	-152.237732	-187500.015625	-187500.015625	-187500.015625	-187500.015625	-187500.015625	-187500.015625	254.000000	423.000000	324.000000	1608034379.015208
116	11443.712891	-135.451569	-187500.015625	-187500.015625	-187500.015625	-187500.015625	-187500.015625	-187500.015625	255.000000	422.000000	324.000000	1608034379.015210
117	11561.126953	-64.127151	-187500.015625	-187500.015625	-187500.015625	-187500.015625	-187500.015625	-187500.015625	254.000000	423.000000	323.000000	1608034379.015212
118	11502.005859	-39.920216	-187500.015625	-187500.015625	-187500.015625	-187500.015625	-187500.015625	-187500.015625	254.000000	422.000000	322.000000	1608034379.015215
119	11356.988281	-90.725731	-187500.015625	-187500.015625	-187500.015625	-187500.015625	-187500.015625	-187500.015625	254.000000	423.000000	323.000000	1608034379.015216
120	11322.611328	-144.034637	-187500.015625	-187500.015625	-187500.015625	-187500.015625	-187500.015625	-187500.015625	254.000000	424.000000	323.000000	1608034379.015218
121	11448.585938	-131.227081	-187500.015625	-187500.015625	-187500.015625	-187500.015625	-187500.015625	-187500.015625	254.000000	422.000000	324.000000	1608034379.494280
122	11564.926758	-64.641243	-187500.015625	-187500.015625	-187500.015625	-187500.015625	-187500.015625	-187500.015625	254.000000	423.000000	323.000000	1608034379.494322
123	11505.917969	-39.428474	-187500.015625	-187500.015625	-187500.015625	-187500.015625	-187500.015625	-187500.015625	254.000000	422.000000	322.000000	1608034379.494466
124	11355.557617	-93.385582	-187500.015625	-187500.015625	-187500.015625	-187500.015625	-187500.015625	-187500.015625	253.000000	422.000000	323.000000	1608034379.494467
125	11321.605469	-144.369919	-187500.015625	-187500.015625	-187500.015625	-187500.015625	-187500.015625	-187500.015625	254.000000	422.000000	323.000000	1608034379.494469
126	11450.194336	-127.449646	-187500.015625	-187500.015625	-187500.015625	-187500.015625	-187500.015625	-187500.015625	254.000000	422.000000	324.000000	1608034379.494471
127	11565.976562	-64.171860	-187500.015625	-187500.015625	-187500.015625	-187500.015625	-187500.015625	-187500.015625	254.000000	422.000000	323.000000	1608034379.494473
128	11510.678711	-38.176777	-187500.015625	-187500.015625	-187500.015625	-187500.015625	-187500.015625	-187500.015625	254.000000	423.000000	322.000000	1608034379.494474
129	11364.430664	-85.361305	-187500.015625	-187500.015625	-187500.015625	-187500.015625	-187500.015625	-187500.015625	253.000000	423.000000	322.000000	1608034379.494476
130	11323.818359	-140.234833	-187500.015625	-187500.015625	-187500.015625	-187500.015625	-187500.015625	-187500.015625	254.000000	423.000000	323.000000	1608034379.494478
131	11449.524414	-126.600273	-187500.015625	-187500.015625	-187500.015625	-187500.015625	-187500.015625	-187500.015625	254.000000	422.000000	324.000000	1608034379.494480
132	11570.000000	-56.706375	-187500.015625	-187500.015625	-187500.015625	-187500.015625	-187500.015625	-187500.015625	254.000000	422.000000	323.000000	1608034379.494481
133	11516.601562	-28.498472	-187500.015625	-187500.015625	-187500.015625	-187500.015625	-187500.015625	-187500.015625	254.000000	423.000000	322.000000	1608034379.494483
134	11366.733398	-86.098915	-187500.015625	-187500.015625	-187500.015625	-187500.015625	-187500.015625	-187500.015625	254.000000	422.000000	323.000000	1608034379.494485
135	11321.180664	-146.739197	-187500.015625	-187500.015625	-187500.015625	-187500.015625	-187500.015625	-187500.015625	254.000000	423.000000	323.000000	1608034379.494486
136	11445.388672	-132.344681	-187500.015625	-187500.015625	-187500.015625	-187500.015625	-187500.015625	-187500.015625	255.000000	422.000000	324.000000	1608034379.494488
137	11565.417969	-67.792839	-187500.015625	-187500.015625	-187500.015625	-187500.015625	-187500.015625	-187500.015625	254.000000	422.000000	323.000000	1608034379.494490
138	11518.233398	-30.934813	-187500.015625	-187500.015625	-187500.015625	-187500.015625	-187500.015625	-187500.015625	254.000000	422.000000	323.000000	1608034379.494492
139	11365.593750	-88.356445	-187500.015625	-187500.015625	-187500.015625	-187500.015625	-187500.015625	-187500.015625	253.000000	422.000000	323.000000	1608034379.494493
140	11320.845703	-141.330078	-187500.015625	-187500.015625	-187500.015625	-187500.015625	-187500.015625	-187500.015625	254.000000	423.000000	324.000000	1608034379.494497
141	11441.007812	-130.064789	-187500.015625	-187500.015625	-187500.015625	-187500.015625	-187500.015625	-187500.015625	255.000000	422.000000	324.000000	1608034379.494499
142	11566.245117	-58.762733	-187500.015625	-187500.015625	-187500.015625	-187500.015625	-187500.015625	-187500.015625	254.000000	422.000000	323.000000	1608034379.494501
143	11520.155273	-22.575260	-187500.015625	-187500.015625	-187500.015625	-187500.015625	-187500.015625	-187500.015625	254.000000	422.000000	323.000000	1608034379.494502
144	11372.678711	-72.933739	-187500.015625	-187500.015625	-187500.015625	-187500.015625	-187500.015625	-187500.015625	254.000000	422.000000	323.000000	1608034379.494504
145	11323.818359	-134.155167	-187500.015625	-187500.015625	-187500.015625	-187500.015625	-187500.015625	-187500.015625	254.000000	422.000000	324.000000	1608034379.494506
146	11440.069336	-128.723694	-187500.015625	-187500.015625	-187500.015625	-187500.015625	-187500.015625	-187500.015625	255.000000	422.000000	324.000000	1608034379.494507
147	11563.763672	-60.841446	-187500.015625	-187500.015625	-187500.015625	-187500.015625	-187500.015625	-187500.015625	254.000000	422.000000	323.000000	1608034379.494509
148	11518.725586	-28.856102	-187500.015625	-187500.015625	-187500.015625	-187500.015625	-187500.015625	-187500.015625	254.000000	422.000000	322.000000	1608034379.494511
149	11369.750977	-80.689796	-187500.015625	-187500.015625	-187500.015625	-187500.015625	-187500.015625	-187500.015625	253.000000	422.000000	322.000000	1608034379.494513
150	11322.767578	-137.306763	-187500.015625	-187500.015625	-187500.015625	-187500.015625	-187500.015625	-187500.015625	254.000000	423.000000	323.000000	1608034379.494514
151	11437.790039	-132.948166	-187500.015625	-187500.015625	-187500.015625	-187500.015625	-187500.015625	-187500.015625	254.000000	422.000000	323.000000	1608034379.494516
152	11554.755859	-74.051323	-187500.015625	-187500.015625	-187500.015625	-187500.015625	-187500.015625	-187500.015625	254.000000	422.000000	323.000000	1608034379.494518
153	11509.024414	-44.502323	-187500.015625	-187500.015625	-187500.015625	-187500.015625	-187500.015625	-187500.015625	253.000000	423.000000	322.000000	1608034379.494519
154	11367.784180	-86.210678	-187500.015625	-187500.015625	-187500.015625	-187500.015625	-187500.015625	-187500.015625	253.000000	422.000000	322.000000	1608034379.494521
155	11318.050781	-145.331039	-187500.015625	-187500.015625	-187500.015625	-187500.015625	-187500.015625	-187500.015625	254.000000	423.000000	323.000000	1608034379.494523
156	11435.934570	-135.384506	-187500.015625	-187500.015625	-187500.015625	-187500.015625	-187500.015625	-187500.015625	254.000000	423.000000	323.000000	1608034379.494524
157	11561.238281	-67.681076	-187500.015625	-187500.015625	-187500.015625	-187500.015625	-187500.015625	-187500.015625	254.000000	422.000000	323.000000	1608034379.494526
158	11517.272461	-35.583977	-187500.015625	-187500.015625	-187500.015625	-187500.015625	-187500.015625	-187500.015625	254.000000	423.000000	322.000000	1608034379.494528
159	11371.740234	-79.996887	-187500.015625	-187500.015625	-187500.015625	-187500.015625	-187500.015625	-187500.015625	253.000000	422.000000	322.000000	1608034379.494529
160	11318.319336	-138.111420	-187500.015625	-187500.015625	-187500.015625	-187500.015625	-187500.015625	-187500.015625	254.000000	423.000000	323.000000	1608034379.494531
161	11429.497070	-134.378677	-187500.015625	-187500.015625	-187500.015625	-187500.015625	-187500.015625	-187500.015625	254.000000	423.000000	324.000000	1608034379.494533
162	11551.113281	-75.593597	-187500.015625	-187500.015625	-187500.015625	-187500.015625	-187500.015625	-187500.015625	254.000000	423.000000	323.000000	1608034379.494534
163	11507.213867	-47.430401	-187500.015625	-187500.015625	-187500.015625	-187500.015625	-187500.015625	-187500.015625	253.000000	423.000000	322.000000	1608034379.494537
164	11363.715820	-89.272865	-187500.015625	-187500.015625	-187500.015625	-187500.015625	-187500.015625	-187500.015625	253.000000	422.000000	322.000000	1608034379.494538
165	11315.927734	-140.100723	-187500.015625	-187500.015625	-187500.015625	-187500.015625	-187500.015625	-187500.015625	254.000000	423.000000	323.000000	1608034379.494540
166	11429.429688	-135.004532	-187500.015625	-187500.015625	-187500.015625	-187500.015625	-187500.015625	-187500.015625	254.000000	422.000000	324.000000	1608034379.494542
167	11557.594727	-65.959999	-187500.015625	-187500.015625	-187500.015625	-187500.015625	-187500.015625	-187500.015625	254.000000	422.000000	323.000000	1608034379.494544
168	11516.915039	-37.349762	-187500.015625	-187500.015625	-187500.015625	-187500.015625	-187500.015625	-187500.015625	254.000000	422.000000	322.000000	1608034379.494545
169	11365.593750	-90.077530	-187500.015625	-187500.015625	-187500.015625	-187500.015625	-187500.015625	-187500.015625	253.000000	422.000000	322.000000	1608034379.494547
170	11318.766602	-137.664383	-187500.015625	-187500.015625	-187500.015625	-187500.015625	-187500.015625	-187500.015625	254.000000	422.000000	323.000000	1608034379.494549
171	11436.158203	-123.627495	-187500.015625	-187500.015625	-187500.015625	-187500.015625	-187500.015625	-187500.015625	254.000000	422.000000	323.000000	1608034379.494550
172	11563.272461	-61.824924	-187500.015625	-187500.015625	-187500.015625	-187500.015625	-187500.015625	-187500.015625	254.000000	423.000000	323.000000	1608034379.494552
173	11528.940430	-24.318697	-187500.015625	-187500.015625	-187500.015625	-187500.015625	-187500.015625	-187500.015625	253.000000	422.000000	322.000000	1608034379.494554
174	11381.239258	-73.492531	-187500.015625	-187500.015625	-187500.015625	-187500.015625	-187500.015625	-187500.015625	253.000000	422.000000	322.000000	1608034379.494555
175	11328.936523	-130.668289	-187500.015625	-187500.015625	-187500.015625	-187500.015625	-187500.015625	-187500.015625	254.000000	423.000000	323.000000	1608034379.494557
176	11434.414062	-132.679947	-187500.015625	-187500.015625	-187500.015625	-187500.015625	-187500.015625	-187500.015625	254.000000	423.000000	323.000000	1608034379.494559
177	11558.980469	-71.235008	-187500.015625	-187500.015625	-187500.015625	-187500.015625	-187500.015625	-187500.015625	254.000000	422.000000	323.000000	1608034379.494560
178	11524.916992	-32.790009	-187500.015625	-187500.015625	-187500.015625	-187500.015625	-187500.015625	-187500.015625	253.000000	422.000000	322.000000	1608034379.494562
179	11374.936523	-79.281631	-187500.015625	-187500.015625	-187500.015625	-187500.015625	-187500.015625	-187500.015625	253.000000	422.000000	322.000000	1608034379.494564
180	11317.604492	-137.954956	-187500.015625	-187500.015625	-187500.015625	-187500.015625	-187500.015625	-187500.015625	254.000000	423.000000	323.000000	1608034379.494565
181	11427.887695	-133.730484	-187500.015625	-187500.015625	-187500.015625	-187500.015625	-187500.015625	-187500.015625	254.000000	422.000000	323.000000	1608034379.494567
182	11555.091797	-74.386604	-187500.015625	-187500.015625	-187500.015625	-187500.015625	-187500.015625	-187500.015625	254.000000	422.000000	323.000000	1608034379.494584
183	11527.487305	-36.925079	-187500.015625	-187500.015625	-187500.015625	-187500.015625	-187500.015625	-187500.015625	254.000000	422.000000	322.000000	1608034379.494586
184	11388.056641	-75.012451	-187500.015625	-187500.015625	-187500.015625	-187500.015625	-187500.015625	-187500.015625	253.000000	422.000000	322.000000	1608034379.494587
185	11329.383789	-132.277618	-187500.015625	-187500.015625	-187500.015625	-187500.015625	-187500.015625	-187500.015625	254.000000	423.000000	323.000000	1608034379.494589
186	11435.062500	-125.192116	-187500.015625	-187500.015625	-187500.015625	-187500.015625	-187500.015625	-187500.015625	254.000000	422.000000	324.000000	1608034379.494591
187	11562.400391	-60.841446	-187500.015625	-187500.015625	-187500.015625	-187500.015625	-187500.015625	-187500.015625	254.000000	422.000000	323.000000	1608034379.494593
188	11533.030273	-22.217632	-187500.015625	-187500.015625	-187500.015625	-187500.015625	-187500.015625	-187500.015625	253.000000	422.000000	322.000000	1608034379.494594
189	11387.833008	-65.937645	-187500.015625	-187500.015625	-187500.015625	-187500.015625	-187500.015625	-187500.015625	253.000000	422.000000	322.000000	1608034379.494596
190	11323.013672	-131.450607	-187500.015625	-187500.015625	-187500.015625	-187500.015625	-187500.015625	-187500.015625	253.000000	423.000000	323.000000	1608034379.494598
191	11421.897461	-136.882080	-187500.015625	-187500.015625	-187500.015625	-187500.015625	-187500.015625	-187500.015625	254.000000	422.000000	323.000000	1608034379.494599
192	11554.309570	-74.520714	-187500.015625	-187500.015625	-187500.015625	-187500.015625	-187500.015625	-187500.015625	254.000000	422.000000	323.000000	1608034379.494601
193	11526.928711	-35.896900	-187500.015625	-187500.015625	-187500.015625	-187500.015625	-187500.015625	-187500.015625	253.000000	423.000000	322.000000	1608034379.494602
194	11382.201172	-74.476013	-187500.015625	-187500.015625	-187500.015625	-187500.015625	-187500.015625	-187500.015625	253.000000	422.000000	322.000000	1608034379.494604
195	11317.380859	-136.233871	-187500.015625	-187500.015625	-187500.015625	-187500.015625	-187500.015625	-187500.015625	254.000000	423.000000	323.000000	1608034379.494606
196	11421.696289	-135.473923	-187500.015625	-187500.015625	-187500.015625	-187500.015625	-187500.015625	-187500.015625	254.000000	422.000000	323.000000	1608034379.494607
197	11554.778320	-72.129074	-187500.015625	-187500.015625	-187500.015625	-187500.015625	-187500.015625	-187500.015625	254.000000	422.000000	323.000000	1608034379.494609
198	11532.001953	-30.085447	-187500.015625	-187500.015625	-187500.015625	-187500.015625	-187500.015625	-187500.015625	253.000000	422.000000	322.000000	1608034379.494611
199	11386.894531	-71.167953	-187500.015625	-187500.015625	-187500.015625	-187500.015625	-187500.015625	-187500.015625	253.000000	422.000000	321.000000	1608034379.494612
200	11322.051758	-132.232910	-187500.015625	-187500.015625	-187500.015625	-187500.015625	-187500.015625	-187500.015625	253.000000	423.000000	323.000000	1608034379.494614
201	11422.478516	-134.870422	-187500.015625	-187500.015625	-187500.015625	-187500.015625	-187500.015625	-187500.015625	254.000000	422.000000	324.000000	1608034379.494615
202	11554.063477	-73.000793	-187500.015625	-187500.015625	-187500.015625	-187500.015625	-187500.015625	-187500.015625	254.000000	422.000000	323.000000	1608034379.494617
203	11530.191406	-36.120419	-187500.015625	-187500.015625	-187500.015625	-187500.015625	-187500.015625	-187500.015625	253.000000	422.000000	322.000000	1608034379.494619
204	11390.761719	-75.459488	-187500.015625	-187500.015625	-187500.015625	-187500.015625	-187500.015625	-187500.015625	253.000000	422.000000	322.000000	1608034379.494620
205	11325.740234	-135.228043	-187500.015625	-187500.015625	-187500.015625	-187500.015625	-187500.015625	-187500.015625	254.000000	422.000000	323.000000	1608034379.494622
206	11424.512695	-137.418518	-187500.015625	-187500.015625	-187500.015625	-187500.015625	-187500.015625	-187500.015625	254.000000	422.000000	324.000000	1608034379.494624
207	11559.830078	-73.626640	-187500.015625	-187500.015625	-187500.015625	-187500.015625	-187500.015625	-187500.015625	254.000000	422.000000	323.000000	1608034379.494625
208	11543.468750	-26.464464	-187500.015625	-187500.015625	-187500.015625	-187500.015625	-187500.015625	-187500.015625	254.000000	422.000000	322.000000	1608034379.494627
209	11402.161133	-66.004700	-187500.015625	-187500.015625	-187500.015625	-187500.015625	-187500.015625	-187500.015625	253.000000	422.000000	322.000000	1608034379.494628
210	11334.479492	-125.817963	-187500.015625	-187500.015625	-187500.015625	-187500.015625	-187500.015625	-187500.015625	253.000000	422.000000	323.000000	1608034379.494631
211	11429.586914	-128.701340	-187500.015625	-187500.015625	-187500.015625	-187500.015625	-187500.015625	-187500.015625	254.000000	422.000000	323.000000	1608034379.494632
212	11561.998047	-70.005661	-187500.015625	-187500.015625	-187500.015625	-187500.015625	-187500.015625	-187500.015625	254.000000	421.000000	323.000000	1608034379.494634
213	11540.518555	-33.907597	-187500.015625	-187500.015625	-187500.015625	-187500.015625	-187500.015625	-187500.015625	253.000000	422.000000	322.000000	1608034379.494636
214	11398.830078	-70.452698	-187500.015625	-187500.015625	-187500.015625	-187500.015625	-187500.015625	-187500.015625	253.000000	422.000000	322.000000	1608034379.494637
215	11332.065430	-124.029823	-187500.015625	-187500.015625	-187500.015625	-187500.015625	-187500.015625	-187500.015625	254.000000	423.000000	323.000000	1608034379.494639
216	11423.328125	-131.897644	-187500.015625	-187500.015625	-187500.015625	-187500.015625	-187500.015625	-187500.015625	254.000000	423.000000	323.000000	1608034379.494641
217	11554.913086	-75.414780	-187500.015625	-187500.015625	-187500.015625	-187500.015625	-187500.015625	-187500.015625	254.000000	422.000000	323.000000	1608034379.494642
218	11535.623047	-35.785141	-187500.015625	-187500.015625	-187500.015625	-187500.015625	-187500.015625	-187500.015625	253.000000	422.000000	322.000000	1608034379.494644
219	11392.661133	-71.637337	-187500.015625	-187500.015625	-187500.015625	-187500.015625	-187500.015625	-187500.015625	253.000000	422.000000	322.000000	1608034379.494645
220	11325.002930	-125.996780	-187500.015625	-187500.015625	-187500.015625	-187500.015625	-187500.015625	-187500.015625	254.000000	422.000000	323.000000	1608034379.494647
221	11418.857422	-131.070618	-187500.015625	-187500.015625	-187500.015625	-187500.015625	-187500.015625	-187500.015625	254.000000	422.000000	323.000000	1608034379.494649
222	11553.146484	-73.358421	-187500.015625	-187500.015625	-187500.015625	-187500.015625	-187500.015625	-187500.015625	254.000000	422.000000	323.000000	1608034379.494650
223	11537.925781	-32.432381	-187500.015625	-187500.015625	-187500.015625	-187500.015625	-187500.015625	-187500.015625	253.000000	422.000000	322.000000	1608034379.494652
224	11394.941406	-71.972618	-187500.015625	-187500.015625	-187500.015625	-187500.015625	-187500.015625	-187500.015625	253.000000	421.000000	322.000000	1608034379.494654
225	11324.041992	-130.221252	-187500.015625	-187500.015625	-187500.015625	-187500.015625	-187500.015625	-187500.015625	253.000000	422.000000	323.000000	1608034379.494655
226	11408.016602	-145.979233	-187500.015625	-187500.015625	-187500.015625	-187500.015625	-187500.015625	-187500.015625	254.000000	422.000000	323.000000	1608034379.494657
227	11545.301758	-85.316605	-187500.015625	-187500.015625	-187500.015625	-187500.015625	-187500.015625	-187500.015625	254.000000	422.000000	323.000000	1608034379.494658
228	11535.555664	-38.355591	-187500.015625	-187500.015625	-187500.015625	-187500.015625	-187500.015625	-187500.015625	253.000000	422.000000	322.000000	1608034379.494660
229	11390.493164	-79.706314	-187500.015625	-187500.015625	-187500.015625	-187500.015625	-187500.015625	-187500.015625	253.000000	422.000000	322.000000	1608034379.494662
230	11313.893555	-144.638138	-187500.015625	-187500.015625	-187500.015625	-187500.015625	-187500.015625	-187500.015625	253.000000	423.000000	323.000000	1608034379.494663
231	11409.984375	-147.432098	-187500.015625	-187500.015625	-187500.015625	-187500.015625	-187500.015625	-187500.015625	254.000000	422.000000	323.000000	1608034379.494665
232	11551.873047	-81.919144	-187500.015625	-187500.015625	-187500.015625	-187500.015625	-187500.015625	-187500.015625	254.000000	422.000000	323.000000	1608034379.494667
233	11545.905273	-31.448904	-187500.015625	-187500.015625	-187500.015625	-187500.015625	-187500.015625	-187500.015625	253.000000	422.000000	322.000000	1608034379.494669
234	11408.799805	-61.646111	-187500.015625	-187500.015625	-187500.015625	-187500.015625	-187500.015625	-187500.015625	253.000000	422.000000	322.000000	1608034379.494671
235	11330.791992	-126.555573	-187500.015625	-187500.015625	-187500.015625	-187500.015625	-187500.015625	-187500.015625	253.000000	423.000000	323.000000	1608034379.494672
236	11414.677734	-137.977310	-187500.015625	-187500.015625	-187500.015625	-187500.015625	-187500.015625	-187500.015625	254.000000	421.000000	324.000000	1608034379.494674
237	11551.068359	-77.180573	-187500.015625	-187500.015625	-187500.015625	-187500.015625	-187500.015625	-187500.015625	254.000000	422.000000	323.000000	1608034379.494676
238	11542.373047	-30.711296	-187500.015625	-187500.015625	-187500.015625	-187500.015625	-187500.015625	-187500.015625	253.000000	422.000000	322.000000	1608034379.494677
239	11401.490234	-67.859894	-187500.015625	-187500.015625	-187500.015625	-187500.015625	-187500.015625	-187500.015625	253.000000	422.000000	322.000000	1608034379.494679
240	11326.031250	-125.572098	-187500.015625	-187500.015625	-187500.015625	-187500.015625	-187500.015625	-187500.015625	254.000000	422.000000	323.000000	1608034379.494680
241	11408.508789	-138.938446	-187500.015625	-187500.015625	-187500.015625	-187500.015625	-187500.015625	-187500.015625	254.000000	423.000000	323.000000	1608034379.973991
242	11545.033203	-83.886093	-187500.015625	-187500.015625	-187500.015625	-187500.015625	-187500.015625	-187500.015625	254.000000	422.000000	323.000000	1608034379.974096
243	11541.926758	-37.238007	-187500.015625	-187500.015625	-187500.015625	-187500.015625	-187500.015625	-187500.015625	253.000000	422.000000	322.000000	1608034379.974097
244	11401.870117	-70.944435	-187500.015625	-187500.015625	-187500.015625	-187500.015625	-187500.015625	-187500.015625	253.000000	422.000000	322.000000	1608034379.974099
245	11326.746094	-130.802399	-187500.015625	-187500.015625	-187500.015625	-187500.015625	-187500.015625	-187500.015625	254.000000	422.000000	323.000000	1608034379.974101
246	11414.946289	-135.831543	-187500.015625	-187500.015625	-187500.015625	-187500.015625	-187500.015625	-187500.015625	254.000000	422.000000	324.000000	1608034379.974103
247	11551.045898	-80.175705	-187500.015625	-187500.015625	-187500.015625	-187500.015625	-187500.015625	-187500.015625	254.000000	422.000000	323.000000	1608034379.974105
248	11546.933594	-32.141808	-187500.015625	-187500.015625	-187500.015625	-187500.015625	-187500.015625	-187500.015625	253.000000	422.000000	323.000000	1608034379.974106
249	11400.685547	-70.363289	-187500.015625	-187500.015625	-187500.015625	-187500.015625	-187500.015625	-187500.015625	253.000000	421.000000	322.000000	1608034379.974108
250	11315.615234	-135.742142	-187500.015625	-187500.015625	-187500.015625	-187500.015625	-187500.015625	-187500.015625	254.000000	422.000000	323.000000	1608034379.974110
251	11395.701172	-148.013245	-187500.015625	-187500.015625	-187500.015625	-187500.015625	-187500.015625	-187500.015625	254.000000	422.000000	323.000000	1608034379.974111
252	11534.795898	-92.737381	-187500.015625	-187500.015625	-187500.015625	-187500.015625	-187500.015625	-187500.015625	254.000000	422.000000	323.000000	1608034379.974113
253	11534.416016	-43.965881	-187500.015625	-187500.015625	-187500.015625	-187500.015625	-187500.015625	-187500.015625	253.000000	422.000000	322.000000	1608034379.974115
254	11397.735352	-72.620811	-187500.015625	-187500.015625	-187500.015625	-187500.015625	-187500.015625	-187500.015625	253.000000	421.000000	322.000000	1608034379.974116
255	11318.990234	-130.780045	-187500.015625	-187500.015625	-187500.015625	-187500.015625	-187500.015625	-187500.015625	254.000000	423.000000	323.000000	1608034379.974118
256	11396.908203	-147.610916	-187500.015625	-187500.015625	-187500.015625	-187500.015625	-187500.015625	-187500.015625	254.000000	422.000000	324.000000	1608034379.974124
257	11540.786133	-85.942451	-187500.015625	-187500.015625	-187500.015625	-187500.015625	-187500.015625	-187500.015625	254.000000	422.000000	323.000000	1608034379.974125
258	11547.112305	-33.304096	-187500.015625	-187500.015625	-187500.015625	-187500.015625	-187500.015625	-187500.015625	253.000000	422.000000	322.000000	1608034379.974127
259	11409.715820	-65.423553	-187500.015625	-187500.015625	-187500.015625	-187500.015625	-187500.015625	-187500.015625	253.000000	422.000000	322.000000	1608034379.974128
260	11324.130859	-131.294144	-187500.015625	-187500.015625	-187500.015625	-187500.015625	-187500.015625	-187500.015625	253.000000	422.000000	323.000000	1608034379.974130
261	11405.960938	-141.777115	-187500.015625	-187500.015625	-187500.015625	-187500.015625	-187500.015625	-187500.015625	254.000000	422.000000	324.000000	1608034379.974132
262	11550.286133	-79.058121	-187500.015625	-187500.015625	-187500.015625	-187500.015625	-187500.015625	-187500.015625	254.000000	422.000000	323.000000	1608034379.974133
263	11553.817383	-28.744343	-187500.015625	-187500.015625	-187500.015625	-187500.015625	-187500.015625	-187500.015625	254.000000	422.000000	323.000000	1608034379.974135
264	11413.291992	-60.237949	-187500.015625	-187500.015625	-187500.015625	-187500.015625	-187500.015625	-187500.015625	253.000000	421.000000	322.000000	1608034379.974136
265	11322.633789	-128.142548	-187500.015625	-187500.015625	-187500.015625	-187500.015625	-187500.015625	-187500.015625	254.000000	422.000000	323.000000	1608034379.974138
266	11394.426758	-147.722672	-187500.015625	-187500.015625	-187500.015625	-187500.015625	-187500.015625	-187500.015625	254.000000	422.000000	324.000000	1608034379.974140
267	11536.249023	-89.004646	-187500.015625	-187500.015625	-187500.015625	-187500.015625	-187500.015625	-187500.015625	254.000000	422.000000	323.000000	1608034379.974141
268	11539.065430	-41.283672	-187500.015625	-187500.015625	-187500.015625	-187500.015625	-187500.015625	-187500.015625	254.000000	421.000000	322.000000	1608034379.974143
269	11402.227539	-69.648033	-187500.015625	-187500.015625	-187500.015625	-187500.015625	-187500.015625	-187500.015625	253.000000	422.000000	322.000000	1608034379.974145
270	11312.753906	-137.619690	-187500.015625	-187500.015625	-187500.015625	-187500.015625	-187500.015625	-187500.015625	254.000000	422.000000	323.000000	1608034379.974146
271	11390.291992	-152.014206	-187500.015625	-187500.015625	-187500.015625	-187500.015625	-187500.015625	-187500.015625	254.000000	422.000000	324.000000	1608034379.974148
272	11535.489258	-91.440987	-187500.015625	-187500.015625	-187500.015625	-187500.015625	-187500.015625	-187500.015625	254.000000	422.000000	323.000000	1608034379.974149
273	11543.647461	-42.580070	-187500.015625	-187500.015625	-187500.015625	-187500.015625	-187500.015625	-187500.015625	254.000000	422.000000	322.000000	1608034379.974151
274	11404.552734	-73.648994	-187500.015625	-187500.015625	-187500.015625	-187500.015625	-187500.015625	-187500.015625	253.000000	421.000000	322.000000	1608034379.974153
275	11314.273438	-139.117249	-187500.015625	-187500.015625	-187500.015625	-187500.015625	-187500.015625	-187500.015625	253.000000	422.000000	323.000000	1608034379.974154
276	11388.750000	-153.511780	-187500.015625	-187500.015625	-187500.015625	-187500.015625	-187500.015625	-187500.015625	254.000000	422.000000	324.000000	1608034379.974156
277	11529.163086	-96.336014	-187500.015625	-187500.015625	-187500.015625	-187500.015625	-187500.015625	-187500.015625	254.000000	422.000000	323.000000	1608034379.974158
278	11533.410156	-51.587826	-187500.015625	-187500.015625	-187500.015625	-187500.015625	-187500.015625	-187500.015625	253.000000	422.000000	322.000000	1608034379.974159
279	11392.929688	-81.405052	-187500.015625	-187500.015625	-187500.015625	-187500.015625	-187500.015625	-187500.015625	253.000000	422.000000	322.000000	1608034379.974162
280	11302.360352	-144.213455	-187500.015625	-187500.015625	-187500.015625	-187500.015625	-187500.015625	-187500.015625	254.000000	422.000000	323.000000	1608034379.974163
281	11374.243164	-162.564224	-187500.015625	-187500.015625	-187500.015625	-187500.015625	-187500.015625	-187500.015625	254.000000	421.000000	323.000000	1608034379.974165
282	11518.345703	-106.036674	-187500.015625	-187500.015625	-187500.015625	-187500.015625	-187500.015625	-187500.015625	254.000000	422.000000	323.000000	1608034379.974166
283	11529.833984	-50.827866	-187500.015625	-187500.015625	-187500.015625	-187500.015625	-187500.015625	-187500.015625	254.000000	422.000000	322.000000	1608034379.974168
284	11385.665039	-88.825829	-187500.015625	-187500.015625	-187500.015625	-187500.015625	-187500.015625	-187500.015625	253.000000	422.000000	322.000000	1608034379.974169
285	11289.329102	-163.547714	-187500.015625	-187500.015625	-187500.015625	-187500.015625	-187500.015625	-187500.015625	253.000000	423.000000	323.000000	1608034379.974171
286	11367.404297	-173.762451	-187500.015625	-187500.015625	-187500.015625	-187500.015625	-187500.015625	-187500.015625	254.000000	422.000000	323.000000	1608034379.974173
287	11521.117188	-105.634338	-187500.015625	-187500.015625	-187500.015625	-187500.015625	-187500.015625	-187500.015625	254.000000	422.000000	323.000000	1608034379.974174
288	11534.505859	-56.371098	-187500.015625	-187500.015625	-187500.015625	-187500.015625	-187500.015625	-187500.015625	254.000000	423.000000	322.000000	1608034379.974176
289	11398.673828	-84.958977	-187500.015625	-187500.015625	-187500.015625	-187500.015625	-187500.015625	-187500.015625	253.000000	422.000000	322.000000	1608034379.974178
290	11309.200195	-141.464188	-187500.015625	-187500.015625	-187500.015625	-187500.015625	-187500.015625	-187500.015625	253.000000	423.000000	322.000000	1608034379.974180
291	11378.132812	-156.573959	-187500.015625	-187500.015625	-187500.015625	-187500.015625	-187500.015625	-187500.015625	254.000000	422.000000	323.000000	1608034379.974181
292	11526.167969	-97.140678	-187500.015625	-187500.015625	-187500.015625	-187500.015625	-187500.015625	-187500.015625	254.000000	422.000000	323.000000	1608034379.974183
293	11543.088867	-44.614079	-187500.015625	-187500.015625	-187500.015625	-187500.015625	-187500.015625	-187500.015625	253.000000	423.000000	322.000000	1608034379.974185
294	11411.526367	-67.256393	-187500.015625	-187500.015625	-187500.015625	-187500.015625	-187500.015625	-187500.015625	253.000000	422.000000	322.000000	1608034379.974186
295	11320.308594	-129.126022	-187500.015625	-187500.015625	-187500.015625	-187500.015625	-187500.015625	-187500.015625	254.000000	422.000000	323.000000	1608034379.974188
296	11385.553711	-151.433060	-187500.015625	-187500.015625	-187500.015625	-187500.015625	-187500.015625	-187500.015625	254.000000	422.000000	323.000000	1608034379.974189
297	11529.945312	-97.453606	-187500.015625	-187500.015625	-187500.015625	-187500.015625	-187500.015625	-187500.015625	254.000000	422.000000	323.000000	1608034379.974191
298	11545.166992	-43.585899	-187500.015625	-187500.015625	-187500.015625	-187500.015625	-187500.015625	-187500.015625	253.000000	422.000000	322.000000	1608034379.974192
299	11408.307617	-71.212654	-187500.015625	-187500.015625	-187500.015625	-187500.015625	-187500.015625	-187500.015625	253.000000	422.000000	322.000000	1608034379.974194
300	11308.775391	-138.156128	-187500.015625	-187500.015625	-187500.015625	-187500.015625	-187500.015625	-187500.015625	253.000000	422.000000	322.000000	1608034379.974196
301	11376.679688	-155.635193	-187500.015625	-187500.015625	-187500.015625	-187500.015625	-187500.015625	-187500.015625	254.000000	422.000000	324.000000	1608034379.974197
302	11520.848633	-104.203827	-187500.015625	-187500.015625	-187500.015625	-187500.015625	-187500.015625	-187500.015625	254.000000	422.000000	323.000000	1608034379.974199
303	11541.233398	-50.917271	-187500.015625	-187500.015625	-187500.015625	-187500.015625	-187500.015625	-187500.015625	253.000000	422.000000	322.000000	1608034379.974201
304	11412.308594	-69.692734	-187500.015625	-187500.015625	-187500.015625	-187500.015625	-187500.015625	-187500.015625	253.000000	422.000000	322.000000	1608034379.974203
305	11316.822266	-132.814056	-187500.015625	-187500.015625	-187500.015625	-187500.015625	-187500.015625	-187500.015625	253.000000	422.000000	323.000000	1608034379.974204
306	11375.383789	-159.859665	-187500.015625	-187500.015625	-187500.015625	-187500.015625	-187500.015625	-187500.015625	254.000000	422.000000	324.000000	1608034379.974206
307	11515.618164	-112.921005	-187500.015625	-187500.015625	-187500.015625	-187500.015625	-187500.015625	-187500.015625	254.000000	422.000000	323.000000	1608034379.974208
308	11535.578125	-59.723858	-187500.015625	-187500.015625	-187500.015625	-187500.015625	-187500.015625	-187500.015625	254.000000	422.000000	322.000000	1608034379.974209
309	11411.951172	-76.040634	-187500.015625	-187500.015625	-187500.015625	-187500.015625	-187500.015625	-187500.015625	253.000000	422.000000	322.000000	1608034379.974211
310	11319.213867	-135.719788	-187500.015625	-187500.015625	-187500.015625	-187500.015625	-187500.015625	-187500.015625	253.000000	423.000000	322.000000	1608034379.974213
311	11379.093750	-160.194946	-187500.015625	-187500.015625	-187500.015625	-187500.015625	-187500.015625	-187500.015625	254.000000	422.000000	323.000000	1608034379.974214
312	11522.123047	-110.305855	-187500.015625	-187500.015625	-187500.015625	-187500.015625	-187500.015625	-187500.015625	254.000000	421.000000	323.000000	1608034379.974216
313	11548.922852	-52.526596	-187500.015625	-187500.015625	-187500.015625	-187500.015625	-187500.015625	-187500.015625	253.000000	422.000000	322.000000	1608034379.974217
314	11423.775391	-69.402161	-187500.015625	-187500.015625	-187500.015625	-187500.015625	-187500.015625	-187500.015625	253.000000	422.000000	322.000000	1608034379.974219
315	11319.727539	-138.759628	-187500.015625	-187500.015625	-187500.015625	-187500.015625	-187500.015625	-187500.015625	253.000000	422.000000	322.000000	1608034379.974221
316	11379.674805	-157.937424	-187500.015625	-187500.015625	-187500.015625	-187500.015625	-187500.015625	-187500.015625	254.000000	422.000000	323.000000	1608034379.974222
317	11530.817383	-96.380722	-187500.015625	-187500.015625	-187500.015625	-187500.015625	-187500.015625	-187500.015625	254.000000	422.000000	323.000000	1608034379.974224
318	11556.834961	-40.948395	-187500.015625	-187500.015625	-187500.015625	-187500.015625	-187500.015625	-187500.015625	253.000000	422.000000	322.000000	1608034379.974225
319	11427.932617	-62.115494	-187500.015625	-187500.015625	-187500.015625	-187500.015625	-187500.015625	-187500.015625	253.000000	422.000000	322.000000	1608034379.974227
320	11328.936523	-121.682892	-187500.015625	-187500.015625	-187500.015625	-187500.015625	-187500.015625	-187500.015625	254.000000	422.000000	322.000000	1608034379.974229
321	11387.296875	-140.793640	-187500.015625	-187500.015625	-187500.015625	-187500.015625	-187500.015625	-187500.015625	254.000000	422.000000	323.000000	1608034379.974230
322	11536.517578	-85.227196	-187500.015625	-187500.015625	-187500.015625	-187500.015625	-187500.015625	-187500.015625	254.000000	422.000000	323.000000	1608034379.974232
323	11563.137695	-30.979517	-187500.015625	-187500.015625	-187500.015625	-187500.015625	-187500.015625	-187500.015625	253.000000	422.000000	322.000000	1608034379.974233
324	11433.877930	-54.225330	-187500.015625	-187500.015625	-187500.015625	-187500.015625	-187500.015625	-187500.015625	253.000000	422.000000	322.000000	1608034379.974235
325	11331.909180	-115.066780	-187500.015625	-187500.015625	-187500.015625	-187500.015625	-187500.015625	-187500.015625	254.000000	422.000000	323.000000	1608034379.974236
326	11388.257812	-135.898605	-187500.015625	-187500.015625	-187500.015625	-187500.015625	-187500.015625	-187500.015625	254.000000	422.000000	324.000000	1608034379.974239
327	11536.472656	-83.953148	-187500.015625	-187500.015625	-187500.015625	-187500.015625	-187500.015625	-187500.015625	254.000000	422.000000	323.000000	1608034379.974241
328	11561.640625	-32.208862	-187500.015625	-187500.015625	-187500.015625	-187500.015625	-187500.015625	-187500.015625	253.000000	423.000000	322.000000	1608034379.974242
329	11433.833008	-51.856045	-187500.015625	-187500.015625	-187500.015625	-187500.015625	-187500.015625	-187500.015625	253.000000	422.000000	322.000000	1608034379.974244
330	11328.265625	-117.391357	-187500.015625	-187500.015625	-187500.015625	-187500.015625	-187500.015625	-187500.015625	253.000000	422.000000	323.000000	1608034379.974246
331	11376.724609	-148.415573	-187500.015625	-187500.015625	-187500.015625	-187500.015625	-187500.015625	-187500.015625	254.000000	422.000000	323.000000	1608034379.974247
332	11521.743164	-99.621719	-187500.015625	-187500.015625	-187500.015625	-187500.015625	-187500.015625	-187500.015625	254.000000	422.000000	323.000000	1608034379.974249
333	11553.794922	-41.887169	-187500.015625	-187500.015625	-187500.015625	-187500.015625	-187500.015625	-187500.015625	253.000000	422.000000	322.000000	1608034379.974250
334	11426.904297	-60.841446	-187500.015625	-187500.015625	-187500.015625	-187500.015625	-187500.015625	-187500.015625	253.000000	422.000000	322.000000	1608034379.974252
335	11321.180664	-128.209595	-187500.015625	-187500.015625	-187500.015625	-187500.015625	-187500.015625	-187500.015625	253.000000	422.000000	323.000000	1608034379.974254
336	11373.416992	-157.020996	-187500.015625	-187500.015625	-187500.015625	-187500.015625	-187500.015625	-187500.015625	254.000000	422.000000	323.000000	1608034379.974255
337	11529.141602	-93.765564	-187500.015625	-187500.015625	-187500.015625	-187500.015625	-187500.015625	-187500.015625	254.000000	422.000000	323.000000	1608034379.974257
338	11572.324219	-22.530558	-187500.015625	-187500.015625	-187500.015625	-187500.015625	-187500.015625	-187500.015625	254.000000	422.000000	322.000000	1608034379.974258
339	11445.992188	-44.569378	-187500.015625	-187500.015625	-187500.015625	-187500.015625	-187500.015625	-187500.015625	253.000000	422.000000	322.000000	1608034379.974260
340	11338.771484	-112.406921	-187500.015625	-187500.015625	-187500.015625	-187500.015625	-187500.015625	-187500.015625	253.000000	422.000000	323.000000	1608034379.974262
341	11384.100586	-144.079346	-187500.015625	-187500.015625	-187500.015625	-187500.015625	-187500.015625	-187500.015625	254.000000	422.000000	323.000000	1608034379.974263
342	11534.639648	-87.641190	-187500.015625	-187500.015625	-187500.015625	-187500.015625	-187500.015625	-187500.015625	254.000000	422.000000	323.000000	1608034379.974265
343	11572.235352	-27.850273	-187500.015625	-187500.015625	-187500.015625	-187500.015625	-187500.015625	-187500.015625	253.000000	422.000000	322.000000	1608034379.974266
344	11445.456055	-50.134960	-187500.015625	-187500.015625	-187500.015625	-187500.015625	-187500.015625	-187500.015625	253.000000	421.000000	322.000000	1608034379.974268
345	11337.720703	-116.117310	-187500.015625	-187500.015625	-187500.015625	-187500.015625	-187500.015625	-187500.015625	254.000000	422.000000	323.000000	1608034379.974270
346	11384.704102	-142.134735	-187500.015625	-187500.015625	-187500.015625	-187500.015625	-187500.015625	-187500.015625	254.000000	422.000000	323.000000	1608034379.974271
347	11538.640625	-85.070740	-187500.015625	-187500.015625	-187500.015625	-187500.015625	-187500.015625	-187500.015625	254.000000	421.000000	323.000000	1608034379.974273
348	11572.034180	-29.638412	-187500.015625	-187500.015625	-187500.015625	-187500.015625	-187500.015625	-187500.015625	253.000000	422.000000	322.000000	1608034379.974274
349	11449.680664	-41.618946	-187500.015625	-187500.015625	-187500.015625	-187500.015625	-187500.015625	-187500.015625	253.000000	422.000000	322.000000	1608034379.974277
350	11341.565430	-103.779144	-187500.015625	-187500.015625	-187500.015625	-187500.015625	-187500.015625	-187500.015625	253.000000	422.000000	323.000000	1608034379.974279
351	11385.665039	-131.964691	-187500.015625	-187500.015625	-187500.015625	-187500.015625	-187500.015625	-187500.015625	254.000000	422.000000	323.000000	1608034379.974280
352	11533.410156	-83.439056	-187500.015625	-187500.015625	-187500.015625	-187500.015625	-187500.015625	-187500.015625	254.000000	422.000000	323.000000	1608034379.974282
353	11570.291016	-27.738514	-187500.015625	-187500.015625	-187500.015625	-187500.015625	-187500.015625	-187500.015625	253.000000	422.000000	322.000000	1608034379.974283
354	11447.691406	-44.703487	-187500.015625	-187500.015625	-187500.015625	-187500.015625	-187500.015625	-187500.015625	253.000000	421.000000	322.000000	1608034379.974285
355	11337.207031	-109.836472	-187500.015625	-187500.015625	-187500.015625	-187500.015625	-187500.015625	-187500.015625	254.000000	422.000000	323.000000	1608034379.974287
356	11381.306641	-135.831543	-187500.015625	-187500.015625	-187500.015625	-187500.015625	-187500.015625	-187500.015625	254.000000	422.000000	323.000000	1608034379.974288
357	11521.541992	-92.469162	-187500.015625	-187500.015625	-187500.015625	-187500.015625	-187500.015625	-187500.015625	254.000000	421.000000	323.000000	1608034379.974290
358	11567.452148	-31.560661	-187500.015625	-187500.015625	-187500.015625	-187500.015625	-187500.015625	-187500.015625	254.000000	422.000000	323.000000	1608034379.974291
359	11446.775391	-44.614079	-187500.015625	-187500.015625	-187500.015625	-187500.015625	-187500.015625	-187500.015625	253.000000	421.000000	322.000000	1608034379.974293
360	11328.846680	-115.178535	-187500.015625	-187500.015625	-187500.015625	-187500.015625	-187500.015625	-187500.015625	253.000000	422.000000	322.000000	1608034379.974295
361	11369.281250	-146.985062	-187500.015625	-187500.015625	-187500.015625	-187500.015625	-187500.015625	-187500.015625	254.000000	422.000000	323.000000	1608034380.453506
362	11519.284180	-95.218430	-187500.015625	-187500.015625	-187500.015625	-187500.015625	-187500.015625	-187500.015625	254.000000	421.000000	323.000000	1608034380.453608
363	11568.926758	-26.397409	-187500.015625	-187500.015625	-187500.015625	-187500.015625	-187500.015625	-187500.015625	253.000000	422.000000	322.000000	1608034380.453610
364	11448.541016	-40.054325	-187500.015625	-187500.015625	-187500.015625	-187500.015625	-187500.015625	-187500.015625	253.000000	421.000000	322.000000	1608034380.453612
365	11331.752930	-111.244629	-187500.015625	-187500.015625	-187500.015625	-187500.015625	-187500.015625	-187500.015625	253.000000	422.000000	323.000000	1608034380.453613
366	11371.583984	-144.861649	-187500.015625	-187500.015625	-187500.015625	-187500.015625	-187500.015625	-187500.015625	254.000000	421.000000	324.000000	1608034380.453615
367	11521.340820	-94.436119	-187500.015625	-187500.015625	-187500.015625	-187500.015625	-187500.015625	-187500.015625	254.000000	422.000000	323.000000	1608034380.453617
368	11571.631836	-25.615099	-187500.015625	-187500.015625	-187500.015625	-187500.015625	-187500.015625	-187500.015625	253.000000	422.000000	322.000000	1608034380.453618
369	11448.294922	-44.837597	-187500.015625	-187500.015625	-187500.015625	-187500.015625	-187500.015625	-187500.015625	253.000000	422.000000	322.000000	1608034380.453620
370	11335.664062	-111.535202	-187500.015625	-187500.015625	-187500.015625	-187500.015625	-187500.015625	-187500.015625	253.000000	422.000000	322.000000	1608034380.453622
371	11372.813477	-145.599258	-187500.015625	-187500.015625	-187500.015625	-187500.015625	-187500.015625	-187500.015625	254.000000	422.000000	323.000000	1608034380.453623
372	11522.994141	-93.497345	-187500.015625	-187500.015625	-187500.015625	-187500.015625	-187500.015625	-187500.015625	254.000000	422.000000	323.000000	1608034380.453625
373	11569.687500	-32.879414	-187500.015625	-187500.015625	-187500.015625	-187500.015625	-187500.015625	-187500.015625	254.000000	422.000000	322.000000	1608034380.453630
374	11450.865234	-43.094162	-187500.015625	-187500.015625	-187500.015625	-187500.015625	-187500.015625	-187500.015625	253.000000	422.000000	321.000000	1608034380.453632
375	11336.759766	-106.818985	-187500.015625	-187500.015625	-187500.015625	-187500.015625	-187500.015625	-187500.015625	253.000000	422.000000	322.000000	1608034380.453634
376	11376.500977	-137.284409	-187500.015625	-187500.015625	-187500.015625	-187500.015625	-187500.015625	-187500.015625	254.000000	422.000000	323.000000	1608034380.453636
377	11522.301758	-93.296181	-187500.015625	-187500.015625	-187500.015625	-187500.015625	-187500.015625	-187500.015625	254.000000	421.000000	323.000000	1608034380.453637
378	11572.034180	-33.974651	-187500.015625	-187500.015625	-187500.015625	-187500.015625	-187500.015625	-187500.015625	253.000000	422.000000	322.000000	1608034380.453639
379	11453.010742	-51.207844	-187500.015625	-187500.015625	-187500.015625	-187500.015625	-187500.015625	-187500.015625	253.000000	422.000000	322.000000	1608034380.453640
380	11338.771484	-116.474937	-187500.015625	-187500.015625	-187500.015625	-187500.015625	-187500.015625	-187500.015625	253.000000	422.000000	323.000000	1608034380.453642
381	11369.214844	-152.125961	-187500.015625	-187500.015625	-187500.015625	-187500.015625	-187500.015625	-187500.015625	254.000000	422.000000	323.000000	1608034380.453644
382	11514.388672	-105.030846	-187500.015625	-187500.015625	-187500.015625	-187500.015625	-187500.015625	-187500.015625	254.000000	422.000000	323.000000	1608034380.453645
383	11569.486328	-34.153465	-187500.015625	-187500.015625	-187500.015625	-187500.015625	-187500.015625	-187500.015625	253.000000	422.000000	322.000000	1608034380.453647
384	11455.939453	-42.848293	-187500.015625	-187500.015625	-187500.015625	-187500.015625	-187500.015625	-187500.015625	253.000000	421.000000	322.000000	1608034380.453649
385	11342.146484	-109.121216	-187500.015625	-187500.015625	-187500.015625	-187500.015625	-187500.015625	-187500.015625	253.000000	422.000000	322.000000	1608034380.453650
386	11375.406250	-143.989929	-187500.015625	-187500.015625	-187500.015625	-187500.015625	-187500.015625	-187500.015625	254.000000	422.000000	323.000000	1608034380.453652
387	11524.603516	-92.625626	-187500.015625	-187500.015625	-187500.015625	-187500.015625	-187500.015625	-187500.015625	254.000000	421.000000	323.000000	1608034380.453653
388	11578.180664	-29.414894	-187500.015625	-187500.015625	-187500.015625	-187500.015625	-187500.015625	-187500.015625	253.000000	422.000000	322.000000	1608034380.453655
389	11460.074219	-42.535370	-187500.015625	-187500.015625	-187500.015625	-187500.015625	-187500.015625	-187500.015625	253.000000	421.000000	322.000000	1608034380.453657
390	11347.488281	-105.321419	-187500.015625	-187500.015625	-187500.015625	-187500.015625	-187500.015625	-187500.015625	253.000000	422.000000	323.000000	1608034380.453658
391	11376.903320	-138.245529	-187500.015625	-187500.015625	-187500.015625	-187500.015625	-187500.015625	-187500.015625	254.000000	422.000000	323.000000	1608034380.453660
392	11520.491211	-92.849144	-187500.015625	-187500.015625	-187500.015625	-187500.015625	-187500.015625	-187500.015625	254.000000	422.000000	323.000000	1608034380.453662
393	11570.670898	-35.025181	-187500.015625	-187500.015625	-187500.015625	-187500.015625	-187500.015625	-187500.015625	253.000000	422.000000	322.000000	1608034380.453663
394	11455.424805	-42.736534	-187500.015625	-187500.015625	-187500.015625	-187500.015625	-187500.015625	-187500.015625	253.000000	422.000000	322.000000	1608034380.453665
395	11339.709961	-102.639206	-187500.015625	-187500.015625	-187500.015625	-187500.015625	-187500.015625	-187500.015625	253.000000	422.000000	322.000000	1608034380.453666
396	11374.020508	-135.518616	-187500.015625	-187500.015625	-187500.015625	-187500.015625	-187500.015625	-187500.015625	254.000000	422.000000	323.000000	1608034380.453669
397	11521.519531	-95.754868	-187500.015625	-187500.015625	-187500.015625	-187500.015625	-187500.015625	-187500.015625	254.000000	422.000000	323.000000	1608034380.453671
398	11577.398438	-34.533443	-187500.015625	-187500.015625	-187500.015625	-187500.015625	-187500.015625	-187500.015625	253.000000	422.000000	322.000000	1608034380.453672
399	11466.645508	-41.261318	-187500.015625	-187500.015625	-187500.015625	-187500.015625	-187500.015625	-187500.015625	253.000000	421.000000	322.000000	1608034380.453674
400	11346.125000	-106.394302	-187500.015625	-187500.015625	-187500.015625	-187500.015625	-187500.015625	-187500.015625	253.000000	421.000000	322.000000	1608034380.453676
401	11370.623047	-142.961746	-187500.015625	-187500.015625	-187500.015625	-187500.015625	-187500.015625	-187500.015625	254.000000	422.000000	323.000000	1608034380.453677
402	11514.747070	-98.727654	-187500.015625	-187500.015625	-187500.015625	-187500.015625	-187500.015625	-187500.015625	254.000000	421.000000	323.000000	1608034380.453678
403	11568.033203	-40.881340	-187500.015625	-187500.015625	-187500.015625	-187500.015625	-187500.015625	-187500.015625	253.000000	422.000000	322.000000	1608034380.453680
404	11454.956055	-50.604347	-187500.015625	-187500.015625	-187500.015625	-187500.015625	-187500.015625	-187500.015625	253.000000	421.000000	322.000000	1608034380.453682
405	11334.323242	-112.183403	-187500.015625	-187500.015625	-187500.015625	-187500.015625	-187500.015625	-187500.015625	253.000000	422.000000	322.000000	1608034380.453683
406	11359.178711	-147.297989	-187500.015625	-187500.015625	-187500.015625	-187500.015625	-187500.015625	-187500.015625	254.000000	421.000000	323.000000	1608034380.453685
407	11503.660156	-108.808289	-187500.015625	-187500.015625	-187500.015625	-187500.015625	-187500.015625	-187500.015625	254.000000	421.000000	323.000000	1608034380.453687
408	11566.669922	-42.557720	-187500.015625	-187500.015625	-187500.015625	-187500.015625	-187500.015625	-187500.015625	253.000000	422.000000	322.000000	1608034380.453688
409	11461.996094	-44.077637	-187500.015625	-187500.015625	-187500.015625	-187500.015625	-187500.015625	-187500.015625	253.000000	422.000000	322.000000	1608034380.453690
410	11339.352539	-109.992928	-187500.015625	-187500.015625	-187500.015625	-187500.015625	-187500.015625	-187500.015625	253.000000	422.000000	322.000000	1608034380.453691
411	11359.871094	-149.734329	-187500.015625	-187500.015625	-187500.015625	-187500.015625	-187500.015625	-187500.015625	254.000000	423.000000	322.000000	1608034380.453693
412	11509.605469	-102.415688	-187500.015625	-187500.015625	-187500.015625	-187500.015625	-187500.015625	-187500.015625	254.000000	422.000000	323.000000	1608034380.453695
413	11574.000977	-35.695736	-187500.015625	-187500.015625	-187500.015625	-187500.015625	-187500.015625	-187500.015625	253.000000	422.000000	322.000000	1608034380.453696
414	11465.573242	-37.126247	-187500.015625	-187500.015625	-187500.015625	-187500.015625	-187500.015625	-187500.015625	253.000000	422.000000	321.000000	1608034380.453698
415	11343.487305	-100.515793	-187500.015625	-187500.015625	-187500.015625	-187500.015625	-187500.015625	-187500.015625	253.000000	422.000000	322.000000	1608034380.453700
416	11364.251953	-141.754761	-187500.015625	-187500.015625	-187500.015625	-187500.015625	-187500.015625	-187500.015625	253.000000	422.000000	323.000000	1608034380.453701
417	11508.488281	-103.041542	-187500.015625	-187500.015625	-187500.015625	-187500.015625	-187500.015625	-187500.015625	254.000000	422.000000	323.000000	1608034380.453703
418	11570.112305	-41.887169	-187500.015625	-187500.015625	-187500.015625	-187500.015625	-187500.015625	-187500.015625	253.000000	422.000000	322.000000	1608034380.453704
419	11461.728516	-47.631565	-187500.015625	-187500.015625	-187500.015625	-187500.015625	-187500.015625	-187500.015625	253.000000	422.000000	321.000000	1608034380.453707
420	11336.334961	-113.435097	-187500.015625	-187500.015625	-187500.015625	-187500.015625	-187500.015625	-187500.015625	253.000000	422.000000	322.000000	1608034380.453709
421	11359.000000	-149.354355	-187500.015625	-187500.015625	-187500.015625	-187500.015625	-187500.015625	-187500.015625	254.000000	422.000000	323.000000	1608034380.453710
422	11497.133789	-115.223236	-187500.015625	-187500.015625	-187500.015625	-187500.015625	-187500.015625	-187500.015625	254.000000	420.000000	323.000000	1608034380.453712
423	11559.941406	-51.453712	-187500.015625	-187500.015625	-187500.015625	-187500.015625	-187500.015625	-187500.015625	253.000000	422.000000	322.000000	1608034380.453713
424	11458.308594	-46.625736	-187500.015625	-187500.015625	-187500.015625	-187500.015625	-187500.015625	-187500.015625	253.000000	421.000000	322.000000	1608034380.453715
425	11333.451172	-110.305855	-187500.015625	-187500.015625	-187500.015625	-187500.015625	-187500.015625	-187500.015625	258.000000	422.000000	1018.000000	1608034380.453717
426	11345.856445	-155.009338	-187500.015625	-187500.015625	-187500.015625	-187500.015625	-187500.015625	-187500.015625	300.000000	422.000000	1019.000000	1608034380.453718
427	11488.259766	-117.659576	-187500.015625	-187500.015625	-187500.015625	-187500.015625	-187500.015625	-187500.015625	332.000000	421.000000	1019.000000	1608034380.453720
428	11557.483398	-51.431362	-187500.015625	-187500.015625	-187500.015625	-187500.015625	-187500.015625	-187500.015625	357.000000	422.000000	1019.000000	1608034380.453722
429	11456.631836	-51.274899	-187500.015625	-187500.015625	-187500.015625	-187500.015625	-187500.015625	-187500.015625	377.000000	421.000000	1019.000000	1608034380.453723
430	11330.679688	-115.759682	-187500.015625	-187500.015625	-187500.015625	-187500.015625	-187500.015625	-187500.015625	394.000000	422.000000	1018.000000	1608034380.453725
431	11341.967773	-161.357239	-187500.015625	-187500.015625	-187500.015625	-187500.015625	-187500.015625	-187500.015625	407.000000	422.000000	1018.000000	1608034380.453726
432	11484.168945	-126.309700	-187500.015625	-187500.015625	-187500.015625	-187500.015625	-187500.015625	-187500.015625	417.000000	422.000000	1018.000000	1608034380.453728
433	11556.701172	-56.125229	-187500.015625	-187500.015625	-187500.015625	-187500.015625	-187500.015625	-187500.015625	425.000000	422.000000	1018.000000	1608034380.453730
434	11457.906250	-52.414841	-187500.015625	-187500.015625	-187500.015625	-187500.015625	-187500.015625	-187500.015625	432.000000	422.000000	1018.000000	1608034380.453731
435	11337.049805	-107.377777	-187500.015625	-187500.015625	-187500.015625	-187500.015625	-187500.015625	-187500.015625	437.000000	422.000000	1018.000000	1608034380.453733
436	11348.717773	-149.577866	-187500.015625	-187500.015625	-187500.015625	-187500.015625	-187500.015625	-187500.015625	442.000000	422.000000	1019.000000	1608034380.453734
437	11490.964844	-115.826736	-187500.015625	-187500.015625	-187500.015625	-187500.015625	-187500.015625	-187500.015625	446.000000	422.000000	1018.000000	1608034380.453736
438	11563.875977	-49.777332	-187500.015625	-187500.015625	-187500.015625	-187500.015625	-187500.015625	-187500.015625	448.000000	422.000000	1018.000000	1608034380.453737
439	11465.192383	-43.496494	-187500.015625	-187500.015625	-187500.015625	-187500.015625	-187500.015625	-187500.015625	450.000000	421.000000	1020.000000	1608034380.453739
440	11340.089844	-104.561455	-187500.015625	-187500.015625	-187500.015625	-187500.015625	-187500.015625	-187500.015625	452.000000	422.000000	1018.000000	1608034380.453741
441	11353.880859	-145.554550	-187500.015625	-187500.015625	-187500.015625	-187500.015625	-187500.015625	-187500.015625	454.000000	423.000000	1018.000000	1608034380.453743
442	11491.969727	-113.949188	-187500.015625	-187500.015625	-187500.015625	-187500.015625	-187500.015625	-187500.015625	455.000000	421.000000	1018.000000	1608034380.453745
443	11567.138672	-48.503284	-187500.015625	-187500.015625	-187500.015625	-187500.015625	-187500.015625	-187500.015625	455.000000	422.000000	1019.000000	1608034380.453747
444	11475.876953	-39.137901	-187500.015625	-187500.015625	-187500.015625	-187500.015625	-187500.015625	-187500.015625	456.000000	421.000000	1019.000000	1608034380.453748
445	11346.952148	-100.091110	-187500.015625	-187500.015625	-187500.015625	-187500.015625	-187500.015625	-187500.015625	456.000000	422.000000	1019.000000	1608034380.453750
446	11347.488281	-149.108475	-187500.015625	-187500.015625	-187500.015625	-187500.015625	-187500.015625	-187500.015625	457.000000	422.000000	1019.000000	1608034380.453752
447	11486.315430	-115.446754	-187500.015625	-187500.015625	-187500.015625	-187500.015625	-187500.015625	-187500.015625	458.000000	421.000000	1018.000000	1608034380.453753
448	11560.679688	-48.816208	-187500.015625	-187500.015625	-187500.015625	-187500.015625	-187500.015625	-187500.015625	458.000000	422.000000	1019.000000	1608034380.453755
449	11464.142578	-44.703487	-187500.015625	-187500.015625	-187500.015625	-187500.015625	-187500.015625	-187500.015625	458.000000	421.000000	1019.000000	1608034380.453756
450	11331.126953	-108.942398	-187500.015625	-187500.015625	-187500.015625	-187500.015625	-187500.015625	-187500.015625	458.000000	420.000000	1019.000000	1608034380.453758
451	11335.798828	-153.154144	-187500.015625	-187500.015625	-187500.015625	-187500.015625	-187500.015625	-187500.015625	459.000000	422.000000	1019.000000	1608034380.453760
452	11475.876953	-120.319435	-187500.015625	-187500.015625	-187500.015625	-187500.015625	-187500.015625	-187500.015625	459.000000	421.000000	1018.000000	1608034380.453761
453	11551.895508	-55.745247	-187500.015625	-187500.015625	-187500.015625	-187500.015625	-187500.015625	-187500.015625	458.000000	422.000000	1019.000000	1608034380.453763
454	11456.229492	-55.633492	-187500.015625	-187500.015625	-187500.015625	-187500.015625	-187500.015625	-187500.015625	458.000000	422.000000	1019.000000	1608034380.453764
455	11325.830078	-119.112442	-187500.015625	-187500.015625	-187500.015625	-187500.015625	-187500.015625	-187500.015625	458.000000	422.000000	1019.000000	1608034380.453766
456	11336.871094	-150.226074	-187500.015625	-187500.015625	-187500.015625	-187500.015625	-187500.015625	-187500.015625	459.000000	422.000000	1018.000000	1608034380.453768
457	11479.095703	-111.244629	-187500.015625	-187500.015625	-187500.015625	-187500.015625	-187500.015625	-187500.015625	459.000000	421.000000	1018.000000	1608034380.453769
458	11557.818359	-43.630604	-187500.015625	-187500.015625	-187500.015625	-187500.015625	-187500.015625	-187500.015625	459.000000	422.000000	1018.000000	1608034380.453771
459	11468.076172	-37.796799	-187500.015625	-187500.015625	-187500.015625	-187500.015625	-187500.015625	-187500.015625	458.000000	422.000000	1018.000000	1608034380.453773
460	11338.190430	-100.761658	-187500.015625	-187500.015625	-187500.015625	-187500.015625	-187500.015625	-187500.015625	459.000000	421.000000	1019.000000	1608034380.453774
461	11341.453125	-145.599258	-187500.015625	-187500.015625	-187500.015625	-187500.015625	-187500.015625	-187500.015625	459.000000	422.000000	1018.000000	1608034380.453776
462	11482.850586	-110.864647	-187500.015625	-187500.015625	-187500.015625	-187500.015625	-187500.015625	-187500.015625	459.000000	421.000000	1018.000000	1608034380.453777
463	11565.641602	-44.167046	-187500.015625	-187500.015625	-187500.015625	-187500.015625	-187500.015625	-187500.015625	459.000000	422.000000	1018.000000	1608034380.453779
464	11474.290039	-38.154427	-187500.015625	-187500.015625	-187500.015625	-187500.015625	-187500.015625	-187500.015625	458.000000	421.000000	1019.000000	1608034380.453781
465	11343.084961	-99.845238	-187500.015625	-187500.015625	-187500.015625	-187500.015625	-187500.015625	-187500.015625	459.000000	422.000000	1019.000000	1608034380.453782
466	11342.660156	-143.319382	-187500.015625	-187500.015625	-187500.015625	-187500.015625	-187500.015625	-187500.015625	459.000000	421.000000	1019.000000	1608034380.453785
467	11475.585938	-116.117310	-187500.015625	-187500.015625	-187500.015625	-187500.015625	-187500.015625	-187500.015625	459.000000	421.000000	1019.000000	1608034380.453786
468	11555.404297	-53.308910	-187500.015625	-187500.015625	-187500.015625	-187500.015625	-187500.015625	-187500.015625	459.000000	422.000000	1018.000000	1608034380.453788
469	11467.249023	-45.396393	-187500.015625	-187500.015625	-187500.015625	-187500.015625	-187500.015625	-187500.015625	459.000000	421.000000	1020.000000	1608034380.453790
470	11340.961914	-99.331146	-187500.015625	-187500.015625	-187500.015625	-187500.015625	-187500.015625	-187500.015625	459.000000	421.000000	1018.000000	1608034380.453791
471	11345.387695	-138.178482	-187500.015625	-187500.015625	-187500.015625	-187500.015625	-187500.015625	-187500.015625	459.000000	422.000000	1018.000000	1608034380.453793
472	11485.555664	-105.366119	-187500.015625	-187500.015625	-187500.015625	-187500.015625	-187500.015625	-187500.015625	460.000000	420.000000	1019.000000	1608034380.453794
473	11566.491211	-41.417782	-187500.015625	-187500.015625	-187500.015625	-187500.015625	-187500.015625	-187500.015625	459.000000	422.000000	1019.000000	1608034380.453796
474	11476.435547	-38.020317	-187500.015625	-187500.015625	-187500.015625	-187500.015625	-187500.015625	-187500.015625	459.000000	422.000000	1018.000000	1608034380.453798
475	11344.671875	-102.683907	-187500.015625	-187500.015625	-187500.015625	-187500.015625	-187500.015625	-187500.015625	459.000000	422.000000	1018.000000	1608034380.453799
476	11348.159180	-143.274673	-187500.015625	-187500.015625	-187500.015625	-187500.015625	-187500.015625	-187500.015625	459.000000	422.000000	1019.000000	1608034380.453801
477	11486.494141	-110.529373	-187500.015625	-187500.015625	-187500.015625	-187500.015625	-187500.015625	-187500.015625	460.000000	421.000000	1018.000000	1608034380.453802
478	11571.699219	-40.322544	-187500.015625	-187500.015625	-187500.015625	-187500.015625	-187500.015625	-187500.015625	459.000000	422.000000	1019.000000	1608034380.453804
479	11484.258789	-33.214691	-187500.015625	-187500.015625	-187500.015625	-187500.015625	-187500.015625	-187500.015625	459.000000	421.000000	1019.000000	1608034380.453806
480	11354.685547	-94.257301	-187500.015625	-187500.015625	-187500.015625	-187500.015625	-187500.015625	-187500.015625	459.000000	421.000000	1018.000000	1608034380.453807
481	11356.027344	-135.473923	-187500.015625	-187500.015625	-187500.015625	-187500.015625	-187500.015625	-187500.015625	459.000000	422.000000	1018.000000	1608034380.933496
482	11485.465820	-112.295158	-187500.015625	-187500.015625	-187500.015625	-187500.015625	-187500.015625	-187500.015625	460.000000	421.000000	1019.000000	1608034380.933618
483	11569.351562	-46.692791	-187500.015625	-187500.015625	-187500.015625	-187500.015625	-187500.015625	-187500.015625	459.000000	422.000000	1019.000000	1608034380.933642
484	11481.957031	-36.679211	-187500.015625	-187500.015625	-187500.015625	-187500.015625	-187500.015625	-187500.015625	459.000000	421.000000	1018.000000	1608034380.933644
485	11351.020508	-93.385582	-187500.015625	-187500.015625	-187500.015625	-187500.015625	-187500.015625	-187500.015625	459.000000	421.000000	1019.000000	1608034380.933646
486	11346.952148	-135.406860	-187500.015625	-187500.015625	-187500.015625	-187500.015625	-187500.015625	-187500.015625	459.000000	422.000000	1019.000000	1608034380.933648
487	11479.118164	-111.244629	-187500.015625	-187500.015625	-187500.015625	-187500.015625	-187500.015625	-187500.015625	460.000000	421.000000	1019.000000	1608034380.933649
488	11562.847656	-51.409012	-187500.015625	-187500.015625	-187500.015625	-187500.015625	-187500.015625	-187500.015625	459.000000	421.000000	1019.000000	1608034380.933651
489	11479.140625	-42.289497	-187500.015625	-187500.015625	-187500.015625	-187500.015625	-187500.015625	-187500.015625	459.000000	421.000000	1018.000000	1608034380.933662
490	11350.796875	-93.698509	-187500.015625	-187500.015625	-187500.015625	-187500.015625	-187500.015625	-187500.015625	459.000000	422.000000	1018.000000	1608034380.933663
491	11344.314453	-139.318420	-187500.015625	-187500.015625	-187500.015625	-187500.015625	-187500.015625	-187500.015625	460.000000	421.000000	1019.000000	1608034380.933665
492	11482.604492	-109.232971	-187500.015625	-187500.015625	-187500.015625	-187500.015625	-187500.015625	-187500.015625	460.000000	421.000000	1019.000000	1608034380.933666
493	11567.988281	-47.408047	-187500.015625	-187500.015625	-187500.015625	-187500.015625	-187500.015625	-187500.015625	459.000000	421.000000	1018.000000	1608034380.933668
494	11481.844727	-41.149559	-187500.015625	-187500.015625	-187500.015625	-187500.015625	-187500.015625	-187500.015625	459.000000	421.000000	1020.000000	1608034380.933670
495	11348.494141	-96.045441	-187500.015625	-187500.015625	-187500.015625	-187500.015625	-187500.015625	-187500.015625	459.000000	421.000000	1019.000000	1608034380.933672
496	11338.726562	-143.900528	-187500.015625	-187500.015625	-187500.015625	-187500.015625	-187500.015625	-187500.015625	460.000000	422.000000	1019.000000	1608034380.933673
497	11478.022461	-115.223236	-187500.015625	-187500.015625	-187500.015625	-187500.015625	-187500.015625	-187500.015625	460.000000	421.000000	1018.000000	1608034380.933675
498	11570.827148	-43.809418	-187500.015625	-187500.015625	-187500.015625	-187500.015625	-187500.015625	-187500.015625	459.000000	421.000000	1019.000000	1608034380.933676
499	11486.292969	-36.522751	-187500.015625	-187500.015625	-187500.015625	-187500.015625	-187500.015625	-187500.015625	459.000000	421.000000	1019.000000	1608034380.933678
500	11353.098633	-94.369064	-187500.015625	-187500.015625	-187500.015625	-187500.015625	-187500.015625	-187500.015625	459.000000	421.000000	1019.000000	1608034380.933680
501	11346.572266	-139.139603	-187500.015625	-187500.015625	-187500.015625	-187500.015625	-187500.015625	-187500.015625	460.000000	421.000000	1019.000000	1608034380.933681
502	11480.660156	-112.853951	-187500.015625	-187500.015625	-187500.015625	-187500.015625	-187500.015625	-187500.015625	460.000000	420.000000	1019.000000	1608034380.933683
503	11569.597656	-51.923100	-187500.015625	-187500.015625	-187500.015625	-187500.015625	-187500.015625	-187500.015625	459.000000	421.000000	1019.000000	1608034380.933685
504	11489.712891	-39.294365	-187500.015625	-187500.015625	-187500.015625	-187500.015625	-187500.015625	-187500.015625	459.000000	421.000000	1018.000000	1608034380.933686
505	11351.869141	-100.292274	-187500.015625	-187500.015625	-187500.015625	-187500.015625	-187500.015625	-187500.015625	459.000000	421.000000	1018.000000	1608034380.933690
506	11340.224609	-146.068649	-187500.015625	-187500.015625	-187500.015625	-187500.015625	-187500.015625	-187500.015625	459.000000	421.000000	1019.000000	1608034380.933691
507	11476.234375	-114.664444	-187500.015625	-187500.015625	-187500.015625	-187500.015625	-187500.015625	-187500.015625	460.000000	421.000000	1018.000000	1608034380.933693
508	11569.016602	-49.754982	-187500.015625	-187500.015625	-187500.015625	-187500.015625	-187500.015625	-187500.015625	459.000000	421.000000	1019.000000	1608034380.933694
509	11491.500977	-38.333241	-187500.015625	-187500.015625	-187500.015625	-187500.015625	-187500.015625	-187500.015625	459.000000	421.000000	1018.000000	1608034380.933696
510	11354.820312	-96.760696	-187500.015625	-187500.015625	-187500.015625	-187500.015625	-187500.015625	-187500.015625	459.000000	422.000000	1018.000000	1608034380.933698
511	11342.817383	-141.911224	-187500.015625	-187500.015625	-187500.015625	-187500.015625	-187500.015625	-187500.015625	460.000000	422.000000	1018.000000	1608034380.933699
512	11472.144531	-120.073570	-187500.015625	-187500.015625	-187500.015625	-187500.015625	-187500.015625	-187500.015625	460.000000	421.000000	1018.000000	1608034380.933702
513	11566.669922	-54.806477	-187500.015625	-187500.015625	-187500.015625	-187500.015625	-187500.015625	-187500.015625	460.000000	421.000000	1018.000000	1608034380.933704
514	11496.083008	-35.583977	-187500.015625	-187500.015625	-187500.015625	-187500.015625	-187500.015625	-187500.015625	459.000000	422.000000	1018.000000	1608034380.933705
515	11354.663086	-98.370026	-187500.015625	-187500.015625	-187500.015625	-187500.015625	-187500.015625	-187500.015625	459.000000	421.000000	1018.000000	1608034380.933707
516	11333.183594	-151.589523	-187500.015625	-187500.015625	-187500.015625	-187500.015625	-187500.015625	-187500.015625	459.000000	422.000000	1017.000000	1608034380.933708
517	11459.515625	-130.958862	-187500.015625	-187500.015625	-187500.015625	-187500.015625	-187500.015625	-187500.015625	460.000000	422.000000	1018.000000	1608034380.933710
518	11554.913086	-62.718994	-187500.015625	-187500.015625	-187500.015625	-187500.015625	-187500.015625	-187500.015625	459.000000	422.000000	1018.000000	1608034380.933712
519	11483.946289	-41.574242	-187500.015625	-187500.015625	-187500.015625	-187500.015625	-187500.015625	-187500.015625	459.000000	422.000000	1018.000000	1608034380.933713
520	11344.291992	-104.583809	-187500.015625	-187500.015625	-187500.015625	-187500.015625	-187500.015625	-187500.015625	459.000000	422.000000	1018.000000	1608034380.933715
521	11333.965820	-148.013245	-187500.015625	-187500.015625	-187500.015625	-187500.015625	-187500.015625	-187500.015625	459.000000	422.000000	1019.000000	1608034380.933717
522	11467.361328	-122.487556	-187500.015625	-187500.015625	-187500.015625	-187500.015625	-187500.015625	-187500.015625	460.000000	421.000000	1018.000000	1608034380.933718
523	11568.301758	-52.280727	-187500.015625	-187500.015625	-187500.015625	-187500.015625	-187500.015625	-187500.015625	459.000000	421.000000	1018.000000	1608034380.933720
524	11496.552734	-32.477085	-187500.015625	-187500.015625	-187500.015625	-187500.015625	-187500.015625	-187500.015625	459.000000	421.000000	1019.000000	1608034380.933722
525	11355.155273	-90.926895	-187500.015625	-187500.015625	-187500.015625	-187500.015625	-187500.015625	-187500.015625	459.000000	421.000000	1018.000000	1608034380.933723
526	11331.864258	-143.699356	-187500.015625	-187500.015625	-187500.015625	-187500.015625	-187500.015625	-187500.015625	460.000000	422.000000	1018.000000	1608034380.933725
527	11457.302734	-125.862671	-187500.015625	-187500.015625	-187500.015625	-187500.015625	-187500.015625	-187500.015625	460.000000	421.000000	1018.000000	1608034380.933726
528	11557.058594	-59.589748	-187500.015625	-187500.015625	-187500.015625	-187500.015625	-187500.015625	-187500.015625	459.000000	422.000000	1018.000000	1608034380.933728
529	11492.193359	-40.099030	-187500.015625	-187500.015625	-187500.015625	-187500.015625	-187500.015625	-187500.015625	459.000000	421.000000	1019.000000	1608034380.933730
530	11352.249023	-101.968651	-187500.015625	-187500.015625	-187500.015625	-187500.015625	-187500.015625	-187500.015625	459.000000	421.000000	1019.000000	1608034380.933731
531	11325.315430	-157.602142	-187500.015625	-187500.015625	-187500.015625	-187500.015625	-187500.015625	-187500.015625	460.000000	422.000000	1018.000000	1608034380.933733
532	11447.378906	-139.854858	-187500.015625	-187500.015625	-187500.015625	-187500.015625	-187500.015625	-187500.015625	460.000000	421.000000	1019.000000	1608034380.933734
533	11552.677734	-62.651936	-187500.015625	-187500.015625	-187500.015625	-187500.015625	-187500.015625	-187500.015625	460.000000	421.000000	1019.000000	1608034380.933736
534	11487.566406	-39.651993	-187500.015625	-187500.015625	-187500.015625	-187500.015625	-187500.015625	-187500.015625	459.000000	421.000000	1019.000000	1608034380.933738
535	11354.596680	-90.457504	-187500.015625	-187500.015625	-187500.015625	-187500.015625	-187500.015625	-187500.015625	459.000000	422.000000	1019.000000	1608034380.933740
536	11331.171875	-143.364090	-187500.015625	-187500.015625	-187500.015625	-187500.015625	-187500.015625	-187500.015625	460.000000	422.000000	1018.000000	1608034380.933742
537	11455.693359	-126.533218	-187500.015625	-187500.015625	-187500.015625	-187500.015625	-187500.015625	-187500.015625	460.000000	421.000000	1019.000000	1608034380.933743
538	11553.370117	-69.245705	-187500.015625	-187500.015625	-187500.015625	-187500.015625	-187500.015625	-187500.015625	460.000000	421.000000	1019.000000	1608034380.933745
539	11483.521484	-55.499378	-187500.015625	-187500.015625	-187500.015625	-187500.015625	-187500.015625	-187500.015625	459.000000	421.000000	1019.000000	1608034380.933746
540	11352.852539	-96.403069	-187500.015625	-187500.015625	-187500.015625	-187500.015625	-187500.015625	-187500.015625	459.000000	421.000000	1019.000000	1608034380.933748
541	11336.000000	-136.032715	-187500.015625	-187500.015625	-187500.015625	-187500.015625	-187500.015625	-187500.015625	460.000000	422.000000	1019.000000	1608034380.933750
542	11457.124023	-124.409805	-187500.015625	-187500.015625	-187500.015625	-187500.015625	-187500.015625	-187500.015625	460.000000	421.000000	1019.000000	1608034380.933751
543	11557.192383	-62.160198	-187500.015625	-187500.015625	-187500.015625	-187500.015625	-187500.015625	-187500.015625	460.000000	422.000000	1019.000000	1608034380.933753
544	11496.641602	-38.243832	-187500.015625	-187500.015625	-187500.015625	-187500.015625	-187500.015625	-187500.015625	459.000000	422.000000	1018.000000	1608034380.933755
545	11362.911133	-87.596481	-187500.015625	-187500.015625	-187500.015625	-187500.015625	-187500.015625	-187500.015625	460.000000	421.000000	1019.000000	1608034380.933756
546	11335.776367	-139.273712	-187500.015625	-187500.015625	-187500.015625	-187500.015625	-187500.015625	-187500.015625	460.000000	422.000000	1019.000000	1608034380.933758
547	11458.957031	-124.678024	-187500.015625	-187500.015625	-187500.015625	-187500.015625	-187500.015625	-187500.015625	460.000000	421.000000	1018.000000	1608034380.933760
548	11563.473633	-58.762733	-187500.015625	-187500.015625	-187500.015625	-187500.015625	-187500.015625	-187500.015625	460.000000	422.000000	1019.000000	1608034380.933761
549	11503.660156	-35.941605	-187500.015625	-187500.015625	-187500.015625	-187500.015625	-187500.015625	-187500.015625	459.000000	421.000000	1019.000000	1608034380.933763
550	11363.916992	-92.267998	-187500.015625	-187500.015625	-187500.015625	-187500.015625	-187500.015625	-187500.015625	460.000000	421.000000	1019.000000	1608034380.933764
551	11333.875977	-145.040466	-187500.015625	-187500.015625	-187500.015625	-187500.015625	-187500.015625	-187500.015625	460.000000	422.000000	1019.000000	1608034380.933766
552	11453.279297	-130.176559	-187500.015625	-187500.015625	-187500.015625	-187500.015625	-187500.015625	-187500.015625	460.000000	421.000000	1018.000000	1608034380.933768
553	11556.030273	-65.177681	-187500.015625	-187500.015625	-187500.015625	-187500.015625	-187500.015625	-187500.015625	460.000000	422.000000	1018.000000	1608034380.933769
554	11493.244141	-46.804550	-187500.015625	-187500.015625	-187500.015625	-187500.015625	-187500.015625	-187500.015625	459.000000	421.000000	1019.000000	1608034380.933771
555	11354.551758	-102.572151	-187500.015625	-187500.015625	-187500.015625	-187500.015625	-187500.015625	-187500.015625	459.000000	421.000000	1019.000000	1608034380.933772
556	11321.359375	-160.060837	-187500.015625	-187500.015625	-187500.015625	-187500.015625	-187500.015625	-187500.015625	460.000000	422.000000	1019.000000	1608034380.933774
557	11439.666992	-146.895660	-187500.015625	-187500.015625	-187500.015625	-187500.015625	-187500.015625	-187500.015625	460.000000	421.000000	1018.000000	1608034380.933776
558	11550.331055	-70.631508	-187500.015625	-187500.015625	-187500.015625	-187500.015625	-187500.015625	-187500.015625	460.000000	421.000000	1018.000000	1608034380.933777
559	11494.317383	-46.223408	-187500.015625	-187500.015625	-187500.015625	-187500.015625	-187500.015625	-187500.015625	459.000000	422.000000	1018.000000	1608034380.933780
560	11353.433594	-99.577019	-187500.015625	-187500.015625	-187500.015625	-187500.015625	-187500.015625	-187500.015625	459.000000	421.000000	1018.000000	1608034380.933781
561	11325.159180	-144.369919	-187500.015625	-187500.015625	-187500.015625	-187500.015625	-187500.015625	-187500.015625	460.000000	421.000000	1018.000000	1608034380.933783
562	11446.416992	-127.606102	-187500.015625	-187500.015625	-187500.015625	-187500.015625	-187500.015625	-187500.015625	460.000000	421.000000	1018.000000	1608034380.933784
563	11552.901367	-64.261261	-187500.015625	-187500.015625	-187500.015625	-187500.015625	-187500.015625	-187500.015625	459.000000	422.000000	1017.000000	1608034380.933786
564	11495.814453	-43.317680	-187500.015625	-187500.015625	-187500.015625	-187500.015625	-187500.015625	-187500.015625	459.000000	422.000000	1018.000000	1608034380.933788
565	11357.099609	-96.648941	-187500.015625	-187500.015625	-187500.015625	-187500.015625	-187500.015625	-187500.015625	459.000000	422.000000	1019.000000	1608034380.933789
566	11332.200195	-137.373810	-187500.015625	-187500.015625	-187500.015625	-187500.015625	-187500.015625	-187500.015625	460.000000	422.000000	1017.000000	1608034380.933791
567	11450.306641	-121.861710	-187500.015625	-187500.015625	-187500.015625	-187500.015625	-187500.015625	-187500.015625	460.000000	421.000000	1018.000000	1608034380.933793
568	11555.381836	-61.891979	-187500.015625	-187500.015625	-187500.015625	-187500.015625	-187500.015625	-187500.015625	460.000000	421.000000	1019.000000	1608034380.933794
569	11498.318359	-40.143730	-187500.015625	-187500.015625	-187500.015625	-187500.015625	-187500.015625	-187500.015625	459.000000	421.000000	1018.000000	1608034380.933796
570	11351.489258	-98.392372	-187500.015625	-187500.015625	-187500.015625	-187500.015625	-187500.015625	-187500.015625	459.000000	421.000000	1018.000000	1608034380.933798
571	11315.525391	-152.125961	-187500.015625	-187500.015625	-187500.015625	-187500.015625	-187500.015625	-187500.015625	460.000000	421.000000	1018.000000	1608034380.933799
572	11435.218750	-134.043411	-187500.015625	-187500.015625	-187500.015625	-187500.015625	-187500.015625	-187500.015625	460.000000	421.000000	1019.000000	1608034380.933801
573	11541.725586	-69.200996	-187500.015625	-187500.015625	-187500.015625	-187500.015625	-187500.015625	-187500.015625	460.000000	422.000000	1018.000000	1608034380.933802
574	11490.025391	-42.535370	-187500.015625	-187500.015625	-187500.015625	-187500.015625	-187500.015625	-187500.015625	459.000000	421.000000	1018.000000	1608034380.933804
575	11349.411133	-93.206772	-187500.015625	-187500.015625	-187500.015625	-187500.015625	-187500.015625	-187500.015625	459.000000	422.000000	1018.000000	1608034380.933806
576	11308.082031	-150.784866	-187500.015625	-187500.015625	-187500.015625	-187500.015625	-187500.015625	-187500.015625	460.000000	422.000000	1018.000000	1608034380.933807
577	11421.361328	-140.167786	-187500.015625	-187500.015625	-187500.015625	-187500.015625	-187500.015625	-187500.015625	460.000000	422.000000	1017.000000	1608034380.933809
578	11531.287109	-76.755890	-187500.015625	-187500.015625	-187500.015625	-187500.015625	-187500.015625	-187500.015625	459.000000	422.000000	1017.000000	1608034380.933810
579	11473.083008	-58.315701	-187500.015625	-187500.015625	-187500.015625	-187500.015625	-187500.015625	-187500.015625	459.000000	422.000000	1019.000000	1608034380.933812
580	11330.568359	-113.144524	-187500.015625	-187500.015625	-187500.015625	-187500.015625	-187500.015625	-187500.015625	459.000000	422.000000	1017.000000	1608034380.933814
581	11295.632812	-160.597275	-187500.015625	-187500.015625	-187500.015625	-187500.015625	-187500.015625	-187500.015625	459.000000	422.000000	1018.000000	1608034380.933815
582	11406.407227	-150.740158	-187500.015625	-187500.015625	-187500.015625	-187500.015625	-187500.015625	-187500.015625	460.000000	421.000000	1018.000000	1608034380.933818
583	11511.237305	-96.537178	-187500.015625	-187500.015625	-187500.015625	-187500.015625	-187500.015625	-187500.015625	459.000000	421.000000	1018.000000	1608034380.933819
584	11465.528320	-67.636375	-187500.015625	-187500.015625	-187500.015625	-187500.015625	-187500.015625	-187500.015625	459.000000	421.000000	1018.000000	1608034380.933821
585	11322.297852	-117.145485	-187500.015625	-187500.015625	-187500.015625	-187500.015625	-187500.015625	-187500.015625	459.000000	422.000000	1018.000000	1608034380.933823
586	11277.371094	-175.796463	-187500.015625	-187500.015625	-187500.015625	-187500.015625	-187500.015625	-187500.015625	459.000000	422.000000	1018.000000	1608034380.933824
587	11395.678711	-158.049179	-187500.015625	-187500.015625	-187500.015625	-187500.015625	-187500.015625	-187500.015625	460.000000	421.000000	1019.000000	1608034380.933826
588	11506.476562	-95.061966	-187500.015625	-187500.015625	-187500.015625	-187500.015625	-187500.015625	-187500.015625	459.000000	422.000000	1018.000000	1608034380.933828
589	11462.041016	-67.010529	-187500.015625	-187500.015625	-187500.015625	-187500.015625	-187500.015625	-187500.015625	459.000000	422.000000	1019.000000	1608034380.933829
590	11318.565430	-123.426331	-187500.015625	-187500.015625	-187500.015625	-187500.015625	-187500.015625	-187500.015625	459.000000	421.000000	1019.000000	1608034380.933831
591	11270.754883	-184.759506	-187500.015625	-187500.015625	-187500.015625	-187500.015625	-187500.015625	-187500.015625	460.000000	422.000000	1018.000000	1608034380.933832
592	11379.518555	-176.444672	-187500.015625	-187500.015625	-187500.015625	-187500.015625	-187500.015625	-187500.015625	460.000000	421.000000	1017.000000	1608034380.933834
593	11487.834961	-116.921974	-187500.015625	-187500.015625	-187500.015625	-187500.015625	-187500.015625	-187500.015625	460.000000	421.000000	1018.000000	1608034380.933836
594	11444.495117	-85.987160	-187500.015625	-187500.015625	-187500.015625	-187500.015625	-187500.015625	-187500.015625	459.000000	421.000000	1018.000000	1608034380.933837
595	11311.010742	-125.192116	-187500.015625	-187500.015625	-187500.015625	-187500.015625	-187500.015625	-187500.015625	459.000000	421.000000	1019.000000	1608034380.933839
596	11262.060547	-182.099655	-187500.015625	-187500.015625	-187500.015625	-187500.015625	-187500.015625	-187500.015625	460.000000	421.000000	1019.000000	1608034380.933841
597	11366.889648	-179.417450	-187500.015625	-187500.015625	-187500.015625	-187500.015625	-187500.015625	-187500.015625	460.000000	421.000000	1019.000000	1608034380.933842
598	11480.861328	-116.676102	-187500.015625	-187500.015625	-187500.015625	-187500.015625	-187500.015625	-187500.015625	460.000000	421.000000	1018.000000	1608034380.933844
599	11443.645508	-82.880264	-187500.015625	-187500.015625	-187500.015625	-187500.015625	-187500.015625	-187500.015625	459.000000	421.000000	1019.000000	1608034380.933845
600	11303.120117	-136.658554	-187500.015625	-187500.015625	-187500.015625	-187500.015625	-187500.015625	-187500.015625	459.000000	421.000000	1018.000000	1608034380.933847
601	11255.354492	-193.677856	-187500.015625	-187500.015625	-187500.015625	-187500.015625	-187500.015625	-187500.015625	460.000000	422.000000	1019.000000	1608034380.933848
602	11365.750000	-180.289169	-187500.015625	-187500.015625	-187500.015625	-187500.015625	-187500.015625	-187500.015625	460.000000	421.000000	1019.000000	1608034381.412821
603	11482.247070	-115.513809	-187500.015625	-187500.015625	-187500.015625	-187500.015625	-187500.015625	-187500.015625	460.000000	421.000000	1019.000000	1608034381.412898
604	11443.757812	-82.924973	-187500.015625	-187500.015625	-187500.015625	-187500.015625	-187500.015625	-187500.015625	460.000000	421.000000	1019.000000	1608034381.412925
605	11306.517578	-130.489487	-187500.015625	-187500.015625	-187500.015625	-187500.015625	-187500.015625	-187500.015625	460.000000	421.000000	1019.000000	1608034381.412938
606	11261.098633	-185.184189	-187500.015625	-187500.015625	-187500.015625	-187500.015625	-187500.015625	-187500.015625	460.000000	421.000000	1019.000000	1608034381.412939
607	11372.030273	-174.947098	-187500.015625	-187500.015625	-187500.015625	-187500.015625	-187500.015625	-187500.015625	460.000000	421.000000	1018.000000	1608034381.412941
608	11488.237305	-110.328209	-187500.015625	-187500.015625	-187500.015625	-187500.015625	-187500.015625	-187500.015625	460.000000	421.000000	1019.000000	1608034381.412943
609	11449.166992	-77.605255	-187500.015625	-187500.015625	-187500.015625	-187500.015625	-187500.015625	-187500.015625	460.000000	421.000000	1018.000000	1608034381.412945
610	11308.038086	-126.644981	-187500.015625	-187500.015625	-187500.015625	-187500.015625	-187500.015625	-187500.015625	460.000000	421.000000	1019.000000	1608034381.412946
611	11255.578125	-187.799347	-187500.015625	-187500.015625	-187500.015625	-187500.015625	-187500.015625	-187500.015625	460.000000	421.000000	1018.000000	1608034381.412948
612	11360.452148	-183.217239	-187500.015625	-187500.015625	-187500.015625	-187500.015625	-187500.015625	-187500.015625	460.000000	421.000000	1019.000000	1608034381.412950
613	11473.440430	-124.655678	-187500.015625	-187500.015625	-187500.015625	-187500.015625	-187500.015625	-187500.015625	460.000000	421.000000	1018.000000	1608034381.412951
614	11438.191406	-89.496384	-187500.015625	-187500.015625	-187500.015625	-187500.015625	-187500.015625	-187500.015625	459.000000	422.000000	1018.000000	1608034381.412953
615	11307.367188	-126.756737	-187500.015625	-187500.015625	-187500.015625	-187500.015625	-187500.015625	-187500.015625	459.000000	421.000000	1018.000000	1608034381.412955
616	11260.003906	-182.837265	-187500.015625	-187500.015625	-187500.015625	-187500.015625	-187500.015625	-187500.015625	460.000000	422.000000	1018.000000	1608034381.412956
617	11366.263672	-178.478668	-187500.015625	-187500.015625	-187500.015625	-187500.015625	-187500.015625	-187500.015625	460.000000	422.000000	1018.000000	1608034381.412958
618	11483.677734	-115.290291	-187500.015625	-187500.015625	-187500.015625	-187500.015625	-187500.015625	-187500.015625	460.000000	421.000000	1019.000000	1608034381.412960
619	11449.166992	-83.841393	-187500.015625	-187500.015625	-187500.015625	-187500.015625	-187500.015625	-187500.015625	460.000000	421.000000	1019.000000	1608034381.412961
620	11314.698242	-121.459373	-187500.015625	-187500.015625	-187500.015625	-187500.015625	-187500.015625	-187500.015625	460.000000	421.000000	1019.000000	1608034381.412963
621	11259.065430	-180.356216	-187500.015625	-187500.015625	-187500.015625	-187500.015625	-187500.015625	-187500.015625	460.000000	422.000000	1018.000000	1608034381.412964
622	11356.787109	-181.697327	-187500.015625	-187500.015625	-187500.015625	-187500.015625	-187500.015625	-187500.015625	460.000000	421.000000	1018.000000	1608034381.412966
623	11479.184570	-113.815079	-187500.015625	-187500.015625	-187500.015625	-187500.015625	-187500.015625	-187500.015625	460.000000	422.000000	1018.000000	1608034381.412968
624	11443.265625	-81.606216	-187500.015625	-187500.015625	-187500.015625	-187500.015625	-187500.015625	-187500.015625	459.000000	422.000000	1018.000000	1608034381.412969
625	11304.930664	-125.840317	-187500.015625	-187500.015625	-187500.015625	-187500.015625	-187500.015625	-187500.015625	459.000000	421.000000	1019.000000	1608034381.412971
626	11251.487305	-182.524338	-187500.015625	-187500.015625	-187500.015625	-187500.015625	-187500.015625	-187500.015625	460.000000	422.000000	1018.000000	1608034381.412973
627	11356.473633	-175.394135	-187500.015625	-187500.015625	-187500.015625	-187500.015625	-187500.015625	-187500.015625	460.000000	421.000000	1018.000000	1608034381.412974
628	11478.157227	-112.004585	-187500.015625	-187500.015625	-187500.015625	-187500.015625	-187500.015625	-187500.015625	460.000000	421.000000	1018.000000	1608034381.412976
629	11440.426758	-86.322433	-187500.015625	-187500.015625	-187500.015625	-187500.015625	-187500.015625	-187500.015625	459.000000	422.000000	1018.000000	1608034381.412978
630	11296.526367	-139.229004	-187500.015625	-187500.015625	-187500.015625	-187500.015625	-187500.015625	-187500.015625	459.000000	421.000000	1018.000000	1608034381.412980
631	11244.714844	-192.761444	-187500.015625	-187500.015625	-187500.015625	-187500.015625	-187500.015625	-187500.015625	459.000000	422.000000	1018.000000	1608034381.412982
632	11348.449219	-188.894592	-187500.015625	-187500.015625	-187500.015625	-187500.015625	-187500.015625	-187500.015625	460.000000	421.000000	1017.000000	1608034381.412984
633	11473.932617	-122.308739	-187500.015625	-187500.015625	-187500.015625	-187500.015625	-187500.015625	-187500.015625	460.000000	422.000000	1018.000000	1608034381.412985
634	11452.876953	-75.727707	-187500.015625	-187500.015625	-187500.015625	-187500.015625	-187500.015625	-187500.015625	459.000000	422.000000	1018.000000	1608034381.412987
635	11317.805664	-120.475899	-187500.015625	-187500.015625	-187500.015625	-187500.015625	-187500.015625	-187500.015625	459.000000	421.000000	1019.000000	1608034381.412988
636	11264.116211	-177.159927	-187500.015625	-187500.015625	-187500.015625	-187500.015625	-187500.015625	-187500.015625	460.000000	422.000000	1019.000000	1608034381.412990
637	11360.832031	-179.350388	-187500.015625	-187500.015625	-187500.015625	-187500.015625	-187500.015625	-187500.015625	460.000000	421.000000	1018.000000	1608034381.412992
638	11481.062500	-120.721771	-187500.015625	-187500.015625	-187500.015625	-187500.015625	-187500.015625	-187500.015625	460.000000	421.000000	1019.000000	1608034381.412993
639	11455.022461	-83.886093	-187500.015625	-187500.015625	-187500.015625	-187500.015625	-187500.015625	-187500.015625	459.000000	422.000000	1018.000000	1608034381.412995
640	11317.872070	-127.047310	-187500.015625	-187500.015625	-187500.015625	-187500.015625	-187500.015625	-187500.015625	459.000000	421.000000	1018.000000	1608034381.412997
641	11254.460938	-188.134628	-187500.015625	-187500.015625	-187500.015625	-187500.015625	-187500.015625	-187500.015625	460.000000	421.000000	1018.000000	1608034381.412998
642	11349.947266	-187.195847	-187500.015625	-187500.015625	-187500.015625	-187500.015625	-187500.015625	-187500.015625	460.000000	421.000000	1018.000000	1608034381.413000
643	11473.910156	-125.639153	-187500.015625	-187500.015625	-187500.015625	-187500.015625	-187500.015625	-187500.015625	460.000000	422.000000	1019.000000	1608034381.413001
644	11440.046875	-102.281578	-187500.015625	-187500.015625	-187500.015625	-187500.015625	-187500.015625	-187500.015625	460.000000	421.000000	1019.000000	1608034381.413003
645	11300.125000	-149.421402	-187500.015625	-187500.015625	-187500.015625	-187500.015625	-187500.015625	-187500.015625	460.000000	420.000000	1019.000000	1608034381.413005
646	11245.117188	-199.019928	-187500.015625	-187500.015625	-187500.015625	-187500.015625	-187500.015625	-187500.015625	460.000000	422.000000	1018.000000	1608034381.413006
647	11337.631836	-199.712830	-187500.015625	-187500.015625	-187500.015625	-187500.015625	-187500.015625	-187500.015625	460.000000	421.000000	1019.000000	1608034381.413008
648	11462.332031	-130.511826	-187500.015625	-187500.015625	-187500.015625	-187500.015625	-187500.015625	-187500.015625	460.000000	421.000000	1019.000000	1608034381.413010
649	11437.745117	-95.307838	-187500.015625	-187500.015625	-187500.015625	-187500.015625	-187500.015625	-187500.015625	460.000000	421.000000	1019.000000	1608034381.413011
650	11300.750977	-141.128906	-187500.015625	-187500.015625	-187500.015625	-187500.015625	-187500.015625	-187500.015625	459.000000	421.000000	1019.000000	1608034381.413013
651	11243.776367	-195.711868	-187500.015625	-187500.015625	-187500.015625	-187500.015625	-187500.015625	-187500.015625	460.000000	422.000000	1018.000000	1608034381.413014
652	11341.833984	-190.705078	-187500.015625	-187500.015625	-187500.015625	-187500.015625	-187500.015625	-187500.015625	460.000000	421.000000	1019.000000	1608034381.413017
653	11468.970703	-129.282486	-187500.015625	-187500.015625	-187500.015625	-187500.015625	-187500.015625	-187500.015625	460.000000	421.000000	1019.000000	1608034381.413019
654	11446.193359	-96.403069	-187500.015625	-187500.015625	-187500.015625	-187500.015625	-187500.015625	-187500.015625	460.000000	421.000000	1019.000000	1608034381.413020
655	11317.134766	-130.064789	-187500.015625	-187500.015625	-187500.015625	-187500.015625	-187500.015625	-187500.015625	459.000000	421.000000	1019.000000	1608034381.413022
656	11259.154297	-183.530167	-187500.015625	-187500.015625	-187500.015625	-187500.015625	-187500.015625	-187500.015625	460.000000	422.000000	1019.000000	1608034381.413023
657	11360.363281	-175.684708	-187500.015625	-187500.015625	-187500.015625	-187500.015625	-187500.015625	-187500.015625	460.000000	421.000000	1019.000000	1608034381.413025
658	11490.540039	-110.417610	-187500.015625	-187500.015625	-187500.015625	-187500.015625	-187500.015625	-187500.015625	460.000000	421.000000	1019.000000	1608034381.413027
659	11476.792969	-68.061058	-187500.015625	-187500.015625	-187500.015625	-187500.015625	-187500.015625	-187500.015625	460.000000	421.000000	1020.000000	1608034381.413028
660	11348.740234	-101.789841	-187500.015625	-187500.015625	-187500.015625	-187500.015625	-187500.015625	-187500.015625	460.000000	421.000000	1018.000000	1608034381.413030
661	11288.368164	-157.982117	-187500.015625	-187500.015625	-187500.015625	-187500.015625	-187500.015625	-187500.015625	460.000000	422.000000	1019.000000	1608034381.413032
662	11378.221680	-164.061798	-187500.015625	-187500.015625	-187500.015625	-187500.015625	-187500.015625	-187500.015625	460.000000	421.000000	1019.000000	1608034381.413033
663	11502.430664	-104.673218	-187500.015625	-187500.015625	-187500.015625	-187500.015625	-187500.015625	-187500.015625	460.000000	422.000000	1018.000000	1608034381.413035
664	11472.099609	-79.751022	-187500.015625	-187500.015625	-187500.015625	-187500.015625	-187500.015625	-187500.015625	459.000000	421.000000	1018.000000	1608034381.413036
665	11338.726562	-112.786896	-187500.015625	-187500.015625	-187500.015625	-187500.015625	-187500.015625	-187500.015625	460.000000	420.000000	1019.000000	1608034381.413038
666	11282.333008	-159.300873	-187500.015625	-187500.015625	-187500.015625	-187500.015625	-187500.015625	-187500.015625	460.000000	421.000000	1019.000000	1608034381.413040
667	11373.528320	-164.642944	-187500.015625	-187500.015625	-187500.015625	-187500.015625	-187500.015625	-187500.015625	460.000000	421.000000	1019.000000	1608034381.413041
668	11499.078125	-106.282539	-187500.015625	-187500.015625	-187500.015625	-187500.015625	-187500.015625	-187500.015625	460.000000	421.000000	1019.000000	1608034381.413043
669	11480.705078	-69.692734	-187500.015625	-187500.015625	-187500.015625	-187500.015625	-187500.015625	-187500.015625	460.000000	421.000000	1019.000000	1608034381.413044
670	11345.588867	-110.507019	-187500.015625	-187500.015625	-187500.015625	-187500.015625	-187500.015625	-187500.015625	459.000000	421.000000	1018.000000	1608034381.413046
671	11284.568359	-159.837326	-187500.015625	-187500.015625	-187500.015625	-187500.015625	-187500.015625	-187500.015625	460.000000	422.000000	1018.000000	1608034381.413048
672	11376.903320	-160.619629	-187500.015625	-187500.015625	-187500.015625	-187500.015625	-187500.015625	-187500.015625	460.000000	421.000000	1019.000000	1608034381.413049
673	11501.022461	-108.651825	-187500.015625	-187500.015625	-187500.015625	-187500.015625	-187500.015625	-187500.015625	460.000000	421.000000	1019.000000	1608034381.413051
674	11484.907227	-74.811287	-187500.015625	-187500.015625	-187500.015625	-187500.015625	-187500.015625	-187500.015625	459.000000	422.000000	1018.000000	1608034381.413053
675	11355.870117	-111.915184	-187500.015625	-187500.015625	-187500.015625	-187500.015625	-187500.015625	-187500.015625	459.000000	421.000000	1018.000000	1608034381.413055
676	11291.833008	-170.744965	-187500.015625	-187500.015625	-187500.015625	-187500.015625	-187500.015625	-187500.015625	459.000000	422.000000	1017.000000	1608034381.413057
677	11378.668945	-178.031631	-187500.015625	-187500.015625	-187500.015625	-187500.015625	-187500.015625	-187500.015625	460.000000	421.000000	1018.000000	1608034381.413058
678	11507.862305	-118.285431	-187500.015625	-187500.015625	-187500.015625	-187500.015625	-187500.015625	-187500.015625	460.000000	421.000000	1019.000000	1608034381.413060
679	11501.424805	-70.273880	-187500.015625	-187500.015625	-187500.015625	-187500.015625	-187500.015625	-187500.015625	459.000000	422.000000	1018.000000	1608034381.413062
680	11366.174805	-110.596428	-187500.015625	-187500.015625	-187500.015625	-187500.015625	-187500.015625	-187500.015625	459.000000	421.000000	1018.000000	1608034381.413063
681	11293.687500	-177.249329	-187500.015625	-187500.015625	-187500.015625	-187500.015625	-187500.015625	-187500.015625	460.000000	422.000000	1018.000000	1608034381.413065
682	11388.056641	-177.517548	-187500.015625	-187500.015625	-187500.015625	-187500.015625	-187500.015625	-187500.015625	460.000000	421.000000	1018.000000	1608034381.413066
683	11521.854492	-110.059982	-187500.015625	-187500.015625	-187500.015625	-187500.015625	-187500.015625	-187500.015625	460.000000	421.000000	1019.000000	1608034381.413068
684	11506.275391	-74.319550	-187500.015625	-187500.015625	-187500.015625	-187500.015625	-187500.015625	-187500.015625	460.000000	421.000000	1019.000000	1608034381.413069
685	11369.416016	-116.810211	-187500.015625	-187500.015625	-187500.015625	-187500.015625	-187500.015625	-187500.015625	460.000000	421.000000	1019.000000	1608034381.413071
686	11302.002930	-172.197830	-187500.015625	-187500.015625	-187500.015625	-187500.015625	-187500.015625	-187500.015625	460.000000	422.000000	1019.000000	1608034381.413073
687	11390.381836	-169.672089	-187500.015625	-187500.015625	-187500.015625	-187500.015625	-187500.015625	-187500.015625	460.000000	421.000000	1019.000000	1608034381.413074
688	11519.440430	-110.104691	-187500.015625	-187500.015625	-187500.015625	-187500.015625	-187500.015625	-187500.015625	460.000000	421.000000	1019.000000	1608034381.413076
689	11510.522461	-68.329277	-187500.015625	-187500.015625	-187500.015625	-187500.015625	-187500.015625	-187500.015625	459.000000	422.000000	1018.000000	1608034381.413078
690	11380.792969	-103.957962	-187500.015625	-187500.015625	-187500.015625	-187500.015625	-187500.015625	-187500.015625	459.000000	421.000000	1018.000000	1608034381.413079
691	11306.495117	-166.006393	-187500.015625	-187500.015625	-187500.015625	-187500.015625	-187500.015625	-187500.015625	459.000000	422.000000	1019.000000	1608034381.413081
692	11391.476562	-169.895599	-187500.015625	-187500.015625	-187500.015625	-187500.015625	-187500.015625	-187500.015625	460.000000	421.000000	1019.000000	1608034381.413082
693	11523.486328	-107.780106	-187500.015625	-187500.015625	-187500.015625	-187500.015625	-187500.015625	-187500.015625	460.000000	421.000000	1018.000000	1608034381.413084
694	11513.942383	-67.234047	-187500.015625	-187500.015625	-187500.015625	-187500.015625	-187500.015625	-187500.015625	459.000000	422.000000	1018.000000	1608034381.413086
695	11381.083008	-101.968651	-187500.015625	-187500.015625	-187500.015625	-187500.015625	-187500.015625	-187500.015625	459.000000	421.000000	1019.000000	1608034381.413087
696	11305.221680	-165.916992	-187500.015625	-187500.015625	-187500.015625	-187500.015625	-187500.015625	-187500.015625	460.000000	422.000000	1018.000000	1608034381.413089
697	11382.603516	-177.048157	-187500.015625	-187500.015625	-187500.015625	-187500.015625	-187500.015625	-187500.015625	460.000000	421.000000	1018.000000	1608034381.413091
698	11517.584961	-115.066780	-187500.015625	-187500.015625	-187500.015625	-187500.015625	-187500.015625	-187500.015625	460.000000	421.000000	1019.000000	1608034381.413093
699	11521.563477	-62.271957	-187500.015625	-187500.015625	-187500.015625	-187500.015625	-187500.015625	-187500.015625	459.000000	421.000000	1017.000000	1608034381.413095
700	11388.168945	-96.425423	-187500.015625	-187500.015625	-187500.015625	-187500.015625	-187500.015625	-187500.015625	459.000000	421.000000	1018.000000	1608034381.413096
701	11311.211914	-161.334885	-187500.015625	-187500.015625	-187500.015625	-187500.015625	-187500.015625	-187500.015625	459.000000	422.000000	1018.000000	1608034381.413098
702	11388.660156	-173.382477	-187500.015625	-187500.015625	-187500.015625	-187500.015625	-187500.015625	-187500.015625	460.000000	421.000000	1018.000000	1608034381.413100
703	11521.921875	-112.742195	-187500.015625	-187500.015625	-187500.015625	-187500.015625	-187500.015625	-187500.015625	460.000000	421.000000	1018.000000	1608034381.413101
704	11520.401367	-62.920158	-187500.015625	-187500.015625	-187500.015625	-187500.015625	-187500.015625	-187500.015625	459.000000	421.000000	1018.000000	1608034381.413103
705	11385.553711	-100.582848	-187500.015625	-187500.015625	-187500.015625	-187500.015625	-187500.015625	-187500.015625	459.000000	421.000000	1018.000000	1608034381.413104
706	11311.658203	-159.949081	-187500.015625	-187500.015625	-187500.015625	-187500.015625	-187500.015625	-187500.015625	460.000000	421.000000	1019.000000	1608034381.413106
707	11394.225586	-164.195908	-187500.015625	-187500.015625	-187500.015625	-187500.015625	-187500.015625	-187500.015625	460.000000	421.000000	1018.000000	1608034381.413108
708	11519.708984	-110.015282	-187500.015625	-187500.015625	-187500.015625	-187500.015625	-187500.015625	-187500.015625	460.000000	421.000000	1019.000000	1608034381.413109
709	11515.170898	-68.664558	-187500.015625	-187500.015625	-187500.015625	-187500.015625	-187500.015625	-187500.015625	459.000000	421.000000	1019.000000	1608034381.413111
710	11383.720703	-102.795670	-187500.015625	-187500.015625	-187500.015625	-187500.015625	-187500.015625	-187500.015625	459.000000	421.000000	1018.000000	1608034381.413113
711	11304.037109	-166.364029	-187500.015625	-187500.015625	-187500.015625	-187500.015625	-187500.015625	-187500.015625	459.000000	422.000000	1019.000000	1608034381.413114
712	11375.271484	-182.971375	-187500.015625	-187500.015625	-187500.015625	-187500.015625	-187500.015625	-187500.015625	460.000000	421.000000	1018.000000	1608034381.413116
713	11507.482422	-125.840317	-187500.015625	-187500.015625	-187500.015625	-187500.015625	-187500.015625	-187500.015625	460.000000	420.000000	1019.000000	1608034381.413118
714	11509.784180	-77.560547	-187500.015625	-187500.015625	-187500.015625	-187500.015625	-187500.015625	-187500.015625	459.000000	421.000000	1018.000000	1608034381.413119
715	11377.663086	-111.043465	-187500.015625	-187500.015625	-187500.015625	-187500.015625	-187500.015625	-187500.015625	459.000000	421.000000	1018.000000	1608034381.413121
716	11292.570312	-177.629303	-187500.015625	-187500.015625	-187500.015625	-187500.015625	-187500.015625	-187500.015625	460.000000	421.000000	1018.000000	1608034381.413122
717	11368.252930	-184.401886	-187500.015625	-187500.015625	-187500.015625	-187500.015625	-187500.015625	-187500.015625	460.000000	420.000000	1018.000000	1608034381.413124
718	11506.766602	-121.235855	-187500.015625	-187500.015625	-187500.015625	-187500.015625	-187500.015625	-187500.015625	460.000000	421.000000	1017.000000	1608034381.413126
719	11512.354492	-73.537239	-187500.015625	-187500.015625	-187500.015625	-187500.015625	-187500.015625	-187500.015625	459.000000	422.000000	1018.000000	1608034381.413127
720	11381.261719	-104.427345	-187500.015625	-187500.015625	-187500.015625	-187500.015625	-187500.015625	-187500.015625	459.000000	421.000000	1018.000000	1608034381.413129
721	11303.298828	-160.753738	-187500.015625	-187500.015625	-187500.015625	-187500.015625	-187500.015625	-187500.015625	459.000000	422.000000	1018.000000	1608034381.413130
722	11378.870117	-169.850906	-187500.015625	-187500.015625	-187500.015625	-187500.015625	-187500.015625	-187500.015625	460.000000	421.000000	1018.000000	1608034381.893572
723	11510.566406	-112.295158	-187500.015625	-187500.015625	-187500.015625	-187500.015625	-187500.015625	-187500.015625	460.000000	421.000000	1018.000000	1608034381.893732
724	11514.254883	-68.463394	-187500.015625	-187500.015625	-187500.015625	-187500.015625	-187500.015625	-187500.015625	459.000000	421.000000	1018.000000	1608034381.893734
725	11379.988281	-105.835503	-187500.015625	-187500.015625	-187500.015625	-187500.015625	-187500.015625	-187500.015625	459.000000	421.000000	1018.000000	1608034381.893736
726	11300.683594	-164.262970	-187500.015625	-187500.015625	-187500.015625	-187500.015625	-187500.015625	-187500.015625	460.000000	422.000000	1018.000000	1608034381.893737
727	11377.439453	-171.437866	-187500.015625	-187500.015625	-187500.015625	-187500.015625	-187500.015625	-187500.015625	460.000000	421.000000	1018.000000	1608034381.893739
728	11514.031250	-111.468147	-187500.015625	-187500.015625	-187500.015625	-187500.015625	-187500.015625	-187500.015625	460.000000	421.000000	1019.000000	1608034381.893741
729	11520.423828	-66.183510	-187500.015625	-187500.015625	-187500.015625	-187500.015625	-187500.015625	-187500.015625	460.000000	421.000000	1019.000000	1608034381.893743
730	11391.588867	-96.336014	-187500.015625	-187500.015625	-187500.015625	-187500.015625	-187500.015625	-187500.015625	459.000000	421.000000	1018.000000	1608034381.893744
731	11302.561523	-163.257141	-187500.015625	-187500.015625	-187500.015625	-187500.015625	-187500.015625	-187500.015625	460.000000	421.000000	1019.000000	1608034381.893746
732	11369.281250	-182.256119	-187500.015625	-187500.015625	-187500.015625	-187500.015625	-187500.015625	-187500.015625	460.000000	421.000000	1019.000000	1608034381.893748
733	11507.326172	-121.034691	-187500.015625	-187500.015625	-187500.015625	-187500.015625	-187500.015625	-187500.015625	460.000000	421.000000	1019.000000	1608034381.893749
734	11516.355469	-71.413818	-187500.015625	-187500.015625	-187500.015625	-187500.015625	-187500.015625	-187500.015625	460.000000	421.000000	1019.000000	1608034381.893751
735	11388.838867	-99.152336	-187500.015625	-187500.015625	-187500.015625	-187500.015625	-187500.015625	-187500.015625	459.000000	421.000000	1019.000000	1608034381.893753
736	11303.791016	-163.234787	-187500.015625	-187500.015625	-187500.015625	-187500.015625	-187500.015625	-187500.015625	460.000000	421.000000	1019.000000	1608034381.893754
737	11369.728516	-180.177399	-187500.015625	-187500.015625	-187500.015625	-187500.015625	-187500.015625	-187500.015625	460.000000	421.000000	1018.000000	1608034381.893756
738	11502.319336	-126.600273	-187500.015625	-187500.015625	-187500.015625	-187500.015625	-187500.015625	-187500.015625	460.000000	421.000000	1019.000000	1608034381.893758
739	11515.774414	-73.492531	-187500.015625	-187500.015625	-187500.015625	-187500.015625	-187500.015625	-187500.015625	459.000000	421.000000	1018.000000	1608034381.893759
740	11386.313477	-102.035713	-187500.015625	-187500.015625	-187500.015625	-187500.015625	-187500.015625	-187500.015625	459.000000	421.000000	1018.000000	1608034381.893761
741	11298.829102	-163.279480	-187500.015625	-187500.015625	-187500.015625	-187500.015625	-187500.015625	-187500.015625	460.000000	421.000000	1019.000000	1608034381.893762
742	11365.951172	-177.092865	-187500.015625	-187500.015625	-187500.015625	-187500.015625	-187500.015625	-187500.015625	460.000000	421.000000	1018.000000	1608034381.893764
743	11499.324219	-126.086189	-187500.015625	-187500.015625	-187500.015625	-187500.015625	-187500.015625	-187500.015625	460.000000	421.000000	1019.000000	1608034381.893766
744	11514.076172	-73.045502	-187500.015625	-187500.015625	-187500.015625	-187500.015625	-187500.015625	-187500.015625	460.000000	421.000000	1018.000000	1608034381.893767
745	11384.033203	-101.387512	-187500.015625	-187500.015625	-187500.015625	-187500.015625	-187500.015625	-187500.015625	459.000000	420.000000	1018.000000	1608034381.893774
746	11296.996094	-160.619629	-187500.015625	-187500.015625	-187500.015625	-187500.015625	-187500.015625	-187500.015625	460.000000	421.000000	1018.000000	1608034381.893776
747	11365.213867	-169.850906	-187500.015625	-187500.015625	-187500.015625	-187500.015625	-187500.015625	-187500.015625	460.000000	421.000000	1019.000000	1608034381.893777
748	11500.418945	-118.777168	-187500.015625	-187500.015625	-187500.015625	-187500.015625	-187500.015625	-187500.015625	460.000000	421.000000	1019.000000	1608034381.893779
749	11514.053711	-69.245705	-187500.015625	-187500.015625	-187500.015625	-187500.015625	-187500.015625	-187500.015625	460.000000	421.000000	1018.000000	1608034381.893780
750	11386.625977	-97.721825	-187500.015625	-187500.015625	-187500.015625	-187500.015625	-187500.015625	-187500.015625	459.000000	420.000000	1018.000000	1608034381.893782
751	11298.962891	-160.619629	-187500.015625	-187500.015625	-187500.015625	-187500.015625	-187500.015625	-187500.015625	460.000000	421.000000	1019.000000	1608034381.893784
752	11362.285156	-175.081207	-187500.015625	-187500.015625	-187500.015625	-187500.015625	-187500.015625	-187500.015625	460.000000	422.000000	1019.000000	1608034381.893785
753	11498.653320	-116.921974	-187500.015625	-187500.015625	-187500.015625	-187500.015625	-187500.015625	-187500.015625	460.000000	421.000000	1019.000000	1608034381.893787
754	11513.025391	-64.954170	-187500.015625	-187500.015625	-187500.015625	-187500.015625	-187500.015625	-187500.015625	459.000000	421.000000	1018.000000	1608034381.893789
755	11380.323242	-97.922989	-187500.015625	-187500.015625	-187500.015625	-187500.015625	-187500.015625	-187500.015625	459.000000	420.000000	1019.000000	1608034381.893790
756	11286.535156	-159.010300	-187500.015625	-187500.015625	-187500.015625	-187500.015625	-187500.015625	-187500.015625	460.000000	421.000000	1018.000000	1608034381.893792
757	11348.851562	-173.449524	-187500.015625	-187500.015625	-187500.015625	-187500.015625	-187500.015625	-187500.015625	460.000000	421.000000	1019.000000	1608034381.893794
758	11485.533203	-118.844223	-187500.015625	-187500.015625	-187500.015625	-187500.015625	-187500.015625	-187500.015625	460.000000	421.000000	1018.000000	1608034381.893795
759	11501.581055	-68.195168	-187500.015625	-187500.015625	-187500.015625	-187500.015625	-187500.015625	-187500.015625	459.000000	421.000000	1019.000000	1608034381.893797
760	11373.863281	-94.681984	-187500.015625	-187500.015625	-187500.015625	-187500.015625	-187500.015625	-187500.015625	459.000000	421.000000	1018.000000	1608034381.893799
761	11283.003906	-152.371841	-187500.015625	-187500.015625	-187500.015625	-187500.015625	-187500.015625	-187500.015625	460.000000	421.000000	1018.000000	1608034381.893801
762	11337.876953	-176.332901	-187500.015625	-187500.015625	-187500.015625	-187500.015625	-187500.015625	-187500.015625	460.000000	421.000000	1018.000000	1608034381.893802
763	11476.256836	-123.627495	-187500.015625	-187500.015625	-187500.015625	-187500.015625	-187500.015625	-187500.015625	460.000000	421.000000	1018.000000	1608034381.893804
764	11497.043945	-68.999832	-187500.015625	-187500.015625	-187500.015625	-187500.015625	-187500.015625	-187500.015625	459.000000	422.000000	1018.000000	1608034381.893806
765	11375.830078	-89.451675	-187500.015625	-187500.015625	-187500.015625	-187500.015625	-187500.015625	-187500.015625	459.000000	421.000000	1019.000000	1608034381.893807
766	11284.948242	-151.209549	-187500.015625	-187500.015625	-187500.015625	-187500.015625	-187500.015625	-187500.015625	460.000000	421.000000	1019.000000	1608034381.893809
767	11332.132812	-184.357178	-187500.015625	-187500.015625	-187500.015625	-187500.015625	-187500.015625	-187500.015625	460.000000	421.000000	1018.000000	1608034381.893811
768	11468.657227	-133.864594	-187500.015625	-187500.015625	-187500.015625	-187500.015625	-187500.015625	-187500.015625	460.000000	421.000000	1019.000000	1608034381.893813
769	11492.215820	-76.666481	-187500.015625	-187500.015625	-187500.015625	-187500.015625	-187500.015625	-187500.015625	460.000000	421.000000	1019.000000	1608034381.893815
770	11362.128906	-105.611992	-187500.015625	-187500.015625	-187500.015625	-187500.015625	-187500.015625	-187500.015625	459.000000	420.000000	1019.000000	1608034381.893816
771	11266.798828	-169.783844	-187500.015625	-187500.015625	-187500.015625	-187500.015625	-187500.015625	-187500.015625	460.000000	421.000000	1019.000000	1608034381.893818
772	11324.243164	-187.642883	-187500.015625	-187500.015625	-187500.015625	-187500.015625	-187500.015625	-187500.015625	460.000000	421.000000	1019.000000	1608034381.893820
773	11462.376953	-132.858765	-187500.015625	-187500.015625	-187500.015625	-187500.015625	-187500.015625	-187500.015625	460.000000	420.000000	1019.000000	1608034381.893821
774	11484.057617	-82.097954	-187500.015625	-187500.015625	-187500.015625	-187500.015625	-187500.015625	-187500.015625	460.000000	421.000000	1018.000000	1608034381.893823
775	11356.764648	-110.931702	-187500.015625	-187500.015625	-187500.015625	-187500.015625	-187500.015625	-187500.015625	459.000000	420.000000	1019.000000	1608034381.893824
776	11261.344727	-171.594330	-187500.015625	-187500.015625	-187500.015625	-187500.015625	-187500.015625	-187500.015625	460.000000	421.000000	1019.000000	1608034381.893826
777	11318.319336	-187.821701	-187500.015625	-187500.015625	-187500.015625	-187500.015625	-187500.015625	-187500.015625	460.000000	421.000000	1019.000000	1608034381.893828
778	11457.750000	-134.468094	-187500.015625	-187500.015625	-187500.015625	-187500.015625	-187500.015625	-187500.015625	460.000000	421.000000	1018.000000	1608034381.893829
779	11479.475586	-83.573166	-187500.015625	-187500.015625	-187500.015625	-187500.015625	-187500.015625	-187500.015625	459.000000	422.000000	1018.000000	1608034381.893831
780	11356.652344	-105.299065	-187500.015625	-187500.015625	-187500.015625	-187500.015625	-187500.015625	-187500.015625	459.000000	420.000000	1018.000000	1608034381.893833
781	11262.216797	-163.503006	-187500.015625	-187500.015625	-187500.015625	-187500.015625	-187500.015625	-187500.015625	460.000000	421.000000	1019.000000	1608034381.893834
782	11315.100586	-188.402847	-187500.015625	-187500.015625	-187500.015625	-187500.015625	-187500.015625	-187500.015625	460.000000	421.000000	1018.000000	1608034381.893836
783	11457.458984	-138.111420	-187500.015625	-187500.015625	-187500.015625	-187500.015625	-187500.015625	-187500.015625	460.000000	421.000000	1018.000000	1608034381.893838
784	11482.716797	-89.205811	-187500.015625	-187500.015625	-187500.015625	-187500.015625	-187500.015625	-187500.015625	459.000000	421.000000	1018.000000	1608034381.893839
785	11363.380859	-101.074585	-187500.015625	-187500.015625	-187500.015625	-187500.015625	-187500.015625	-187500.015625	459.000000	421.000000	1019.000000	1608034381.893841
786	11275.180664	-151.902451	-187500.015625	-187500.015625	-187500.015625	-187500.015625	-187500.015625	-187500.015625	460.000000	421.000000	1018.000000	1608034381.893842
787	11329.964844	-174.678879	-187500.015625	-187500.015625	-187500.015625	-187500.015625	-187500.015625	-187500.015625	460.000000	420.000000	1019.000000	1608034381.893844
788	11463.963867	-130.489487	-187500.015625	-187500.015625	-187500.015625	-187500.015625	-187500.015625	-187500.015625	460.000000	421.000000	1019.000000	1608034381.893846
789	11488.259766	-80.890961	-187500.015625	-187500.015625	-187500.015625	-187500.015625	-187500.015625	-187500.015625	460.000000	421.000000	1019.000000	1608034381.893847
790	11363.023438	-107.020149	-187500.015625	-187500.015625	-187500.015625	-187500.015625	-187500.015625	-187500.015625	459.000000	420.000000	1019.000000	1608034381.893849
791	11266.708984	-167.123993	-187500.015625	-187500.015625	-187500.015625	-187500.015625	-187500.015625	-187500.015625	460.000000	421.000000	1019.000000	1608034381.893852
792	11323.281250	-182.211411	-187500.015625	-187500.015625	-187500.015625	-187500.015625	-187500.015625	-187500.015625	460.000000	421.000000	1019.000000	1608034381.893853
793	11462.935547	-135.876251	-187500.015625	-187500.015625	-187500.015625	-187500.015625	-187500.015625	-187500.015625	460.000000	421.000000	1019.000000	1608034381.893855
794	11493.244141	-81.762680	-187500.015625	-187500.015625	-187500.015625	-187500.015625	-187500.015625	-187500.015625	459.000000	421.000000	1019.000000	1608034381.893857
795	11371.270508	-101.409859	-187500.015625	-187500.015625	-187500.015625	-187500.015625	-187500.015625	-187500.015625	459.000000	421.000000	1018.000000	1608034381.893859
796	11277.080078	-156.261047	-187500.015625	-187500.015625	-187500.015625	-187500.015625	-187500.015625	-187500.015625	460.000000	421.000000	1018.000000	1608034381.893860
797	11328.712891	-179.506851	-187500.015625	-187500.015625	-187500.015625	-187500.015625	-187500.015625	-187500.015625	460.000000	421.000000	1018.000000	1608034381.893862
798	11461.549805	-137.262054	-187500.015625	-187500.015625	-187500.015625	-187500.015625	-187500.015625	-187500.015625	460.000000	421.000000	1018.000000	1608034381.893864
799	11486.426758	-87.149452	-187500.015625	-187500.015625	-187500.015625	-187500.015625	-187500.015625	-187500.015625	459.000000	421.000000	1019.000000	1608034381.893865
800	11362.933594	-108.338898	-187500.015625	-187500.015625	-187500.015625	-187500.015625	-187500.015625	-187500.015625	459.000000	420.000000	1019.000000	1608034381.893867
801	11265.458008	-169.515625	-187500.015625	-187500.015625	-187500.015625	-187500.015625	-187500.015625	-187500.015625	460.000000	421.000000	1018.000000	1608034381.893868
802	11308.216797	-202.707962	-187500.015625	-187500.015625	-187500.015625	-187500.015625	-187500.015625	-187500.015625	460.000000	420.000000	1019.000000	1608034381.893870
803	11448.808594	-152.572998	-187500.015625	-187500.015625	-187500.015625	-187500.015625	-187500.015625	-187500.015625	460.000000	421.000000	1019.000000	1608034381.893872
804	11489.824219	-85.875397	-187500.015625	-187500.015625	-187500.015625	-187500.015625	-187500.015625	-187500.015625	460.000000	421.000000	1019.000000	1608034381.893873
805	11373.684570	-97.721825	-187500.015625	-187500.015625	-187500.015625	-187500.015625	-187500.015625	-187500.015625	459.000000	421.000000	1018.000000	1608034381.893875
806	11270.621094	-161.401947	-187500.015625	-187500.015625	-187500.015625	-187500.015625	-187500.015625	-187500.015625	460.000000	421.000000	1018.000000	1608034381.893877
807	11322.476562	-181.965546	-187500.015625	-187500.015625	-187500.015625	-187500.015625	-187500.015625	-187500.015625	460.000000	421.000000	1018.000000	1608034381.893878
808	11472.434570	-121.995819	-187500.015625	-187500.015625	-187500.015625	-187500.015625	-187500.015625	-187500.015625	460.000000	420.000000	1019.000000	1608034381.893880
809	11511.371094	-64.305969	-187500.015625	-187500.015625	-187500.015625	-187500.015625	-187500.015625	-187500.015625	459.000000	421.000000	1019.000000	1608034381.893882
810	11390.068359	-84.489594	-187500.015625	-187500.015625	-187500.015625	-187500.015625	-187500.015625	-187500.015625	459.000000	420.000000	1019.000000	1608034381.893883
811	11285.462891	-148.817917	-187500.015625	-187500.015625	-187500.015625	-187500.015625	-187500.015625	-187500.015625	460.000000	421.000000	1019.000000	1608034381.893885
812	11329.517578	-179.350388	-187500.015625	-187500.015625	-187500.015625	-187500.015625	-187500.015625	-187500.015625	460.000000	421.000000	1018.000000	1608034381.893886
813	11466.958984	-137.910263	-187500.015625	-187500.015625	-187500.015625	-187500.015625	-187500.015625	-187500.015625	460.000000	420.000000	1018.000000	1608034381.893888
814	11498.675781	-83.014374	-187500.015625	-187500.015625	-187500.015625	-187500.015625	-187500.015625	-187500.015625	459.000000	421.000000	1019.000000	1608034381.893890
815	11378.668945	-98.280617	-187500.015625	-187500.015625	-187500.015625	-187500.015625	-187500.015625	-187500.015625	459.000000	420.000000	1019.000000	1608034381.893892
816	11274.264648	-159.457336	-187500.015625	-187500.015625	-187500.015625	-187500.015625	-187500.015625	-187500.015625	459.000000	420.000000	1018.000000	1608034381.893894
817	11320.018555	-183.016083	-187500.015625	-187500.015625	-187500.015625	-187500.015625	-187500.015625	-187500.015625	460.000000	421.000000	1019.000000	1608034381.893896
818	11460.141602	-136.457397	-187500.015625	-187500.015625	-187500.015625	-187500.015625	-187500.015625	-187500.015625	460.000000	421.000000	1018.000000	1608034381.893897
819	11496.708984	-82.612045	-187500.015625	-187500.015625	-187500.015625	-187500.015625	-187500.015625	-187500.015625	460.000000	421.000000	1019.000000	1608034381.893899
820	11378.445312	-98.951172	-187500.015625	-187500.015625	-187500.015625	-187500.015625	-187500.015625	-187500.015625	459.000000	421.000000	1019.000000	1608034381.893900
821	11277.662109	-154.607010	-187500.015625	-187500.015625	-187500.015625	-187500.015625	-187500.015625	-187500.015625	460.000000	421.000000	1018.000000	1608034381.893902
822	11323.013672	-176.087036	-187500.015625	-187500.015625	-187500.015625	-187500.015625	-187500.015625	-187500.015625	460.000000	421.000000	1018.000000	1608034381.893903
823	11461.392578	-128.746048	-187500.015625	-187500.015625	-187500.015625	-187500.015625	-187500.015625	-187500.015625	460.000000	421.000000	1018.000000	1608034381.893905
824	11500.374023	-73.738403	-187500.015625	-187500.015625	-187500.015625	-187500.015625	-187500.015625	-187500.015625	459.000000	421.000000	1018.000000	1608034381.893907
825	11384.055664	-89.317566	-187500.015625	-187500.015625	-187500.015625	-187500.015625	-187500.015625	-187500.015625	459.000000	421.000000	1018.000000	1608034381.893909
826	11274.084961	-155.366974	-187500.015625	-187500.015625	-187500.015625	-187500.015625	-187500.015625	-187500.015625	459.000000	421.000000	1018.000000	1608034381.893910
827	11315.905273	-177.182266	-187500.015625	-187500.015625	-187500.015625	-187500.015625	-187500.015625	-187500.015625	460.000000	421.000000	1018.000000	1608034381.893912
828	11456.967773	-131.852936	-187500.015625	-187500.015625	-187500.015625	-187500.015625	-187500.015625	-187500.015625	460.000000	420.000000	1018.000000	1608034381.893914
829	11504.755859	-71.212654	-187500.015625	-187500.015625	-187500.015625	-187500.015625	-187500.015625	-187500.015625	459.000000	421.000000	1018.000000	1608034381.893915
830	11395.075195	-82.120308	-187500.015625	-187500.015625	-187500.015625	-187500.015625	-187500.015625	-187500.015625	459.000000	420.000000	1018.000000	1608034381.893917
831	11288.815430	-142.514725	-187500.015625	-187500.015625	-187500.015625	-187500.015625	-187500.015625	-187500.015625	459.000000	421.000000	1018.000000	1608034381.893919
832	11322.611328	-175.081207	-187500.015625	-187500.015625	-187500.015625	-187500.015625	-187500.015625	-187500.015625	460.000000	421.000000	1018.000000	1608034381.893920
833	11460.252930	-133.574020	-187500.015625	-187500.015625	-187500.015625	-187500.015625	-187500.015625	-187500.015625	460.000000	421.000000	1019.000000	1608034381.893922
834	11497.781250	-83.953148	-187500.015625	-187500.015625	-187500.015625	-187500.015625	-187500.015625	-187500.015625	459.000000	421.000000	1019.000000	1608034381.893923
835	11384.033203	-93.564400	-187500.015625	-187500.015625	-187500.015625	-187500.015625	-187500.015625	-187500.015625	459.000000	420.000000	1019.000000	1608034381.893925
836	11276.297852	-153.511780	-187500.015625	-187500.015625	-187500.015625	-187500.015625	-187500.015625	-187500.015625	459.000000	421.000000	1018.000000	1608034381.893927
837	11314.944336	-178.590439	-187500.015625	-187500.015625	-187500.015625	-187500.015625	-187500.015625	-187500.015625	460.000000	421.000000	1019.000000	1608034381.893928
838	11455.961914	-134.825714	-187500.015625	-187500.015625	-187500.015625	-187500.015625	-187500.015625	-187500.015625	460.000000	420.000000	1017.000000	1608034381.893931
839	11499.166992	-83.662575	-187500.015625	-187500.015625	-187500.015625	-187500.015625	-187500.015625	-187500.015625	459.000000	422.000000	1018.000000	1608034381.893933
840	11386.514648	-96.358368	-187500.015625	-187500.015625	-187500.015625	-187500.015625	-187500.015625	-187500.015625	459.000000	421.000000	1019.000000	1608034381.893934
841	11273.191406	-159.166763	-187500.015625	-187500.015625	-187500.015625	-187500.015625	-187500.015625	-187500.015625	459.000000	421.000000	1018.000000	1608034381.893936
842	11303.366211	-191.867371	-187500.015625	-187500.015625	-187500.015625	-187500.015625	-187500.015625	-187500.015625	460.000000	421.000000	1018.000000	1608034382.373010
843	11444.115234	-146.560379	-187500.015625	-187500.015625	-187500.015625	-187500.015625	-187500.015625	-187500.015625	460.000000	420.000000	1018.000000	1608034382.373047
844	11486.695312	-96.023094	-187500.015625	-187500.015625	-187500.015625	-187500.015625	-187500.015625	-187500.015625	459.000000	422.000000	1018.000000	1608034382.373114
845	11375.205078	-105.433174	-187500.015625	-187500.015625	-187500.015625	-187500.015625	-187500.015625	-187500.015625	459.000000	420.000000	1018.000000	1608034382.373115
846	11271.559570	-153.869400	-187500.015625	-187500.015625	-187500.015625	-187500.015625	-187500.015625	-187500.015625	460.000000	421.000000	1017.000000	1608034382.373117
847	11306.741211	-182.814911	-187500.015625	-187500.015625	-187500.015625	-187500.015625	-187500.015625	-187500.015625	460.000000	421.000000	1018.000000	1608034382.373118
848	11450.708984	-139.161957	-187500.015625	-187500.015625	-187500.015625	-187500.015625	-187500.015625	-187500.015625	460.000000	420.000000	1019.000000	1608034382.373120
849	11499.591797	-84.087257	-187500.015625	-187500.015625	-187500.015625	-187500.015625	-187500.015625	-187500.015625	459.000000	420.000000	1018.000000	1608034382.373122
850	11393.242188	-92.737381	-187500.015625	-187500.015625	-187500.015625	-187500.015625	-187500.015625	-187500.015625	459.000000	420.000000	1018.000000	1608034382.373123
851	11284.457031	-152.103622	-187500.015625	-187500.015625	-187500.015625	-187500.015625	-187500.015625	-187500.015625	459.000000	421.000000	1019.000000	1608034382.373125
852	11317.715820	-177.495193	-187500.015625	-187500.015625	-187500.015625	-187500.015625	-187500.015625	-187500.015625	460.000000	421.000000	1019.000000	1608034382.373127
853	11453.078125	-136.904434	-187500.015625	-187500.015625	-187500.015625	-187500.015625	-187500.015625	-187500.015625	460.000000	421.000000	1018.000000	1608034382.373128
854	11499.166992	-82.544991	-187500.015625	-187500.015625	-187500.015625	-187500.015625	-187500.015625	-187500.015625	460.000000	421.000000	1018.000000	1608034382.373130
855	11390.404297	-91.843315	-187500.015625	-187500.015625	-187500.015625	-187500.015625	-187500.015625	-187500.015625	459.000000	421.000000	1018.000000	1608034382.373132
856	11277.237305	-154.584656	-187500.015625	-187500.015625	-187500.015625	-187500.015625	-187500.015625	-187500.015625	460.000000	420.000000	1018.000000	1608034382.373133
857	11303.097656	-190.034531	-187500.015625	-187500.015625	-187500.015625	-187500.015625	-187500.015625	-187500.015625	460.000000	421.000000	1018.000000	1608034382.373135
858	11438.057617	-153.131790	-187500.015625	-187500.015625	-187500.015625	-187500.015625	-187500.015625	-187500.015625	460.000000	421.000000	1018.000000	1608034382.373136
859	11487.186523	-101.119286	-187500.015625	-187500.015625	-187500.015625	-187500.015625	-187500.015625	-187500.015625	460.000000	421.000000	1018.000000	1608034382.373138
860	11384.391602	-103.242706	-187500.015625	-187500.015625	-187500.015625	-187500.015625	-187500.015625	-187500.015625	459.000000	421.000000	1018.000000	1608034382.373140
861	11271.894531	-161.066666	-187500.015625	-187500.015625	-187500.015625	-187500.015625	-187500.015625	-187500.015625	459.000000	421.000000	1018.000000	1608034382.373144
862	11295.877930	-199.265793	-187500.015625	-187500.015625	-187500.015625	-187500.015625	-187500.015625	-187500.015625	460.000000	421.000000	1019.000000	1608034382.373146
863	11437.632812	-155.054047	-187500.015625	-187500.015625	-187500.015625	-187500.015625	-187500.015625	-187500.015625	460.000000	420.000000	1019.000000	1608034382.373147
864	11491.322266	-94.838448	-187500.015625	-187500.015625	-187500.015625	-187500.015625	-187500.015625	-187500.015625	460.000000	421.000000	1018.000000	1608034382.373149
865	11384.726562	-101.678085	-187500.015625	-187500.015625	-187500.015625	-187500.015625	-187500.015625	-187500.015625	459.000000	421.000000	1018.000000	1608034382.373150
866	11269.905273	-162.631287	-187500.015625	-187500.015625	-187500.015625	-187500.015625	-187500.015625	-187500.015625	460.000000	420.000000	1019.000000	1608034382.373152
867	11298.113281	-193.566101	-187500.015625	-187500.015625	-187500.015625	-187500.015625	-187500.015625	-187500.015625	460.000000	421.000000	1018.000000	1608034382.373154
868	11437.119141	-150.561340	-187500.015625	-187500.015625	-187500.015625	-187500.015625	-187500.015625	-187500.015625	460.000000	420.000000	1018.000000	1608034382.373155
869	11493.445312	-92.625626	-187500.015625	-187500.015625	-187500.015625	-187500.015625	-187500.015625	-187500.015625	460.000000	421.000000	1018.000000	1608034382.373157
870	11391.878906	-97.207733	-187500.015625	-187500.015625	-187500.015625	-187500.015625	-187500.015625	-187500.015625	459.000000	420.000000	1018.000000	1608034382.373158
871	11272.632812	-162.139542	-187500.015625	-187500.015625	-187500.015625	-187500.015625	-187500.015625	-187500.015625	460.000000	421.000000	1018.000000	1608034382.373160
872	11295.744141	-197.879990	-187500.015625	-187500.015625	-187500.015625	-187500.015625	-187500.015625	-187500.015625	460.000000	421.000000	1019.000000	1608034382.373162
873	11435.286133	-154.495255	-187500.015625	-187500.015625	-187500.015625	-187500.015625	-187500.015625	-187500.015625	460.000000	420.000000	1019.000000	1608034382.373163
874	11492.461914	-92.782089	-187500.015625	-187500.015625	-187500.015625	-187500.015625	-187500.015625	-187500.015625	460.000000	421.000000	1018.000000	1608034382.373165
875	11391.566406	-91.888016	-187500.015625	-187500.015625	-187500.015625	-187500.015625	-187500.015625	-187500.015625	459.000000	420.000000	1019.000000	1608034382.373166
876	11273.258789	-153.131790	-187500.015625	-187500.015625	-187500.015625	-187500.015625	-187500.015625	-187500.015625	460.000000	420.000000	1019.000000	1608034382.373168
877	11290.334961	-192.537918	-187500.015625	-187500.015625	-187500.015625	-187500.015625	-187500.015625	-187500.015625	460.000000	421.000000	1018.000000	1608034382.373170
878	11430.480469	-152.952988	-187500.015625	-187500.015625	-187500.015625	-187500.015625	-187500.015625	-187500.015625	460.000000	420.000000	1018.000000	1608034382.373171
879	11492.461914	-92.044479	-187500.015625	-187500.015625	-187500.015625	-187500.015625	-187500.015625	-187500.015625	460.000000	420.000000	1020.000000	1608034382.373173
880	11387.811523	-101.543968	-187500.015625	-187500.015625	-187500.015625	-187500.015625	-187500.015625	-187500.015625	460.000000	420.000000	1018.000000	1608034382.373175
881	11268.876953	-167.571030	-187500.015625	-187500.015625	-187500.015625	-187500.015625	-187500.015625	-187500.015625	460.000000	420.000000	1018.000000	1608034382.373176
882	11291.743164	-201.299805	-187500.015625	-187500.015625	-187500.015625	-187500.015625	-187500.015625	-187500.015625	460.000000	421.000000	1019.000000	1608034382.373178
883	11431.956055	-158.496216	-187500.015625	-187500.015625	-187500.015625	-187500.015625	-187500.015625	-187500.015625	460.000000	420.000000	1019.000000	1608034382.373179
884	11494.227539	-97.364197	-187500.015625	-187500.015625	-187500.015625	-187500.015625	-187500.015625	-187500.015625	460.000000	421.000000	1019.000000	1608034382.373181
885	11395.477539	-97.319489	-187500.015625	-187500.015625	-187500.015625	-187500.015625	-187500.015625	-187500.015625	460.000000	420.000000	1019.000000	1608034382.373183
886	11272.454102	-166.006393	-187500.015625	-187500.015625	-187500.015625	-187500.015625	-187500.015625	-187500.015625	460.000000	420.000000	1018.000000	1608034382.373185
887	11291.207031	-202.864426	-187500.015625	-187500.015625	-187500.015625	-187500.015625	-187500.015625	-187500.015625	460.000000	421.000000	1018.000000	1608034382.373187
888	11439.868164	-152.572998	-187500.015625	-187500.015625	-187500.015625	-187500.015625	-187500.015625	-187500.015625	460.000000	420.000000	1019.000000	1608034382.373189
889	11501.939453	-93.407936	-187500.015625	-187500.015625	-187500.015625	-187500.015625	-187500.015625	-187500.015625	459.000000	421.000000	1019.000000	1608034382.373190
890	11397.511719	-100.672256	-187500.015625	-187500.015625	-187500.015625	-187500.015625	-187500.015625	-187500.015625	459.000000	420.000000	1019.000000	1608034382.373192
891	11276.432617	-159.792618	-187500.015625	-187500.015625	-187500.015625	-187500.015625	-187500.015625	-187500.015625	460.000000	420.000000	1019.000000	1608034382.373193
892	11294.067383	-192.157944	-187500.015625	-187500.015625	-187500.015625	-187500.015625	-187500.015625	-187500.015625	460.000000	420.000000	1018.000000	1608034382.373195
893	11430.525391	-154.517609	-187500.015625	-187500.015625	-187500.015625	-187500.015625	-187500.015625	-187500.015625	460.000000	420.000000	1019.000000	1608034382.373196
894	11496.664062	-93.363235	-187500.015625	-187500.015625	-187500.015625	-187500.015625	-187500.015625	-187500.015625	460.000000	420.000000	1019.000000	1608034382.373198
895	11398.651367	-95.352539	-187500.015625	-187500.015625	-187500.015625	-187500.015625	-187500.015625	-187500.015625	459.000000	420.000000	1019.000000	1608034382.373200
896	11280.343750	-150.360184	-187500.015625	-187500.015625	-187500.015625	-187500.015625	-187500.015625	-187500.015625	460.000000	420.000000	1019.000000	1608034382.373201
897	11305.914062	-175.058853	-187500.015625	-187500.015625	-187500.015625	-187500.015625	-187500.015625	-187500.015625	460.000000	421.000000	1019.000000	1608034382.373203
898	11449.881836	-132.679947	-187500.015625	-187500.015625	-187500.015625	-187500.015625	-187500.015625	-187500.015625	460.000000	420.000000	1018.000000	1608034382.373204
899	11518.814453	-73.045502	-187500.015625	-187500.015625	-187500.015625	-187500.015625	-187500.015625	-187500.015625	460.000000	421.000000	1018.000000	1608034382.373206
900	11427.955078	-70.407990	-187500.015625	-187500.015625	-187500.015625	-187500.015625	-187500.015625	-187500.015625	460.000000	420.000000	1019.000000	1608034382.373208
901	11311.524414	-129.215424	-187500.015625	-187500.015625	-187500.015625	-187500.015625	-187500.015625	-187500.015625	460.000000	420.000000	1019.000000	1608034382.373209
902	11326.634766	-170.432053	-187500.015625	-187500.015625	-187500.015625	-187500.015625	-187500.015625	-187500.015625	460.000000	421.000000	1019.000000	1608034382.373211
903	11465.282227	-136.725616	-187500.015625	-187500.015625	-187500.015625	-187500.015625	-187500.015625	-187500.015625	460.000000	420.000000	1019.000000	1608034382.373212
904	11536.181641	-78.253456	-187500.015625	-187500.015625	-187500.015625	-187500.015625	-187500.015625	-187500.015625	460.000000	421.000000	1019.000000	1608034382.373214
905	11446.529297	-75.481842	-187500.015625	-187500.015625	-187500.015625	-187500.015625	-187500.015625	-187500.015625	459.000000	420.000000	1018.000000	1608034382.373216
906	11324.354492	-136.166824	-187500.015625	-187500.015625	-187500.015625	-187500.015625	-187500.015625	-187500.015625	460.000000	421.000000	1019.000000	1608034382.373217
907	11334.413086	-176.936401	-187500.015625	-187500.015625	-187500.015625	-187500.015625	-187500.015625	-187500.015625	460.000000	420.000000	1019.000000	1608034382.373219
908	11469.215820	-143.542892	-187500.015625	-187500.015625	-187500.015625	-187500.015625	-187500.015625	-187500.015625	460.000000	420.000000	1019.000000	1608034382.373221
909	11539.042969	-81.673271	-187500.015625	-187500.015625	-187500.015625	-187500.015625	-187500.015625	-187500.015625	460.000000	421.000000	1018.000000	1608034382.373223
910	11445.612305	-79.773376	-187500.015625	-187500.015625	-187500.015625	-187500.015625	-187500.015625	-187500.015625	460.000000	420.000000	1019.000000	1608034382.373224
911	11314.251953	-146.716843	-187500.015625	-187500.015625	-187500.015625	-187500.015625	-187500.015625	-187500.015625	460.000000	420.000000	1018.000000	1608034382.373226
912	11317.760742	-188.447556	-187500.015625	-187500.015625	-187500.015625	-187500.015625	-187500.015625	-187500.015625	460.000000	421.000000	1018.000000	1608034382.373228
913	11451.334961	-151.410706	-187500.015625	-187500.015625	-187500.015625	-187500.015625	-187500.015625	-187500.015625	460.000000	420.000000	1018.000000	1608034382.373229
914	11518.546875	-89.116402	-187500.015625	-187500.015625	-187500.015625	-187500.015625	-187500.015625	-187500.015625	460.000000	421.000000	1018.000000	1608034382.373231
915	11425.183594	-88.043518	-187500.015625	-187500.015625	-187500.015625	-187500.015625	-187500.015625	-187500.015625	459.000000	420.000000	1019.000000	1608034382.373232
916	11302.450195	-149.801392	-187500.015625	-187500.015625	-187500.015625	-187500.015625	-187500.015625	-187500.015625	460.000000	420.000000	1019.000000	1608034382.373234
917	11320.219727	-180.870316	-187500.015625	-187500.015625	-187500.015625	-187500.015625	-187500.015625	-187500.015625	460.000000	421.000000	1019.000000	1608034382.373235
918	11460.789062	-143.095856	-187500.015625	-187500.015625	-187500.015625	-187500.015625	-187500.015625	-187500.015625	460.000000	420.000000	1019.000000	1608034382.373237
919	11537.098633	-79.505150	-187500.015625	-187500.015625	-187500.015625	-187500.015625	-187500.015625	-187500.015625	460.000000	420.000000	1019.000000	1608034382.373239
920	11450.306641	-69.603333	-187500.015625	-187500.015625	-187500.015625	-187500.015625	-187500.015625	-187500.015625	460.000000	420.000000	1019.000000	1608034382.373241
921	11331.842773	-124.141586	-187500.015625	-187500.015625	-187500.015625	-187500.015625	-187500.015625	-187500.015625	460.000000	420.000000	1019.000000	1608034382.373242
922	11341.230469	-165.000565	-187500.015625	-187500.015625	-187500.015625	-187500.015625	-187500.015625	-187500.015625	460.000000	421.000000	1019.000000	1608034382.373244
923	11478.939453	-131.517654	-187500.015625	-187500.015625	-187500.015625	-187500.015625	-187500.015625	-187500.015625	460.000000	420.000000	1017.000000	1608034382.373246
924	11554.375977	-68.329277	-187500.015625	-187500.015625	-187500.015625	-187500.015625	-187500.015625	-187500.015625	460.000000	420.000000	1018.000000	1608034382.373247
925	11467.964844	-65.177681	-187500.015625	-187500.015625	-187500.015625	-187500.015625	-187500.015625	-187500.015625	459.000000	420.000000	1019.000000	1608034382.373249
926	11344.225586	-127.539047	-187500.015625	-187500.015625	-187500.015625	-187500.015625	-187500.015625	-187500.015625	460.000000	421.000000	1017.000000	1608034382.373250
927	11351.690430	-165.201736	-187500.015625	-187500.015625	-187500.015625	-187500.015625	-187500.015625	-187500.015625	460.000000	420.000000	1019.000000	1608034382.373252
928	11486.381836	-131.942337	-187500.015625	-187500.015625	-187500.015625	-187500.015625	-187500.015625	-187500.015625	460.000000	420.000000	1019.000000	1608034382.373253
929	11560.903320	-71.860855	-187500.015625	-187500.015625	-187500.015625	-187500.015625	-187500.015625	-187500.015625	460.000000	420.000000	1019.000000	1608034382.373255
930	11470.713867	-64.730652	-187500.015625	-187500.015625	-187500.015625	-187500.015625	-187500.015625	-187500.015625	459.000000	420.000000	1017.000000	1608034382.373256
931	11346.147461	-118.553650	-187500.015625	-187500.015625	-187500.015625	-187500.015625	-187500.015625	-187500.015625	460.000000	420.000000	1018.000000	1608034382.373259
932	11344.404297	-163.525360	-187500.015625	-187500.015625	-187500.015625	-187500.015625	-187500.015625	-187500.015625	460.000000	421.000000	1018.000000	1608034382.373260
933	11470.155273	-140.972443	-187500.015625	-187500.015625	-187500.015625	-187500.015625	-187500.015625	-187500.015625	460.000000	420.000000	1018.000000	1608034382.373262
934	11552.119141	-73.023148	-187500.015625	-187500.015625	-187500.015625	-187500.015625	-187500.015625	-187500.015625	460.000000	420.000000	1019.000000	1608034382.373264
935	11466.019531	-68.865723	-187500.015625	-187500.015625	-187500.015625	-187500.015625	-187500.015625	-187500.015625	459.000000	420.000000	1017.000000	1608034382.373266
936	11338.502930	-127.539047	-187500.015625	-187500.015625	-187500.015625	-187500.015625	-187500.015625	-187500.015625	459.000000	420.000000	1020.000000	1608034382.373267
937	11336.312500	-169.605026	-187500.015625	-187500.015625	-187500.015625	-187500.015625	-187500.015625	-187500.015625	460.000000	421.000000	1019.000000	1608034382.373269
938	11467.047852	-143.207626	-187500.015625	-187500.015625	-187500.015625	-187500.015625	-187500.015625	-187500.015625	460.000000	420.000000	1019.000000	1608034382.373271
939	11550.710938	-71.994965	-187500.015625	-187500.015625	-187500.015625	-187500.015625	-187500.015625	-187500.015625	460.000000	420.000000	1019.000000	1608034382.373272
940	11458.889648	-69.044533	-187500.015625	-187500.015625	-187500.015625	-187500.015625	-187500.015625	-187500.015625	459.000000	420.000000	1018.000000	1608034382.373274
941	11332.065430	-128.835449	-187500.015625	-187500.015625	-187500.015625	-187500.015625	-187500.015625	-187500.015625	460.000000	420.000000	1019.000000	1608034382.373275
942	11330.344727	-174.902390	-187500.015625	-187500.015625	-187500.015625	-187500.015625	-187500.015625	-187500.015625	460.000000	421.000000	1018.000000	1608034382.373277
943	11462.398438	-148.057953	-187500.015625	-187500.015625	-187500.015625	-187500.015625	-187500.015625	-187500.015625	460.000000	419.000000	1018.000000	1608034382.373278
944	11545.010742	-82.701454	-187500.015625	-187500.015625	-187500.015625	-187500.015625	-187500.015625	-187500.015625	460.000000	420.000000	1019.000000	1608034382.373280
945	11465.013672	-70.318588	-187500.015625	-187500.015625	-187500.015625	-187500.015625	-187500.015625	-187500.015625	459.000000	420.000000	1019.000000	1608034382.373281
946	11338.145508	-129.975388	-187500.015625	-187500.015625	-187500.015625	-187500.015625	-187500.015625	-187500.015625	460.000000	420.000000	1019.000000	1608034382.373283
947	11330.948242	-179.104523	-187500.015625	-187500.015625	-187500.015625	-187500.015625	-187500.015625	-187500.015625	460.000000	421.000000	1019.000000	1608034382.373285
948	11460.677734	-150.606049	-187500.015625	-187500.015625	-187500.015625	-187500.015625	-187500.015625	-187500.015625	460.000000	419.000000	1018.000000	1608034382.373286
949	11543.848633	-83.349655	-187500.015625	-187500.015625	-187500.015625	-187500.015625	-187500.015625	-187500.015625	460.000000	420.000000	1019.000000	1608034382.373288
950	11465.058594	-71.100899	-187500.015625	-187500.015625	-187500.015625	-187500.015625	-187500.015625	-187500.015625	459.000000	420.000000	1019.000000	1608034382.373289
951	11340.403320	-126.980255	-187500.015625	-187500.015625	-187500.015625	-187500.015625	-187500.015625	-187500.015625	459.000000	420.000000	1019.000000	1608034382.373291
952	11335.821289	-172.667221	-187500.015625	-187500.015625	-187500.015625	-187500.015625	-187500.015625	-187500.015625	460.000000	421.000000	1018.000000	1608034382.373293
953	11468.076172	-142.961746	-187500.015625	-187500.015625	-187500.015625	-187500.015625	-187500.015625	-187500.015625	460.000000	419.000000	1018.000000	1608034382.373294
954	11547.291016	-85.182495	-187500.015625	-187500.015625	-187500.015625	-187500.015625	-187500.015625	-187500.015625	460.000000	421.000000	1019.000000	1608034382.373296
955	11466.265625	-75.750061	-187500.015625	-187500.015625	-187500.015625	-187500.015625	-187500.015625	-187500.015625	459.000000	420.000000	1019.000000	1608034382.373298
956	11341.990234	-123.001648	-187500.015625	-187500.015625	-187500.015625	-187500.015625	-187500.015625	-187500.015625	459.000000	421.000000	1018.000000	1608034382.373300
957	11332.803711	-168.889771	-187500.015625	-187500.015625	-187500.015625	-187500.015625	-187500.015625	-187500.015625	460.000000	420.000000	1018.000000	1608034382.373301
958	11462.309570	-138.938446	-187500.015625	-187500.015625	-187500.015625	-187500.015625	-187500.015625	-187500.015625	460.000000	421.000000	1019.000000	1608034382.373303
959	11545.211914	-77.493492	-187500.015625	-187500.015625	-187500.015625	-187500.015625	-187500.015625	-187500.015625	460.000000	421.000000	1018.000000	1608034382.373304
960	11465.550781	-68.083412	-187500.015625	-187500.015625	-187500.015625	-187500.015625	-187500.015625	-187500.015625	459.000000	420.000000	1018.000000	1608034382.373306
961	11337.250977	-123.068703	-187500.015625	-187500.015625	-187500.015625	-187500.015625	-187500.015625	-187500.015625	460.000000	420.000000	1018.000000	1608034382.373308
962	11325.382812	-172.443695	-187500.015625	-187500.015625	-187500.015625	-187500.015625	-187500.015625	-187500.015625	460.000000	420.000000	1018.000000	1608034382.853281
963	11446.215820	-159.613800	-187500.015625	-187500.015625	-187500.015625	-187500.015625	-187500.015625	-187500.015625	460.000000	420.000000	1018.000000	1608034382.853389
964	11531.868164	-98.727654	-187500.015625	-187500.015625	-187500.015625	-187500.015625	-187500.015625	-187500.015625	460.000000	421.000000	1018.000000	1608034382.853390
965	11464.522461	-67.658730	-187500.015625	-187500.015625	-187500.015625	-187500.015625	-187500.015625	-187500.015625	459.000000	420.000000	1019.000000	1608034382.853392
966	11336.088867	-119.380661	-187500.015625	-187500.015625	-187500.015625	-187500.015625	-187500.015625	-187500.015625	459.000000	420.000000	1019.000000	1608034382.853394
967	11316.040039	-177.428146	-187500.015625	-187500.015625	-187500.015625	-187500.015625	-187500.015625	-187500.015625	460.000000	421.000000	1018.000000	1608034382.853396
968	11440.785156	-158.831497	-187500.015625	-187500.015625	-187500.015625	-187500.015625	-187500.015625	-187500.015625	460.000000	420.000000	1019.000000	1608034382.853398
969	11533.253906	-93.832619	-187500.015625	-187500.015625	-187500.015625	-187500.015625	-187500.015625	-187500.015625	460.000000	420.000000	1019.000000	1608034382.853399
970	11462.622070	-76.241798	-187500.015625	-187500.015625	-187500.015625	-187500.015625	-187500.015625	-187500.015625	460.000000	420.000000	1018.000000	1608034382.853401
971	11329.763672	-137.954956	-187500.015625	-187500.015625	-187500.015625	-187500.015625	-187500.015625	-187500.015625	460.000000	420.000000	1019.000000	1608034382.853402
972	11317.916992	-186.100616	-187500.015625	-187500.015625	-187500.015625	-187500.015625	-187500.015625	-187500.015625	460.000000	421.000000	1020.000000	1608034382.853404
973	11444.741211	-160.239655	-187500.015625	-187500.015625	-187500.015625	-187500.015625	-187500.015625	-187500.015625	460.000000	420.000000	1020.000000	1608034382.853406
974	11532.337891	-95.888977	-187500.015625	-187500.015625	-187500.015625	-187500.015625	-187500.015625	-187500.015625	460.000000	420.000000	1019.000000	1608034382.853407
975	11455.335938	-82.567345	-187500.015625	-187500.015625	-187500.015625	-187500.015625	-187500.015625	-187500.015625	459.000000	420.000000	1018.000000	1608034382.853409
976	11321.739258	-141.777115	-187500.015625	-187500.015625	-187500.015625	-187500.015625	-187500.015625	-187500.015625	460.000000	420.000000	1019.000000	1608034382.853410
977	11307.903320	-188.201675	-187500.015625	-187500.015625	-187500.015625	-187500.015625	-187500.015625	-187500.015625	460.000000	421.000000	1019.000000	1608034382.853412
978	11437.745117	-158.071533	-187500.015625	-187500.015625	-187500.015625	-187500.015625	-187500.015625	-187500.015625	460.000000	420.000000	1018.000000	1608034382.853417
979	11531.353516	-91.463333	-187500.015625	-187500.015625	-187500.015625	-187500.015625	-187500.015625	-187500.015625	460.000000	420.000000	1019.000000	1608034382.853419
980	11461.102539	-78.499321	-187500.015625	-187500.015625	-187500.015625	-187500.015625	-187500.015625	-187500.015625	459.000000	420.000000	1018.000000	1608034382.853420
981	11332.512695	-132.188217	-187500.015625	-187500.015625	-187500.015625	-187500.015625	-187500.015625	-187500.015625	459.000000	420.000000	1017.000000	1608034382.853422
982	11313.581055	-183.485458	-187500.015625	-187500.015625	-187500.015625	-187500.015625	-187500.015625	-187500.015625	460.000000	421.000000	1018.000000	1608034382.853424
983	11434.571289	-164.151199	-187500.015625	-187500.015625	-187500.015625	-187500.015625	-187500.015625	-187500.015625	460.000000	420.000000	1018.000000	1608034382.853425
984	11529.499023	-97.118324	-187500.015625	-187500.015625	-187500.015625	-187500.015625	-187500.015625	-187500.015625	460.000000	421.000000	1018.000000	1608034382.853427
985	11453.681641	-85.629532	-187500.015625	-187500.015625	-187500.015625	-187500.015625	-187500.015625	-187500.015625	459.000000	420.000000	1018.000000	1608034382.853428
986	11320.845703	-138.916092	-187500.015625	-187500.015625	-187500.015625	-187500.015625	-187500.015625	-187500.015625	460.000000	420.000000	1019.000000	1608034382.853430
987	11303.187500	-188.246384	-187500.015625	-187500.015625	-187500.015625	-187500.015625	-187500.015625	-187500.015625	460.000000	421.000000	1018.000000	1608034382.853432
988	11420.310547	-176.332901	-187500.015625	-187500.015625	-187500.015625	-187500.015625	-187500.015625	-187500.015625	460.000000	420.000000	1018.000000	1608034382.853433
989	11518.993164	-107.601295	-187500.015625	-187500.015625	-187500.015625	-187500.015625	-187500.015625	-187500.015625	460.000000	420.000000	1018.000000	1608034382.853435
990	11454.016602	-86.903580	-187500.015625	-187500.015625	-187500.015625	-187500.015625	-187500.015625	-187500.015625	459.000000	420.000000	1018.000000	1608034382.853436
991	11324.890625	-137.798492	-187500.015625	-187500.015625	-187500.015625	-187500.015625	-187500.015625	-187500.015625	459.000000	421.000000	1018.000000	1608034382.853438
992	11307.277344	-180.244461	-187500.015625	-187500.015625	-187500.015625	-187500.015625	-187500.015625	-187500.015625	460.000000	420.000000	1018.000000	1608034382.853440
993	11429.452148	-161.692520	-187500.015625	-187500.015625	-187500.015625	-187500.015625	-187500.015625	-187500.015625	460.000000	420.000000	1018.000000	1608034382.853441
994	11519.083008	-106.103729	-187500.015625	-187500.015625	-187500.015625	-187500.015625	-187500.015625	-187500.015625	460.000000	421.000000	1018.000000	1608034382.853443
995	11454.911133	-86.143623	-187500.015625	-187500.015625	-187500.015625	-187500.015625	-187500.015625	-187500.015625	459.000000	420.000000	1019.000000	1608034382.853444
996	11327.170898	-136.680908	-187500.015625	-187500.015625	-187500.015625	-187500.015625	-187500.015625	-187500.015625	459.000000	420.000000	1019.000000	1608034382.853446
997	11306.919922	-186.659409	-187500.015625	-187500.015625	-187500.015625	-187500.015625	-187500.015625	-187500.015625	460.000000	420.000000	1019.000000	1608034382.853448
998	11430.413086	-164.598236	-187500.015625	-187500.015625	-187500.015625	-187500.015625	-187500.015625	-187500.015625	460.000000	420.000000	1019.000000	1608034382.853449
999	11525.050781	-99.733482	-187500.015625	-187500.015625	-187500.015625	-187500.015625	-187500.015625	-187500.015625	460.000000	421.000000	1018.000000	1608034382.853451
1000	11461.638672	-76.577072	-187500.015625	-187500.015625	-187500.015625	-187500.015625	-187500.015625	-187500.015625	459.000000	421.000000	1019.000000	1608034382.853452
1001	11331.752930	-125.549744	-187500.015625	-187500.015625	-187500.015625	-187500.015625	-187500.015625	-187500.015625	459.000000	420.000000	1019.000000	1608034382.853455
1002	11311.792969	-170.208527	-187500.015625	-187500.015625	-187500.015625	-187500.015625	-187500.015625	-187500.015625	460.000000	421.000000	1018.000000	1608034382.853457
1003	11430.793945	-155.255219	-187500.015625	-187500.015625	-187500.015625	-187500.015625	-187500.015625	-187500.015625	460.000000	420.000000	1018.000000	1608034382.853458
1004	11528.425781	-94.257301	-187500.015625	-187500.015625	-187500.015625	-187500.015625	-187500.015625	-187500.015625	459.000000	420.000000	1018.000000	1608034382.853460
1005	11468.612305	-74.140732	-187500.015625	-187500.015625	-187500.015625	-187500.015625	-187500.015625	-187500.015625	459.000000	421.000000	1018.000000	1608034382.853462
1006	11338.235352	-125.594444	-187500.015625	-187500.015625	-187500.015625	-187500.015625	-187500.015625	-187500.015625	459.000000	420.000000	1018.000000	1608034382.853463
1007	11313.424805	-176.042328	-187500.015625	-187500.015625	-187500.015625	-187500.015625	-187500.015625	-187500.015625	460.000000	421.000000	1018.000000	1608034382.853465
1008	11435.353516	-155.366974	-187500.015625	-187500.015625	-187500.015625	-187500.015625	-187500.015625	-187500.015625	460.000000	420.000000	1018.000000	1608034382.853467
1009	11533.566406	-90.882187	-187500.015625	-187500.015625	-187500.015625	-187500.015625	-187500.015625	-187500.015625	459.000000	421.000000	1017.000000	1608034382.853468
1010	11467.919922	-74.744232	-187500.015625	-187500.015625	-187500.015625	-187500.015625	-187500.015625	-187500.015625	459.000000	420.000000	1018.000000	1608034382.853470
1011	11330.679688	-133.238739	-187500.015625	-187500.015625	-187500.015625	-187500.015625	-187500.015625	-187500.015625	459.000000	420.000000	1018.000000	1608034382.853471
1012	11309.826172	-176.131744	-187500.015625	-187500.015625	-187500.015625	-187500.015625	-187500.015625	-187500.015625	460.000000	421.000000	1019.000000	1608034382.853473
1013	11434.392578	-152.438889	-187500.015625	-187500.015625	-187500.015625	-187500.015625	-187500.015625	-187500.015625	460.000000	420.000000	1019.000000	1608034382.853474
1014	11535.801758	-89.943413	-187500.015625	-187500.015625	-187500.015625	-187500.015625	-187500.015625	-187500.015625	460.000000	420.000000	1019.000000	1608034382.853476
1015	11474.826172	-69.379814	-187500.015625	-187500.015625	-187500.015625	-187500.015625	-187500.015625	-187500.015625	460.000000	420.000000	1019.000000	1608034382.853478
1016	11338.771484	-123.739250	-187500.015625	-187500.015625	-187500.015625	-187500.015625	-187500.015625	-187500.015625	459.000000	420.000000	1019.000000	1608034382.853480
1017	11316.241211	-168.330978	-187500.015625	-187500.015625	-187500.015625	-187500.015625	-187500.015625	-187500.015625	460.000000	421.000000	1019.000000	1608034382.853483
1018	11433.430664	-153.981155	-187500.015625	-187500.015625	-187500.015625	-187500.015625	-187500.015625	-187500.015625	460.000000	420.000000	1019.000000	1608034382.853485
1019	11535.376953	-89.384621	-187500.015625	-187500.015625	-187500.015625	-187500.015625	-187500.015625	-187500.015625	460.000000	420.000000	1018.000000	1608034382.853486
1020	11473.664062	-71.033844	-187500.015625	-187500.015625	-187500.015625	-187500.015625	-187500.015625	-187500.015625	459.000000	421.000000	1019.000000	1608034382.853487
1021	11337.207031	-127.002609	-187500.015625	-187500.015625	-187500.015625	-187500.015625	-187500.015625	-187500.015625	459.000000	420.000000	1019.000000	1608034382.853489
1022	11311.323242	-174.365952	-187500.015625	-187500.015625	-187500.015625	-187500.015625	-187500.015625	-187500.015625	460.000000	421.000000	1018.000000	1608034382.853491
1023	11433.565430	-152.707108	-187500.015625	-187500.015625	-187500.015625	-187500.015625	-187500.015625	-187500.015625	460.000000	421.000000	1017.000000	1608034382.853493
1024	11531.755859	-93.653809	-187500.015625	-187500.015625	-187500.015625	-187500.015625	-187500.015625	-187500.015625	460.000000	420.000000	1019.000000	1608034382.853495
1025	11473.574219	-73.023148	-187500.015625	-187500.015625	-187500.015625	-187500.015625	-187500.015625	-187500.015625	459.000000	420.000000	1019.000000	1608034382.853497
1026	11335.329102	-132.791702	-187500.015625	-187500.015625	-187500.015625	-187500.015625	-187500.015625	-187500.015625	459.000000	421.000000	1018.000000	1608034382.853499
1027	11304.125977	-186.525299	-187500.015625	-187500.015625	-187500.015625	-187500.015625	-187500.015625	-187500.015625	460.000000	420.000000	1018.000000	1608034382.853500
1028	11422.545898	-166.431076	-187500.015625	-187500.015625	-187500.015625	-187500.015625	-187500.015625	-187500.015625	460.000000	419.000000	1018.000000	1608034382.853502
1029	11529.565430	-94.704338	-187500.015625	-187500.015625	-187500.015625	-187500.015625	-187500.015625	-187500.015625	459.000000	420.000000	1019.000000	1608034382.853503
1030	11478.939453	-65.289444	-187500.015625	-187500.015625	-187500.015625	-187500.015625	-187500.015625	-187500.015625	459.000000	421.000000	1018.000000	1608034382.853505
1031	11348.740234	-110.462318	-187500.015625	-187500.015625	-187500.015625	-187500.015625	-187500.015625	-187500.015625	460.000000	420.000000	1018.000000	1608034382.853507
1032	11310.407227	-169.381516	-187500.015625	-187500.015625	-187500.015625	-187500.015625	-187500.015625	-187500.015625	460.000000	421.000000	1018.000000	1608034382.853508
1033	11419.170898	-161.491348	-187500.015625	-187500.015625	-187500.015625	-187500.015625	-187500.015625	-187500.015625	460.000000	420.000000	1018.000000	1608034382.853510
1034	11525.229492	-92.625626	-187500.015625	-187500.015625	-187500.015625	-187500.015625	-187500.015625	-187500.015625	460.000000	420.000000	1019.000000	1608034382.853512
1035	11474.916016	-64.484779	-187500.015625	-187500.015625	-187500.015625	-187500.015625	-187500.015625	-187500.015625	459.000000	420.000000	1019.000000	1608034382.853513
1036	11341.185547	-115.647919	-187500.015625	-187500.015625	-187500.015625	-187500.015625	-187500.015625	-187500.015625	459.000000	420.000000	1019.000000	1608034382.853515
1037	11309.535156	-165.693481	-187500.015625	-187500.015625	-187500.015625	-187500.015625	-187500.015625	-187500.015625	460.000000	420.000000	1018.000000	1608034382.853516
1038	11420.199219	-156.663376	-187500.015625	-187500.015625	-187500.015625	-187500.015625	-187500.015625	-187500.015625	460.000000	420.000000	1018.000000	1608034382.853518
1039	11522.905273	-98.682945	-187500.015625	-187500.015625	-187500.015625	-187500.015625	-187500.015625	-187500.015625	460.000000	420.000000	1019.000000	1608034382.853520
1040	11473.664062	-73.045502	-187500.015625	-187500.015625	-187500.015625	-187500.015625	-187500.015625	-187500.015625	459.000000	420.000000	1019.000000	1608034382.853521
1041	11344.560547	-118.665405	-187500.015625	-187500.015625	-187500.015625	-187500.015625	-187500.015625	-187500.015625	459.000000	420.000000	1017.000000	1608034382.853523
1042	11309.826172	-173.069550	-187500.015625	-187500.015625	-187500.015625	-187500.015625	-187500.015625	-187500.015625	460.000000	421.000000	1018.000000	1608034382.853524
1043	11420.086914	-163.592407	-187500.015625	-187500.015625	-187500.015625	-187500.015625	-187500.015625	-187500.015625	460.000000	420.000000	1018.000000	1608034382.853526
1044	11532.046875	-93.027954	-187500.015625	-187500.015625	-187500.015625	-187500.015625	-187500.015625	-187500.015625	460.000000	420.000000	1019.000000	1608034382.853528
1045	11478.983398	-72.643166	-187500.015625	-187500.015625	-187500.015625	-187500.015625	-187500.015625	-187500.015625	459.000000	421.000000	1018.000000	1608034382.853529
1046	11346.258789	-121.057045	-187500.015625	-187500.015625	-187500.015625	-187500.015625	-187500.015625	-187500.015625	459.000000	420.000000	1018.000000	1608034382.853531
1047	11314.363281	-169.135651	-187500.015625	-187500.015625	-187500.015625	-187500.015625	-187500.015625	-187500.015625	460.000000	420.000000	1018.000000	1608034382.853533
1048	11420.579102	-163.681824	-187500.015625	-187500.015625	-187500.015625	-187500.015625	-187500.015625	-187500.015625	460.000000	420.000000	1018.000000	1608034382.853535
1049	11527.978516	-101.342804	-187500.015625	-187500.015625	-187500.015625	-187500.015625	-187500.015625	-187500.015625	460.000000	420.000000	1018.000000	1608034382.853537
1050	11483.275391	-72.062019	-187500.015625	-187500.015625	-187500.015625	-187500.015625	-187500.015625	-187500.015625	459.000000	420.000000	1017.000000	1608034382.853538
1051	11352.428711	-114.418579	-187500.015625	-187500.015625	-187500.015625	-187500.015625	-187500.015625	-187500.015625	459.000000	420.000000	1018.000000	1608034382.853540
1052	11313.088867	-163.927689	-187500.015625	-187500.015625	-187500.015625	-187500.015625	-187500.015625	-187500.015625	460.000000	421.000000	1018.000000	1608034382.853541
1053	11420.131836	-156.618668	-187500.015625	-187500.015625	-187500.015625	-187500.015625	-187500.015625	-187500.015625	460.000000	420.000000	1018.000000	1608034382.853543
1054	11529.945312	-93.676155	-187500.015625	-187500.015625	-187500.015625	-187500.015625	-187500.015625	-187500.015625	460.000000	421.000000	1018.000000	1608034382.853545
1055	11482.515625	-65.781181	-187500.015625	-187500.015625	-187500.015625	-187500.015625	-187500.015625	-187500.015625	459.000000	420.000000	1018.000000	1608034382.853546
1056	11345.543945	-114.910316	-187500.015625	-187500.015625	-187500.015625	-187500.015625	-187500.015625	-187500.015625	459.000000	420.000000	1018.000000	1608034382.853548
1057	11305.624023	-167.906296	-187500.015625	-187500.015625	-187500.015625	-187500.015625	-187500.015625	-187500.015625	460.000000	421.000000	1019.000000	1608034382.853550
1058	11416.935547	-155.590485	-187500.015625	-187500.015625	-187500.015625	-187500.015625	-187500.015625	-187500.015625	460.000000	420.000000	1017.000000	1608034382.853551
1059	11527.867188	-93.899673	-187500.015625	-187500.015625	-187500.015625	-187500.015625	-187500.015625	-187500.015625	460.000000	420.000000	1018.000000	1608034382.853553
1060	11482.291992	-66.183510	-187500.015625	-187500.015625	-187500.015625	-187500.015625	-187500.015625	-187500.015625	459.000000	420.000000	1017.000000	1608034382.853554
1061	11344.605469	-116.162010	-187500.015625	-187500.015625	-187500.015625	-187500.015625	-187500.015625	-187500.015625	459.000000	420.000000	1018.000000	1608034382.853556
1062	11299.767578	-172.488403	-187500.015625	-187500.015625	-187500.015625	-187500.015625	-187500.015625	-187500.015625	460.000000	421.000000	1019.000000	1608034382.853558
1063	11412.688477	-157.579788	-187500.015625	-187500.015625	-187500.015625	-187500.015625	-187500.015625	-187500.015625	460.000000	420.000000	1018.000000	1608034382.853559
1064	11526.972656	-91.709206	-187500.015625	-187500.015625	-187500.015625	-187500.015625	-187500.015625	-187500.015625	460.000000	420.000000	1018.000000	1608034382.853561
1065	11480.391602	-70.340935	-187500.015625	-187500.015625	-187500.015625	-187500.015625	-187500.015625	-187500.015625	459.000000	420.000000	1018.000000	1608034382.853562
1066	11345.252930	-117.369003	-187500.015625	-187500.015625	-187500.015625	-187500.015625	-187500.015625	-187500.015625	459.000000	420.000000	1018.000000	1608034382.853564
1067	11306.227539	-164.642944	-187500.015625	-187500.015625	-187500.015625	-187500.015625	-187500.015625	-187500.015625	460.000000	421.000000	1019.000000	1608034382.853566
1068	11408.687500	-163.324188	-187500.015625	-187500.015625	-187500.015625	-187500.015625	-187500.015625	-187500.015625	460.000000	420.000000	1018.000000	1608034382.853567
1069	11514.299805	-111.311684	-187500.015625	-187500.015625	-187500.015625	-187500.015625	-187500.015625	-187500.015625	460.000000	420.000000	1019.000000	1608034382.853569
1070	11474.737305	-79.527504	-187500.015625	-187500.015625	-187500.015625	-187500.015625	-187500.015625	-187500.015625	460.000000	420.000000	1018.000000	1608034382.853570
1071	11346.997070	-119.268906	-187500.015625	-187500.015625	-187500.015625	-187500.015625	-187500.015625	-187500.015625	459.000000	420.000000	1019.000000	1608034382.853573
1072	11305.333008	-170.297928	-187500.015625	-187500.015625	-187500.015625	-187500.015625	-187500.015625	-187500.015625	460.000000	420.000000	1019.000000	1608034382.853575
1073	11412.957031	-159.725555	-187500.015625	-187500.015625	-187500.015625	-187500.015625	-187500.015625	-187500.015625	460.000000	420.000000	1019.000000	1608034382.853576
1074	11525.810547	-97.185379	-187500.015625	-187500.015625	-187500.015625	-187500.015625	-187500.015625	-187500.015625	460.000000	420.000000	1018.000000	1608034382.853578
1075	11482.805664	-69.715088	-187500.015625	-187500.015625	-187500.015625	-187500.015625	-187500.015625	-187500.015625	459.000000	420.000000	1018.000000	1608034382.853579
1076	11346.594727	-117.301949	-187500.015625	-187500.015625	-187500.015625	-187500.015625	-187500.015625	-187500.015625	459.000000	420.000000	1019.000000	1608034382.853581
1077	11298.650391	-173.047195	-187500.015625	-187500.015625	-187500.015625	-187500.015625	-187500.015625	-187500.015625	460.000000	420.000000	1019.000000	1608034382.853583
1078	11406.564453	-164.218262	-187500.015625	-187500.015625	-187500.015625	-187500.015625	-187500.015625	-187500.015625	460.000000	421.000000	1018.000000	1608034382.853584
1079	11523.486328	-102.214523	-187500.015625	-187500.015625	-187500.015625	-187500.015625	-187500.015625	-187500.015625	460.000000	420.000000	1018.000000	1608034382.853586
1080	11492.215820	-65.267090	-187500.015625	-187500.015625	-187500.015625	-187500.015625	-187500.015625	-187500.015625	459.000000	420.000000	1018.000000	1608034382.853588
1081	11358.351562	-109.143562	-187500.015625	-187500.015625	-187500.015625	-187500.015625	-187500.015625	-187500.015625	459.000000	420.000000	1018.000000	1608034382.853589
1082	11313.000000	-159.166763	-187500.015625	-187500.015625	-187500.015625	-187500.015625	-187500.015625	-187500.015625	460.000000	421.000000	1018.000000	1608034382.853591
1083	11412.040039	-156.037521	-187500.015625	-187500.015625	-187500.015625	-187500.015625	-187500.015625	-187500.015625	460.000000	420.000000	1017.000000	1608034383.332736
1084	11523.575195	-99.442909	-187500.015625	-187500.015625	-187500.015625	-187500.015625	-187500.015625	-187500.015625	460.000000	420.000000	1018.000000	1608034383.332873
1085	11488.818359	-66.921120	-187500.015625	-187500.015625	-187500.015625	-187500.015625	-187500.015625	-187500.015625	459.000000	420.000000	1018.000000	1608034383.332874
1086	11353.367188	-113.010414	-187500.015625	-187500.015625	-187500.015625	-187500.015625	-187500.015625	-187500.015625	459.000000	420.000000	1018.000000	1608034383.332876
1087	11301.444336	-170.767319	-187500.015625	-187500.015625	-187500.015625	-187500.015625	-187500.015625	-187500.015625	460.000000	421.000000	1018.000000	1608034383.332878
1088	11410.207031	-157.870361	-187500.015625	-187500.015625	-187500.015625	-187500.015625	-187500.015625	-187500.015625	460.000000	420.000000	1018.000000	1608034383.332880
1089	11529.655273	-94.704338	-187500.015625	-187500.015625	-187500.015625	-187500.015625	-187500.015625	-187500.015625	460.000000	420.000000	1018.000000	1608034383.332881
1090	11492.238281	-68.508095	-187500.015625	-187500.015625	-187500.015625	-187500.015625	-187500.015625	-187500.015625	459.000000	421.000000	1017.000000	1608034383.332883
1091	11355.155273	-115.022072	-187500.015625	-187500.015625	-187500.015625	-187500.015625	-187500.015625	-187500.015625	459.000000	420.000000	1018.000000	1608034383.332884
1092	11300.549805	-172.264893	-187500.015625	-187500.015625	-187500.015625	-187500.015625	-187500.015625	-187500.015625	460.000000	420.000000	1018.000000	1608034383.332886
1093	11398.316406	-170.789673	-187500.015625	-187500.015625	-187500.015625	-187500.015625	-187500.015625	-187500.015625	460.000000	419.000000	1019.000000	1608034383.332888
1094	11518.725586	-103.577980	-187500.015625	-187500.015625	-187500.015625	-187500.015625	-187500.015625	-187500.015625	460.000000	420.000000	1018.000000	1608034383.332892
1095	11492.796875	-64.864761	-187500.015625	-187500.015625	-187500.015625	-187500.015625	-187500.015625	-187500.015625	460.000000	420.000000	1018.000000	1608034383.332894
1096	11356.027344	-116.810211	-187500.015625	-187500.015625	-187500.015625	-187500.015625	-187500.015625	-187500.015625	459.000000	419.000000	1018.000000	1608034383.332895
1097	11309.222656	-167.548676	-187500.015625	-187500.015625	-187500.015625	-187500.015625	-187500.015625	-187500.015625	460.000000	420.000000	1018.000000	1608034383.332897
1098	11407.055664	-164.642944	-187500.015625	-187500.015625	-187500.015625	-187500.015625	-187500.015625	-187500.015625	460.000000	419.000000	1019.000000	1608034383.332898
1099	11522.078125	-105.991966	-187500.015625	-187500.015625	-187500.015625	-187500.015625	-187500.015625	-187500.015625	460.000000	420.000000	1018.000000	1608034383.332900
1100	11488.729492	-71.838501	-187500.015625	-187500.015625	-187500.015625	-187500.015625	-187500.015625	-187500.015625	460.000000	420.000000	1018.000000	1608034383.332902
1101	11358.351562	-108.540070	-187500.015625	-187500.015625	-187500.015625	-187500.015625	-187500.015625	-187500.015625	459.000000	420.000000	1019.000000	1608034383.332903
1102	11304.908203	-164.285309	-187500.015625	-187500.015625	-187500.015625	-187500.015625	-187500.015625	-187500.015625	460.000000	420.000000	1018.000000	1608034383.332905
1103	11403.368164	-160.284348	-187500.015625	-187500.015625	-187500.015625	-187500.015625	-187500.015625	-187500.015625	460.000000	420.000000	1019.000000	1608034383.332906
1104	11516.802734	-104.337936	-187500.015625	-187500.015625	-187500.015625	-187500.015625	-187500.015625	-187500.015625	460.000000	420.000000	1019.000000	1608034383.332908
1105	11489.511719	-72.576111	-187500.015625	-187500.015625	-187500.015625	-187500.015625	-187500.015625	-187500.015625	459.000000	420.000000	1018.000000	1608034383.332910
1106	11355.155273	-118.017204	-187500.015625	-187500.015625	-187500.015625	-187500.015625	-187500.015625	-187500.015625	459.000000	420.000000	1018.000000	1608034383.332911
1107	11300.661133	-172.153137	-187500.015625	-187500.015625	-187500.015625	-187500.015625	-187500.015625	-187500.015625	460.000000	420.000000	1018.000000	1608034383.332913
1108	11396.729492	-169.828552	-187500.015625	-187500.015625	-187500.015625	-187500.015625	-187500.015625	-187500.015625	460.000000	420.000000	1019.000000	1608034383.332914
1109	11518.032227	-109.143562	-187500.015625	-187500.015625	-187500.015625	-187500.015625	-187500.015625	-187500.015625	459.000000	420.000000	1018.000000	1608034383.332916
1110	11492.886719	-72.442001	-187500.015625	-187500.015625	-187500.015625	-187500.015625	-187500.015625	-187500.015625	459.000000	421.000000	1018.000000	1608034383.332918
1111	11360.295898	-112.339867	-187500.015625	-187500.015625	-187500.015625	-187500.015625	-187500.015625	-187500.015625	459.000000	420.000000	1018.000000	1608034383.332919
1112	11300.884766	-168.845078	-187500.015625	-187500.015625	-187500.015625	-187500.015625	-187500.015625	-187500.015625	460.000000	420.000000	1018.000000	1608034383.332921
1113	11402.384766	-158.719727	-187500.015625	-187500.015625	-187500.015625	-187500.015625	-187500.015625	-187500.015625	460.000000	420.000000	1018.000000	1608034383.332922
1114	11525.319336	-97.453606	-187500.015625	-187500.015625	-187500.015625	-187500.015625	-187500.015625	-187500.015625	460.000000	419.000000	1019.000000	1608034383.332924
1115	11499.211914	-65.043571	-187500.015625	-187500.015625	-187500.015625	-187500.015625	-187500.015625	-187500.015625	459.000000	420.000000	1018.000000	1608034383.332926
1116	11358.664062	-112.697495	-187500.015625	-187500.015625	-187500.015625	-187500.015625	-187500.015625	-187500.015625	459.000000	420.000000	1018.000000	1608034383.332927
1117	11297.107422	-173.203659	-187500.015625	-187500.015625	-187500.015625	-187500.015625	-187500.015625	-187500.015625	460.000000	420.000000	1018.000000	1608034383.332930
1118	11394.046875	-164.330017	-187500.015625	-187500.015625	-187500.015625	-187500.015625	-187500.015625	-187500.015625	460.000000	420.000000	1018.000000	1608034383.332931
1119	11515.909180	-103.287407	-187500.015625	-187500.015625	-187500.015625	-187500.015625	-187500.015625	-187500.015625	459.000000	421.000000	1018.000000	1608034383.332933
1120	11493.736328	-66.541138	-187500.015625	-187500.015625	-187500.015625	-187500.015625	-187500.015625	-187500.015625	459.000000	420.000000	1018.000000	1608034383.332934
1121	11362.888672	-103.600334	-187500.015625	-187500.015625	-187500.015625	-187500.015625	-187500.015625	-187500.015625	459.000000	420.000000	1018.000000	1608034383.332936
1122	11304.640625	-158.339752	-187500.015625	-187500.015625	-187500.015625	-187500.015625	-187500.015625	-187500.015625	460.000000	421.000000	1018.000000	1608034383.332938
1123	11395.969727	-162.854797	-187500.015625	-187500.015625	-187500.015625	-187500.015625	-187500.015625	-187500.015625	460.000000	420.000000	1018.000000	1608034383.332939
1124	11519.216797	-104.740273	-187500.015625	-187500.015625	-187500.015625	-187500.015625	-187500.015625	-187500.015625	459.000000	420.000000	1018.000000	1608034383.332941
1125	11493.937500	-73.000793	-187500.015625	-187500.015625	-187500.015625	-187500.015625	-187500.015625	-187500.015625	459.000000	420.000000	1019.000000	1608034383.332942
1126	11363.626953	-108.651825	-187500.015625	-187500.015625	-187500.015625	-187500.015625	-187500.015625	-187500.015625	459.000000	420.000000	1018.000000	1608034383.332944
1127	11306.472656	-160.351410	-187500.015625	-187500.015625	-187500.015625	-187500.015625	-187500.015625	-187500.015625	460.000000	420.000000	1018.000000	1608034383.332946
1128	11397.377930	-162.072495	-187500.015625	-187500.015625	-187500.015625	-187500.015625	-187500.015625	-187500.015625	460.000000	420.000000	1017.000000	1608034383.332947
1129	11517.943359	-106.595467	-187500.015625	-187500.015625	-187500.015625	-187500.015625	-187500.015625	-187500.015625	460.000000	420.000000	1019.000000	1608034383.332949
1130	11499.368164	-70.273880	-187500.015625	-187500.015625	-187500.015625	-187500.015625	-187500.015625	-187500.015625	459.000000	420.000000	1018.000000	1608034383.332950
1131	11372.522461	-104.561455	-187500.015625	-187500.015625	-187500.015625	-187500.015625	-187500.015625	-187500.015625	459.000000	420.000000	1018.000000	1608034383.332952
1132	11305.690430	-165.380554	-187500.015625	-187500.015625	-187500.015625	-187500.015625	-187500.015625	-187500.015625	460.000000	420.000000	1018.000000	1608034383.332954
1133	11391.320312	-172.913086	-187500.015625	-187500.015625	-187500.015625	-187500.015625	-187500.015625	-187500.015625	460.000000	420.000000	1019.000000	1608034383.332955
1134	11518.389648	-108.964752	-187500.015625	-187500.015625	-187500.015625	-187500.015625	-187500.015625	-187500.015625	460.000000	420.000000	1018.000000	1608034383.332957
1135	11501.894531	-70.072716	-187500.015625	-187500.015625	-187500.015625	-187500.015625	-187500.015625	-187500.015625	459.000000	420.000000	1019.000000	1608034383.332958
1136	11368.611328	-109.322380	-187500.015625	-187500.015625	-187500.015625	-187500.015625	-187500.015625	-187500.015625	459.000000	420.000000	1018.000000	1608034383.332960
1137	11306.160156	-162.541885	-187500.015625	-187500.015625	-187500.015625	-187500.015625	-187500.015625	-187500.015625	460.000000	420.000000	1018.000000	1608034383.332962
1138	11397.333008	-164.039444	-187500.015625	-187500.015625	-187500.015625	-187500.015625	-187500.015625	-187500.015625	460.000000	420.000000	1018.000000	1608034383.332963
1139	11518.278320	-109.635300	-187500.015625	-187500.015625	-187500.015625	-187500.015625	-187500.015625	-187500.015625	460.000000	420.000000	1018.000000	1608034383.332965
1140	11501.939453	-72.084373	-187500.015625	-187500.015625	-187500.015625	-187500.015625	-187500.015625	-187500.015625	460.000000	420.000000	1018.000000	1608034383.332966
1141	11368.611328	-110.685837	-187500.015625	-187500.015625	-187500.015625	-187500.015625	-187500.015625	-187500.015625	459.000000	419.000000	1019.000000	1608034383.332969
1142	11301.868164	-166.051102	-187500.015625	-187500.015625	-187500.015625	-187500.015625	-187500.015625	-187500.015625	460.000000	420.000000	1019.000000	1608034383.332970
1143	11381.239258	-177.048157	-187500.015625	-187500.015625	-187500.015625	-187500.015625	-187500.015625	-187500.015625	460.000000	420.000000	1019.000000	1608034383.332972
1144	11501.738281	-121.191154	-187500.015625	-187500.015625	-187500.015625	-187500.015625	-187500.015625	-187500.015625	460.000000	420.000000	1018.000000	1608034383.332974
1145	11491.679688	-78.521675	-187500.015625	-187500.015625	-187500.015625	-187500.015625	-187500.015625	-187500.015625	460.000000	420.000000	1018.000000	1608034383.332975
1146	11363.670898	-113.345695	-187500.015625	-187500.015625	-187500.015625	-187500.015625	-187500.015625	-187500.015625	459.000000	420.000000	1018.000000	1608034383.332977
1147	11300.102539	-166.274628	-187500.015625	-187500.015625	-187500.015625	-187500.015625	-187500.015625	-187500.015625	460.000000	420.000000	1019.000000	1608034383.332978
1148	11387.274414	-171.370819	-187500.015625	-187500.015625	-187500.015625	-187500.015625	-187500.015625	-187500.015625	460.000000	420.000000	1018.000000	1608034383.332980
1149	11517.920898	-111.915184	-187500.015625	-187500.015625	-187500.015625	-187500.015625	-187500.015625	-187500.015625	460.000000	420.000000	1018.000000	1608034383.332982
1150	11509.359375	-67.099937	-187500.015625	-187500.015625	-187500.015625	-187500.015625	-187500.015625	-187500.015625	459.000000	420.000000	1018.000000	1608034383.332983
1151	11377.395508	-100.001701	-187500.015625	-187500.015625	-187500.015625	-187500.015625	-187500.015625	-187500.015625	459.000000	419.000000	1019.000000	1608034383.332985
1152	11305.400391	-160.530228	-187500.015625	-187500.015625	-187500.015625	-187500.015625	-187500.015625	-187500.015625	460.000000	420.000000	1017.000000	1608034383.332986
1153	11390.336914	-164.218262	-187500.015625	-187500.015625	-187500.015625	-187500.015625	-187500.015625	-187500.015625	460.000000	420.000000	1018.000000	1608034383.332988
1154	11516.668945	-105.366119	-187500.015625	-187500.015625	-187500.015625	-187500.015625	-187500.015625	-187500.015625	460.000000	419.000000	1018.000000	1608034383.332990
1155	11502.341797	-67.994003	-187500.015625	-187500.015625	-187500.015625	-187500.015625	-187500.015625	-187500.015625	459.000000	420.000000	1019.000000	1608034383.332991
1156	11365.817383	-110.462318	-187500.015625	-187500.015625	-187500.015625	-187500.015625	-187500.015625	-187500.015625	459.000000	419.000000	1018.000000	1608034383.332993
1157	11294.179688	-170.856735	-187500.015625	-187500.015625	-187500.015625	-187500.015625	-187500.015625	-187500.015625	460.000000	420.000000	1018.000000	1608034383.332994
1158	11378.378906	-173.114258	-187500.015625	-187500.015625	-187500.015625	-187500.015625	-187500.015625	-187500.015625	460.000000	420.000000	1018.000000	1608034383.332996
1159	11509.539062	-111.177574	-187500.015625	-187500.015625	-187500.015625	-187500.015625	-187500.015625	-187500.015625	460.000000	420.000000	1018.000000	1608034383.332998
1160	11501.715820	-69.178650	-187500.015625	-187500.015625	-187500.015625	-187500.015625	-187500.015625	-187500.015625	459.000000	420.000000	1018.000000	1608034383.332999
1161	11365.325195	-112.943359	-187500.015625	-187500.015625	-187500.015625	-187500.015625	-187500.015625	-187500.015625	459.000000	420.000000	1018.000000	1608034383.333001
1162	11291.810547	-173.270721	-187500.015625	-187500.015625	-187500.015625	-187500.015625	-187500.015625	-187500.015625	460.000000	420.000000	1018.000000	1608034383.333002
1163	11374.422852	-177.584610	-187500.015625	-187500.015625	-187500.015625	-187500.015625	-187500.015625	-187500.015625	460.000000	420.000000	1017.000000	1608034383.333004
1164	11506.499023	-117.927803	-187500.015625	-187500.015625	-187500.015625	-187500.015625	-187500.015625	-187500.015625	460.000000	420.000000	1018.000000	1608034383.333006
1165	11505.649414	-70.251534	-187500.015625	-187500.015625	-187500.015625	-187500.015625	-187500.015625	-187500.015625	459.000000	420.000000	1019.000000	1608034383.333008
1166	11374.422852	-104.516754	-187500.015625	-187500.015625	-187500.015625	-187500.015625	-187500.015625	-187500.015625	459.000000	419.000000	1019.000000	1608034383.333009
1167	11300.326172	-164.374725	-187500.015625	-187500.015625	-187500.015625	-187500.015625	-187500.015625	-187500.015625	460.000000	420.000000	1019.000000	1608034383.333011
1168	11378.221680	-174.544769	-187500.015625	-187500.015625	-187500.015625	-187500.015625	-187500.015625	-187500.015625	460.000000	419.000000	1018.000000	1608034383.333013
1169	11501.715820	-121.593483	-187500.015625	-187500.015625	-187500.015625	-187500.015625	-187500.015625	-187500.015625	460.000000	419.000000	1018.000000	1608034383.333014
1170	11496.216797	-79.885132	-187500.015625	-187500.015625	-187500.015625	-187500.015625	-187500.015625	-187500.015625	460.000000	420.000000	1019.000000	1608034383.333016
1171	11370.175781	-111.445793	-187500.015625	-187500.015625	-187500.015625	-187500.015625	-187500.015625	-187500.015625	459.000000	419.000000	1019.000000	1608034383.333018
1172	11300.974609	-166.095810	-187500.015625	-187500.015625	-187500.015625	-187500.015625	-187500.015625	-187500.015625	460.000000	420.000000	1019.000000	1608034383.333019
1173	11377.775391	-176.534073	-187500.015625	-187500.015625	-187500.015625	-187500.015625	-187500.015625	-187500.015625	460.000000	420.000000	1018.000000	1608034383.333021
1174	11504.867188	-121.615837	-187500.015625	-187500.015625	-187500.015625	-187500.015625	-187500.015625	-187500.015625	460.000000	420.000000	1019.000000	1608034383.333022
1175	11502.073242	-79.035767	-187500.015625	-187500.015625	-187500.015625	-187500.015625	-187500.015625	-187500.015625	460.000000	419.000000	1018.000000	1608034383.333024
1176	11374.199219	-110.395264	-187500.015625	-187500.015625	-187500.015625	-187500.015625	-187500.015625	-187500.015625	460.000000	419.000000	1019.000000	1608034383.333026
1177	11295.945312	-172.399002	-187500.015625	-187500.015625	-187500.015625	-187500.015625	-187500.015625	-187500.015625	460.000000	420.000000	1018.000000	1608034383.333027
1178	11367.515625	-187.553482	-187500.015625	-187500.015625	-187500.015625	-187500.015625	-187500.015625	-187500.015625	460.000000	419.000000	1019.000000	1608034383.333029
1179	11496.932617	-130.623596	-187500.015625	-187500.015625	-187500.015625	-187500.015625	-187500.015625	-187500.015625	460.000000	419.000000	1019.000000	1608034383.333030
1180	11496.038086	-86.233025	-187500.015625	-187500.015625	-187500.015625	-187500.015625	-187500.015625	-187500.015625	460.000000	419.000000	1019.000000	1608034383.333032
1181	11374.556641	-112.585732	-187500.015625	-187500.015625	-187500.015625	-187500.015625	-187500.015625	-187500.015625	459.000000	419.000000	1018.000000	1608034383.333034
1182	11302.785156	-169.135651	-187500.015625	-187500.015625	-187500.015625	-187500.015625	-187500.015625	-187500.015625	460.000000	420.000000	1019.000000	1608034383.333035
1183	11377.283203	-181.518509	-187500.015625	-187500.015625	-187500.015625	-187500.015625	-187500.015625	-187500.015625	460.000000	419.000000	1019.000000	1608034383.333037
1184	11510.007812	-124.007477	-187500.015625	-187500.015625	-187500.015625	-187500.015625	-187500.015625	-187500.015625	460.000000	419.000000	1019.000000	1608034383.333038
1185	11510.276367	-81.405052	-187500.015625	-187500.015625	-187500.015625	-187500.015625	-187500.015625	-187500.015625	459.000000	420.000000	1018.000000	1608034383.333040
1186	11378.378906	-117.950150	-187500.015625	-187500.015625	-187500.015625	-187500.015625	-187500.015625	-187500.015625	459.000000	420.000000	1018.000000	1608034383.333042
1187	11303.298828	-174.231842	-187500.015625	-187500.015625	-187500.015625	-187500.015625	-187500.015625	-187500.015625	459.000000	421.000000	1018.000000	1608034383.333044
1188	11381.619141	-183.932495	-187500.015625	-187500.015625	-187500.015625	-187500.015625	-187500.015625	-187500.015625	460.000000	420.000000	1019.000000	1608034383.333045
1189	11517.272461	-121.459373	-187500.015625	-187500.015625	-187500.015625	-187500.015625	-187500.015625	-187500.015625	460.000000	420.000000	1018.000000	1608034383.333047
1190	11518.099609	-76.241798	-187500.015625	-187500.015625	-187500.015625	-187500.015625	-187500.015625	-187500.015625	459.000000	420.000000	1018.000000	1608034383.333049
1191	11388.213867	-107.713051	-187500.015625	-187500.015625	-187500.015625	-187500.015625	-187500.015625	-187500.015625	459.000000	419.000000	1018.000000	1608034383.333050
1192	11303.388672	-174.321243	-187500.015625	-187500.015625	-187500.015625	-187500.015625	-187500.015625	-187500.015625	460.000000	420.000000	1018.000000	1608034383.333052
1193	11375.316406	-184.893631	-187500.015625	-187500.015625	-187500.015625	-187500.015625	-187500.015625	-187500.015625	460.000000	420.000000	1018.000000	1608034383.333054
1194	11509.627930	-122.755775	-187500.015625	-187500.015625	-187500.015625	-187500.015625	-187500.015625	-187500.015625	460.000000	419.000000	1019.000000	1608034383.333055
1195	11514.657227	-75.191269	-187500.015625	-187500.015625	-187500.015625	-187500.015625	-187500.015625	-187500.015625	460.000000	420.000000	1018.000000	1608034383.333057
1196	11388.280273	-106.148430	-187500.015625	-187500.015625	-187500.015625	-187500.015625	-187500.015625	-187500.015625	460.000000	419.000000	1019.000000	1608034383.333058
1197	11306.987305	-165.604065	-187500.015625	-187500.015625	-187500.015625	-187500.015625	-187500.015625	-187500.015625	460.000000	420.000000	1018.000000	1608034383.333060
1198	11367.291992	-188.067566	-187500.015625	-187500.015625	-187500.015625	-187500.015625	-187500.015625	-187500.015625	460.000000	419.000000	1019.000000	1608034383.333062
1199	11500.151367	-132.232910	-187500.015625	-187500.015625	-187500.015625	-187500.015625	-187500.015625	-187500.015625	460.000000	420.000000	1019.000000	1608034383.333063
1200	11507.527344	-83.103783	-187500.015625	-187500.015625	-187500.015625	-187500.015625	-187500.015625	-187500.015625	459.000000	420.000000	1019.000000	1608034383.333065
1201	11385.330078	-104.382645	-187500.015625	-187500.015625	-187500.015625	-187500.015625	-187500.015625	-187500.015625	459.000000	419.000000	1019.000000	1608034383.333066
1202	11304.528320	-160.351410	-187500.015625	-187500.015625	-187500.015625	-187500.015625	-187500.015625	-187500.015625	460.000000	420.000000	1019.000000	1608034383.333068
1203	11374.199219	-172.711929	-187500.015625	-187500.015625	-187500.015625	-187500.015625	-187500.015625	-187500.015625	460.000000	419.000000	1018.000000	1608034383.811893
1204	11508.935547	-118.955978	-187500.015625	-187500.015625	-187500.015625	-187500.015625	-187500.015625	-187500.015625	460.000000	419.000000	1019.000000	1608034383.812034
1205	11519.060547	-71.011490	-187500.015625	-187500.015625	-187500.015625	-187500.015625	-187500.015625	-187500.015625	460.000000	420.000000	1019.000000	1608034383.812036
1206	11386.604492	-106.394302	-187500.015625	-187500.015625	-187500.015625	-187500.015625	-187500.015625	-187500.015625	459.000000	419.000000	1019.000000	1608034383.812038
1207	11298.426758	-172.689575	-187500.015625	-187500.015625	-187500.015625	-187500.015625	-187500.015625	-187500.015625	460.000000	420.000000	1018.000000	1608034383.812039
1208	11366.464844	-184.781860	-187500.015625	-187500.015625	-187500.015625	-187500.015625	-187500.015625	-187500.015625	460.000000	420.000000	1018.000000	1608034383.812041
1209	11501.447266	-129.193085	-187500.015625	-187500.015625	-187500.015625	-187500.015625	-187500.015625	-187500.015625	460.000000	419.000000	1019.000000	1608034383.812043
1210	11508.309570	-85.853050	-187500.015625	-187500.015625	-187500.015625	-187500.015625	-187500.015625	-187500.015625	459.000000	420.000000	1018.000000	1608034383.812048
1211	11380.792969	-116.609047	-187500.015625	-187500.015625	-187500.015625	-187500.015625	-187500.015625	-187500.015625	459.000000	419.000000	1019.000000	1608034383.812049
1212	11298.090820	-173.404831	-187500.015625	-187500.015625	-187500.015625	-187500.015625	-187500.015625	-187500.015625	460.000000	420.000000	1018.000000	1608034383.812051
1213	11364.163086	-187.128799	-187500.015625	-187500.015625	-187500.015625	-187500.015625	-187500.015625	-187500.015625	460.000000	419.000000	1019.000000	1608034383.812052
1214	11497.401367	-134.646896	-187500.015625	-187500.015625	-187500.015625	-187500.015625	-187500.015625	-187500.015625	460.000000	419.000000	1019.000000	1608034383.812054
1215	11515.372070	-80.220406	-187500.015625	-187500.015625	-187500.015625	-187500.015625	-187500.015625	-187500.015625	459.000000	420.000000	1019.000000	1608034383.812056
1216	11395.522461	-100.314629	-187500.015625	-187500.015625	-187500.015625	-187500.015625	-187500.015625	-187500.015625	460.000000	419.000000	1019.000000	1608034383.812057
1217	11304.707031	-165.626419	-187500.015625	-187500.015625	-187500.015625	-187500.015625	-187500.015625	-187500.015625	460.000000	420.000000	1019.000000	1608034383.812059
1218	11362.151367	-187.441727	-187500.015625	-187500.015625	-187500.015625	-187500.015625	-187500.015625	-187500.015625	460.000000	419.000000	1019.000000	1608034383.812061
1219	11495.524414	-135.585678	-187500.015625	-187500.015625	-187500.015625	-187500.015625	-187500.015625	-187500.015625	460.000000	419.000000	1019.000000	1608034383.812062
1220	11505.068359	-88.490555	-187500.015625	-187500.015625	-187500.015625	-187500.015625	-187500.015625	-187500.015625	460.000000	420.000000	1019.000000	1608034383.812064
1221	11382.692383	-108.607124	-187500.015625	-187500.015625	-187500.015625	-187500.015625	-187500.015625	-187500.015625	460.000000	419.000000	1019.000000	1608034383.812065
1222	11295.029297	-170.186172	-187500.015625	-187500.015625	-187500.015625	-187500.015625	-187500.015625	-187500.015625	460.000000	420.000000	1017.000000	1608034383.812067
1223	11358.977539	-187.106445	-187500.015625	-187500.015625	-187500.015625	-187500.015625	-187500.015625	-187500.015625	460.000000	419.000000	1019.000000	1608034383.812068
1224	11490.897461	-137.932617	-187500.015625	-187500.015625	-187500.015625	-187500.015625	-187500.015625	-187500.015625	460.000000	419.000000	1019.000000	1608034383.812070
1225	11507.437500	-88.669365	-187500.015625	-187500.015625	-187500.015625	-187500.015625	-187500.015625	-187500.015625	459.000000	420.000000	1019.000000	1608034383.812072
1226	11381.575195	-116.452583	-187500.015625	-187500.015625	-187500.015625	-187500.015625	-187500.015625	-187500.015625	459.000000	419.000000	1018.000000	1608034383.812073
1227	11295.587891	-173.203659	-187500.015625	-187500.015625	-187500.015625	-187500.015625	-187500.015625	-187500.015625	460.000000	419.000000	1019.000000	1608034383.812075
1228	11356.093750	-190.056870	-187500.015625	-187500.015625	-187500.015625	-187500.015625	-187500.015625	-187500.015625	460.000000	420.000000	1018.000000	1608034383.812076
1229	11497.692383	-130.824753	-187500.015625	-187500.015625	-187500.015625	-187500.015625	-187500.015625	-187500.015625	460.000000	419.000000	1018.000000	1608034383.812078
1230	11514.768555	-78.834602	-187500.015625	-187500.015625	-187500.015625	-187500.015625	-187500.015625	-187500.015625	459.000000	420.000000	1019.000000	1608034383.812080
1231	11391.186523	-105.701393	-187500.015625	-187500.015625	-187500.015625	-187500.015625	-187500.015625	-187500.015625	459.000000	419.000000	1018.000000	1608034383.812081
1232	11301.354492	-169.426224	-187500.015625	-187500.015625	-187500.015625	-187500.015625	-187500.015625	-187500.015625	460.000000	419.000000	1018.000000	1608034383.812083
1233	11358.865234	-191.152115	-187500.015625	-187500.015625	-187500.015625	-187500.015625	-187500.015625	-187500.015625	460.000000	420.000000	1018.000000	1608034383.812084
1234	11497.177734	-134.669250	-187500.015625	-187500.015625	-187500.015625	-187500.015625	-187500.015625	-187500.015625	460.000000	419.000000	1017.000000	1608034383.812087
1235	11514.903320	-84.333130	-187500.015625	-187500.015625	-187500.015625	-187500.015625	-187500.015625	-187500.015625	459.000000	420.000000	1019.000000	1608034383.812088
1236	11395.120117	-105.701393	-187500.015625	-187500.015625	-187500.015625	-187500.015625	-187500.015625	-187500.015625	459.000000	419.000000	1018.000000	1608034383.812090
1237	11306.160156	-163.592407	-187500.015625	-187500.015625	-187500.015625	-187500.015625	-187500.015625	-187500.015625	460.000000	420.000000	1018.000000	1608034383.812092
1238	11357.614258	-184.915970	-187500.015625	-187500.015625	-187500.015625	-187500.015625	-187500.015625	-187500.015625	460.000000	420.000000	1018.000000	1608034383.812093
1239	11488.974609	-139.184311	-187500.015625	-187500.015625	-187500.015625	-187500.015625	-187500.015625	-187500.015625	460.000000	419.000000	1018.000000	1608034383.812095
1240	11513.115234	-88.177628	-187500.015625	-187500.015625	-187500.015625	-187500.015625	-187500.015625	-187500.015625	459.000000	420.000000	1018.000000	1608034383.812096
1241	11397.802734	-105.477875	-187500.015625	-187500.015625	-187500.015625	-187500.015625	-187500.015625	-187500.015625	459.000000	420.000000	1018.000000	1608034383.812098
1242	11306.652344	-163.547714	-187500.015625	-187500.015625	-187500.015625	-187500.015625	-187500.015625	-187500.015625	459.000000	420.000000	1017.000000	1608034383.812100
1243	11358.261719	-188.447556	-187500.015625	-187500.015625	-187500.015625	-187500.015625	-187500.015625	-187500.015625	460.000000	420.000000	1018.000000	1608034383.812101
1244	11494.853516	-133.596375	-187500.015625	-187500.015625	-187500.015625	-187500.015625	-187500.015625	-187500.015625	460.000000	419.000000	1018.000000	1608034383.812103
1245	11520.043945	-80.287460	-187500.015625	-187500.015625	-187500.015625	-187500.015625	-187500.015625	-187500.015625	460.000000	420.000000	1019.000000	1608034383.812104
1246	11392.974609	-111.177574	-187500.015625	-187500.015625	-187500.015625	-187500.015625	-187500.015625	-187500.015625	459.000000	420.000000	1019.000000	1608034383.812106
1247	11301.824219	-168.152161	-187500.015625	-187500.015625	-187500.015625	-187500.015625	-187500.015625	-187500.015625	460.000000	420.000000	1019.000000	1608034383.812107
1248	11359.223633	-181.518509	-187500.015625	-187500.015625	-187500.015625	-187500.015625	-187500.015625	-187500.015625	460.000000	420.000000	1018.000000	1608034383.812109
1249	11492.864258	-133.238739	-187500.015625	-187500.015625	-187500.015625	-187500.015625	-187500.015625	-187500.015625	460.000000	419.000000	1018.000000	1608034383.812110
1250	11518.613281	-78.208748	-187500.015625	-187500.015625	-187500.015625	-187500.015625	-187500.015625	-187500.015625	459.000000	420.000000	1018.000000	1608034383.812112
1251	11398.628906	-102.818024	-187500.015625	-187500.015625	-187500.015625	-187500.015625	-187500.015625	-187500.015625	459.000000	420.000000	1018.000000	1608034383.812114
1252	11300.102539	-170.588501	-187500.015625	-187500.015625	-187500.015625	-187500.015625	-187500.015625	-187500.015625	459.000000	420.000000	1018.000000	1608034383.812115
1253	11347.488281	-195.443649	-187500.015625	-187500.015625	-187500.015625	-187500.015625	-187500.015625	-187500.015625	460.000000	420.000000	1018.000000	1608034383.812117
1254	11483.610352	-142.939407	-187500.015625	-187500.015625	-187500.015625	-187500.015625	-187500.015625	-187500.015625	460.000000	420.000000	1018.000000	1608034383.812118
1255	11520.959961	-78.924004	-187500.015625	-187500.015625	-187500.015625	-187500.015625	-187500.015625	-187500.015625	459.000000	420.000000	1018.000000	1608034383.812120
1256	11405.826172	-95.151375	-187500.015625	-187500.015625	-187500.015625	-187500.015625	-187500.015625	-187500.015625	459.000000	419.000000	1018.000000	1608034383.812122
1257	11305.869141	-160.977264	-187500.015625	-187500.015625	-187500.015625	-187500.015625	-187500.015625	-187500.015625	459.000000	420.000000	1018.000000	1608034383.812124
1258	11354.461914	-185.921799	-187500.015625	-187500.015625	-187500.015625	-187500.015625	-187500.015625	-187500.015625	460.000000	420.000000	1018.000000	1608034383.812125
1259	11489.444336	-139.161957	-187500.015625	-187500.015625	-187500.015625	-187500.015625	-187500.015625	-187500.015625	460.000000	419.000000	1018.000000	1608034383.812127
1260	11519.574219	-84.869568	-187500.015625	-187500.015625	-187500.015625	-187500.015625	-187500.015625	-187500.015625	459.000000	420.000000	1018.000000	1608034383.812129
1261	11401.713867	-103.466225	-187500.015625	-187500.015625	-187500.015625	-187500.015625	-187500.015625	-187500.015625	459.000000	419.000000	1018.000000	1608034383.812130
1262	11305.646484	-161.759567	-187500.015625	-187500.015625	-187500.015625	-187500.015625	-187500.015625	-187500.015625	459.000000	420.000000	1018.000000	1608034383.812132
1263	11354.037109	-185.385361	-187500.015625	-187500.015625	-187500.015625	-187500.015625	-187500.015625	-187500.015625	460.000000	420.000000	1018.000000	1608034383.812133
1264	11491.411133	-138.156128	-187500.015625	-187500.015625	-187500.015625	-187500.015625	-187500.015625	-187500.015625	460.000000	419.000000	1018.000000	1608034383.812135
1265	11525.855469	-80.421577	-187500.015625	-187500.015625	-187500.015625	-187500.015625	-187500.015625	-187500.015625	459.000000	420.000000	1018.000000	1608034383.812136
1266	11407.346680	-100.582848	-187500.015625	-187500.015625	-187500.015625	-187500.015625	-187500.015625	-187500.015625	459.000000	419.000000	1018.000000	1608034383.812138
1267	11308.059570	-160.954910	-187500.015625	-187500.015625	-187500.015625	-187500.015625	-187500.015625	-187500.015625	459.000000	420.000000	1018.000000	1608034383.812140
1268	11351.131836	-188.514603	-187500.015625	-187500.015625	-187500.015625	-187500.015625	-187500.015625	-187500.015625	460.000000	420.000000	1018.000000	1608034383.812141
1269	11492.551758	-133.886948	-187500.015625	-187500.015625	-187500.015625	-187500.015625	-187500.015625	-187500.015625	460.000000	419.000000	1018.000000	1608034383.812143
1270	11527.643555	-74.855988	-187500.015625	-187500.015625	-187500.015625	-187500.015625	-187500.015625	-187500.015625	459.000000	420.000000	1018.000000	1608034383.812145
1271	11407.570312	-95.285484	-187500.015625	-187500.015625	-187500.015625	-187500.015625	-187500.015625	-187500.015625	459.000000	419.000000	1018.000000	1608034383.812146
1272	11300.639648	-163.748871	-187500.015625	-187500.015625	-187500.015625	-187500.015625	-187500.015625	-187500.015625	459.000000	420.000000	1017.000000	1608034383.812148
1273	11343.755859	-191.286224	-187500.015625	-187500.015625	-187500.015625	-187500.015625	-187500.015625	-187500.015625	460.000000	420.000000	1018.000000	1608034383.812149
1274	11480.951172	-142.760590	-187500.015625	-187500.015625	-187500.015625	-187500.015625	-187500.015625	-187500.015625	460.000000	419.000000	1018.000000	1608034383.812151
1275	11515.708008	-85.495422	-187500.015625	-187500.015625	-187500.015625	-187500.015625	-187500.015625	-187500.015625	460.000000	420.000000	1019.000000	1608034383.812152
1276	11400.685547	-101.387512	-187500.015625	-187500.015625	-187500.015625	-187500.015625	-187500.015625	-187500.015625	459.000000	419.000000	1018.000000	1608034383.812154
1277	11299.991211	-164.933517	-187500.015625	-187500.015625	-187500.015625	-187500.015625	-187500.015625	-187500.015625	460.000000	419.000000	1018.000000	1608034383.812155
1278	11343.979492	-187.732300	-187500.015625	-187500.015625	-187500.015625	-187500.015625	-187500.015625	-187500.015625	460.000000	420.000000	1018.000000	1608034383.812157
1279	11478.849609	-139.497238	-187500.015625	-187500.015625	-187500.015625	-187500.015625	-187500.015625	-187500.015625	460.000000	419.000000	1019.000000	1608034383.812159
1280	11520.267578	-77.649956	-187500.015625	-187500.015625	-187500.015625	-187500.015625	-187500.015625	-187500.015625	460.000000	420.000000	1019.000000	1608034383.812161
1281	11411.973633	-90.323395	-187500.015625	-187500.015625	-187500.015625	-187500.015625	-187500.015625	-187500.015625	459.000000	419.000000	1018.000000	1608034383.812163
1282	11312.374023	-151.298950	-187500.015625	-187500.015625	-187500.015625	-187500.015625	-187500.015625	-187500.015625	459.000000	420.000000	1019.000000	1608034383.812164
1283	11354.171875	-178.210449	-187500.015625	-187500.015625	-187500.015625	-187500.015625	-187500.015625	-187500.015625	460.000000	420.000000	1018.000000	1608034383.812166
1284	11489.690430	-133.439911	-187500.015625	-187500.015625	-187500.015625	-187500.015625	-187500.015625	-187500.015625	460.000000	419.000000	1019.000000	1608034383.812167
1285	11525.989258	-80.510979	-187500.015625	-187500.015625	-187500.015625	-187500.015625	-187500.015625	-187500.015625	459.000000	420.000000	1018.000000	1608034383.812169
1286	11416.041016	-92.357407	-187500.015625	-187500.015625	-187500.015625	-187500.015625	-187500.015625	-187500.015625	459.000000	418.000000	1018.000000	1608034383.812171
1287	11313.111328	-153.087097	-187500.015625	-187500.015625	-187500.015625	-187500.015625	-187500.015625	-187500.015625	459.000000	420.000000	1018.000000	1608034383.812172
1288	11351.355469	-180.512680	-187500.015625	-187500.015625	-187500.015625	-187500.015625	-187500.015625	-187500.015625	460.000000	420.000000	1018.000000	1608034383.812174
1289	11493.221680	-126.086189	-187500.015625	-187500.015625	-187500.015625	-187500.015625	-187500.015625	-187500.015625	460.000000	419.000000	1018.000000	1608034383.812175
1290	11538.215820	-68.843369	-187500.015625	-187500.015625	-187500.015625	-187500.015625	-187500.015625	-187500.015625	459.000000	420.000000	1018.000000	1608034383.812177
1291	11426.501953	-86.054214	-187500.015625	-187500.015625	-187500.015625	-187500.015625	-187500.015625	-187500.015625	459.000000	419.000000	1018.000000	1608034383.812178
1292	11318.386719	-149.443756	-187500.015625	-187500.015625	-187500.015625	-187500.015625	-187500.015625	-187500.015625	460.000000	419.000000	1018.000000	1608034383.812180
1293	11357.770508	-171.169647	-187500.015625	-187500.015625	-187500.015625	-187500.015625	-187500.015625	-187500.015625	460.000000	420.000000	1018.000000	1608034383.812182
1294	11495.188477	-125.326225	-187500.015625	-187500.015625	-187500.015625	-187500.015625	-187500.015625	-187500.015625	460.000000	419.000000	1019.000000	1608034383.812183
1295	11532.494141	-75.750061	-187500.015625	-187500.015625	-187500.015625	-187500.015625	-187500.015625	-187500.015625	460.000000	420.000000	1018.000000	1608034383.812185
1296	11423.171875	-89.406975	-187500.015625	-187500.015625	-187500.015625	-187500.015625	-187500.015625	-187500.015625	459.000000	419.000000	1019.000000	1608034383.812186
1297	11319.056641	-149.533173	-187500.015625	-187500.015625	-187500.015625	-187500.015625	-187500.015625	-187500.015625	460.000000	419.000000	1018.000000	1608034383.812188
1298	11351.846680	-181.853790	-187500.015625	-187500.015625	-187500.015625	-187500.015625	-187500.015625	-187500.015625	460.000000	419.000000	1018.000000	1608034383.812190
1299	11483.610352	-141.307724	-187500.015625	-187500.015625	-187500.015625	-187500.015625	-187500.015625	-187500.015625	460.000000	419.000000	1019.000000	1608034383.812191
1300	11533.052734	-75.258324	-187500.015625	-187500.015625	-187500.015625	-187500.015625	-187500.015625	-187500.015625	460.000000	419.000000	1017.000000	1608034383.812193
1301	11428.178711	-77.940529	-187500.015625	-187500.015625	-187500.015625	-187500.015625	-187500.015625	-187500.015625	459.000000	419.000000	1019.000000	1608034383.812194
1302	11318.319336	-144.995758	-187500.015625	-187500.015625	-187500.015625	-187500.015625	-187500.015625	-187500.015625	459.000000	419.000000	1018.000000	1608034383.812196
1303	11349.857422	-176.891693	-187500.015625	-187500.015625	-187500.015625	-187500.015625	-187500.015625	-187500.015625	460.000000	419.000000	1019.000000	1608034383.812198
1304	11484.750977	-135.518616	-187500.015625	-187500.015625	-187500.015625	-187500.015625	-187500.015625	-187500.015625	460.000000	419.000000	1018.000000	1608034383.812200
1305	11530.683594	-82.075600	-187500.015625	-187500.015625	-187500.015625	-187500.015625	-187500.015625	-187500.015625	460.000000	420.000000	1018.000000	1608034383.812201
1306	11423.775391	-94.279655	-187500.015625	-187500.015625	-187500.015625	-187500.015625	-187500.015625	-187500.015625	459.000000	419.000000	1018.000000	1608034383.812203
1307	11318.900391	-151.634232	-187500.015625	-187500.015625	-187500.015625	-187500.015625	-187500.015625	-187500.015625	459.000000	419.000000	1018.000000	1608034383.812204
1308	11350.774414	-180.691498	-187500.015625	-187500.015625	-187500.015625	-187500.015625	-187500.015625	-187500.015625	460.000000	419.000000	1019.000000	1608034383.812206
1309	11488.840820	-133.529312	-187500.015625	-187500.015625	-187500.015625	-187500.015625	-187500.015625	-187500.015625	460.000000	419.000000	1020.000000	1608034383.812208
1310	11527.978516	-85.070740	-187500.015625	-187500.015625	-187500.015625	-187500.015625	-187500.015625	-187500.015625	460.000000	419.000000	1018.000000	1608034383.812209
1311	11421.316406	-95.129021	-187500.015625	-187500.015625	-187500.015625	-187500.015625	-187500.015625	-187500.015625	459.000000	419.000000	1019.000000	1608034383.812211
1312	11319.951172	-149.555511	-187500.015625	-187500.015625	-187500.015625	-187500.015625	-187500.015625	-187500.015625	460.000000	420.000000	1019.000000	1608034383.812212
1313	11351.624023	-178.612778	-187500.015625	-187500.015625	-187500.015625	-187500.015625	-187500.015625	-187500.015625	460.000000	419.000000	1018.000000	1608034383.812214
1314	11483.051758	-139.005493	-187500.015625	-187500.015625	-187500.015625	-187500.015625	-187500.015625	-187500.015625	460.000000	419.000000	1018.000000	1608034383.812215
1315	11526.972656	-85.361305	-187500.015625	-187500.015625	-187500.015625	-187500.015625	-187500.015625	-187500.015625	460.000000	420.000000	1017.000000	1608034383.812217
1316	11426.233398	-87.708244	-187500.015625	-187500.015625	-187500.015625	-187500.015625	-187500.015625	-187500.015625	459.000000	419.000000	1018.000000	1608034383.812219
1317	11318.676758	-148.013245	-187500.015625	-187500.015625	-187500.015625	-187500.015625	-187500.015625	-187500.015625	459.000000	419.000000	1019.000000	1608034383.812220
1318	11341.945312	-183.105484	-187500.015625	-187500.015625	-187500.015625	-187500.015625	-187500.015625	-187500.015625	460.000000	420.000000	1018.000000	1608034383.812222
1319	11479.319336	-134.110458	-187500.015625	-187500.015625	-187500.015625	-187500.015625	-187500.015625	-187500.015625	460.000000	419.000000	1017.000000	1608034383.812223
1320	11529.587891	-72.754929	-187500.015625	-187500.015625	-187500.015625	-187500.015625	-187500.015625	-187500.015625	459.000000	419.000000	1018.000000	1608034383.812225
1321	11423.998047	-86.076569	-187500.015625	-187500.015625	-187500.015625	-187500.015625	-187500.015625	-187500.015625	459.000000	419.000000	1018.000000	1608034383.812226
1322	11319.928711	-141.687698	-187500.015625	-187500.015625	-187500.015625	-187500.015625	-187500.015625	-187500.015625	459.000000	420.000000	1018.000000	1608034383.812228
1323	11348.963867	-173.784805	-187500.015625	-187500.015625	-187500.015625	-187500.015625	-187500.015625	-187500.015625	460.000000	419.000000	1018.000000	1608034384.291507
1324	11482.336914	-133.976349	-187500.015625	-187500.015625	-187500.015625	-187500.015625	-187500.015625	-187500.015625	460.000000	419.000000	1018.000000	1608034384.291604
1325	11532.471680	-76.264153	-187500.015625	-187500.015625	-187500.015625	-187500.015625	-187500.015625	-187500.015625	459.000000	420.000000	1018.000000	1608034384.291606
1326	11428.960938	-84.154312	-187500.015625	-187500.015625	-187500.015625	-187500.015625	-187500.015625	-187500.015625	459.000000	420.000000	1018.000000	1608034384.291608
1327	11320.219727	-141.531235	-187500.015625	-187500.015625	-187500.015625	-187500.015625	-187500.015625	-187500.015625	460.000000	419.000000	1019.000000	1608034384.291614
1328	11343.867188	-174.075378	-187500.015625	-187500.015625	-187500.015625	-187500.015625	-187500.015625	-187500.015625	460.000000	419.000000	1018.000000	1608034384.291616
1329	11474.468750	-137.351471	-187500.015625	-187500.015625	-187500.015625	-187500.015625	-187500.015625	-187500.015625	460.000000	419.000000	1018.000000	1608034384.291618
1330	11529.074219	-80.376869	-187500.015625	-187500.015625	-187500.015625	-187500.015625	-187500.015625	-187500.015625	460.000000	419.000000	1018.000000	1608034384.291619
1331	11431.531250	-85.651878	-187500.015625	-187500.015625	-187500.015625	-187500.015625	-187500.015625	-187500.015625	460.000000	419.000000	1019.000000	1608034384.291621
1332	11322.342773	-143.185272	-187500.015625	-187500.015625	-187500.015625	-187500.015625	-187500.015625	-187500.015625	460.000000	419.000000	1018.000000	1608034384.291623
1333	11344.470703	-176.444672	-187500.015625	-187500.015625	-187500.015625	-187500.015625	-187500.015625	-187500.015625	460.000000	419.000000	1019.000000	1608034384.291624
1334	11478.804688	-135.272751	-187500.015625	-187500.015625	-187500.015625	-187500.015625	-187500.015625	-187500.015625	460.000000	419.000000	1018.000000	1608034384.291626
1335	11536.583984	-72.330246	-187500.015625	-187500.015625	-187500.015625	-187500.015625	-187500.015625	-187500.015625	460.000000	419.000000	1019.000000	1608034384.291628
1336	11436.336914	-79.236931	-187500.015625	-187500.015625	-187500.015625	-187500.015625	-187500.015625	-187500.015625	459.000000	419.000000	1019.000000	1608034384.291629
1337	11315.882812	-150.337830	-187500.015625	-187500.015625	-187500.015625	-187500.015625	-187500.015625	-187500.015625	460.000000	419.000000	1018.000000	1608034384.291631
1338	11335.776367	-186.212372	-187500.015625	-187500.015625	-187500.015625	-187500.015625	-187500.015625	-187500.015625	460.000000	420.000000	1018.000000	1608034384.291633
1339	11464.477539	-152.349487	-187500.015625	-187500.015625	-187500.015625	-187500.015625	-187500.015625	-187500.015625	460.000000	419.000000	1019.000000	1608034384.291634
1340	11520.155273	-92.469162	-187500.015625	-187500.015625	-187500.015625	-187500.015625	-187500.015625	-187500.015625	460.000000	420.000000	1018.000000	1608034384.291636
1341	11426.054688	-92.178589	-187500.015625	-187500.015625	-187500.015625	-187500.015625	-187500.015625	-187500.015625	459.000000	419.000000	1018.000000	1608034384.291637
1342	11315.480469	-149.220245	-187500.015625	-187500.015625	-187500.015625	-187500.015625	-187500.015625	-187500.015625	460.000000	419.000000	1018.000000	1608034384.291639
1343	11336.827148	-179.663315	-187500.015625	-187500.015625	-187500.015625	-187500.015625	-187500.015625	-187500.015625	460.000000	420.000000	1018.000000	1608034384.291640
1344	11467.807617	-142.961746	-187500.015625	-187500.015625	-187500.015625	-187500.015625	-187500.015625	-187500.015625	460.000000	418.000000	1018.000000	1608034384.291642
1345	11521.809570	-91.351578	-187500.015625	-187500.015625	-187500.015625	-187500.015625	-187500.015625	-187500.015625	460.000000	419.000000	1019.000000	1608034384.291644
1346	11423.841797	-98.057098	-187500.015625	-187500.015625	-187500.015625	-187500.015625	-187500.015625	-187500.015625	459.000000	420.000000	1018.000000	1608034384.291645
1347	11311.189453	-155.389328	-187500.015625	-187500.015625	-187500.015625	-187500.015625	-187500.015625	-187500.015625	459.000000	419.000000	1018.000000	1608034384.291647
1348	11324.846680	-194.259003	-187500.015625	-187500.015625	-187500.015625	-187500.015625	-187500.015625	-187500.015625	460.000000	419.000000	1019.000000	1608034384.291648
1349	11462.376953	-152.125961	-187500.015625	-187500.015625	-187500.015625	-187500.015625	-187500.015625	-187500.015625	460.000000	419.000000	1019.000000	1608034384.291650
1350	11526.011719	-89.317566	-187500.015625	-187500.015625	-187500.015625	-187500.015625	-187500.015625	-187500.015625	460.000000	419.000000	1018.000000	1608034384.291652
1351	11427.887695	-95.017265	-187500.015625	-187500.015625	-187500.015625	-187500.015625	-187500.015625	-187500.015625	459.000000	419.000000	1019.000000	1608034384.291654
1352	11313.156250	-156.328094	-187500.015625	-187500.015625	-187500.015625	-187500.015625	-187500.015625	-187500.015625	459.000000	419.000000	1019.000000	1608034384.291656
1353	11333.429688	-187.776993	-187500.015625	-187500.015625	-187500.015625	-187500.015625	-187500.015625	-187500.015625	460.000000	419.000000	1019.000000	1608034384.291657
1354	11466.444336	-148.549683	-187500.015625	-187500.015625	-187500.015625	-187500.015625	-187500.015625	-187500.015625	460.000000	419.000000	1019.000000	1608034384.291659
1355	11525.542969	-91.664497	-187500.015625	-187500.015625	-187500.015625	-187500.015625	-187500.015625	-187500.015625	460.000000	420.000000	1019.000000	1608034384.291660
1356	11430.771484	-93.787918	-187500.015625	-187500.015625	-187500.015625	-187500.015625	-187500.015625	-187500.015625	459.000000	419.000000	1019.000000	1608034384.291662
1357	11318.050781	-151.410706	-187500.015625	-187500.015625	-187500.015625	-187500.015625	-187500.015625	-187500.015625	460.000000	419.000000	1019.000000	1608034384.291664
1358	11337.586914	-183.552521	-187500.015625	-187500.015625	-187500.015625	-187500.015625	-187500.015625	-187500.015625	460.000000	420.000000	1019.000000	1608034384.291665
1359	11473.530273	-143.386429	-187500.015625	-187500.015625	-187500.015625	-187500.015625	-187500.015625	-187500.015625	460.000000	419.000000	1018.000000	1608034384.291667
1360	11540.496094	-79.594559	-187500.015625	-187500.015625	-187500.015625	-187500.015625	-187500.015625	-187500.015625	460.000000	419.000000	1019.000000	1608034384.291668
1361	11445.568359	-82.165009	-187500.015625	-187500.015625	-187500.015625	-187500.015625	-187500.015625	-187500.015625	459.000000	419.000000	1019.000000	1608034384.291670
1362	11323.080078	-147.946198	-187500.015625	-187500.015625	-187500.015625	-187500.015625	-187500.015625	-187500.015625	459.000000	419.000000	1018.000000	1608034384.291672
1363	11340.715820	-179.305695	-187500.015625	-187500.015625	-187500.015625	-187500.015625	-187500.015625	-187500.015625	460.000000	419.000000	1018.000000	1608034384.291673
1364	11475.452148	-137.262054	-187500.015625	-187500.015625	-187500.015625	-187500.015625	-187500.015625	-187500.015625	460.000000	419.000000	1018.000000	1608034384.291675
1365	11539.020508	-78.052292	-187500.015625	-187500.015625	-187500.015625	-187500.015625	-187500.015625	-187500.015625	460.000000	420.000000	1018.000000	1608034384.291676
1366	11441.678711	-86.098915	-187500.015625	-187500.015625	-187500.015625	-187500.015625	-187500.015625	-187500.015625	459.000000	419.000000	1018.000000	1608034384.291678
1367	11325.181641	-145.040466	-187500.015625	-187500.015625	-187500.015625	-187500.015625	-187500.015625	-187500.015625	459.000000	419.000000	1017.000000	1608034384.291680
1368	11338.123047	-177.517548	-187500.015625	-187500.015625	-187500.015625	-187500.015625	-187500.015625	-187500.015625	460.000000	420.000000	1018.000000	1608034384.291681
1369	11470.020508	-145.621613	-187500.015625	-187500.015625	-187500.015625	-187500.015625	-187500.015625	-187500.015625	460.000000	419.000000	1018.000000	1608034384.291683
1370	11534.460938	-90.725731	-187500.015625	-187500.015625	-187500.015625	-187500.015625	-187500.015625	-187500.015625	459.000000	419.000000	1018.000000	1608034384.291684
1371	11441.432617	-88.132927	-187500.015625	-187500.015625	-187500.015625	-187500.015625	-187500.015625	-187500.015625	459.000000	419.000000	1018.000000	1608034384.291686
1372	11324.510742	-142.224152	-187500.015625	-187500.015625	-187500.015625	-187500.015625	-187500.015625	-187500.015625	459.000000	419.000000	1018.000000	1608034384.291687
1373	11337.765625	-172.555466	-187500.015625	-187500.015625	-187500.015625	-187500.015625	-187500.015625	-187500.015625	460.000000	419.000000	1019.000000	1608034384.291690
1374	11473.910156	-136.926788	-187500.015625	-187500.015625	-187500.015625	-187500.015625	-187500.015625	-187500.015625	460.000000	419.000000	1018.000000	1608034384.291692
1375	11542.417969	-77.918175	-187500.015625	-187500.015625	-187500.015625	-187500.015625	-187500.015625	-187500.015625	460.000000	419.000000	1018.000000	1608034384.291694
1376	11453.681641	-72.419647	-187500.015625	-187500.015625	-187500.015625	-187500.015625	-187500.015625	-187500.015625	459.000000	419.000000	1017.000000	1608034384.291695
1377	11334.569336	-128.656631	-187500.015625	-187500.015625	-187500.015625	-187500.015625	-187500.015625	-187500.015625	459.000000	419.000000	1018.000000	1608034384.291697
1378	11340.760742	-167.839249	-187500.015625	-187500.015625	-187500.015625	-187500.015625	-187500.015625	-187500.015625	460.000000	419.000000	1019.000000	1608034384.291698
1379	11470.780273	-137.329117	-187500.015625	-187500.015625	-187500.015625	-187500.015625	-187500.015625	-187500.015625	460.000000	419.000000	1018.000000	1608034384.291700
1380	11540.987305	-76.420609	-187500.015625	-187500.015625	-187500.015625	-187500.015625	-187500.015625	-187500.015625	460.000000	420.000000	1018.000000	1608034384.291701
1381	11451.156250	-71.503227	-187500.015625	-187500.015625	-187500.015625	-187500.015625	-187500.015625	-187500.015625	459.000000	419.000000	1018.000000	1608034384.291703
1382	11325.874023	-133.484619	-187500.015625	-187500.015625	-187500.015625	-187500.015625	-187500.015625	-187500.015625	460.000000	419.000000	1019.000000	1608034384.291705
1383	11331.574219	-173.538940	-187500.015625	-187500.015625	-187500.015625	-187500.015625	-187500.015625	-187500.015625	460.000000	420.000000	1019.000000	1608034384.291706
1384	11460.074219	-145.219284	-187500.015625	-187500.015625	-187500.015625	-187500.015625	-187500.015625	-187500.015625	460.000000	419.000000	1019.000000	1608034384.291708
1385	11524.514648	-92.580925	-187500.015625	-187500.015625	-187500.015625	-187500.015625	-187500.015625	-187500.015625	460.000000	419.000000	1019.000000	1608034384.291710
1386	11434.034180	-91.061005	-187500.015625	-187500.015625	-187500.015625	-187500.015625	-187500.015625	-187500.015625	459.000000	419.000000	1019.000000	1608034384.291711
1387	11313.088867	-147.722672	-187500.015625	-187500.015625	-187500.015625	-187500.015625	-187500.015625	-187500.015625	460.000000	419.000000	1019.000000	1608034384.291713
1388	11318.565430	-189.252213	-187500.015625	-187500.015625	-187500.015625	-187500.015625	-187500.015625	-187500.015625	460.000000	419.000000	1019.000000	1608034384.291714
1389	11451.782227	-154.472900	-187500.015625	-187500.015625	-187500.015625	-187500.015625	-187500.015625	-187500.015625	460.000000	419.000000	1018.000000	1608034384.291716
1390	11529.275391	-90.837486	-187500.015625	-187500.015625	-187500.015625	-187500.015625	-187500.015625	-187500.015625	460.000000	420.000000	1018.000000	1608034384.291717
1391	11448.697266	-83.193192	-187500.015625	-187500.015625	-187500.015625	-187500.015625	-187500.015625	-187500.015625	459.000000	418.000000	1018.000000	1608034384.291719
1392	11322.923828	-146.292160	-187500.015625	-187500.015625	-187500.015625	-187500.015625	-187500.015625	-187500.015625	459.000000	419.000000	1018.000000	1608034384.291721
1393	11322.141602	-190.258041	-187500.015625	-187500.015625	-187500.015625	-187500.015625	-187500.015625	-187500.015625	460.000000	419.000000	1019.000000	1608034384.291722
1394	11457.414062	-150.382538	-187500.015625	-187500.015625	-187500.015625	-187500.015625	-187500.015625	-187500.015625	460.000000	419.000000	1018.000000	1608034384.291724
1395	11532.605469	-86.657707	-187500.015625	-187500.015625	-187500.015625	-187500.015625	-187500.015625	-187500.015625	459.000000	420.000000	1018.000000	1608034384.291725
1396	11450.306641	-78.924004	-187500.015625	-187500.015625	-187500.015625	-187500.015625	-187500.015625	-187500.015625	459.000000	419.000000	1018.000000	1608034384.291727
1397	11330.412109	-131.160034	-187500.015625	-187500.015625	-187500.015625	-187500.015625	-187500.015625	-187500.015625	459.000000	419.000000	1019.000000	1608034384.291729
1398	11330.836914	-172.957794	-187500.015625	-187500.015625	-187500.015625	-187500.015625	-187500.015625	-187500.015625	460.000000	420.000000	1017.000000	1608034384.291731
1399	11453.502930	-150.360184	-187500.015625	-187500.015625	-187500.015625	-187500.015625	-187500.015625	-187500.015625	460.000000	419.000000	1018.000000	1608034384.291733
1400	11523.687500	-95.710167	-187500.015625	-187500.015625	-187500.015625	-187500.015625	-187500.015625	-187500.015625	459.000000	419.000000	1018.000000	1608034384.291734
1401	11446.551758	-83.059082	-187500.015625	-187500.015625	-187500.015625	-187500.015625	-187500.015625	-187500.015625	459.000000	419.000000	1019.000000	1608034384.291736
1402	11326.343750	-138.714920	-187500.015625	-187500.015625	-187500.015625	-187500.015625	-187500.015625	-187500.015625	459.000000	419.000000	1018.000000	1608034384.291738
1403	11323.572266	-181.227936	-187500.015625	-187500.015625	-187500.015625	-187500.015625	-187500.015625	-187500.015625	460.000000	420.000000	1018.000000	1608034384.291739
1404	11450.261719	-150.762512	-187500.015625	-187500.015625	-187500.015625	-187500.015625	-187500.015625	-187500.015625	460.000000	419.000000	1018.000000	1608034384.291741
1405	11529.409180	-88.199982	-187500.015625	-187500.015625	-187500.015625	-187500.015625	-187500.015625	-187500.015625	459.000000	420.000000	1018.000000	1608034384.291742
1406	11449.412109	-81.717972	-187500.015625	-187500.015625	-187500.015625	-187500.015625	-187500.015625	-187500.015625	459.000000	419.000000	1017.000000	1608034384.291744
1407	11326.701172	-139.787811	-187500.015625	-187500.015625	-187500.015625	-187500.015625	-187500.015625	-187500.015625	459.000000	419.000000	1019.000000	1608034384.291746
1408	11322.790039	-182.323166	-187500.015625	-187500.015625	-187500.015625	-187500.015625	-187500.015625	-187500.015625	460.000000	419.000000	1019.000000	1608034384.291747
1409	11448.317383	-156.953949	-187500.015625	-187500.015625	-187500.015625	-187500.015625	-187500.015625	-187500.015625	460.000000	419.000000	1019.000000	1608034384.291749
1410	11528.515625	-95.531349	-187500.015625	-187500.015625	-187500.015625	-187500.015625	-187500.015625	-187500.015625	460.000000	419.000000	1019.000000	1608034384.291750
1411	11454.016602	-83.014374	-187500.015625	-187500.015625	-187500.015625	-187500.015625	-187500.015625	-187500.015625	459.000000	419.000000	1018.000000	1608034384.291752
1412	11338.615234	-130.355362	-187500.015625	-187500.015625	-187500.015625	-187500.015625	-187500.015625	-187500.015625	459.000000	419.000000	1019.000000	1608034384.291754
1413	11335.642578	-169.448563	-187500.015625	-187500.015625	-187500.015625	-187500.015625	-187500.015625	-187500.015625	460.000000	419.000000	1018.000000	1608034384.291756
1414	11452.228516	-148.952026	-187500.015625	-187500.015625	-187500.015625	-187500.015625	-187500.015625	-187500.015625	460.000000	419.000000	1019.000000	1608034384.291757
1415	11526.190430	-92.156242	-187500.015625	-187500.015625	-187500.015625	-187500.015625	-187500.015625	-187500.015625	459.000000	419.000000	1018.000000	1608034384.291759
1416	11448.697266	-86.098915	-187500.015625	-187500.015625	-187500.015625	-187500.015625	-187500.015625	-187500.015625	459.000000	419.000000	1019.000000	1608034384.291761
1417	11327.259766	-142.849991	-187500.015625	-187500.015625	-187500.015625	-187500.015625	-187500.015625	-187500.015625	460.000000	419.000000	1018.000000	1608034384.291762
1418	11319.079102	-188.894592	-187500.015625	-187500.015625	-187500.015625	-187500.015625	-187500.015625	-187500.015625	460.000000	419.000000	1019.000000	1608034384.291764
1419	11441.500000	-162.296005	-187500.015625	-187500.015625	-187500.015625	-187500.015625	-187500.015625	-187500.015625	460.000000	419.000000	1018.000000	1608034384.291765
1420	11523.016602	-101.409859	-187500.015625	-187500.015625	-187500.015625	-187500.015625	-187500.015625	-187500.015625	460.000000	419.000000	1019.000000	1608034384.291768
1421	11455.894531	-86.165970	-187500.015625	-187500.015625	-187500.015625	-187500.015625	-187500.015625	-187500.015625	459.000000	419.000000	1019.000000	1608034384.291769
1422	11338.256836	-136.926788	-187500.015625	-187500.015625	-187500.015625	-187500.015625	-187500.015625	-187500.015625	460.000000	419.000000	1018.000000	1608034384.291771
1423	11332.467773	-174.991806	-187500.015625	-187500.015625	-187500.015625	-187500.015625	-187500.015625	-187500.015625	460.000000	419.000000	1019.000000	1608034384.291772
1424	11449.300781	-151.231903	-187500.015625	-187500.015625	-187500.015625	-187500.015625	-187500.015625	-187500.015625	460.000000	419.000000	1019.000000	1608034384.291774
1425	11524.983398	-96.134850	-187500.015625	-187500.015625	-187500.015625	-187500.015625	-187500.015625	-187500.015625	460.000000	419.000000	1019.000000	1608034384.291776
1426	11450.038086	-89.384621	-187500.015625	-187500.015625	-187500.015625	-187500.015625	-187500.015625	-187500.015625	460.000000	419.000000	1019.000000	1608034384.291777
1427	11329.182617	-142.090027	-187500.015625	-187500.015625	-187500.015625	-187500.015625	-187500.015625	-187500.015625	460.000000	419.000000	1018.000000	1608034384.291779
1428	11326.142578	-178.009293	-187500.015625	-187500.015625	-187500.015625	-187500.015625	-187500.015625	-187500.015625	460.000000	419.000000	1019.000000	1608034384.291780
1429	11443.735352	-157.646851	-187500.015625	-187500.015625	-187500.015625	-187500.015625	-187500.015625	-187500.015625	460.000000	419.000000	1019.000000	1608034384.291782
1430	11522.837891	-102.952133	-187500.015625	-187500.015625	-187500.015625	-187500.015625	-187500.015625	-187500.015625	460.000000	418.000000	1019.000000	1608034384.291784
1431	11450.596680	-91.642151	-187500.015625	-187500.015625	-187500.015625	-187500.015625	-187500.015625	-187500.015625	459.000000	419.000000	1018.000000	1608034384.291785
1432	11328.534180	-139.676041	-187500.015625	-187500.015625	-187500.015625	-187500.015625	-187500.015625	-187500.015625	460.000000	419.000000	1019.000000	1608034384.291787
1433	11322.119141	-176.690536	-187500.015625	-187500.015625	-187500.015625	-187500.015625	-187500.015625	-187500.015625	460.000000	420.000000	1019.000000	1608034384.291788
1434	11444.495117	-150.695450	-187500.015625	-187500.015625	-187500.015625	-187500.015625	-187500.015625	-187500.015625	460.000000	419.000000	1018.000000	1608034384.291790
1435	11531.287109	-87.417671	-187500.015625	-187500.015625	-187500.015625	-187500.015625	-187500.015625	-187500.015625	460.000000	419.000000	1019.000000	1608034384.291792
1436	11460.878906	-75.906525	-187500.015625	-187500.015625	-187500.015625	-187500.015625	-187500.015625	-187500.015625	460.000000	419.000000	1019.000000	1608034384.291793
1437	11335.842773	-130.914169	-187500.015625	-187500.015625	-187500.015625	-187500.015625	-187500.015625	-187500.015625	460.000000	419.000000	1019.000000	1608034384.291795
1438	11321.583008	-176.891693	-187500.015625	-187500.015625	-187500.015625	-187500.015625	-187500.015625	-187500.015625	460.000000	420.000000	1018.000000	1608034384.291796
1439	11437.252930	-155.881058	-187500.015625	-187500.015625	-187500.015625	-187500.015625	-187500.015625	-187500.015625	460.000000	418.000000	1019.000000	1608034384.291798
1440	11526.771484	-89.406975	-187500.015625	-187500.015625	-187500.015625	-187500.015625	-187500.015625	-187500.015625	460.000000	419.000000	1019.000000	1608034384.291800
1441	11458.532227	-75.280670	-187500.015625	-187500.015625	-187500.015625	-187500.015625	-187500.015625	-187500.015625	459.000000	419.000000	1018.000000	1608034384.291801
1442	11334.725586	-129.058975	-187500.015625	-187500.015625	-187500.015625	-187500.015625	-187500.015625	-187500.015625	459.000000	419.000000	1019.000000	1608034384.291803
1443	11320.242188	-175.170609	-187500.015625	-187500.015625	-187500.015625	-187500.015625	-187500.015625	-187500.015625	460.000000	419.000000	1018.000000	1608034384.771864
1444	11442.036133	-152.572998	-187500.015625	-187500.015625	-187500.015625	-187500.015625	-187500.015625	-187500.015625	460.000000	419.000000	1018.000000	1608034384.771972
1445	11528.493164	-91.776260	-187500.015625	-187500.015625	-187500.015625	-187500.015625	-187500.015625	-187500.015625	460.000000	419.000000	1018.000000	1608034384.771974
1446	11458.867188	-81.315643	-187500.015625	-187500.015625	-187500.015625	-187500.015625	-187500.015625	-187500.015625	459.000000	419.000000	1018.000000	1608034384.771977
1447	11330.299805	-142.648834	-187500.015625	-187500.015625	-187500.015625	-187500.015625	-187500.015625	-187500.015625	460.000000	419.000000	1018.000000	1608034384.771978
1448	11315.145508	-185.832397	-187500.015625	-187500.015625	-187500.015625	-187500.015625	-187500.015625	-187500.015625	460.000000	419.000000	1018.000000	1608034384.771980
1449	11440.605469	-149.846085	-187500.015625	-187500.015625	-187500.015625	-187500.015625	-187500.015625	-187500.015625	460.000000	419.000000	1018.000000	1608034384.771983
1450	11533.410156	-82.857910	-187500.015625	-187500.015625	-187500.015625	-187500.015625	-187500.015625	-187500.015625	460.000000	419.000000	1019.000000	1608034384.771985
1451	11467.696289	-72.352592	-187500.015625	-187500.015625	-187500.015625	-187500.015625	-187500.015625	-187500.015625	459.000000	419.000000	1018.000000	1608034384.771987
1452	11340.358398	-131.495300	-187500.015625	-187500.015625	-187500.015625	-187500.015625	-187500.015625	-187500.015625	459.000000	419.000000	1018.000000	1608034384.771989
1453	11326.768555	-173.941269	-187500.015625	-187500.015625	-187500.015625	-187500.015625	-187500.015625	-187500.015625	460.000000	419.000000	1018.000000	1608034384.771991
1454	11440.583984	-155.009338	-187500.015625	-187500.015625	-187500.015625	-187500.015625	-187500.015625	-187500.015625	460.000000	419.000000	1019.000000	1608034384.772001
1455	11535.980469	-81.829735	-187500.015625	-187500.015625	-187500.015625	-187500.015625	-187500.015625	-187500.015625	459.000000	419.000000	1018.000000	1608034384.772003
1456	11470.535156	-68.105766	-187500.015625	-187500.015625	-187500.015625	-187500.015625	-187500.015625	-187500.015625	459.000000	419.000000	1018.000000	1608034384.772005
1457	11342.593750	-127.628456	-187500.015625	-187500.015625	-187500.015625	-187500.015625	-187500.015625	-187500.015625	459.000000	419.000000	1018.000000	1608034384.772007
1458	11323.080078	-173.740097	-187500.015625	-187500.015625	-187500.015625	-187500.015625	-187500.015625	-187500.015625	460.000000	419.000000	1018.000000	1608034384.772009
1459	11438.773438	-151.321304	-187500.015625	-187500.015625	-187500.015625	-187500.015625	-187500.015625	-187500.015625	460.000000	419.000000	1019.000000	1608034384.772011
1460	11530.504883	-89.652847	-187500.015625	-187500.015625	-187500.015625	-187500.015625	-187500.015625	-187500.015625	459.000000	420.000000	1018.000000	1608034384.772013
1461	11474.513672	-66.138809	-187500.015625	-187500.015625	-187500.015625	-187500.015625	-187500.015625	-187500.015625	459.000000	419.000000	1018.000000	1608034384.772014
1462	11352.517578	-117.257248	-187500.015625	-187500.015625	-187500.015625	-187500.015625	-187500.015625	-187500.015625	459.000000	419.000000	1018.000000	1608034384.772016
1463	11332.289062	-164.195908	-187500.015625	-187500.015625	-187500.015625	-187500.015625	-187500.015625	-187500.015625	460.000000	419.000000	1018.000000	1608034384.772018
1464	11445.858398	-144.727539	-187500.015625	-187500.015625	-187500.015625	-187500.015625	-187500.015625	-187500.015625	460.000000	419.000000	1018.000000	1608034384.772020
1465	11536.495117	-84.020203	-187500.015625	-187500.015625	-187500.015625	-187500.015625	-187500.015625	-187500.015625	460.000000	419.000000	1018.000000	1608034384.772021
1466	11474.088867	-69.938606	-187500.015625	-187500.015625	-187500.015625	-187500.015625	-187500.015625	-187500.015625	459.000000	419.000000	1018.000000	1608034384.772038
1467	11352.517578	-117.726631	-187500.015625	-187500.015625	-187500.015625	-187500.015625	-187500.015625	-187500.015625	459.000000	419.000000	1018.000000	1608034384.772040
1468	11329.897461	-167.302795	-187500.015625	-187500.015625	-187500.015625	-187500.015625	-187500.015625	-187500.015625	460.000000	420.000000	1018.000000	1608034384.772042
1469	11442.327148	-149.063782	-187500.015625	-187500.015625	-187500.015625	-187500.015625	-187500.015625	-187500.015625	460.000000	419.000000	1018.000000	1608034384.772044
1470	11536.628906	-83.930794	-187500.015625	-187500.015625	-187500.015625	-187500.015625	-187500.015625	-187500.015625	460.000000	419.000000	1018.000000	1608034384.772045
1471	11482.158203	-62.383717	-187500.015625	-187500.015625	-187500.015625	-187500.015625	-187500.015625	-187500.015625	459.000000	419.000000	1018.000000	1608034384.772047
1472	11358.016602	-110.261154	-187500.015625	-187500.015625	-187500.015625	-187500.015625	-187500.015625	-187500.015625	459.000000	419.000000	1018.000000	1608034384.772048
1473	11332.870117	-157.848007	-187500.015625	-187500.015625	-187500.015625	-187500.015625	-187500.015625	-187500.015625	460.000000	419.000000	1018.000000	1608034384.772050
1474	11442.349609	-142.134735	-187500.015625	-187500.015625	-187500.015625	-187500.015625	-187500.015625	-187500.015625	460.000000	419.000000	1019.000000	1608034384.772052
1475	11533.790039	-86.098915	-187500.015625	-187500.015625	-187500.015625	-187500.015625	-187500.015625	-187500.015625	460.000000	418.000000	1019.000000	1608034384.772053
1476	11481.397461	-64.730652	-187500.015625	-187500.015625	-187500.015625	-187500.015625	-187500.015625	-187500.015625	459.000000	419.000000	1019.000000	1608034384.772055
1477	11357.792969	-115.044426	-187500.015625	-187500.015625	-187500.015625	-187500.015625	-187500.015625	-187500.015625	459.000000	419.000000	1018.000000	1608034384.772057
1478	11331.260742	-163.368896	-187500.015625	-187500.015625	-187500.015625	-187500.015625	-187500.015625	-187500.015625	460.000000	419.000000	1019.000000	1608034384.772058
1479	11437.677734	-149.957855	-187500.015625	-187500.015625	-187500.015625	-187500.015625	-187500.015625	-187500.015625	460.000000	419.000000	1018.000000	1608034384.772060
1480	11529.901367	-88.848183	-187500.015625	-187500.015625	-187500.015625	-187500.015625	-187500.015625	-187500.015625	460.000000	419.000000	1018.000000	1608034384.772061
1481	11476.927734	-68.329277	-187500.015625	-187500.015625	-187500.015625	-187500.015625	-187500.015625	-187500.015625	459.000000	419.000000	1018.000000	1608034384.772063
1482	11355.378906	-116.944321	-187500.015625	-187500.015625	-187500.015625	-187500.015625	-187500.015625	-187500.015625	460.000000	419.000000	1018.000000	1608034384.772065
1483	11328.064453	-163.190079	-187500.015625	-187500.015625	-187500.015625	-187500.015625	-187500.015625	-187500.015625	460.000000	419.000000	1018.000000	1608034384.772066
1484	11435.397461	-150.583694	-187500.015625	-187500.015625	-187500.015625	-187500.015625	-187500.015625	-187500.015625	460.000000	419.000000	1018.000000	1608034384.772068
1485	11530.168945	-93.027954	-187500.015625	-187500.015625	-187500.015625	-187500.015625	-187500.015625	-187500.015625	459.000000	419.000000	1019.000000	1608034384.772070
1486	11478.648438	-71.391472	-187500.015625	-187500.015625	-187500.015625	-187500.015625	-187500.015625	-187500.015625	459.000000	419.000000	1018.000000	1608034384.772071
1487	11352.875000	-123.292221	-187500.015625	-187500.015625	-187500.015625	-187500.015625	-187500.015625	-187500.015625	459.000000	419.000000	1017.000000	1608034384.772073
1488	11324.041992	-173.583649	-187500.015625	-187500.015625	-187500.015625	-187500.015625	-187500.015625	-187500.015625	460.000000	420.000000	1019.000000	1608034384.772074
1489	11438.080078	-151.030731	-187500.015625	-187500.015625	-187500.015625	-187500.015625	-187500.015625	-187500.015625	460.000000	419.000000	1018.000000	1608034384.772076
1490	11530.616211	-93.564400	-187500.015625	-187500.015625	-187500.015625	-187500.015625	-187500.015625	-187500.015625	460.000000	419.000000	1018.000000	1608034384.772079
1491	11479.028320	-73.470184	-187500.015625	-187500.015625	-187500.015625	-187500.015625	-187500.015625	-187500.015625	459.000000	419.000000	1018.000000	1608034384.772080
1492	11357.099609	-118.575996	-187500.015625	-187500.015625	-187500.015625	-187500.015625	-187500.015625	-187500.015625	459.000000	419.000000	1018.000000	1608034384.772082
1493	11324.287109	-170.007355	-187500.015625	-187500.015625	-187500.015625	-187500.015625	-187500.015625	-187500.015625	460.000000	419.000000	1019.000000	1608034384.772083
1494	11431.508789	-156.596313	-187500.015625	-187500.015625	-187500.015625	-187500.015625	-187500.015625	-187500.015625	460.000000	419.000000	1018.000000	1608034384.772085
1495	11527.464844	-100.560493	-187500.015625	-187500.015625	-187500.015625	-187500.015625	-187500.015625	-187500.015625	460.000000	419.000000	1019.000000	1608034384.772087
1496	11477.195312	-80.510979	-187500.015625	-187500.015625	-187500.015625	-187500.015625	-187500.015625	-187500.015625	459.000000	419.000000	1018.000000	1608034384.772088
1497	11351.891602	-128.254303	-187500.015625	-187500.015625	-187500.015625	-187500.015625	-187500.015625	-187500.015625	459.000000	418.000000	1019.000000	1608034384.772090
1498	11321.336914	-175.483536	-187500.015625	-187500.015625	-187500.015625	-187500.015625	-187500.015625	-187500.015625	460.000000	419.000000	1019.000000	1608034384.772092
1499	11427.842773	-161.513702	-187500.015625	-187500.015625	-187500.015625	-187500.015625	-187500.015625	-187500.015625	460.000000	419.000000	1019.000000	1608034384.772093
1500	11526.414062	-101.700432	-187500.015625	-187500.015625	-187500.015625	-187500.015625	-187500.015625	-187500.015625	460.000000	418.000000	1019.000000	1608034384.772095
1501	11479.028320	-79.214577	-187500.015625	-187500.015625	-187500.015625	-187500.015625	-187500.015625	-187500.015625	459.000000	419.000000	1019.000000	1608034384.772096
1502	11350.840820	-129.997742	-187500.015625	-187500.015625	-187500.015625	-187500.015625	-187500.015625	-187500.015625	460.000000	418.000000	1019.000000	1608034384.772098
1503	11317.626953	-178.456314	-187500.015625	-187500.015625	-187500.015625	-187500.015625	-187500.015625	-187500.015625	460.000000	419.000000	1019.000000	1608034384.772100
1504	11424.713867	-161.893677	-187500.015625	-187500.015625	-187500.015625	-187500.015625	-187500.015625	-187500.015625	460.000000	419.000000	1019.000000	1608034384.772101
1505	11526.682617	-98.593544	-187500.015625	-187500.015625	-187500.015625	-187500.015625	-187500.015625	-187500.015625	460.000000	419.000000	1019.000000	1608034384.772103
1506	11477.977539	-78.119347	-187500.015625	-187500.015625	-187500.015625	-187500.015625	-187500.015625	-187500.015625	460.000000	419.000000	1019.000000	1608034384.772105
1507	11353.724609	-122.800476	-187500.015625	-187500.015625	-187500.015625	-187500.015625	-187500.015625	-187500.015625	460.000000	419.000000	1019.000000	1608034384.772106
1508	11321.806641	-168.465088	-187500.015625	-187500.015625	-187500.015625	-187500.015625	-187500.015625	-187500.015625	460.000000	420.000000	1019.000000	1608034384.772108
1509	11425.719727	-156.663376	-187500.015625	-187500.015625	-187500.015625	-187500.015625	-187500.015625	-187500.015625	460.000000	418.000000	1019.000000	1608034384.772110
1510	11523.933594	-99.331146	-187500.015625	-187500.015625	-187500.015625	-187500.015625	-187500.015625	-187500.015625	460.000000	420.000000	1019.000000	1608034384.772111
1511	11485.242188	-71.257362	-187500.015625	-187500.015625	-187500.015625	-187500.015625	-187500.015625	-187500.015625	460.000000	419.000000	1018.000000	1608034384.772113
1512	11361.749023	-116.720802	-187500.015625	-187500.015625	-187500.015625	-187500.015625	-187500.015625	-187500.015625	460.000000	419.000000	1019.000000	1608034384.772114
1513	11327.550781	-163.704178	-187500.015625	-187500.015625	-187500.015625	-187500.015625	-187500.015625	-187500.015625	460.000000	419.000000	1019.000000	1608034384.772117
1514	11433.900391	-145.755722	-187500.015625	-187500.015625	-187500.015625	-187500.015625	-187500.015625	-187500.015625	460.000000	418.000000	1018.000000	1608034384.772118
1515	11533.991211	-85.473068	-187500.015625	-187500.015625	-187500.015625	-187500.015625	-187500.015625	-187500.015625	460.000000	419.000000	1019.000000	1608034384.772120
1516	11491.791016	-60.953205	-187500.015625	-187500.015625	-187500.015625	-187500.015625	-187500.015625	-187500.015625	460.000000	418.000000	1019.000000	1608034384.772121
1517	11367.761719	-107.645996	-187500.015625	-187500.015625	-187500.015625	-187500.015625	-187500.015625	-187500.015625	459.000000	418.000000	1019.000000	1608034384.772123
1518	11328.377930	-159.278519	-187500.015625	-187500.015625	-187500.015625	-187500.015625	-187500.015625	-187500.015625	460.000000	419.000000	1019.000000	1608034384.772125
1519	11422.277344	-157.557434	-187500.015625	-187500.015625	-187500.015625	-187500.015625	-187500.015625	-187500.015625	460.000000	419.000000	1019.000000	1608034384.772126
1520	11523.620117	-103.130943	-187500.015625	-187500.015625	-187500.015625	-187500.015625	-187500.015625	-187500.015625	460.000000	419.000000	1020.000000	1608034384.772128
1521	11492.685547	-65.021225	-187500.015625	-187500.015625	-187500.015625	-187500.015625	-187500.015625	-187500.015625	460.000000	419.000000	1019.000000	1608034384.772130
1522	11368.856445	-110.864647	-187500.015625	-187500.015625	-187500.015625	-187500.015625	-187500.015625	-187500.015625	460.000000	418.000000	1019.000000	1608034384.772132
1523	11325.539062	-166.319321	-187500.015625	-187500.015625	-187500.015625	-187500.015625	-187500.015625	-187500.015625	460.000000	419.000000	1019.000000	1608034384.772133
1524	11425.988281	-156.149277	-187500.015625	-187500.015625	-187500.015625	-187500.015625	-187500.015625	-187500.015625	460.000000	418.000000	1020.000000	1608034384.772135
1525	11528.716797	-96.201904	-187500.015625	-187500.015625	-187500.015625	-187500.015625	-187500.015625	-187500.015625	460.000000	420.000000	1019.000000	1608034384.772136
1526	11493.042969	-66.876419	-187500.015625	-187500.015625	-187500.015625	-187500.015625	-187500.015625	-187500.015625	460.000000	419.000000	1019.000000	1608034384.772138
1527	11369.952148	-111.579903	-187500.015625	-187500.015625	-187500.015625	-187500.015625	-187500.015625	-187500.015625	460.000000	419.000000	1019.000000	1608034384.772140
1528	11330.367188	-160.753738	-187500.015625	-187500.015625	-187500.015625	-187500.015625	-187500.015625	-187500.015625	460.000000	419.000000	1019.000000	1608034384.772142
1529	11432.492188	-145.666321	-187500.015625	-187500.015625	-187500.015625	-187500.015625	-187500.015625	-187500.015625	460.000000	419.000000	1018.000000	1608034384.772146
1530	11535.265625	-88.915237	-187500.015625	-187500.015625	-187500.015625	-187500.015625	-187500.015625	-187500.015625	460.000000	419.000000	1019.000000	1608034384.772147
1531	11495.859375	-69.089241	-187500.015625	-187500.015625	-187500.015625	-187500.015625	-187500.015625	-187500.015625	460.000000	419.000000	1018.000000	1608034384.772149
1532	11375.673828	-108.338898	-187500.015625	-187500.015625	-187500.015625	-187500.015625	-187500.015625	-187500.015625	460.000000	419.000000	1018.000000	1608034384.772151
1533	11337.788086	-149.868439	-187500.015625	-187500.015625	-187500.015625	-187500.015625	-187500.015625	-187500.015625	460.000000	419.000000	1018.000000	1608034384.772152
1534	11434.280273	-139.273712	-187500.015625	-187500.015625	-187500.015625	-187500.015625	-187500.015625	-187500.015625	460.000000	419.000000	1019.000000	1608034384.772154
1535	11537.768555	-81.561516	-187500.015625	-187500.015625	-187500.015625	-187500.015625	-187500.015625	-187500.015625	460.000000	419.000000	1019.000000	1608034384.772155
1536	11498.228516	-58.270996	-187500.015625	-187500.015625	-187500.015625	-187500.015625	-187500.015625	-187500.015625	460.000000	419.000000	1019.000000	1608034384.772158
1537	11375.897461	-102.192169	-187500.015625	-187500.015625	-187500.015625	-187500.015625	-187500.015625	-187500.015625	459.000000	419.000000	1018.000000	1608034384.772160
1538	11332.423828	-154.428192	-187500.015625	-187500.015625	-187500.015625	-187500.015625	-187500.015625	-187500.015625	460.000000	419.000000	1019.000000	1608034384.772161
1539	11430.234375	-143.140564	-187500.015625	-187500.015625	-187500.015625	-187500.015625	-187500.015625	-187500.015625	460.000000	419.000000	1019.000000	1608034384.772163
1540	11529.006836	-91.038651	-187500.015625	-187500.015625	-187500.015625	-187500.015625	-187500.015625	-187500.015625	460.000000	419.000000	1018.000000	1608034384.772165
1541	11495.590820	-64.685944	-187500.015625	-187500.015625	-187500.015625	-187500.015625	-187500.015625	-187500.015625	460.000000	419.000000	1019.000000	1608034384.772167
1542	11375.942383	-104.650864	-187500.015625	-187500.015625	-187500.015625	-187500.015625	-187500.015625	-187500.015625	459.000000	419.000000	1017.000000	1608034384.772168
1543	11328.086914	-154.897583	-187500.015625	-187500.015625	-187500.015625	-187500.015625	-187500.015625	-187500.015625	460.000000	419.000000	1019.000000	1608034384.772172
1544	11419.573242	-149.801392	-187500.015625	-187500.015625	-187500.015625	-187500.015625	-187500.015625	-187500.015625	460.000000	420.000000	1019.000000	1608034384.772174
1545	11522.123047	-95.196075	-187500.015625	-187500.015625	-187500.015625	-187500.015625	-187500.015625	-187500.015625	460.000000	418.000000	1019.000000	1608034384.772175
1546	11488.751953	-68.999832	-187500.015625	-187500.015625	-187500.015625	-187500.015625	-187500.015625	-187500.015625	459.000000	419.000000	1018.000000	1608034384.772177
1547	11366.197266	-110.685837	-187500.015625	-187500.015625	-187500.015625	-187500.015625	-187500.015625	-187500.015625	459.000000	419.000000	1018.000000	1608034384.772178
1548	11322.923828	-157.244522	-187500.015625	-187500.015625	-187500.015625	-187500.015625	-187500.015625	-187500.015625	460.000000	419.000000	1019.000000	1608034384.772180
1549	11415.125000	-155.322266	-187500.015625	-187500.015625	-187500.015625	-187500.015625	-187500.015625	-187500.015625	460.000000	419.000000	1019.000000	1608034384.772182
1550	11518.032227	-105.075546	-187500.015625	-187500.015625	-187500.015625	-187500.015625	-187500.015625	-187500.015625	460.000000	419.000000	1019.000000	1608034384.772184
1551	11490.382812	-73.850159	-187500.015625	-187500.015625	-187500.015625	-187500.015625	-187500.015625	-187500.015625	460.000000	419.000000	1018.000000	1608034384.772185
1552	11373.483398	-107.087204	-187500.015625	-187500.015625	-187500.015625	-187500.015625	-187500.015625	-187500.015625	459.000000	418.000000	1018.000000	1608034384.772187
1553	11322.745117	-160.619629	-187500.015625	-187500.015625	-187500.015625	-187500.015625	-187500.015625	-187500.015625	460.000000	419.000000	1018.000000	1608034384.772188
1554	11410.296875	-159.457336	-187500.015625	-187500.015625	-187500.015625	-187500.015625	-187500.015625	-187500.015625	460.000000	418.000000	1018.000000	1608034384.772190
1555	11519.105469	-99.733482	-187500.015625	-187500.015625	-187500.015625	-187500.015625	-187500.015625	-187500.015625	460.000000	418.000000	1019.000000	1608034384.772192
1556	11494.742188	-63.233082	-187500.015625	-187500.015625	-187500.015625	-187500.015625	-187500.015625	-187500.015625	459.000000	419.000000	1018.000000	1608034384.772194
1557	11373.058594	-103.265053	-187500.015625	-187500.015625	-187500.015625	-187500.015625	-187500.015625	-187500.015625	459.000000	419.000000	1019.000000	1608034384.772195
1558	11322.923828	-157.937424	-187500.015625	-187500.015625	-187500.015625	-187500.015625	-187500.015625	-187500.015625	460.000000	419.000000	1018.000000	1608034384.772197
1559	11410.185547	-158.719727	-187500.015625	-187500.015625	-187500.015625	-187500.015625	-187500.015625	-187500.015625	460.000000	419.000000	1019.000000	1608034384.772199
1560	11521.072266	-100.940475	-187500.015625	-187500.015625	-187500.015625	-187500.015625	-187500.015625	-187500.015625	460.000000	419.000000	1018.000000	1608034384.772201
1561	11497.378906	-69.111595	-187500.015625	-187500.015625	-187500.015625	-187500.015625	-187500.015625	-187500.015625	459.000000	419.000000	1018.000000	1608034384.772202
1562	11372.142578	-113.680969	-187500.015625	-187500.015625	-187500.015625	-187500.015625	-187500.015625	-187500.015625	460.000000	418.000000	1018.000000	1608034384.772204
1563	11319.883789	-167.772186	-187500.015625	-187500.015625	-187500.015625	-187500.015625	-187500.015625	-187500.015625	460.000000	420.000000	1019.000000	1608034384.772206
1564	11412.934570	-159.166763	-187500.015625	-187500.015625	-187500.015625	-187500.015625	-187500.015625	-187500.015625	460.000000	419.000000	1018.000000	1608034385.251809
1565	11521.384766	-97.967690	-187500.015625	-187500.015625	-187500.015625	-187500.015625	-187500.015625	-187500.015625	460.000000	419.000000	1018.000000	1608034385.251840
1566	11496.686523	-63.523655	-187500.015625	-187500.015625	-187500.015625	-187500.015625	-187500.015625	-187500.015625	460.000000	419.000000	1018.000000	1608034385.251910
1567	11377.238281	-100.515793	-187500.015625	-187500.015625	-187500.015625	-187500.015625	-187500.015625	-187500.015625	460.000000	418.000000	1020.000000	1608034385.251962
1568	11323.594727	-154.204681	-187500.015625	-187500.015625	-187500.015625	-187500.015625	-187500.015625	-187500.015625	460.000000	418.000000	1018.000000	1608034385.251964
1569	11407.502930	-158.116241	-187500.015625	-187500.015625	-187500.015625	-187500.015625	-187500.015625	-187500.015625	460.000000	418.000000	1019.000000	1608034385.251965
1570	11515.685547	-105.276711	-187500.015625	-187500.015625	-187500.015625	-187500.015625	-187500.015625	-187500.015625	460.000000	419.000000	1019.000000	1608034385.251967
1571	11496.351562	-67.234047	-187500.015625	-187500.015625	-187500.015625	-187500.015625	-187500.015625	-187500.015625	460.000000	419.000000	1019.000000	1608034385.251968
1572	11378.557617	-101.409859	-187500.015625	-187500.015625	-187500.015625	-187500.015625	-187500.015625	-187500.015625	459.000000	418.000000	1019.000000	1608034385.251970
1573	11324.488281	-156.149277	-187500.015625	-187500.015625	-187500.015625	-187500.015625	-187500.015625	-187500.015625	460.000000	419.000000	1019.000000	1608034385.251971
1574	11408.151367	-156.328094	-187500.015625	-187500.015625	-187500.015625	-187500.015625	-187500.015625	-187500.015625	460.000000	419.000000	1018.000000	1608034385.251973
1575	11517.786133	-98.817062	-187500.015625	-187500.015625	-187500.015625	-187500.015625	-187500.015625	-187500.015625	460.000000	418.000000	1019.000000	1608034385.251975
1576	11503.369141	-58.092182	-187500.015625	-187500.015625	-187500.015625	-187500.015625	-187500.015625	-187500.015625	459.000000	419.000000	1018.000000	1608034385.251976
1577	11386.738281	-92.357407	-187500.015625	-187500.015625	-187500.015625	-187500.015625	-187500.015625	-187500.015625	459.000000	418.000000	1019.000000	1608034385.251978
1578	11334.792969	-143.252319	-187500.015625	-187500.015625	-187500.015625	-187500.015625	-187500.015625	-187500.015625	460.000000	419.000000	1019.000000	1608034385.251980
1579	11415.952148	-144.146393	-187500.015625	-187500.015625	-187500.015625	-187500.015625	-187500.015625	-187500.015625	460.000000	419.000000	1018.000000	1608034385.251981
1580	11520.848633	-93.117363	-187500.015625	-187500.015625	-187500.015625	-187500.015625	-187500.015625	-187500.015625	460.000000	419.000000	1018.000000	1608034385.251983
1581	11503.615234	-60.282654	-187500.015625	-187500.015625	-187500.015625	-187500.015625	-187500.015625	-187500.015625	459.000000	419.000000	1019.000000	1608034385.251984
1582	11388.616211	-94.033783	-187500.015625	-187500.015625	-187500.015625	-187500.015625	-187500.015625	-187500.015625	459.000000	419.000000	1018.000000	1608034385.251986
1583	11340.112305	-140.547760	-187500.015625	-187500.015625	-187500.015625	-187500.015625	-187500.015625	-187500.015625	460.000000	419.000000	1018.000000	1608034385.251992
1584	11420.556641	-144.928711	-187500.015625	-187500.015625	-187500.015625	-187500.015625	-187500.015625	-187500.015625	460.000000	419.000000	1018.000000	1608034385.251994
1585	11530.706055	-88.043518	-187500.015625	-187500.015625	-187500.015625	-187500.015625	-187500.015625	-187500.015625	460.000000	419.000000	1018.000000	1608034385.251996
1586	11515.082031	-49.486759	-187500.015625	-187500.015625	-187500.015625	-187500.015625	-187500.015625	-187500.015625	459.000000	419.000000	1018.000000	1608034385.251997
1587	11393.420898	-89.563438	-187500.015625	-187500.015625	-187500.015625	-187500.015625	-187500.015625	-187500.015625	459.000000	419.000000	1018.000000	1608034385.251999
1588	11332.266602	-146.538025	-187500.015625	-187500.015625	-187500.015625	-187500.015625	-187500.015625	-187500.015625	460.000000	419.000000	1018.000000	1608034385.252000
1589	11410.229492	-152.751816	-187500.015625	-187500.015625	-187500.015625	-187500.015625	-187500.015625	-187500.015625	460.000000	419.000000	1018.000000	1608034385.252002
1590	11518.389648	-100.985176	-187500.015625	-187500.015625	-187500.015625	-187500.015625	-187500.015625	-187500.015625	460.000000	419.000000	1018.000000	1608034385.252004
1591	11507.326172	-60.684982	-187500.015625	-187500.015625	-187500.015625	-187500.015625	-187500.015625	-187500.015625	459.000000	419.000000	1018.000000	1608034385.252005
1592	11392.750977	-94.257301	-187500.015625	-187500.015625	-187500.015625	-187500.015625	-187500.015625	-187500.015625	459.000000	418.000000	1019.000000	1608034385.252007
1593	11337.497070	-145.778076	-187500.015625	-187500.015625	-187500.015625	-187500.015625	-187500.015625	-187500.015625	459.000000	419.000000	1018.000000	1608034385.252008
1594	11415.393555	-149.689621	-187500.015625	-187500.015625	-187500.015625	-187500.015625	-187500.015625	-187500.015625	460.000000	419.000000	1018.000000	1608034385.252010
1595	11522.480469	-98.951172	-187500.015625	-187500.015625	-187500.015625	-187500.015625	-187500.015625	-187500.015625	460.000000	419.000000	1018.000000	1608034385.252012
1596	11510.857422	-59.880322	-187500.015625	-187500.015625	-187500.015625	-187500.015625	-187500.015625	-187500.015625	459.000000	419.000000	1018.000000	1608034385.252013
1597	11393.890625	-89.384621	-187500.015625	-187500.015625	-187500.015625	-187500.015625	-187500.015625	-187500.015625	459.000000	419.000000	1018.000000	1608034385.252015
1598	11332.087891	-141.687698	-187500.015625	-187500.015625	-187500.015625	-187500.015625	-187500.015625	-187500.015625	460.000000	419.000000	1018.000000	1608034385.252016
1599	11407.950195	-144.615784	-187500.015625	-187500.015625	-187500.015625	-187500.015625	-187500.015625	-187500.015625	460.000000	419.000000	1018.000000	1608034385.252018
1600	11517.361328	-94.704338	-187500.015625	-187500.015625	-187500.015625	-187500.015625	-187500.015625	-187500.015625	460.000000	419.000000	1018.000000	1608034385.252020
1601	11501.291016	-67.077583	-187500.015625	-187500.015625	-187500.015625	-187500.015625	-187500.015625	-187500.015625	459.000000	419.000000	1018.000000	1608034385.252021
1602	11387.789062	-97.498306	-187500.015625	-187500.015625	-187500.015625	-187500.015625	-187500.015625	-187500.015625	459.000000	419.000000	1018.000000	1608034385.252023
1603	11330.814453	-141.128906	-187500.015625	-187500.015625	-187500.015625	-187500.015625	-187500.015625	-187500.015625	459.000000	419.000000	1018.000000	1608034385.252024
1604	11405.334961	-147.052124	-187500.015625	-187500.015625	-187500.015625	-187500.015625	-187500.015625	-187500.015625	460.000000	419.000000	1018.000000	1608034385.252026
1605	11516.780273	-95.799576	-187500.015625	-187500.015625	-187500.015625	-187500.015625	-187500.015625	-187500.015625	459.000000	419.000000	1019.000000	1608034385.252028
1606	11507.616211	-58.718029	-187500.015625	-187500.015625	-187500.015625	-187500.015625	-187500.015625	-187500.015625	459.000000	419.000000	1017.000000	1608034385.252030
1607	11391.476562	-90.926895	-187500.015625	-187500.015625	-187500.015625	-187500.015625	-187500.015625	-187500.015625	459.000000	419.000000	1019.000000	1608034385.252032
1608	11326.522461	-147.320343	-187500.015625	-187500.015625	-187500.015625	-187500.015625	-187500.015625	-187500.015625	460.000000	419.000000	1018.000000	1608034385.252033
1609	11405.536133	-145.174576	-187500.015625	-187500.015625	-187500.015625	-187500.015625	-187500.015625	-187500.015625	460.000000	419.000000	1018.000000	1608034385.252035
1610	11524.625977	-83.394356	-187500.015625	-187500.015625	-187500.015625	-187500.015625	-187500.015625	-187500.015625	459.000000	419.000000	1018.000000	1608034385.252037
1611	11515.126953	-49.844387	-187500.015625	-187500.015625	-187500.015625	-187500.015625	-187500.015625	-187500.015625	459.000000	419.000000	1018.000000	1608034385.252038
1612	11391.208984	-92.625626	-187500.015625	-187500.015625	-187500.015625	-187500.015625	-187500.015625	-187500.015625	459.000000	419.000000	1018.000000	1608034385.252040
1613	11329.517578	-145.554550	-187500.015625	-187500.015625	-187500.015625	-187500.015625	-187500.015625	-187500.015625	459.000000	419.000000	1018.000000	1608034385.252041
1614	11402.362305	-151.745987	-187500.015625	-187500.015625	-187500.015625	-187500.015625	-187500.015625	-187500.015625	460.000000	419.000000	1019.000000	1608034385.252043
1615	11522.502930	-90.993950	-187500.015625	-187500.015625	-187500.015625	-187500.015625	-187500.015625	-187500.015625	460.000000	419.000000	1019.000000	1608034385.252045
1616	11512.466797	-56.572262	-187500.015625	-187500.015625	-187500.015625	-187500.015625	-187500.015625	-187500.015625	459.000000	419.000000	1018.000000	1608034385.252046
1617	11396.103516	-89.675194	-187500.015625	-187500.015625	-187500.015625	-187500.015625	-187500.015625	-187500.015625	459.000000	419.000000	1018.000000	1608034385.252048
1618	11331.842773	-144.772247	-187500.015625	-187500.015625	-187500.015625	-187500.015625	-187500.015625	-187500.015625	460.000000	419.000000	1018.000000	1608034385.252049
1619	11406.832031	-148.482635	-187500.015625	-187500.015625	-187500.015625	-187500.015625	-187500.015625	-187500.015625	460.000000	419.000000	1018.000000	1608034385.252051
1620	11522.301758	-94.324356	-187500.015625	-187500.015625	-187500.015625	-187500.015625	-187500.015625	-187500.015625	459.000000	419.000000	1018.000000	1608034385.252053
1621	11511.974609	-64.283615	-187500.015625	-187500.015625	-187500.015625	-187500.015625	-187500.015625	-187500.015625	459.000000	419.000000	1018.000000	1608034385.252054
1622	11395.612305	-91.999779	-187500.015625	-187500.015625	-187500.015625	-187500.015625	-187500.015625	-187500.015625	459.000000	419.000000	1018.000000	1608034385.252056
1623	11328.936523	-145.107513	-187500.015625	-187500.015625	-187500.015625	-187500.015625	-187500.015625	-187500.015625	459.000000	419.000000	1018.000000	1608034385.252057
1624	11398.092773	-152.371841	-187500.015625	-187500.015625	-187500.015625	-187500.015625	-187500.015625	-187500.015625	460.000000	419.000000	1018.000000	1608034385.252059
1625	11515.439453	-93.854973	-187500.015625	-187500.015625	-187500.015625	-187500.015625	-187500.015625	-187500.015625	460.000000	419.000000	1018.000000	1608034385.252060
1626	11507.973633	-61.221424	-187500.015625	-187500.015625	-187500.015625	-187500.015625	-187500.015625	-187500.015625	459.000000	419.000000	1018.000000	1608034385.252062
1627	11395.432617	-92.133888	-187500.015625	-187500.015625	-187500.015625	-187500.015625	-187500.015625	-187500.015625	459.000000	419.000000	1019.000000	1608034385.252064
1628	11325.583984	-151.343658	-187500.015625	-187500.015625	-187500.015625	-187500.015625	-187500.015625	-187500.015625	460.000000	419.000000	1018.000000	1608034385.252065
1629	11398.406250	-154.718765	-187500.015625	-187500.015625	-187500.015625	-187500.015625	-187500.015625	-187500.015625	460.000000	419.000000	1018.000000	1608034385.252068
1630	11513.002930	-100.605202	-187500.015625	-187500.015625	-187500.015625	-187500.015625	-187500.015625	-187500.015625	460.000000	418.000000	1017.000000	1608034385.252069
1631	11512.220703	-56.147579	-187500.015625	-187500.015625	-187500.015625	-187500.015625	-187500.015625	-187500.015625	459.000000	419.000000	1018.000000	1608034385.252071
1632	11392.661133	-92.916199	-187500.015625	-187500.015625	-187500.015625	-187500.015625	-187500.015625	-187500.015625	459.000000	418.000000	1018.000000	1608034385.252072
1633	11321.895508	-150.382538	-187500.015625	-187500.015625	-187500.015625	-187500.015625	-187500.015625	-187500.015625	459.000000	419.000000	1018.000000	1608034385.252074
1634	11392.258789	-155.188156	-187500.015625	-187500.015625	-187500.015625	-187500.015625	-187500.015625	-187500.015625	460.000000	419.000000	1018.000000	1608034385.252076
1635	11509.627930	-103.108597	-187500.015625	-187500.015625	-187500.015625	-187500.015625	-187500.015625	-187500.015625	460.000000	419.000000	1018.000000	1608034385.252077
1636	11514.322266	-60.975555	-187500.015625	-187500.015625	-187500.015625	-187500.015625	-187500.015625	-187500.015625	459.000000	419.000000	1018.000000	1608034385.252079
1637	11404.530273	-86.948280	-187500.015625	-187500.015625	-187500.015625	-187500.015625	-187500.015625	-187500.015625	459.000000	419.000000	1018.000000	1608034385.252080
1638	11335.865234	-139.340775	-187500.015625	-187500.015625	-187500.015625	-187500.015625	-187500.015625	-187500.015625	460.000000	419.000000	1019.000000	1608034385.252082
1639	11396.550781	-152.908279	-187500.015625	-187500.015625	-187500.015625	-187500.015625	-187500.015625	-187500.015625	460.000000	419.000000	1018.000000	1608034385.252084
1640	11510.343750	-103.689735	-187500.015625	-187500.015625	-187500.015625	-187500.015625	-187500.015625	-187500.015625	460.000000	419.000000	1018.000000	1608034385.252085
1641	11514.747070	-59.992081	-187500.015625	-187500.015625	-187500.015625	-187500.015625	-187500.015625	-187500.015625	459.000000	419.000000	1018.000000	1608034385.252087
1642	11402.362305	-87.998817	-187500.015625	-187500.015625	-187500.015625	-187500.015625	-187500.015625	-187500.015625	459.000000	419.000000	1018.000000	1608034385.252088
1643	11334.614258	-141.128906	-187500.015625	-187500.015625	-187500.015625	-187500.015625	-187500.015625	-187500.015625	460.000000	419.000000	1018.000000	1608034385.252090
1644	11400.886719	-147.230942	-187500.015625	-187500.015625	-187500.015625	-187500.015625	-187500.015625	-187500.015625	460.000000	419.000000	1018.000000	1608034385.252092
1645	11519.261719	-94.793747	-187500.015625	-187500.015625	-187500.015625	-187500.015625	-187500.015625	-187500.015625	460.000000	418.000000	1018.000000	1608034385.252093
1646	11525.900391	-51.140789	-187500.015625	-187500.015625	-187500.015625	-187500.015625	-187500.015625	-187500.015625	459.000000	419.000000	1017.000000	1608034385.252095
1647	11414.365234	-76.398262	-187500.015625	-187500.015625	-187500.015625	-187500.015625	-187500.015625	-187500.015625	459.000000	418.000000	1018.000000	1608034385.252096
1648	11341.721680	-131.897644	-187500.015625	-187500.015625	-187500.015625	-187500.015625	-187500.015625	-187500.015625	460.000000	419.000000	1018.000000	1608034385.252098
1649	11403.725586	-144.414612	-187500.015625	-187500.015625	-187500.015625	-187500.015625	-187500.015625	-187500.015625	460.000000	419.000000	1019.000000	1608034385.252100
1650	11522.681641	-89.965767	-187500.015625	-187500.015625	-187500.015625	-187500.015625	-187500.015625	-187500.015625	460.000000	418.000000	1019.000000	1608034385.252101
1651	11527.487305	-50.604347	-187500.015625	-187500.015625	-187500.015625	-187500.015625	-187500.015625	-187500.015625	459.000000	419.000000	1019.000000	1608034385.252103
1652	11415.012695	-80.108650	-187500.015625	-187500.015625	-187500.015625	-187500.015625	-187500.015625	-187500.015625	459.000000	419.000000	1019.000000	1608034385.252104
1653	11334.323242	-144.436966	-187500.015625	-187500.015625	-187500.015625	-187500.015625	-187500.015625	-187500.015625	459.000000	419.000000	1018.000000	1608034385.252107
1654	11396.975586	-153.198853	-187500.015625	-187500.015625	-187500.015625	-187500.015625	-187500.015625	-187500.015625	460.000000	419.000000	1019.000000	1608034385.252109
1655	11518.993164	-90.837486	-187500.015625	-187500.015625	-187500.015625	-187500.015625	-187500.015625	-187500.015625	460.000000	418.000000	1019.000000	1608034385.252110
1656	11525.475586	-50.380829	-187500.015625	-187500.015625	-187500.015625	-187500.015625	-187500.015625	-187500.015625	459.000000	419.000000	1017.000000	1608034385.252112
1657	11413.828125	-80.220406	-187500.015625	-187500.015625	-187500.015625	-187500.015625	-187500.015625	-187500.015625	459.000000	418.000000	1018.000000	1608034385.252113
1658	11344.158203	-131.629425	-187500.015625	-187500.015625	-187500.015625	-187500.015625	-187500.015625	-187500.015625	460.000000	419.000000	1019.000000	1608034385.252115
1659	11404.776367	-144.392258	-187500.015625	-187500.015625	-187500.015625	-187500.015625	-187500.015625	-187500.015625	460.000000	419.000000	1018.000000	1608034385.252117
1660	11519.462891	-98.951172	-187500.015625	-187500.015625	-187500.015625	-187500.015625	-187500.015625	-187500.015625	460.000000	418.000000	1018.000000	1608034385.252118
1661	11530.012695	-50.939625	-187500.015625	-187500.015625	-187500.015625	-187500.015625	-187500.015625	-187500.015625	459.000000	419.000000	1018.000000	1608034385.252120
1662	11425.071289	-69.223351	-187500.015625	-187500.015625	-187500.015625	-187500.015625	-187500.015625	-187500.015625	459.000000	418.000000	1018.000000	1608034385.252121
1663	11348.830078	-125.572098	-187500.015625	-187500.015625	-187500.015625	-187500.015625	-187500.015625	-187500.015625	460.000000	419.000000	1018.000000	1608034385.252123
1664	11405.848633	-140.570114	-187500.015625	-187500.015625	-187500.015625	-187500.015625	-187500.015625	-187500.015625	460.000000	419.000000	1017.000000	1608034385.252124
1665	11528.917969	-84.511940	-187500.015625	-187500.015625	-187500.015625	-187500.015625	-187500.015625	-187500.015625	460.000000	419.000000	1018.000000	1608034385.252126
1666	11535.801758	-45.642262	-187500.015625	-187500.015625	-187500.015625	-187500.015625	-187500.015625	-187500.015625	459.000000	419.000000	1018.000000	1608034385.252128
1667	11424.781250	-71.659691	-187500.015625	-187500.015625	-187500.015625	-187500.015625	-187500.015625	-187500.015625	459.000000	419.000000	1018.000000	1608034385.252129
1668	11346.929688	-124.409805	-187500.015625	-187500.015625	-187500.015625	-187500.015625	-187500.015625	-187500.015625	460.000000	419.000000	1018.000000	1608034385.252131
1669	11401.915039	-140.592468	-187500.015625	-187500.015625	-187500.015625	-187500.015625	-187500.015625	-187500.015625	460.000000	419.000000	1017.000000	1608034385.252133
1670	11521.027344	-93.117363	-187500.015625	-187500.015625	-187500.015625	-187500.015625	-187500.015625	-187500.015625	460.000000	419.000000	1018.000000	1608034385.252134
1671	11528.716797	-54.895882	-187500.015625	-187500.015625	-187500.015625	-187500.015625	-187500.015625	-187500.015625	459.000000	419.000000	1019.000000	1608034385.252136
1672	11420.981445	-76.912354	-187500.015625	-187500.015625	-187500.015625	-187500.015625	-187500.015625	-187500.015625	459.000000	419.000000	1018.000000	1608034385.252137
1673	11348.069336	-126.756737	-187500.015625	-187500.015625	-187500.015625	-187500.015625	-187500.015625	-187500.015625	460.000000	419.000000	1018.000000	1608034385.252139
1674	11400.775391	-144.414612	-187500.015625	-187500.015625	-187500.015625	-187500.015625	-187500.015625	-187500.015625	460.000000	419.000000	1018.000000	1608034385.252140
1675	11518.479492	-97.587715	-187500.015625	-187500.015625	-187500.015625	-187500.015625	-187500.015625	-187500.015625	460.000000	419.000000	1018.000000	1608034385.252142
1676	11529.722656	-55.924061	-187500.015625	-187500.015625	-187500.015625	-187500.015625	-187500.015625	-187500.015625	459.000000	419.000000	1018.000000	1608034385.252144
1677	11414.677734	-83.528465	-187500.015625	-187500.015625	-187500.015625	-187500.015625	-187500.015625	-187500.015625	459.000000	419.000000	1017.000000	1608034385.252146
1678	11329.987305	-141.374771	-187500.015625	-187500.015625	-187500.015625	-187500.015625	-187500.015625	-187500.015625	459.000000	419.000000	1018.000000	1608034385.252148
1679	11386.291016	-154.003510	-187500.015625	-187500.015625	-187500.015625	-187500.015625	-187500.015625	-187500.015625	460.000000	419.000000	1018.000000	1608034385.252149
1680	11511.282227	-100.404030	-187500.015625	-187500.015625	-187500.015625	-187500.015625	-187500.015625	-187500.015625	460.000000	419.000000	1017.000000	1608034385.252151
1681	11527.956055	-51.788990	-187500.015625	-187500.015625	-187500.015625	-187500.015625	-187500.015625	-187500.015625	459.000000	420.000000	1018.000000	1608034385.252152
1682	11420.131836	-70.810326	-187500.015625	-187500.015625	-187500.015625	-187500.015625	-187500.015625	-187500.015625	459.000000	419.000000	1018.000000	1608034385.252154
1683	11338.391602	-128.231949	-187500.015625	-187500.015625	-187500.015625	-187500.015625	-187500.015625	-187500.015625	460.000000	419.000000	1018.000000	1608034385.252156
1684	11387.945312	-148.996719	-187500.015625	-187500.015625	-187500.015625	-187500.015625	-187500.015625	-187500.015625	460.000000	419.000000	1018.000000	1608034385.731097
1685	11513.025391	-95.151375	-187500.015625	-187500.015625	-187500.015625	-187500.015625	-187500.015625	-187500.015625	460.000000	419.000000	1019.000000	1608034385.731309
1686	11528.940430	-53.308910	-187500.015625	-187500.015625	-187500.015625	-187500.015625	-187500.015625	-187500.015625	460.000000	419.000000	1019.000000	1608034385.731311
1687	11419.259766	-77.605255	-187500.015625	-187500.015625	-187500.015625	-187500.015625	-187500.015625	-187500.015625	460.000000	419.000000	1019.000000	1608034385.731313
1688	11342.347656	-122.420502	-187500.015625	-187500.015625	-187500.015625	-187500.015625	-187500.015625	-187500.015625	460.000000	419.000000	1018.000000	1608034385.731314
1689	11386.872070	-146.560379	-187500.015625	-187500.015625	-187500.015625	-187500.015625	-187500.015625	-187500.015625	460.000000	419.000000	1018.000000	1608034385.731316
1690	11509.248047	-97.699471	-187500.015625	-187500.015625	-187500.015625	-187500.015625	-187500.015625	-187500.015625	460.000000	419.000000	1018.000000	1608034385.731317
1691	11532.158203	-45.754021	-187500.015625	-187500.015625	-187500.015625	-187500.015625	-187500.015625	-187500.015625	460.000000	419.000000	1019.000000	1608034385.731319
1692	11424.490234	-68.351631	-187500.015625	-187500.015625	-187500.015625	-187500.015625	-187500.015625	-187500.015625	460.000000	419.000000	1019.000000	1608034385.731321
1693	11340.291016	-126.555573	-187500.015625	-187500.015625	-187500.015625	-187500.015625	-187500.015625	-187500.015625	460.000000	419.000000	1018.000000	1608034385.731323
1694	11390.649414	-144.816940	-187500.015625	-187500.015625	-187500.015625	-187500.015625	-187500.015625	-187500.015625	460.000000	419.000000	1018.000000	1608034385.731324
1695	11511.393555	-99.733482	-187500.015625	-187500.015625	-187500.015625	-187500.015625	-187500.015625	-187500.015625	460.000000	419.000000	1019.000000	1608034385.731326
1696	11531.174805	-54.627663	-187500.015625	-187500.015625	-187500.015625	-187500.015625	-187500.015625	-187500.015625	460.000000	419.000000	1018.000000	1608034385.731328
1697	11424.713867	-73.738403	-187500.015625	-187500.015625	-187500.015625	-187500.015625	-187500.015625	-187500.015625	459.000000	419.000000	1017.000000	1608034385.731329
1698	11339.799805	-130.176559	-187500.015625	-187500.015625	-187500.015625	-187500.015625	-187500.015625	-187500.015625	460.000000	419.000000	1018.000000	1608034385.731331
1699	11388.436523	-147.476807	-187500.015625	-187500.015625	-187500.015625	-187500.015625	-187500.015625	-187500.015625	460.000000	419.000000	1018.000000	1608034385.731337
1700	11507.125000	-103.868553	-187500.015625	-187500.015625	-187500.015625	-187500.015625	-187500.015625	-187500.015625	459.000000	419.000000	1018.000000	1608034385.731339
1701	11528.984375	-57.712204	-187500.015625	-187500.015625	-187500.015625	-187500.015625	-187500.015625	-187500.015625	459.000000	419.000000	1019.000000	1608034385.731340
1702	11422.344727	-78.432266	-187500.015625	-187500.015625	-187500.015625	-187500.015625	-187500.015625	-187500.015625	459.000000	419.000000	1018.000000	1608034385.731342
1703	11337.162109	-134.333984	-187500.015625	-187500.015625	-187500.015625	-187500.015625	-187500.015625	-187500.015625	459.000000	420.000000	1019.000000	1608034385.731343
1704	11387.789062	-146.247452	-187500.015625	-187500.015625	-187500.015625	-187500.015625	-187500.015625	-187500.015625	460.000000	419.000000	1019.000000	1608034385.731345
1705	11509.091797	-100.962830	-187500.015625	-187500.015625	-187500.015625	-187500.015625	-187500.015625	-187500.015625	460.000000	419.000000	1018.000000	1608034385.731346
1706	11530.168945	-56.505207	-187500.015625	-187500.015625	-187500.015625	-187500.015625	-187500.015625	-187500.015625	459.000000	420.000000	1018.000000	1608034385.731348
1707	11423.059570	-78.856949	-187500.015625	-187500.015625	-187500.015625	-187500.015625	-187500.015625	-187500.015625	459.000000	419.000000	1018.000000	1608034385.731350
1708	11337.385742	-135.317459	-187500.015625	-187500.015625	-187500.015625	-187500.015625	-187500.015625	-187500.015625	459.000000	419.000000	1017.000000	1608034385.731351
1709	11382.916016	-152.461243	-187500.015625	-187500.015625	-187500.015625	-187500.015625	-187500.015625	-187500.015625	460.000000	419.000000	1019.000000	1608034385.731353
1710	11504.308594	-100.225220	-187500.015625	-187500.015625	-187500.015625	-187500.015625	-187500.015625	-187500.015625	460.000000	419.000000	1019.000000	1608034385.731354
1711	11527.419922	-55.432323	-187500.015625	-187500.015625	-187500.015625	-187500.015625	-187500.015625	-187500.015625	460.000000	419.000000	1018.000000	1608034385.731356
1712	11419.751953	-79.393394	-187500.015625	-187500.015625	-187500.015625	-187500.015625	-187500.015625	-187500.015625	459.000000	419.000000	1018.000000	1608034385.731358
1713	11332.445312	-136.278580	-187500.015625	-187500.015625	-187500.015625	-187500.015625	-187500.015625	-187500.015625	460.000000	420.000000	1018.000000	1608034385.731359
1714	11376.769531	-155.165802	-187500.015625	-187500.015625	-187500.015625	-187500.015625	-187500.015625	-187500.015625	460.000000	419.000000	1018.000000	1608034385.731361
1715	11501.067383	-106.349594	-187500.015625	-187500.015625	-187500.015625	-187500.015625	-187500.015625	-187500.015625	460.000000	419.000000	1018.000000	1608034385.731363
1716	11524.402344	-63.300137	-187500.015625	-187500.015625	-187500.015625	-187500.015625	-187500.015625	-187500.015625	460.000000	419.000000	1019.000000	1608034385.731364
1717	11418.947266	-84.869568	-187500.015625	-187500.015625	-187500.015625	-187500.015625	-187500.015625	-187500.015625	459.000000	419.000000	1018.000000	1608034385.731366
1718	11336.491211	-133.708130	-187500.015625	-187500.015625	-187500.015625	-187500.015625	-187500.015625	-187500.015625	460.000000	419.000000	1019.000000	1608034385.731368
1719	11378.289062	-151.589523	-187500.015625	-187500.015625	-187500.015625	-187500.015625	-187500.015625	-187500.015625	460.000000	419.000000	1018.000000	1608034385.731369
1720	11506.208008	-98.839409	-187500.015625	-187500.015625	-187500.015625	-187500.015625	-187500.015625	-187500.015625	460.000000	419.000000	1019.000000	1608034385.731371
1721	11536.741211	-47.899788	-187500.015625	-187500.015625	-187500.015625	-187500.015625	-187500.015625	-187500.015625	460.000000	420.000000	1018.000000	1608034385.731372
1722	11430.190430	-69.782143	-187500.015625	-187500.015625	-187500.015625	-187500.015625	-187500.015625	-187500.015625	460.000000	418.000000	1019.000000	1608034385.731375
1723	11338.659180	-126.801445	-187500.015625	-187500.015625	-187500.015625	-187500.015625	-187500.015625	-187500.015625	460.000000	419.000000	1019.000000	1608034385.731376
1724	11378.915039	-148.281464	-187500.015625	-187500.015625	-187500.015625	-187500.015625	-187500.015625	-187500.015625	460.000000	419.000000	1018.000000	1608034385.731378
1725	11499.569336	-102.996834	-187500.015625	-187500.015625	-187500.015625	-187500.015625	-187500.015625	-187500.015625	460.000000	419.000000	1018.000000	1608034385.731380
1726	11530.548828	-54.225330	-187500.015625	-187500.015625	-187500.015625	-187500.015625	-187500.015625	-187500.015625	460.000000	419.000000	1020.000000	1608034385.731381
1727	11430.145508	-71.838501	-187500.015625	-187500.015625	-187500.015625	-187500.015625	-187500.015625	-187500.015625	460.000000	419.000000	1018.000000	1608034385.731383
1728	11340.738281	-126.533218	-187500.015625	-187500.015625	-187500.015625	-187500.015625	-187500.015625	-187500.015625	460.000000	419.000000	1018.000000	1608034385.731385
1729	11375.897461	-150.404877	-187500.015625	-187500.015625	-187500.015625	-187500.015625	-187500.015625	-187500.015625	460.000000	419.000000	1018.000000	1608034385.731386
1730	11495.590820	-109.545898	-187500.015625	-187500.015625	-187500.015625	-187500.015625	-187500.015625	-187500.015625	460.000000	419.000000	1019.000000	1608034385.731388
1731	11527.912109	-56.572262	-187500.015625	-187500.015625	-187500.015625	-187500.015625	-187500.015625	-187500.015625	460.000000	419.000000	1018.000000	1608034385.731389
1732	11430.413086	-66.339973	-187500.015625	-187500.015625	-187500.015625	-187500.015625	-187500.015625	-187500.015625	460.000000	418.000000	1018.000000	1608034385.731391
1733	11340.023438	-123.873360	-187500.015625	-187500.015625	-187500.015625	-187500.015625	-187500.015625	-187500.015625	460.000000	419.000000	1018.000000	1608034385.731393
1734	11374.511719	-148.415573	-187500.015625	-187500.015625	-187500.015625	-187500.015625	-187500.015625	-187500.015625	460.000000	419.000000	1019.000000	1608034385.731394
1735	11499.279297	-100.851067	-187500.015625	-187500.015625	-187500.015625	-187500.015625	-187500.015625	-187500.015625	460.000000	419.000000	1019.000000	1608034385.731396
1736	11536.830078	-45.508148	-187500.015625	-187500.015625	-187500.015625	-187500.015625	-187500.015625	-187500.015625	460.000000	419.000000	1019.000000	1608034385.731398
1737	11436.850586	-62.584881	-187500.015625	-187500.015625	-187500.015625	-187500.015625	-187500.015625	-187500.015625	460.000000	419.000000	1018.000000	1608034385.731399
1738	11342.727539	-121.727592	-187500.015625	-187500.015625	-187500.015625	-187500.015625	-187500.015625	-187500.015625	460.000000	419.000000	1019.000000	1608034385.731401
1739	11377.395508	-144.749893	-187500.015625	-187500.015625	-187500.015625	-187500.015625	-187500.015625	-187500.015625	460.000000	419.000000	1018.000000	1608034385.731402
1740	11499.055664	-101.253395	-187500.015625	-187500.015625	-187500.015625	-187500.015625	-187500.015625	-187500.015625	460.000000	419.000000	1019.000000	1608034385.731404
1741	11529.386719	-58.785088	-187500.015625	-187500.015625	-187500.015625	-187500.015625	-187500.015625	-187500.015625	460.000000	419.000000	1019.000000	1608034385.731405
1742	11427.865234	-75.593597	-187500.015625	-187500.015625	-187500.015625	-187500.015625	-187500.015625	-187500.015625	459.000000	419.000000	1019.000000	1608034385.731407
1743	11337.609375	-128.164902	-187500.015625	-187500.015625	-187500.015625	-187500.015625	-187500.015625	-187500.015625	460.000000	419.000000	1019.000000	1608034385.731409
1744	11371.874023	-150.673111	-187500.015625	-187500.015625	-187500.015625	-187500.015625	-187500.015625	-187500.015625	460.000000	419.000000	1018.000000	1608034385.731411
1745	11497.312500	-105.209656	-187500.015625	-187500.015625	-187500.015625	-187500.015625	-187500.015625	-187500.015625	460.000000	419.000000	1017.000000	1608034385.731412
1746	11537.478516	-48.592690	-187500.015625	-187500.015625	-187500.015625	-187500.015625	-187500.015625	-187500.015625	460.000000	419.000000	1018.000000	1608034385.731414
1747	11439.980469	-60.863796	-187500.015625	-187500.015625	-187500.015625	-187500.015625	-187500.015625	-187500.015625	459.000000	419.000000	1018.000000	1608034385.731416
1748	11342.458984	-120.297081	-187500.015625	-187500.015625	-187500.015625	-187500.015625	-187500.015625	-187500.015625	460.000000	419.000000	1019.000000	1608034385.731418
1749	11373.327148	-148.169708	-187500.015625	-187500.015625	-187500.015625	-187500.015625	-187500.015625	-187500.015625	460.000000	419.000000	1019.000000	1608034385.731421
1750	11498.318359	-103.600334	-187500.015625	-187500.015625	-187500.015625	-187500.015625	-187500.015625	-187500.015625	460.000000	418.000000	1019.000000	1608034385.731422
1751	11535.064453	-56.147579	-187500.015625	-187500.015625	-187500.015625	-187500.015625	-187500.015625	-187500.015625	460.000000	419.000000	1019.000000	1608034385.731424
1752	11436.090820	-69.268051	-187500.015625	-187500.015625	-187500.015625	-187500.015625	-187500.015625	-187500.015625	460.000000	419.000000	1019.000000	1608034385.731425
1753	11341.565430	-123.426331	-187500.015625	-187500.015625	-187500.015625	-187500.015625	-187500.015625	-187500.015625	460.000000	419.000000	1019.000000	1608034385.731427
1754	11368.454102	-153.936462	-187500.015625	-187500.015625	-187500.015625	-187500.015625	-187500.015625	-187500.015625	460.000000	419.000000	1019.000000	1608034385.731428
1755	11491.053711	-113.233932	-187500.015625	-187500.015625	-187500.015625	-187500.015625	-187500.015625	-187500.015625	460.000000	419.000000	1019.000000	1608034385.731430
1756	11538.082031	-54.359440	-187500.015625	-187500.015625	-187500.015625	-187500.015625	-187500.015625	-187500.015625	460.000000	419.000000	1019.000000	1608034385.731431
1757	11443.511719	-62.115494	-187500.015625	-187500.015625	-187500.015625	-187500.015625	-187500.015625	-187500.015625	460.000000	419.000000	1018.000000	1608034385.731433
1758	11344.829102	-117.883095	-187500.015625	-187500.015625	-187500.015625	-187500.015625	-187500.015625	-187500.015625	460.000000	419.000000	1019.000000	1608034385.731435
1759	11372.455078	-146.046295	-187500.015625	-187500.015625	-187500.015625	-187500.015625	-187500.015625	-187500.015625	460.000000	419.000000	1019.000000	1608034385.731436
1760	11486.963867	-111.915184	-187500.015625	-187500.015625	-187500.015625	-187500.015625	-187500.015625	-187500.015625	460.000000	419.000000	1019.000000	1608034385.731438
1761	11524.693359	-64.350670	-187500.015625	-187500.015625	-187500.015625	-187500.015625	-187500.015625	-187500.015625	460.000000	419.000000	1018.000000	1608034385.731440
1762	11424.713867	-78.901657	-187500.015625	-187500.015625	-187500.015625	-187500.015625	-187500.015625	-187500.015625	460.000000	419.000000	1018.000000	1608034385.731441
1763	11326.902344	-135.138641	-187500.015625	-187500.015625	-187500.015625	-187500.015625	-187500.015625	-187500.015625	460.000000	419.000000	1018.000000	1608034385.731443
1764	11355.445312	-159.233826	-187500.015625	-187500.015625	-187500.015625	-187500.015625	-187500.015625	-187500.015625	460.000000	419.000000	1019.000000	1608034385.731445
1765	11479.095703	-117.704285	-187500.015625	-187500.015625	-187500.015625	-187500.015625	-187500.015625	-187500.015625	460.000000	419.000000	1019.000000	1608034385.731446
1766	11523.307617	-66.027054	-187500.015625	-187500.015625	-187500.015625	-187500.015625	-187500.015625	-187500.015625	459.000000	420.000000	1019.000000	1608034385.731448
1767	11428.625000	-77.314682	-187500.015625	-187500.015625	-187500.015625	-187500.015625	-187500.015625	-187500.015625	460.000000	419.000000	1019.000000	1608034385.731450
1768	11330.434570	-134.110458	-187500.015625	-187500.015625	-187500.015625	-187500.015625	-187500.015625	-187500.015625	460.000000	419.000000	1018.000000	1608034385.731451
1769	11357.077148	-160.217300	-187500.015625	-187500.015625	-187500.015625	-187500.015625	-187500.015625	-187500.015625	460.000000	419.000000	1019.000000	1608034385.731454
1770	11482.739258	-117.525467	-187500.015625	-187500.015625	-187500.015625	-187500.015625	-187500.015625	-187500.015625	460.000000	419.000000	1018.000000	1608034385.731455
1771	11529.185547	-64.931816	-187500.015625	-187500.015625	-187500.015625	-187500.015625	-187500.015625	-187500.015625	459.000000	419.000000	1019.000000	1608034385.731457
1772	11437.833984	-71.235008	-187500.015625	-187500.015625	-187500.015625	-187500.015625	-187500.015625	-187500.015625	460.000000	418.000000	1019.000000	1608034385.731458
1773	11336.714844	-127.606102	-187500.015625	-187500.015625	-187500.015625	-187500.015625	-187500.015625	-187500.015625	460.000000	420.000000	1018.000000	1608034385.731460
1774	11364.631836	-150.986023	-187500.015625	-187500.015625	-187500.015625	-187500.015625	-187500.015625	-187500.015625	460.000000	419.000000	1019.000000	1608034385.731462
1775	11483.632812	-115.893791	-187500.015625	-187500.015625	-187500.015625	-187500.015625	-187500.015625	-187500.015625	460.000000	419.000000	1018.000000	1608034385.731463
1776	11526.167969	-66.965820	-187500.015625	-187500.015625	-187500.015625	-187500.015625	-187500.015625	-187500.015625	460.000000	419.000000	1018.000000	1608034385.731465
1777	11438.057617	-70.229179	-187500.015625	-187500.015625	-187500.015625	-187500.015625	-187500.015625	-187500.015625	460.000000	419.000000	1019.000000	1608034385.731466
1778	11339.956055	-124.722733	-187500.015625	-187500.015625	-187500.015625	-187500.015625	-187500.015625	-187500.015625	460.000000	419.000000	1019.000000	1608034385.731468
1779	11363.872070	-155.299911	-187500.015625	-187500.015625	-187500.015625	-187500.015625	-187500.015625	-187500.015625	460.000000	419.000000	1019.000000	1608034385.731470
1780	11484.638672	-120.319435	-187500.015625	-187500.015625	-187500.015625	-187500.015625	-187500.015625	-187500.015625	460.000000	419.000000	1019.000000	1608034385.731471
1781	11533.633789	-68.597504	-187500.015625	-187500.015625	-187500.015625	-187500.015625	-187500.015625	-187500.015625	460.000000	419.000000	1018.000000	1608034385.731473
1782	11443.041992	-77.404091	-187500.015625	-187500.015625	-187500.015625	-187500.015625	-187500.015625	-187500.015625	459.000000	419.000000	1019.000000	1608034385.731475
1783	11342.861328	-134.870422	-187500.015625	-187500.015625	-187500.015625	-187500.015625	-187500.015625	-187500.015625	459.000000	419.000000	1018.000000	1608034385.731476
1784	11359.468750	-170.297928	-187500.015625	-187500.015625	-187500.015625	-187500.015625	-187500.015625	-187500.015625	460.000000	419.000000	1018.000000	1608034385.731478
1785	11480.325195	-128.522522	-187500.015625	-187500.015625	-187500.015625	-187500.015625	-187500.015625	-187500.015625	460.000000	457.000000	1019.000000	1608034385.731480
1786	11528.493164	-73.514885	-187500.015625	-187500.015625	-187500.015625	-187500.015625	-187500.015625	-187500.015625	460.000000	607.000000	1018.000000	1608034385.731481
1787	11441.142578	-78.253456	-187500.015625	-187500.015625	-187500.015625	-187500.015625	-187500.015625	-187500.015625	460.000000	688.000000	1018.000000	1608034385.731483
1788	11338.190430	-134.937469	-187500.015625	-187500.015625	-187500.015625	-187500.015625	-187500.015625	-187500.015625	460.000000	730.000000	1018.000000	1608034385.731484
1789	11355.222656	-165.425247	-187500.015625	-187500.015625	-187500.015625	-187500.015625	-187500.015625	-187500.015625	461.000000	753.000000	1019.000000	1608034385.731486
1790	11477.083984	-125.437988	-187500.015625	-187500.015625	-187500.015625	-187500.015625	-187500.015625	-187500.015625	460.000000	768.000000	1018.000000	1608034385.731488
1791	11530.616211	-66.250565	-187500.015625	-187500.015625	-187500.015625	-187500.015625	-187500.015625	-187500.015625	460.000000	778.000000	1018.000000	1608034385.731489
1792	11441.253906	-73.693695	-187500.015625	-187500.015625	-187500.015625	-187500.015625	-187500.015625	-187500.015625	460.000000	783.000000	1018.000000	1608034385.731492
1793	11339.843750	-130.802399	-187500.015625	-187500.015625	-187500.015625	-187500.015625	-187500.015625	-187500.015625	460.000000	788.000000	1017.000000	1608034385.731493
1794	11352.964844	-165.984055	-187500.015625	-187500.015625	-187500.015625	-187500.015625	-187500.015625	-187500.015625	460.000000	791.000000	1018.000000	1608034385.731495
1795	11470.780273	-131.271790	-187500.015625	-187500.015625	-187500.015625	-187500.015625	-187500.015625	-187500.015625	460.000000	794.000000	1018.000000	1608034385.731496
1796	11529.722656	-71.793800	-187500.015625	-187500.015625	-187500.015625	-187500.015625	-187500.015625	-187500.015625	460.000000	795.000000	1019.000000	1608034385.731498
1797	11442.840820	-77.247627	-187500.015625	-187500.015625	-187500.015625	-187500.015625	-187500.015625	-187500.015625	460.000000	797.000000	1018.000000	1608034385.731500
1798	11338.256836	-134.892776	-187500.015625	-187500.015625	-187500.015625	-187500.015625	-187500.015625	-187500.015625	460.000000	798.000000	1019.000000	1608034385.731501
1799	11356.093750	-161.044312	-187500.015625	-187500.015625	-187500.015625	-187500.015625	-187500.015625	-187500.015625	460.000000	799.000000	1019.000000	1608034385.731503
1800	11474.692383	-127.382584	-187500.015625	-187500.015625	-187500.015625	-187500.015625	-187500.015625	-187500.015625	461.000000	800.000000	1019.000000	1608034385.731504
1801	11529.208008	-74.900696	-187500.015625	-187500.015625	-187500.015625	-187500.015625	-187500.015625	-187500.015625	460.000000	800.000000	1019.000000	1608034385.731506
1802	11445.031250	-72.665520	-187500.015625	-187500.015625	-187500.015625	-187500.015625	-187500.015625	-187500.015625	460.000000	802.000000	1019.000000	1608034385.731508
1803	11337.743164	-130.735352	-187500.015625	-187500.015625	-187500.015625	-187500.015625	-187500.015625	-187500.015625	460.000000	802.000000	1019.000000	1608034385.731509
1804	11346.773438	-170.230881	-187500.015625	-187500.015625	-187500.015625	-187500.015625	-187500.015625	-187500.015625	460.000000	803.000000	1019.000000	1608034386.210631
1805	11465.550781	-137.329117	-187500.015625	-187500.015625	-187500.015625	-187500.015625	-187500.015625	-187500.015625	460.000000	803.000000	1019.000000	1608034386.210687
1806	11524.960938	-75.079506	-187500.015625	-187500.015625	-187500.015625	-187500.015625	-187500.015625	-187500.015625	460.000000	803.000000	1019.000000	1608034386.210701
1807	11440.874023	-75.951225	-187500.015625	-187500.015625	-187500.015625	-187500.015625	-187500.015625	-187500.015625	460.000000	804.000000	1019.000000	1608034386.210742
1808	11331.328125	-139.184311	-187500.015625	-187500.015625	-187500.015625	-187500.015625	-187500.015625	-187500.015625	460.000000	804.000000	1019.000000	1608034386.210796
1809	11345.119141	-171.124954	-187500.015625	-187500.015625	-187500.015625	-187500.015625	-187500.015625	-187500.015625	460.000000	805.000000	1019.000000	1608034386.210797
1810	11470.110352	-133.372849	-187500.015625	-187500.015625	-187500.015625	-187500.015625	-187500.015625	-187500.015625	460.000000	800.000000	1018.000000	1608034386.210799
1811	11535.958008	-67.435211	-187500.015625	-187500.015625	-187500.015625	-187500.015625	-187500.015625	-187500.015625	460.000000	756.000000	1017.000000	1608034386.210800
1812	11460.252930	-62.048439	-187500.015625	-187500.015625	-187500.015625	-187500.015625	-187500.015625	-187500.015625	459.000000	697.000000	1019.000000	1608034386.210802
1813	11358.910156	-113.949188	-187500.015625	-187500.015625	-187500.015625	-187500.015625	-187500.015625	-187500.015625	459.000000	642.000000	1018.000000	1608034386.210804
1814	11374.333008	-143.475845	-187500.015625	-187500.015625	-187500.015625	-187500.015625	-187500.015625	-187500.015625	459.000000	597.000000	1018.000000	1608034386.210806
1815	11496.150391	-107.601295	-187500.015625	-187500.015625	-187500.015625	-187500.015625	-187500.015625	-187500.015625	459.000000	562.000000	1018.000000	1608034386.210810
1816	11555.024414	-53.912407	-187500.015625	-187500.015625	-187500.015625	-187500.015625	-187500.015625	-187500.015625	459.000000	537.000000	1018.000000	1608034386.210812
1817	11475.407227	-48.503284	-187500.015625	-187500.015625	-187500.015625	-187500.015625	-187500.015625	-187500.015625	459.000000	518.000000	1018.000000	1608034386.210813
1818	11370.488281	-102.393341	-187500.015625	-187500.015625	-187500.015625	-187500.015625	-187500.015625	-187500.015625	459.000000	504.000000	1017.000000	1608034386.210815
1819	11376.634766	-143.520554	-187500.015625	-187500.015625	-187500.015625	-187500.015625	-187500.015625	-187500.015625	460.000000	493.000000	1018.000000	1608034386.210816
1820	11498.965820	-106.818985	-187500.015625	-187500.015625	-187500.015625	-187500.015625	-187500.015625	-187500.015625	460.000000	484.000000	1018.000000	1608034386.210818
1821	11567.318359	-39.830807	-187500.015625	-187500.015625	-187500.015625	-187500.015625	-187500.015625	-187500.015625	459.000000	478.000000	1019.000000	1608034386.210819
1822	11489.735352	-34.220520	-187500.015625	-187500.015625	-187500.015625	-187500.015625	-187500.015625	-187500.015625	459.000000	472.000000	1019.000000	1608034386.210821
1823	11375.786133	-95.911331	-187500.015625	-187500.015625	-187500.015625	-187500.015625	-187500.015625	-187500.015625	460.000000	467.000000	1019.000000	1608034386.210823
1824	11378.602539	-137.999664	-187500.015625	-187500.015625	-187500.015625	-187500.015625	-187500.015625	-187500.015625	460.000000	464.000000	1019.000000	1608034386.210824
1825	11500.396484	-99.800537	-187500.015625	-187500.015625	-187500.015625	-187500.015625	-187500.015625	-187500.015625	460.000000	460.000000	1018.000000	1608034386.210826
1826	11564.680664	-39.763752	-187500.015625	-187500.015625	-187500.015625	-187500.015625	-187500.015625	-187500.015625	460.000000	457.000000	1018.000000	1608034386.210828
1827	11481.173828	-42.378906	-187500.015625	-187500.015625	-187500.015625	-187500.015625	-187500.015625	-187500.015625	459.000000	455.000000	1017.000000	1608034386.210829
1828	11364.945312	-104.941437	-187500.015625	-187500.015625	-187500.015625	-187500.015625	-187500.015625	-187500.015625	460.000000	453.000000	1019.000000	1608034386.210831
1829	11365.370117	-143.051163	-187500.015625	-187500.015625	-187500.015625	-187500.015625	-187500.015625	-187500.015625	460.000000	451.000000	1018.000000	1608034386.210832
1830	11484.348633	-110.663483	-187500.015625	-187500.015625	-187500.015625	-187500.015625	-187500.015625	-187500.015625	460.000000	448.000000	1018.000000	1608034386.210834
1831	11546.374023	-55.834656	-187500.015625	-187500.015625	-187500.015625	-187500.015625	-187500.015625	-187500.015625	459.000000	448.000000	1019.000000	1608034386.210836
1832	11467.271484	-50.000851	-187500.015625	-187500.015625	-187500.015625	-187500.015625	-187500.015625	-187500.015625	460.000000	446.000000	1018.000000	1608034386.210837
1833	11362.128906	-99.174690	-187500.015625	-187500.015625	-187500.015625	-187500.015625	-187500.015625	-187500.015625	460.000000	445.000000	1018.000000	1608034386.210839
1834	11365.257812	-138.312592	-187500.015625	-187500.015625	-187500.015625	-187500.015625	-187500.015625	-187500.015625	460.000000	444.000000	1019.000000	1608034386.210841
1835	11480.168945	-111.512848	-187500.015625	-187500.015625	-187500.015625	-187500.015625	-187500.015625	-187500.015625	460.000000	443.000000	1018.000000	1608034386.210842
1836	11552.409180	-48.302116	-187500.015625	-187500.015625	-187500.015625	-187500.015625	-187500.015625	-187500.015625	460.000000	442.000000	1019.000000	1608034386.210844
1837	11476.301758	-45.441093	-187500.015625	-187500.015625	-187500.015625	-187500.015625	-187500.015625	-187500.015625	460.000000	441.000000	1018.000000	1608034386.210846
1838	11365.280273	-102.616852	-187500.015625	-187500.015625	-187500.015625	-187500.015625	-187500.015625	-187500.015625	460.000000	440.000000	1019.000000	1608034386.210847
1839	11360.028320	-146.001587	-187500.015625	-187500.015625	-187500.015625	-187500.015625	-187500.015625	-187500.015625	460.000000	440.000000	1018.000000	1608034386.210850
1840	11474.916016	-117.279602	-187500.015625	-187500.015625	-187500.015625	-187500.015625	-187500.015625	-187500.015625	460.000000	438.000000	1018.000000	1608034386.210851
1841	11547.402344	-59.388584	-187500.015625	-187500.015625	-187500.015625	-187500.015625	-187500.015625	-187500.015625	460.000000	437.000000	1018.000000	1608034386.210853
1842	11475.564453	-50.894920	-187500.015625	-187500.015625	-187500.015625	-187500.015625	-187500.015625	-187500.015625	459.000000	437.000000	1018.000000	1608034386.210854
1843	11368.632812	-96.648941	-187500.015625	-187500.015625	-187500.015625	-187500.015625	-187500.015625	-187500.015625	459.000000	437.000000	1018.000000	1608034386.210856
1844	11367.493164	-134.043411	-187500.015625	-187500.015625	-187500.015625	-187500.015625	-187500.015625	-187500.015625	460.000000	436.000000	1018.000000	1608034386.210858
1845	11479.184570	-109.523544	-187500.015625	-187500.015625	-187500.015625	-187500.015625	-187500.015625	-187500.015625	460.000000	436.000000	1018.000000	1608034386.210859
1846	11544.027344	-57.533390	-187500.015625	-187500.015625	-187500.015625	-187500.015625	-187500.015625	-187500.015625	460.000000	435.000000	1018.000000	1608034386.210861
1847	11471.205078	-52.370136	-187500.015625	-187500.015625	-187500.015625	-187500.015625	-187500.015625	-187500.015625	459.000000	435.000000	1018.000000	1608034386.210863
1848	11358.396484	-107.690704	-187500.015625	-187500.015625	-187500.015625	-187500.015625	-187500.015625	-187500.015625	459.000000	434.000000	1018.000000	1608034386.210864
1849	11355.401367	-147.879135	-187500.015625	-187500.015625	-187500.015625	-187500.015625	-187500.015625	-187500.015625	460.000000	434.000000	1018.000000	1608034386.210866
1850	11469.841797	-124.320396	-187500.015625	-187500.015625	-187500.015625	-187500.015625	-187500.015625	-187500.015625	460.000000	434.000000	1018.000000	1608034386.210867
1851	11537.992188	-70.005661	-187500.015625	-187500.015625	-187500.015625	-187500.015625	-187500.015625	-187500.015625	460.000000	433.000000	1019.000000	1608034386.210869
1852	11467.115234	-59.477989	-187500.015625	-187500.015625	-187500.015625	-187500.015625	-187500.015625	-187500.015625	459.000000	433.000000	1018.000000	1608034386.210871
1853	11354.059570	-113.166878	-187500.015625	-187500.015625	-187500.015625	-187500.015625	-187500.015625	-187500.015625	460.000000	432.000000	1018.000000	1608034386.210872
1854	11349.500000	-154.875229	-187500.015625	-187500.015625	-187500.015625	-187500.015625	-187500.015625	-187500.015625	460.000000	432.000000	1018.000000	1608034386.210874
1855	11471.428711	-119.961807	-187500.015625	-187500.015625	-187500.015625	-187500.015625	-187500.015625	-187500.015625	460.000000	432.000000	1018.000000	1608034386.210876
1856	11542.686523	-60.506168	-187500.015625	-187500.015625	-187500.015625	-187500.015625	-187500.015625	-187500.015625	459.000000	432.000000	1019.000000	1608034386.210877
1857	11465.349609	-61.020260	-187500.015625	-187500.015625	-187500.015625	-187500.015625	-187500.015625	-187500.015625	459.000000	431.000000	1018.000000	1608034386.210879
1858	11354.082031	-113.837433	-187500.015625	-187500.015625	-187500.015625	-187500.015625	-187500.015625	-187500.015625	459.000000	431.000000	1019.000000	1608034386.210881
1859	11344.024414	-162.363068	-187500.015625	-187500.015625	-187500.015625	-187500.015625	-187500.015625	-187500.015625	460.000000	431.000000	1019.000000	1608034386.210882
1860	11456.163086	-137.597336	-187500.015625	-187500.015625	-187500.015625	-187500.015625	-187500.015625	-187500.015625	460.000000	440.000000	1018.000000	1608034386.210884
1861	11530.326172	-76.152390	-187500.015625	-187500.015625	-187500.015625	-187500.015625	-187500.015625	-187500.015625	460.000000	591.000000	1019.000000	1608034386.210885
1862	11462.398438	-67.703430	-187500.015625	-187500.015625	-187500.015625	-187500.015625	-187500.015625	-187500.015625	460.000000	684.000000	1019.000000	1608034386.210888
1863	11352.293945	-114.507980	-187500.015625	-187500.015625	-187500.015625	-187500.015625	-187500.015625	-187500.015625	461.000000	731.000000	1019.000000	1608034386.210889
1864	11341.341797	-157.780960	-187500.015625	-187500.015625	-187500.015625	-187500.015625	-187500.015625	-187500.015625	461.000000	756.000000	1019.000000	1608034386.210891
1865	11451.401367	-136.479752	-187500.015625	-187500.015625	-187500.015625	-187500.015625	-187500.015625	-187500.015625	461.000000	772.000000	1019.000000	1608034386.210892
1866	11522.681641	-82.612045	-187500.015625	-187500.015625	-187500.015625	-187500.015625	-187500.015625	-187500.015625	461.000000	781.000000	1018.000000	1608034386.210894
1867	11454.016602	-73.067848	-187500.015625	-187500.015625	-187500.015625	-187500.015625	-187500.015625	-187500.015625	460.000000	788.000000	1019.000000	1608034386.210896
1868	11334.524414	-132.367020	-187500.015625	-187500.015625	-187500.015625	-187500.015625	-187500.015625	-187500.015625	460.000000	792.000000	1019.000000	1608034386.210897
1869	11326.187500	-172.309586	-187500.015625	-187500.015625	-187500.015625	-187500.015625	-187500.015625	-187500.015625	460.000000	796.000000	1018.000000	1608034386.210899
1870	11442.930664	-145.263977	-187500.015625	-187500.015625	-187500.015625	-187500.015625	-187500.015625	-187500.015625	460.000000	798.000000	1018.000000	1608034386.210901
1871	11520.557617	-85.428368	-187500.015625	-187500.015625	-187500.015625	-187500.015625	-187500.015625	-187500.015625	460.000000	800.000000	1018.000000	1608034386.210902
1872	11456.005859	-73.045502	-187500.015625	-187500.015625	-187500.015625	-187500.015625	-187500.015625	-187500.015625	460.000000	801.000000	1019.000000	1608034386.210904
1873	11340.537109	-127.069664	-187500.015625	-187500.015625	-187500.015625	-187500.015625	-187500.015625	-187500.015625	460.000000	802.000000	1018.000000	1608034386.210905
1874	11327.618164	-170.588501	-187500.015625	-187500.015625	-187500.015625	-187500.015625	-187500.015625	-187500.015625	460.000000	803.000000	1018.000000	1608034386.210907
1875	11432.514648	-155.031693	-187500.015625	-187500.015625	-187500.015625	-187500.015625	-187500.015625	-187500.015625	460.000000	804.000000	1018.000000	1608034386.210909
1876	11508.577148	-97.475952	-187500.015625	-187500.015625	-187500.015625	-187500.015625	-187500.015625	-187500.015625	460.000000	804.000000	1017.000000	1608034386.210910
1877	11447.847656	-80.175705	-187500.015625	-187500.015625	-187500.015625	-187500.015625	-187500.015625	-187500.015625	459.000000	805.000000	1018.000000	1608034386.210912
1878	11338.771484	-128.053146	-187500.015625	-187500.015625	-187500.015625	-187500.015625	-187500.015625	-187500.015625	460.000000	805.000000	1018.000000	1608034386.210914
1879	11331.194336	-166.185211	-187500.015625	-187500.015625	-187500.015625	-187500.015625	-187500.015625	-187500.015625	460.000000	806.000000	1017.000000	1608034386.210915
1880	11440.248047	-146.582733	-187500.015625	-187500.015625	-187500.015625	-187500.015625	-187500.015625	-187500.015625	460.000000	806.000000	1019.000000	1608034386.210917
1881	11517.920898	-89.429329	-187500.015625	-187500.015625	-187500.015625	-187500.015625	-187500.015625	-187500.015625	460.000000	807.000000	1018.000000	1608034386.210918
1882	11457.592773	-74.341896	-187500.015625	-187500.015625	-187500.015625	-187500.015625	-187500.015625	-187500.015625	460.000000	807.000000	1018.000000	1608034386.210920
1883	11344.314453	-125.661499	-187500.015625	-187500.015625	-187500.015625	-187500.015625	-187500.015625	-187500.015625	460.000000	807.000000	1018.000000	1608034386.210922
1884	11335.865234	-164.084152	-187500.015625	-187500.015625	-187500.015625	-187500.015625	-187500.015625	-187500.015625	460.000000	807.000000	1018.000000	1608034386.210923
1885	11447.668945	-141.419479	-187500.015625	-187500.015625	-187500.015625	-187500.015625	-187500.015625	-187500.015625	460.000000	807.000000	1019.000000	1608034386.210926
1886	11529.342773	-81.427399	-187500.015625	-187500.015625	-187500.015625	-187500.015625	-187500.015625	-187500.015625	460.000000	770.000000	1018.000000	1608034386.210927
1887	11467.204102	-69.893906	-187500.015625	-187500.015625	-187500.015625	-187500.015625	-187500.015625	-187500.015625	459.000000	713.000000	1019.000000	1608034386.210929
1888	11353.970703	-118.754814	-187500.015625	-187500.015625	-187500.015625	-187500.015625	-187500.015625	-187500.015625	459.000000	656.000000	1019.000000	1608034386.210931
1889	11346.057617	-154.361145	-187500.015625	-187500.015625	-187500.015625	-187500.015625	-187500.015625	-187500.015625	460.000000	609.000000	1019.000000	1608034386.210932
1890	11464.924805	-121.504082	-187500.015625	-187500.015625	-187500.015625	-187500.015625	-187500.015625	-187500.015625	460.000000	572.000000	1019.000000	1608034386.210934
1891	11543.557617	-65.915291	-187500.015625	-187500.015625	-187500.015625	-187500.015625	-187500.015625	-187500.015625	459.000000	545.000000	1019.000000	1608034386.210936
1892	11481.487305	-54.471199	-187500.015625	-187500.015625	-187500.015625	-187500.015625	-187500.015625	-187500.015625	459.000000	525.000000	1020.000000	1608034386.210937
1893	11364.453125	-106.997795	-187500.015625	-187500.015625	-187500.015625	-187500.015625	-187500.015625	-187500.015625	459.000000	510.000000	1019.000000	1608034386.210939
1894	11347.689453	-150.829559	-187500.015625	-187500.015625	-187500.015625	-187500.015625	-187500.015625	-187500.015625	460.000000	499.000000	1019.000000	1608034386.210940
1895	11456.498047	-128.678986	-187500.015625	-187500.015625	-187500.015625	-187500.015625	-187500.015625	-187500.015625	460.000000	489.000000	1019.000000	1608034386.210942
1896	11532.404297	-76.197098	-187500.015625	-187500.015625	-187500.015625	-187500.015625	-187500.015625	-187500.015625	460.000000	483.000000	1019.000000	1608034386.210944
1897	11474.513672	-60.215599	-187500.015625	-187500.015625	-187500.015625	-187500.015625	-187500.015625	-187500.015625	459.000000	477.000000	1019.000000	1608034386.210945
1898	11361.995117	-111.781067	-187500.015625	-187500.015625	-187500.015625	-187500.015625	-187500.015625	-187500.015625	459.000000	471.000000	1019.000000	1608034386.210947
1899	11348.382812	-151.142487	-187500.015625	-187500.015625	-187500.015625	-187500.015625	-187500.015625	-187500.015625	460.000000	468.000000	1019.000000	1608034386.210948
1900	11458.375977	-128.343719	-187500.015625	-187500.015625	-187500.015625	-187500.015625	-187500.015625	-187500.015625	460.000000	464.000000	1019.000000	1608034386.210950
1901	11543.088867	-70.162125	-187500.015625	-187500.015625	-187500.015625	-187500.015625	-187500.015625	-187500.015625	460.000000	462.000000	1019.000000	1608034386.210952
1902	11484.281250	-57.287518	-187500.015625	-187500.015625	-187500.015625	-187500.015625	-187500.015625	-187500.015625	460.000000	458.000000	1019.000000	1608034386.210953
1903	11366.934570	-107.556587	-187500.015625	-187500.015625	-187500.015625	-187500.015625	-187500.015625	-187500.015625	460.000000	456.000000	1019.000000	1608034386.210955
1904	11351.243164	-147.119171	-187500.015625	-187500.015625	-187500.015625	-187500.015625	-187500.015625	-187500.015625	460.000000	454.000000	1019.000000	1608034386.210957
1905	11454.732422	-131.338852	-187500.015625	-187500.015625	-187500.015625	-187500.015625	-187500.015625	-187500.015625	460.000000	452.000000	1019.000000	1608034386.210958
1906	11537.702148	-75.481842	-187500.015625	-187500.015625	-187500.015625	-187500.015625	-187500.015625	-187500.015625	460.000000	451.000000	1019.000000	1608034386.210960
1907	11486.918945	-52.683060	-187500.015625	-187500.015625	-187500.015625	-187500.015625	-187500.015625	-187500.015625	459.000000	449.000000	1018.000000	1608034386.210962
1908	11370.578125	-101.722786	-187500.015625	-187500.015625	-187500.015625	-187500.015625	-187500.015625	-187500.015625	460.000000	448.000000	1018.000000	1608034386.210963
1909	11344.694336	-152.371841	-187500.015625	-187500.015625	-187500.015625	-187500.015625	-187500.015625	-187500.015625	460.000000	447.000000	1019.000000	1608034386.210965
1910	11449.434570	-134.602203	-187500.015625	-187500.015625	-187500.015625	-187500.015625	-187500.015625	-187500.015625	460.000000	445.000000	1019.000000	1608034386.210967
1911	11536.875000	-75.191269	-187500.015625	-187500.015625	-187500.015625	-187500.015625	-187500.015625	-187500.015625	460.000000	444.000000	1019.000000	1608034386.210969
1912	11481.576172	-59.343880	-187500.015625	-187500.015625	-187500.015625	-187500.015625	-187500.015625	-187500.015625	459.000000	444.000000	1018.000000	1608034386.210971
1913	11365.660156	-105.030846	-187500.015625	-187500.015625	-187500.015625	-187500.015625	-187500.015625	-187500.015625	459.000000	443.000000	1018.000000	1608034386.210972
1914	11342.012695	-147.119171	-187500.015625	-187500.015625	-187500.015625	-187500.015625	-187500.015625	-187500.015625	460.000000	442.000000	1019.000000	1608034386.210974
1915	11444.025391	-133.194046	-187500.015625	-187500.015625	-187500.015625	-187500.015625	-187500.015625	-187500.015625	460.000000	441.000000	1019.000000	1608034386.210976
1916	11529.833984	-75.325378	-187500.015625	-187500.015625	-187500.015625	-187500.015625	-187500.015625	-187500.015625	460.000000	440.000000	1019.000000	1608034386.210977
1917	11482.247070	-53.241852	-187500.015625	-187500.015625	-187500.015625	-187500.015625	-187500.015625	-187500.015625	459.000000	440.000000	1019.000000	1608034386.210979
1918	11366.308594	-102.750969	-187500.015625	-187500.015625	-187500.015625	-187500.015625	-187500.015625	-187500.015625	459.000000	439.000000	1019.000000	1608034386.210980
1919	11338.324219	-151.701279	-187500.015625	-187500.015625	-187500.015625	-187500.015625	-187500.015625	-187500.015625	460.000000	439.000000	1018.000000	1608034386.210982
1920	11438.907227	-139.229004	-187500.015625	-187500.015625	-187500.015625	-187500.015625	-187500.015625	-187500.015625	460.000000	438.000000	1018.000000	1608034386.210984
1921	11523.307617	-84.869568	-187500.015625	-187500.015625	-187500.015625	-187500.015625	-187500.015625	-187500.015625	460.000000	438.000000	1019.000000	1608034386.210985
1922	11472.904297	-62.339012	-187500.015625	-187500.015625	-187500.015625	-187500.015625	-187500.015625	-187500.015625	459.000000	437.000000	1018.000000	1608034386.210987
1923	11356.048828	-108.964752	-187500.015625	-187500.015625	-187500.015625	-187500.015625	-187500.015625	-187500.015625	459.000000	436.000000	1019.000000	1608034386.210988
1924	11326.276367	-159.412628	-187500.015625	-187500.015625	-187500.015625	-187500.015625	-187500.015625	-187500.015625	460.000000	436.000000	1018.000000	1608034386.691119
1925	11431.173828	-142.715881	-187500.015625	-187500.015625	-187500.015625	-187500.015625	-187500.015625	-187500.015625	460.000000	435.000000	1019.000000	1608034386.691181
1926	11525.005859	-80.488632	-187500.015625	-187500.015625	-187500.015625	-187500.015625	-187500.015625	-187500.015625	459.000000	435.000000	1018.000000	1608034386.691265
1927	11476.033203	-60.953205	-187500.015625	-187500.015625	-187500.015625	-187500.015625	-187500.015625	-187500.015625	459.000000	434.000000	1018.000000	1608034386.691267
1928	11351.712891	-115.245590	-187500.015625	-187500.015625	-187500.015625	-187500.015625	-187500.015625	-187500.015625	459.000000	434.000000	1018.000000	1608034386.691269
1929	11325.248047	-161.647812	-187500.015625	-187500.015625	-187500.015625	-187500.015625	-187500.015625	-187500.015625	460.000000	435.000000	1018.000000	1608034386.691270
1930	11428.446289	-146.225113	-187500.015625	-187500.015625	-187500.015625	-187500.015625	-187500.015625	-187500.015625	460.000000	434.000000	1018.000000	1608034386.691272
1931	11517.003906	-90.233986	-187500.015625	-187500.015625	-187500.015625	-187500.015625	-187500.015625	-187500.015625	459.000000	434.000000	1017.000000	1608034386.691274
1932	11472.233398	-68.262222	-187500.015625	-187500.015625	-187500.015625	-187500.015625	-187500.015625	-187500.015625	459.000000	433.000000	1018.000000	1608034386.691282
1933	11358.664062	-111.244629	-187500.015625	-187500.015625	-187500.015625	-187500.015625	-187500.015625	-187500.015625	459.000000	433.000000	1018.000000	1608034386.691283
1934	11333.183594	-152.572998	-187500.015625	-187500.015625	-187500.015625	-187500.015625	-187500.015625	-187500.015625	460.000000	433.000000	1018.000000	1608034386.691285
1935	11427.641602	-149.577866	-187500.015625	-187500.015625	-187500.015625	-187500.015625	-187500.015625	-187500.015625	460.000000	432.000000	1018.000000	1608034386.691287
1936	11518.457031	-88.669365	-187500.015625	-187500.015625	-187500.015625	-187500.015625	-187500.015625	-187500.015625	460.000000	564.000000	1018.000000	1608034386.691288
1937	11472.546875	-63.546009	-187500.015625	-187500.015625	-187500.015625	-187500.015625	-187500.015625	-187500.015625	460.000000	671.000000	1018.000000	1608034386.691290
1938	11353.858398	-112.719841	-187500.015625	-187500.015625	-187500.015625	-187500.015625	-187500.015625	-187500.015625	460.000000	725.000000	1018.000000	1608034386.691292
1939	11323.371094	-158.719727	-187500.015625	-187500.015625	-187500.015625	-187500.015625	-187500.015625	-187500.015625	461.000000	753.000000	1018.000000	1608034386.691293
1940	11424.601562	-145.263977	-187500.015625	-187500.015625	-187500.015625	-187500.015625	-187500.015625	-187500.015625	461.000000	771.000000	1018.000000	1608034386.691295
1941	11518.658203	-85.853050	-187500.015625	-187500.015625	-187500.015625	-187500.015625	-187500.015625	-187500.015625	460.000000	781.000000	1019.000000	1608034386.691296
1942	11476.078125	-66.228218	-187500.015625	-187500.015625	-187500.015625	-187500.015625	-187500.015625	-187500.015625	460.000000	788.000000	1019.000000	1608034386.691298
1943	11358.150391	-115.960846	-187500.015625	-187500.015625	-187500.015625	-187500.015625	-187500.015625	-187500.015625	460.000000	793.000000	1018.000000	1608034386.691300
1944	11332.244141	-157.959778	-187500.015625	-187500.015625	-187500.015625	-187500.015625	-187500.015625	-187500.015625	460.000000	796.000000	1018.000000	1608034386.691301
1945	11431.777344	-144.660492	-187500.015625	-187500.015625	-187500.015625	-187500.015625	-187500.015625	-187500.015625	460.000000	798.000000	1019.000000	1608034386.691303
1946	11523.687500	-91.083359	-187500.015625	-187500.015625	-187500.015625	-187500.015625	-187500.015625	-187500.015625	460.000000	800.000000	1018.000000	1608034386.691304
1947	11478.916992	-72.106728	-187500.015625	-187500.015625	-187500.015625	-187500.015625	-187500.015625	-187500.015625	460.000000	801.000000	1019.000000	1608034386.691306
1948	11360.899414	-118.888924	-187500.015625	-187500.015625	-187500.015625	-187500.015625	-187500.015625	-187500.015625	460.000000	803.000000	1019.000000	1608034386.691308
1949	11332.132812	-162.407776	-187500.015625	-187500.015625	-187500.015625	-187500.015625	-187500.015625	-187500.015625	460.000000	804.000000	1019.000000	1608034386.691309
1950	11435.375977	-144.772247	-187500.015625	-187500.015625	-187500.015625	-187500.015625	-187500.015625	-187500.015625	461.000000	804.000000	1019.000000	1608034386.691311
1951	11530.862305	-84.489594	-187500.015625	-187500.015625	-187500.015625	-187500.015625	-187500.015625	-187500.015625	460.000000	805.000000	1018.000000	1608034386.691312
1952	11489.064453	-61.221424	-187500.015625	-187500.015625	-187500.015625	-187500.015625	-187500.015625	-187500.015625	460.000000	805.000000	1019.000000	1608034386.691314
1953	11369.214844	-108.115387	-187500.015625	-187500.015625	-187500.015625	-187500.015625	-187500.015625	-187500.015625	460.000000	806.000000	1019.000000	1608034386.691316
1954	11336.491211	-151.678940	-187500.015625	-187500.015625	-187500.015625	-187500.015625	-187500.015625	-187500.015625	460.000000	807.000000	1019.000000	1608034386.691317
1955	11431.083984	-144.146393	-187500.015625	-187500.015625	-187500.015625	-187500.015625	-187500.015625	-187500.015625	460.000000	807.000000	1019.000000	1608034386.691320
1956	11529.722656	-83.528465	-187500.015625	-187500.015625	-187500.015625	-187500.015625	-187500.015625	-187500.015625	460.000000	807.000000	1019.000000	1608034386.691321
1957	11490.628906	-57.980423	-187500.015625	-187500.015625	-187500.015625	-187500.015625	-187500.015625	-187500.015625	460.000000	808.000000	1018.000000	1608034386.691323
1958	11376.098633	-94.637283	-187500.015625	-187500.015625	-187500.015625	-187500.015625	-187500.015625	-187500.015625	460.000000	808.000000	1019.000000	1608034386.691325
1959	11334.479492	-148.102646	-187500.015625	-187500.015625	-187500.015625	-187500.015625	-187500.015625	-187500.015625	460.000000	808.000000	1017.000000	1608034386.691326
1960	11427.731445	-139.519577	-187500.015625	-187500.015625	-187500.015625	-187500.015625	-187500.015625	-187500.015625	461.000000	808.000000	1019.000000	1608034386.691328
1961	11528.470703	-74.587769	-187500.015625	-187500.015625	-187500.015625	-187500.015625	-187500.015625	-187500.015625	460.000000	781.000000	1018.000000	1608034386.691329
1962	11487.410156	-51.274899	-187500.015625	-187500.015625	-187500.015625	-187500.015625	-187500.015625	-187500.015625	459.000000	726.000000	1019.000000	1608034386.691331
1963	11367.940430	-96.358368	-187500.015625	-187500.015625	-187500.015625	-187500.015625	-187500.015625	-187500.015625	459.000000	669.000000	1018.000000	1608034386.691333
1964	11326.723633	-147.409744	-187500.015625	-187500.015625	-187500.015625	-187500.015625	-187500.015625	-187500.015625	459.000000	619.000000	1019.000000	1608034386.691334
1965	11413.985352	-144.012283	-187500.015625	-187500.015625	-187500.015625	-187500.015625	-187500.015625	-187500.015625	460.000000	580.000000	1018.000000	1608034386.691336
1966	11518.501953	-80.980370	-187500.015625	-187500.015625	-187500.015625	-187500.015625	-187500.015625	-187500.015625	460.000000	551.000000	1019.000000	1608034386.691338
1967	11489.801758	-48.726803	-187500.015625	-187500.015625	-187500.015625	-187500.015625	-187500.015625	-187500.015625	459.000000	530.000000	1018.000000	1608034386.691339
1968	11373.394531	-93.296181	-187500.015625	-187500.015625	-187500.015625	-187500.015625	-187500.015625	-187500.015625	459.000000	514.000000	1018.000000	1608034386.691341
1969	11337.005859	-139.184311	-187500.015625	-187500.015625	-187500.015625	-187500.015625	-187500.015625	-187500.015625	460.000000	502.000000	1019.000000	1608034386.691343
1970	11424.959961	-136.233871	-187500.015625	-187500.015625	-187500.015625	-187500.015625	-187500.015625	-187500.015625	460.000000	492.000000	1019.000000	1608034386.691345
1971	11519.932617	-84.422539	-187500.015625	-187500.015625	-187500.015625	-187500.015625	-187500.015625	-187500.015625	460.000000	485.000000	1019.000000	1608034386.691346
1972	11493.691406	-49.844387	-187500.015625	-187500.015625	-187500.015625	-187500.015625	-187500.015625	-187500.015625	460.000000	479.000000	1019.000000	1608034386.691348
1973	11379.742188	-91.932724	-187500.015625	-187500.015625	-187500.015625	-187500.015625	-187500.015625	-187500.015625	459.000000	474.000000	1018.000000	1608034386.691350
1974	11338.279297	-145.085175	-187500.015625	-187500.015625	-187500.015625	-187500.015625	-187500.015625	-187500.015625	460.000000	470.000000	1018.000000	1608034386.691351
1975	11430.033203	-138.759628	-187500.015625	-187500.015625	-187500.015625	-187500.015625	-187500.015625	-187500.015625	460.000000	466.000000	1019.000000	1608034386.691353
1976	11536.807617	-73.514885	-187500.015625	-187500.015625	-187500.015625	-187500.015625	-187500.015625	-187500.015625	459.000000	463.000000	1019.000000	1608034386.691355
1977	11506.499023	-43.138866	-187500.015625	-187500.015625	-187500.015625	-187500.015625	-187500.015625	-187500.015625	459.000000	460.000000	1018.000000	1608034386.691356
1978	11387.163086	-85.808342	-187500.015625	-187500.015625	-187500.015625	-187500.015625	-187500.015625	-187500.015625	459.000000	458.000000	1019.000000	1608034386.691359
1979	11339.777344	-142.134735	-187500.015625	-187500.015625	-187500.015625	-187500.015625	-187500.015625	-187500.015625	460.000000	456.000000	1018.000000	1608034386.691360
1980	11433.185547	-133.529312	-187500.015625	-187500.015625	-187500.015625	-187500.015625	-187500.015625	-187500.015625	460.000000	454.000000	1019.000000	1608034386.691362
1981	11537.746094	-71.860855	-187500.015625	-187500.015625	-187500.015625	-187500.015625	-187500.015625	-187500.015625	459.000000	453.000000	1017.000000	1608034386.691364
1982	11507.326172	-40.031971	-187500.015625	-187500.015625	-187500.015625	-187500.015625	-187500.015625	-187500.015625	459.000000	451.000000	1018.000000	1608034386.691365
1983	11385.441406	-87.976463	-187500.015625	-187500.015625	-187500.015625	-187500.015625	-187500.015625	-187500.015625	459.000000	449.000000	1018.000000	1608034386.691367
1984	11343.979492	-136.591507	-187500.015625	-187500.015625	-187500.015625	-187500.015625	-187500.015625	-187500.015625	459.000000	448.000000	1018.000000	1608034386.691368
1985	11431.843750	-132.478790	-187500.015625	-187500.015625	-187500.015625	-187500.015625	-187500.015625	-187500.015625	460.000000	447.000000	1017.000000	1608034386.691370
1986	11530.907227	-76.822945	-187500.015625	-187500.015625	-187500.015625	-187500.015625	-187500.015625	-187500.015625	459.000000	446.000000	1018.000000	1608034386.691372
1987	11495.389648	-53.800648	-187500.015625	-187500.015625	-187500.015625	-187500.015625	-187500.015625	-187500.015625	459.000000	445.000000	1018.000000	1608034386.691373
1988	11380.255859	-87.104744	-187500.015625	-187500.015625	-187500.015625	-187500.015625	-187500.015625	-187500.015625	459.000000	444.000000	1018.000000	1608034386.691375
1989	11331.752930	-136.971481	-187500.015625	-187500.015625	-187500.015625	-187500.015625	-187500.015625	-187500.015625	460.000000	443.000000	1017.000000	1608034386.691377
1990	11415.795898	-133.864594	-187500.015625	-187500.015625	-187500.015625	-187500.015625	-187500.015625	-187500.015625	460.000000	442.000000	1018.000000	1608034386.691378
1991	11510.902344	-87.328262	-187500.015625	-187500.015625	-187500.015625	-187500.015625	-187500.015625	-187500.015625	460.000000	442.000000	1018.000000	1608034386.691380
1992	11483.946289	-59.209770	-187500.015625	-187500.015625	-187500.015625	-187500.015625	-187500.015625	-187500.015625	459.000000	441.000000	1017.000000	1608034386.691382
1993	11366.487305	-98.481781	-187500.015625	-187500.015625	-187500.015625	-187500.015625	-187500.015625	-187500.015625	459.000000	440.000000	1018.000000	1608034386.691383
1994	11316.531250	-150.270767	-187500.015625	-187500.015625	-187500.015625	-187500.015625	-187500.015625	-187500.015625	460.000000	440.000000	1018.000000	1608034386.691385
1995	11404.887695	-144.973404	-187500.015625	-187500.015625	-187500.015625	-187500.015625	-187500.015625	-187500.015625	460.000000	439.000000	1019.000000	1608034386.691387
1996	11512.333008	-85.741287	-187500.015625	-187500.015625	-187500.015625	-187500.015625	-187500.015625	-187500.015625	460.000000	439.000000	1019.000000	1608034386.691388
1997	11488.684570	-54.582958	-187500.015625	-187500.015625	-187500.015625	-187500.015625	-187500.015625	-187500.015625	460.000000	438.000000	1019.000000	1608034386.691390
1998	11369.371094	-96.157204	-187500.015625	-187500.015625	-187500.015625	-187500.015625	-187500.015625	-187500.015625	460.000000	438.000000	1018.000000	1608034386.691392
[truncated: 23,733 more rows]
