# Supplementary material for: Proposals and Comparisons from One-Sensor EEG and EOG Human-Machine Interfaces
Source: Sensors (Basel). 2021 Mar 22;21(6):2220. doi: 10.3390/s21062220 (PMC8004835; doi:10.3390/s21062220)
Supplement: Supplementary file 1 [file sensors-21-02220-s001.zip › SupplementaryMaterial/Data/P1/P1-P300-RC-R6/Raw-STIMS.csv]

NCount	Stim	Trial	Timestamp	Latency
0	10.000000		1608034378.588190	0.142618
1	13.000000	0.000000	1608034385.594814	7.149242
2	102.000000	0.000000	1608034385.594814	7.149242
3	106.000000	0.000000	1608034385.885008	7.439436
4	105.000000	0.000000	1608034386.185254	7.739682
5	104.000000	0.000000	1608034386.484421	8.038849
6	103.000000	0.000000	1608034386.784602	8.339030
7	101.000000	0.000000	1608034387.084839	8.639267
8	13.000000	0.000000	1608034387.386507	8.940935
9	13.000000	1.000000	1608034387.386507	8.940935
10	104.000000	1.000000	1608034387.386507	8.940935
11	105.000000	1.000000	1608034387.684730	9.239158
12	106.000000	1.000000	1608034387.984911	9.539340
13	103.000000	1.000000	1608034388.286163	9.840591
14	101.000000	1.000000	1608034388.585318	10.139746
15	102.000000	1.000000	1608034388.885499	10.439927
16	13.000000	1.000000	1608034389.186307	10.740735
17	13.000000	2.000000	1608034389.186307	10.740735
18	103.000000	2.000000	1608034389.186307	10.740735
19	106.000000	2.000000	1608034389.486978	11.041406
20	101.000000	2.000000	1608034389.788218	11.342646
21	104.000000	2.000000	1608034390.086438	11.640866
22	102.000000	2.000000	1608034390.385792	11.940220
23	105.000000	2.000000	1608034390.685996	12.240424
24	13.000000	2.000000	1608034390.986036	12.540464
25	13.000000	3.000000	1608034390.986036	12.540464
26	103.000000	3.000000	1608034390.986036	12.540464
27	102.000000	3.000000	1608034391.287152	12.841580
28	105.000000	3.000000	1608034391.587421	13.141849
29	101.000000	3.000000	1608034391.887550	13.441978
30	106.000000	3.000000	1608034392.187755	13.742183
31	104.000000	3.000000	1608034392.488451	14.042880
32	13.000000	3.000000	1608034392.786659	14.341088
33	13.000000	4.000000	1608034392.786659	14.341088
34	106.000000	4.000000	1608034392.786659	14.341088
35	104.000000	4.000000	1608034393.086982	14.641410
36	101.000000	4.000000	1608034393.387085	14.941513
37	102.000000	4.000000	1608034393.687247	15.241675
38	105.000000	4.000000	1608034393.988443	15.542871
39	103.000000	4.000000	1608034394.288661	15.843089
40	13.000000	4.000000	1608034394.587839	16.142267
41	13.000000	5.000000	1608034394.587839	16.142267
42	106.000000	5.000000	1608034394.587839	16.142267
43	105.000000	5.000000	1608034394.887038	16.441466
44	101.000000	5.000000	1608034395.188234	16.742662
45	103.000000	5.000000	1608034395.487439	17.041867
46	102.000000	5.000000	1608034395.788668	17.343096
47	104.000000	5.000000	1608034396.088831	17.643259
48	13.000000	5.000000	1608034396.389026	17.943455
49	13.000000	6.000000	1608034396.389026	17.943455
50	101.000000	6.000000	1608034396.389026	17.943455
51	106.000000	6.000000	1608034396.691225	18.245653
52	102.000000	6.000000	1608034396.989421	18.543849
53	103.000000	6.000000	1608034397.288616	18.843045
54	104.000000	6.000000	1608034397.587816	19.142245
55	105.000000	6.000000	1608034397.889011	19.443439
56	13.000000	6.000000	1608034398.188771	19.743199
57	13.000000	7.000000	1608034398.188771	19.743199
58	104.000000	7.000000	1608034398.188771	19.743199
59	101.000000	7.000000	1608034398.489507	20.043936
60	106.000000	7.000000	1608034398.789713	20.344141
61	103.000000	7.000000	1608034399.090903	20.645331
62	102.000000	7.000000	1608034399.390100	20.944528
63	105.000000	7.000000	1608034399.689306	21.243734
64	13.000000	7.000000	1608034399.989662	21.544090
65	13.000000	8.000000	1608034399.989662	21.544090
66	104.000000	8.000000	1608034399.989662	21.544090
67	103.000000	8.000000	1608034400.289694	21.844122
68	106.000000	8.000000	1608034400.589896	22.144324
69	101.000000	8.000000	1608034400.892086	22.446514
70	105.000000	8.000000	1608034401.191063	22.745491
71	102.000000	8.000000	1608034401.494244	23.048672
72	13.000000	8.000000	1608034401.791451	23.345879
73	13.000000	9.000000	1608034401.791451	23.345879
74	106.000000	9.000000	1608034401.791451	23.345879
75	104.000000	9.000000	1608034402.090650	23.645078
76	103.000000	9.000000	1608034402.389849	23.944277
77	105.000000	9.000000	1608034402.690052	24.244480
78	102.000000	9.000000	1608034402.991242	24.545671
79	101.000000	9.000000	1608034403.291439	24.845867
80	13.000000	9.000000	1608034403.592647	25.147075
81	13.000000	10.000000	1608034403.592647	25.147075
82	102.000000	10.000000	1608034403.592647	25.147075
83	104.000000	10.000000	1608034403.891834	25.446262
84	101.000000	10.000000	1608034404.195027	25.749455
85	103.000000	10.000000	1608034404.491235	26.045663
86	105.000000	10.000000	1608034404.824431	26.378859
87	106.000000	10.000000	1608034405.124537	26.678965
88	13.000000	10.000000	1608034405.425889	26.980317
89	13.000000	11.000000	1608034405.425889	26.980317
90	105.000000	11.000000	1608034405.425889	26.980317
91	101.000000	11.000000	1608034405.725938	27.280366
92	103.000000	11.000000	1608034406.025134	27.579562
93	106.000000	11.000000	1608034406.325353	27.879781
94	102.000000	11.000000	1608034406.624557	28.178985
95	104.000000	11.000000	1608034406.924753	28.479182
96	13.000000	11.000000	1608034407.225993	28.780421
97	13.000000	12.000000	1608034407.225993	28.780421
98	102.000000	12.000000	1608034407.225993	28.780421
99	103.000000	12.000000	1608034407.526178	29.080606
100	106.000000	12.000000	1608034407.827345	29.381773
101	105.000000	12.000000	1608034408.127534	29.681962
102	104.000000	12.000000	1608034408.425735	29.980164
103	101.000000	12.000000	1608034408.725937	30.280365
104	13.000000	12.000000	1608034409.026134	30.580562
105	13.000000	13.000000	1608034409.026134	30.580562
106	104.000000	13.000000	1608034409.026134	30.580562
107	106.000000	13.000000	1608034409.326478	30.880906
108	105.000000	13.000000	1608034409.627552	31.181980
109	103.000000	13.000000	1608034409.928741	31.483169
110	101.000000	13.000000	1608034410.228937	31.783365
111	102.000000	13.000000	1608034410.527139	32.081568
112	13.000000	13.000000	1608034410.827338	32.381767
113	13.000000	14.000000	1608034410.828379	32.382807
114	104.000000	14.000000	1608034410.828379	32.382807
115	105.000000	14.000000	1608034411.126600	32.681028
116	103.000000	14.000000	1608034411.426775	32.981203
117	102.000000	14.000000	1608034411.727973	33.282401
118	101.000000	14.000000	1608034412.028133	33.582561
119	106.000000	14.000000	1608034412.330319	33.884747
120	13.000000	14.000000	1608034412.628521	34.182950
121	13.000000	15.000000	1608034412.628521	34.182950
122	105.000000	15.000000	1608034412.628521	34.182950
123	103.000000	15.000000	1608034412.927719	34.482147
124	106.000000	15.000000	1608034413.228077	34.782506
125	102.000000	15.000000	1608034413.527626	35.082054
126	104.000000	15.000000	1608034413.827823	35.382251
127	101.000000	15.000000	1608034414.129019	35.683447
128	13.000000	15.000000	1608034414.431222	35.985650
129	13.000000	16.000000	1608034414.431222	35.985650
130	106.000000	16.000000	1608034414.431222	35.985650
131	102.000000	16.000000	1608034414.730451	36.284879
132	105.000000	16.000000	1608034415.029667	36.584095
133	103.000000	16.000000	1608034415.328846	36.883274
134	104.000000	16.000000	1608034415.629071	37.183499
135	101.000000	16.000000	1608034415.928250	37.482678
136	13.000000	16.000000	1608034416.228472	37.782901
137	13.000000	17.000000	1608034416.228472	37.782901
138	104.000000	17.000000	1608034416.229437	37.783865
139	105.000000	17.000000	1608034416.528641	38.083070
140	101.000000	17.000000	1608034416.829834	38.384263
141	106.000000	17.000000	1608034417.130030	38.684458
142	102.000000	17.000000	1608034417.432333	38.986761
143	103.000000	17.000000	1608034417.729537	39.283966
144	13.000000	17.000000	1608034418.029853	39.584281
145	13.000000	18.000000	1608034418.029853	39.584281
146	104.000000	18.000000	1608034418.029853	39.584281
147	105.000000	18.000000	1608034418.329997	39.884425
148	106.000000	18.000000	1608034418.629132	40.183560
149	102.000000	18.000000	1608034418.931467	40.485895
150	101.000000	18.000000	1608034419.231239	40.785667
151	103.000000	18.000000	1608034419.531235	41.085663
152	13.000000	18.000000	1608034419.831440	41.385868
153	13.000000	19.000000	1608034419.831440	41.385868
154	105.000000	19.000000	1608034419.831440	41.385868
155	106.000000	19.000000	1608034420.133632	41.688060
156	104.000000	19.000000	1608034420.429866	41.984294
157	103.000000	19.000000	1608034420.731021	42.285450
158	101.000000	19.000000	1608034421.031225	42.585653
159	102.000000	19.000000	1608034421.331457	42.885885
160	13.000000	19.000000	1608034421.633643	43.188071
161	13.000000	20.000000	1608034421.633643	43.188071
162	105.000000	20.000000	1608034421.633643	43.188071
163	104.000000	20.000000	1608034421.933805	43.488233
164	103.000000	20.000000	1608034422.234007	43.788435
165	106.000000	20.000000	1608034422.531207	44.085635
166	102.000000	20.000000	1608034422.831013	44.385441
167	101.000000	20.000000	1608034423.131125	44.685553
168	13.000000	20.000000	1608034423.432359	44.986788
169	13.000000	21.000000	1608034423.432359	44.986788
170	102.000000	21.000000	1608034423.432359	44.986788
171	105.000000	21.000000	1608034423.734509	45.288937
172	103.000000	21.000000	1608034424.032709	45.587137
173	104.000000	21.000000	1608034424.332910	45.887338
174	101.000000	21.000000	1608034424.632107	46.186535
175	106.000000	21.000000	1608034424.932350	46.486778
176	13.000000	21.000000	1608034425.232547	46.786975
177	13.000000	22.000000	1608034425.232547	46.786975
178	104.000000	22.000000	1608034425.232547	46.786975
179	103.000000	22.000000	1608034425.531779	47.086207
180	101.000000	22.000000	1608034425.834006	47.388434
181	102.000000	22.000000	1608034426.134146	47.688574
182	105.000000	22.000000	1608034426.435373	47.989801
183	106.000000	22.000000	1608034426.732536	48.286964
184	13.000000	22.000000	1608034427.032729	48.587157
185	13.000000	23.000000	1608034427.032729	48.587157
186	105.000000	23.000000	1608034427.032729	48.587157
187	104.000000	23.000000	1608034427.333351	48.887779
188	103.000000	23.000000	1608034427.632579	49.187007
189	101.000000	23.000000	1608034427.934793	49.489222
190	102.000000	23.000000	1608034428.234942	49.789370
191	106.000000	23.000000	1608034428.535692	50.090120
192	13.000000	23.000000	1608034428.834892	50.389320
193	13.000000	24.000000	1608034428.834892	50.389320
194	102.000000	24.000000	1608034428.834892	50.389320
195	104.000000	24.000000	1608034429.134089	50.688518
196	106.000000	24.000000	1608034429.433334	50.987762
197	105.000000	24.000000	1608034429.734556	51.288984
198	103.000000	24.000000	1608034430.034722	51.589150
199	101.000000	24.000000	1608034430.334878	51.889306
200	13.000000	24.000000	1608034430.636081	52.190509
201	13.000000	25.000000	1608034430.636081	52.190509
202	105.000000	25.000000	1608034430.636081	52.190509
203	102.000000	25.000000	1608034430.934557	52.488986
204	103.000000	25.000000	1608034431.234878	52.789306
205	101.000000	25.000000	1608034431.534923	53.089351
206	104.000000	25.000000	1608034431.835117	53.389545
207	106.000000	25.000000	1608034432.135317	53.689745
208	13.000000	25.000000	1608034432.436547	53.990975
209	13.000000	26.000000	1608034432.436547	53.990975
210	102.000000	26.000000	1608034432.436547	53.990975
211	103.000000	26.000000	1608034432.735711	54.290139
212	106.000000	26.000000	1608034433.038906	54.593334
213	105.000000	26.000000	1608034433.336471	54.890899
214	104.000000	26.000000	1608034433.635659	55.190087
215	101.000000	26.000000	1608034433.935854	55.490283
216	13.000000	26.000000	1608034434.236087	55.790515
217	13.000000	27.000000	1608034434.236087	55.790515
218	102.000000	27.000000	1608034434.236087	55.790515
219	106.000000	27.000000	1608034434.537243	56.091671
220	104.000000	27.000000	1608034434.837451	56.391879
221	103.000000	27.000000	1608034435.137646	56.692074
222	101.000000	27.000000	1608034435.440826	56.995254
223	105.000000	27.000000	1608034435.738035	57.292463
224	13.000000	27.000000	1608034436.036240	57.590668
225	13.000000	28.000000	1608034436.036240	57.590668
226	102.000000	28.000000	1608034436.036240	57.590668
227	105.000000	28.000000	1608034436.336761	57.891189
228	106.000000	28.000000	1608034436.636667	58.191095
229	103.000000	28.000000	1608034436.938015	58.492443
230	104.000000	28.000000	1608034437.238058	58.792486
231	101.000000	28.000000	1608034437.538763	59.093191
232	13.000000	28.000000	1608034437.837959	59.392387
233	13.000000	29.000000	1608034437.837959	59.392387
234	106.000000	29.000000	1608034437.837959	59.392387
235	104.000000	29.000000	1608034438.139164	59.693592
236	102.000000	29.000000	1608034438.437360	59.991788
237	105.000000	29.000000	1608034438.737555	60.291983
238	103.000000	29.000000	1608034439.038769	60.593197
239	101.000000	29.000000	1608034439.338952	60.893380
240	13.000000	29.000000	1608034439.639149	61.193578
241	13.000000	30.000000	1608034439.639149	61.193578
242	105.000000	30.000000	1608034439.639149	61.193578
243	102.000000	30.000000	1608034439.939352	61.493780
244	101.000000	30.000000	1608034440.238061	61.792490
245	104.000000	30.000000	1608034440.539271	62.093699
246	106.000000	30.000000	1608034440.838561	62.392989
247	103.000000	30.000000	1608034441.138657	62.693085
248	13.000000	30.000000	1608034441.439778	62.994206
249	13.000000	31.000000	1608034441.439778	62.994206
250	104.000000	31.000000	1608034441.439778	62.994206
251	106.000000	31.000000	1608034441.739918	63.294346
252	102.000000	31.000000	1608034442.041265	63.595694
253	103.000000	31.000000	1608034442.339429	63.893857
254	105.000000	31.000000	1608034442.638628	64.193056
255	101.000000	31.000000	1608034442.938821	64.493249
256	13.000000	31.000000	1608034443.239018	64.793446
257	13.000000	32.000000	1608034443.239018	64.793446
258	102.000000	32.000000	1608034443.239018	64.793446
259	106.000000	32.000000	1608034443.540220	65.094649
260	101.000000	32.000000	1608034443.840419	65.394847
261	104.000000	32.000000	1608034444.140616	65.695044
262	105.000000	32.000000	1608034444.439811	65.994240
263	103.000000	32.000000	1608034444.740039	66.294467
264	13.000000	32.000000	1608034445.040220	66.594648
265	13.000000	33.000000	1608034445.040220	66.594648
266	102.000000	33.000000	1608034445.040220	66.594648
267	105.000000	33.000000	1608034445.340437	66.894866
268	106.000000	33.000000	1608034445.640599	67.195027
269	104.000000	33.000000	1608034445.941246	67.495674
270	103.000000	33.000000	1608034446.242451	67.796880
271	101.000000	33.000000	1608034446.541644	68.096072
272	13.000000	33.000000	1608034446.840862	68.395290
273	13.000000	34.000000	1608034446.840862	68.395290
274	106.000000	34.000000	1608034446.840862	68.395290
275	101.000000	34.000000	1608034447.140085	68.694513
276	104.000000	34.000000	1608034447.441213	68.995641
277	103.000000	34.000000	1608034447.742001	69.296429
278	105.000000	34.000000	1608034448.042354	69.596782
279	102.000000	34.000000	1608034448.342391	69.896820
280	13.000000	34.000000	1608034448.642628	70.197057
281	13.000000	35.000000	1608034448.642628	70.197057
282	105.000000	35.000000	1608034448.642628	70.197057
283	104.000000	35.000000	1608034448.942788	70.497216
284	103.000000	35.000000	1608034449.243984	70.798412
285	101.000000	35.000000	1608034449.542186	71.096614
286	106.000000	35.000000	1608034449.841110	71.395539
287	102.000000	35.000000	1608034450.142300	71.696728
288	13.000000	35.000000	1608034450.441505	71.995933
289	13.000000	36.000000	1608034450.441505	71.995933
290	101.000000	36.000000	1608034450.442498	71.996926
291	105.000000	36.000000	1608034450.742740	72.297168
292	102.000000	36.000000	1608034451.044889	72.599317
293	106.000000	36.000000	1608034451.346082	72.900510
294	103.000000	36.000000	1608034451.643288	73.197716
295	104.000000	36.000000	1608034451.942491	73.496919
296	13.000000	36.000000	1608034452.242688	73.797117
297	13.000000	37.000000	1608034452.242688	73.797117
298	103.000000	37.000000	1608034452.242688	73.797117
299	102.000000	37.000000	1608034452.542930	74.097358
300	105.000000	37.000000	1608034452.844281	74.398710
301	104.000000	37.000000	1608034453.144326	74.698754
302	106.000000	37.000000	1608034453.448505	75.002933
303	101.000000	37.000000	1608034453.742722	75.297150
304	13.000000	37.000000	1608034454.042915	75.597343
305	13.000000	38.000000	1608034454.042915	75.597343
306	106.000000	38.000000	1608034454.042915	75.597343
307	103.000000	38.000000	1608034454.343145	75.897573
308	101.000000	38.000000	1608034454.644319	76.198747
309	105.000000	38.000000	1608034454.944504	76.498933
310	102.000000	38.000000	1608034455.244594	76.799022
311	104.000000	38.000000	1608034455.543795	77.098223
312	13.000000	38.000000	1608034455.844151	77.398579
313	13.000000	39.000000	1608034455.844151	77.398579
314	105.000000	39.000000	1608034455.844151	77.398579
315	103.000000	39.000000	1608034456.145224	77.699652
316	101.000000	39.000000	1608034456.445382	77.999810
317	102.000000	39.000000	1608034456.746582	78.301010
318	104.000000	39.000000	1608034457.045785	78.600213
319	106.000000	39.000000	1608034457.346050	78.900478
320	13.000000	39.000000	1608034457.647169	79.201597
321	13.000000	40.000000	1608034457.647169	79.201597
322	102.000000	40.000000	1608034457.647169	79.201597
323	101.000000	40.000000	1608034457.945128	79.499556
324	106.000000	40.000000	1608034458.246192	79.800621
325	104.000000	40.000000	1608034458.545351	80.099779
326	105.000000	40.000000	1608034458.845581	80.400009
327	103.000000	40.000000	1608034459.147739	80.702167
328	13.000000	40.000000	1608034459.446940	81.001368
329	13.000000	41.000000	1608034459.446940	81.001368
330	101.000000	41.000000	1608034459.446940	81.001368
331	103.000000	41.000000	1608034459.745139	81.299567
332	102.000000	41.000000	1608034460.045335	81.599763
333	105.000000	41.000000	1608034460.345532	81.899961
334	106.000000	41.000000	1608034460.646300	82.200728
335	104.000000	41.000000	1608034460.946502	82.500930
336	13.000000	41.000000	1608034461.246701	82.801129
337	13.000000	42.000000	1608034461.246701	82.801129
338	105.000000	42.000000	1608034461.246701	82.801129
339	104.000000	42.000000	1608034461.550880	83.105308
340	101.000000	42.000000	1608034461.846091	83.400519
341	106.000000	42.000000	1608034462.146288	83.700716
342	103.000000	42.000000	1608034462.446490	84.000918
343	102.000000	42.000000	1608034462.747681	84.302109
344	13.000000	42.000000	1608034463.047887	84.602315
345	13.000000	43.000000	1608034463.048875	84.603303
346	103.000000	43.000000	1608034463.048875	84.603303
347	104.000000	43.000000	1608034463.348602	84.903030
348	102.000000	43.000000	1608034463.648850	85.203278
349	105.000000	43.000000	1608034463.947051	85.501479
350	101.000000	43.000000	1608034464.247253	85.801681
351	106.000000	43.000000	1608034464.547482	86.101910
352	13.000000	43.000000	1608034464.848770	86.403198
353	13.000000	44.000000	1608034464.848770	86.403198
354	103.000000	44.000000	1608034464.848770	86.403198
355	106.000000	44.000000	1608034465.148844	86.703272
356	104.000000	44.000000	1608034465.450038	87.004466
357	101.000000	44.000000	1608034465.749272	87.303700
358	105.000000	44.000000	1608034466.048432	87.602860
359	102.000000	44.000000	1608034466.349189	87.903617
360	13.000000	44.000000	1608034466.648494	88.202922
361	13.000000	45.000000	1608034466.648494	88.202922
362	104.000000	45.000000	1608034466.648494	88.202922
363	102.000000	45.000000	1608034466.948525	88.502953
364	103.000000	45.000000	1608034467.249715	88.804143
365	106.000000	45.000000	1608034467.549544	89.103972
366	101.000000	45.000000	1608034467.850760	89.405188
367	105.000000	45.000000	1608034468.152929	89.707357
368	13.000000	45.000000	1608034468.449136	90.003565
369	13.000000	46.000000	1608034468.449136	90.003565
370	104.000000	46.000000	1608034468.449136	90.003565
371	101.000000	46.000000	1608034468.750345	90.304773
372	103.000000	46.000000	1608034469.048552	90.602980
373	106.000000	46.000000	1608034469.348749	90.903177
374	105.000000	46.000000	1608034469.648942	91.203370
375	102.000000	46.000000	1608034469.950143	91.504571
376	13.000000	46.000000	1608034470.250343	91.804771
377	13.000000	47.000000	1608034470.250343	91.804771
378	104.000000	47.000000	1608034470.250343	91.804771
379	102.000000	47.000000	1608034470.555518	92.109946
380	105.000000	47.000000	1608034470.849732	92.404160
381	101.000000	47.000000	1608034471.149932	92.704360
382	103.000000	47.000000	1608034471.450213	93.004642
383	106.000000	47.000000	1608034471.749845	93.304273
384	13.000000	47.000000	1608034472.050074	93.604502
385	13.000000	48.000000	1608034472.050074	93.604502
386	105.000000	48.000000	1608034472.050074	93.604502
387	104.000000	48.000000	1608034472.351852	93.906280
388	102.000000	48.000000	1608034472.651939	94.206367
389	103.000000	48.000000	1608034472.952144	94.506572
390	106.000000	48.000000	1608034473.253341	94.807769
391	101.000000	48.000000	1608034473.550535	95.104963
392	13.000000	48.000000	1608034473.850257	95.404685
393	13.000000	49.000000	1608034473.851249	95.405677
394	102.000000	49.000000	1608034473.851249	95.405677
395	104.000000	49.000000	1608034474.150453	95.704881
396	103.000000	49.000000	1608034474.451236	96.005664
397	105.000000	49.000000	1608034474.751461	96.305889
398	101.000000	49.000000	1608034475.052631	96.607059
399	106.000000	49.000000	1608034475.354832	96.909260
400	13.000000	49.000000	1608034475.652047	97.206475
401	13.000000	50.000000	1608034475.652047	97.206475
402	101.000000	50.000000	1608034475.652047	97.206475
403	103.000000	50.000000	1608034475.951231	97.505659
404	104.000000	50.000000	1608034476.251426	97.805854
405	106.000000	50.000000	1608034476.552133	98.106561
406	105.000000	50.000000	1608034476.853326	98.407754
407	102.000000	50.000000	1608034477.153549	98.707977
408	13.000000	50.000000	1608034477.453767	99.008195
409	13.000000	51.000000	1608034477.453767	99.008195
410	101.000000	51.000000	1608034477.453767	99.008195
411	104.000000	51.000000	1608034477.753950	99.308378
412	103.000000	51.000000	1608034478.053858	99.608286
413	105.000000	51.000000	1608034478.352096	99.906524
414	102.000000	51.000000	1608034478.652256	100.206685
415	106.000000	51.000000	1608034478.952454	100.506882
416	13.000000	51.000000	1608034479.252651	100.807079
417	14.000000		1608034479.252651	100.807079
