# Supplementary material for: Proposals and Comparisons from One-Sensor EEG and EOG Human-Machine Interfaces
Source: Sensors (Basel). 2021 Mar 22;21(6):2220. doi: 10.3390/s21062220 (PMC8004835; doi:10.3390/s21062220)
Supplement: Supplementary file 1 [file sensors-21-02220-s001.zip › SupplementaryMaterial/Data/P1/P1-P300-RC-R7/Raw-EEG.csv]

NSample	1	2	3	4	5	6	7	8	A5	A6	A7	Timestamp
0	0.000000	0.000000	0.000000	0.000000	0.000000	0.000000	0.000000	0.000000	459.000000	411.000000	661.000000	1608034527.371529
1	11096.657227	-212.766251	-187500.015625	-187500.015625	-187500.015625	-187500.015625	-187500.015625	-187500.015625	441.000000	411.000000	557.000000	1608034527.856743
2	11058.435547	-243.432846	-187500.015625	-187500.015625	-187500.015625	-187500.015625	-187500.015625	-187500.015625	418.000000	411.000000	483.000000	1608034527.856850
3	11075.601562	-253.513474	-187500.015625	-187500.015625	-187500.015625	-187500.015625	-187500.015625	-187500.015625	397.000000	411.000000	433.000000	1608034527.856852
4	11123.748047	-221.684601	-187500.015625	-187500.015625	-187500.015625	-187500.015625	-187500.015625	-187500.015625	375.000000	411.000000	401.000000	1608034527.856853
5	11133.559570	-200.741013	-187500.015625	-187500.015625	-187500.015625	-187500.015625	-187500.015625	-187500.015625	357.000000	411.000000	379.000000	1608034527.856855
6	11093.036133	-216.521347	-187500.015625	-187500.015625	-187500.015625	-187500.015625	-187500.015625	-187500.015625	343.000000	411.000000	365.000000	1608034527.856857
7	11056.111328	-244.237503	-187500.015625	-187500.015625	-187500.015625	-187500.015625	-187500.015625	-187500.015625	330.000000	411.000000	355.000000	1608034527.856859
8	11085.146484	-239.610687	-187500.015625	-187500.015625	-187500.015625	-187500.015625	-187500.015625	-187500.015625	318.000000	411.000000	348.000000	1608034527.856861
9	11131.391602	-213.325043	-187500.015625	-187500.015625	-187500.015625	-187500.015625	-187500.015625	-187500.015625	308.000000	410.000000	343.000000	1608034527.856863
10	11146.501953	-185.072433	-187500.015625	-187500.015625	-187500.015625	-187500.015625	-187500.015625	-187500.015625	300.000000	411.000000	340.000000	1608034527.856865
11	11109.173828	-196.561234	-187500.015625	-187500.015625	-187500.015625	-187500.015625	-187500.015625	-187500.015625	293.000000	410.000000	337.000000	1608034527.856867
12	11068.539062	-230.267670	-187500.015625	-187500.015625	-187500.015625	-187500.015625	-187500.015625	-187500.015625	287.000000	411.000000	335.000000	1608034527.856870
13	11083.916992	-243.321075	-187500.015625	-187500.015625	-187500.015625	-187500.015625	-187500.015625	-187500.015625	282.000000	411.000000	334.000000	1608034527.856873
14	11132.017578	-220.365845	-187500.015625	-187500.015625	-187500.015625	-187500.015625	-187500.015625	-187500.015625	278.000000	411.000000	333.000000	1608034527.856908
15	11141.115234	-198.170563	-187500.015625	-187500.015625	-187500.015625	-187500.015625	-187500.015625	-187500.015625	275.000000	411.000000	332.000000	1608034527.856910
16	11099.003906	-210.799301	-187500.015625	-187500.015625	-187500.015625	-187500.015625	-187500.015625	-187500.015625	272.000000	410.000000	331.000000	1608034527.856912
17	11065.968750	-235.117996	-187500.015625	-187500.015625	-187500.015625	-187500.015625	-187500.015625	-187500.015625	269.000000	411.000000	330.000000	1608034527.856914
18	11084.184570	-243.343430	-187500.015625	-187500.015625	-187500.015625	-187500.015625	-187500.015625	-187500.015625	267.000000	411.000000	330.000000	1608034527.856917
19	11136.332031	-213.615616	-187500.015625	-187500.015625	-187500.015625	-187500.015625	-187500.015625	-187500.015625	266.000000	411.000000	329.000000	1608034527.856921
20	11147.440430	-191.599152	-187500.015625	-187500.015625	-187500.015625	-187500.015625	-187500.015625	-187500.015625	264.000000	411.000000	328.000000	1608034527.856924
21	11108.458984	-205.568985	-187500.015625	-187500.015625	-187500.015625	-187500.015625	-187500.015625	-187500.015625	263.000000	411.000000	328.000000	1608034527.856927
22	11071.288086	-233.799240	-187500.015625	-187500.015625	-187500.015625	-187500.015625	-187500.015625	-187500.015625	262.000000	412.000000	328.000000	1608034527.856930
23	11079.602539	-248.819611	-187500.015625	-187500.015625	-187500.015625	-187500.015625	-187500.015625	-187500.015625	261.000000	411.000000	328.000000	1608034527.856964
24	11128.061523	-216.051956	-187500.015625	-187500.015625	-187500.015625	-187500.015625	-187500.015625	-187500.015625	261.000000	410.000000	328.000000	1608034527.856967
25	11131.346680	-199.131683	-187500.015625	-187500.015625	-187500.015625	-187500.015625	-187500.015625	-187500.015625	260.000000	411.000000	327.000000	1608034527.856969
26	11096.209961	-207.245361	-187500.015625	-187500.015625	-187500.015625	-187500.015625	-187500.015625	-187500.015625	260.000000	410.000000	327.000000	1608034527.856971
27	11064.000977	-230.312363	-187500.015625	-187500.015625	-187500.015625	-187500.015625	-187500.015625	-187500.015625	259.000000	411.000000	327.000000	1608034527.856973
28	11083.402344	-236.190872	-187500.015625	-187500.015625	-187500.015625	-187500.015625	-187500.015625	-187500.015625	259.000000	411.000000	326.000000	1608034527.856976
29	11130.788086	-210.687531	-187500.015625	-187500.015625	-187500.015625	-187500.015625	-187500.015625	-187500.015625	258.000000	411.000000	326.000000	1608034527.856978
30	11140.354492	-188.581665	-187500.015625	-187500.015625	-187500.015625	-187500.015625	-187500.015625	-187500.015625	258.000000	412.000000	326.000000	1608034527.856980
31	11102.133789	-202.238571	-187500.015625	-187500.015625	-187500.015625	-187500.015625	-187500.015625	-187500.015625	258.000000	411.000000	326.000000	1608034527.856999
32	11067.577148	-230.938217	-187500.015625	-187500.015625	-187500.015625	-187500.015625	-187500.015625	-187500.015625	258.000000	411.000000	326.000000	1608034527.857001
33	11086.688477	-238.738968	-187500.015625	-187500.015625	-187500.015625	-187500.015625	-187500.015625	-187500.015625	257.000000	411.000000	326.000000	1608034527.857004
34	11135.057617	-214.017944	-187500.015625	-187500.015625	-187500.015625	-187500.015625	-187500.015625	-187500.015625	257.000000	411.000000	326.000000	1608034527.857006
35	11141.561523	-194.996613	-187500.015625	-187500.015625	-187500.015625	-187500.015625	-187500.015625	-187500.015625	257.000000	411.000000	326.000000	1608034527.857009
36	11096.589844	-214.375580	-187500.015625	-187500.015625	-187500.015625	-187500.015625	-187500.015625	-187500.015625	257.000000	411.000000	325.000000	1608034527.857011
37	11054.233398	-246.115051	-187500.015625	-187500.015625	-187500.015625	-187500.015625	-187500.015625	-187500.015625	257.000000	411.000000	326.000000	1608034527.857013
38	11081.145508	-240.147141	-187500.015625	-187500.015625	-187500.015625	-187500.015625	-187500.015625	-187500.015625	257.000000	411.000000	325.000000	1608034527.857016
39	11138.588867	-206.217194	-187500.015625	-187500.015625	-187500.015625	-187500.015625	-187500.015625	-187500.015625	256.000000	411.000000	325.000000	1608034527.857018
40	11148.222656	-185.541824	-187500.015625	-187500.015625	-187500.015625	-187500.015625	-187500.015625	-187500.015625	256.000000	411.000000	325.000000	1608034527.857019
41	11110.113281	-200.986877	-187500.015625	-187500.015625	-187500.015625	-187500.015625	-187500.015625	-187500.015625	256.000000	411.000000	325.000000	1608034527.857021
42	11077.970703	-224.456207	-187500.015625	-187500.015625	-187500.015625	-187500.015625	-187500.015625	-187500.015625	256.000000	411.000000	325.000000	1608034527.857023
43	11100.077148	-226.557266	-187500.015625	-187500.015625	-187500.015625	-187500.015625	-187500.015625	-187500.015625	256.000000	411.000000	325.000000	1608034527.857024
44	11130.073242	-218.801224	-187500.015625	-187500.015625	-187500.015625	-187500.015625	-187500.015625	-187500.015625	256.000000	411.000000	325.000000	1608034527.857026
45	11135.817383	-203.087936	-187500.015625	-187500.015625	-187500.015625	-187500.015625	-187500.015625	-187500.015625	256.000000	411.000000	325.000000	1608034527.857028
46	11102.714844	-209.637009	-187500.015625	-187500.015625	-187500.015625	-187500.015625	-187500.015625	-187500.015625	256.000000	411.000000	325.000000	1608034527.857029
47	11061.744141	-238.291946	-187500.015625	-187500.015625	-187500.015625	-187500.015625	-187500.015625	-187500.015625	256.000000	412.000000	324.000000	1608034527.857033
48	11080.407227	-242.225845	-187500.015625	-187500.015625	-187500.015625	-187500.015625	-187500.015625	-187500.015625	256.000000	411.000000	325.000000	1608034527.857034
49	11128.418945	-216.521347	-187500.015625	-187500.015625	-187500.015625	-187500.015625	-187500.015625	-187500.015625	256.000000	411.000000	324.000000	1608034527.857036
50	11146.122070	-188.179337	-187500.015625	-187500.015625	-187500.015625	-187500.015625	-187500.015625	-187500.015625	255.000000	412.000000	324.000000	1608034527.857038
51	11107.676758	-201.590378	-187500.015625	-187500.015625	-187500.015625	-187500.015625	-187500.015625	-187500.015625	256.000000	411.000000	324.000000	1608034527.857040
52	11068.539062	-234.067459	-187500.015625	-187500.015625	-187500.015625	-187500.015625	-187500.015625	-187500.015625	256.000000	411.000000	324.000000	1608034527.857041
53	11084.989258	-243.142273	-187500.015625	-187500.015625	-187500.015625	-187500.015625	-187500.015625	-187500.015625	256.000000	411.000000	324.000000	1608034527.857044
54	11136.287109	-214.777908	-187500.015625	-187500.015625	-187500.015625	-187500.015625	-187500.015625	-187500.015625	255.000000	411.000000	324.000000	1608034527.857045
55	11147.329102	-189.811005	-187500.015625	-187500.015625	-187500.015625	-187500.015625	-187500.015625	-187500.015625	255.000000	412.000000	324.000000	1608034527.857047
56	11109.397461	-203.713791	-187500.015625	-187500.015625	-187500.015625	-187500.015625	-187500.015625	-187500.015625	255.000000	411.000000	324.000000	1608034527.857049
57	11073.053711	-230.647644	-187500.015625	-187500.015625	-187500.015625	-187500.015625	-187500.015625	-187500.015625	255.000000	411.000000	324.000000	1608034527.857051
58	11085.280273	-243.879868	-187500.015625	-187500.015625	-187500.015625	-187500.015625	-187500.015625	-187500.015625	255.000000	411.000000	324.000000	1608034527.857053
59	11135.392578	-218.130661	-187500.015625	-187500.015625	-187500.015625	-187500.015625	-187500.015625	-187500.015625	255.000000	411.000000	324.000000	1608034527.857055
60	11149.407227	-189.363968	-187500.015625	-187500.015625	-187500.015625	-187500.015625	-187500.015625	-187500.015625	255.000000	411.000000	324.000000	1608034527.857074
61	11113.309570	-201.076279	-187500.015625	-187500.015625	-187500.015625	-187500.015625	-187500.015625	-187500.015625	255.000000	411.000000	324.000000	1608034527.857076
62	11065.632812	-239.096603	-187500.015625	-187500.015625	-187500.015625	-187500.015625	-187500.015625	-187500.015625	255.000000	412.000000	324.000000	1608034527.857078
63	11072.741211	-249.445465	-187500.015625	-187500.015625	-187500.015625	-187500.015625	-187500.015625	-187500.015625	255.000000	412.000000	324.000000	1608034527.857080
64	11119.858398	-225.059708	-187500.015625	-187500.015625	-187500.015625	-187500.015625	-187500.015625	-187500.015625	255.000000	411.000000	324.000000	1608034527.857081
65	11136.398438	-201.188049	-187500.015625	-187500.015625	-187500.015625	-187500.015625	-187500.015625	-187500.015625	255.000000	411.000000	323.000000	1608034527.857083
66	11107.609375	-204.987839	-187500.015625	-187500.015625	-187500.015625	-187500.015625	-187500.015625	-187500.015625	255.000000	411.000000	324.000000	1608034527.857085
67	11067.219727	-236.839081	-187500.015625	-187500.015625	-187500.015625	-187500.015625	-187500.015625	-187500.015625	255.000000	411.000000	324.000000	1608034527.857086
68	11080.787109	-246.293869	-187500.015625	-187500.015625	-187500.015625	-187500.015625	-187500.015625	-187500.015625	255.000000	411.000000	324.000000	1608034527.857088
69	11127.681641	-221.774002	-187500.015625	-187500.015625	-187500.015625	-187500.015625	-187500.015625	-187500.015625	255.000000	411.000000	323.000000	1608034527.857089
70	11138.834961	-200.763367	-187500.015625	-187500.015625	-187500.015625	-187500.015625	-187500.015625	-187500.015625	255.000000	412.000000	324.000000	1608034527.857092
71	11103.407227	-207.468887	-187500.015625	-187500.015625	-187500.015625	-187500.015625	-187500.015625	-187500.015625	255.000000	410.000000	324.000000	1608034527.857094
72	11064.425781	-232.011093	-187500.015625	-187500.015625	-187500.015625	-187500.015625	-187500.015625	-187500.015625	255.000000	411.000000	324.000000	1608034527.857095
73	11079.245117	-241.152969	-187500.015625	-187500.015625	-187500.015625	-187500.015625	-187500.015625	-187500.015625	255.000000	411.000000	324.000000	1608034527.857097
74	11135.996094	-209.815811	-187500.015625	-187500.015625	-187500.015625	-187500.015625	-187500.015625	-187500.015625	255.000000	411.000000	324.000000	1608034527.857099
75	11144.042969	-194.102539	-187500.015625	-187500.015625	-187500.015625	-187500.015625	-187500.015625	-187500.015625	255.000000	412.000000	323.000000	1608034527.857101
76	11107.564453	-206.395996	-187500.015625	-187500.015625	-187500.015625	-187500.015625	-187500.015625	-187500.015625	254.000000	411.000000	323.000000	1608034527.857103
77	11071.019531	-233.106339	-187500.015625	-187500.015625	-187500.015625	-187500.015625	-187500.015625	-187500.015625	255.000000	411.000000	324.000000	1608034527.857104
78	11084.475586	-242.561127	-187500.015625	-187500.015625	-187500.015625	-187500.015625	-187500.015625	-187500.015625	255.000000	411.000000	324.000000	1608034527.857107
79	11141.427734	-207.379471	-187500.015625	-187500.015625	-187500.015625	-187500.015625	-187500.015625	-187500.015625	255.000000	411.000000	324.000000	1608034527.857108
80	11149.854492	-187.151154	-187500.015625	-187500.015625	-187500.015625	-187500.015625	-187500.015625	-187500.015625	255.000000	411.000000	324.000000	1608034527.857110
81	11111.677734	-198.997574	-187500.015625	-187500.015625	-187500.015625	-187500.015625	-187500.015625	-187500.015625	254.000000	411.000000	323.000000	1608034527.857112
82	11065.141602	-233.553375	-187500.015625	-187500.015625	-187500.015625	-187500.015625	-187500.015625	-187500.015625	255.000000	411.000000	324.000000	1608034527.857114
83	11069.097656	-252.418243	-187500.015625	-187500.015625	-187500.015625	-187500.015625	-187500.015625	-187500.015625	255.000000	412.000000	323.000000	1608034527.857116
84	11119.880859	-226.244354	-187500.015625	-187500.015625	-187500.015625	-187500.015625	-187500.015625	-187500.015625	255.000000	411.000000	324.000000	1608034527.857117
85	11136.353516	-198.751709	-187500.015625	-187500.015625	-187500.015625	-187500.015625	-187500.015625	-187500.015625	254.000000	412.000000	323.000000	1608034527.857119
86	11103.876953	-208.117081	-187500.015625	-187500.015625	-187500.015625	-187500.015625	-187500.015625	-187500.015625	254.000000	411.000000	323.000000	1608034527.857121
87	11065.096680	-237.979019	-187500.015625	-187500.015625	-187500.015625	-187500.015625	-187500.015625	-187500.015625	254.000000	411.000000	323.000000	1608034527.857122
88	11074.685547	-246.115051	-187500.015625	-187500.015625	-187500.015625	-187500.015625	-187500.015625	-187500.015625	255.000000	412.000000	324.000000	1608034527.857124
89	11127.704102	-214.509689	-187500.015625	-187500.015625	-187500.015625	-187500.015625	-187500.015625	-187500.015625	255.000000	411.000000	323.000000	1608034527.857125
90	11139.952148	-194.817795	-187500.015625	-187500.015625	-187500.015625	-187500.015625	-187500.015625	-187500.015625	254.000000	412.000000	323.000000	1608034527.857127
91	11099.808594	-209.771118	-187500.015625	-187500.015625	-187500.015625	-187500.015625	-187500.015625	-187500.015625	254.000000	411.000000	323.000000	1608034527.857128
92	11056.803711	-238.358994	-187500.015625	-187500.015625	-187500.015625	-187500.015625	-187500.015625	-187500.015625	254.000000	411.000000	324.000000	1608034527.857130
93	11070.259766	-243.499893	-187500.015625	-187500.015625	-187500.015625	-187500.015625	-187500.015625	-187500.015625	255.000000	411.000000	323.000000	1608034527.857133
94	11119.456055	-214.956726	-187500.015625	-187500.015625	-187500.015625	-187500.015625	-187500.015625	-187500.015625	254.000000	411.000000	323.000000	1608034527.857134
95	11133.000977	-192.761444	-187500.015625	-187500.015625	-187500.015625	-187500.015625	-187500.015625	-187500.015625	254.000000	412.000000	323.000000	1608034527.857136
96	11091.449219	-211.536896	-187500.015625	-187500.015625	-187500.015625	-187500.015625	-187500.015625	-187500.015625	254.000000	411.000000	323.000000	1608034527.857138
97	11054.859375	-237.420227	-187500.015625	-187500.015625	-187500.015625	-187500.015625	-187500.015625	-187500.015625	254.000000	412.000000	323.000000	1608034527.857139
98	11068.091797	-248.819611	-187500.015625	-187500.015625	-187500.015625	-187500.015625	-187500.015625	-187500.015625	254.000000	412.000000	323.000000	1608034527.857141
99	11121.199219	-222.936295	-187500.015625	-187500.015625	-187500.015625	-187500.015625	-187500.015625	-187500.015625	254.000000	411.000000	323.000000	1608034527.857142
100	11146.233398	-188.246384	-187500.015625	-187500.015625	-187500.015625	-187500.015625	-187500.015625	-187500.015625	254.000000	412.000000	323.000000	1608034527.857144
101	11119.209961	-187.329956	-187500.015625	-187500.015625	-187500.015625	-187500.015625	-187500.015625	-187500.015625	254.000000	411.000000	323.000000	1608034527.857146
102	11076.719727	-216.498993	-187500.015625	-187500.015625	-187500.015625	-187500.015625	-187500.015625	-187500.015625	254.000000	411.000000	323.000000	1608034527.857147
103	11071.801758	-243.410492	-187500.015625	-187500.015625	-187500.015625	-187500.015625	-187500.015625	-187500.015625	254.000000	411.000000	324.000000	1608034527.857149
104	11107.498047	-231.720520	-187500.015625	-187500.015625	-187500.015625	-187500.015625	-187500.015625	-187500.015625	254.000000	411.000000	323.000000	1608034527.857150
105	11127.614258	-205.591339	-187500.015625	-187500.015625	-187500.015625	-187500.015625	-187500.015625	-187500.015625	254.000000	411.000000	323.000000	1608034527.857152
106	11092.991211	-217.236603	-187500.015625	-187500.015625	-187500.015625	-187500.015625	-187500.015625	-187500.015625	254.000000	411.000000	323.000000	1608034527.857153
107	11049.226562	-248.417282	-187500.015625	-187500.015625	-187500.015625	-187500.015625	-187500.015625	-187500.015625	254.000000	411.000000	323.000000	1608034527.857155
108	11063.308594	-251.166550	-187500.015625	-187500.015625	-187500.015625	-187500.015625	-187500.015625	-187500.015625	254.000000	412.000000	323.000000	1608034527.857157
109	11114.962891	-226.378464	-187500.015625	-187500.015625	-187500.015625	-187500.015625	-187500.015625	-187500.015625	254.000000	411.000000	323.000000	1608034527.857158
110	11137.672852	-197.634125	-187500.015625	-187500.015625	-187500.015625	-187500.015625	-187500.015625	-187500.015625	254.000000	411.000000	323.000000	1608034527.857160
111	11115.522461	-192.694382	-187500.015625	-187500.015625	-187500.015625	-187500.015625	-187500.015625	-187500.015625	254.000000	411.000000	323.000000	1608034527.857161
112	11072.852539	-220.969345	-187500.015625	-187500.015625	-187500.015625	-187500.015625	-187500.015625	-187500.015625	255.000000	411.000000	323.000000	1608034527.857163
113	11080.384766	-234.849777	-187500.015625	-187500.015625	-187500.015625	-187500.015625	-187500.015625	-187500.015625	255.000000	411.000000	323.000000	1608034527.857164
114	11128.597656	-212.721542	-187500.015625	-187500.015625	-187500.015625	-187500.015625	-187500.015625	-187500.015625	255.000000	411.000000	323.000000	1608034527.857166
115	11146.278320	-189.632187	-187500.015625	-187500.015625	-187500.015625	-187500.015625	-187500.015625	-187500.015625	255.000000	411.000000	323.000000	1608034527.857167
116	11114.740234	-198.416428	-187500.015625	-187500.015625	-187500.015625	-187500.015625	-187500.015625	-187500.015625	254.000000	412.000000	323.000000	1608034527.857169
117	11070.237305	-231.653473	-187500.015625	-187500.015625	-187500.015625	-187500.015625	-187500.015625	-187500.015625	255.000000	411.000000	323.000000	1608034527.857172
118	11074.730469	-245.176270	-187500.015625	-187500.015625	-187500.015625	-187500.015625	-187500.015625	-187500.015625	255.000000	411.000000	323.000000	1608034527.857174
119	11121.802734	-221.997513	-187500.015625	-187500.015625	-187500.015625	-187500.015625	-187500.015625	-187500.015625	254.000000	411.000000	323.000000	1608034527.857175
120	11142.925781	-192.314407	-187500.015625	-187500.015625	-187500.015625	-187500.015625	-187500.015625	-187500.015625	254.000000	411.000000	323.000000	1608034527.857177
121	11112.459961	-197.745880	-187500.015625	-187500.015625	-187500.015625	-187500.015625	-187500.015625	-187500.015625	254.000000	411.000000	323.000000	1608034528.336084
122	11067.800781	-229.865326	-187500.015625	-187500.015625	-187500.015625	-187500.015625	-187500.015625	-187500.015625	254.000000	411.000000	323.000000	1608034528.336130
123	11074.283203	-243.544601	-187500.015625	-187500.015625	-187500.015625	-187500.015625	-187500.015625	-187500.015625	254.000000	411.000000	323.000000	1608034528.336165
124	11124.306641	-219.292953	-187500.015625	-187500.015625	-187500.015625	-187500.015625	-187500.015625	-187500.015625	254.000000	411.000000	323.000000	1608034528.336181
125	11144.981445	-192.716736	-187500.015625	-187500.015625	-187500.015625	-187500.015625	-187500.015625	-187500.015625	254.000000	412.000000	323.000000	1608034528.336192
126	11115.947266	-199.623428	-187500.015625	-187500.015625	-187500.015625	-187500.015625	-187500.015625	-187500.015625	254.000000	411.000000	323.000000	1608034528.336212
127	11067.264648	-232.726349	-187500.015625	-187500.015625	-187500.015625	-187500.015625	-187500.015625	-187500.015625	254.000000	411.000000	323.000000	1608034528.336228
128	11057.787109	-260.218994	-187500.015625	-187500.015625	-187500.015625	-187500.015625	-187500.015625	-187500.015625	254.000000	412.000000	323.000000	1608034528.336236
129	11101.306641	-243.991638	-187500.015625	-187500.015625	-187500.015625	-187500.015625	-187500.015625	-187500.015625	254.000000	411.000000	323.000000	1608034528.336242
130	11124.083008	-217.705978	-187500.015625	-187500.015625	-187500.015625	-187500.015625	-187500.015625	-187500.015625	254.000000	412.000000	322.000000	1608034528.336245
131	11093.327148	-220.477600	-187500.015625	-187500.015625	-187500.015625	-187500.015625	-187500.015625	-187500.015625	254.000000	411.000000	323.000000	1608034528.336247
132	11055.507812	-238.314285	-187500.015625	-187500.015625	-187500.015625	-187500.015625	-187500.015625	-187500.015625	254.000000	411.000000	323.000000	1608034528.336249
133	11054.613281	-259.280212	-187500.015625	-187500.015625	-187500.015625	-187500.015625	-187500.015625	-187500.015625	254.000000	412.000000	323.000000	1608034528.336251
134	11099.182617	-241.756454	-187500.015625	-187500.015625	-187500.015625	-187500.015625	-187500.015625	-187500.015625	254.000000	410.000000	323.000000	1608034528.336253
135	11127.010742	-207.178314	-187500.015625	-187500.015625	-187500.015625	-187500.015625	-187500.015625	-187500.015625	254.000000	411.000000	322.000000	1608034528.336255
136	11100.680664	-209.748764	-187500.015625	-187500.015625	-187500.015625	-187500.015625	-187500.015625	-187500.015625	254.000000	411.000000	323.000000	1608034528.336257
137	11057.363281	-236.168518	-187500.015625	-187500.015625	-187500.015625	-187500.015625	-187500.015625	-187500.015625	254.000000	411.000000	323.000000	1608034528.336259
138	11059.821289	-248.260818	-187500.015625	-187500.015625	-187500.015625	-187500.015625	-187500.015625	-187500.015625	254.000000	411.000000	323.000000	1608034528.336261
139	11117.131836	-219.382370	-187500.015625	-187500.015625	-187500.015625	-187500.015625	-187500.015625	-187500.015625	254.000000	410.000000	323.000000	1608034528.336263
140	11142.277344	-193.364929	-187500.015625	-187500.015625	-187500.015625	-187500.015625	-187500.015625	-187500.015625	254.000000	412.000000	323.000000	1608034528.336268
141	11111.923828	-200.919830	-187500.015625	-187500.015625	-187500.015625	-187500.015625	-187500.015625	-187500.015625	254.000000	411.000000	323.000000	1608034528.336270
142	11065.476562	-231.899338	-187500.015625	-187500.015625	-187500.015625	-187500.015625	-187500.015625	-187500.015625	254.000000	411.000000	323.000000	1608034528.336272
143	11067.644531	-249.825439	-187500.015625	-187500.015625	-187500.015625	-187500.015625	-187500.015625	-187500.015625	254.000000	411.000000	323.000000	1608034528.336273
144	11120.193359	-227.674866	-187500.015625	-187500.015625	-187500.015625	-187500.015625	-187500.015625	-187500.015625	254.000000	410.000000	323.000000	1608034528.336275
145	11152.715820	-189.319275	-187500.015625	-187500.015625	-187500.015625	-187500.015625	-187500.015625	-187500.015625	254.000000	411.000000	323.000000	1608034528.336276
146	11130.631836	-185.541824	-187500.015625	-187500.015625	-187500.015625	-187500.015625	-187500.015625	-187500.015625	254.000000	411.000000	323.000000	1608034528.336278
147	11087.113281	-209.011154	-187500.015625	-187500.015625	-187500.015625	-187500.015625	-187500.015625	-187500.015625	254.000000	411.000000	323.000000	1608034528.336280
148	11083.849609	-228.010132	-187500.015625	-187500.015625	-187500.015625	-187500.015625	-187500.015625	-187500.015625	254.000000	412.000000	323.000000	1608034528.336281
149	11131.570312	-209.189972	-187500.015625	-187500.015625	-187500.015625	-187500.015625	-187500.015625	-187500.015625	254.000000	411.000000	323.000000	1608034528.336283
150	11156.783203	-181.138535	-187500.015625	-187500.015625	-187500.015625	-187500.015625	-187500.015625	-187500.015625	254.000000	411.000000	323.000000	1608034528.336285
151	11122.719727	-191.822662	-187500.015625	-187500.015625	-187500.015625	-187500.015625	-187500.015625	-187500.015625	254.000000	411.000000	323.000000	1608034528.336286
152	11083.067383	-213.794434	-187500.015625	-187500.015625	-187500.015625	-187500.015625	-187500.015625	-187500.015625	254.000000	411.000000	323.000000	1608034528.336288
153	11088.006836	-224.366806	-187500.015625	-187500.015625	-187500.015625	-187500.015625	-187500.015625	-187500.015625	254.000000	411.000000	323.000000	1608034528.336290
154	11131.526367	-207.804153	-187500.015625	-187500.015625	-187500.015625	-187500.015625	-187500.015625	-187500.015625	254.000000	411.000000	323.000000	1608034528.336291
155	11152.983398	-182.591400	-187500.015625	-187500.015625	-187500.015625	-187500.015625	-187500.015625	-187500.015625	254.000000	411.000000	323.000000	1608034528.336293
156	11122.875977	-185.541824	-187500.015625	-187500.015625	-187500.015625	-187500.015625	-187500.015625	-187500.015625	254.000000	411.000000	323.000000	1608034528.336294
157	11069.455078	-221.014038	-187500.015625	-187500.015625	-187500.015625	-187500.015625	-187500.015625	-187500.015625	254.000000	411.000000	323.000000	1608034528.336296
158	11072.897461	-232.547546	-187500.015625	-187500.015625	-187500.015625	-187500.015625	-187500.015625	-187500.015625	254.000000	411.000000	323.000000	1608034528.336298
159	11118.762695	-210.978104	-187500.015625	-187500.015625	-187500.015625	-187500.015625	-187500.015625	-187500.015625	254.000000	411.000000	323.000000	1608034528.336299
160	11138.924805	-193.141418	-187500.015625	-187500.015625	-187500.015625	-187500.015625	-187500.015625	-187500.015625	254.000000	411.000000	323.000000	1608034528.336301
161	11113.018555	-196.471832	-187500.015625	-187500.015625	-187500.015625	-187500.015625	-187500.015625	-187500.015625	254.000000	411.000000	323.000000	1608034528.336303
162	11068.136719	-224.143280	-187500.015625	-187500.015625	-187500.015625	-187500.015625	-187500.015625	-187500.015625	254.000000	411.000000	323.000000	1608034528.336304
163	11067.309570	-243.008163	-187500.015625	-187500.015625	-187500.015625	-187500.015625	-187500.015625	-187500.015625	254.000000	411.000000	323.000000	1608034528.336307
164	11114.605469	-225.126755	-187500.015625	-187500.015625	-187500.015625	-187500.015625	-187500.015625	-187500.015625	254.000000	411.000000	323.000000	1608034528.336308
165	11151.307617	-187.151154	-187500.015625	-187500.015625	-187500.015625	-187500.015625	-187500.015625	-187500.015625	254.000000	411.000000	323.000000	1608034528.336310
166	11122.697266	-194.728394	-187500.015625	-187500.015625	-187500.015625	-187500.015625	-187500.015625	-187500.015625	254.000000	411.000000	323.000000	1608034528.336312
167	11075.713867	-227.227829	-187500.015625	-187500.015625	-187500.015625	-187500.015625	-187500.015625	-187500.015625	254.000000	411.000000	323.000000	1608034528.336313
168	11073.008789	-244.751587	-187500.015625	-187500.015625	-187500.015625	-187500.015625	-187500.015625	-187500.015625	254.000000	412.000000	323.000000	1608034528.336315
169	11123.278320	-223.159805	-187500.015625	-187500.015625	-187500.015625	-187500.015625	-187500.015625	-187500.015625	254.000000	411.000000	323.000000	1608034528.336317
170	11148.803711	-192.761444	-187500.015625	-187500.015625	-187500.015625	-187500.015625	-187500.015625	-187500.015625	254.000000	411.000000	322.000000	1608034528.336318
171	11117.891602	-198.841110	-187500.015625	-187500.015625	-187500.015625	-187500.015625	-187500.015625	-187500.015625	254.000000	411.000000	323.000000	1608034528.336320
172	11075.780273	-219.628235	-187500.015625	-187500.015625	-187500.015625	-187500.015625	-187500.015625	-187500.015625	254.000000	410.000000	323.000000	1608034528.336322
173	11079.177734	-229.753571	-187500.015625	-187500.015625	-187500.015625	-187500.015625	-187500.015625	-187500.015625	254.000000	411.000000	323.000000	1608034528.336323
174	11124.865234	-211.201630	-187500.015625	-187500.015625	-187500.015625	-187500.015625	-187500.015625	-187500.015625	254.000000	410.000000	323.000000	1608034528.336325
175	11146.457031	-189.743958	-187500.015625	-187500.015625	-187500.015625	-187500.015625	-187500.015625	-187500.015625	254.000000	411.000000	323.000000	1608034528.336326
176	11117.131836	-195.309540	-187500.015625	-187500.015625	-187500.015625	-187500.015625	-187500.015625	-187500.015625	254.000000	411.000000	322.000000	1608034528.336328
177	11072.830078	-218.778870	-187500.015625	-187500.015625	-187500.015625	-187500.015625	-187500.015625	-187500.015625	254.000000	411.000000	323.000000	1608034528.336330
178	11072.316406	-233.218094	-187500.015625	-187500.015625	-187500.015625	-187500.015625	-187500.015625	-187500.015625	254.000000	411.000000	323.000000	1608034528.336331
179	11121.691406	-210.709885	-187500.015625	-187500.015625	-187500.015625	-187500.015625	-187500.015625	-187500.015625	254.000000	411.000000	323.000000	1608034528.336333
180	11149.452148	-179.663315	-187500.015625	-187500.015625	-187500.015625	-187500.015625	-187500.015625	-187500.015625	254.000000	411.000000	323.000000	1608034528.336335
181	11123.479492	-183.641922	-187500.015625	-187500.015625	-187500.015625	-187500.015625	-187500.015625	-187500.015625	254.000000	411.000000	322.000000	1608034528.336336
182	11071.399414	-218.533005	-187500.015625	-187500.015625	-187500.015625	-187500.015625	-187500.015625	-187500.015625	254.000000	411.000000	323.000000	1608034528.336338
183	11065.252930	-240.303589	-187500.015625	-187500.015625	-187500.015625	-187500.015625	-187500.015625	-187500.015625	254.000000	412.000000	323.000000	1608034528.336339
184	11105.977539	-229.395950	-187500.015625	-187500.015625	-187500.015625	-187500.015625	-187500.015625	-187500.015625	254.000000	411.000000	323.000000	1608034528.336341
185	11135.326172	-200.271622	-187500.015625	-187500.015625	-187500.015625	-187500.015625	-187500.015625	-187500.015625	254.000000	411.000000	323.000000	1608034528.336343
186	11107.251953	-205.747803	-187500.015625	-187500.015625	-187500.015625	-187500.015625	-187500.015625	-187500.015625	253.000000	411.000000	322.000000	1608034528.336345
187	11065.297852	-228.948914	-187500.015625	-187500.015625	-187500.015625	-187500.015625	-187500.015625	-187500.015625	254.000000	411.000000	323.000000	1608034528.336347
188	11056.423828	-250.875977	-187500.015625	-187500.015625	-187500.015625	-187500.015625	-187500.015625	-187500.015625	254.000000	411.000000	323.000000	1608034528.336348
189	11100.836914	-235.676788	-187500.015625	-187500.015625	-187500.015625	-187500.015625	-187500.015625	-187500.015625	254.000000	411.000000	323.000000	1608034528.336350
190	11136.174805	-203.557327	-187500.015625	-187500.015625	-187500.015625	-187500.015625	-187500.015625	-187500.015625	254.000000	411.000000	323.000000	1608034528.336352
191	11118.561523	-198.885818	-187500.015625	-187500.015625	-187500.015625	-187500.015625	-187500.015625	-187500.015625	254.000000	411.000000	323.000000	1608034528.336353
192	11070.327148	-227.540756	-187500.015625	-187500.015625	-187500.015625	-187500.015625	-187500.015625	-187500.015625	254.000000	411.000000	322.000000	1608034528.336355
193	11069.656250	-240.080078	-187500.015625	-187500.015625	-187500.015625	-187500.015625	-187500.015625	-187500.015625	254.000000	411.000000	323.000000	1608034528.336357
194	11114.046875	-224.657379	-187500.015625	-187500.015625	-187500.015625	-187500.015625	-187500.015625	-187500.015625	254.000000	411.000000	323.000000	1608034528.336358
195	11139.997070	-200.606903	-187500.015625	-187500.015625	-187500.015625	-187500.015625	-187500.015625	-187500.015625	254.000000	412.000000	322.000000	1608034528.336360
196	11117.109375	-200.472794	-187500.015625	-187500.015625	-187500.015625	-187500.015625	-187500.015625	-187500.015625	253.000000	411.000000	323.000000	1608034528.336362
197	11067.488281	-229.664169	-187500.015625	-187500.015625	-187500.015625	-187500.015625	-187500.015625	-187500.015625	254.000000	411.000000	322.000000	1608034528.336363
198	11051.126953	-261.940094	-187500.015625	-187500.015625	-187500.015625	-187500.015625	-187500.015625	-187500.015625	254.000000	411.000000	323.000000	1608034528.336365
199	11100.389648	-238.202530	-187500.015625	-187500.015625	-187500.015625	-187500.015625	-187500.015625	-187500.015625	254.000000	410.000000	323.000000	1608034528.336367
200	11134.096680	-202.417389	-187500.015625	-187500.015625	-187500.015625	-187500.015625	-187500.015625	-187500.015625	254.000000	411.000000	323.000000	1608034528.336368
201	11120.104492	-191.643845	-187500.015625	-187500.015625	-187500.015625	-187500.015625	-187500.015625	-187500.015625	254.000000	411.000000	323.000000	1608034528.336370
202	11076.652344	-215.113174	-187500.015625	-187500.015625	-187500.015625	-187500.015625	-187500.015625	-187500.015625	254.000000	411.000000	323.000000	1608034528.336372
203	11065.946289	-237.666092	-187500.015625	-187500.015625	-187500.015625	-187500.015625	-187500.015625	-187500.015625	254.000000	411.000000	323.000000	1608034528.336373
204	11108.906250	-223.271561	-187500.015625	-187500.015625	-187500.015625	-187500.015625	-187500.015625	-187500.015625	254.000000	411.000000	322.000000	1608034528.336375
205	11143.595703	-190.638016	-187500.015625	-187500.015625	-187500.015625	-187500.015625	-187500.015625	-187500.015625	254.000000	411.000000	323.000000	1608034528.336376
206	11121.757812	-193.141418	-187500.015625	-187500.015625	-187500.015625	-187500.015625	-187500.015625	-187500.015625	254.000000	411.000000	323.000000	1608034528.336378
207	11068.494141	-228.658340	-187500.015625	-187500.015625	-187500.015625	-187500.015625	-187500.015625	-187500.015625	254.000000	411.000000	323.000000	1608034528.336380
208	11060.559570	-247.590271	-187500.015625	-187500.015625	-187500.015625	-187500.015625	-187500.015625	-187500.015625	254.000000	411.000000	323.000000	1608034528.336381
209	11100.970703	-236.392044	-187500.015625	-187500.015625	-187500.015625	-187500.015625	-187500.015625	-187500.015625	254.000000	411.000000	323.000000	1608034528.336383
210	11132.352539	-207.155960	-187500.015625	-187500.015625	-187500.015625	-187500.015625	-187500.015625	-187500.015625	254.000000	411.000000	322.000000	1608034528.336385
211	11119.456055	-196.963562	-187500.015625	-187500.015625	-187500.015625	-187500.015625	-187500.015625	-187500.015625	254.000000	411.000000	323.000000	1608034528.336387
212	11081.950195	-216.655457	-187500.015625	-187500.015625	-187500.015625	-187500.015625	-187500.015625	-187500.015625	254.000000	411.000000	322.000000	1608034528.336389
213	11077.613281	-234.939178	-187500.015625	-187500.015625	-187500.015625	-187500.015625	-187500.015625	-187500.015625	254.000000	411.000000	323.000000	1608034528.336390
214	11117.936523	-226.333755	-187500.015625	-187500.015625	-187500.015625	-187500.015625	-187500.015625	-187500.015625	254.000000	411.000000	322.000000	1608034528.336392
215	11152.960938	-191.062698	-187500.015625	-187500.015625	-187500.015625	-187500.015625	-187500.015625	-187500.015625	253.000000	411.000000	322.000000	1608034528.336393
216	11124.373047	-194.013138	-187500.015625	-187500.015625	-187500.015625	-187500.015625	-187500.015625	-187500.015625	253.000000	411.000000	322.000000	1608034528.336395
217	11065.767578	-234.402740	-187500.015625	-187500.015625	-187500.015625	-187500.015625	-187500.015625	-187500.015625	254.000000	410.000000	323.000000	1608034528.336397
218	11059.777344	-248.685501	-187500.015625	-187500.015625	-187500.015625	-187500.015625	-187500.015625	-187500.015625	254.000000	412.000000	323.000000	1608034528.336398
219	11108.124023	-225.529099	-187500.015625	-187500.015625	-187500.015625	-187500.015625	-187500.015625	-187500.015625	254.000000	411.000000	323.000000	1608034528.336400
220	11135.571289	-197.209427	-187500.015625	-187500.015625	-187500.015625	-187500.015625	-187500.015625	-187500.015625	254.000000	411.000000	322.000000	1608034528.336402
221	11120.014648	-188.000519	-187500.015625	-187500.015625	-187500.015625	-187500.015625	-187500.015625	-187500.015625	254.000000	411.000000	322.000000	1608034528.336403
222	11069.678711	-220.008209	-187500.015625	-187500.015625	-187500.015625	-187500.015625	-187500.015625	-187500.015625	254.000000	411.000000	323.000000	1608034528.336405
223	11060.625977	-238.738968	-187500.015625	-187500.015625	-187500.015625	-187500.015625	-187500.015625	-187500.015625	254.000000	411.000000	322.000000	1608034528.336406
224	11106.044922	-219.717636	-187500.015625	-187500.015625	-187500.015625	-187500.015625	-187500.015625	-187500.015625	254.000000	411.000000	323.000000	1608034528.336408
225	11142.366211	-187.441727	-187500.015625	-187500.015625	-187500.015625	-187500.015625	-187500.015625	-187500.015625	254.000000	411.000000	322.000000	1608034528.336410
226	11110.917969	-197.611771	-187500.015625	-187500.015625	-187500.015625	-187500.015625	-187500.015625	-187500.015625	253.000000	411.000000	322.000000	1608034528.336411
227	11058.882812	-232.949875	-187500.015625	-187500.015625	-187500.015625	-187500.015625	-187500.015625	-187500.015625	254.000000	411.000000	322.000000	1608034528.336413
228	11060.089844	-239.029541	-187500.015625	-187500.015625	-187500.015625	-187500.015625	-187500.015625	-187500.015625	253.000000	412.000000	323.000000	1608034528.336415
229	11096.948242	-231.988754	-187500.015625	-187500.015625	-187500.015625	-187500.015625	-187500.015625	-187500.015625	254.000000	411.000000	322.000000	1608034528.336416
230	11128.106445	-206.574814	-187500.015625	-187500.015625	-187500.015625	-187500.015625	-187500.015625	-187500.015625	254.000000	411.000000	322.000000	1608034528.336418
231	11109.017578	-204.540802	-187500.015625	-187500.015625	-187500.015625	-187500.015625	-187500.015625	-187500.015625	253.000000	411.000000	322.000000	1608034528.336420
232	11052.624023	-241.979980	-187500.015625	-187500.015625	-187500.015625	-187500.015625	-187500.015625	-187500.015625	253.000000	411.000000	323.000000	1608034528.336421
233	11051.059570	-251.054779	-187500.015625	-187500.015625	-187500.015625	-187500.015625	-187500.015625	-187500.015625	254.000000	412.000000	323.000000	1608034528.336424
234	11100.970703	-229.597107	-187500.015625	-187500.015625	-187500.015625	-187500.015625	-187500.015625	-187500.015625	254.000000	411.000000	323.000000	1608034528.336425
235	11135.392578	-197.857635	-187500.015625	-187500.015625	-187500.015625	-187500.015625	-187500.015625	-187500.015625	254.000000	411.000000	322.000000	1608034528.336449
236	11116.639648	-195.510696	-187500.015625	-187500.015625	-187500.015625	-187500.015625	-187500.015625	-187500.015625	253.000000	411.000000	322.000000	1608034528.336451
237	11067.823242	-227.004303	-187500.015625	-187500.015625	-187500.015625	-187500.015625	-187500.015625	-187500.015625	254.000000	410.000000	323.000000	1608034528.336453
238	11057.407227	-245.958588	-187500.015625	-187500.015625	-187500.015625	-187500.015625	-187500.015625	-187500.015625	254.000000	411.000000	323.000000	1608034528.336454
239	11106.625977	-226.356110	-187500.015625	-187500.015625	-187500.015625	-187500.015625	-187500.015625	-187500.015625	254.000000	411.000000	323.000000	1608034528.336456
240	11145.451172	-193.610809	-187500.015625	-187500.015625	-187500.015625	-187500.015625	-187500.015625	-187500.015625	253.000000	411.000000	323.000000	1608034528.336458
241	11121.311523	-195.801270	-187500.015625	-187500.015625	-187500.015625	-187500.015625	-187500.015625	-187500.015625	253.000000	411.000000	322.000000	1608034528.816372
242	11070.617188	-227.943085	-187500.015625	-187500.015625	-187500.015625	-187500.015625	-187500.015625	-187500.015625	254.000000	411.000000	323.000000	1608034528.816537
243	11050.322266	-254.832230	-187500.015625	-187500.015625	-187500.015625	-187500.015625	-187500.015625	-187500.015625	254.000000	411.000000	323.000000	1608034528.816538
244	11096.858398	-232.905167	-187500.015625	-187500.015625	-187500.015625	-187500.015625	-187500.015625	-187500.015625	254.000000	411.000000	322.000000	1608034528.816540
245	11137.494141	-195.823624	-187500.015625	-187500.015625	-187500.015625	-187500.015625	-187500.015625	-187500.015625	254.000000	411.000000	323.000000	1608034528.816542
246	11119.992188	-191.442688	-187500.015625	-187500.015625	-187500.015625	-187500.015625	-187500.015625	-187500.015625	253.000000	411.000000	322.000000	1608034528.816544
247	11073.903320	-216.342529	-187500.015625	-187500.015625	-187500.015625	-187500.015625	-187500.015625	-187500.015625	254.000000	411.000000	323.000000	1608034528.816545
248	11057.049805	-241.443542	-187500.015625	-187500.015625	-187500.015625	-187500.015625	-187500.015625	-187500.015625	254.000000	412.000000	323.000000	1608034528.816547
249	11096.187500	-231.362900	-187500.015625	-187500.015625	-187500.015625	-187500.015625	-187500.015625	-187500.015625	254.000000	411.000000	322.000000	1608034528.816549
250	11130.073242	-201.724487	-187500.015625	-187500.015625	-187500.015625	-187500.015625	-187500.015625	-187500.015625	254.000000	411.000000	323.000000	1608034528.816550
251	11114.024414	-194.951904	-187500.015625	-187500.015625	-187500.015625	-187500.015625	-187500.015625	-187500.015625	253.000000	411.000000	322.000000	1608034528.816552
252	11069.075195	-216.856613	-187500.015625	-187500.015625	-187500.015625	-187500.015625	-187500.015625	-187500.015625	254.000000	411.000000	323.000000	1608034528.816554
253	11052.467773	-240.281250	-187500.015625	-187500.015625	-187500.015625	-187500.015625	-187500.015625	-187500.015625	254.000000	412.000000	323.000000	1608034528.816556
254	11087.113281	-236.079117	-187500.015625	-187500.015625	-187500.015625	-187500.015625	-187500.015625	-187500.015625	254.000000	411.000000	322.000000	1608034528.816557
255	11124.373047	-206.127777	-187500.015625	-187500.015625	-187500.015625	-187500.015625	-187500.015625	-187500.015625	254.000000	411.000000	323.000000	1608034528.816559
256	11114.270508	-195.443649	-187500.015625	-187500.015625	-187500.015625	-187500.015625	-187500.015625	-187500.015625	253.000000	411.000000	322.000000	1608034528.816563
257	11057.340820	-236.995544	-187500.015625	-187500.015625	-187500.015625	-187500.015625	-187500.015625	-187500.015625	254.000000	411.000000	323.000000	1608034528.816565
258	11038.498047	-265.203430	-187500.015625	-187500.015625	-187500.015625	-187500.015625	-187500.015625	-187500.015625	254.000000	411.000000	323.000000	1608034528.816566
259	11081.145508	-249.043121	-187500.015625	-187500.015625	-187500.015625	-187500.015625	-187500.015625	-187500.015625	254.000000	411.000000	323.000000	1608034528.816568
260	11126.675781	-211.156921	-187500.015625	-187500.015625	-187500.015625	-187500.015625	-187500.015625	-187500.015625	254.000000	411.000000	323.000000	1608034528.816570
261	11121.020508	-195.398941	-187500.015625	-187500.015625	-187500.015625	-187500.015625	-187500.015625	-187500.015625	253.000000	412.000000	322.000000	1608034528.816571
262	11071.824219	-225.327927	-187500.015625	-187500.015625	-187500.015625	-187500.015625	-187500.015625	-187500.015625	254.000000	411.000000	322.000000	1608034528.816573
263	11053.071289	-247.657318	-187500.015625	-187500.015625	-187500.015625	-187500.015625	-187500.015625	-187500.015625	253.000000	411.000000	323.000000	1608034528.816574
264	11090.577148	-239.633041	-187500.015625	-187500.015625	-187500.015625	-187500.015625	-187500.015625	-187500.015625	254.000000	411.000000	322.000000	1608034528.816576
265	11129.000000	-209.681702	-187500.015625	-187500.015625	-187500.015625	-187500.015625	-187500.015625	-187500.015625	254.000000	410.000000	323.000000	1608034528.816578
266	11128.888672	-188.179337	-187500.015625	-187500.015625	-187500.015625	-187500.015625	-187500.015625	-187500.015625	253.000000	411.000000	322.000000	1608034528.816579
267	11078.462891	-215.202591	-187500.015625	-187500.015625	-187500.015625	-187500.015625	-187500.015625	-187500.015625	254.000000	410.000000	323.000000	1608034528.816581
268	11056.267578	-243.052856	-187500.015625	-187500.015625	-187500.015625	-187500.015625	-187500.015625	-187500.015625	254.000000	412.000000	323.000000	1608034528.816582
269	11101.955078	-224.187988	-187500.015625	-187500.015625	-187500.015625	-187500.015625	-187500.015625	-187500.015625	254.000000	411.000000	322.000000	1608034528.816584
270	11137.896484	-191.755615	-187500.015625	-187500.015625	-187500.015625	-187500.015625	-187500.015625	-187500.015625	254.000000	411.000000	323.000000	1608034528.816586
271	11121.132812	-186.324142	-187500.015625	-187500.015625	-187500.015625	-187500.015625	-187500.015625	-187500.015625	253.000000	411.000000	322.000000	1608034528.816587
272	11071.355469	-213.950897	-187500.015625	-187500.015625	-187500.015625	-187500.015625	-187500.015625	-187500.015625	253.000000	411.000000	322.000000	1608034528.816589
273	11055.596680	-235.050934	-187500.015625	-187500.015625	-187500.015625	-187500.015625	-187500.015625	-187500.015625	254.000000	412.000000	323.000000	1608034528.816591
274	11089.080078	-233.843948	-187500.015625	-187500.015625	-187500.015625	-187500.015625	-187500.015625	-187500.015625	254.000000	411.000000	323.000000	1608034528.816592
275	11120.104492	-212.989761	-187500.015625	-187500.015625	-187500.015625	-187500.015625	-187500.015625	-187500.015625	254.000000	411.000000	323.000000	1608034528.816594
276	11100.904297	-213.593262	-187500.015625	-187500.015625	-187500.015625	-187500.015625	-187500.015625	-187500.015625	253.000000	412.000000	322.000000	1608034528.816595
277	11058.636719	-232.525192	-187500.015625	-187500.015625	-187500.015625	-187500.015625	-187500.015625	-187500.015625	254.000000	411.000000	322.000000	1608034528.816597
278	11034.564453	-262.230652	-187500.015625	-187500.015625	-187500.015625	-187500.015625	-187500.015625	-187500.015625	254.000000	411.000000	323.000000	1608034528.816599
279	11074.439453	-250.160721	-187500.015625	-187500.015625	-187500.015625	-187500.015625	-187500.015625	-187500.015625	253.000000	411.000000	322.000000	1608034528.816601
280	11120.260742	-215.537857	-187500.015625	-187500.015625	-187500.015625	-187500.015625	-187500.015625	-187500.015625	253.000000	411.000000	322.000000	1608034528.816603
281	11109.173828	-207.290070	-187500.015625	-187500.015625	-187500.015625	-187500.015625	-187500.015625	-187500.015625	253.000000	411.000000	322.000000	1608034528.816604
282	11069.991211	-221.975159	-187500.015625	-187500.015625	-187500.015625	-187500.015625	-187500.015625	-187500.015625	253.000000	411.000000	322.000000	1608034528.816606
283	11052.624023	-244.393967	-187500.015625	-187500.015625	-187500.015625	-187500.015625	-187500.015625	-187500.015625	254.000000	411.000000	323.000000	1608034528.816607
284	11081.792969	-248.149063	-187500.015625	-187500.015625	-187500.015625	-187500.015625	-187500.015625	-187500.015625	254.000000	411.000000	322.000000	1608034528.816609
285	11122.048828	-218.980026	-187500.015625	-187500.015625	-187500.015625	-187500.015625	-187500.015625	-187500.015625	254.000000	411.000000	323.000000	1608034528.816611
286	11121.556641	-198.215256	-187500.015625	-187500.015625	-187500.015625	-187500.015625	-187500.015625	-187500.015625	253.000000	411.000000	322.000000	1608034528.816612
287	11079.468750	-218.756516	-187500.015625	-187500.015625	-187500.015625	-187500.015625	-187500.015625	-187500.015625	253.000000	411.000000	322.000000	1608034528.816614
288	11058.547852	-243.566956	-187500.015625	-187500.015625	-187500.015625	-187500.015625	-187500.015625	-187500.015625	254.000000	412.000000	323.000000	1608034528.816616
289	11095.002930	-237.017883	-187500.015625	-187500.015625	-187500.015625	-187500.015625	-187500.015625	-187500.015625	254.000000	411.000000	323.000000	1608034528.816617
290	11131.793945	-208.474716	-187500.015625	-187500.015625	-187500.015625	-187500.015625	-187500.015625	-187500.015625	253.000000	411.000000	322.000000	1608034528.816619
291	11119.858398	-199.332855	-187500.015625	-187500.015625	-187500.015625	-187500.015625	-187500.015625	-187500.015625	253.000000	411.000000	322.000000	1608034528.816621
292	11078.664062	-219.270599	-187500.015625	-187500.015625	-187500.015625	-187500.015625	-187500.015625	-187500.015625	253.000000	411.000000	322.000000	1608034528.816622
293	11055.932617	-248.305527	-187500.015625	-187500.015625	-187500.015625	-187500.015625	-187500.015625	-187500.015625	253.000000	411.000000	322.000000	1608034528.816624
294	11091.069336	-243.566956	-187500.015625	-187500.015625	-187500.015625	-187500.015625	-187500.015625	-187500.015625	254.000000	411.000000	323.000000	1608034528.816626
295	11129.469727	-215.403748	-187500.015625	-187500.015625	-187500.015625	-187500.015625	-187500.015625	-187500.015625	254.000000	411.000000	322.000000	1608034528.816627
296	11121.176758	-204.049072	-187500.015625	-187500.015625	-187500.015625	-187500.015625	-187500.015625	-187500.015625	253.000000	411.000000	322.000000	1608034528.816629
297	11077.077148	-226.490219	-187500.015625	-187500.015625	-187500.015625	-187500.015625	-187500.015625	-187500.015625	254.000000	411.000000	322.000000	1608034528.816630
298	11058.390625	-249.333694	-187500.015625	-187500.015625	-187500.015625	-187500.015625	-187500.015625	-187500.015625	254.000000	411.000000	323.000000	1608034528.816632
299	11095.919922	-237.084946	-187500.015625	-187500.015625	-187500.015625	-187500.015625	-187500.015625	-187500.015625	253.000000	410.000000	322.000000	1608034528.816634
300	11136.488281	-204.719620	-187500.015625	-187500.015625	-187500.015625	-187500.015625	-187500.015625	-187500.015625	253.000000	411.000000	322.000000	1608034528.816635
301	11126.183594	-196.672989	-187500.015625	-187500.015625	-187500.015625	-187500.015625	-187500.015625	-187500.015625	253.000000	412.000000	322.000000	1608034528.816637
302	11078.686523	-221.483429	-187500.015625	-187500.015625	-187500.015625	-187500.015625	-187500.015625	-187500.015625	254.000000	411.000000	322.000000	1608034528.816638
303	11043.326172	-263.661163	-187500.015625	-187500.015625	-187500.015625	-187500.015625	-187500.015625	-187500.015625	253.000000	412.000000	323.000000	1608034528.816641
304	11077.501953	-257.715607	-187500.015625	-187500.015625	-187500.015625	-187500.015625	-187500.015625	-187500.015625	254.000000	411.000000	322.000000	1608034528.816642
305	11125.580078	-216.744858	-187500.015625	-187500.015625	-187500.015625	-187500.015625	-187500.015625	-187500.015625	253.000000	411.000000	322.000000	1608034528.816644
306	11117.265625	-208.877045	-187500.015625	-187500.015625	-187500.015625	-187500.015625	-187500.015625	-187500.015625	253.000000	412.000000	322.000000	1608034528.816646
307	11073.835938	-226.981964	-187500.015625	-187500.015625	-187500.015625	-187500.015625	-187500.015625	-187500.015625	253.000000	411.000000	322.000000	1608034528.816647
308	11053.541016	-249.132538	-187500.015625	-187500.015625	-187500.015625	-187500.015625	-187500.015625	-187500.015625	253.000000	411.000000	323.000000	1608034528.816649
309	11087.873047	-245.556259	-187500.015625	-187500.015625	-187500.015625	-187500.015625	-187500.015625	-187500.015625	254.000000	411.000000	322.000000	1608034528.816650
310	11131.302734	-214.442627	-187500.015625	-187500.015625	-187500.015625	-187500.015625	-187500.015625	-187500.015625	254.000000	410.000000	322.000000	1608034528.816652
311	11126.653320	-201.746841	-187500.015625	-187500.015625	-187500.015625	-187500.015625	-187500.015625	-187500.015625	253.000000	411.000000	322.000000	1608034528.816653
312	11078.417969	-228.591278	-187500.015625	-187500.015625	-187500.015625	-187500.015625	-187500.015625	-187500.015625	253.000000	411.000000	322.000000	1608034528.816655
313	11052.580078	-255.547485	-187500.015625	-187500.015625	-187500.015625	-187500.015625	-187500.015625	-187500.015625	254.000000	411.000000	323.000000	1608034528.816657
314	11086.353516	-252.909973	-187500.015625	-187500.015625	-187500.015625	-187500.015625	-187500.015625	-187500.015625	253.000000	411.000000	322.000000	1608034528.816658
315	11134.789062	-213.816772	-187500.015625	-187500.015625	-187500.015625	-187500.015625	-187500.015625	-187500.015625	253.000000	411.000000	322.000000	1608034528.816660
316	11129.201172	-197.365891	-187500.015625	-187500.015625	-187500.015625	-187500.015625	-187500.015625	-187500.015625	253.000000	411.000000	322.000000	1608034528.816662
317	11089.012695	-214.219116	-187500.015625	-187500.015625	-187500.015625	-187500.015625	-187500.015625	-187500.015625	253.000000	410.000000	323.000000	1608034528.816663
318	11062.727539	-241.845871	-187500.015625	-187500.015625	-187500.015625	-187500.015625	-187500.015625	-187500.015625	254.000000	411.000000	323.000000	1608034528.816665
319	11099.339844	-235.296799	-187500.015625	-187500.015625	-187500.015625	-187500.015625	-187500.015625	-187500.015625	253.000000	411.000000	322.000000	1608034528.816666
320	11147.105469	-203.557327	-187500.015625	-187500.015625	-187500.015625	-187500.015625	-187500.015625	-187500.015625	253.000000	411.000000	322.000000	1608034528.816668
321	11131.124023	-204.272583	-187500.015625	-187500.015625	-187500.015625	-187500.015625	-187500.015625	-187500.015625	253.000000	412.000000	322.000000	1608034528.816670
322	11079.043945	-234.089813	-187500.015625	-187500.015625	-187500.015625	-187500.015625	-187500.015625	-187500.015625	253.000000	411.000000	323.000000	1608034528.816671
323	11065.923828	-242.672882	-187500.015625	-187500.015625	-187500.015625	-187500.015625	-187500.015625	-187500.015625	253.000000	411.000000	323.000000	1608034528.816673
324	11108.906250	-226.825500	-187500.015625	-187500.015625	-187500.015625	-187500.015625	-187500.015625	-187500.015625	253.000000	411.000000	322.000000	1608034528.816674
325	11158.951172	-189.341614	-187500.015625	-187500.015625	-187500.015625	-187500.015625	-187500.015625	-187500.015625	253.000000	412.000000	322.000000	1608034528.816676
326	11144.535156	-183.574875	-187500.015625	-187500.015625	-187500.015625	-187500.015625	-187500.015625	-187500.015625	253.000000	411.000000	322.000000	1608034528.816678
327	11086.755859	-222.221039	-187500.015625	-187500.015625	-187500.015625	-187500.015625	-187500.015625	-187500.015625	253.000000	411.000000	322.000000	1608034528.816680
328	11059.777344	-248.640793	-187500.015625	-187500.015625	-187500.015625	-187500.015625	-187500.015625	-187500.015625	254.000000	412.000000	322.000000	1608034528.816682
329	11102.692383	-234.089813	-187500.015625	-187500.015625	-187500.015625	-187500.015625	-187500.015625	-187500.015625	253.000000	411.000000	322.000000	1608034528.816683
330	11156.783203	-192.180298	-187500.015625	-187500.015625	-187500.015625	-187500.015625	-187500.015625	-187500.015625	253.000000	411.000000	322.000000	1608034528.816685
331	11152.670898	-180.445633	-187500.015625	-187500.015625	-187500.015625	-187500.015625	-187500.015625	-187500.015625	253.000000	411.000000	322.000000	1608034528.816687
332	11099.786133	-214.666153	-187500.015625	-187500.015625	-187500.015625	-187500.015625	-187500.015625	-187500.015625	253.000000	411.000000	322.000000	1608034528.816689
333	11068.561523	-248.327866	-187500.015625	-187500.015625	-187500.015625	-187500.015625	-187500.015625	-187500.015625	254.000000	411.000000	322.000000	1608034528.816690
334	11100.658203	-246.405624	-187500.015625	-187500.015625	-187500.015625	-187500.015625	-187500.015625	-187500.015625	253.000000	410.000000	323.000000	1608034528.816692
335	11145.272461	-212.766251	-187500.015625	-187500.015625	-187500.015625	-187500.015625	-187500.015625	-187500.015625	253.000000	411.000000	322.000000	1608034528.816694
336	11141.696289	-197.075317	-187500.015625	-187500.015625	-187500.015625	-187500.015625	-187500.015625	-187500.015625	253.000000	411.000000	322.000000	1608034528.816695
337	11099.719727	-216.275467	-187500.015625	-187500.015625	-187500.015625	-187500.015625	-187500.015625	-187500.015625	253.000000	410.000000	322.000000	1608034528.816697
338	11070.103516	-243.946930	-187500.015625	-187500.015625	-187500.015625	-187500.015625	-187500.015625	-187500.015625	253.000000	412.000000	323.000000	1608034528.816698
339	11104.636719	-237.755493	-187500.015625	-187500.015625	-187500.015625	-187500.015625	-187500.015625	-187500.015625	254.000000	411.000000	323.000000	1608034528.816700
340	11153.564453	-203.602036	-187500.015625	-187500.015625	-187500.015625	-187500.015625	-187500.015625	-187500.015625	253.000000	411.000000	322.000000	1608034528.816702
341	11150.792969	-187.799347	-187500.015625	-187500.015625	-187500.015625	-187500.015625	-187500.015625	-187500.015625	253.000000	412.000000	322.000000	1608034528.816703
342	11104.100586	-207.066559	-187500.015625	-187500.015625	-187500.015625	-187500.015625	-187500.015625	-187500.015625	254.000000	410.000000	322.000000	1608034528.816705
343	11075.758789	-231.608765	-187500.015625	-187500.015625	-187500.015625	-187500.015625	-187500.015625	-187500.015625	253.000000	411.000000	323.000000	1608034528.816706
344	11105.396484	-231.832291	-187500.015625	-187500.015625	-187500.015625	-187500.015625	-187500.015625	-187500.015625	254.000000	411.000000	323.000000	1608034528.816708
345	11147.551758	-206.306595	-187500.015625	-187500.015625	-187500.015625	-187500.015625	-187500.015625	-187500.015625	253.000000	411.000000	322.000000	1608034528.816710
346	11146.948242	-188.112274	-187500.015625	-187500.015625	-187500.015625	-187500.015625	-187500.015625	-187500.015625	253.000000	411.000000	322.000000	1608034528.816711
347	11105.039062	-205.792511	-187500.015625	-187500.015625	-187500.015625	-187500.015625	-187500.015625	-187500.015625	253.000000	412.000000	322.000000	1608034528.816713
348	11079.446289	-231.899338	-187500.015625	-187500.015625	-187500.015625	-187500.015625	-187500.015625	-187500.015625	253.000000	411.000000	322.000000	1608034528.816714
349	11110.604492	-229.150070	-187500.015625	-187500.015625	-187500.015625	-187500.015625	-187500.015625	-187500.015625	254.000000	411.000000	323.000000	1608034528.816717
350	11158.102539	-196.382416	-187500.015625	-187500.015625	-187500.015625	-187500.015625	-187500.015625	-187500.015625	253.000000	411.000000	322.000000	1608034528.816718
351	11151.709961	-189.207504	-187500.015625	-187500.015625	-187500.015625	-187500.015625	-187500.015625	-187500.015625	253.000000	411.000000	322.000000	1608034528.816720
352	11098.802734	-219.739990	-187500.015625	-187500.015625	-187500.015625	-187500.015625	-187500.015625	-187500.015625	253.000000	411.000000	322.000000	1608034528.816722
353	11068.784180	-244.662186	-187500.015625	-187500.015625	-187500.015625	-187500.015625	-187500.015625	-187500.015625	253.000000	412.000000	322.000000	1608034528.816723
354	11110.000977	-229.328888	-187500.015625	-187500.015625	-187500.015625	-187500.015625	-187500.015625	-187500.015625	253.000000	411.000000	322.000000	1608034528.816725
355	11158.706055	-200.785721	-187500.015625	-187500.015625	-187500.015625	-187500.015625	-187500.015625	-187500.015625	253.000000	411.000000	322.000000	1608034528.816726
356	11157.275391	-188.916931	-187500.015625	-187500.015625	-187500.015625	-187500.015625	-187500.015625	-187500.015625	253.000000	411.000000	322.000000	1608034528.816728
357	11112.303711	-209.011154	-187500.015625	-187500.015625	-187500.015625	-187500.015625	-187500.015625	-187500.015625	253.000000	411.000000	322.000000	1608034528.816730
358	11085.101562	-233.061630	-187500.015625	-187500.015625	-187500.015625	-187500.015625	-187500.015625	-187500.015625	254.000000	411.000000	323.000000	1608034528.816731
359	11107.833008	-238.224884	-187500.015625	-187500.015625	-187500.015625	-187500.015625	-187500.015625	-187500.015625	253.000000	411.000000	322.000000	1608034528.816733
360	11152.759766	-211.805130	-187500.015625	-187500.015625	-187500.015625	-187500.015625	-187500.015625	-187500.015625	253.000000	411.000000	322.000000	1608034528.816734
361	11149.698242	-200.405731	-187500.015625	-187500.015625	-187500.015625	-187500.015625	-187500.015625	-187500.015625	253.000000	411.000000	322.000000	1608034529.296243
362	11106.201172	-218.465942	-187500.015625	-187500.015625	-187500.015625	-187500.015625	-187500.015625	-187500.015625	253.000000	411.000000	322.000000	1608034529.296340
363	11077.703125	-237.844910	-187500.015625	-187500.015625	-187500.015625	-187500.015625	-187500.015625	-187500.015625	254.000000	411.000000	323.000000	1608034529.296342
364	11107.498047	-235.229752	-187500.015625	-187500.015625	-187500.015625	-187500.015625	-187500.015625	-187500.015625	253.000000	411.000000	322.000000	1608034529.296344
365	11158.415039	-201.791534	-187500.015625	-187500.015625	-187500.015625	-187500.015625	-187500.015625	-187500.015625	254.000000	411.000000	322.000000	1608034529.296345
366	11160.359375	-184.334824	-187500.015625	-187500.015625	-187500.015625	-187500.015625	-187500.015625	-187500.015625	253.000000	411.000000	322.000000	1608034529.296347
367	11110.247070	-209.793472	-187500.015625	-187500.015625	-187500.015625	-187500.015625	-187500.015625	-187500.015625	254.000000	410.000000	323.000000	1608034529.296349
368	11072.942383	-245.243332	-187500.015625	-187500.015625	-187500.015625	-187500.015625	-187500.015625	-187500.015625	254.000000	411.000000	323.000000	1608034529.296350
369	11089.750977	-258.833191	-187500.015625	-187500.015625	-187500.015625	-187500.015625	-187500.015625	-187500.015625	253.000000	411.000000	322.000000	1608034529.296352
370	11138.365234	-227.205475	-187500.015625	-187500.015625	-187500.015625	-187500.015625	-187500.015625	-187500.015625	253.000000	411.000000	322.000000	1608034529.296354
371	11147.462891	-197.701172	-187500.015625	-187500.015625	-187500.015625	-187500.015625	-187500.015625	-187500.015625	253.000000	411.000000	322.000000	1608034529.296355
372	11108.011719	-213.772079	-187500.015625	-187500.015625	-187500.015625	-187500.015625	-187500.015625	-187500.015625	253.000000	411.000000	322.000000	1608034529.296357
373	11076.428711	-238.873077	-187500.015625	-187500.015625	-187500.015625	-187500.015625	-187500.015625	-187500.015625	253.000000	411.000000	322.000000	1608034529.296362
374	11103.743164	-239.878906	-187500.015625	-187500.015625	-187500.015625	-187500.015625	-187500.015625	-187500.015625	254.000000	410.000000	323.000000	1608034529.296364
375	11144.624023	-216.297821	-187500.015625	-187500.015625	-187500.015625	-187500.015625	-187500.015625	-187500.015625	253.000000	411.000000	322.000000	1608034529.296365
376	11136.287109	-210.642838	-187500.015625	-187500.015625	-187500.015625	-187500.015625	-187500.015625	-187500.015625	253.000000	411.000000	322.000000	1608034529.296367
377	11094.534180	-227.563095	-187500.015625	-187500.015625	-187500.015625	-187500.015625	-187500.015625	-187500.015625	253.000000	411.000000	323.000000	1608034529.296369
378	11062.146484	-255.033401	-187500.015625	-187500.015625	-187500.015625	-187500.015625	-187500.015625	-187500.015625	253.000000	412.000000	322.000000	1608034529.296370
379	11090.890625	-254.966339	-187500.015625	-187500.015625	-187500.015625	-187500.015625	-187500.015625	-187500.015625	254.000000	411.000000	323.000000	1608034529.296372
380	11141.427734	-222.846878	-187500.015625	-187500.015625	-187500.015625	-187500.015625	-187500.015625	-187500.015625	253.000000	410.000000	322.000000	1608034529.296374
381	11141.986328	-208.251190	-187500.015625	-187500.015625	-187500.015625	-187500.015625	-187500.015625	-187500.015625	254.000000	411.000000	322.000000	1608034529.296375
382	11105.128906	-220.701111	-187500.015625	-187500.015625	-187500.015625	-187500.015625	-187500.015625	-187500.015625	253.000000	411.000000	322.000000	1608034529.296377
383	11076.048828	-244.550430	-187500.015625	-187500.015625	-187500.015625	-187500.015625	-187500.015625	-187500.015625	253.000000	412.000000	322.000000	1608034529.296378
384	11088.185547	-258.810852	-187500.015625	-187500.015625	-187500.015625	-187500.015625	-187500.015625	-187500.015625	253.000000	411.000000	322.000000	1608034529.296380
385	11140.019531	-222.310440	-187500.015625	-187500.015625	-187500.015625	-187500.015625	-187500.015625	-187500.015625	253.000000	411.000000	322.000000	1608034529.296382
386	11140.489258	-208.586472	-187500.015625	-187500.015625	-187500.015625	-187500.015625	-187500.015625	-187500.015625	253.000000	411.000000	322.000000	1608034529.296383
387	11104.189453	-220.991684	-187500.015625	-187500.015625	-187500.015625	-187500.015625	-187500.015625	-187500.015625	253.000000	411.000000	323.000000	1608034529.296385
388	11073.232422	-245.377441	-187500.015625	-187500.015625	-187500.015625	-187500.015625	-187500.015625	-187500.015625	253.000000	411.000000	322.000000	1608034529.296387
389	11101.731445	-238.023712	-187500.015625	-187500.015625	-187500.015625	-187500.015625	-187500.015625	-187500.015625	253.000000	412.000000	323.000000	1608034529.296388
390	11152.983398	-205.121948	-187500.015625	-187500.015625	-187500.015625	-187500.015625	-187500.015625	-187500.015625	253.000000	411.000000	322.000000	1608034529.296390
391	11151.418945	-192.023834	-187500.015625	-187500.015625	-187500.015625	-187500.015625	-187500.015625	-187500.015625	253.000000	411.000000	322.000000	1608034529.296391
392	11108.503906	-212.878006	-187500.015625	-187500.015625	-187500.015625	-187500.015625	-187500.015625	-187500.015625	253.000000	411.000000	322.000000	1608034529.296393
393	11071.243164	-246.226807	-187500.015625	-187500.015625	-187500.015625	-187500.015625	-187500.015625	-187500.015625	253.000000	412.000000	322.000000	1608034529.296395
394	11094.041992	-246.852661	-187500.015625	-187500.015625	-187500.015625	-187500.015625	-187500.015625	-187500.015625	253.000000	411.000000	323.000000	1608034529.296396
395	11143.484375	-213.749725	-187500.015625	-187500.015625	-187500.015625	-187500.015625	-187500.015625	-187500.015625	253.000000	411.000000	322.000000	1608034529.296398
396	11153.541992	-192.135590	-187500.015625	-187500.015625	-187500.015625	-187500.015625	-187500.015625	-187500.015625	253.000000	411.000000	322.000000	1608034529.296400
397	11112.482422	-206.395996	-187500.015625	-187500.015625	-187500.015625	-187500.015625	-187500.015625	-187500.015625	253.000000	411.000000	322.000000	1608034529.296402
398	11076.048828	-237.643738	-187500.015625	-187500.015625	-187500.015625	-187500.015625	-187500.015625	-187500.015625	253.000000	411.000000	322.000000	1608034529.296404
399	11099.742188	-238.984848	-187500.015625	-187500.015625	-187500.015625	-187500.015625	-187500.015625	-187500.015625	253.000000	411.000000	323.000000	1608034529.296406
400	11145.607422	-211.335739	-187500.015625	-187500.015625	-187500.015625	-187500.015625	-187500.015625	-187500.015625	253.000000	411.000000	322.000000	1608034529.296407
401	11151.240234	-193.499039	-187500.015625	-187500.015625	-187500.015625	-187500.015625	-187500.015625	-187500.015625	253.000000	412.000000	322.000000	1608034529.296409
402	11097.170898	-225.797318	-187500.015625	-187500.015625	-187500.015625	-187500.015625	-187500.015625	-187500.015625	253.000000	411.000000	322.000000	1608034529.296410
403	11069.991211	-246.517380	-187500.015625	-187500.015625	-187500.015625	-187500.015625	-187500.015625	-187500.015625	253.000000	411.000000	322.000000	1608034529.296412
404	11094.041992	-244.729248	-187500.015625	-187500.015625	-187500.015625	-187500.015625	-187500.015625	-187500.015625	253.000000	411.000000	323.000000	1608034529.296414
405	11144.266602	-214.107346	-187500.015625	-187500.015625	-187500.015625	-187500.015625	-187500.015625	-187500.015625	253.000000	410.000000	322.000000	1608034529.296415
406	11161.611328	-182.479630	-187500.015625	-187500.015625	-187500.015625	-187500.015625	-187500.015625	-187500.015625	253.000000	411.000000	323.000000	1608034529.296417
407	11121.802734	-198.818756	-187500.015625	-187500.015625	-187500.015625	-187500.015625	-187500.015625	-187500.015625	253.000000	411.000000	322.000000	1608034529.296419
408	11085.414062	-229.530060	-187500.015625	-187500.015625	-187500.015625	-187500.015625	-187500.015625	-187500.015625	254.000000	411.000000	323.000000	1608034529.296420
409	11108.771484	-231.251144	-187500.015625	-187500.015625	-187500.015625	-187500.015625	-187500.015625	-187500.015625	254.000000	411.000000	323.000000	1608034529.296422
410	11160.024414	-200.361023	-187500.015625	-187500.015625	-187500.015625	-187500.015625	-187500.015625	-187500.015625	254.000000	410.000000	323.000000	1608034529.296424
411	11168.518555	-180.579742	-187500.015625	-187500.015625	-187500.015625	-187500.015625	-187500.015625	-187500.015625	253.000000	412.000000	322.000000	1608034529.296425
412	11118.204102	-210.799301	-187500.015625	-187500.015625	-187500.015625	-187500.015625	-187500.015625	-187500.015625	253.000000	411.000000	322.000000	1608034529.296427
413	11079.334961	-244.393967	-187500.015625	-187500.015625	-187500.015625	-187500.015625	-187500.015625	-187500.015625	253.000000	411.000000	322.000000	1608034529.296428
414	11109.666016	-228.904205	-187500.015625	-187500.015625	-187500.015625	-187500.015625	-187500.015625	-187500.015625	254.000000	411.000000	323.000000	1608034529.296430
415	11157.565430	-195.354233	-187500.015625	-187500.015625	-187500.015625	-187500.015625	-187500.015625	-187500.015625	253.000000	411.000000	322.000000	1608034529.296432
416	11158.102539	-182.546692	-187500.015625	-187500.015625	-187500.015625	-187500.015625	-187500.015625	-187500.015625	254.000000	412.000000	322.000000	1608034529.296433
417	11119.791016	-196.874161	-187500.015625	-187500.015625	-187500.015625	-187500.015625	-187500.015625	-187500.015625	253.000000	411.000000	322.000000	1608034529.296435
418	11075.713867	-235.721481	-187500.015625	-187500.015625	-187500.015625	-187500.015625	-187500.015625	-187500.015625	253.000000	412.000000	322.000000	1608034529.296437
419	11095.830078	-237.621384	-187500.015625	-187500.015625	-187500.015625	-187500.015625	-187500.015625	-187500.015625	254.000000	411.000000	322.000000	1608034529.296439
420	11154.481445	-199.310501	-187500.015625	-187500.015625	-187500.015625	-187500.015625	-187500.015625	-187500.015625	253.000000	411.000000	322.000000	1608034529.296441
421	11160.538086	-182.613739	-187500.015625	-187500.015625	-187500.015625	-187500.015625	-187500.015625	-187500.015625	253.000000	412.000000	322.000000	1608034529.296443
422	11119.948242	-201.590378	-187500.015625	-187500.015625	-187500.015625	-187500.015625	-187500.015625	-187500.015625	253.000000	410.000000	322.000000	1608034529.296444
423	11082.217773	-233.732178	-187500.015625	-187500.015625	-187500.015625	-187500.015625	-187500.015625	-187500.015625	253.000000	411.000000	323.000000	1608034529.296446
424	11100.590820	-240.437714	-187500.015625	-187500.015625	-187500.015625	-187500.015625	-187500.015625	-187500.015625	253.000000	411.000000	322.000000	1608034529.296448
425	11149.474609	-210.486374	-187500.015625	-187500.015625	-187500.015625	-187500.015625	-187500.015625	-187500.015625	258.000000	411.000000	1018.000000	1608034529.296449
426	11154.124023	-192.962601	-187500.015625	-187500.015625	-187500.015625	-187500.015625	-187500.015625	-187500.015625	299.000000	411.000000	1018.000000	1608034529.296450
427	11115.544922	-208.564117	-187500.015625	-187500.015625	-187500.015625	-187500.015625	-187500.015625	-187500.015625	332.000000	411.000000	1018.000000	1608034529.296452
428	11080.564453	-235.922653	-187500.015625	-187500.015625	-187500.015625	-187500.015625	-187500.015625	-187500.015625	358.000000	411.000000	1018.000000	1608034529.296454
429	11101.127930	-240.705933	-187500.015625	-187500.015625	-187500.015625	-187500.015625	-187500.015625	-187500.015625	378.000000	411.000000	1019.000000	1608034529.296456
430	11151.463867	-209.659363	-187500.015625	-187500.015625	-187500.015625	-187500.015625	-187500.015625	-187500.015625	394.000000	410.000000	1019.000000	1608034529.296457
431	11161.342773	-186.122971	-187500.015625	-187500.015625	-187500.015625	-187500.015625	-187500.015625	-187500.015625	407.000000	412.000000	1019.000000	1608034529.296459
432	11125.043945	-200.472794	-187500.015625	-187500.015625	-187500.015625	-187500.015625	-187500.015625	-187500.015625	417.000000	411.000000	1018.000000	1608034529.296460
433	11088.320312	-230.200607	-187500.015625	-187500.015625	-187500.015625	-187500.015625	-187500.015625	-187500.015625	425.000000	411.000000	1019.000000	1608034529.296462
434	11104.927734	-236.906128	-187500.015625	-187500.015625	-187500.015625	-187500.015625	-187500.015625	-187500.015625	432.000000	411.000000	1018.000000	1608034529.296463
435	11152.938477	-208.228851	-187500.015625	-187500.015625	-187500.015625	-187500.015625	-187500.015625	-187500.015625	438.000000	411.000000	1019.000000	1608034529.296465
436	11160.046875	-187.508774	-187500.015625	-187500.015625	-187500.015625	-187500.015625	-187500.015625	-187500.015625	441.000000	411.000000	1018.000000	1608034529.296467
437	11119.165039	-199.422256	-187500.015625	-187500.015625	-187500.015625	-187500.015625	-187500.015625	-187500.015625	445.000000	410.000000	1018.000000	1608034529.296468
438	11079.133789	-230.535889	-187500.015625	-187500.015625	-187500.015625	-187500.015625	-187500.015625	-187500.015625	448.000000	411.000000	1019.000000	1608034529.296470
439	11098.959961	-237.375519	-187500.015625	-187500.015625	-187500.015625	-187500.015625	-187500.015625	-187500.015625	450.000000	411.000000	1019.000000	1608034529.296472
440	11152.960938	-208.117081	-187500.015625	-187500.015625	-187500.015625	-187500.015625	-187500.015625	-187500.015625	452.000000	411.000000	1019.000000	1608034529.296474
441	11167.601562	-180.132706	-187500.015625	-187500.015625	-187500.015625	-187500.015625	-187500.015625	-187500.015625	453.000000	412.000000	1018.000000	1608034529.296475
442	11133.291992	-188.916931	-187500.015625	-187500.015625	-187500.015625	-187500.015625	-187500.015625	-187500.015625	454.000000	411.000000	1018.000000	1608034529.296478
443	11089.125000	-226.065536	-187500.015625	-187500.015625	-187500.015625	-187500.015625	-187500.015625	-187500.015625	455.000000	411.000000	1018.000000	1608034529.296479
444	11101.440430	-238.537811	-187500.015625	-187500.015625	-187500.015625	-187500.015625	-187500.015625	-187500.015625	456.000000	410.000000	1019.000000	1608034529.296481
445	11156.358398	-203.333817	-187500.015625	-187500.015625	-187500.015625	-187500.015625	-187500.015625	-187500.015625	456.000000	411.000000	1019.000000	1608034529.296482
446	11179.649414	-163.413605	-187500.015625	-187500.015625	-187500.015625	-187500.015625	-187500.015625	-187500.015625	457.000000	411.000000	1018.000000	1608034529.296484
447	11136.130859	-184.714813	-187500.015625	-187500.015625	-187500.015625	-187500.015625	-187500.015625	-187500.015625	457.000000	411.000000	1018.000000	1608034529.296486
448	11091.001953	-221.684601	-187500.015625	-187500.015625	-187500.015625	-187500.015625	-187500.015625	-187500.015625	457.000000	411.000000	1018.000000	1608034529.296487
449	11103.362305	-233.262802	-187500.015625	-187500.015625	-187500.015625	-187500.015625	-187500.015625	-187500.015625	458.000000	411.000000	1018.000000	1608034529.296489
450	11155.218750	-200.361023	-187500.015625	-187500.015625	-187500.015625	-187500.015625	-187500.015625	-187500.015625	458.000000	410.000000	1018.000000	1608034529.296490
451	11171.535156	-169.582672	-187500.015625	-187500.015625	-187500.015625	-187500.015625	-187500.015625	-187500.015625	458.000000	411.000000	1018.000000	1608034529.296492
452	11123.278320	-192.426163	-187500.015625	-187500.015625	-187500.015625	-187500.015625	-187500.015625	-187500.015625	458.000000	411.000000	1019.000000	1608034529.296494
453	11076.227539	-227.786621	-187500.015625	-187500.015625	-187500.015625	-187500.015625	-187500.015625	-187500.015625	458.000000	411.000000	1018.000000	1608034529.296495
454	11081.435547	-244.259857	-187500.015625	-187500.015625	-187500.015625	-187500.015625	-187500.015625	-187500.015625	459.000000	411.000000	1019.000000	1608034529.296497
455	11133.470703	-214.241470	-187500.015625	-187500.015625	-187500.015625	-187500.015625	-187500.015625	-187500.015625	459.000000	410.000000	1019.000000	1608034529.296499
456	11148.446289	-188.671066	-187500.015625	-187500.015625	-187500.015625	-187500.015625	-187500.015625	-187500.015625	458.000000	411.000000	1019.000000	1608034529.296500
457	11110.179688	-201.746841	-187500.015625	-187500.015625	-187500.015625	-187500.015625	-187500.015625	-187500.015625	458.000000	411.000000	1018.000000	1608034529.296502
458	11067.599609	-233.329849	-187500.015625	-187500.015625	-187500.015625	-187500.015625	-187500.015625	-187500.015625	459.000000	411.000000	1019.000000	1608034529.296504
459	11086.308594	-234.000397	-187500.015625	-187500.015625	-187500.015625	-187500.015625	-187500.015625	-187500.015625	459.000000	411.000000	1018.000000	1608034529.296505
460	11135.370117	-208.228851	-187500.015625	-187500.015625	-187500.015625	-187500.015625	-187500.015625	-187500.015625	459.000000	410.000000	1018.000000	1608034529.296507
461	11152.379883	-183.328995	-187500.015625	-187500.015625	-187500.015625	-187500.015625	-187500.015625	-187500.015625	459.000000	411.000000	1019.000000	1608034529.296508
462	11115.991211	-197.187088	-187500.015625	-187500.015625	-187500.015625	-187500.015625	-187500.015625	-187500.015625	459.000000	411.000000	1018.000000	1608034529.296510
463	11067.398438	-237.286118	-187500.015625	-187500.015625	-187500.015625	-187500.015625	-187500.015625	-187500.015625	459.000000	410.000000	1019.000000	1608034529.296512
464	11073.858398	-251.255951	-187500.015625	-187500.015625	-187500.015625	-187500.015625	-187500.015625	-187500.015625	459.000000	411.000000	1018.000000	1608034529.296513
465	11129.537109	-212.743896	-187500.015625	-187500.015625	-187500.015625	-187500.015625	-187500.015625	-187500.015625	459.000000	410.000000	1019.000000	1608034529.296515
466	11144.601562	-187.061737	-187500.015625	-187500.015625	-187500.015625	-187500.015625	-187500.015625	-187500.015625	459.000000	411.000000	1019.000000	1608034529.296517
467	11105.597656	-203.154999	-187500.015625	-187500.015625	-187500.015625	-187500.015625	-187500.015625	-187500.015625	459.000000	411.000000	1018.000000	1608034529.296519
468	11060.134766	-240.750626	-187500.015625	-187500.015625	-187500.015625	-187500.015625	-187500.015625	-187500.015625	459.000000	410.000000	1019.000000	1608034529.296521
469	11074.909180	-246.137405	-187500.015625	-187500.015625	-187500.015625	-187500.015625	-187500.015625	-187500.015625	459.000000	411.000000	1018.000000	1608034529.296522
470	11128.351562	-211.693359	-187500.015625	-187500.015625	-187500.015625	-187500.015625	-187500.015625	-187500.015625	459.000000	410.000000	1018.000000	1608034529.296524
471	11144.668945	-191.375626	-187500.015625	-187500.015625	-187500.015625	-187500.015625	-187500.015625	-187500.015625	459.000000	411.000000	1018.000000	1608034529.296526
472	11104.078125	-212.319214	-187500.015625	-187500.015625	-187500.015625	-187500.015625	-187500.015625	-187500.015625	459.000000	410.000000	1019.000000	1608034529.296527
473	11062.302734	-242.225845	-187500.015625	-187500.015625	-187500.015625	-187500.015625	-187500.015625	-187500.015625	459.000000	411.000000	1019.000000	1608034529.296529
474	11077.345703	-245.019821	-187500.015625	-187500.015625	-187500.015625	-187500.015625	-187500.015625	-187500.015625	459.000000	411.000000	1018.000000	1608034529.296530
475	11125.893555	-219.449417	-187500.015625	-187500.015625	-187500.015625	-187500.015625	-187500.015625	-187500.015625	459.000000	410.000000	1018.000000	1608034529.296532
476	11140.914062	-195.778915	-187500.015625	-187500.015625	-187500.015625	-187500.015625	-187500.015625	-187500.015625	459.000000	411.000000	1018.000000	1608034529.296534
477	11106.715820	-203.646744	-187500.015625	-187500.015625	-187500.015625	-187500.015625	-187500.015625	-187500.015625	459.000000	411.000000	1018.000000	1608034529.296535
478	11064.850586	-238.940140	-187500.015625	-187500.015625	-187500.015625	-187500.015625	-187500.015625	-187500.015625	459.000000	410.000000	1019.000000	1608034529.296537
479	11075.691406	-250.853622	-187500.015625	-187500.015625	-187500.015625	-187500.015625	-187500.015625	-187500.015625	459.000000	410.000000	1018.000000	1608034529.296538
480	11137.784180	-211.156921	-187500.015625	-187500.015625	-187500.015625	-187500.015625	-187500.015625	-187500.015625	459.000000	410.000000	1018.000000	1608034529.296540
481	11161.857422	-177.897522	-187500.015625	-187500.015625	-187500.015625	-187500.015625	-187500.015625	-187500.015625	459.000000	410.000000	1018.000000	1608034529.776246
482	11125.491211	-189.498077	-187500.015625	-187500.015625	-187500.015625	-187500.015625	-187500.015625	-187500.015625	459.000000	411.000000	1019.000000	1608034529.777114
483	11072.875000	-228.904205	-187500.015625	-187500.015625	-187500.015625	-187500.015625	-187500.015625	-187500.015625	459.000000	411.000000	1018.000000	1608034529.777123
484	11072.181641	-253.491119	-187500.015625	-187500.015625	-187500.015625	-187500.015625	-187500.015625	-187500.015625	459.000000	411.000000	1019.000000	1608034529.777133
485	11121.579102	-231.161728	-187500.015625	-187500.015625	-187500.015625	-187500.015625	-187500.015625	-187500.015625	459.000000	410.000000	1017.000000	1608034529.777142
486	11138.701172	-207.848862	-187500.015625	-187500.015625	-187500.015625	-187500.015625	-187500.015625	-187500.015625	459.000000	410.000000	1018.000000	1608034529.777150
487	11103.743164	-214.621445	-187500.015625	-187500.015625	-187500.015625	-187500.015625	-187500.015625	-187500.015625	459.000000	410.000000	1018.000000	1608034529.777159
488	11065.946289	-239.409531	-187500.015625	-187500.015625	-187500.015625	-187500.015625	-187500.015625	-187500.015625	459.000000	410.000000	1018.000000	1608034529.777169
489	11073.053711	-252.507645	-187500.015625	-187500.015625	-187500.015625	-187500.015625	-187500.015625	-187500.015625	459.000000	411.000000	1019.000000	1608034529.777191
490	11129.625977	-220.142319	-187500.015625	-187500.015625	-187500.015625	-187500.015625	-187500.015625	-187500.015625	459.000000	409.000000	1018.000000	1608034529.777200
491	11148.893555	-193.968430	-187500.015625	-187500.015625	-187500.015625	-187500.015625	-187500.015625	-187500.015625	459.000000	410.000000	1019.000000	1608034529.777209
492	11115.432617	-205.770157	-187500.015625	-187500.015625	-187500.015625	-187500.015625	-187500.015625	-187500.015625	459.000000	410.000000	1019.000000	1608034529.777219
493	11075.915039	-232.100510	-187500.015625	-187500.015625	-187500.015625	-187500.015625	-187500.015625	-187500.015625	459.000000	411.000000	1018.000000	1608034529.777228
494	11089.281250	-238.738968	-187500.015625	-187500.015625	-187500.015625	-187500.015625	-187500.015625	-187500.015625	460.000000	410.000000	1019.000000	1608034529.777237
495	11135.057617	-218.577698	-187500.015625	-187500.015625	-187500.015625	-187500.015625	-187500.015625	-187500.015625	459.000000	410.000000	1018.000000	1608034529.777246
496	11150.144531	-198.170563	-187500.015625	-187500.015625	-187500.015625	-187500.015625	-187500.015625	-187500.015625	459.000000	411.000000	1018.000000	1608034529.777256
497	11120.305664	-199.846939	-187500.015625	-187500.015625	-187500.015625	-187500.015625	-187500.015625	-187500.015625	459.000000	410.000000	1019.000000	1608034529.777265
498	11081.078125	-223.003342	-187500.015625	-187500.015625	-187500.015625	-187500.015625	-187500.015625	-187500.015625	459.000000	410.000000	1018.000000	1608034529.777274
499	11086.107422	-241.868225	-187500.015625	-187500.015625	-187500.015625	-187500.015625	-187500.015625	-187500.015625	459.000000	411.000000	1018.000000	1608034529.777284
500	11139.460938	-213.928543	-187500.015625	-187500.015625	-187500.015625	-187500.015625	-187500.015625	-187500.015625	459.000000	410.000000	1019.000000	1608034529.777293
501	11160.471680	-186.838226	-187500.015625	-187500.015625	-187500.015625	-187500.015625	-187500.015625	-187500.015625	459.000000	411.000000	1018.000000	1608034529.777303
502	11132.241211	-189.743958	-187500.015625	-187500.015625	-187500.015625	-187500.015625	-187500.015625	-187500.015625	459.000000	410.000000	1019.000000	1608034529.777312
503	11090.913086	-217.705978	-187500.015625	-187500.015625	-187500.015625	-187500.015625	-187500.015625	-187500.015625	459.000000	410.000000	1018.000000	1608034529.777321
504	11096.747070	-232.502838	-187500.015625	-187500.015625	-187500.015625	-187500.015625	-187500.015625	-187500.015625	459.000000	411.000000	1018.000000	1608034529.777331
505	11142.589844	-212.699188	-187500.015625	-187500.015625	-187500.015625	-187500.015625	-187500.015625	-187500.015625	459.000000	410.000000	1019.000000	1608034529.777347
506	11167.266602	-178.411621	-187500.015625	-187500.015625	-187500.015625	-187500.015625	-187500.015625	-187500.015625	459.000000	411.000000	1018.000000	1608034529.777356
507	11136.398438	-181.719681	-187500.015625	-187500.015625	-187500.015625	-187500.015625	-187500.015625	-187500.015625	459.000000	410.000000	1018.000000	1608034529.777366
508	11094.667969	-210.754593	-187500.015625	-187500.015625	-187500.015625	-187500.015625	-187500.015625	-187500.015625	459.000000	410.000000	1018.000000	1608034529.777375
509	11102.468750	-227.049011	-187500.015625	-187500.015625	-187500.015625	-187500.015625	-187500.015625	-187500.015625	459.000000	411.000000	1018.000000	1608034529.777384
510	11152.469727	-205.278412	-187500.015625	-187500.015625	-187500.015625	-187500.015625	-187500.015625	-187500.015625	459.000000	410.000000	1019.000000	1608034529.777393
511	11177.056641	-170.409698	-187500.015625	-187500.015625	-187500.015625	-187500.015625	-187500.015625	-187500.015625	459.000000	410.000000	1018.000000	1608034529.777403
512	11144.601562	-178.501022	-187500.015625	-187500.015625	-187500.015625	-187500.015625	-187500.015625	-187500.015625	459.000000	410.000000	1018.000000	1608034529.777418
513	11095.092773	-213.593262	-187500.015625	-187500.015625	-187500.015625	-187500.015625	-187500.015625	-187500.015625	460.000000	409.000000	1019.000000	1608034529.777427
514	11099.808594	-225.506744	-187500.015625	-187500.015625	-187500.015625	-187500.015625	-187500.015625	-187500.015625	459.000000	410.000000	1018.000000	1608034529.777436
515	11139.863281	-211.648666	-187500.015625	-187500.015625	-187500.015625	-187500.015625	-187500.015625	-187500.015625	459.000000	410.000000	1018.000000	1608034529.777446
516	11159.868164	-188.291092	-187500.015625	-187500.015625	-187500.015625	-187500.015625	-187500.015625	-187500.015625	459.000000	410.000000	1019.000000	1608034529.777455
517	11130.475586	-192.761444	-187500.015625	-187500.015625	-187500.015625	-187500.015625	-187500.015625	-187500.015625	459.000000	411.000000	1018.000000	1608034529.777464
518	11085.190430	-224.992645	-187500.015625	-187500.015625	-187500.015625	-187500.015625	-187500.015625	-187500.015625	459.000000	410.000000	1018.000000	1608034529.777472
519	11092.007812	-234.402740	-187500.015625	-187500.015625	-187500.015625	-187500.015625	-187500.015625	-187500.015625	459.000000	410.000000	1019.000000	1608034529.777482
520	11144.937500	-204.697266	-187500.015625	-187500.015625	-187500.015625	-187500.015625	-187500.015625	-187500.015625	459.000000	410.000000	1017.000000	1608034529.777492
521	11167.333008	-178.411621	-187500.015625	-187500.015625	-187500.015625	-187500.015625	-187500.015625	-187500.015625	459.000000	411.000000	1018.000000	1608034529.777501
522	11134.945312	-189.140457	-187500.015625	-187500.015625	-187500.015625	-187500.015625	-187500.015625	-187500.015625	459.000000	410.000000	1019.000000	1608034529.777510
523	11089.571289	-220.768173	-187500.015625	-187500.015625	-187500.015625	-187500.015625	-187500.015625	-187500.015625	459.000000	410.000000	1018.000000	1608034529.777519
524	11096.634766	-231.944046	-187500.015625	-187500.015625	-187500.015625	-187500.015625	-187500.015625	-187500.015625	459.000000	411.000000	1019.000000	1608034529.777528
525	11146.993164	-208.295898	-187500.015625	-187500.015625	-187500.015625	-187500.015625	-187500.015625	-187500.015625	460.000000	409.000000	1019.000000	1608034529.777537
526	11163.891602	-188.335785	-187500.015625	-187500.015625	-187500.015625	-187500.015625	-187500.015625	-187500.015625	459.000000	410.000000	1019.000000	1608034529.777546
527	11123.791992	-210.151093	-187500.015625	-187500.015625	-187500.015625	-187500.015625	-187500.015625	-187500.015625	460.000000	410.000000	1018.000000	1608034529.777556
528	11076.496094	-243.678711	-187500.015625	-187500.015625	-187500.015625	-187500.015625	-187500.015625	-187500.015625	459.000000	410.000000	1017.000000	1608034529.777565
529	11094.869141	-232.458130	-187500.015625	-187500.015625	-187500.015625	-187500.015625	-187500.015625	-187500.015625	460.000000	410.000000	1019.000000	1608034529.777574
530	11143.751953	-209.257019	-187500.015625	-187500.015625	-187500.015625	-187500.015625	-187500.015625	-187500.015625	460.000000	409.000000	1019.000000	1608034529.777584
531	11169.032227	-182.099655	-187500.015625	-187500.015625	-187500.015625	-187500.015625	-187500.015625	-187500.015625	460.000000	411.000000	1018.000000	1608034529.777593
532	11141.092773	-184.871277	-187500.015625	-187500.015625	-187500.015625	-187500.015625	-187500.015625	-187500.015625	460.000000	410.000000	1019.000000	1608034529.777602
533	11090.153320	-221.438721	-187500.015625	-187500.015625	-187500.015625	-187500.015625	-187500.015625	-187500.015625	459.000000	410.000000	1018.000000	1608034529.777611
534	11091.851562	-232.502838	-187500.015625	-187500.015625	-187500.015625	-187500.015625	-187500.015625	-187500.015625	460.000000	411.000000	1018.000000	1608034529.777620
535	11139.393555	-210.911057	-187500.015625	-187500.015625	-187500.015625	-187500.015625	-187500.015625	-187500.015625	460.000000	410.000000	1019.000000	1608034529.777634
536	11171.021484	-174.433014	-187500.015625	-187500.015625	-187500.015625	-187500.015625	-187500.015625	-187500.015625	459.000000	411.000000	1018.000000	1608034529.777644
537	11139.617188	-182.122009	-187500.015625	-187500.015625	-187500.015625	-187500.015625	-187500.015625	-187500.015625	460.000000	410.000000	1018.000000	1608034529.777653
538	11088.141602	-220.298782	-187500.015625	-187500.015625	-187500.015625	-187500.015625	-187500.015625	-187500.015625	459.000000	411.000000	1018.000000	1608034529.777662
539	11088.164062	-237.911957	-187500.015625	-187500.015625	-187500.015625	-187500.015625	-187500.015625	-187500.015625	460.000000	411.000000	1019.000000	1608034529.777671
540	11138.052734	-215.470810	-187500.015625	-187500.015625	-187500.015625	-187500.015625	-187500.015625	-187500.015625	459.000000	410.000000	1018.000000	1608034529.777680
541	11165.209961	-184.088959	-187500.015625	-187500.015625	-187500.015625	-187500.015625	-187500.015625	-187500.015625	460.000000	411.000000	1018.000000	1608034529.777707
542	11134.185547	-194.214294	-187500.015625	-187500.015625	-187500.015625	-187500.015625	-187500.015625	-187500.015625	459.000000	410.000000	1019.000000	1608034529.777718
543	11088.677734	-227.518402	-187500.015625	-187500.015625	-187500.015625	-187500.015625	-187500.015625	-187500.015625	459.000000	410.000000	1018.000000	1608034529.777730
544	11091.225586	-236.727310	-187500.015625	-187500.015625	-187500.015625	-187500.015625	-187500.015625	-187500.015625	460.000000	411.000000	1019.000000	1608034529.777740
545	11136.913086	-218.734161	-187500.015625	-187500.015625	-187500.015625	-187500.015625	-187500.015625	-187500.015625	459.000000	410.000000	1018.000000	1608034529.777751
546	11165.031250	-185.385361	-187500.015625	-187500.015625	-187500.015625	-187500.015625	-187500.015625	-187500.015625	459.000000	411.000000	1018.000000	1608034529.777760
547	11137.449219	-187.464081	-187500.015625	-187500.015625	-187500.015625	-187500.015625	-187500.015625	-187500.015625	459.000000	410.000000	1019.000000	1608034529.777769
548	11088.499023	-223.919769	-187500.015625	-187500.015625	-187500.015625	-187500.015625	-187500.015625	-187500.015625	459.000000	410.000000	1019.000000	1608034529.777778
549	11082.195312	-247.947891	-187500.015625	-187500.015625	-187500.015625	-187500.015625	-187500.015625	-187500.015625	460.000000	411.000000	1018.000000	1608034529.777788
550	11140.846680	-212.922714	-187500.015625	-187500.015625	-187500.015625	-187500.015625	-187500.015625	-187500.015625	459.000000	410.000000	1018.000000	1608034529.777797
551	11176.363281	-169.515625	-187500.015625	-187500.015625	-187500.015625	-187500.015625	-187500.015625	-187500.015625	459.000000	411.000000	1017.000000	1608034529.777806
552	11149.787109	-175.349426	-187500.015625	-187500.015625	-187500.015625	-187500.015625	-187500.015625	-187500.015625	459.000000	410.000000	1019.000000	1608034529.777815
553	11103.004883	-206.977142	-187500.015625	-187500.015625	-187500.015625	-187500.015625	-187500.015625	-187500.015625	459.000000	410.000000	1018.000000	1608034529.777825
554	11096.791016	-226.780792	-187500.015625	-187500.015625	-187500.015625	-187500.015625	-187500.015625	-187500.015625	460.000000	410.000000	1019.000000	1608034529.777834
555	11146.210938	-202.618561	-187500.015625	-187500.015625	-187500.015625	-187500.015625	-187500.015625	-187500.015625	459.000000	410.000000	1018.000000	1608034529.777843
556	11177.079102	-169.292099	-187500.015625	-187500.015625	-187500.015625	-187500.015625	-187500.015625	-187500.015625	460.000000	410.000000	1019.000000	1608034529.777852
557	11147.999023	-176.556427	-187500.015625	-187500.015625	-187500.015625	-187500.015625	-187500.015625	-187500.015625	459.000000	410.000000	1018.000000	1608034529.777862
558	11100.412109	-207.938278	-187500.015625	-187500.015625	-187500.015625	-187500.015625	-187500.015625	-187500.015625	460.000000	410.000000	1019.000000	1608034529.777871
559	11096.187500	-227.965439	-187500.015625	-187500.015625	-187500.015625	-187500.015625	-187500.015625	-187500.015625	460.000000	411.000000	1019.000000	1608034529.777884
560	11144.780273	-206.977142	-187500.015625	-187500.015625	-187500.015625	-187500.015625	-187500.015625	-187500.015625	460.000000	410.000000	1018.000000	1608034529.777893
561	11170.752930	-180.087997	-187500.015625	-187500.015625	-187500.015625	-187500.015625	-187500.015625	-187500.015625	460.000000	410.000000	1019.000000	1608034529.777903
562	11140.869141	-187.106445	-187500.015625	-187500.015625	-187500.015625	-187500.015625	-187500.015625	-187500.015625	460.000000	411.000000	1019.000000	1608034529.777912
563	11091.650391	-217.884796	-187500.015625	-187500.015625	-187500.015625	-187500.015625	-187500.015625	-187500.015625	460.000000	410.000000	1018.000000	1608034529.777921
564	11088.967773	-235.855606	-187500.015625	-187500.015625	-187500.015625	-187500.015625	-187500.015625	-187500.015625	460.000000	411.000000	1018.000000	1608034529.777930
565	11131.950195	-221.550476	-187500.015625	-187500.015625	-187500.015625	-187500.015625	-187500.015625	-187500.015625	460.000000	409.000000	1019.000000	1608034529.777939
566	11169.814453	-179.909180	-187500.015625	-187500.015625	-187500.015625	-187500.015625	-187500.015625	-187500.015625	460.000000	410.000000	1019.000000	1608034529.777949
567	11148.669922	-174.231842	-187500.015625	-187500.015625	-187500.015625	-187500.015625	-187500.015625	-187500.015625	459.000000	411.000000	1019.000000	1608034529.777958
568	11095.830078	-211.156921	-187500.015625	-187500.015625	-187500.015625	-187500.015625	-187500.015625	-187500.015625	460.000000	410.000000	1018.000000	1608034529.777967
569	11088.655273	-231.139374	-187500.015625	-187500.015625	-187500.015625	-187500.015625	-187500.015625	-187500.015625	460.000000	410.000000	1019.000000	1608034529.777977
570	11138.723633	-207.915924	-187500.015625	-187500.015625	-187500.015625	-187500.015625	-187500.015625	-187500.015625	460.000000	410.000000	1018.000000	1608034529.777986
571	11166.461914	-178.121048	-187500.015625	-187500.015625	-187500.015625	-187500.015625	-187500.015625	-187500.015625	459.000000	410.000000	1019.000000	1608034529.777995
572	11132.621094	-189.676895	-187500.015625	-187500.015625	-187500.015625	-187500.015625	-187500.015625	-187500.015625	459.000000	411.000000	1018.000000	1608034529.778004
573	11078.708984	-229.977097	-187500.015625	-187500.015625	-187500.015625	-187500.015625	-187500.015625	-187500.015625	460.000000	409.000000	1019.000000	1608034529.778014
574	11081.369141	-245.802124	-187500.015625	-187500.015625	-187500.015625	-187500.015625	-187500.015625	-187500.015625	460.000000	411.000000	1019.000000	1608034529.778023
575	11136.957031	-214.286163	-187500.015625	-187500.015625	-187500.015625	-187500.015625	-187500.015625	-187500.015625	460.000000	410.000000	1019.000000	1608034529.778032
576	11174.620117	-174.477707	-187500.015625	-187500.015625	-187500.015625	-187500.015625	-187500.015625	-187500.015625	459.000000	410.000000	1019.000000	1608034529.778041
577	11144.065430	-183.060776	-187500.015625	-187500.015625	-187500.015625	-187500.015625	-187500.015625	-187500.015625	460.000000	411.000000	1019.000000	1608034529.778051
578	11091.494141	-219.091797	-187500.015625	-187500.015625	-187500.015625	-187500.015625	-187500.015625	-187500.015625	460.000000	410.000000	1018.000000	1608034529.778060
579	11089.125000	-233.799240	-187500.015625	-187500.015625	-187500.015625	-187500.015625	-187500.015625	-187500.015625	460.000000	411.000000	1018.000000	1608034529.778069
580	11137.583008	-213.012115	-187500.015625	-187500.015625	-187500.015625	-187500.015625	-187500.015625	-187500.015625	460.000000	410.000000	1018.000000	1608034529.778078
581	11172.474609	-177.048157	-187500.015625	-187500.015625	-187500.015625	-187500.015625	-187500.015625	-187500.015625	460.000000	410.000000	1019.000000	1608034529.778088
582	11146.077148	-177.159927	-187500.015625	-187500.015625	-187500.015625	-187500.015625	-187500.015625	-187500.015625	460.000000	410.000000	1018.000000	1608034529.778102
583	11102.290039	-205.457230	-187500.015625	-187500.015625	-187500.015625	-187500.015625	-187500.015625	-187500.015625	460.000000	410.000000	1019.000000	1608034529.778111
584	11101.910156	-220.745819	-187500.015625	-187500.015625	-187500.015625	-187500.015625	-187500.015625	-187500.015625	460.000000	411.000000	1018.000000	1608034529.778120
585	11146.233398	-204.585510	-187500.015625	-187500.015625	-187500.015625	-187500.015625	-187500.015625	-187500.015625	460.000000	410.000000	1019.000000	1608034529.778129
586	11175.715820	-173.807159	-187500.015625	-187500.015625	-187500.015625	-187500.015625	-187500.015625	-187500.015625	460.000000	411.000000	1018.000000	1608034529.778138
587	11150.368164	-175.528244	-187500.015625	-187500.015625	-187500.015625	-187500.015625	-187500.015625	-187500.015625	459.000000	411.000000	1019.000000	1608034529.778147
588	11100.568359	-204.719620	-187500.015625	-187500.015625	-187500.015625	-187500.015625	-187500.015625	-187500.015625	460.000000	410.000000	1018.000000	1608034529.778157
589	11090.845703	-226.467865	-187500.015625	-187500.015625	-187500.015625	-187500.015625	-187500.015625	-187500.015625	460.000000	411.000000	1019.000000	1608034529.778166
590	11138.991211	-208.586472	-187500.015625	-187500.015625	-187500.015625	-187500.015625	-187500.015625	-187500.015625	460.000000	410.000000	1019.000000	1608034529.778175
591	11167.668945	-181.540863	-187500.015625	-187500.015625	-187500.015625	-187500.015625	-187500.015625	-187500.015625	460.000000	410.000000	1018.000000	1608034529.778184
592	11144.199219	-182.747849	-187500.015625	-187500.015625	-187500.015625	-187500.015625	-187500.015625	-187500.015625	460.000000	411.000000	1019.000000	1608034529.778194
593	11100.457031	-207.737106	-187500.015625	-187500.015625	-187500.015625	-187500.015625	-187500.015625	-187500.015625	460.000000	411.000000	1018.000000	1608034529.778203
594	11086.308594	-233.776886	-187500.015625	-187500.015625	-187500.015625	-187500.015625	-187500.015625	-187500.015625	460.000000	411.000000	1019.000000	1608034529.778212
595	11134.364258	-212.252151	-187500.015625	-187500.015625	-187500.015625	-187500.015625	-187500.015625	-187500.015625	460.000000	411.000000	1018.000000	1608034529.778221
596	11164.382812	-182.971375	-187500.015625	-187500.015625	-187500.015625	-187500.015625	-187500.015625	-187500.015625	460.000000	410.000000	1018.000000	1608034529.778231
597	11140.064453	-184.424240	-187500.015625	-187500.015625	-187500.015625	-187500.015625	-187500.015625	-187500.015625	460.000000	410.000000	1018.000000	1608034529.778240
598	11091.539062	-214.420273	-187500.015625	-187500.015625	-187500.015625	-187500.015625	-187500.015625	-187500.015625	460.000000	410.000000	1018.000000	1608034529.778249
599	11087.023438	-228.233658	-187500.015625	-187500.015625	-187500.015625	-187500.015625	-187500.015625	-187500.015625	460.000000	411.000000	1019.000000	1608034529.778258
600	11135.392578	-210.173447	-187500.015625	-187500.015625	-187500.015625	-187500.015625	-187500.015625	-187500.015625	460.000000	410.000000	1018.000000	1608034529.778268
601	11163.600586	-187.441727	-187500.015625	-187500.015625	-187500.015625	-187500.015625	-187500.015625	-187500.015625	460.000000	410.000000	1019.000000	1608034529.778277
602	11141.159180	-186.771164	-187500.015625	-187500.015625	-187500.015625	-187500.015625	-187500.015625	-187500.015625	459.000000	410.000000	1019.000000	1608034530.255665
603	11085.861328	-224.925598	-187500.015625	-187500.015625	-187500.015625	-187500.015625	-187500.015625	-187500.015625	460.000000	410.000000	1018.000000	1608034530.255777
604	11075.467773	-243.052856	-187500.015625	-187500.015625	-187500.015625	-187500.015625	-187500.015625	-187500.015625	460.000000	411.000000	1018.000000	1608034530.255801
605	11128.061523	-213.436798	-187500.015625	-187500.015625	-187500.015625	-187500.015625	-187500.015625	-187500.015625	460.000000	410.000000	1017.000000	1608034530.255806
606	11170.887695	-174.589462	-187500.015625	-187500.015625	-187500.015625	-187500.015625	-187500.015625	-187500.015625	460.000000	410.000000	1019.000000	1608034530.255808
607	11150.189453	-177.048157	-187500.015625	-187500.015625	-187500.015625	-187500.015625	-187500.015625	-187500.015625	459.000000	410.000000	1019.000000	1608034530.255809
608	11100.993164	-209.569946	-187500.015625	-187500.015625	-187500.015625	-187500.015625	-187500.015625	-187500.015625	460.000000	410.000000	1019.000000	1608034530.255812
609	11087.649414	-233.575714	-187500.015625	-187500.015625	-187500.015625	-187500.015625	-187500.015625	-187500.015625	460.000000	411.000000	1019.000000	1608034530.255814
610	11134.878906	-213.816772	-187500.015625	-187500.015625	-187500.015625	-187500.015625	-187500.015625	-187500.015625	460.000000	411.000000	1019.000000	1608034530.255816
611	11166.305664	-183.351349	-187500.015625	-187500.015625	-187500.015625	-187500.015625	-187500.015625	-187500.015625	460.000000	410.000000	1019.000000	1608034530.255818
612	11146.545898	-180.982071	-187500.015625	-187500.015625	-187500.015625	-187500.015625	-187500.015625	-187500.015625	459.000000	411.000000	1019.000000	1608034530.255819
613	11097.037109	-208.072388	-187500.015625	-187500.015625	-187500.015625	-187500.015625	-187500.015625	-187500.015625	460.000000	410.000000	1018.000000	1608034530.255821
614	11087.538086	-225.663208	-187500.015625	-187500.015625	-187500.015625	-187500.015625	-187500.015625	-187500.015625	460.000000	411.000000	1018.000000	1608034530.255824
615	11134.833984	-207.200668	-187500.015625	-187500.015625	-187500.015625	-187500.015625	-187500.015625	-187500.015625	460.000000	410.000000	1018.000000	1608034530.255826
616	11169.479492	-176.802292	-187500.015625	-187500.015625	-187500.015625	-187500.015625	-187500.015625	-187500.015625	460.000000	410.000000	1018.000000	1608034530.255827
617	11148.334961	-175.617645	-187500.015625	-187500.015625	-187500.015625	-187500.015625	-187500.015625	-187500.015625	459.000000	410.000000	1019.000000	1608034530.255829
618	11101.619141	-204.429047	-187500.015625	-187500.015625	-187500.015625	-187500.015625	-187500.015625	-187500.015625	459.000000	410.000000	1018.000000	1608034530.255831
619	11084.430664	-231.586411	-187500.015625	-187500.015625	-187500.015625	-187500.015625	-187500.015625	-187500.015625	459.000000	411.000000	1019.000000	1608034530.255833
620	11127.458008	-215.336700	-187500.015625	-187500.015625	-187500.015625	-187500.015625	-187500.015625	-187500.015625	460.000000	410.000000	1018.000000	1608034530.255835
621	11161.030273	-184.044250	-187500.015625	-187500.015625	-187500.015625	-187500.015625	-187500.015625	-187500.015625	460.000000	411.000000	1019.000000	1608034530.255836
622	11138.633789	-186.145325	-187500.015625	-187500.015625	-187500.015625	-187500.015625	-187500.015625	-187500.015625	459.000000	411.000000	1017.000000	1608034530.255838
623	11086.733398	-220.030563	-187500.015625	-187500.015625	-187500.015625	-187500.015625	-187500.015625	-187500.015625	460.000000	411.000000	1019.000000	1608034530.255840
624	11073.478516	-243.298737	-187500.015625	-187500.015625	-187500.015625	-187500.015625	-187500.015625	-187500.015625	460.000000	411.000000	1018.000000	1608034530.255841
625	11120.037109	-223.338623	-187500.015625	-187500.015625	-187500.015625	-187500.015625	-187500.015625	-187500.015625	460.000000	410.000000	1018.000000	1608034530.255843
626	11159.733398	-186.704117	-187500.015625	-187500.015625	-187500.015625	-187500.015625	-187500.015625	-187500.015625	460.000000	410.000000	1018.000000	1608034530.255845
627	11141.628906	-186.011215	-187500.015625	-187500.015625	-187500.015625	-187500.015625	-187500.015625	-187500.015625	460.000000	410.000000	1018.000000	1608034530.255847
628	11087.224609	-225.618500	-187500.015625	-187500.015625	-187500.015625	-187500.015625	-187500.015625	-187500.015625	459.000000	411.000000	1018.000000	1608034530.255849
629	11080.295898	-236.190872	-187500.015625	-187500.015625	-187500.015625	-187500.015625	-187500.015625	-187500.015625	460.000000	411.000000	1018.000000	1608034530.255852
630	11129.558594	-213.034470	-187500.015625	-187500.015625	-187500.015625	-187500.015625	-187500.015625	-187500.015625	459.000000	410.000000	1018.000000	1608034530.255856
631	11169.836914	-173.874207	-187500.015625	-187500.015625	-187500.015625	-187500.015625	-187500.015625	-187500.015625	459.000000	411.000000	1017.000000	1608034530.255858
632	11150.860352	-172.957794	-187500.015625	-187500.015625	-187500.015625	-187500.015625	-187500.015625	-187500.015625	459.000000	411.000000	1018.000000	1608034530.255860
633	11097.372070	-208.184143	-187500.015625	-187500.015625	-187500.015625	-187500.015625	-187500.015625	-187500.015625	459.000000	411.000000	1018.000000	1608034530.255862
634	11084.028320	-231.273499	-187500.015625	-187500.015625	-187500.015625	-187500.015625	-187500.015625	-187500.015625	460.000000	411.000000	1019.000000	1608034530.255864
635	11132.487305	-212.207458	-187500.015625	-187500.015625	-187500.015625	-187500.015625	-187500.015625	-187500.015625	459.000000	410.000000	1018.000000	1608034530.255865
636	11172.138672	-174.410660	-187500.015625	-187500.015625	-187500.015625	-187500.015625	-187500.015625	-187500.015625	459.000000	411.000000	1018.000000	1608034530.255867
637	11156.269531	-169.605026	-187500.015625	-187500.015625	-187500.015625	-187500.015625	-187500.015625	-187500.015625	459.000000	411.000000	1019.000000	1608034530.255868
638	11107.251953	-197.879990	-187500.015625	-187500.015625	-187500.015625	-187500.015625	-187500.015625	-187500.015625	460.000000	410.000000	1019.000000	1608034530.255870
639	11093.304688	-219.807053	-187500.015625	-187500.015625	-187500.015625	-187500.015625	-187500.015625	-187500.015625	460.000000	410.000000	1019.000000	1608034530.255872
640	11141.249023	-203.132645	-187500.015625	-187500.015625	-187500.015625	-187500.015625	-187500.015625	-187500.015625	460.000000	411.000000	1019.000000	1608034530.255873
641	11180.945312	-168.710968	-187500.015625	-187500.015625	-187500.015625	-187500.015625	-187500.015625	-187500.015625	459.000000	411.000000	1018.000000	1608034530.255875
642	11164.271484	-165.380554	-187500.015625	-187500.015625	-187500.015625	-187500.015625	-187500.015625	-187500.015625	460.000000	411.000000	1019.000000	1608034530.255876
643	11113.533203	-195.957733	-187500.015625	-187500.015625	-187500.015625	-187500.015625	-187500.015625	-187500.015625	460.000000	411.000000	1018.000000	1608034530.255878
644	11094.444336	-223.003342	-187500.015625	-187500.015625	-187500.015625	-187500.015625	-187500.015625	-187500.015625	460.000000	411.000000	1019.000000	1608034530.255880
645	11132.107422	-214.666153	-187500.015625	-187500.015625	-187500.015625	-187500.015625	-187500.015625	-187500.015625	460.000000	411.000000	1019.000000	1608034530.255882
646	11166.550781	-185.094788	-187500.015625	-187500.015625	-187500.015625	-187500.015625	-187500.015625	-187500.015625	460.000000	411.000000	1018.000000	1608034530.255883
647	11151.128906	-178.344559	-187500.015625	-187500.015625	-187500.015625	-187500.015625	-187500.015625	-187500.015625	460.000000	411.000000	1019.000000	1608034530.255885
648	11101.417969	-208.206497	-187500.015625	-187500.015625	-187500.015625	-187500.015625	-187500.015625	-187500.015625	460.000000	411.000000	1018.000000	1608034530.255887
649	11080.183594	-236.414398	-187500.015625	-187500.015625	-187500.015625	-187500.015625	-187500.015625	-187500.015625	460.000000	412.000000	1018.000000	1608034530.255888
650	11118.092773	-226.222000	-187500.015625	-187500.015625	-187500.015625	-187500.015625	-187500.015625	-187500.015625	460.000000	410.000000	1018.000000	1608034530.255890
651	11162.147461	-181.898483	-187500.015625	-187500.015625	-187500.015625	-187500.015625	-187500.015625	-187500.015625	459.000000	411.000000	1018.000000	1608034530.255892
652	11154.615234	-165.805237	-187500.015625	-187500.015625	-187500.015625	-187500.015625	-187500.015625	-187500.015625	460.000000	411.000000	1019.000000	1608034530.255895
653	11105.709961	-200.517487	-187500.015625	-187500.015625	-187500.015625	-187500.015625	-187500.015625	-187500.015625	460.000000	411.000000	1018.000000	1608034530.255896
654	11092.164062	-223.875061	-187500.015625	-187500.015625	-187500.015625	-187500.015625	-187500.015625	-187500.015625	460.000000	411.000000	1019.000000	1608034530.255898
655	11129.849609	-214.107346	-187500.015625	-187500.015625	-187500.015625	-187500.015625	-187500.015625	-187500.015625	460.000000	411.000000	1018.000000	1608034530.255900
656	11158.146484	-192.269699	-187500.015625	-187500.015625	-187500.015625	-187500.015625	-187500.015625	-187500.015625	460.000000	410.000000	1018.000000	1608034530.255901
657	11144.333984	-182.032593	-187500.015625	-187500.015625	-187500.015625	-187500.015625	-187500.015625	-187500.015625	460.000000	411.000000	1018.000000	1608034530.255903
658	11100.166016	-203.445572	-187500.015625	-187500.015625	-187500.015625	-187500.015625	-187500.015625	-187500.015625	460.000000	411.000000	1017.000000	1608034530.255905
659	11084.005859	-226.289047	-187500.015625	-187500.015625	-187500.015625	-187500.015625	-187500.015625	-187500.015625	460.000000	411.000000	1019.000000	1608034530.255907
660	11125.758789	-214.710846	-187500.015625	-187500.015625	-187500.015625	-187500.015625	-187500.015625	-187500.015625	460.000000	411.000000	1018.000000	1608034530.255908
661	11164.226562	-182.837265	-187500.015625	-187500.015625	-187500.015625	-187500.015625	-187500.015625	-187500.015625	460.000000	411.000000	1019.000000	1608034530.255910
662	11150.927734	-177.696365	-187500.015625	-187500.015625	-187500.015625	-187500.015625	-187500.015625	-187500.015625	460.000000	411.000000	1019.000000	1608034530.255912
663	11104.123047	-205.613693	-187500.015625	-187500.015625	-187500.015625	-187500.015625	-187500.015625	-187500.015625	460.000000	411.000000	1018.000000	1608034530.255913
664	11082.195312	-233.933350	-187500.015625	-187500.015625	-187500.015625	-187500.015625	-187500.015625	-187500.015625	460.000000	411.000000	1019.000000	1608034530.255915
665	11122.763672	-223.718597	-187500.015625	-187500.015625	-187500.015625	-187500.015625	-187500.015625	-187500.015625	460.000000	411.000000	1019.000000	1608034530.255917
666	11166.640625	-186.905273	-187500.015625	-187500.015625	-187500.015625	-187500.015625	-187500.015625	-187500.015625	460.000000	410.000000	1019.000000	1608034530.255919
667	11152.693359	-182.434937	-187500.015625	-187500.015625	-187500.015625	-187500.015625	-187500.015625	-187500.015625	459.000000	411.000000	1018.000000	1608034530.255920
668	11097.663086	-218.242432	-187500.015625	-187500.015625	-187500.015625	-187500.015625	-187500.015625	-187500.015625	460.000000	410.000000	1019.000000	1608034530.255922
669	11075.959961	-238.470749	-187500.015625	-187500.015625	-187500.015625	-187500.015625	-187500.015625	-187500.015625	460.000000	411.000000	1019.000000	1608034530.255923
670	11114.695312	-226.154938	-187500.015625	-187500.015625	-187500.015625	-187500.015625	-187500.015625	-187500.015625	460.000000	410.000000	1018.000000	1608034530.255925
671	11155.956055	-193.834320	-187500.015625	-187500.015625	-187500.015625	-187500.015625	-187500.015625	-187500.015625	460.000000	410.000000	1019.000000	1608034530.255926
672	11142.277344	-187.128799	-187500.015625	-187500.015625	-187500.015625	-187500.015625	-187500.015625	-187500.015625	459.000000	411.000000	1018.000000	1608034530.255928
673	11093.795898	-212.609787	-187500.015625	-187500.015625	-187500.015625	-187500.015625	-187500.015625	-187500.015625	460.000000	410.000000	1019.000000	1608034530.255930
674	11069.208984	-242.896393	-187500.015625	-187500.015625	-187500.015625	-187500.015625	-187500.015625	-187500.015625	460.000000	411.000000	1018.000000	1608034530.255931
675	11105.620117	-236.168518	-187500.015625	-187500.015625	-187500.015625	-187500.015625	-187500.015625	-187500.015625	460.000000	411.000000	1018.000000	1608034530.255935
676	11144.579102	-201.210403	-187500.015625	-187500.015625	-187500.015625	-187500.015625	-187500.015625	-187500.015625	460.000000	410.000000	1019.000000	1608034530.255936
677	11130.744141	-191.867371	-187500.015625	-187500.015625	-187500.015625	-187500.015625	-187500.015625	-187500.015625	459.000000	411.000000	1019.000000	1608034530.255939
678	11083.089844	-215.135529	-187500.015625	-187500.015625	-187500.015625	-187500.015625	-187500.015625	-187500.015625	460.000000	411.000000	1018.000000	1608034530.255942
679	11060.559570	-234.827423	-187500.015625	-187500.015625	-187500.015625	-187500.015625	-187500.015625	-187500.015625	460.000000	411.000000	1018.000000	1608034530.255945
680	11094.779297	-228.881851	-187500.015625	-187500.015625	-187500.015625	-187500.015625	-187500.015625	-187500.015625	460.000000	411.000000	1018.000000	1608034530.255947
681	11134.878906	-198.081146	-187500.015625	-187500.015625	-187500.015625	-187500.015625	-187500.015625	-187500.015625	459.000000	410.000000	1018.000000	1608034530.255949
682	11121.937500	-193.297882	-187500.015625	-187500.015625	-187500.015625	-187500.015625	-187500.015625	-187500.015625	460.000000	411.000000	1018.000000	1608034530.255952
683	11077.658203	-214.889664	-187500.015625	-187500.015625	-187500.015625	-187500.015625	-187500.015625	-187500.015625	460.000000	410.000000	1019.000000	1608034530.255955
684	11053.183594	-242.270554	-187500.015625	-187500.015625	-187500.015625	-187500.015625	-187500.015625	-187500.015625	459.000000	411.000000	1018.000000	1608034530.255957
685	11085.302734	-240.504761	-187500.015625	-187500.015625	-187500.015625	-187500.015625	-187500.015625	-187500.015625	460.000000	411.000000	1019.000000	1608034530.255959
686	11124.820312	-210.240494	-187500.015625	-187500.015625	-187500.015625	-187500.015625	-187500.015625	-187500.015625	460.000000	411.000000	1019.000000	1608034530.255962
687	11111.655273	-203.825546	-187500.015625	-187500.015625	-187500.015625	-187500.015625	-187500.015625	-187500.015625	459.000000	411.000000	1018.000000	1608034530.255964
688	11070.573242	-219.270599	-187500.015625	-187500.015625	-187500.015625	-187500.015625	-187500.015625	-187500.015625	460.000000	410.000000	1019.000000	1608034530.255967
689	11046.142578	-246.942062	-187500.015625	-187500.015625	-187500.015625	-187500.015625	-187500.015625	-187500.015625	460.000000	412.000000	1018.000000	1608034530.255969
690	11080.854492	-244.282211	-187500.015625	-187500.015625	-187500.015625	-187500.015625	-187500.015625	-187500.015625	460.000000	411.000000	1020.000000	1608034530.255971
691	11131.391602	-202.685608	-187500.015625	-187500.015625	-187500.015625	-187500.015625	-187500.015625	-187500.015625	460.000000	411.000000	1018.000000	1608034530.255973
692	11125.312500	-188.134628	-187500.015625	-187500.015625	-187500.015625	-187500.015625	-187500.015625	-187500.015625	459.000000	411.000000	1018.000000	1608034530.255975
693	11073.344727	-220.544647	-187500.015625	-187500.015625	-187500.015625	-187500.015625	-187500.015625	-187500.015625	460.000000	410.000000	1019.000000	1608034530.255978
694	11046.276367	-252.127670	-187500.015625	-187500.015625	-187500.015625	-187500.015625	-187500.015625	-187500.015625	460.000000	411.000000	1018.000000	1608034530.255980
695	11076.943359	-248.752548	-187500.015625	-187500.015625	-187500.015625	-187500.015625	-187500.015625	-187500.015625	460.000000	411.000000	1018.000000	1608034530.255982
696	11122.473633	-211.469849	-187500.015625	-187500.015625	-187500.015625	-187500.015625	-187500.015625	-187500.015625	460.000000	411.000000	1019.000000	1608034530.255983
697	11116.103516	-198.550537	-187500.015625	-187500.015625	-187500.015625	-187500.015625	-187500.015625	-187500.015625	459.000000	411.000000	1019.000000	1608034530.255985
698	11068.203125	-222.668076	-187500.015625	-187500.015625	-187500.015625	-187500.015625	-187500.015625	-187500.015625	460.000000	410.000000	1019.000000	1608034530.255988
699	11040.934570	-251.032440	-187500.015625	-187500.015625	-187500.015625	-187500.015625	-187500.015625	-187500.015625	460.000000	412.000000	1018.000000	1608034530.255990
700	11077.524414	-243.522247	-187500.015625	-187500.015625	-187500.015625	-187500.015625	-187500.015625	-187500.015625	460.000000	411.000000	1018.000000	1608034530.255991
701	11120.886719	-212.028641	-187500.015625	-187500.015625	-187500.015625	-187500.015625	-187500.015625	-187500.015625	460.000000	411.000000	1018.000000	1608034530.255993
702	11117.333008	-198.774063	-187500.015625	-187500.015625	-187500.015625	-187500.015625	-187500.015625	-187500.015625	459.000000	411.000000	1019.000000	1608034530.255994
703	11070.617188	-226.110245	-187500.015625	-187500.015625	-187500.015625	-187500.015625	-187500.015625	-187500.015625	460.000000	410.000000	1019.000000	1608034530.255996
704	11048.355469	-247.992599	-187500.015625	-187500.015625	-187500.015625	-187500.015625	-187500.015625	-187500.015625	460.000000	411.000000	1019.000000	1608034530.255998
705	11086.487305	-237.286118	-187500.015625	-187500.015625	-187500.015625	-187500.015625	-187500.015625	-187500.015625	460.000000	411.000000	1018.000000	1608034530.255999
706	11134.096680	-203.289108	-187500.015625	-187500.015625	-187500.015625	-187500.015625	-187500.015625	-187500.015625	460.000000	411.000000	1018.000000	1608034530.256001
707	11133.470703	-187.039398	-187500.015625	-187500.015625	-187500.015625	-187500.015625	-187500.015625	-187500.015625	460.000000	411.000000	1018.000000	1608034530.256002
708	11090.510742	-206.306595	-187500.015625	-187500.015625	-187500.015625	-187500.015625	-187500.015625	-187500.015625	460.000000	411.000000	1019.000000	1608034530.256004
709	11060.402344	-238.135483	-187500.015625	-187500.015625	-187500.015625	-187500.015625	-187500.015625	-187500.015625	460.000000	411.000000	1019.000000	1608034530.256006
710	11094.511719	-232.391083	-187500.015625	-187500.015625	-187500.015625	-187500.015625	-187500.015625	-187500.015625	460.000000	411.000000	1019.000000	1608034530.256007
711	11142.008789	-197.522354	-187500.015625	-187500.015625	-187500.015625	-187500.015625	-187500.015625	-187500.015625	460.000000	411.000000	1019.000000	1608034530.256009
712	11128.776367	-194.482529	-187500.015625	-187500.015625	-187500.015625	-187500.015625	-187500.015625	-187500.015625	459.000000	411.000000	1018.000000	1608034530.256011
713	11083.983398	-218.957687	-187500.015625	-187500.015625	-187500.015625	-187500.015625	-187500.015625	-187500.015625	460.000000	411.000000	1018.000000	1608034530.256012
714	11064.158203	-242.225845	-187500.015625	-187500.015625	-187500.015625	-187500.015625	-187500.015625	-187500.015625	460.000000	411.000000	1018.000000	1608034530.256014
715	11102.290039	-231.452301	-187500.015625	-187500.015625	-187500.015625	-187500.015625	-187500.015625	-187500.015625	460.000000	410.000000	1019.000000	1608034530.256016
716	11153.944336	-188.805176	-187500.015625	-187500.015625	-187500.015625	-187500.015625	-187500.015625	-187500.015625	460.000000	411.000000	1019.000000	1608034530.256017
717	11154.816406	-168.979187	-187500.015625	-187500.015625	-187500.015625	-187500.015625	-187500.015625	-187500.015625	460.000000	411.000000	1018.000000	1608034530.256019
718	11112.147461	-190.012177	-187500.015625	-187500.015625	-187500.015625	-187500.015625	-187500.015625	-187500.015625	460.000000	410.000000	1019.000000	1608034530.256020
719	11080.117188	-225.529099	-187500.015625	-187500.015625	-187500.015625	-187500.015625	-187500.015625	-187500.015625	460.000000	411.000000	1019.000000	1608034530.256022
720	11104.681641	-228.345413	-187500.015625	-187500.015625	-187500.015625	-187500.015625	-187500.015625	-187500.015625	460.000000	411.000000	1018.000000	1608034530.256024
721	11142.679688	-201.478622	-187500.015625	-187500.015625	-187500.015625	-187500.015625	-187500.015625	-187500.015625	460.000000	410.000000	1019.000000	1608034530.256025
722	11136.868164	-189.676895	-187500.015625	-187500.015625	-187500.015625	-187500.015625	-187500.015625	-187500.015625	459.000000	411.000000	1018.000000	1608034530.735130
723	11090.018555	-215.783737	-187500.015625	-187500.015625	-187500.015625	-187500.015625	-187500.015625	-187500.015625	460.000000	410.000000	1018.000000	1608034530.735287
724	11062.325195	-245.355087	-187500.015625	-187500.015625	-187500.015625	-187500.015625	-187500.015625	-187500.015625	460.000000	411.000000	1019.000000	1608034530.735289
725	11094.355469	-241.175308	-187500.015625	-187500.015625	-187500.015625	-187500.015625	-187500.015625	-187500.015625	460.000000	411.000000	1018.000000	1608034530.735291
726	11138.834961	-211.268677	-187500.015625	-187500.015625	-187500.015625	-187500.015625	-187500.015625	-187500.015625	460.000000	410.000000	1018.000000	1608034530.735292
727	11130.564453	-203.490280	-187500.015625	-187500.015625	-187500.015625	-187500.015625	-187500.015625	-187500.015625	459.000000	411.000000	1018.000000	1608034530.735294
728	11084.676758	-226.937256	-187500.015625	-187500.015625	-187500.015625	-187500.015625	-187500.015625	-187500.015625	460.000000	410.000000	1019.000000	1608034530.735296
729	11061.453125	-248.372574	-187500.015625	-187500.015625	-187500.015625	-187500.015625	-187500.015625	-187500.015625	460.000000	411.000000	1018.000000	1608034530.735297
730	11100.904297	-234.782715	-187500.015625	-187500.015625	-187500.015625	-187500.015625	-187500.015625	-187500.015625	460.000000	411.000000	1018.000000	1608034530.735299
731	11150.324219	-198.237610	-187500.015625	-187500.015625	-187500.015625	-187500.015625	-187500.015625	-187500.015625	459.000000	411.000000	1018.000000	1608034530.735301
732	11147.797852	-185.832397	-187500.015625	-187500.015625	-187500.015625	-187500.015625	-187500.015625	-187500.015625	460.000000	411.000000	1018.000000	1608034530.735302
733	11103.519531	-210.419312	-187500.015625	-187500.015625	-187500.015625	-187500.015625	-187500.015625	-187500.015625	460.000000	410.000000	1019.000000	1608034530.735304
734	11073.858398	-240.840042	-187500.015625	-187500.015625	-187500.015625	-187500.015625	-187500.015625	-187500.015625	460.000000	411.000000	1018.000000	1608034530.735306
735	11116.282227	-220.991684	-187500.015625	-187500.015625	-187500.015625	-187500.015625	-187500.015625	-187500.015625	460.000000	411.000000	1018.000000	1608034530.735307
736	11169.791992	-176.847000	-187500.015625	-187500.015625	-187500.015625	-187500.015625	-187500.015625	-187500.015625	460.000000	411.000000	1018.000000	1608034530.735309
737	11163.332031	-167.191040	-187500.015625	-187500.015625	-187500.015625	-187500.015625	-187500.015625	-187500.015625	460.000000	411.000000	1018.000000	1608034530.735310
738	11113.577148	-195.510696	-187500.015625	-187500.015625	-187500.015625	-187500.015625	-187500.015625	-187500.015625	460.000000	410.000000	1019.000000	1608034530.735312
739	11084.676758	-224.009171	-187500.015625	-187500.015625	-187500.015625	-187500.015625	-187500.015625	-187500.015625	460.000000	411.000000	1018.000000	1608034530.735314
740	11112.839844	-223.986816	-187500.015625	-187500.015625	-187500.015625	-187500.015625	-187500.015625	-187500.015625	460.000000	411.000000	1019.000000	1608034530.735315
741	11155.956055	-196.114197	-187500.015625	-187500.015625	-187500.015625	-187500.015625	-187500.015625	-187500.015625	459.000000	411.000000	1018.000000	1608034530.735317
742	11155.040039	-183.105484	-187500.015625	-187500.015625	-187500.015625	-187500.015625	-187500.015625	-187500.015625	460.000000	411.000000	1018.000000	1608034530.735318
743	11106.849609	-208.474716	-187500.015625	-187500.015625	-187500.015625	-187500.015625	-187500.015625	-187500.015625	460.000000	411.000000	1018.000000	1608034530.735320
744	11072.450195	-238.873077	-187500.015625	-187500.015625	-187500.015625	-187500.015625	-187500.015625	-187500.015625	460.000000	411.000000	1018.000000	1608034530.735322
745	11100.032227	-233.173386	-187500.015625	-187500.015625	-187500.015625	-187500.015625	-187500.015625	-187500.015625	460.000000	411.000000	1018.000000	1608034530.735330
746	11148.669922	-197.052979	-187500.015625	-187500.015625	-187500.015625	-187500.015625	-187500.015625	-187500.015625	459.000000	411.000000	1019.000000	1608034530.735331
747	11144.691406	-187.128799	-187500.015625	-187500.015625	-187500.015625	-187500.015625	-187500.015625	-187500.015625	460.000000	411.000000	1017.000000	1608034530.735333
748	11095.986328	-212.028641	-187500.015625	-187500.015625	-187500.015625	-187500.015625	-187500.015625	-187500.015625	460.000000	410.000000	1019.000000	1608034530.735334
749	11067.287109	-238.291946	-187500.015625	-187500.015625	-187500.015625	-187500.015625	-187500.015625	-187500.015625	459.000000	411.000000	1018.000000	1608034530.735336
750	11096.388672	-235.810898	-187500.015625	-187500.015625	-187500.015625	-187500.015625	-187500.015625	-187500.015625	460.000000	410.000000	1019.000000	1608034530.735337
751	11143.730469	-203.378510	-187500.015625	-187500.015625	-187500.015625	-187500.015625	-187500.015625	-187500.015625	459.000000	411.000000	1018.000000	1608034530.735339
752	11147.015625	-185.519470	-187500.015625	-187500.015625	-187500.015625	-187500.015625	-187500.015625	-187500.015625	460.000000	411.000000	1018.000000	1608034530.735341
753	11099.406250	-214.397919	-187500.015625	-187500.015625	-187500.015625	-187500.015625	-187500.015625	-187500.015625	459.000000	410.000000	1018.000000	1608034530.735343
754	11070.103516	-239.968323	-187500.015625	-187500.015625	-187500.015625	-187500.015625	-187500.015625	-187500.015625	460.000000	411.000000	1018.000000	1608034530.735344
755	11095.540039	-241.354126	-187500.015625	-187500.015625	-187500.015625	-187500.015625	-187500.015625	-187500.015625	460.000000	410.000000	1019.000000	1608034530.735346
756	11142.746094	-212.766251	-187500.015625	-187500.015625	-187500.015625	-187500.015625	-187500.015625	-187500.015625	459.000000	411.000000	1018.000000	1608034530.735347
757	11148.982422	-192.157944	-187500.015625	-187500.015625	-187500.015625	-187500.015625	-187500.015625	-187500.015625	459.000000	411.000000	1019.000000	1608034530.735349
758	11109.397461	-208.899399	-187500.015625	-187500.015625	-187500.015625	-187500.015625	-187500.015625	-187500.015625	459.000000	411.000000	1018.000000	1608034530.735351
759	11081.390625	-233.531021	-187500.015625	-187500.015625	-187500.015625	-187500.015625	-187500.015625	-187500.015625	460.000000	411.000000	1019.000000	1608034530.735352
760	11115.857422	-225.238525	-187500.015625	-187500.015625	-187500.015625	-187500.015625	-187500.015625	-187500.015625	460.000000	411.000000	1018.000000	1608034530.735354
761	11167.221680	-190.146286	-187500.015625	-187500.015625	-187500.015625	-187500.015625	-187500.015625	-187500.015625	460.000000	411.000000	1019.000000	1608034530.735355
762	11168.808594	-173.918915	-187500.015625	-187500.015625	-187500.015625	-187500.015625	-187500.015625	-187500.015625	460.000000	411.000000	1019.000000	1608034530.735357
763	11118.830078	-201.366852	-187500.015625	-187500.015625	-187500.015625	-187500.015625	-187500.015625	-187500.015625	459.000000	411.000000	1018.000000	1608034530.735358
764	11086.934570	-227.920731	-187500.015625	-187500.015625	-187500.015625	-187500.015625	-187500.015625	-187500.015625	459.000000	411.000000	1018.000000	1608034530.735360
765	11114.158203	-222.869232	-187500.015625	-187500.015625	-187500.015625	-187500.015625	-187500.015625	-187500.015625	460.000000	411.000000	1019.000000	1608034530.735362
766	11160.158203	-192.202637	-187500.015625	-187500.015625	-187500.015625	-187500.015625	-187500.015625	-187500.015625	460.000000	410.000000	1019.000000	1608034530.735363
767	11160.851562	-180.535034	-187500.015625	-187500.015625	-187500.015625	-187500.015625	-187500.015625	-187500.015625	460.000000	411.000000	1018.000000	1608034530.735365
768	11114.292969	-202.327988	-187500.015625	-187500.015625	-187500.015625	-187500.015625	-187500.015625	-187500.015625	460.000000	411.000000	1019.000000	1608034530.735368
769	11087.560547	-222.556305	-187500.015625	-187500.015625	-187500.015625	-187500.015625	-187500.015625	-187500.015625	460.000000	411.000000	1018.000000	1608034530.735369
770	11112.437500	-222.511612	-187500.015625	-187500.015625	-187500.015625	-187500.015625	-187500.015625	-187500.015625	460.000000	410.000000	1019.000000	1608034530.735371
771	11160.158203	-186.324142	-187500.015625	-187500.015625	-187500.015625	-187500.015625	-187500.015625	-187500.015625	460.000000	411.000000	1018.000000	1608034530.735372
772	11155.308594	-175.170609	-187500.015625	-187500.015625	-187500.015625	-187500.015625	-187500.015625	-187500.015625	460.000000	411.000000	1019.000000	1608034530.735374
773	11108.436523	-199.243439	-187500.015625	-187500.015625	-187500.015625	-187500.015625	-187500.015625	-187500.015625	460.000000	411.000000	1018.000000	1608034530.735376
774	11077.635742	-226.490219	-187500.015625	-187500.015625	-187500.015625	-187500.015625	-187500.015625	-187500.015625	460.000000	411.000000	1019.000000	1608034530.735377
775	11100.970703	-232.413437	-187500.015625	-187500.015625	-187500.015625	-187500.015625	-187500.015625	-187500.015625	459.000000	411.000000	1019.000000	1608034530.735379
776	11158.504883	-194.549576	-187500.015625	-187500.015625	-187500.015625	-187500.015625	-187500.015625	-187500.015625	460.000000	411.000000	1019.000000	1608034530.735380
777	11163.824219	-173.829514	-187500.015625	-187500.015625	-187500.015625	-187500.015625	-187500.015625	-187500.015625	460.000000	411.000000	1018.000000	1608034530.735382
778	11121.535156	-192.582626	-187500.015625	-187500.015625	-187500.015625	-187500.015625	-187500.015625	-187500.015625	460.000000	411.000000	1018.000000	1608034530.735384
779	11081.905273	-229.194778	-187500.015625	-187500.015625	-187500.015625	-187500.015625	-187500.015625	-187500.015625	460.000000	411.000000	1019.000000	1608034530.735385
780	11105.709961	-226.400818	-187500.015625	-187500.015625	-187500.015625	-187500.015625	-187500.015625	-187500.015625	460.000000	411.000000	1018.000000	1608034530.735387
781	11160.135742	-184.871277	-187500.015625	-187500.015625	-187500.015625	-187500.015625	-187500.015625	-187500.015625	460.000000	410.000000	1019.000000	1608034530.735389
782	11158.370117	-176.623474	-187500.015625	-187500.015625	-187500.015625	-187500.015625	-187500.015625	-187500.015625	460.000000	411.000000	1018.000000	1608034530.735390
783	11118.002930	-192.783783	-187500.015625	-187500.015625	-187500.015625	-187500.015625	-187500.015625	-187500.015625	460.000000	411.000000	1018.000000	1608034530.735392
784	11086.710938	-216.923676	-187500.015625	-187500.015625	-187500.015625	-187500.015625	-187500.015625	-187500.015625	460.000000	411.000000	1019.000000	1608034530.735393
785	11118.897461	-211.201630	-187500.015625	-187500.015625	-187500.015625	-187500.015625	-187500.015625	-187500.015625	460.000000	410.000000	1019.000000	1608034530.735395
786	11167.131836	-180.691498	-187500.015625	-187500.015625	-187500.015625	-187500.015625	-187500.015625	-187500.015625	459.000000	411.000000	1018.000000	1608034530.735396
787	11171.625000	-159.546753	-187500.015625	-187500.015625	-187500.015625	-187500.015625	-187500.015625	-187500.015625	460.000000	411.000000	1019.000000	1608034530.735398
788	11123.948242	-185.117142	-187500.015625	-187500.015625	-187500.015625	-187500.015625	-187500.015625	-187500.015625	460.000000	411.000000	1018.000000	1608034530.735399
789	11087.045898	-220.097626	-187500.015625	-187500.015625	-187500.015625	-187500.015625	-187500.015625	-187500.015625	460.000000	411.000000	1019.000000	1608034530.735401
790	11112.593750	-219.605881	-187500.015625	-187500.015625	-187500.015625	-187500.015625	-187500.015625	-187500.015625	460.000000	411.000000	1018.000000	1608034530.735403
791	11172.809570	-169.873245	-187500.015625	-187500.015625	-187500.015625	-187500.015625	-187500.015625	-187500.015625	460.000000	410.000000	1019.000000	1608034530.735405
792	11178.688477	-151.813049	-187500.015625	-187500.015625	-187500.015625	-187500.015625	-187500.015625	-187500.015625	459.000000	411.000000	1018.000000	1608034530.735407
793	11139.214844	-170.901428	-187500.015625	-187500.015625	-187500.015625	-187500.015625	-187500.015625	-187500.015625	460.000000	411.000000	1018.000000	1608034530.735408
794	11106.715820	-197.768234	-187500.015625	-187500.015625	-187500.015625	-187500.015625	-187500.015625	-187500.015625	460.000000	411.000000	1019.000000	1608034530.735410
795	11127.166992	-204.272583	-187500.015625	-187500.015625	-187500.015625	-187500.015625	-187500.015625	-187500.015625	460.000000	411.000000	1018.000000	1608034530.735412
796	11170.931641	-178.210449	-187500.015625	-187500.015625	-187500.015625	-187500.015625	-187500.015625	-187500.015625	459.000000	411.000000	1018.000000	1608034530.735413
797	11173.502930	-160.083191	-187500.015625	-187500.015625	-187500.015625	-187500.015625	-187500.015625	-187500.015625	459.000000	411.000000	1018.000000	1608034530.735415
798	11128.172852	-180.915009	-187500.015625	-187500.015625	-187500.015625	-187500.015625	-187500.015625	-187500.015625	460.000000	410.000000	1018.000000	1608034530.735416
799	11089.236328	-214.442627	-187500.015625	-187500.015625	-187500.015625	-187500.015625	-187500.015625	-187500.015625	460.000000	411.000000	1018.000000	1608034530.735418
800	11110.493164	-215.604919	-187500.015625	-187500.015625	-187500.015625	-187500.015625	-187500.015625	-187500.015625	460.000000	411.000000	1019.000000	1608034530.735420
801	11166.193359	-179.149231	-187500.015625	-187500.015625	-187500.015625	-187500.015625	-187500.015625	-187500.015625	459.000000	410.000000	1018.000000	1608034530.735421
802	11176.251953	-157.445679	-187500.015625	-187500.015625	-187500.015625	-187500.015625	-187500.015625	-187500.015625	460.000000	411.000000	1018.000000	1608034530.735423
803	11135.593750	-175.371780	-187500.015625	-187500.015625	-187500.015625	-187500.015625	-187500.015625	-187500.015625	459.000000	411.000000	1018.000000	1608034530.735425
804	11095.762695	-210.978104	-187500.015625	-187500.015625	-187500.015625	-187500.015625	-187500.015625	-187500.015625	460.000000	411.000000	1018.000000	1608034530.735426
805	11109.844727	-219.583527	-187500.015625	-187500.015625	-187500.015625	-187500.015625	-187500.015625	-187500.015625	460.000000	410.000000	1018.000000	1608034530.735427
806	11159.532227	-190.436859	-187500.015625	-187500.015625	-187500.015625	-187500.015625	-187500.015625	-187500.015625	460.000000	411.000000	1018.000000	1608034530.735429
807	11167.802734	-172.175476	-187500.015625	-187500.015625	-187500.015625	-187500.015625	-187500.015625	-187500.015625	459.000000	411.000000	1019.000000	1608034530.735431
808	11128.597656	-185.161850	-187500.015625	-187500.015625	-187500.015625	-187500.015625	-187500.015625	-187500.015625	459.000000	411.000000	1019.000000	1608034530.735432
809	11098.266602	-205.189011	-187500.015625	-187500.015625	-187500.015625	-187500.015625	-187500.015625	-187500.015625	460.000000	411.000000	1018.000000	1608034530.735434
810	11117.958008	-210.262848	-187500.015625	-187500.015625	-187500.015625	-187500.015625	-187500.015625	-187500.015625	460.000000	411.000000	1018.000000	1608034530.735435
811	11164.941406	-183.306656	-187500.015625	-187500.015625	-187500.015625	-187500.015625	-187500.015625	-187500.015625	459.000000	411.000000	1018.000000	1608034530.735437
812	11171.535156	-162.921860	-187500.015625	-187500.015625	-187500.015625	-187500.015625	-187500.015625	-187500.015625	460.000000	410.000000	1019.000000	1608034530.735439
813	11123.009766	-186.413544	-187500.015625	-187500.015625	-187500.015625	-187500.015625	-187500.015625	-187500.015625	460.000000	410.000000	1019.000000	1608034530.735440
814	11081.145508	-219.695282	-187500.015625	-187500.015625	-187500.015625	-187500.015625	-187500.015625	-187500.015625	460.000000	411.000000	1018.000000	1608034530.735442
815	11096.121094	-226.579620	-187500.015625	-187500.015625	-187500.015625	-187500.015625	-187500.015625	-187500.015625	460.000000	411.000000	1019.000000	1608034530.735444
816	11148.177734	-193.700211	-187500.015625	-187500.015625	-187500.015625	-187500.015625	-187500.015625	-187500.015625	459.000000	411.000000	1018.000000	1608034530.735445
817	11156.939453	-168.912125	-187500.015625	-187500.015625	-187500.015625	-187500.015625	-187500.015625	-187500.015625	460.000000	411.000000	1018.000000	1608034530.735447
818	11117.958008	-183.418411	-187500.015625	-187500.015625	-187500.015625	-187500.015625	-187500.015625	-187500.015625	459.000000	410.000000	1018.000000	1608034530.735449
819	11078.708984	-216.789566	-187500.015625	-187500.015625	-187500.015625	-187500.015625	-187500.015625	-187500.015625	460.000000	411.000000	1018.000000	1608034530.735451
820	11096.925781	-221.394028	-187500.015625	-187500.015625	-187500.015625	-187500.015625	-187500.015625	-187500.015625	460.000000	411.000000	1019.000000	1608034530.735452
821	11152.268555	-188.134628	-187500.015625	-187500.015625	-187500.015625	-187500.015625	-187500.015625	-187500.015625	460.000000	411.000000	1018.000000	1608034530.735454
822	11161.007812	-169.917953	-187500.015625	-187500.015625	-187500.015625	-187500.015625	-187500.015625	-187500.015625	460.000000	411.000000	1018.000000	1608034530.735455
823	11116.707031	-190.526260	-187500.015625	-187500.015625	-187500.015625	-187500.015625	-187500.015625	-187500.015625	459.000000	410.000000	1019.000000	1608034530.735457
824	11069.768555	-233.553375	-187500.015625	-187500.015625	-187500.015625	-187500.015625	-187500.015625	-187500.015625	460.000000	411.000000	1019.000000	1608034530.735458
825	11091.985352	-234.939178	-187500.015625	-187500.015625	-187500.015625	-187500.015625	-187500.015625	-187500.015625	460.000000	411.000000	1019.000000	1608034530.735460
826	11148.803711	-196.337723	-187500.015625	-187500.015625	-187500.015625	-187500.015625	-187500.015625	-187500.015625	460.000000	411.000000	1018.000000	1608034530.735462
827	11164.495117	-169.113297	-187500.015625	-187500.015625	-187500.015625	-187500.015625	-187500.015625	-187500.015625	459.000000	411.000000	1019.000000	1608034530.735463
828	11123.680664	-187.955811	-187500.015625	-187500.015625	-187500.015625	-187500.015625	-187500.015625	-187500.015625	459.000000	411.000000	1018.000000	1608034530.735465
829	11085.146484	-218.912979	-187500.015625	-187500.015625	-187500.015625	-187500.015625	-187500.015625	-187500.015625	460.000000	411.000000	1019.000000	1608034530.735466
830	11106.156250	-217.907150	-187500.015625	-187500.015625	-187500.015625	-187500.015625	-187500.015625	-187500.015625	460.000000	411.000000	1018.000000	1608034530.735468
831	11156.783203	-188.335785	-187500.015625	-187500.015625	-187500.015625	-187500.015625	-187500.015625	-187500.015625	460.000000	410.000000	1019.000000	1608034530.735470
832	11164.740234	-170.141479	-187500.015625	-187500.015625	-187500.015625	-187500.015625	-187500.015625	-187500.015625	460.000000	411.000000	1018.000000	1608034530.735471
833	11125.580078	-181.272644	-187500.015625	-187500.015625	-187500.015625	-187500.015625	-187500.015625	-187500.015625	459.000000	411.000000	1018.000000	1608034530.735473
834	11084.967773	-215.739029	-187500.015625	-187500.015625	-187500.015625	-187500.015625	-187500.015625	-187500.015625	460.000000	411.000000	1018.000000	1608034530.735475
835	11103.809570	-222.556305	-187500.015625	-187500.015625	-187500.015625	-187500.015625	-187500.015625	-187500.015625	459.000000	411.000000	1018.000000	1608034530.735476
836	11154.749023	-192.426163	-187500.015625	-187500.015625	-187500.015625	-187500.015625	-187500.015625	-187500.015625	460.000000	410.000000	1019.000000	1608034530.735478
837	11168.607422	-166.408737	-187500.015625	-187500.015625	-187500.015625	-187500.015625	-187500.015625	-187500.015625	460.000000	411.000000	1018.000000	1608034530.735480
838	11130.475586	-179.529205	-187500.015625	-187500.015625	-187500.015625	-187500.015625	-187500.015625	-187500.015625	460.000000	411.000000	1018.000000	1608034530.735482
839	11088.297852	-212.743896	-187500.015625	-187500.015625	-187500.015625	-187500.015625	-187500.015625	-187500.015625	460.000000	411.000000	1019.000000	1608034530.735484
840	11094.355469	-230.513535	-187500.015625	-187500.015625	-187500.015625	-187500.015625	-187500.015625	-187500.015625	460.000000	411.000000	1019.000000	1608034530.735485
841	11144.870117	-201.970352	-187500.015625	-187500.015625	-187500.015625	-187500.015625	-187500.015625	-187500.015625	460.000000	410.000000	1018.000000	1608034530.735487
842	11164.204102	-173.874207	-187500.015625	-187500.015625	-187500.015625	-187500.015625	-187500.015625	-187500.015625	459.000000	411.000000	1017.000000	1608034531.214718
843	11125.491211	-188.939285	-187500.015625	-187500.015625	-187500.015625	-187500.015625	-187500.015625	-187500.015625	460.000000	411.000000	1018.000000	1608034531.214866
844	11080.966797	-221.930466	-187500.015625	-187500.015625	-187500.015625	-187500.015625	-187500.015625	-187500.015625	460.000000	411.000000	1019.000000	1608034531.214868
845	11088.454102	-236.257935	-187500.015625	-187500.015625	-187500.015625	-187500.015625	-187500.015625	-187500.015625	460.000000	411.000000	1019.000000	1608034531.214869
846	11138.030273	-208.698227	-187500.015625	-187500.015625	-187500.015625	-187500.015625	-187500.015625	-187500.015625	460.000000	411.000000	1019.000000	1608034531.214871
847	11150.390625	-182.144363	-187500.015625	-187500.015625	-187500.015625	-187500.015625	-187500.015625	-187500.015625	460.000000	411.000000	1018.000000	1608034531.214873
848	11108.682617	-199.064636	-187500.015625	-187500.015625	-187500.015625	-187500.015625	-187500.015625	-187500.015625	460.000000	410.000000	1019.000000	1608034531.214875
849	11067.756836	-229.619461	-187500.015625	-187500.015625	-187500.015625	-187500.015625	-187500.015625	-187500.015625	460.000000	411.000000	1018.000000	1608034531.214876
850	11078.775391	-237.129654	-187500.015625	-187500.015625	-187500.015625	-187500.015625	-187500.015625	-187500.015625	460.000000	411.000000	1018.000000	1608034531.214878
851	11131.034180	-208.497070	-187500.015625	-187500.015625	-187500.015625	-187500.015625	-187500.015625	-187500.015625	460.000000	411.000000	1018.000000	1608034531.214879
852	11150.123047	-181.831436	-187500.015625	-187500.015625	-187500.015625	-187500.015625	-187500.015625	-187500.015625	460.000000	411.000000	1018.000000	1608034531.214881
853	11125.625000	-178.501022	-187500.015625	-187500.015625	-187500.015625	-187500.015625	-187500.015625	-187500.015625	459.000000	411.000000	1019.000000	1608034531.214882
854	11084.586914	-213.727371	-187500.015625	-187500.015625	-187500.015625	-187500.015625	-187500.015625	-187500.015625	460.000000	411.000000	1018.000000	1608034531.214884
855	11095.160156	-225.730255	-187500.015625	-187500.015625	-187500.015625	-187500.015625	-187500.015625	-187500.015625	460.000000	411.000000	1019.000000	1608034531.214886
856	11148.871094	-194.415466	-187500.015625	-187500.015625	-187500.015625	-187500.015625	-187500.015625	-187500.015625	460.000000	411.000000	1018.000000	1608034531.214888
857	11163.109375	-170.677917	-187500.015625	-187500.015625	-187500.015625	-187500.015625	-187500.015625	-187500.015625	460.000000	411.000000	1018.000000	1608034531.214889
858	11123.748047	-184.781860	-187500.015625	-187500.015625	-187500.015625	-187500.015625	-187500.015625	-187500.015625	459.000000	411.000000	1018.000000	1608034531.214891
859	11079.156250	-217.728333	-187500.015625	-187500.015625	-187500.015625	-187500.015625	-187500.015625	-187500.015625	460.000000	411.000000	1019.000000	1608034531.214893
860	11098.490234	-218.354187	-187500.015625	-187500.015625	-187500.015625	-187500.015625	-187500.015625	-187500.015625	460.000000	412.000000	1018.000000	1608034531.214895
861	11148.155273	-195.287186	-187500.015625	-187500.015625	-187500.015625	-187500.015625	-187500.015625	-187500.015625	460.000000	410.000000	1019.000000	1608034531.214901
862	11166.573242	-168.465088	-187500.015625	-187500.015625	-187500.015625	-187500.015625	-187500.015625	-187500.015625	459.000000	411.000000	1018.000000	1608034531.214902
863	11133.247070	-177.495193	-187500.015625	-187500.015625	-187500.015625	-187500.015625	-187500.015625	-187500.015625	460.000000	411.000000	1019.000000	1608034531.214904
864	11091.404297	-210.486374	-187500.015625	-187500.015625	-187500.015625	-187500.015625	-187500.015625	-187500.015625	460.000000	411.000000	1017.000000	1608034531.214906
865	11096.366211	-227.563095	-187500.015625	-187500.015625	-187500.015625	-187500.015625	-187500.015625	-187500.015625	460.000000	411.000000	1019.000000	1608034531.214907
866	11149.183594	-197.008270	-187500.015625	-187500.015625	-187500.015625	-187500.015625	-187500.015625	-187500.015625	459.000000	411.000000	1019.000000	1608034531.214909
867	11166.930664	-168.487442	-187500.015625	-187500.015625	-187500.015625	-187500.015625	-187500.015625	-187500.015625	460.000000	411.000000	1019.000000	1608034531.214911
868	11128.798828	-181.451462	-187500.015625	-187500.015625	-187500.015625	-187500.015625	-187500.015625	-187500.015625	459.000000	411.000000	1018.000000	1608034531.214912
869	11083.648438	-217.191895	-187500.015625	-187500.015625	-187500.015625	-187500.015625	-187500.015625	-187500.015625	460.000000	411.000000	1018.000000	1608034531.214914
870	11093.416016	-230.602936	-187500.015625	-187500.015625	-187500.015625	-187500.015625	-187500.015625	-187500.015625	460.000000	411.000000	1018.000000	1608034531.214916
871	11152.492188	-198.304672	-187500.015625	-187500.015625	-187500.015625	-187500.015625	-187500.015625	-187500.015625	460.000000	411.000000	1018.000000	1608034531.214917
872	11172.250977	-174.053024	-187500.015625	-187500.015625	-187500.015625	-187500.015625	-187500.015625	-187500.015625	460.000000	411.000000	1019.000000	1608034531.214919
873	11136.174805	-184.267776	-187500.015625	-187500.015625	-187500.015625	-187500.015625	-187500.015625	-187500.015625	460.000000	411.000000	1019.000000	1608034531.214920
874	11094.376953	-210.464020	-187500.015625	-187500.015625	-187500.015625	-187500.015625	-187500.015625	-187500.015625	460.000000	411.000000	1019.000000	1608034531.214922
875	11098.668945	-227.563095	-187500.015625	-187500.015625	-187500.015625	-187500.015625	-187500.015625	-187500.015625	460.000000	412.000000	1018.000000	1608034531.214924
876	11137.784180	-207.558289	-187500.015625	-187500.015625	-187500.015625	-187500.015625	-187500.015625	-187500.015625	460.000000	411.000000	1019.000000	1608034531.214925
877	11161.588867	-172.935440	-187500.015625	-187500.015625	-187500.015625	-187500.015625	-187500.015625	-187500.015625	460.000000	411.000000	1018.000000	1608034531.214927
878	11131.257812	-181.406754	-187500.015625	-187500.015625	-187500.015625	-187500.015625	-187500.015625	-187500.015625	460.000000	410.000000	1018.000000	1608034531.214928
879	11089.437500	-212.989761	-187500.015625	-187500.015625	-187500.015625	-187500.015625	-187500.015625	-187500.015625	460.000000	411.000000	1018.000000	1608034531.214930
880	11092.186523	-228.926559	-187500.015625	-187500.015625	-187500.015625	-187500.015625	-187500.015625	-187500.015625	460.000000	411.000000	1018.000000	1608034531.214931
881	11139.058594	-208.698227	-187500.015625	-187500.015625	-187500.015625	-187500.015625	-187500.015625	-187500.015625	460.000000	410.000000	1019.000000	1608034531.214933
882	11164.002930	-177.718719	-187500.015625	-187500.015625	-187500.015625	-187500.015625	-187500.015625	-187500.015625	460.000000	411.000000	1019.000000	1608034531.214935
883	11134.386719	-182.144363	-187500.015625	-187500.015625	-187500.015625	-187500.015625	-187500.015625	-187500.015625	460.000000	411.000000	1019.000000	1608034531.214936
884	11085.660156	-218.689453	-187500.015625	-187500.015625	-187500.015625	-187500.015625	-187500.015625	-187500.015625	460.000000	411.000000	1018.000000	1608034531.214938
885	11088.320312	-234.067459	-187500.015625	-187500.015625	-187500.015625	-187500.015625	-187500.015625	-187500.015625	460.000000	411.000000	1019.000000	1608034531.214941
886	11139.237305	-208.519409	-187500.015625	-187500.015625	-187500.015625	-187500.015625	-187500.015625	-187500.015625	460.000000	410.000000	1018.000000	1608034531.214943
887	11166.327148	-175.841171	-187500.015625	-187500.015625	-187500.015625	-187500.015625	-187500.015625	-187500.015625	459.000000	411.000000	1018.000000	1608034531.214944
888	11135.347656	-183.776031	-187500.015625	-187500.015625	-187500.015625	-187500.015625	-187500.015625	-187500.015625	460.000000	411.000000	1019.000000	1608034531.214946
889	11092.298828	-215.090836	-187500.015625	-187500.015625	-187500.015625	-187500.015625	-187500.015625	-187500.015625	460.000000	411.000000	1019.000000	1608034531.214948
890	11099.048828	-226.110245	-187500.015625	-187500.015625	-187500.015625	-187500.015625	-187500.015625	-187500.015625	460.000000	411.000000	1019.000000	1608034531.214949
891	11151.486328	-193.789612	-187500.015625	-187500.015625	-187500.015625	-187500.015625	-187500.015625	-187500.015625	460.000000	411.000000	1019.000000	1608034531.214951
892	11172.273438	-166.252274	-187500.015625	-187500.015625	-187500.015625	-187500.015625	-187500.015625	-187500.015625	460.000000	411.000000	1018.000000	1608034531.214953
893	11141.360352	-173.449524	-187500.015625	-187500.015625	-187500.015625	-187500.015625	-187500.015625	-187500.015625	459.000000	411.000000	1019.000000	1608034531.214954
894	11094.846680	-207.223022	-187500.015625	-187500.015625	-187500.015625	-187500.015625	-187500.015625	-187500.015625	460.000000	411.000000	1018.000000	1608034531.214956
895	11096.187500	-222.489258	-187500.015625	-187500.015625	-187500.015625	-187500.015625	-187500.015625	-187500.015625	460.000000	411.000000	1019.000000	1608034531.214958
896	11145.137695	-196.293015	-187500.015625	-187500.015625	-187500.015625	-187500.015625	-187500.015625	-187500.015625	460.000000	411.000000	1019.000000	1608034531.214959
897	11172.027344	-163.234787	-187500.015625	-187500.015625	-187500.015625	-187500.015625	-187500.015625	-187500.015625	459.000000	411.000000	1018.000000	1608034531.214961
898	11136.219727	-175.327072	-187500.015625	-187500.015625	-187500.015625	-187500.015625	-187500.015625	-187500.015625	460.000000	411.000000	1018.000000	1608034531.214963
899	11089.258789	-208.117081	-187500.015625	-187500.015625	-187500.015625	-187500.015625	-187500.015625	-187500.015625	460.000000	411.000000	1018.000000	1608034531.214964
900	11093.416016	-223.852707	-187500.015625	-187500.015625	-187500.015625	-187500.015625	-187500.015625	-187500.015625	460.000000	411.000000	1019.000000	1608034531.214966
901	11149.630859	-191.733261	-187500.015625	-187500.015625	-187500.015625	-187500.015625	-187500.015625	-187500.015625	460.000000	411.000000	1018.000000	1608034531.214967
902	11171.602539	-160.239655	-187500.015625	-187500.015625	-187500.015625	-187500.015625	-187500.015625	-187500.015625	460.000000	411.000000	1019.000000	1608034531.214969
903	11138.208984	-171.192001	-187500.015625	-187500.015625	-187500.015625	-187500.015625	-187500.015625	-187500.015625	460.000000	412.000000	1017.000000	1608034531.214971
904	11088.587891	-207.737106	-187500.015625	-187500.015625	-187500.015625	-187500.015625	-187500.015625	-187500.015625	460.000000	411.000000	1018.000000	1608034531.214972
905	11093.103516	-222.332794	-187500.015625	-187500.015625	-187500.015625	-187500.015625	-187500.015625	-187500.015625	460.000000	411.000000	1019.000000	1608034531.214974
906	11151.396484	-191.442688	-187500.015625	-187500.015625	-187500.015625	-187500.015625	-187500.015625	-187500.015625	460.000000	410.000000	1018.000000	1608034531.214976
907	11174.329102	-164.218262	-187500.015625	-187500.015625	-187500.015625	-187500.015625	-187500.015625	-187500.015625	460.000000	411.000000	1019.000000	1608034531.214977
908	11137.539062	-180.400925	-187500.015625	-187500.015625	-187500.015625	-187500.015625	-187500.015625	-187500.015625	460.000000	411.000000	1018.000000	1608034531.214980
909	11086.934570	-218.801224	-187500.015625	-187500.015625	-187500.015625	-187500.015625	-187500.015625	-187500.015625	460.000000	411.000000	1019.000000	1608034531.214981
910	11088.119141	-230.826462	-187500.015625	-187500.015625	-187500.015625	-187500.015625	-187500.015625	-187500.015625	460.000000	411.000000	1018.000000	1608034531.214983
911	11145.763672	-195.510696	-187500.015625	-187500.015625	-187500.015625	-187500.015625	-187500.015625	-187500.015625	460.000000	410.000000	1018.000000	1608034531.214984
912	11171.647461	-162.966568	-187500.015625	-187500.015625	-187500.015625	-187500.015625	-187500.015625	-187500.015625	459.000000	411.000000	1018.000000	1608034531.214986
913	11142.724609	-168.286285	-187500.015625	-187500.015625	-187500.015625	-187500.015625	-187500.015625	-187500.015625	459.000000	411.000000	1019.000000	1608034531.214988
914	11096.143555	-201.143341	-187500.015625	-187500.015625	-187500.015625	-187500.015625	-187500.015625	-187500.015625	459.000000	411.000000	1018.000000	1608034531.214990
915	11097.796875	-215.001419	-187500.015625	-187500.015625	-187500.015625	-187500.015625	-187500.015625	-187500.015625	460.000000	411.000000	1018.000000	1608034531.214991
916	11152.625977	-185.765335	-187500.015625	-187500.015625	-187500.015625	-187500.015625	-187500.015625	-187500.015625	460.000000	410.000000	1019.000000	1608034531.214993
917	11178.263672	-156.372803	-187500.015625	-187500.015625	-187500.015625	-187500.015625	-187500.015625	-187500.015625	460.000000	412.000000	1018.000000	1608034531.214994
918	11143.953125	-169.135651	-187500.015625	-187500.015625	-187500.015625	-187500.015625	-187500.015625	-187500.015625	460.000000	411.000000	1019.000000	1608034531.214996
919	11092.879883	-203.512619	-187500.015625	-187500.015625	-187500.015625	-187500.015625	-187500.015625	-187500.015625	459.000000	411.000000	1018.000000	1608034531.214998
920	11090.823242	-223.003342	-187500.015625	-187500.015625	-187500.015625	-187500.015625	-187500.015625	-187500.015625	460.000000	411.000000	1018.000000	1608034531.214999
921	11142.746094	-197.455307	-187500.015625	-187500.015625	-187500.015625	-187500.015625	-187500.015625	-187500.015625	459.000000	411.000000	1018.000000	1608034531.215001
922	11173.926758	-160.284348	-187500.015625	-187500.015625	-187500.015625	-187500.015625	-187500.015625	-187500.015625	460.000000	411.000000	1018.000000	1608034531.215002
923	11143.104492	-167.772186	-187500.015625	-187500.015625	-187500.015625	-187500.015625	-187500.015625	-187500.015625	460.000000	411.000000	1018.000000	1608034531.215004
924	11089.973633	-205.434875	-187500.015625	-187500.015625	-187500.015625	-187500.015625	-187500.015625	-187500.015625	460.000000	410.000000	1019.000000	1608034531.215006
925	11086.263672	-224.322098	-187500.015625	-187500.015625	-187500.015625	-187500.015625	-187500.015625	-187500.015625	460.000000	411.000000	1019.000000	1608034531.215008
926	11132.331055	-205.032547	-187500.015625	-187500.015625	-187500.015625	-187500.015625	-187500.015625	-187500.015625	460.000000	410.000000	1019.000000	1608034531.215009
927	11156.828125	-175.639999	-187500.015625	-187500.015625	-187500.015625	-187500.015625	-187500.015625	-187500.015625	460.000000	411.000000	1018.000000	1608034531.215011
928	11126.497070	-181.473801	-187500.015625	-187500.015625	-187500.015625	-187500.015625	-187500.015625	-187500.015625	460.000000	411.000000	1019.000000	1608034531.215012
929	11073.813477	-220.656418	-187500.015625	-187500.015625	-187500.015625	-187500.015625	-187500.015625	-187500.015625	460.000000	411.000000	1018.000000	1608034531.215014
930	11072.964844	-235.833252	-187500.015625	-187500.015625	-187500.015625	-187500.015625	-187500.015625	-187500.015625	460.000000	411.000000	1018.000000	1608034531.215016
931	11120.819336	-213.727371	-187500.015625	-187500.015625	-187500.015625	-187500.015625	-187500.015625	-187500.015625	460.000000	410.000000	1019.000000	1608034531.215018
932	11147.865234	-186.234726	-187500.015625	-187500.015625	-187500.015625	-187500.015625	-187500.015625	-187500.015625	459.000000	411.000000	1019.000000	1608034531.215020
933	11119.187500	-192.023834	-187500.015625	-187500.015625	-187500.015625	-187500.015625	-187500.015625	-187500.015625	460.000000	411.000000	1018.000000	1608034531.215021
934	11076.093750	-215.649628	-187500.015625	-187500.015625	-187500.015625	-187500.015625	-187500.015625	-187500.015625	460.000000	411.000000	1018.000000	1608034531.215023
935	11076.272461	-231.787582	-187500.015625	-187500.015625	-187500.015625	-187500.015625	-187500.015625	-187500.015625	460.000000	411.000000	1018.000000	1608034531.215025
936	11120.975586	-214.509689	-187500.015625	-187500.015625	-187500.015625	-187500.015625	-187500.015625	-187500.015625	459.000000	411.000000	1019.000000	1608034531.215027
937	11145.629883	-188.916931	-187500.015625	-187500.015625	-187500.015625	-187500.015625	-187500.015625	-187500.015625	460.000000	411.000000	1018.000000	1608034531.215029
938	11124.171875	-187.844055	-187500.015625	-187500.015625	-187500.015625	-187500.015625	-187500.015625	-187500.015625	460.000000	411.000000	1018.000000	1608034531.215030
939	11084.408203	-209.972275	-187500.015625	-187500.015625	-187500.015625	-187500.015625	-187500.015625	-187500.015625	460.000000	411.000000	1019.000000	1608034531.215032
940	11078.976562	-234.715668	-187500.015625	-187500.015625	-187500.015625	-187500.015625	-187500.015625	-187500.015625	460.000000	411.000000	1018.000000	1608034531.215034
941	11127.837891	-213.034470	-187500.015625	-187500.015625	-187500.015625	-187500.015625	-187500.015625	-187500.015625	460.000000	411.000000	1018.000000	1608034531.215035
942	11160.024414	-177.025803	-187500.015625	-187500.015625	-187500.015625	-187500.015625	-187500.015625	-187500.015625	460.000000	411.000000	1019.000000	1608034531.215037
943	11130.229492	-181.630264	-187500.015625	-187500.015625	-187500.015625	-187500.015625	-187500.015625	-187500.015625	459.000000	411.000000	1018.000000	1608034531.215038
944	11078.955078	-215.537857	-187500.015625	-187500.015625	-187500.015625	-187500.015625	-187500.015625	-187500.015625	460.000000	411.000000	1019.000000	1608034531.215040
945	11074.126953	-237.442566	-187500.015625	-187500.015625	-187500.015625	-187500.015625	-187500.015625	-187500.015625	460.000000	411.000000	1018.000000	1608034531.215042
946	11124.641602	-216.633102	-187500.015625	-187500.015625	-187500.015625	-187500.015625	-187500.015625	-187500.015625	460.000000	410.000000	1019.000000	1608034531.215044
947	11155.799805	-186.055908	-187500.015625	-187500.015625	-187500.015625	-187500.015625	-187500.015625	-187500.015625	459.000000	411.000000	1019.000000	1608034531.215045
948	11129.291016	-188.961639	-187500.015625	-187500.015625	-187500.015625	-187500.015625	-187500.015625	-187500.015625	460.000000	411.000000	1018.000000	1608034531.215047
949	11083.291016	-215.671982	-187500.015625	-187500.015625	-187500.015625	-187500.015625	-187500.015625	-187500.015625	460.000000	411.000000	1018.000000	1608034531.215048
950	11082.195312	-232.815765	-187500.015625	-187500.015625	-187500.015625	-187500.015625	-187500.015625	-187500.015625	460.000000	411.000000	1019.000000	1608034531.215050
951	11133.157227	-210.195801	-187500.015625	-187500.015625	-187500.015625	-187500.015625	-187500.015625	-187500.015625	460.000000	411.000000	1019.000000	1608034531.215052
952	11159.287109	-183.641922	-187500.015625	-187500.015625	-187500.015625	-187500.015625	-187500.015625	-187500.015625	459.000000	411.000000	1018.000000	1608034531.215053
953	11128.552734	-192.828491	-187500.015625	-187500.015625	-187500.015625	-187500.015625	-187500.015625	-187500.015625	460.000000	411.000000	1019.000000	1608034531.215055
954	11081.390625	-225.596146	-187500.015625	-187500.015625	-187500.015625	-187500.015625	-187500.015625	-187500.015625	460.000000	411.000000	1017.000000	1608034531.215057
955	11076.943359	-245.220978	-187500.015625	-187500.015625	-187500.015625	-187500.015625	-187500.015625	-187500.015625	460.000000	411.000000	1018.000000	1608034531.215059
956	11123.546875	-225.730255	-187500.015625	-187500.015625	-187500.015625	-187500.015625	-187500.015625	-187500.015625	459.000000	411.000000	1018.000000	1608034531.215061
957	11154.302734	-193.052017	-187500.015625	-187500.015625	-187500.015625	-187500.015625	-187500.015625	-187500.015625	460.000000	411.000000	1019.000000	1608034531.215062
958	11135.146484	-185.363007	-187500.015625	-187500.015625	-187500.015625	-187500.015625	-187500.015625	-187500.015625	459.000000	411.000000	1018.000000	1608034531.215064
959	11087.068359	-216.409576	-187500.015625	-187500.015625	-187500.015625	-187500.015625	-187500.015625	-187500.015625	460.000000	411.000000	1019.000000	1608034531.215065
960	11081.234375	-238.627213	-187500.015625	-187500.015625	-187500.015625	-187500.015625	-187500.015625	-187500.015625	460.000000	411.000000	1020.000000	1608034531.215067
961	11134.766602	-211.738068	-187500.015625	-187500.015625	-187500.015625	-187500.015625	-187500.015625	-187500.015625	460.000000	410.000000	1018.000000	1608034531.215069
962	11165.679688	-179.260986	-187500.015625	-187500.015625	-187500.015625	-187500.015625	-187500.015625	-187500.015625	460.000000	411.000000	1019.000000	1608034531.695798
963	11143.260742	-180.870316	-187500.015625	-187500.015625	-187500.015625	-187500.015625	-187500.015625	-187500.015625	459.000000	411.000000	1018.000000	1608034531.695937
964	11095.718750	-211.693359	-187500.015625	-187500.015625	-187500.015625	-187500.015625	-187500.015625	-187500.015625	460.000000	410.000000	1019.000000	1608034531.695939
965	11086.666016	-231.631119	-187500.015625	-187500.015625	-187500.015625	-187500.015625	-187500.015625	-187500.015625	460.000000	411.000000	1018.000000	1608034531.695940
966	11134.878906	-209.100555	-187500.015625	-187500.015625	-187500.015625	-187500.015625	-187500.015625	-187500.015625	460.000000	411.000000	1018.000000	1608034531.695942
967	11165.411133	-178.299866	-187500.015625	-187500.015625	-187500.015625	-187500.015625	-187500.015625	-187500.015625	460.000000	411.000000	1019.000000	1608034531.695944
968	11141.092773	-182.211411	-187500.015625	-187500.015625	-187500.015625	-187500.015625	-187500.015625	-187500.015625	460.000000	411.000000	1019.000000	1608034531.695946
969	11091.539062	-214.286163	-187500.015625	-187500.015625	-187500.015625	-187500.015625	-187500.015625	-187500.015625	460.000000	411.000000	1019.000000	1608034531.695947
970	11076.496094	-240.214188	-187500.015625	-187500.015625	-187500.015625	-187500.015625	-187500.015625	-187500.015625	460.000000	411.000000	1018.000000	1608034531.695948
971	11130.005859	-211.961578	-187500.015625	-187500.015625	-187500.015625	-187500.015625	-187500.015625	-187500.015625	460.000000	411.000000	1018.000000	1608034531.695950
972	11168.182617	-177.070511	-187500.015625	-187500.015625	-187500.015625	-187500.015625	-187500.015625	-187500.015625	459.000000	411.000000	1019.000000	1608034531.695952
973	11139.282227	-186.145325	-187500.015625	-187500.015625	-187500.015625	-187500.015625	-187500.015625	-187500.015625	460.000000	411.000000	1018.000000	1608034531.695953
974	11085.235352	-224.992645	-187500.015625	-187500.015625	-187500.015625	-187500.015625	-187500.015625	-187500.015625	460.000000	411.000000	1019.000000	1608034531.695955
975	11071.556641	-250.697159	-187500.015625	-187500.015625	-187500.015625	-187500.015625	-187500.015625	-187500.015625	460.000000	412.000000	1019.000000	1608034531.695956
976	11124.752930	-220.589355	-187500.015625	-187500.015625	-187500.015625	-187500.015625	-187500.015625	-187500.015625	460.000000	410.000000	1019.000000	1608034531.695958
977	11163.891602	-180.512680	-187500.015625	-187500.015625	-187500.015625	-187500.015625	-187500.015625	-187500.015625	460.000000	411.000000	1018.000000	1608034531.695959
978	11139.214844	-182.122009	-187500.015625	-187500.015625	-187500.015625	-187500.015625	-187500.015625	-187500.015625	460.000000	411.000000	1018.000000	1608034531.695964
979	11088.745117	-216.454285	-187500.015625	-187500.015625	-187500.015625	-187500.015625	-187500.015625	-187500.015625	460.000000	410.000000	1019.000000	1608034531.695965
980	11077.368164	-241.667053	-187500.015625	-187500.015625	-187500.015625	-187500.015625	-187500.015625	-187500.015625	460.000000	411.000000	1018.000000	1608034531.695967
981	11117.756836	-227.540756	-187500.015625	-187500.015625	-187500.015625	-187500.015625	-187500.015625	-187500.015625	460.000000	411.000000	1019.000000	1608034531.695968
982	11155.218750	-192.247345	-187500.015625	-187500.015625	-187500.015625	-187500.015625	-187500.015625	-187500.015625	460.000000	411.000000	1019.000000	1608034531.695970
983	11141.651367	-180.423279	-187500.015625	-187500.015625	-187500.015625	-187500.015625	-187500.015625	-187500.015625	460.000000	411.000000	1017.000000	1608034531.695971
984	11096.880859	-204.898438	-187500.015625	-187500.015625	-187500.015625	-187500.015625	-187500.015625	-187500.015625	460.000000	410.000000	1019.000000	1608034531.695973
985	11082.933594	-229.552414	-187500.015625	-187500.015625	-187500.015625	-187500.015625	-187500.015625	-187500.015625	460.000000	411.000000	1018.000000	1608034531.695974
986	11124.887695	-212.833298	-187500.015625	-187500.015625	-187500.015625	-187500.015625	-187500.015625	-187500.015625	460.000000	411.000000	1018.000000	1608034531.695976
987	11161.387695	-179.529205	-187500.015625	-187500.015625	-187500.015625	-187500.015625	-187500.015625	-187500.015625	460.000000	411.000000	1018.000000	1608034531.695978
988	11137.605469	-183.239594	-187500.015625	-187500.015625	-187500.015625	-187500.015625	-187500.015625	-187500.015625	460.000000	411.000000	1017.000000	1608034531.695979
989	11083.089844	-218.868271	-187500.015625	-187500.015625	-187500.015625	-187500.015625	-187500.015625	-187500.015625	459.000000	411.000000	1019.000000	1608034531.695980
990	11070.259766	-243.477539	-187500.015625	-187500.015625	-187500.015625	-187500.015625	-187500.015625	-187500.015625	460.000000	412.000000	1017.000000	1608034531.695982
991	11119.612305	-218.510651	-187500.015625	-187500.015625	-187500.015625	-187500.015625	-187500.015625	-187500.015625	460.000000	410.000000	1019.000000	1608034531.695984
992	11159.979492	-179.104523	-187500.015625	-187500.015625	-187500.015625	-187500.015625	-187500.015625	-187500.015625	460.000000	411.000000	1019.000000	1608034531.695985
993	11144.691406	-171.460220	-187500.015625	-187500.015625	-187500.015625	-187500.015625	-187500.015625	-187500.015625	460.000000	411.000000	1019.000000	1608034531.695987
994	11093.863281	-204.674911	-187500.015625	-187500.015625	-187500.015625	-187500.015625	-187500.015625	-187500.015625	460.000000	410.000000	1019.000000	1608034531.695988
995	11079.848633	-228.568924	-187500.015625	-187500.015625	-187500.015625	-187500.015625	-187500.015625	-187500.015625	460.000000	412.000000	1018.000000	1608034531.695990
996	11125.848633	-211.514557	-187500.015625	-187500.015625	-187500.015625	-187500.015625	-187500.015625	-187500.015625	460.000000	411.000000	1018.000000	1608034531.695992
997	11161.253906	-180.602081	-187500.015625	-187500.015625	-187500.015625	-187500.015625	-187500.015625	-187500.015625	459.000000	411.000000	1018.000000	1608034531.695993
998	11140.555664	-183.038422	-187500.015625	-187500.015625	-187500.015625	-187500.015625	-187500.015625	-187500.015625	460.000000	411.000000	1018.000000	1608034531.695994
999	11092.522461	-213.213287	-187500.015625	-187500.015625	-187500.015625	-187500.015625	-187500.015625	-187500.015625	459.000000	411.000000	1018.000000	1608034531.695996
1000	11085.481445	-224.813843	-187500.015625	-187500.015625	-187500.015625	-187500.015625	-187500.015625	-187500.015625	460.000000	411.000000	1018.000000	1608034531.695998
1001	11129.759766	-205.546631	-187500.015625	-187500.015625	-187500.015625	-187500.015625	-187500.015625	-187500.015625	460.000000	410.000000	1019.000000	1608034531.696000
1002	11158.817383	-180.199753	-187500.015625	-187500.015625	-187500.015625	-187500.015625	-187500.015625	-187500.015625	460.000000	411.000000	1018.000000	1608034531.696001
1003	11138.120117	-180.847961	-187500.015625	-187500.015625	-187500.015625	-187500.015625	-187500.015625	-187500.015625	460.000000	411.000000	1019.000000	1608034531.696003
1004	11091.539062	-209.815811	-187500.015625	-187500.015625	-187500.015625	-187500.015625	-187500.015625	-187500.015625	459.000000	411.000000	1018.000000	1608034531.696004
1005	11087.671875	-222.511612	-187500.015625	-187500.015625	-187500.015625	-187500.015625	-187500.015625	-187500.015625	460.000000	411.000000	1019.000000	1608034531.696006
1006	11132.777344	-205.390167	-187500.015625	-187500.015625	-187500.015625	-187500.015625	-187500.015625	-187500.015625	460.000000	411.000000	1018.000000	1608034531.696007
1007	11171.021484	-173.673050	-187500.015625	-187500.015625	-187500.015625	-187500.015625	-187500.015625	-187500.015625	460.000000	411.000000	1018.000000	1608034531.696009
1008	11156.626953	-167.928650	-187500.015625	-187500.015625	-187500.015625	-187500.015625	-187500.015625	-187500.015625	460.000000	411.000000	1019.000000	1608034531.696011
1009	11106.201172	-199.399902	-187500.015625	-187500.015625	-187500.015625	-187500.015625	-187500.015625	-187500.015625	460.000000	411.000000	1019.000000	1608034531.696012
1010	11098.512695	-214.375580	-187500.015625	-187500.015625	-187500.015625	-187500.015625	-187500.015625	-187500.015625	460.000000	411.000000	1018.000000	1608034531.696014
1011	11143.439453	-196.516525	-187500.015625	-187500.015625	-187500.015625	-187500.015625	-187500.015625	-187500.015625	460.000000	411.000000	1018.000000	1608034531.696015
1012	11178.867188	-165.715820	-187500.015625	-187500.015625	-187500.015625	-187500.015625	-187500.015625	-187500.015625	460.000000	411.000000	1019.000000	1608034531.696017
1013	11158.080078	-167.548676	-187500.015625	-187500.015625	-187500.015625	-187500.015625	-187500.015625	-187500.015625	460.000000	411.000000	1018.000000	1608034531.696018
1014	11107.229492	-199.466965	-187500.015625	-187500.015625	-187500.015625	-187500.015625	-187500.015625	-187500.015625	460.000000	410.000000	1019.000000	1608034531.696020
1015	11096.835938	-213.861481	-187500.015625	-187500.015625	-187500.015625	-187500.015625	-187500.015625	-187500.015625	460.000000	411.000000	1018.000000	1608034531.696022
1016	11140.175781	-197.745880	-187500.015625	-187500.015625	-187500.015625	-187500.015625	-187500.015625	-187500.015625	460.000000	411.000000	1019.000000	1608034531.696023
1017	11180.297852	-162.631287	-187500.015625	-187500.015625	-187500.015625	-187500.015625	-187500.015625	-187500.015625	460.000000	411.000000	1018.000000	1608034531.696026
1018	11164.852539	-156.953949	-187500.015625	-187500.015625	-187500.015625	-187500.015625	-187500.015625	-187500.015625	460.000000	411.000000	1018.000000	1608034531.696028
1019	11108.816406	-196.114197	-187500.015625	-187500.015625	-187500.015625	-187500.015625	-187500.015625	-187500.015625	460.000000	411.000000	1019.000000	1608034531.696029
1020	11086.912109	-227.227829	-187500.015625	-187500.015625	-187500.015625	-187500.015625	-187500.015625	-187500.015625	460.000000	411.000000	1018.000000	1608034531.696031
1021	11132.040039	-209.704056	-187500.015625	-187500.015625	-187500.015625	-187500.015625	-187500.015625	-187500.015625	460.000000	411.000000	1018.000000	1608034531.696032
1022	11178.017578	-168.912125	-187500.015625	-187500.015625	-187500.015625	-187500.015625	-187500.015625	-187500.015625	460.000000	411.000000	1018.000000	1608034531.696034
1023	11161.611328	-163.972397	-187500.015625	-187500.015625	-187500.015625	-187500.015625	-187500.015625	-187500.015625	460.000000	411.000000	1018.000000	1608034531.696036
1024	11105.553711	-200.182220	-187500.015625	-187500.015625	-187500.015625	-187500.015625	-187500.015625	-187500.015625	460.000000	411.000000	1018.000000	1608034531.696038
1025	11086.643555	-224.813843	-187500.015625	-187500.015625	-187500.015625	-187500.015625	-187500.015625	-187500.015625	460.000000	412.000000	1017.000000	1608034531.696039
1026	11127.390625	-210.598129	-187500.015625	-187500.015625	-187500.015625	-187500.015625	-187500.015625	-187500.015625	460.000000	411.000000	1019.000000	1608034531.696041
1027	11168.071289	-177.115219	-187500.015625	-187500.015625	-187500.015625	-187500.015625	-187500.015625	-187500.015625	459.000000	411.000000	1019.000000	1608034531.696042
1028	11149.943359	-174.209488	-187500.015625	-187500.015625	-187500.015625	-187500.015625	-187500.015625	-187500.015625	460.000000	411.000000	1018.000000	1608034531.696044
1029	11108.212891	-191.062698	-187500.015625	-187500.015625	-187500.015625	-187500.015625	-187500.015625	-187500.015625	460.000000	411.000000	1019.000000	1608034531.696046
1030	11084.005859	-220.924637	-187500.015625	-187500.015625	-187500.015625	-187500.015625	-187500.015625	-187500.015625	460.000000	411.000000	1018.000000	1608034531.696047
1031	11118.159180	-215.068481	-187500.015625	-187500.015625	-187500.015625	-187500.015625	-187500.015625	-187500.015625	460.000000	411.000000	1018.000000	1608034531.696049
1032	11159.868164	-177.294037	-187500.015625	-187500.015625	-187500.015625	-187500.015625	-187500.015625	-187500.015625	460.000000	411.000000	1019.000000	1608034531.696050
1033	11144.266602	-169.180344	-187500.015625	-187500.015625	-187500.015625	-187500.015625	-187500.015625	-187500.015625	460.000000	411.000000	1019.000000	1608034531.696052
1034	11094.109375	-196.516525	-187500.015625	-187500.015625	-187500.015625	-187500.015625	-187500.015625	-187500.015625	460.000000	411.000000	1018.000000	1608034531.696053
1035	11081.055664	-217.795395	-187500.015625	-187500.015625	-187500.015625	-187500.015625	-187500.015625	-187500.015625	460.000000	411.000000	1018.000000	1608034531.696055
1036	11126.250977	-203.177353	-187500.015625	-187500.015625	-187500.015625	-187500.015625	-187500.015625	-187500.015625	460.000000	411.000000	1018.000000	1608034531.696056
1037	11166.014648	-172.488403	-187500.015625	-187500.015625	-187500.015625	-187500.015625	-187500.015625	-187500.015625	460.000000	410.000000	1019.000000	1608034531.696058
1038	11153.095703	-165.872284	-187500.015625	-187500.015625	-187500.015625	-187500.015625	-187500.015625	-187500.015625	460.000000	411.000000	1019.000000	1608034531.696060
1039	11100.412109	-197.902344	-187500.015625	-187500.015625	-187500.015625	-187500.015625	-187500.015625	-187500.015625	459.000000	411.000000	1018.000000	1608034531.696061
1040	11078.976562	-224.791489	-187500.015625	-187500.015625	-187500.015625	-187500.015625	-187500.015625	-187500.015625	460.000000	411.000000	1018.000000	1608034531.696062
1041	11114.650391	-215.873138	-187500.015625	-187500.015625	-187500.015625	-187500.015625	-187500.015625	-187500.015625	460.000000	411.000000	1018.000000	1608034531.696064
1042	11151.508789	-184.938324	-187500.015625	-187500.015625	-187500.015625	-187500.015625	-187500.015625	-187500.015625	460.000000	411.000000	1019.000000	1608034531.696066
1043	11138.500000	-177.562256	-187500.015625	-187500.015625	-187500.015625	-187500.015625	-187500.015625	-187500.015625	460.000000	412.000000	1018.000000	1608034531.696067
1044	11086.419922	-210.240494	-187500.015625	-187500.015625	-187500.015625	-187500.015625	-187500.015625	-187500.015625	460.000000	411.000000	1018.000000	1608034531.696069
1045	11065.901367	-234.939178	-187500.015625	-187500.015625	-187500.015625	-187500.015625	-187500.015625	-187500.015625	460.000000	411.000000	1018.000000	1608034531.696070
1046	11107.184570	-222.668076	-187500.015625	-187500.015625	-187500.015625	-187500.015625	-187500.015625	-187500.015625	460.000000	411.000000	1018.000000	1608034531.696072
1047	11155.553711	-183.820740	-187500.015625	-187500.015625	-187500.015625	-187500.015625	-187500.015625	-187500.015625	460.000000	411.000000	1019.000000	1608034531.696074
1048	11151.866211	-165.782883	-187500.015625	-187500.015625	-187500.015625	-187500.015625	-187500.015625	-187500.015625	459.000000	411.000000	1019.000000	1608034531.696076
1049	11099.898438	-198.908173	-187500.015625	-187500.015625	-187500.015625	-187500.015625	-187500.015625	-187500.015625	460.000000	410.000000	1018.000000	1608034531.696077
1050	11077.859375	-223.517441	-187500.015625	-187500.015625	-187500.015625	-187500.015625	-187500.015625	-187500.015625	460.000000	411.000000	1019.000000	1608034531.696079
1051	11117.220703	-212.743896	-187500.015625	-187500.015625	-187500.015625	-187500.015625	-187500.015625	-187500.015625	460.000000	411.000000	1018.000000	1608034531.696080
1052	11159.085938	-176.422318	-187500.015625	-187500.015625	-187500.015625	-187500.015625	-187500.015625	-187500.015625	460.000000	411.000000	1019.000000	1608034531.696082
1053	11151.172852	-161.133713	-187500.015625	-187500.015625	-187500.015625	-187500.015625	-187500.015625	-187500.015625	459.000000	411.000000	1018.000000	1608034531.696083
1054	11097.954102	-193.141418	-187500.015625	-187500.015625	-187500.015625	-187500.015625	-187500.015625	-187500.015625	460.000000	411.000000	1018.000000	1608034531.696085
1055	11076.831055	-221.192856	-187500.015625	-187500.015625	-187500.015625	-187500.015625	-187500.015625	-187500.015625	460.000000	411.000000	1018.000000	1608034531.696086
1056	11115.522461	-211.492203	-187500.015625	-187500.015625	-187500.015625	-187500.015625	-187500.015625	-187500.015625	460.000000	411.000000	1018.000000	1608034531.696088
1057	11160.069336	-173.583649	-187500.015625	-187500.015625	-187500.015625	-187500.015625	-187500.015625	-187500.015625	460.000000	411.000000	1019.000000	1608034531.696090
1058	11153.788086	-160.239655	-187500.015625	-187500.015625	-187500.015625	-187500.015625	-187500.015625	-187500.015625	459.000000	412.000000	1018.000000	1608034531.696091
1059	11097.260742	-194.191956	-187500.015625	-187500.015625	-187500.015625	-187500.015625	-187500.015625	-187500.015625	460.000000	411.000000	1018.000000	1608034531.696093
1060	11073.277344	-220.410538	-187500.015625	-187500.015625	-187500.015625	-187500.015625	-187500.015625	-187500.015625	460.000000	411.000000	1018.000000	1608034531.696094
1061	11111.051758	-213.012115	-187500.015625	-187500.015625	-187500.015625	-187500.015625	-187500.015625	-187500.015625	460.000000	411.000000	1018.000000	1608034531.696096
1062	11157.722656	-175.997635	-187500.015625	-187500.015625	-187500.015625	-187500.015625	-187500.015625	-187500.015625	460.000000	411.000000	1018.000000	1608034531.696097
1063	11151.709961	-165.604065	-187500.015625	-187500.015625	-187500.015625	-187500.015625	-187500.015625	-187500.015625	459.000000	412.000000	1018.000000	1608034531.696099
1064	11103.206055	-193.163773	-187500.015625	-187500.015625	-187500.015625	-187500.015625	-187500.015625	-187500.015625	460.000000	411.000000	1019.000000	1608034531.696100
1065	11078.105469	-219.449417	-187500.015625	-187500.015625	-187500.015625	-187500.015625	-187500.015625	-187500.015625	460.000000	412.000000	1018.000000	1608034531.696102
1066	11112.303711	-214.979065	-187500.015625	-187500.015625	-187500.015625	-187500.015625	-187500.015625	-187500.015625	460.000000	411.000000	1018.000000	1608034531.696104
1067	11163.109375	-172.846039	-187500.015625	-187500.015625	-187500.015625	-187500.015625	-187500.015625	-187500.015625	460.000000	411.000000	1019.000000	1608034531.696105
1068	11159.733398	-157.892715	-187500.015625	-187500.015625	-187500.015625	-187500.015625	-187500.015625	-187500.015625	460.000000	411.000000	1018.000000	1608034531.696107
1069	11101.216797	-195.756577	-187500.015625	-187500.015625	-187500.015625	-187500.015625	-187500.015625	-187500.015625	460.000000	411.000000	1019.000000	1608034531.696108
1070	11080.139648	-217.862442	-187500.015625	-187500.015625	-187500.015625	-187500.015625	-187500.015625	-187500.015625	460.000000	411.000000	1018.000000	1608034531.696110
1071	11115.924805	-211.156921	-187500.015625	-187500.015625	-187500.015625	-187500.015625	-187500.015625	-187500.015625	460.000000	411.000000	1019.000000	1608034531.696112
1072	11162.773438	-179.484497	-187500.015625	-187500.015625	-187500.015625	-187500.015625	-187500.015625	-187500.015625	460.000000	411.000000	1018.000000	1608034531.696114
1073	11151.911133	-170.744965	-187500.015625	-187500.015625	-187500.015625	-187500.015625	-187500.015625	-187500.015625	460.000000	411.000000	1018.000000	1608034531.696115
1074	11108.325195	-190.347443	-187500.015625	-187500.015625	-187500.015625	-187500.015625	-187500.015625	-187500.015625	460.000000	411.000000	1019.000000	1608034531.696116
1075	11081.189453	-219.427063	-187500.015625	-187500.015625	-187500.015625	-187500.015625	-187500.015625	-187500.015625	460.000000	411.000000	1018.000000	1608034531.696118
1076	11114.985352	-213.995590	-187500.015625	-187500.015625	-187500.015625	-187500.015625	-187500.015625	-187500.015625	460.000000	410.000000	1019.000000	1608034531.696120
1077	11155.844727	-185.877106	-187500.015625	-187500.015625	-187500.015625	-187500.015625	-187500.015625	-187500.015625	460.000000	411.000000	1017.000000	1608034531.696121
1078	11148.378906	-175.729416	-187500.015625	-187500.015625	-187500.015625	-187500.015625	-187500.015625	-187500.015625	460.000000	411.000000	1018.000000	1608034531.696123
1079	11097.752930	-202.417389	-187500.015625	-187500.015625	-187500.015625	-187500.015625	-187500.015625	-187500.015625	459.000000	411.000000	1018.000000	1608034531.696124
1080	11067.644531	-232.435776	-187500.015625	-187500.015625	-187500.015625	-187500.015625	-187500.015625	-187500.015625	460.000000	411.000000	1019.000000	1608034531.696126
1081	11104.033203	-222.735123	-187500.015625	-187500.015625	-187500.015625	-187500.015625	-187500.015625	-187500.015625	460.000000	411.000000	1019.000000	1608034531.696127
1082	11152.938477	-183.530167	-187500.015625	-187500.015625	-187500.015625	-187500.015625	-187500.015625	-187500.015625	460.000000	411.000000	1019.000000	1608034531.696129
1083	11144.713867	-171.817856	-187500.015625	-187500.015625	-187500.015625	-187500.015625	-187500.015625	-187500.015625	460.000000	411.000000	1018.000000	1608034532.175335
1084	11102.423828	-191.353271	-187500.015625	-187500.015625	-187500.015625	-187500.015625	-187500.015625	-187500.015625	460.000000	411.000000	1018.000000	1608034532.175446
1085	11080.787109	-219.449417	-187500.015625	-187500.015625	-187500.015625	-187500.015625	-187500.015625	-187500.015625	460.000000	411.000000	1019.000000	1608034532.175448
1086	11114.806641	-215.269638	-187500.015625	-187500.015625	-187500.015625	-187500.015625	-187500.015625	-187500.015625	460.000000	411.000000	1018.000000	1608034532.175450
1087	11162.818359	-179.015121	-187500.015625	-187500.015625	-187500.015625	-187500.015625	-187500.015625	-187500.015625	460.000000	411.000000	1019.000000	1608034532.175452
1088	11155.576172	-167.414566	-187500.015625	-187500.015625	-187500.015625	-187500.015625	-187500.015625	-187500.015625	460.000000	411.000000	1019.000000	1608034532.175453
1089	11102.245117	-201.188049	-187500.015625	-187500.015625	-187500.015625	-187500.015625	-187500.015625	-187500.015625	460.000000	411.000000	1019.000000	1608034532.175455
1090	11071.958984	-234.268631	-187500.015625	-187500.015625	-187500.015625	-187500.015625	-187500.015625	-187500.015625	460.000000	411.000000	1019.000000	1608034532.175456
1091	11111.700195	-220.879929	-187500.015625	-187500.015625	-187500.015625	-187500.015625	-187500.015625	-187500.015625	460.000000	411.000000	1018.000000	1608034532.175458
1092	11158.347656	-182.434937	-187500.015625	-187500.015625	-187500.015625	-187500.015625	-187500.015625	-187500.015625	460.000000	411.000000	1018.000000	1608034532.175460
1093	11152.603516	-169.985016	-187500.015625	-187500.015625	-187500.015625	-187500.015625	-187500.015625	-187500.015625	459.000000	412.000000	1018.000000	1608034532.175461
1094	11109.196289	-191.576797	-187500.015625	-187500.015625	-187500.015625	-187500.015625	-187500.015625	-187500.015625	460.000000	411.000000	1019.000000	1608034532.175466
1095	11080.653320	-221.662247	-187500.015625	-187500.015625	-187500.015625	-187500.015625	-187500.015625	-187500.015625	460.000000	411.000000	1018.000000	1608034532.175468
1096	11115.477539	-214.777908	-187500.015625	-187500.015625	-187500.015625	-187500.015625	-187500.015625	-187500.015625	460.000000	411.000000	1018.000000	1608034532.175470
1097	11160.248047	-179.976242	-187500.015625	-187500.015625	-187500.015625	-187500.015625	-187500.015625	-187500.015625	459.000000	411.000000	1018.000000	1608034532.175471
1098	11160.292969	-161.133713	-187500.015625	-187500.015625	-187500.015625	-187500.015625	-187500.015625	-187500.015625	460.000000	411.000000	1017.000000	1608034532.175473
1099	11110.783203	-184.938324	-187500.015625	-187500.015625	-187500.015625	-187500.015625	-187500.015625	-187500.015625	460.000000	411.000000	1018.000000	1608034532.175475
1100	11076.317383	-220.991684	-187500.015625	-187500.015625	-187500.015625	-187500.015625	-187500.015625	-187500.015625	460.000000	411.000000	1018.000000	1608034532.175476
1101	11107.654297	-219.091797	-187500.015625	-187500.015625	-187500.015625	-187500.015625	-187500.015625	-187500.015625	460.000000	411.000000	1019.000000	1608034532.175478
1102	11153.363281	-186.279434	-187500.015625	-187500.015625	-187500.015625	-187500.015625	-187500.015625	-187500.015625	459.000000	412.000000	1018.000000	1608034532.175480
1103	11153.050781	-169.157990	-187500.015625	-187500.015625	-187500.015625	-187500.015625	-187500.015625	-187500.015625	460.000000	411.000000	1018.000000	1608034532.175481
1104	11103.519531	-196.494171	-187500.015625	-187500.015625	-187500.015625	-187500.015625	-187500.015625	-187500.015625	459.000000	411.000000	1018.000000	1608034532.175483
1105	11075.535156	-224.702072	-187500.015625	-187500.015625	-187500.015625	-187500.015625	-187500.015625	-187500.015625	460.000000	411.000000	1019.000000	1608034532.175484
1106	11118.628906	-208.407654	-187500.015625	-187500.015625	-187500.015625	-187500.015625	-187500.015625	-187500.015625	460.000000	411.000000	1018.000000	1608034532.175486
1107	11168.294922	-174.969452	-187500.015625	-187500.015625	-187500.015625	-187500.015625	-187500.015625	-187500.015625	460.000000	410.000000	1018.000000	1608034532.175488
1108	11162.528320	-165.492310	-187500.015625	-187500.015625	-187500.015625	-187500.015625	-187500.015625	-187500.015625	460.000000	411.000000	1019.000000	1608034532.175489
1109	11106.759766	-198.908173	-187500.015625	-187500.015625	-187500.015625	-187500.015625	-187500.015625	-187500.015625	459.000000	411.000000	1019.000000	1608034532.175491
1110	11071.220703	-231.474655	-187500.015625	-187500.015625	-187500.015625	-187500.015625	-187500.015625	-187500.015625	460.000000	411.000000	1019.000000	1608034532.175493
1111	11103.832031	-225.640854	-187500.015625	-187500.015625	-187500.015625	-187500.015625	-187500.015625	-187500.015625	459.000000	411.000000	1018.000000	1608034532.175494
1112	11157.499023	-185.675934	-187500.015625	-187500.015625	-187500.015625	-187500.015625	-187500.015625	-187500.015625	460.000000	411.000000	1018.000000	1608034532.175496
1113	11159.622070	-166.498138	-187500.015625	-187500.015625	-187500.015625	-187500.015625	-187500.015625	-187500.015625	459.000000	411.000000	1019.000000	1608034532.175498
1114	11110.559570	-193.879028	-187500.015625	-187500.015625	-187500.015625	-187500.015625	-187500.015625	-187500.015625	459.000000	411.000000	1018.000000	1608034532.175499
1115	11084.498047	-221.729294	-187500.015625	-187500.015625	-187500.015625	-187500.015625	-187500.015625	-187500.015625	460.000000	411.000000	1018.000000	1608034532.175501
1116	11117.333008	-215.291992	-187500.015625	-187500.015625	-187500.015625	-187500.015625	-187500.015625	-187500.015625	459.000000	411.000000	1018.000000	1608034532.175502
1117	11162.639648	-182.859619	-187500.015625	-187500.015625	-187500.015625	-187500.015625	-187500.015625	-187500.015625	459.000000	411.000000	1018.000000	1608034532.175505
1118	11161.745117	-166.207565	-187500.015625	-187500.015625	-187500.015625	-187500.015625	-187500.015625	-187500.015625	460.000000	411.000000	1019.000000	1608034532.175507
1119	11112.683594	-189.699249	-187500.015625	-187500.015625	-187500.015625	-187500.015625	-187500.015625	-187500.015625	459.000000	411.000000	1019.000000	1608034532.175508
1120	11078.664062	-223.539795	-187500.015625	-187500.015625	-187500.015625	-187500.015625	-187500.015625	-187500.015625	460.000000	411.000000	1020.000000	1608034532.175510
1121	11104.211914	-225.663208	-187500.015625	-187500.015625	-187500.015625	-187500.015625	-187500.015625	-187500.015625	460.000000	411.000000	1019.000000	1608034532.175512
1122	11152.178711	-189.922760	-187500.015625	-187500.015625	-187500.015625	-187500.015625	-187500.015625	-187500.015625	460.000000	411.000000	1018.000000	1608034532.175513
1123	11156.291992	-168.353333	-187500.015625	-187500.015625	-187500.015625	-187500.015625	-187500.015625	-187500.015625	460.000000	411.000000	1019.000000	1608034532.175515
1124	11108.146484	-194.504868	-187500.015625	-187500.015625	-187500.015625	-187500.015625	-187500.015625	-187500.015625	459.000000	411.000000	1018.000000	1608034532.175516
1125	11079.938477	-224.389160	-187500.015625	-187500.015625	-187500.015625	-187500.015625	-187500.015625	-187500.015625	460.000000	411.000000	1019.000000	1608034532.175518
1126	11113.845703	-220.388199	-187500.015625	-187500.015625	-187500.015625	-187500.015625	-187500.015625	-187500.015625	460.000000	411.000000	1018.000000	1608034532.175520
1127	11162.863281	-189.252213	-187500.015625	-187500.015625	-187500.015625	-187500.015625	-187500.015625	-187500.015625	460.000000	411.000000	1019.000000	1608034532.175521
1128	11157.700195	-179.573914	-187500.015625	-187500.015625	-187500.015625	-187500.015625	-187500.015625	-187500.015625	460.000000	411.000000	1019.000000	1608034532.175523
1129	11110.135742	-200.763367	-187500.015625	-187500.015625	-187500.015625	-187500.015625	-187500.015625	-187500.015625	460.000000	411.000000	1018.000000	1608034532.175525
1130	11074.886719	-229.038315	-187500.015625	-187500.015625	-187500.015625	-187500.015625	-187500.015625	-187500.015625	460.000000	411.000000	1019.000000	1608034532.175526
1131	11105.083984	-223.875061	-187500.015625	-187500.015625	-187500.015625	-187500.015625	-187500.015625	-187500.015625	460.000000	411.000000	1019.000000	1608034532.175528
1132	11149.407227	-197.812927	-187500.015625	-187500.015625	-187500.015625	-187500.015625	-187500.015625	-187500.015625	459.000000	411.000000	1018.000000	1608034532.175530
1133	11148.043945	-186.927628	-187500.015625	-187500.015625	-187500.015625	-187500.015625	-187500.015625	-187500.015625	460.000000	411.000000	1019.000000	1608034532.175531
1134	11103.988281	-205.658386	-187500.015625	-187500.015625	-187500.015625	-187500.015625	-187500.015625	-187500.015625	460.000000	411.000000	1019.000000	1608034532.175533
1135	11072.226562	-235.006226	-187500.015625	-187500.015625	-187500.015625	-187500.015625	-187500.015625	-187500.015625	460.000000	411.000000	1017.000000	1608034532.175534
1136	11102.177734	-232.480484	-187500.015625	-187500.015625	-187500.015625	-187500.015625	-187500.015625	-187500.015625	460.000000	411.000000	1018.000000	1608034532.175536
1137	11154.436523	-193.387283	-187500.015625	-187500.015625	-187500.015625	-187500.015625	-187500.015625	-187500.015625	460.000000	411.000000	1018.000000	1608034532.175538
1138	11155.286133	-175.461182	-187500.015625	-187500.015625	-187500.015625	-187500.015625	-187500.015625	-187500.015625	460.000000	411.000000	1019.000000	1608034532.175539
1139	11109.710938	-197.701172	-187500.015625	-187500.015625	-187500.015625	-187500.015625	-187500.015625	-187500.015625	459.000000	411.000000	1019.000000	1608034532.175541
1140	11080.004883	-222.980988	-187500.015625	-187500.015625	-187500.015625	-187500.015625	-187500.015625	-187500.015625	460.000000	411.000000	1019.000000	1608034532.175543
1141	11106.670898	-221.617538	-187500.015625	-187500.015625	-187500.015625	-187500.015625	-187500.015625	-187500.015625	460.000000	411.000000	1018.000000	1608034532.175545
1142	11150.234375	-193.990784	-187500.015625	-187500.015625	-187500.015625	-187500.015625	-187500.015625	-187500.015625	460.000000	411.000000	1018.000000	1608034532.175547
1143	11147.820312	-179.484497	-187500.015625	-187500.015625	-187500.015625	-187500.015625	-187500.015625	-187500.015625	459.000000	412.000000	1018.000000	1608034532.175549
1144	11105.754883	-196.091843	-187500.015625	-187500.015625	-187500.015625	-187500.015625	-187500.015625	-187500.015625	460.000000	411.000000	1019.000000	1608034532.175551
1145	11072.628906	-227.406647	-187500.015625	-187500.015625	-187500.015625	-187500.015625	-187500.015625	-187500.015625	460.000000	411.000000	1019.000000	1608034532.175552
1146	11100.278320	-228.747742	-187500.015625	-187500.015625	-187500.015625	-187500.015625	-187500.015625	-187500.015625	460.000000	411.000000	1019.000000	1608034532.175554
1147	11160.024414	-183.016083	-187500.015625	-187500.015625	-187500.015625	-187500.015625	-187500.015625	-187500.015625	460.000000	411.000000	1018.000000	1608034532.175555
1148	11165.969727	-164.307663	-187500.015625	-187500.015625	-187500.015625	-187500.015625	-187500.015625	-187500.015625	459.000000	412.000000	1019.000000	1608034532.175557
1149	11120.708008	-189.967468	-187500.015625	-187500.015625	-187500.015625	-187500.015625	-187500.015625	-187500.015625	460.000000	411.000000	1018.000000	1608034532.175559
1150	11083.447266	-223.942123	-187500.015625	-187500.015625	-187500.015625	-187500.015625	-187500.015625	-187500.015625	460.000000	411.000000	1019.000000	1608034532.175560
1151	11105.262695	-229.641815	-187500.015625	-187500.015625	-187500.015625	-187500.015625	-187500.015625	-187500.015625	460.000000	411.000000	1018.000000	1608034532.175562
1152	11155.576172	-196.941208	-187500.015625	-187500.015625	-187500.015625	-187500.015625	-187500.015625	-187500.015625	460.000000	411.000000	1019.000000	1608034532.175564
1153	11163.935547	-170.387344	-187500.015625	-187500.015625	-187500.015625	-187500.015625	-187500.015625	-187500.015625	460.000000	411.000000	1018.000000	1608034532.175565
1154	11119.835938	-188.983994	-187500.015625	-187500.015625	-187500.015625	-187500.015625	-187500.015625	-187500.015625	460.000000	411.000000	1019.000000	1608034532.175567
1155	11079.826172	-224.344452	-187500.015625	-187500.015625	-187500.015625	-187500.015625	-187500.015625	-187500.015625	460.000000	411.000000	1019.000000	1608034532.175569
1156	11100.725586	-226.959610	-187500.015625	-187500.015625	-187500.015625	-187500.015625	-187500.015625	-187500.015625	460.000000	411.000000	1018.000000	1608034532.175570
1157	11149.742188	-193.588455	-187500.015625	-187500.015625	-187500.015625	-187500.015625	-187500.015625	-187500.015625	460.000000	411.000000	1019.000000	1608034532.175572
1158	11157.610352	-173.427185	-187500.015625	-187500.015625	-187500.015625	-187500.015625	-187500.015625	-187500.015625	460.000000	412.000000	1018.000000	1608034532.175574
1159	11118.249023	-190.682724	-187500.015625	-187500.015625	-187500.015625	-187500.015625	-187500.015625	-187500.015625	460.000000	410.000000	1019.000000	1608034532.175575
1160	11080.720703	-223.763306	-187500.015625	-187500.015625	-187500.015625	-187500.015625	-187500.015625	-187500.015625	460.000000	411.000000	1018.000000	1608034532.175577
1161	11100.568359	-229.530060	-187500.015625	-187500.015625	-187500.015625	-187500.015625	-187500.015625	-187500.015625	460.000000	411.000000	1018.000000	1608034532.175579
1162	11150.770508	-197.075317	-187500.015625	-187500.015625	-187500.015625	-187500.015625	-187500.015625	-187500.015625	460.000000	411.000000	1018.000000	1608034532.175580
1163	11162.103516	-169.828552	-187500.015625	-187500.015625	-187500.015625	-187500.015625	-187500.015625	-187500.015625	460.000000	411.000000	1018.000000	1608034532.175582
1164	11119.478516	-187.754654	-187500.015625	-187500.015625	-187500.015625	-187500.015625	-187500.015625	-187500.015625	459.000000	411.000000	1018.000000	1608034532.175584
1165	11076.987305	-222.757477	-187500.015625	-187500.015625	-187500.015625	-187500.015625	-187500.015625	-187500.015625	460.000000	411.000000	1018.000000	1608034532.175586
1166	11096.209961	-227.920731	-187500.015625	-187500.015625	-187500.015625	-187500.015625	-187500.015625	-187500.015625	459.000000	410.000000	1018.000000	1608034532.175588
1167	11150.525391	-191.263870	-187500.015625	-187500.015625	-187500.015625	-187500.015625	-187500.015625	-187500.015625	460.000000	411.000000	1018.000000	1608034532.175589
1168	11160.203125	-167.213394	-187500.015625	-187500.015625	-187500.015625	-187500.015625	-187500.015625	-187500.015625	460.000000	411.000000	1019.000000	1608034532.175591
1169	11119.053711	-184.513641	-187500.015625	-187500.015625	-187500.015625	-187500.015625	-187500.015625	-187500.015625	460.000000	411.000000	1018.000000	1608034532.175592
1170	11079.893555	-218.980026	-187500.015625	-187500.015625	-187500.015625	-187500.015625	-187500.015625	-187500.015625	460.000000	411.000000	1019.000000	1608034532.175594
1171	11098.668945	-225.685562	-187500.015625	-187500.015625	-187500.015625	-187500.015625	-187500.015625	-187500.015625	460.000000	411.000000	1018.000000	1608034532.175596
1172	11148.088867	-193.163773	-187500.015625	-187500.015625	-187500.015625	-187500.015625	-187500.015625	-187500.015625	460.000000	411.000000	1018.000000	1608034532.175597
1173	11158.168945	-170.432053	-187500.015625	-187500.015625	-187500.015625	-187500.015625	-187500.015625	-187500.015625	459.000000	411.000000	1018.000000	1608034532.175599
1174	11122.742188	-185.430069	-187500.015625	-187500.015625	-187500.015625	-187500.015625	-187500.015625	-187500.015625	460.000000	411.000000	1018.000000	1608034532.175601
1175	11088.096680	-217.460114	-187500.015625	-187500.015625	-187500.015625	-187500.015625	-187500.015625	-187500.015625	460.000000	411.000000	1018.000000	1608034532.175602
1176	11110.448242	-224.165634	-187500.015625	-187500.015625	-187500.015625	-187500.015625	-187500.015625	-187500.015625	460.000000	411.000000	1018.000000	1608034532.175604
1177	11159.778320	-194.862503	-187500.015625	-187500.015625	-187500.015625	-187500.015625	-187500.015625	-187500.015625	460.000000	411.000000	1018.000000	1608034532.175606
1178	11167.847656	-169.940308	-187500.015625	-187500.015625	-187500.015625	-187500.015625	-187500.015625	-187500.015625	459.000000	412.000000	1018.000000	1608034532.175607
1179	11126.675781	-180.110352	-187500.015625	-187500.015625	-187500.015625	-187500.015625	-187500.015625	-187500.015625	460.000000	411.000000	1019.000000	1608034532.175609
1180	11084.855469	-214.442627	-187500.015625	-187500.015625	-187500.015625	-187500.015625	-187500.015625	-187500.015625	460.000000	411.000000	1019.000000	1608034532.175610
1181	11100.122070	-222.712769	-187500.015625	-187500.015625	-187500.015625	-187500.015625	-187500.015625	-187500.015625	460.000000	411.000000	1018.000000	1608034532.175612
1182	11149.698242	-187.598190	-187500.015625	-187500.015625	-187500.015625	-187500.015625	-187500.015625	-187500.015625	460.000000	411.000000	1018.000000	1608034532.175614
1183	11158.326172	-165.984055	-187500.015625	-187500.015625	-187500.015625	-187500.015625	-187500.015625	-187500.015625	460.000000	412.000000	1019.000000	1608034532.175615
1184	11115.321289	-189.140457	-187500.015625	-187500.015625	-187500.015625	-187500.015625	-187500.015625	-187500.015625	460.000000	411.000000	1018.000000	1608034532.175617
1185	11077.099609	-223.495087	-187500.015625	-187500.015625	-187500.015625	-187500.015625	-187500.015625	-187500.015625	460.000000	411.000000	1018.000000	1608034532.175619
1186	11101.015625	-223.338623	-187500.015625	-187500.015625	-187500.015625	-187500.015625	-187500.015625	-187500.015625	460.000000	411.000000	1018.000000	1608034532.175620
1187	11150.546875	-194.817795	-187500.015625	-187500.015625	-187500.015625	-187500.015625	-187500.015625	-187500.015625	460.000000	411.000000	1018.000000	1608034532.175623
1188	11150.726562	-180.199753	-187500.015625	-187500.015625	-187500.015625	-187500.015625	-187500.015625	-187500.015625	459.000000	412.000000	1018.000000	1608034532.175624
1189	11105.172852	-200.562195	-187500.015625	-187500.015625	-187500.015625	-187500.015625	-187500.015625	-187500.015625	460.000000	411.000000	1019.000000	1608034532.175626
1190	11062.414062	-233.374557	-187500.015625	-187500.015625	-187500.015625	-187500.015625	-187500.015625	-187500.015625	459.000000	412.000000	1018.000000	1608034532.175628
1191	11084.900391	-233.799240	-187500.015625	-187500.015625	-187500.015625	-187500.015625	-187500.015625	-187500.015625	460.000000	411.000000	1019.000000	1608034532.175629
1192	11144.199219	-193.253174	-187500.015625	-187500.015625	-187500.015625	-187500.015625	-187500.015625	-187500.015625	460.000000	411.000000	1018.000000	1608034532.175631
1193	11161.120117	-160.753738	-187500.015625	-187500.015625	-187500.015625	-187500.015625	-187500.015625	-187500.015625	459.000000	411.000000	1018.000000	1608034532.175633
1194	11119.948242	-178.970413	-187500.015625	-187500.015625	-187500.015625	-187500.015625	-187500.015625	-187500.015625	460.000000	411.000000	1019.000000	1608034532.175634
1195	11071.600586	-221.818710	-187500.015625	-187500.015625	-187500.015625	-187500.015625	-187500.015625	-187500.015625	460.000000	411.000000	1018.000000	1608034532.175636
1196	11087.202148	-231.519363	-187500.015625	-187500.015625	-187500.015625	-187500.015625	-187500.015625	-187500.015625	460.000000	411.000000	1018.000000	1608034532.175637
1197	11142.187500	-199.355194	-187500.015625	-187500.015625	-187500.015625	-187500.015625	-187500.015625	-187500.015625	459.000000	411.000000	1018.000000	1608034532.175639
1198	11157.096680	-172.220184	-187500.015625	-187500.015625	-187500.015625	-187500.015625	-187500.015625	-187500.015625	460.000000	411.000000	1019.000000	1608034532.175641
1199	11113.443359	-193.879028	-187500.015625	-187500.015625	-187500.015625	-187500.015625	-187500.015625	-187500.015625	460.000000	411.000000	1019.000000	1608034532.175642
1200	11067.398438	-234.738007	-187500.015625	-187500.015625	-187500.015625	-187500.015625	-187500.015625	-187500.015625	460.000000	411.000000	1018.000000	1608034532.175644
1201	11076.965820	-252.440598	-187500.015625	-187500.015625	-187500.015625	-187500.015625	-187500.015625	-187500.015625	460.000000	411.000000	1019.000000	1608034532.175646
1202	11133.314453	-212.475677	-187500.015625	-187500.015625	-187500.015625	-187500.015625	-187500.015625	-187500.015625	460.000000	411.000000	1018.000000	1608034532.175647
1203	11155.509766	-170.588501	-187500.015625	-187500.015625	-187500.015625	-187500.015625	-187500.015625	-187500.015625	460.000000	411.000000	1019.000000	1608034532.654729
1204	11113.957031	-190.839188	-187500.015625	-187500.015625	-187500.015625	-187500.015625	-187500.015625	-187500.015625	460.000000	411.000000	1018.000000	1608034532.654907
1205	11071.175781	-226.244354	-187500.015625	-187500.015625	-187500.015625	-187500.015625	-187500.015625	-187500.015625	460.000000	411.000000	1019.000000	1608034532.654909
1206	11089.728516	-230.245316	-187500.015625	-187500.015625	-187500.015625	-187500.015625	-187500.015625	-187500.015625	460.000000	411.000000	1018.000000	1608034532.654911
1207	11142.478516	-199.422256	-187500.015625	-187500.015625	-187500.015625	-187500.015625	-187500.015625	-187500.015625	460.000000	411.000000	1019.000000	1608034532.654913
1208	11159.443359	-171.192001	-187500.015625	-187500.015625	-187500.015625	-187500.015625	-187500.015625	-187500.015625	460.000000	412.000000	1017.000000	1608034532.654915
1209	11113.935547	-190.794479	-187500.015625	-187500.015625	-187500.015625	-187500.015625	-187500.015625	-187500.015625	460.000000	411.000000	1019.000000	1608034532.654917
1210	11071.712891	-221.550476	-187500.015625	-187500.015625	-187500.015625	-187500.015625	-187500.015625	-187500.015625	460.000000	411.000000	1019.000000	1608034532.654922
1211	11088.051758	-229.083023	-187500.015625	-187500.015625	-187500.015625	-187500.015625	-187500.015625	-187500.015625	460.000000	411.000000	1019.000000	1608034532.654924
1212	11140.198242	-199.109329	-187500.015625	-187500.015625	-187500.015625	-187500.015625	-187500.015625	-187500.015625	459.000000	411.000000	1018.000000	1608034532.654926
1213	11148.088867	-181.071472	-187500.015625	-187500.015625	-187500.015625	-187500.015625	-187500.015625	-187500.015625	460.000000	411.000000	1018.000000	1608034532.654928
1214	11108.034180	-197.723526	-187500.015625	-187500.015625	-187500.015625	-187500.015625	-187500.015625	-187500.015625	459.000000	411.000000	1018.000000	1608034532.654930
1215	11069.052734	-228.680695	-187500.015625	-187500.015625	-187500.015625	-187500.015625	-187500.015625	-187500.015625	459.000000	411.000000	1018.000000	1608034532.654932
1216	11083.849609	-237.576691	-187500.015625	-187500.015625	-187500.015625	-187500.015625	-187500.015625	-187500.015625	460.000000	411.000000	1019.000000	1608034532.654934
1217	11133.247070	-206.954788	-187500.015625	-187500.015625	-187500.015625	-187500.015625	-187500.015625	-187500.015625	460.000000	411.000000	1018.000000	1608034532.654936
1218	11141.382812	-189.386322	-187500.015625	-187500.015625	-187500.015625	-187500.015625	-187500.015625	-187500.015625	460.000000	411.000000	1019.000000	1608034532.654938
1219	11102.848633	-205.189011	-187500.015625	-187500.015625	-187500.015625	-187500.015625	-187500.015625	-187500.015625	460.000000	411.000000	1018.000000	1608034532.654940
1220	11060.514648	-236.526154	-187500.015625	-187500.015625	-187500.015625	-187500.015625	-187500.015625	-187500.015625	460.000000	411.000000	1018.000000	1608034532.654942
1221	11074.373047	-244.393967	-187500.015625	-187500.015625	-187500.015625	-187500.015625	-187500.015625	-187500.015625	460.000000	411.000000	1018.000000	1608034532.654944
1222	11128.330078	-211.715714	-187500.015625	-187500.015625	-187500.015625	-187500.015625	-187500.015625	-187500.015625	460.000000	411.000000	1019.000000	1608034532.654946
1223	11138.723633	-191.465042	-187500.015625	-187500.015625	-187500.015625	-187500.015625	-187500.015625	-187500.015625	459.000000	412.000000	1018.000000	1608034532.654948
1224	11099.003906	-206.105423	-187500.015625	-187500.015625	-187500.015625	-187500.015625	-187500.015625	-187500.015625	460.000000	411.000000	1019.000000	1608034532.654950
1225	11064.917969	-232.726349	-187500.015625	-187500.015625	-187500.015625	-187500.015625	-187500.015625	-187500.015625	460.000000	411.000000	1018.000000	1608034532.654952
1226	11081.078125	-237.867249	-187500.015625	-187500.015625	-187500.015625	-187500.015625	-187500.015625	-187500.015625	460.000000	411.000000	1019.000000	1608034532.654954
1227	11132.822266	-208.698227	-187500.015625	-187500.015625	-187500.015625	-187500.015625	-187500.015625	-187500.015625	460.000000	411.000000	1018.000000	1608034532.654956
1228	11144.154297	-187.374664	-187500.015625	-187500.015625	-187500.015625	-187500.015625	-187500.015625	-187500.015625	460.000000	411.000000	1019.000000	1608034532.654958
1229	11102.893555	-208.139435	-187500.015625	-187500.015625	-187500.015625	-187500.015625	-187500.015625	-187500.015625	460.000000	411.000000	1019.000000	1608034532.654960
1230	11062.503906	-235.095642	-187500.015625	-187500.015625	-187500.015625	-187500.015625	-187500.015625	-187500.015625	460.000000	411.000000	1018.000000	1608034532.654961
1231	11083.738281	-233.329849	-187500.015625	-187500.015625	-187500.015625	-187500.015625	-187500.015625	-187500.015625	460.000000	411.000000	1018.000000	1608034532.654963
1232	11140.712891	-196.672989	-187500.015625	-187500.015625	-187500.015625	-187500.015625	-187500.015625	-187500.015625	460.000000	411.000000	1018.000000	1608034532.654965
1233	11149.094727	-180.244461	-187500.015625	-187500.015625	-187500.015625	-187500.015625	-187500.015625	-187500.015625	459.000000	412.000000	1018.000000	1608034532.654967
1234	11105.798828	-198.416428	-187500.015625	-187500.015625	-187500.015625	-187500.015625	-187500.015625	-187500.015625	460.000000	411.000000	1019.000000	1608034532.654970
1235	11061.676758	-233.866287	-187500.015625	-187500.015625	-187500.015625	-187500.015625	-187500.015625	-187500.015625	460.000000	411.000000	1019.000000	1608034532.654972
1236	11077.389648	-243.611649	-187500.015625	-187500.015625	-187500.015625	-187500.015625	-187500.015625	-187500.015625	460.000000	411.000000	1018.000000	1608034532.654974
1237	11132.799805	-208.519409	-187500.015625	-187500.015625	-187500.015625	-187500.015625	-187500.015625	-187500.015625	460.000000	411.000000	1018.000000	1608034532.654976
1238	11150.525391	-177.696365	-187500.015625	-187500.015625	-187500.015625	-187500.015625	-187500.015625	-187500.015625	460.000000	411.000000	1019.000000	1608034532.654978
1239	11109.129883	-192.582626	-187500.015625	-187500.015625	-187500.015625	-187500.015625	-187500.015625	-187500.015625	460.000000	411.000000	1018.000000	1608034532.654980
1240	11063.308594	-226.244354	-187500.015625	-187500.015625	-187500.015625	-187500.015625	-187500.015625	-187500.015625	460.000000	412.000000	1018.000000	1608034532.654982
1241	11075.377930	-235.721481	-187500.015625	-187500.015625	-187500.015625	-187500.015625	-187500.015625	-187500.015625	460.000000	411.000000	1019.000000	1608034532.654984
1242	11125.088867	-210.464020	-187500.015625	-187500.015625	-187500.015625	-187500.015625	-187500.015625	-187500.015625	460.000000	411.000000	1018.000000	1608034532.654986
1243	11151.106445	-179.506851	-187500.015625	-187500.015625	-187500.015625	-187500.015625	-187500.015625	-187500.015625	459.000000	411.000000	1018.000000	1608034532.654987
1244	11117.489258	-190.302750	-187500.015625	-187500.015625	-187500.015625	-187500.015625	-187500.015625	-187500.015625	460.000000	411.000000	1018.000000	1608034532.654989
1245	11067.175781	-231.429947	-187500.015625	-187500.015625	-187500.015625	-187500.015625	-187500.015625	-187500.015625	460.000000	411.000000	1019.000000	1608034532.654991
1246	11077.836914	-243.455185	-187500.015625	-187500.015625	-187500.015625	-187500.015625	-187500.015625	-187500.015625	460.000000	411.000000	1019.000000	1608034532.654993
1247	11134.632812	-211.358093	-187500.015625	-187500.015625	-187500.015625	-187500.015625	-187500.015625	-187500.015625	460.000000	411.000000	1018.000000	1608034532.654995
1248	11153.877930	-181.764374	-187500.015625	-187500.015625	-187500.015625	-187500.015625	-187500.015625	-187500.015625	460.000000	412.000000	1019.000000	1608034532.655000
1249	11122.182617	-185.206543	-187500.015625	-187500.015625	-187500.015625	-187500.015625	-187500.015625	-187500.015625	460.000000	411.000000	1019.000000	1608034532.655002
1250	11077.770508	-214.800262	-187500.015625	-187500.015625	-187500.015625	-187500.015625	-187500.015625	-187500.015625	460.000000	411.000000	1019.000000	1608034532.655004
1251	11083.291016	-230.334717	-187500.015625	-187500.015625	-187500.015625	-187500.015625	-187500.015625	-187500.015625	460.000000	412.000000	1018.000000	1608034532.655006
1252	11129.894531	-209.793472	-187500.015625	-187500.015625	-187500.015625	-187500.015625	-187500.015625	-187500.015625	460.000000	411.000000	1018.000000	1608034532.655008
1253	11150.905273	-182.479630	-187500.015625	-187500.015625	-187500.015625	-187500.015625	-187500.015625	-187500.015625	459.000000	412.000000	1018.000000	1608034532.655010
1254	11119.165039	-188.626358	-187500.015625	-187500.015625	-187500.015625	-187500.015625	-187500.015625	-187500.015625	460.000000	411.000000	1019.000000	1608034532.655012
1255	11084.430664	-208.027679	-187500.015625	-187500.015625	-187500.015625	-187500.015625	-187500.015625	-187500.015625	460.000000	411.000000	1019.000000	1608034532.655014
1256	11100.122070	-214.934372	-187500.015625	-187500.015625	-187500.015625	-187500.015625	-187500.015625	-187500.015625	460.000000	411.000000	1018.000000	1608034532.655016
1257	11144.713867	-195.622467	-187500.015625	-187500.015625	-187500.015625	-187500.015625	-187500.015625	-187500.015625	460.000000	411.000000	1018.000000	1608034532.655019
1258	11164.047852	-170.163818	-187500.015625	-187500.015625	-187500.015625	-187500.015625	-187500.015625	-187500.015625	460.000000	411.000000	1018.000000	1608034532.655021
1259	11132.598633	-180.289169	-187500.015625	-187500.015625	-187500.015625	-187500.015625	-187500.015625	-187500.015625	460.000000	411.000000	1019.000000	1608034532.655023
1260	11085.883789	-218.018906	-187500.015625	-187500.015625	-187500.015625	-187500.015625	-187500.015625	-187500.015625	460.000000	411.000000	1018.000000	1608034532.655025
1261	11093.081055	-229.194778	-187500.015625	-187500.015625	-187500.015625	-187500.015625	-187500.015625	-187500.015625	460.000000	411.000000	1018.000000	1608034532.655027
1262	11146.545898	-200.137512	-187500.015625	-187500.015625	-187500.015625	-187500.015625	-187500.015625	-187500.015625	460.000000	411.000000	1019.000000	1608034532.655061
1263	11168.205078	-169.202698	-187500.015625	-187500.015625	-187500.015625	-187500.015625	-187500.015625	-187500.015625	460.000000	411.000000	1018.000000	1608034532.655064
1264	11138.745117	-173.896561	-187500.015625	-187500.015625	-187500.015625	-187500.015625	-187500.015625	-187500.015625	460.000000	411.000000	1019.000000	1608034532.655066
1265	11082.642578	-216.811920	-187500.015625	-187500.015625	-187500.015625	-187500.015625	-187500.015625	-187500.015625	460.000000	411.000000	1018.000000	1608034532.655068
1266	11083.178711	-232.882812	-187500.015625	-187500.015625	-187500.015625	-187500.015625	-187500.015625	-187500.015625	460.000000	411.000000	1018.000000	1608034532.655070
1267	11144.646484	-193.722565	-187500.015625	-187500.015625	-187500.015625	-187500.015625	-187500.015625	-187500.015625	459.000000	411.000000	1019.000000	1608034532.655073
1268	11167.110352	-163.793579	-187500.015625	-187500.015625	-187500.015625	-187500.015625	-187500.015625	-187500.015625	460.000000	411.000000	1018.000000	1608034532.655075
1269	11131.391602	-175.483536	-187500.015625	-187500.015625	-187500.015625	-187500.015625	-187500.015625	-187500.015625	460.000000	411.000000	1018.000000	1608034532.655077
1270	11081.905273	-210.575775	-187500.015625	-187500.015625	-187500.015625	-187500.015625	-187500.015625	-187500.015625	460.000000	411.000000	1018.000000	1608034532.655079
1271	11089.728516	-220.388199	-187500.015625	-187500.015625	-187500.015625	-187500.015625	-187500.015625	-187500.015625	460.000000	411.000000	1019.000000	1608034532.655082
1272	11145.496094	-191.599152	-187500.015625	-187500.015625	-187500.015625	-187500.015625	-187500.015625	-187500.015625	460.000000	411.000000	1018.000000	1608034532.655084
1273	11164.897461	-168.107468	-187500.015625	-187500.015625	-187500.015625	-187500.015625	-187500.015625	-187500.015625	460.000000	411.000000	1019.000000	1608034532.655086
1274	11130.989258	-177.897522	-187500.015625	-187500.015625	-187500.015625	-187500.015625	-187500.015625	-187500.015625	460.000000	411.000000	1018.000000	1608034532.655088
1275	11082.083984	-213.101517	-187500.015625	-187500.015625	-187500.015625	-187500.015625	-187500.015625	-187500.015625	460.000000	411.000000	1019.000000	1608034532.655090
1276	11090.354492	-223.204514	-187500.015625	-187500.015625	-187500.015625	-187500.015625	-187500.015625	-187500.015625	460.000000	412.000000	1019.000000	1608034532.655092
1277	11142.657227	-196.158905	-187500.015625	-187500.015625	-187500.015625	-187500.015625	-187500.015625	-187500.015625	460.000000	411.000000	1019.000000	1608034532.655094
1278	11166.550781	-168.845078	-187500.015625	-187500.015625	-187500.015625	-187500.015625	-187500.015625	-187500.015625	460.000000	412.000000	1019.000000	1608034532.655096
1279	11130.922852	-183.574875	-187500.015625	-187500.015625	-187500.015625	-187500.015625	-187500.015625	-187500.015625	460.000000	412.000000	1018.000000	1608034532.655115
1280	11091.627930	-211.671005	-187500.015625	-187500.015625	-187500.015625	-187500.015625	-187500.015625	-187500.015625	460.000000	411.000000	1018.000000	1608034532.655118
1281	11096.322266	-225.618500	-187500.015625	-187500.015625	-187500.015625	-187500.015625	-187500.015625	-187500.015625	460.000000	412.000000	1018.000000	1608034532.655120
1282	11145.652344	-202.082108	-187500.015625	-187500.015625	-187500.015625	-187500.015625	-187500.015625	-187500.015625	460.000000	410.000000	1019.000000	1608034532.655122
1283	11170.931641	-171.415527	-187500.015625	-187500.015625	-187500.015625	-187500.015625	-187500.015625	-187500.015625	460.000000	411.000000	1018.000000	1608034532.655124
1284	11143.170898	-170.588501	-187500.015625	-187500.015625	-187500.015625	-187500.015625	-187500.015625	-187500.015625	459.000000	411.000000	1018.000000	1608034532.655126
1285	11095.382812	-200.964523	-187500.015625	-187500.015625	-187500.015625	-187500.015625	-187500.015625	-187500.015625	460.000000	411.000000	1018.000000	1608034532.655128
1286	11094.690430	-217.728333	-187500.015625	-187500.015625	-187500.015625	-187500.015625	-187500.015625	-187500.015625	460.000000	411.000000	1018.000000	1608034532.655130
1287	11148.423828	-189.185165	-187500.015625	-187500.015625	-187500.015625	-187500.015625	-187500.015625	-187500.015625	460.000000	411.000000	1018.000000	1608034532.655132
1288	11171.871094	-164.330017	-187500.015625	-187500.015625	-187500.015625	-187500.015625	-187500.015625	-187500.015625	460.000000	411.000000	1018.000000	1608034532.655133
1289	11135.661133	-179.618607	-187500.015625	-187500.015625	-187500.015625	-187500.015625	-187500.015625	-187500.015625	460.000000	411.000000	1018.000000	1608034532.655135
1290	11087.895508	-213.369751	-187500.015625	-187500.015625	-187500.015625	-187500.015625	-187500.015625	-187500.015625	460.000000	411.000000	1018.000000	1608034532.655137
1291	11090.711914	-228.814804	-187500.015625	-187500.015625	-187500.015625	-187500.015625	-187500.015625	-187500.015625	460.000000	411.000000	1018.000000	1608034532.655139
1292	11143.215820	-203.624390	-187500.015625	-187500.015625	-187500.015625	-187500.015625	-187500.015625	-187500.015625	460.000000	410.000000	1018.000000	1608034532.655141
1293	11170.619141	-169.180344	-187500.015625	-187500.015625	-187500.015625	-187500.015625	-187500.015625	-187500.015625	460.000000	412.000000	1018.000000	1608034532.655143
1294	11140.667969	-172.309586	-187500.015625	-187500.015625	-187500.015625	-187500.015625	-187500.015625	-187500.015625	460.000000	411.000000	1019.000000	1608034532.655145
1295	11091.896484	-203.937302	-187500.015625	-187500.015625	-187500.015625	-187500.015625	-187500.015625	-187500.015625	460.000000	411.000000	1019.000000	1608034532.655147
1296	11091.740234	-221.595184	-187500.015625	-187500.015625	-187500.015625	-187500.015625	-187500.015625	-187500.015625	460.000000	411.000000	1018.000000	1608034532.655149
1297	11145.227539	-193.923721	-187500.015625	-187500.015625	-187500.015625	-187500.015625	-187500.015625	-187500.015625	460.000000	411.000000	1019.000000	1608034532.655151
1298	11174.486328	-158.071533	-187500.015625	-187500.015625	-187500.015625	-187500.015625	-187500.015625	-187500.015625	460.000000	411.000000	1018.000000	1608034532.655154
1299	11138.701172	-169.940308	-187500.015625	-187500.015625	-187500.015625	-187500.015625	-187500.015625	-187500.015625	459.000000	412.000000	1018.000000	1608034532.655156
1300	11085.727539	-208.787643	-187500.015625	-187500.015625	-187500.015625	-187500.015625	-187500.015625	-187500.015625	460.000000	411.000000	1019.000000	1608034532.655158
1301	11085.414062	-225.529099	-187500.015625	-187500.015625	-187500.015625	-187500.015625	-187500.015625	-187500.015625	460.000000	412.000000	1018.000000	1608034532.655160
1302	11140.578125	-198.639938	-187500.015625	-187500.015625	-187500.015625	-187500.015625	-187500.015625	-187500.015625	460.000000	411.000000	1019.000000	1608034532.655162
1303	11167.065430	-172.041367	-187500.015625	-187500.015625	-187500.015625	-187500.015625	-187500.015625	-187500.015625	460.000000	411.000000	1019.000000	1608034532.655165
1304	11139.952148	-175.729416	-187500.015625	-187500.015625	-187500.015625	-187500.015625	-187500.015625	-187500.015625	460.000000	410.000000	1019.000000	1608034532.655167
1305	11094.265625	-205.323120	-187500.015625	-187500.015625	-187500.015625	-187500.015625	-187500.015625	-187500.015625	460.000000	411.000000	1018.000000	1608034532.655169
1306	11088.431641	-225.283218	-187500.015625	-187500.015625	-187500.015625	-187500.015625	-187500.015625	-187500.015625	460.000000	411.000000	1018.000000	1608034532.655171
1307	11138.276367	-202.104462	-187500.015625	-187500.015625	-187500.015625	-187500.015625	-187500.015625	-187500.015625	460.000000	410.000000	1018.000000	1608034532.655173
1308	11164.002930	-171.862564	-187500.015625	-187500.015625	-187500.015625	-187500.015625	-187500.015625	-187500.015625	460.000000	412.000000	1018.000000	1608034532.655175
1309	11136.711914	-177.718719	-187500.015625	-187500.015625	-187500.015625	-187500.015625	-187500.015625	-187500.015625	460.000000	411.000000	1019.000000	1608034532.655177
1310	11087.761719	-212.766251	-187500.015625	-187500.015625	-187500.015625	-187500.015625	-187500.015625	-187500.015625	460.000000	411.000000	1018.000000	1608034532.655179
1311	11093.684570	-218.287125	-187500.015625	-187500.015625	-187500.015625	-187500.015625	-187500.015625	-187500.015625	460.000000	412.000000	1018.000000	1608034532.655181
1312	11148.692383	-189.788651	-187500.015625	-187500.015625	-187500.015625	-187500.015625	-187500.015625	-187500.015625	460.000000	410.000000	1019.000000	1608034532.655183
1313	11174.486328	-161.960739	-187500.015625	-187500.015625	-187500.015625	-187500.015625	-187500.015625	-187500.015625	459.000000	412.000000	1018.000000	1608034532.655185
1314	11145.160156	-168.286285	-187500.015625	-187500.015625	-187500.015625	-187500.015625	-187500.015625	-187500.015625	460.000000	411.000000	1019.000000	1608034532.655187
1315	11093.081055	-207.044205	-187500.015625	-187500.015625	-187500.015625	-187500.015625	-187500.015625	-187500.015625	460.000000	411.000000	1019.000000	1608034532.655189
1316	11090.287109	-223.159805	-187500.015625	-187500.015625	-187500.015625	-187500.015625	-187500.015625	-187500.015625	460.000000	411.000000	1018.000000	1608034532.655191
1317	11139.617188	-198.639938	-187500.015625	-187500.015625	-187500.015625	-187500.015625	-187500.015625	-187500.015625	460.000000	411.000000	1019.000000	1608034532.655193
1318	11168.786133	-166.431076	-187500.015625	-187500.015625	-187500.015625	-187500.015625	-187500.015625	-187500.015625	460.000000	411.000000	1019.000000	1608034532.655195
1319	11137.940430	-172.577820	-187500.015625	-187500.015625	-187500.015625	-187500.015625	-187500.015625	-187500.015625	460.000000	411.000000	1019.000000	1608034532.655197
1320	11088.632812	-202.797363	-187500.015625	-187500.015625	-187500.015625	-187500.015625	-187500.015625	-187500.015625	460.000000	411.000000	1019.000000	1608034532.655199
1321	11079.312500	-227.227829	-187500.015625	-187500.015625	-187500.015625	-187500.015625	-187500.015625	-187500.015625	460.000000	412.000000	1017.000000	1608034532.655201
1322	11131.257812	-202.663254	-187500.015625	-187500.015625	-187500.015625	-187500.015625	-187500.015625	-187500.015625	460.000000	411.000000	1018.000000	1608034532.655203
1323	11164.986328	-164.821762	-187500.015625	-187500.015625	-187500.015625	-187500.015625	-187500.015625	-187500.015625	460.000000	411.000000	1019.000000	1608034533.134105
1324	11137.717773	-168.509796	-187500.015625	-187500.015625	-187500.015625	-187500.015625	-187500.015625	-187500.015625	460.000000	411.000000	1018.000000	1608034533.134240
1325	11091.471680	-199.176392	-187500.015625	-187500.015625	-187500.015625	-187500.015625	-187500.015625	-187500.015625	460.000000	410.000000	1019.000000	1608034533.134243
1326	11081.502930	-226.758438	-187500.015625	-187500.015625	-187500.015625	-187500.015625	-187500.015625	-187500.015625	460.000000	411.000000	1018.000000	1608034533.134245
1327	11136.510742	-201.456268	-187500.015625	-187500.015625	-187500.015625	-187500.015625	-187500.015625	-187500.015625	460.000000	410.000000	1019.000000	1608034533.134269
1328	11169.836914	-164.441772	-187500.015625	-187500.015625	-187500.015625	-187500.015625	-187500.015625	-187500.015625	460.000000	411.000000	1019.000000	1608034533.134270
1329	11140.690430	-169.739136	-187500.015625	-187500.015625	-187500.015625	-187500.015625	-187500.015625	-187500.015625	459.000000	411.000000	1018.000000	1608034533.134272
1330	11089.326172	-205.680740	-187500.015625	-187500.015625	-187500.015625	-187500.015625	-187500.015625	-187500.015625	460.000000	411.000000	1019.000000	1608034533.134274
1331	11088.565430	-219.896454	-187500.015625	-187500.015625	-187500.015625	-187500.015625	-187500.015625	-187500.015625	460.000000	411.000000	1019.000000	1608034533.134276
1332	11131.995117	-209.212326	-187500.015625	-187500.015625	-187500.015625	-187500.015625	-187500.015625	-187500.015625	460.000000	410.000000	1019.000000	1608034533.134277
1333	11154.972656	-185.810043	-187500.015625	-187500.015625	-187500.015625	-187500.015625	-187500.015625	-187500.015625	460.000000	411.000000	1019.000000	1608034533.134279
1334	11135.929688	-178.299866	-187500.015625	-187500.015625	-187500.015625	-187500.015625	-187500.015625	-187500.015625	460.000000	411.000000	1018.000000	1608034533.134280
1335	11091.896484	-204.652557	-187500.015625	-187500.015625	-187500.015625	-187500.015625	-187500.015625	-187500.015625	460.000000	411.000000	1018.000000	1608034533.134282
1336	11088.006836	-224.612671	-187500.015625	-187500.015625	-187500.015625	-187500.015625	-187500.015625	-187500.015625	460.000000	411.000000	1018.000000	1608034533.134286
1337	11137.337891	-206.843033	-187500.015625	-187500.015625	-187500.015625	-187500.015625	-187500.015625	-187500.015625	460.000000	411.000000	1018.000000	1608034533.134288
1338	11171.714844	-173.270721	-187500.015625	-187500.015625	-187500.015625	-187500.015625	-187500.015625	-187500.015625	460.000000	411.000000	1019.000000	1608034533.134290
1339	11145.093750	-175.014160	-187500.015625	-187500.015625	-187500.015625	-187500.015625	-187500.015625	-187500.015625	460.000000	411.000000	1018.000000	1608034533.134292
1340	11095.628906	-207.692398	-187500.015625	-187500.015625	-187500.015625	-187500.015625	-187500.015625	-187500.015625	460.000000	411.000000	1018.000000	1608034533.134293
1341	11087.649414	-227.697220	-187500.015625	-187500.015625	-187500.015625	-187500.015625	-187500.015625	-187500.015625	460.000000	411.000000	1019.000000	1608034533.134295
1342	11138.365234	-202.439743	-187500.015625	-187500.015625	-187500.015625	-187500.015625	-187500.015625	-187500.015625	460.000000	411.000000	1018.000000	1608034533.134297
1343	11169.859375	-167.280457	-187500.015625	-187500.015625	-187500.015625	-187500.015625	-187500.015625	-187500.015625	460.000000	411.000000	1019.000000	1608034533.134298
1344	11142.456055	-174.991806	-187500.015625	-187500.015625	-187500.015625	-187500.015625	-187500.015625	-187500.015625	459.000000	411.000000	1018.000000	1608034533.134300
1345	11089.281250	-213.548553	-187500.015625	-187500.015625	-187500.015625	-187500.015625	-187500.015625	-187500.015625	460.000000	411.000000	1018.000000	1608034533.134302
1346	11087.582031	-227.361938	-187500.015625	-187500.015625	-187500.015625	-187500.015625	-187500.015625	-187500.015625	460.000000	411.000000	1019.000000	1608034533.134303
1347	11139.594727	-202.059769	-187500.015625	-187500.015625	-187500.015625	-187500.015625	-187500.015625	-187500.015625	460.000000	410.000000	1019.000000	1608034533.134305
1348	11167.445312	-174.164780	-187500.015625	-187500.015625	-187500.015625	-187500.015625	-187500.015625	-187500.015625	460.000000	411.000000	1019.000000	1608034533.134306
1349	11140.623047	-176.735229	-187500.015625	-187500.015625	-187500.015625	-187500.015625	-187500.015625	-187500.015625	460.000000	411.000000	1016.000000	1608034533.134308
1350	11093.528320	-205.703094	-187500.015625	-187500.015625	-187500.015625	-187500.015625	-187500.015625	-187500.015625	460.000000	410.000000	1019.000000	1608034533.134312
1351	11082.709961	-229.977097	-187500.015625	-187500.015625	-187500.015625	-187500.015625	-187500.015625	-187500.015625	460.000000	411.000000	1018.000000	1608034533.134313
1352	11130.900391	-212.676834	-187500.015625	-187500.015625	-187500.015625	-187500.015625	-187500.015625	-187500.015625	460.000000	411.000000	1018.000000	1608034533.134315
1353	11167.400391	-178.568085	-187500.015625	-187500.015625	-187500.015625	-187500.015625	-187500.015625	-187500.015625	460.000000	411.000000	1019.000000	1608034533.134317
1354	11144.221680	-175.237671	-187500.015625	-187500.015625	-187500.015625	-187500.015625	-187500.015625	-187500.015625	460.000000	411.000000	1018.000000	1608034533.134319
1355	11094.534180	-208.675873	-187500.015625	-187500.015625	-187500.015625	-187500.015625	-187500.015625	-187500.015625	460.000000	411.000000	1020.000000	1608034533.134320
1356	11077.970703	-242.024673	-187500.015625	-187500.015625	-187500.015625	-187500.015625	-187500.015625	-187500.015625	460.000000	411.000000	1019.000000	1608034533.134322
1357	11127.279297	-218.175369	-187500.015625	-187500.015625	-187500.015625	-187500.015625	-187500.015625	-187500.015625	460.000000	411.000000	1018.000000	1608034533.134323
1358	11161.566406	-181.406754	-187500.015625	-187500.015625	-187500.015625	-187500.015625	-187500.015625	-187500.015625	460.000000	411.000000	1019.000000	1608034533.134325
1359	11137.985352	-182.300827	-187500.015625	-187500.015625	-187500.015625	-187500.015625	-187500.015625	-187500.015625	460.000000	411.000000	1019.000000	1608034533.134327
1360	11085.928711	-215.627274	-187500.015625	-187500.015625	-187500.015625	-187500.015625	-187500.015625	-187500.015625	460.000000	411.000000	1019.000000	1608034533.134328
1361	11075.155273	-238.403702	-187500.015625	-187500.015625	-187500.015625	-187500.015625	-187500.015625	-187500.015625	460.000000	411.000000	1018.000000	1608034533.134330
1362	11123.814453	-217.169540	-187500.015625	-187500.015625	-187500.015625	-187500.015625	-187500.015625	-187500.015625	460.000000	411.000000	1019.000000	1608034533.134331
1363	11155.553711	-188.022873	-187500.015625	-187500.015625	-187500.015625	-187500.015625	-187500.015625	-187500.015625	460.000000	411.000000	1018.000000	1608034533.134333
1364	11130.408203	-189.587494	-187500.015625	-187500.015625	-187500.015625	-187500.015625	-187500.015625	-187500.015625	460.000000	411.000000	1019.000000	1608034533.134335
1365	11077.434570	-223.293915	-187500.015625	-187500.015625	-187500.015625	-187500.015625	-187500.015625	-187500.015625	460.000000	411.000000	1019.000000	1608034533.134337
1366	11065.811523	-248.685501	-187500.015625	-187500.015625	-187500.015625	-187500.015625	-187500.015625	-187500.015625	460.000000	411.000000	1018.000000	1608034533.134338
1367	11116.594727	-223.383331	-187500.015625	-187500.015625	-187500.015625	-187500.015625	-187500.015625	-187500.015625	460.000000	411.000000	1019.000000	1608034533.134340
1368	11155.151367	-183.910141	-187500.015625	-187500.015625	-187500.015625	-187500.015625	-187500.015625	-187500.015625	460.000000	412.000000	1018.000000	1608034533.134342
1369	11135.415039	-176.265854	-187500.015625	-187500.015625	-187500.015625	-187500.015625	-187500.015625	-187500.015625	460.000000	411.000000	1018.000000	1608034533.134343
1370	11079.848633	-211.693359	-187500.015625	-187500.015625	-187500.015625	-187500.015625	-187500.015625	-187500.015625	460.000000	411.000000	1018.000000	1608034533.134345
1371	11068.918945	-234.894470	-187500.015625	-187500.015625	-187500.015625	-187500.015625	-187500.015625	-187500.015625	460.000000	411.000000	1018.000000	1608034533.134346
1372	11119.948242	-210.799301	-187500.015625	-187500.015625	-187500.015625	-187500.015625	-187500.015625	-187500.015625	460.000000	410.000000	1019.000000	1608034533.134351
1373	11161.387695	-174.768280	-187500.015625	-187500.015625	-187500.015625	-187500.015625	-187500.015625	-187500.015625	459.000000	411.000000	1019.000000	1608034533.134356
1374	11140.175781	-174.500061	-187500.015625	-187500.015625	-187500.015625	-187500.015625	-187500.015625	-187500.015625	460.000000	411.000000	1018.000000	1608034533.134357
1375	11086.621094	-208.228851	-187500.015625	-187500.015625	-187500.015625	-187500.015625	-187500.015625	-187500.015625	460.000000	411.000000	1019.000000	1608034533.134359
1376	11072.673828	-231.832291	-187500.015625	-187500.015625	-187500.015625	-187500.015625	-187500.015625	-187500.015625	460.000000	412.000000	1018.000000	1608034533.134361
1377	11115.656250	-215.493164	-187500.015625	-187500.015625	-187500.015625	-187500.015625	-187500.015625	-187500.015625	460.000000	411.000000	1018.000000	1608034533.134362
1378	11150.591797	-183.485458	-187500.015625	-187500.015625	-187500.015625	-187500.015625	-187500.015625	-187500.015625	460.000000	411.000000	1019.000000	1608034533.134365
1379	11130.296875	-181.205582	-187500.015625	-187500.015625	-187500.015625	-187500.015625	-187500.015625	-187500.015625	459.000000	411.000000	1018.000000	1608034533.134367
1380	11077.389648	-215.470810	-187500.015625	-187500.015625	-187500.015625	-187500.015625	-187500.015625	-187500.015625	460.000000	411.000000	1019.000000	1608034533.134368
1381	11067.979492	-234.849777	-187500.015625	-187500.015625	-187500.015625	-187500.015625	-187500.015625	-187500.015625	460.000000	411.000000	1019.000000	1608034533.134370
1382	11113.309570	-218.018906	-187500.015625	-187500.015625	-187500.015625	-187500.015625	-187500.015625	-187500.015625	460.000000	411.000000	1017.000000	1608034533.134372
1383	11148.826172	-185.318314	-187500.015625	-187500.015625	-187500.015625	-187500.015625	-187500.015625	-187500.015625	460.000000	411.000000	1019.000000	1608034533.134374
1384	11130.542969	-182.412582	-187500.015625	-187500.015625	-187500.015625	-187500.015625	-187500.015625	-187500.015625	460.000000	411.000000	1019.000000	1608034533.134376
1385	11079.021484	-215.716675	-187500.015625	-187500.015625	-187500.015625	-187500.015625	-187500.015625	-187500.015625	460.000000	411.000000	1018.000000	1608034533.134378
1386	11062.458984	-243.030502	-187500.015625	-187500.015625	-187500.015625	-187500.015625	-187500.015625	-187500.015625	460.000000	411.000000	1019.000000	1608034533.134380
1387	11104.078125	-233.083984	-187500.015625	-187500.015625	-187500.015625	-187500.015625	-187500.015625	-187500.015625	460.000000	411.000000	1019.000000	1608034533.134381
1388	11139.528320	-202.640915	-187500.015625	-187500.015625	-187500.015625	-187500.015625	-187500.015625	-187500.015625	460.000000	411.000000	1018.000000	1608034533.134383
1389	11122.294922	-199.198746	-187500.015625	-187500.015625	-187500.015625	-187500.015625	-187500.015625	-187500.015625	460.000000	411.000000	1019.000000	1608034533.134385
1390	11075.825195	-227.786621	-187500.015625	-187500.015625	-187500.015625	-187500.015625	-187500.015625	-187500.015625	460.000000	411.000000	1018.000000	1608034533.134386
1391	11068.001953	-240.929443	-187500.015625	-187500.015625	-187500.015625	-187500.015625	-187500.015625	-187500.015625	460.000000	411.000000	1019.000000	1608034533.134388
1392	11113.957031	-221.774002	-187500.015625	-187500.015625	-187500.015625	-187500.015625	-187500.015625	-187500.015625	460.000000	411.000000	1019.000000	1608034533.134390
1393	11154.906250	-183.597229	-187500.015625	-187500.015625	-187500.015625	-187500.015625	-187500.015625	-187500.015625	460.000000	411.000000	1018.000000	1608034533.134391
1394	11133.135742	-181.585571	-187500.015625	-187500.015625	-187500.015625	-187500.015625	-187500.015625	-187500.015625	460.000000	411.000000	1019.000000	1608034533.134393
1395	11083.201172	-213.794434	-187500.015625	-187500.015625	-187500.015625	-187500.015625	-187500.015625	-187500.015625	460.000000	411.000000	1018.000000	1608034533.134395
1396	11069.723633	-242.538773	-187500.015625	-187500.015625	-187500.015625	-187500.015625	-187500.015625	-187500.015625	460.000000	411.000000	1018.000000	1608034533.134397
1397	11120.059570	-218.823578	-187500.015625	-187500.015625	-187500.015625	-187500.015625	-187500.015625	-187500.015625	460.000000	410.000000	1019.000000	1608034533.134401
1398	11163.332031	-176.779938	-187500.015625	-187500.015625	-187500.015625	-187500.015625	-187500.015625	-187500.015625	460.000000	411.000000	1018.000000	1608034533.134405
1399	11144.199219	-175.930573	-187500.015625	-187500.015625	-187500.015625	-187500.015625	-187500.015625	-187500.015625	460.000000	411.000000	1019.000000	1608034533.134406
1400	11094.421875	-208.117081	-187500.015625	-187500.015625	-187500.015625	-187500.015625	-187500.015625	-187500.015625	460.000000	411.000000	1019.000000	1608034533.134408
1401	11082.352539	-230.155899	-187500.015625	-187500.015625	-187500.015625	-187500.015625	-187500.015625	-187500.015625	460.000000	411.000000	1018.000000	1608034533.134410
1402	11130.363281	-207.223022	-187500.015625	-187500.015625	-187500.015625	-187500.015625	-187500.015625	-187500.015625	460.000000	410.000000	1019.000000	1608034533.134412
1403	11167.668945	-172.242538	-187500.015625	-187500.015625	-187500.015625	-187500.015625	-187500.015625	-187500.015625	460.000000	411.000000	1017.000000	1608034533.134415
1404	11153.118164	-167.325150	-187500.015625	-187500.015625	-187500.015625	-187500.015625	-187500.015625	-187500.015625	460.000000	411.000000	1017.000000	1608034533.134416
1405	11105.418945	-196.516525	-187500.015625	-187500.015625	-187500.015625	-187500.015625	-187500.015625	-187500.015625	459.000000	411.000000	1019.000000	1608034533.134418
1406	11086.666016	-224.009171	-187500.015625	-187500.015625	-187500.015625	-187500.015625	-187500.015625	-187500.015625	460.000000	412.000000	1018.000000	1608034533.134420
1407	11124.350586	-215.493164	-187500.015625	-187500.015625	-187500.015625	-187500.015625	-187500.015625	-187500.015625	460.000000	411.000000	1019.000000	1608034533.134422
1408	11168.272461	-177.986938	-187500.015625	-187500.015625	-187500.015625	-187500.015625	-187500.015625	-187500.015625	460.000000	411.000000	1019.000000	1608034533.134423
1409	11149.362305	-173.605988	-187500.015625	-187500.015625	-187500.015625	-187500.015625	-187500.015625	-187500.015625	460.000000	411.000000	1018.000000	1608034533.134425
1410	11099.428711	-202.775024	-187500.015625	-187500.015625	-187500.015625	-187500.015625	-187500.015625	-187500.015625	460.000000	411.000000	1019.000000	1608034533.134427
1411	11081.547852	-228.747742	-187500.015625	-187500.015625	-187500.015625	-187500.015625	-187500.015625	-187500.015625	460.000000	411.000000	1018.000000	1608034533.134429
1412	11127.792969	-212.252151	-187500.015625	-187500.015625	-187500.015625	-187500.015625	-187500.015625	-187500.015625	460.000000	411.000000	1019.000000	1608034533.134431
1413	11167.802734	-176.265854	-187500.015625	-187500.015625	-187500.015625	-187500.015625	-187500.015625	-187500.015625	460.000000	411.000000	1019.000000	1608034533.134434
1414	11151.597656	-170.700272	-187500.015625	-187500.015625	-187500.015625	-187500.015625	-187500.015625	-187500.015625	459.000000	411.000000	1017.000000	1608034533.134436
1415	11101.485352	-201.523315	-187500.015625	-187500.015625	-187500.015625	-187500.015625	-187500.015625	-187500.015625	460.000000	411.000000	1019.000000	1608034533.134437
1416	11087.269531	-223.673904	-187500.015625	-187500.015625	-187500.015625	-187500.015625	-187500.015625	-187500.015625	460.000000	412.000000	1019.000000	1608034533.134439
1417	11136.041016	-200.696304	-187500.015625	-187500.015625	-187500.015625	-187500.015625	-187500.015625	-187500.015625	460.000000	411.000000	1018.000000	1608034533.134440
1418	11171.714844	-167.235748	-187500.015625	-187500.015625	-187500.015625	-187500.015625	-187500.015625	-187500.015625	460.000000	411.000000	1019.000000	1608034533.134442
1419	11150.748047	-163.190079	-187500.015625	-187500.015625	-187500.015625	-187500.015625	-187500.015625	-187500.015625	460.000000	412.000000	1019.000000	1608034533.134444
1420	11095.651367	-196.672989	-187500.015625	-187500.015625	-187500.015625	-187500.015625	-187500.015625	-187500.015625	460.000000	410.000000	1019.000000	1608034533.134447
1421	11078.708984	-222.265732	-187500.015625	-187500.015625	-187500.015625	-187500.015625	-187500.015625	-187500.015625	460.000000	412.000000	1018.000000	1608034533.134449
1422	11123.412109	-207.871216	-187500.015625	-187500.015625	-187500.015625	-187500.015625	-187500.015625	-187500.015625	460.000000	411.000000	1018.000000	1608034533.134451
1423	11166.618164	-174.142441	-187500.015625	-187500.015625	-187500.015625	-187500.015625	-187500.015625	-187500.015625	460.000000	411.000000	1019.000000	1608034533.134452
1424	11151.911133	-167.906296	-187500.015625	-187500.015625	-187500.015625	-187500.015625	-187500.015625	-187500.015625	460.000000	411.000000	1019.000000	1608034533.134454
1425	11098.646484	-200.718658	-187500.015625	-187500.015625	-187500.015625	-187500.015625	-187500.015625	-187500.015625	460.000000	410.000000	1019.000000	1608034533.134456
1426	11076.719727	-225.238525	-187500.015625	-187500.015625	-187500.015625	-187500.015625	-187500.015625	-187500.015625	460.000000	410.000000	1019.000000	1608034533.134458
1427	11123.546875	-206.485413	-187500.015625	-187500.015625	-187500.015625	-187500.015625	-187500.015625	-187500.015625	460.000000	411.000000	1018.000000	1608034533.134459
1428	11166.461914	-170.856735	-187500.015625	-187500.015625	-187500.015625	-187500.015625	-187500.015625	-187500.015625	460.000000	411.000000	1019.000000	1608034533.134461
1429	11149.250977	-167.794540	-187500.015625	-187500.015625	-187500.015625	-187500.015625	-187500.015625	-187500.015625	460.000000	411.000000	1019.000000	1608034533.134462
1430	11095.517578	-197.902344	-187500.015625	-187500.015625	-187500.015625	-187500.015625	-187500.015625	-187500.015625	460.000000	411.000000	1018.000000	1608034533.134464
1431	11073.008789	-224.076233	-187500.015625	-187500.015625	-187500.015625	-187500.015625	-187500.015625	-187500.015625	460.000000	411.000000	1019.000000	1608034533.134466
1432	11110.649414	-217.258942	-187500.015625	-187500.015625	-187500.015625	-187500.015625	-187500.015625	-187500.015625	460.000000	411.000000	1019.000000	1608034533.134467
1433	11156.134766	-180.199753	-187500.015625	-187500.015625	-187500.015625	-187500.015625	-187500.015625	-187500.015625	460.000000	411.000000	1019.000000	1608034533.134469
1434	11146.009766	-171.303757	-187500.015625	-187500.015625	-187500.015625	-187500.015625	-187500.015625	-187500.015625	460.000000	411.000000	1019.000000	1608034533.134470
1435	11101.507812	-195.063660	-187500.015625	-187500.015625	-187500.015625	-187500.015625	-187500.015625	-187500.015625	460.000000	410.000000	1019.000000	1608034533.134472
1436	11088.543945	-210.598129	-187500.015625	-187500.015625	-187500.015625	-187500.015625	-187500.015625	-187500.015625	460.000000	412.000000	1018.000000	1608034533.134473
1437	11124.440430	-205.390167	-187500.015625	-187500.015625	-187500.015625	-187500.015625	-187500.015625	-187500.015625	460.000000	411.000000	1019.000000	1608034533.134475
1438	11165.478516	-175.572952	-187500.015625	-187500.015625	-187500.015625	-187500.015625	-187500.015625	-187500.015625	460.000000	411.000000	1019.000000	1608034533.134477
1439	11157.074219	-163.190079	-187500.015625	-187500.015625	-187500.015625	-187500.015625	-187500.015625	-187500.015625	460.000000	411.000000	1019.000000	1608034533.134478
1440	11101.216797	-196.628296	-187500.015625	-187500.015625	-187500.015625	-187500.015625	-187500.015625	-187500.015625	460.000000	410.000000	1018.000000	1608034533.134480
1441	11071.914062	-231.720520	-187500.015625	-187500.015625	-187500.015625	-187500.015625	-187500.015625	-187500.015625	460.000000	412.000000	1019.000000	1608034533.134482
1442	11115.208984	-215.739029	-187500.015625	-187500.015625	-187500.015625	-187500.015625	-187500.015625	-187500.015625	460.000000	411.000000	1018.000000	1608034533.134483
1443	11166.864258	-173.427185	-187500.015625	-187500.015625	-187500.015625	-187500.015625	-187500.015625	-187500.015625	459.000000	411.000000	1019.000000	1608034533.614591
1444	11155.777344	-167.951004	-187500.015625	-187500.015625	-187500.015625	-187500.015625	-187500.015625	-187500.015625	459.000000	411.000000	1018.000000	1608034533.614711
1445	11105.776367	-196.270660	-187500.015625	-187500.015625	-187500.015625	-187500.015625	-187500.015625	-187500.015625	460.000000	411.000000	1019.000000	1608034533.614713
1446	11088.632812	-217.013077	-187500.015625	-187500.015625	-187500.015625	-187500.015625	-187500.015625	-187500.015625	460.000000	412.000000	1018.000000	1608034533.614715
1447	11123.501953	-213.392090	-187500.015625	-187500.015625	-187500.015625	-187500.015625	-187500.015625	-187500.015625	460.000000	411.000000	1019.000000	1608034533.614717
1448	11166.774414	-179.350388	-187500.015625	-187500.015625	-187500.015625	-187500.015625	-187500.015625	-187500.015625	460.000000	411.000000	1018.000000	1608034533.614719
1449	11156.783203	-164.195908	-187500.015625	-187500.015625	-187500.015625	-187500.015625	-187500.015625	-187500.015625	460.000000	411.000000	1019.000000	1608034533.614721
1450	11107.162109	-190.280396	-187500.015625	-187500.015625	-187500.015625	-187500.015625	-187500.015625	-187500.015625	460.000000	410.000000	1019.000000	1608034533.614723
1451	11079.267578	-222.109283	-187500.015625	-187500.015625	-187500.015625	-187500.015625	-187500.015625	-187500.015625	460.000000	412.000000	1018.000000	1608034533.614724
1452	11120.014648	-207.647705	-187500.015625	-187500.015625	-187500.015625	-187500.015625	-187500.015625	-187500.015625	460.000000	411.000000	1019.000000	1608034533.614726
1453	11167.534180	-170.722610	-187500.015625	-187500.015625	-187500.015625	-187500.015625	-187500.015625	-187500.015625	460.000000	411.000000	1018.000000	1608034533.614727
1454	11158.862305	-159.747910	-187500.015625	-187500.015625	-187500.015625	-187500.015625	-187500.015625	-187500.015625	460.000000	411.000000	1019.000000	1608034533.614729
1455	11107.609375	-190.615677	-187500.015625	-187500.015625	-187500.015625	-187500.015625	-187500.015625	-187500.015625	459.000000	410.000000	1018.000000	1608034533.614731
1456	11081.792969	-222.802185	-187500.015625	-187500.015625	-187500.015625	-187500.015625	-187500.015625	-187500.015625	460.000000	411.000000	1019.000000	1608034533.614733
1457	11113.353516	-219.762344	-187500.015625	-187500.015625	-187500.015625	-187500.015625	-187500.015625	-187500.015625	460.000000	411.000000	1018.000000	1608034533.614734
1458	11152.625977	-188.447556	-187500.015625	-187500.015625	-187500.015625	-187500.015625	-187500.015625	-187500.015625	460.000000	411.000000	1019.000000	1608034533.614736
1459	11132.576172	-190.213333	-187500.015625	-187500.015625	-187500.015625	-187500.015625	-187500.015625	-187500.015625	460.000000	411.000000	1019.000000	1608034533.614738
1460	11081.726562	-219.181198	-187500.015625	-187500.015625	-187500.015625	-187500.015625	-187500.015625	-187500.015625	460.000000	411.000000	1019.000000	1608034533.614739
1461	11057.027344	-248.394928	-187500.015625	-187500.015625	-187500.015625	-187500.015625	-187500.015625	-187500.015625	460.000000	411.000000	1018.000000	1608034533.614741
1462	11095.450195	-240.549469	-187500.015625	-187500.015625	-187500.015625	-187500.015625	-187500.015625	-187500.015625	460.000000	410.000000	1018.000000	1608034533.614743
1463	11139.974609	-211.022812	-187500.015625	-187500.015625	-187500.015625	-187500.015625	-187500.015625	-187500.015625	460.000000	411.000000	1019.000000	1608034533.614744
1464	11139.013672	-192.157944	-187500.015625	-187500.015625	-187500.015625	-187500.015625	-187500.015625	-187500.015625	460.000000	411.000000	1018.000000	1608034533.614746
1465	11096.433594	-213.481506	-187500.015625	-187500.015625	-187500.015625	-187500.015625	-187500.015625	-187500.015625	460.000000	410.000000	1019.000000	1608034533.614748
1466	11075.400391	-233.486313	-187500.015625	-187500.015625	-187500.015625	-187500.015625	-187500.015625	-187500.015625	460.000000	412.000000	1017.000000	1608034533.614752
1467	11115.947266	-216.409576	-187500.015625	-187500.015625	-187500.015625	-187500.015625	-187500.015625	-187500.015625	460.000000	411.000000	1017.000000	1608034533.614753
1468	11156.828125	-184.491287	-187500.015625	-187500.015625	-187500.015625	-187500.015625	-187500.015625	-187500.015625	460.000000	410.000000	1019.000000	1608034533.614755
1469	11144.355469	-177.249329	-187500.015625	-187500.015625	-187500.015625	-187500.015625	-187500.015625	-187500.015625	460.000000	411.000000	1019.000000	1608034533.614757
1470	11094.376953	-203.579681	-187500.015625	-187500.015625	-187500.015625	-187500.015625	-187500.015625	-187500.015625	460.000000	411.000000	1018.000000	1608034533.614758
1471	11067.398438	-230.558243	-187500.015625	-187500.015625	-187500.015625	-187500.015625	-187500.015625	-187500.015625	460.000000	411.000000	1019.000000	1608034533.614760
1472	11106.872070	-220.745819	-187500.015625	-187500.015625	-187500.015625	-187500.015625	-187500.015625	-187500.015625	460.000000	411.000000	1018.000000	1608034533.614762
1473	11156.738281	-183.865448	-187500.015625	-187500.015625	-187500.015625	-187500.015625	-187500.015625	-187500.015625	460.000000	412.000000	1018.000000	1608034533.614763
1474	11153.721680	-170.297928	-187500.015625	-187500.015625	-187500.015625	-187500.015625	-187500.015625	-187500.015625	460.000000	411.000000	1019.000000	1608034533.614765
1475	11107.945312	-197.500000	-187500.015625	-187500.015625	-187500.015625	-187500.015625	-187500.015625	-187500.015625	460.000000	411.000000	1018.000000	1608034533.614766
1476	11074.774414	-230.848816	-187500.015625	-187500.015625	-187500.015625	-187500.015625	-187500.015625	-187500.015625	460.000000	411.000000	1019.000000	1608034533.614768
1477	11106.894531	-225.752609	-187500.015625	-187500.015625	-187500.015625	-187500.015625	-187500.015625	-187500.015625	460.000000	411.000000	1019.000000	1608034533.614770
1478	11154.906250	-185.340652	-187500.015625	-187500.015625	-187500.015625	-187500.015625	-187500.015625	-187500.015625	460.000000	411.000000	1018.000000	1608034533.614771
1479	11152.022461	-163.123032	-187500.015625	-187500.015625	-187500.015625	-187500.015625	-187500.015625	-187500.015625	460.000000	411.000000	1018.000000	1608034533.614773
1480	11100.748047	-189.185165	-187500.015625	-187500.015625	-187500.015625	-187500.015625	-187500.015625	-187500.015625	460.000000	411.000000	1018.000000	1608034533.614774
1481	11070.505859	-222.466904	-187500.015625	-187500.015625	-187500.015625	-187500.015625	-187500.015625	-187500.015625	460.000000	411.000000	1018.000000	1608034533.614776
1482	11106.603516	-216.566040	-187500.015625	-187500.015625	-187500.015625	-187500.015625	-187500.015625	-187500.015625	460.000000	411.000000	1018.000000	1608034533.614778
1483	11158.125000	-175.751755	-187500.015625	-187500.015625	-187500.015625	-187500.015625	-187500.015625	-187500.015625	460.000000	411.000000	1019.000000	1608034533.614779
1484	11156.179688	-162.854797	-187500.015625	-187500.015625	-187500.015625	-187500.015625	-187500.015625	-187500.015625	460.000000	411.000000	1019.000000	1608034533.614781
1485	11105.888672	-190.190994	-187500.015625	-187500.015625	-187500.015625	-187500.015625	-187500.015625	-187500.015625	460.000000	411.000000	1018.000000	1608034533.614783
1486	11074.752930	-220.745819	-187500.015625	-187500.015625	-187500.015625	-187500.015625	-187500.015625	-187500.015625	460.000000	412.000000	1019.000000	1608034533.614784
1487	11107.810547	-215.739029	-187500.015625	-187500.015625	-187500.015625	-187500.015625	-187500.015625	-187500.015625	460.000000	411.000000	1019.000000	1608034533.614786
1488	11149.138672	-188.045212	-187500.015625	-187500.015625	-187500.015625	-187500.015625	-187500.015625	-187500.015625	460.000000	411.000000	1019.000000	1608034533.614787
1489	11142.299805	-177.852829	-187500.015625	-187500.015625	-187500.015625	-187500.015625	-187500.015625	-187500.015625	460.000000	411.000000	1019.000000	1608034533.614789
1490	11093.438477	-204.719620	-187500.015625	-187500.015625	-187500.015625	-187500.015625	-187500.015625	-187500.015625	460.000000	411.000000	1018.000000	1608034533.614792
1491	11059.777344	-237.710800	-187500.015625	-187500.015625	-187500.015625	-187500.015625	-187500.015625	-187500.015625	460.000000	411.000000	1018.000000	1608034533.614793
1492	11095.293945	-229.530060	-187500.015625	-187500.015625	-187500.015625	-187500.015625	-187500.015625	-187500.015625	459.000000	411.000000	1018.000000	1608034533.614795
1493	11144.221680	-192.560272	-187500.015625	-187500.015625	-187500.015625	-187500.015625	-187500.015625	-187500.015625	460.000000	411.000000	1018.000000	1608034533.614796
1494	11142.165039	-180.356216	-187500.015625	-187500.015625	-187500.015625	-187500.015625	-187500.015625	-187500.015625	460.000000	411.000000	1019.000000	1608034533.614798
1495	11096.031250	-205.054901	-187500.015625	-187500.015625	-187500.015625	-187500.015625	-187500.015625	-187500.015625	460.000000	411.000000	1019.000000	1608034533.614799
1496	11064.269531	-236.839081	-187500.015625	-187500.015625	-187500.015625	-187500.015625	-187500.015625	-187500.015625	460.000000	411.000000	1019.000000	1608034533.614801
1497	11103.273438	-226.043182	-187500.015625	-187500.015625	-187500.015625	-187500.015625	-187500.015625	-187500.015625	460.000000	411.000000	1019.000000	1608034533.614803
1498	11152.044922	-193.163773	-187500.015625	-187500.015625	-187500.015625	-187500.015625	-187500.015625	-187500.015625	460.000000	411.000000	1018.000000	1608034533.614805
1499	11145.093750	-185.430069	-187500.015625	-187500.015625	-187500.015625	-187500.015625	-187500.015625	-187500.015625	460.000000	411.000000	1018.000000	1608034533.614806
1500	11094.891602	-212.878006	-187500.015625	-187500.015625	-187500.015625	-187500.015625	-187500.015625	-187500.015625	459.000000	411.000000	1019.000000	1608034533.614808
1501	11065.811523	-240.929443	-187500.015625	-187500.015625	-187500.015625	-187500.015625	-187500.015625	-187500.015625	460.000000	411.000000	1018.000000	1608034533.614810
1502	11098.959961	-230.737045	-187500.015625	-187500.015625	-187500.015625	-187500.015625	-187500.015625	-187500.015625	460.000000	411.000000	1019.000000	1608034533.614811
1503	11151.307617	-190.325104	-187500.015625	-187500.015625	-187500.015625	-187500.015625	-187500.015625	-187500.015625	460.000000	411.000000	1019.000000	1608034533.614813
1504	11151.665039	-172.577820	-187500.015625	-187500.015625	-187500.015625	-187500.015625	-187500.015625	-187500.015625	460.000000	411.000000	1018.000000	1608034533.614814
1505	11101.171875	-201.076279	-187500.015625	-187500.015625	-187500.015625	-187500.015625	-187500.015625	-187500.015625	460.000000	411.000000	1018.000000	1608034533.614816
1506	11069.455078	-231.921692	-187500.015625	-187500.015625	-187500.015625	-187500.015625	-187500.015625	-187500.015625	460.000000	411.000000	1019.000000	1608034533.614818
1507	11100.791992	-228.300705	-187500.015625	-187500.015625	-187500.015625	-187500.015625	-187500.015625	-187500.015625	460.000000	411.000000	1018.000000	1608034533.614819
1508	11150.189453	-193.744919	-187500.015625	-187500.015625	-187500.015625	-187500.015625	-187500.015625	-187500.015625	460.000000	411.000000	1019.000000	1608034533.614821
1509	11156.000977	-168.688614	-187500.015625	-187500.015625	-187500.015625	-187500.015625	-187500.015625	-187500.015625	460.000000	412.000000	1018.000000	1608034533.614823
1510	11106.313477	-197.008270	-187500.015625	-187500.015625	-187500.015625	-187500.015625	-187500.015625	-187500.015625	460.000000	411.000000	1018.000000	1608034533.614824
1511	11069.432617	-233.508667	-187500.015625	-187500.015625	-187500.015625	-187500.015625	-187500.015625	-187500.015625	460.000000	411.000000	1019.000000	1608034533.614826
1512	11097.730469	-232.279327	-187500.015625	-187500.015625	-187500.015625	-187500.015625	-187500.015625	-187500.015625	460.000000	411.000000	1018.000000	1608034533.614827
1513	11152.581055	-190.392151	-187500.015625	-187500.015625	-187500.015625	-187500.015625	-187500.015625	-187500.015625	460.000000	411.000000	1018.000000	1608034533.614830
1514	11153.251953	-174.991806	-187500.015625	-187500.015625	-187500.015625	-187500.015625	-187500.015625	-187500.015625	460.000000	411.000000	1019.000000	1608034533.614832
1515	11102.401367	-203.043243	-187500.015625	-187500.015625	-187500.015625	-187500.015625	-187500.015625	-187500.015625	460.000000	411.000000	1018.000000	1608034533.614834
1516	11063.375977	-238.358994	-187500.015625	-187500.015625	-187500.015625	-187500.015625	-187500.015625	-187500.015625	460.000000	411.000000	1018.000000	1608034533.614835
1517	11103.787109	-227.071365	-187500.015625	-187500.015625	-187500.015625	-187500.015625	-187500.015625	-187500.015625	460.000000	411.000000	1019.000000	1608034533.614837
1518	11157.610352	-187.262909	-187500.015625	-187500.015625	-187500.015625	-187500.015625	-187500.015625	-187500.015625	460.000000	411.000000	1018.000000	1608034533.614838
1519	11157.454102	-170.856735	-187500.015625	-187500.015625	-187500.015625	-187500.015625	-187500.015625	-187500.015625	460.000000	411.000000	1019.000000	1608034533.614840
1520	11106.939453	-198.483490	-187500.015625	-187500.015625	-187500.015625	-187500.015625	-187500.015625	-187500.015625	459.000000	411.000000	1018.000000	1608034533.614842
1521	11074.126953	-229.597107	-187500.015625	-187500.015625	-187500.015625	-187500.015625	-187500.015625	-187500.015625	460.000000	411.000000	1019.000000	1608034533.614843
1522	11106.983398	-220.634064	-187500.015625	-187500.015625	-187500.015625	-187500.015625	-187500.015625	-187500.015625	460.000000	411.000000	1019.000000	1608034533.614845
1523	11151.665039	-192.940247	-187500.015625	-187500.015625	-187500.015625	-187500.015625	-187500.015625	-187500.015625	460.000000	411.000000	1019.000000	1608034533.614847
1524	11150.144531	-177.741058	-187500.015625	-187500.015625	-187500.015625	-187500.015625	-187500.015625	-187500.015625	460.000000	411.000000	1019.000000	1608034533.614848
1525	11100.345703	-203.333817	-187500.015625	-187500.015625	-187500.015625	-187500.015625	-187500.015625	-187500.015625	460.000000	411.000000	1018.000000	1608034533.614850
1526	11071.980469	-232.189911	-187500.015625	-187500.015625	-187500.015625	-187500.015625	-187500.015625	-187500.015625	460.000000	411.000000	1018.000000	1608034533.614852
1527	11101.127930	-226.669037	-187500.015625	-187500.015625	-187500.015625	-187500.015625	-187500.015625	-187500.015625	460.000000	411.000000	1019.000000	1608034533.614854
1528	11150.636719	-191.487381	-187500.015625	-187500.015625	-187500.015625	-187500.015625	-187500.015625	-187500.015625	460.000000	411.000000	1018.000000	1608034533.614855
1529	11150.480469	-176.154099	-187500.015625	-187500.015625	-187500.015625	-187500.015625	-187500.015625	-187500.015625	460.000000	411.000000	1018.000000	1608034533.614858
1530	11103.965820	-199.824585	-187500.015625	-187500.015625	-187500.015625	-187500.015625	-187500.015625	-187500.015625	459.000000	410.000000	1019.000000	1608034533.614860
1531	11073.367188	-229.798279	-187500.015625	-187500.015625	-187500.015625	-187500.015625	-187500.015625	-187500.015625	460.000000	412.000000	1018.000000	1608034533.614861
1532	11102.737305	-227.116074	-187500.015625	-187500.015625	-187500.015625	-187500.015625	-187500.015625	-187500.015625	460.000000	411.000000	1019.000000	1608034533.614863
1533	11153.743164	-192.247345	-187500.015625	-187500.015625	-187500.015625	-187500.015625	-187500.015625	-187500.015625	460.000000	411.000000	1019.000000	1608034533.614865
1534	11153.498047	-175.237671	-187500.015625	-187500.015625	-187500.015625	-187500.015625	-187500.015625	-187500.015625	460.000000	412.000000	1018.000000	1608034533.614866
1535	11101.417969	-204.630219	-187500.015625	-187500.015625	-187500.015625	-187500.015625	-187500.015625	-187500.015625	460.000000	411.000000	1018.000000	1608034533.614868
1536	11067.354492	-236.347336	-187500.015625	-187500.015625	-187500.015625	-187500.015625	-187500.015625	-187500.015625	460.000000	411.000000	1019.000000	1608034533.614871
1537	11095.830078	-233.419266	-187500.015625	-187500.015625	-187500.015625	-187500.015625	-187500.015625	-187500.015625	460.000000	411.000000	1018.000000	1608034533.614873
1538	11149.563477	-195.845978	-187500.015625	-187500.015625	-187500.015625	-187500.015625	-187500.015625	-187500.015625	460.000000	411.000000	1019.000000	1608034533.614874
1539	11154.727539	-175.997635	-187500.015625	-187500.015625	-187500.015625	-187500.015625	-187500.015625	-187500.015625	460.000000	411.000000	1018.000000	1608034533.614876
1540	11106.738281	-199.332855	-187500.015625	-187500.015625	-187500.015625	-187500.015625	-187500.015625	-187500.015625	460.000000	410.000000	1019.000000	1608034533.614878
1541	11065.141602	-237.956665	-187500.015625	-187500.015625	-187500.015625	-187500.015625	-187500.015625	-187500.015625	460.000000	411.000000	1019.000000	1608034533.614879
1542	11091.806641	-237.308456	-187500.015625	-187500.015625	-187500.015625	-187500.015625	-187500.015625	-187500.015625	460.000000	411.000000	1019.000000	1608034533.614881
1543	11149.608398	-196.829453	-187500.015625	-187500.015625	-187500.015625	-187500.015625	-187500.015625	-187500.015625	460.000000	411.000000	1018.000000	1608034533.614882
1544	11153.541992	-180.020950	-187500.015625	-187500.015625	-187500.015625	-187500.015625	-187500.015625	-187500.015625	460.000000	411.000000	1018.000000	1608034533.614884
1545	11110.515625	-203.311462	-187500.015625	-187500.015625	-187500.015625	-187500.015625	-187500.015625	-187500.015625	460.000000	411.000000	1018.000000	1608034533.614886
1546	11075.199219	-234.335678	-187500.015625	-187500.015625	-187500.015625	-187500.015625	-187500.015625	-187500.015625	460.000000	411.000000	1019.000000	1608034533.614888
1547	11101.507812	-232.100510	-187500.015625	-187500.015625	-187500.015625	-187500.015625	-187500.015625	-187500.015625	460.000000	411.000000	1019.000000	1608034533.614889
1548	11152.737305	-195.689514	-187500.015625	-187500.015625	-187500.015625	-187500.015625	-187500.015625	-187500.015625	459.000000	411.000000	1018.000000	1608034533.614891
1549	11153.430664	-181.294998	-187500.015625	-187500.015625	-187500.015625	-187500.015625	-187500.015625	-187500.015625	460.000000	411.000000	1018.000000	1608034533.614892
1550	11107.989258	-203.669083	-187500.015625	-187500.015625	-187500.015625	-187500.015625	-187500.015625	-187500.015625	460.000000	410.000000	1018.000000	1608034533.614894
1551	11074.730469	-232.234619	-187500.015625	-187500.015625	-187500.015625	-187500.015625	-187500.015625	-187500.015625	460.000000	412.000000	1018.000000	1608034533.614896
1552	11093.304688	-240.303589	-187500.015625	-187500.015625	-187500.015625	-187500.015625	-187500.015625	-187500.015625	460.000000	411.000000	1019.000000	1608034533.614897
1553	11147.976562	-201.165695	-187500.015625	-187500.015625	-187500.015625	-187500.015625	-187500.015625	-187500.015625	460.000000	411.000000	1019.000000	1608034533.614899
1554	11159.800781	-174.097733	-187500.015625	-187500.015625	-187500.015625	-187500.015625	-187500.015625	-187500.015625	460.000000	411.000000	1019.000000	1608034533.614901
1555	11117.243164	-194.393112	-187500.015625	-187500.015625	-187500.015625	-187500.015625	-187500.015625	-187500.015625	459.000000	411.000000	1018.000000	1608034533.614902
1556	11080.497070	-226.132584	-187500.015625	-187500.015625	-187500.015625	-187500.015625	-187500.015625	-187500.015625	460.000000	411.000000	1019.000000	1608034533.614904
1557	11108.347656	-227.004303	-187500.015625	-187500.015625	-187500.015625	-187500.015625	-187500.015625	-187500.015625	460.000000	411.000000	1019.000000	1608034533.614906
1558	11160.851562	-186.793518	-187500.015625	-187500.015625	-187500.015625	-187500.015625	-187500.015625	-187500.015625	460.000000	411.000000	1018.000000	1608034533.614907
1559	11159.309570	-172.689575	-187500.015625	-187500.015625	-187500.015625	-187500.015625	-187500.015625	-187500.015625	460.000000	411.000000	1019.000000	1608034533.614910
1560	11112.080078	-194.683685	-187500.015625	-187500.015625	-187500.015625	-187500.015625	-187500.015625	-187500.015625	459.000000	410.000000	1018.000000	1608034533.614911
1561	11076.205078	-226.445511	-187500.015625	-187500.015625	-187500.015625	-187500.015625	-187500.015625	-187500.015625	460.000000	412.000000	1018.000000	1608034533.614913
1562	11103.764648	-223.606842	-187500.015625	-187500.015625	-187500.015625	-187500.015625	-187500.015625	-187500.015625	460.000000	411.000000	1019.000000	1608034533.614914
1563	11157.364258	-187.240555	-187500.015625	-187500.015625	-187500.015625	-187500.015625	-187500.015625	-187500.015625	460.000000	411.000000	1019.000000	1608034533.614916
1564	11161.857422	-169.180344	-187500.015625	-187500.015625	-187500.015625	-187500.015625	-187500.015625	-187500.015625	460.000000	411.000000	1019.000000	1608034534.095441
1565	11118.942383	-187.933456	-187500.015625	-187500.015625	-187500.015625	-187500.015625	-187500.015625	-187500.015625	459.000000	411.000000	1019.000000	1608034534.095540
1566	11081.458008	-218.175369	-187500.015625	-187500.015625	-187500.015625	-187500.015625	-187500.015625	-187500.015625	460.000000	411.000000	1018.000000	1608034534.095541
1567	11096.880859	-227.227829	-187500.015625	-187500.015625	-187500.015625	-187500.015625	-187500.015625	-187500.015625	460.000000	410.000000	1018.000000	1608034534.095543
1568	11147.485352	-192.940247	-187500.015625	-187500.015625	-187500.015625	-187500.015625	-187500.015625	-187500.015625	459.000000	411.000000	1019.000000	1608034534.095545
1569	11154.346680	-171.102600	-187500.015625	-187500.015625	-187500.015625	-187500.015625	-187500.015625	-187500.015625	460.000000	412.000000	1018.000000	1608034534.095547
1570	11111.409180	-190.414505	-187500.015625	-187500.015625	-187500.015625	-187500.015625	-187500.015625	-187500.015625	460.000000	410.000000	1019.000000	1608034534.095548
1571	11074.529297	-221.662247	-187500.015625	-187500.015625	-187500.015625	-187500.015625	-187500.015625	-187500.015625	460.000000	411.000000	1018.000000	1608034534.095550
1572	11092.701172	-227.428986	-187500.015625	-187500.015625	-187500.015625	-187500.015625	-187500.015625	-187500.015625	460.000000	411.000000	1019.000000	1608034534.095552
1573	11141.740234	-196.918869	-187500.015625	-187500.015625	-187500.015625	-187500.015625	-187500.015625	-187500.015625	460.000000	410.000000	1019.000000	1608034534.095554
1574	11151.195312	-176.377609	-187500.015625	-187500.015625	-187500.015625	-187500.015625	-187500.015625	-187500.015625	459.000000	411.000000	1018.000000	1608034534.095555
1575	11108.414062	-197.634125	-187500.015625	-187500.015625	-187500.015625	-187500.015625	-187500.015625	-187500.015625	460.000000	410.000000	1018.000000	1608034534.095557
1576	11068.672852	-231.966400	-187500.015625	-187500.015625	-187500.015625	-187500.015625	-187500.015625	-187500.015625	460.000000	412.000000	1017.000000	1608034534.095559
1577	11088.610352	-236.481445	-187500.015625	-187500.015625	-187500.015625	-187500.015625	-187500.015625	-187500.015625	460.000000	411.000000	1018.000000	1608034534.095560
1578	11142.679688	-202.931488	-187500.015625	-187500.015625	-187500.015625	-187500.015625	-187500.015625	-187500.015625	460.000000	410.000000	1019.000000	1608034534.095562
1579	11152.916992	-180.155060	-187500.015625	-187500.015625	-187500.015625	-187500.015625	-187500.015625	-187500.015625	460.000000	411.000000	1018.000000	1608034534.095564
1580	11118.741211	-189.766296	-187500.015625	-187500.015625	-187500.015625	-187500.015625	-187500.015625	-187500.015625	459.000000	411.000000	1018.000000	1608034534.095565
1581	11080.004883	-219.404709	-187500.015625	-187500.015625	-187500.015625	-187500.015625	-187500.015625	-187500.015625	460.000000	411.000000	1019.000000	1608034534.095567
1582	11093.483398	-229.753571	-187500.015625	-187500.015625	-187500.015625	-187500.015625	-187500.015625	-187500.015625	460.000000	411.000000	1019.000000	1608034534.095569
1583	11146.032227	-197.254135	-187500.015625	-187500.015625	-187500.015625	-187500.015625	-187500.015625	-187500.015625	460.000000	411.000000	1019.000000	1608034534.095574
1584	11157.454102	-176.668182	-187500.015625	-187500.015625	-187500.015625	-187500.015625	-187500.015625	-187500.015625	460.000000	411.000000	1017.000000	1608034534.095576
1585	11112.459961	-202.126816	-187500.015625	-187500.015625	-187500.015625	-187500.015625	-187500.015625	-187500.015625	459.000000	411.000000	1018.000000	1608034534.095577
1586	11069.007812	-238.738968	-187500.015625	-187500.015625	-187500.015625	-187500.015625	-187500.015625	-187500.015625	460.000000	411.000000	1019.000000	1608034534.095579
1587	11095.986328	-231.251144	-187500.015625	-187500.015625	-187500.015625	-187500.015625	-187500.015625	-187500.015625	460.000000	411.000000	1019.000000	1608034534.095581
1588	11153.609375	-192.761444	-187500.015625	-187500.015625	-187500.015625	-187500.015625	-187500.015625	-187500.015625	460.000000	411.000000	1018.000000	1608034534.095582
1589	11158.839844	-174.634171	-187500.015625	-187500.015625	-187500.015625	-187500.015625	-187500.015625	-187500.015625	460.000000	411.000000	1019.000000	1608034534.095584
1590	11120.014648	-190.213333	-187500.015625	-187500.015625	-187500.015625	-187500.015625	-187500.015625	-187500.015625	460.000000	410.000000	1018.000000	1608034534.095586
1591	11083.670898	-220.455246	-187500.015625	-187500.015625	-187500.015625	-187500.015625	-187500.015625	-187500.015625	460.000000	411.000000	1018.000000	1608034534.095587
1592	11102.491211	-224.232697	-187500.015625	-187500.015625	-187500.015625	-187500.015625	-187500.015625	-187500.015625	460.000000	411.000000	1019.000000	1608034534.095589
1593	11147.954102	-203.311462	-187500.015625	-187500.015625	-187500.015625	-187500.015625	-187500.015625	-187500.015625	460.000000	410.000000	1019.000000	1608034534.095591
1594	11162.103516	-177.450500	-187500.015625	-187500.015625	-187500.015625	-187500.015625	-187500.015625	-187500.015625	460.000000	411.000000	1018.000000	1608034534.095592
1595	11123.993164	-189.945114	-187500.015625	-187500.015625	-187500.015625	-187500.015625	-187500.015625	-187500.015625	460.000000	411.000000	1019.000000	1608034534.095594
1596	11081.792969	-222.176331	-187500.015625	-187500.015625	-187500.015625	-187500.015625	-187500.015625	-187500.015625	460.000000	411.000000	1018.000000	1608034534.095596
1597	11102.334961	-222.466904	-187500.015625	-187500.015625	-187500.015625	-187500.015625	-187500.015625	-187500.015625	460.000000	411.000000	1018.000000	1608034534.095597
1598	11155.553711	-183.865448	-187500.015625	-187500.015625	-187500.015625	-187500.015625	-187500.015625	-187500.015625	460.000000	411.000000	1018.000000	1608034534.095599
1599	11166.618164	-163.190079	-187500.015625	-187500.015625	-187500.015625	-187500.015625	-187500.015625	-187500.015625	460.000000	411.000000	1019.000000	1608034534.095600
1600	11122.361328	-187.106445	-187500.015625	-187500.015625	-187500.015625	-187500.015625	-187500.015625	-187500.015625	459.000000	410.000000	1019.000000	1608034534.095602
1601	11078.731445	-222.712769	-187500.015625	-187500.015625	-187500.015625	-187500.015625	-187500.015625	-187500.015625	460.000000	411.000000	1019.000000	1608034534.095604
1602	11101.955078	-223.785660	-187500.015625	-187500.015625	-187500.015625	-187500.015625	-187500.015625	-187500.015625	460.000000	411.000000	1019.000000	1608034534.095605
1603	11155.129883	-191.397980	-187500.015625	-187500.015625	-187500.015625	-187500.015625	-187500.015625	-187500.015625	459.000000	411.000000	1018.000000	1608034534.095607
1604	11165.076172	-170.387344	-187500.015625	-187500.015625	-187500.015625	-187500.015625	-187500.015625	-187500.015625	460.000000	411.000000	1018.000000	1608034534.095608
1605	11121.847656	-185.474762	-187500.015625	-187500.015625	-187500.015625	-187500.015625	-187500.015625	-187500.015625	460.000000	411.000000	1019.000000	1608034534.095610
1606	11078.820312	-217.080139	-187500.015625	-187500.015625	-187500.015625	-187500.015625	-187500.015625	-187500.015625	460.000000	411.000000	1018.000000	1608034534.095613
1607	11093.707031	-225.372635	-187500.015625	-187500.015625	-187500.015625	-187500.015625	-187500.015625	-187500.015625	460.000000	411.000000	1019.000000	1608034534.095615
1608	11151.083984	-189.565140	-187500.015625	-187500.015625	-187500.015625	-187500.015625	-187500.015625	-187500.015625	460.000000	411.000000	1019.000000	1608034534.095616
1609	11170.529297	-160.753738	-187500.015625	-187500.015625	-187500.015625	-187500.015625	-187500.015625	-187500.015625	460.000000	411.000000	1018.000000	1608034534.095618
1610	11128.418945	-180.892654	-187500.015625	-187500.015625	-187500.015625	-187500.015625	-187500.015625	-187500.015625	460.000000	411.000000	1018.000000	1608034534.095620
1611	11083.201172	-214.509689	-187500.015625	-187500.015625	-187500.015625	-187500.015625	-187500.015625	-187500.015625	460.000000	411.000000	1018.000000	1608034534.095621
1612	11093.259766	-223.226868	-187500.015625	-187500.015625	-187500.015625	-187500.015625	-187500.015625	-187500.015625	460.000000	411.000000	1018.000000	1608034534.095623
1613	11153.162109	-189.565140	-187500.015625	-187500.015625	-187500.015625	-187500.015625	-187500.015625	-187500.015625	460.000000	411.000000	1019.000000	1608034534.095625
1614	11169.278320	-164.084152	-187500.015625	-187500.015625	-187500.015625	-187500.015625	-187500.015625	-187500.015625	459.000000	412.000000	1018.000000	1608034534.095626
1615	11132.308594	-178.344559	-187500.015625	-187500.015625	-187500.015625	-187500.015625	-187500.015625	-187500.015625	460.000000	410.000000	1019.000000	1608034534.095628
1616	11086.375000	-215.962540	-187500.015625	-187500.015625	-187500.015625	-187500.015625	-187500.015625	-187500.015625	460.000000	411.000000	1019.000000	1608034534.095630
1617	11098.579102	-224.769135	-187500.015625	-187500.015625	-187500.015625	-187500.015625	-187500.015625	-187500.015625	460.000000	411.000000	1019.000000	1608034534.095631
1618	11154.995117	-189.408676	-187500.015625	-187500.015625	-187500.015625	-187500.015625	-187500.015625	-187500.015625	460.000000	411.000000	1018.000000	1608034534.095633
1619	11172.138672	-163.011261	-187500.015625	-187500.015625	-187500.015625	-187500.015625	-187500.015625	-187500.015625	460.000000	412.000000	1018.000000	1608034534.095634
1620	11132.487305	-177.450500	-187500.015625	-187500.015625	-187500.015625	-187500.015625	-187500.015625	-187500.015625	460.000000	411.000000	1019.000000	1608034534.095636
1621	11091.806641	-207.290070	-187500.015625	-187500.015625	-187500.015625	-187500.015625	-187500.015625	-187500.015625	460.000000	411.000000	1019.000000	1608034534.095638
1622	11103.541992	-218.175369	-187500.015625	-187500.015625	-187500.015625	-187500.015625	-187500.015625	-187500.015625	460.000000	411.000000	1019.000000	1608034534.095639
1623	11152.334961	-190.816833	-187500.015625	-187500.015625	-187500.015625	-187500.015625	-187500.015625	-187500.015625	460.000000	411.000000	1019.000000	1608034534.095641
1624	11172.541016	-161.156067	-187500.015625	-187500.015625	-187500.015625	-187500.015625	-187500.015625	-187500.015625	459.000000	411.000000	1018.000000	1608034534.095643
1625	11131.861328	-177.539902	-187500.015625	-187500.015625	-187500.015625	-187500.015625	-187500.015625	-187500.015625	460.000000	411.000000	1018.000000	1608034534.095644
1626	11085.750000	-211.961578	-187500.015625	-187500.015625	-187500.015625	-187500.015625	-187500.015625	-187500.015625	460.000000	411.000000	1019.000000	1608034534.095646
1627	11099.339844	-221.014038	-187500.015625	-187500.015625	-187500.015625	-187500.015625	-187500.015625	-187500.015625	460.000000	411.000000	1019.000000	1608034534.095647
1628	11160.404297	-182.256119	-187500.015625	-187500.015625	-187500.015625	-187500.015625	-187500.015625	-187500.015625	460.000000	411.000000	1019.000000	1608034534.095649
1629	11178.978516	-155.366974	-187500.015625	-187500.015625	-187500.015625	-187500.015625	-187500.015625	-187500.015625	460.000000	411.000000	1019.000000	1608034534.095652
1630	11141.651367	-168.621552	-187500.015625	-187500.015625	-187500.015625	-187500.015625	-187500.015625	-187500.015625	460.000000	411.000000	1019.000000	1608034534.095653
1631	11094.645508	-204.607864	-187500.015625	-187500.015625	-187500.015625	-187500.015625	-187500.015625	-187500.015625	460.000000	411.000000	1018.000000	1608034534.095655
1632	11102.290039	-217.191895	-187500.015625	-187500.015625	-187500.015625	-187500.015625	-187500.015625	-187500.015625	460.000000	411.000000	1017.000000	1608034534.095657
1633	11151.843750	-190.995651	-187500.015625	-187500.015625	-187500.015625	-187500.015625	-187500.015625	-187500.015625	460.000000	411.000000	1019.000000	1608034534.095658
1634	11170.350586	-162.653641	-187500.015625	-187500.015625	-187500.015625	-187500.015625	-187500.015625	-187500.015625	460.000000	411.000000	1018.000000	1608034534.095660
1635	11135.035156	-170.454391	-187500.015625	-187500.015625	-187500.015625	-187500.015625	-187500.015625	-187500.015625	460.000000	410.000000	1018.000000	1608034534.095661
1636	11092.790039	-200.495148	-187500.015625	-187500.015625	-187500.015625	-187500.015625	-187500.015625	-187500.015625	460.000000	411.000000	1019.000000	1608034534.095663
1637	11098.042969	-215.940201	-187500.015625	-187500.015625	-187500.015625	-187500.015625	-187500.015625	-187500.015625	460.000000	411.000000	1018.000000	1608034534.095665
1638	11147.842773	-190.012177	-187500.015625	-187500.015625	-187500.015625	-187500.015625	-187500.015625	-187500.015625	460.000000	411.000000	1019.000000	1608034534.095666
1639	11167.624023	-163.927689	-187500.015625	-187500.015625	-187500.015625	-187500.015625	-187500.015625	-187500.015625	460.000000	412.000000	1018.000000	1608034534.095668
1640	11129.849609	-180.356216	-187500.015625	-187500.015625	-187500.015625	-187500.015625	-187500.015625	-187500.015625	460.000000	411.000000	1018.000000	1608034534.095670
1641	11080.630859	-218.130661	-187500.015625	-187500.015625	-187500.015625	-187500.015625	-187500.015625	-187500.015625	460.000000	411.000000	1018.000000	1608034534.095671
1642	11097.260742	-215.850784	-187500.015625	-187500.015625	-187500.015625	-187500.015625	-187500.015625	-187500.015625	460.000000	412.000000	1018.000000	1608034534.095673
1643	11153.498047	-184.826569	-187500.015625	-187500.015625	-187500.015625	-187500.015625	-187500.015625	-187500.015625	460.000000	410.000000	1019.000000	1608034534.095675
1644	11175.022461	-157.132751	-187500.015625	-187500.015625	-187500.015625	-187500.015625	-187500.015625	-187500.015625	460.000000	411.000000	1018.000000	1608034534.095676
1645	11140.936523	-166.408737	-187500.015625	-187500.015625	-187500.015625	-187500.015625	-187500.015625	-187500.015625	460.000000	411.000000	1018.000000	1608034534.095678
1646	11093.013672	-200.584549	-187500.015625	-187500.015625	-187500.015625	-187500.015625	-187500.015625	-187500.015625	460.000000	411.000000	1018.000000	1608034534.095679
1647	11096.165039	-215.627274	-187500.015625	-187500.015625	-187500.015625	-187500.015625	-187500.015625	-187500.015625	460.000000	411.000000	1018.000000	1608034534.095681
1648	11148.177734	-185.765335	-187500.015625	-187500.015625	-187500.015625	-187500.015625	-187500.015625	-187500.015625	460.000000	411.000000	1018.000000	1608034534.095683
1649	11165.947266	-161.625458	-187500.015625	-187500.015625	-187500.015625	-187500.015625	-187500.015625	-187500.015625	460.000000	411.000000	1019.000000	1608034534.095684
1650	11130.475586	-175.103561	-187500.015625	-187500.015625	-187500.015625	-187500.015625	-187500.015625	-187500.015625	460.000000	411.000000	1019.000000	1608034534.095686
1651	11083.581055	-209.815811	-187500.015625	-187500.015625	-187500.015625	-187500.015625	-187500.015625	-187500.015625	460.000000	412.000000	1018.000000	1608034534.095688
1652	11091.561523	-220.857574	-187500.015625	-187500.015625	-187500.015625	-187500.015625	-187500.015625	-187500.015625	460.000000	411.000000	1018.000000	1608034534.095689
1653	11144.646484	-192.493210	-187500.015625	-187500.015625	-187500.015625	-187500.015625	-187500.015625	-187500.015625	460.000000	411.000000	1019.000000	1608034534.095692
1654	11167.355469	-162.318359	-187500.015625	-187500.015625	-187500.015625	-187500.015625	-187500.015625	-187500.015625	460.000000	412.000000	1019.000000	1608034534.095694
1655	11135.392578	-171.236710	-187500.015625	-187500.015625	-187500.015625	-187500.015625	-187500.015625	-187500.015625	460.000000	411.000000	1018.000000	1608034534.095696
1656	11090.242188	-203.423218	-187500.015625	-187500.015625	-187500.015625	-187500.015625	-187500.015625	-187500.015625	460.000000	411.000000	1018.000000	1608034534.095698
1657	11090.913086	-220.768173	-187500.015625	-187500.015625	-187500.015625	-187500.015625	-187500.015625	-187500.015625	460.000000	411.000000	1019.000000	1608034534.095699
1658	11143.349609	-191.174469	-187500.015625	-187500.015625	-187500.015625	-187500.015625	-187500.015625	-187500.015625	460.000000	411.000000	1017.000000	1608034534.095701
1659	11164.762695	-165.313492	-187500.015625	-187500.015625	-187500.015625	-187500.015625	-187500.015625	-187500.015625	460.000000	411.000000	1018.000000	1608034534.095702
1660	11134.230469	-173.985977	-187500.015625	-187500.015625	-187500.015625	-187500.015625	-187500.015625	-187500.015625	459.000000	411.000000	1018.000000	1608034534.095704
1661	11091.360352	-204.362000	-187500.015625	-187500.015625	-187500.015625	-187500.015625	-187500.015625	-187500.015625	460.000000	411.000000	1018.000000	1608034534.095706
1662	11103.698242	-208.653534	-187500.015625	-187500.015625	-187500.015625	-187500.015625	-187500.015625	-187500.015625	460.000000	411.000000	1018.000000	1608034534.095707
1663	11154.705078	-181.540863	-187500.015625	-187500.015625	-187500.015625	-187500.015625	-187500.015625	-187500.015625	460.000000	411.000000	1019.000000	1608034534.095709
1664	11177.838867	-153.824707	-187500.015625	-187500.015625	-187500.015625	-187500.015625	-187500.015625	-187500.015625	459.000000	412.000000	1018.000000	1608034534.095711
1665	11148.356445	-158.786789	-187500.015625	-187500.015625	-187500.015625	-187500.015625	-187500.015625	-187500.015625	460.000000	411.000000	1020.000000	1608034534.095712
1666	11098.110352	-196.337723	-187500.015625	-187500.015625	-187500.015625	-187500.015625	-187500.015625	-187500.015625	460.000000	411.000000	1019.000000	1608034534.095714
1667	11102.558594	-211.559250	-187500.015625	-187500.015625	-187500.015625	-187500.015625	-187500.015625	-187500.015625	460.000000	411.000000	1018.000000	1608034534.095716
1668	11157.119141	-184.983032	-187500.015625	-187500.015625	-187500.015625	-187500.015625	-187500.015625	-187500.015625	460.000000	411.000000	1018.000000	1608034534.095717
1669	11179.783203	-155.031693	-187500.015625	-187500.015625	-187500.015625	-187500.015625	-187500.015625	-187500.015625	460.000000	411.000000	1019.000000	1608034534.095719
1670	11142.299805	-165.268799	-187500.015625	-187500.015625	-187500.015625	-187500.015625	-187500.015625	-187500.015625	459.000000	411.000000	1018.000000	1608034534.095720
1671	11095.583984	-197.500000	-187500.015625	-187500.015625	-187500.015625	-187500.015625	-187500.015625	-187500.015625	460.000000	411.000000	1019.000000	1608034534.095722
1672	11098.311523	-215.515518	-187500.015625	-187500.015625	-187500.015625	-187500.015625	-187500.015625	-187500.015625	460.000000	411.000000	1019.000000	1608034534.095724
1673	11151.486328	-188.849884	-187500.015625	-187500.015625	-187500.015625	-187500.015625	-187500.015625	-187500.015625	460.000000	411.000000	1018.000000	1608034534.095725
1674	11178.509766	-154.785828	-187500.015625	-187500.015625	-187500.015625	-187500.015625	-187500.015625	-187500.015625	460.000000	411.000000	1019.000000	1608034534.095727
1675	11149.809570	-158.272690	-187500.015625	-187500.015625	-187500.015625	-187500.015625	-187500.015625	-187500.015625	460.000000	411.000000	1018.000000	1608034534.095729
1676	11102.758789	-193.454346	-187500.015625	-187500.015625	-187500.015625	-187500.015625	-187500.015625	-187500.015625	460.000000	411.000000	1018.000000	1608034534.095731
1677	11105.128906	-212.408615	-187500.015625	-187500.015625	-187500.015625	-187500.015625	-187500.015625	-187500.015625	460.000000	411.000000	1018.000000	1608034534.095733
1678	11154.928711	-185.586533	-187500.015625	-187500.015625	-187500.015625	-187500.015625	-187500.015625	-187500.015625	460.000000	411.000000	1018.000000	1608034534.095734
1679	11175.625977	-156.819839	-187500.015625	-187500.015625	-187500.015625	-187500.015625	-187500.015625	-187500.015625	460.000000	411.000000	1019.000000	1608034534.095736
1680	11145.294922	-161.021957	-187500.015625	-187500.015625	-187500.015625	-187500.015625	-187500.015625	-187500.015625	460.000000	411.000000	1018.000000	1608034534.095738
1681	11102.916016	-189.252213	-187500.015625	-187500.015625	-187500.015625	-187500.015625	-187500.015625	-187500.015625	460.000000	411.000000	1018.000000	1608034534.095740
1682	11100.769531	-211.045166	-187500.015625	-187500.015625	-187500.015625	-187500.015625	-187500.015625	-187500.015625	460.000000	411.000000	1019.000000	1608034534.095741
1683	11150.726562	-185.027740	-187500.015625	-187500.015625	-187500.015625	-187500.015625	-187500.015625	-187500.015625	460.000000	411.000000	1018.000000	1608034534.095743
1684	11177.079102	-152.148315	-187500.015625	-187500.015625	-187500.015625	-187500.015625	-187500.015625	-187500.015625	460.000000	412.000000	1018.000000	1608034534.574272
1685	11139.952148	-166.453430	-187500.015625	-187500.015625	-187500.015625	-187500.015625	-187500.015625	-187500.015625	460.000000	411.000000	1019.000000	1608034534.574420
1686	11089.057617	-202.216232	-187500.015625	-187500.015625	-187500.015625	-187500.015625	-187500.015625	-187500.015625	460.000000	411.000000	1019.000000	1608034534.574422
1687	11089.437500	-217.460114	-187500.015625	-187500.015625	-187500.015625	-187500.015625	-187500.015625	-187500.015625	460.000000	411.000000	1018.000000	1608034534.574424
1688	11142.858398	-192.023834	-187500.015625	-187500.015625	-187500.015625	-187500.015625	-187500.015625	-187500.015625	460.000000	411.000000	1019.000000	1608034534.574425
1689	11169.255859	-162.363068	-187500.015625	-187500.015625	-187500.015625	-187500.015625	-187500.015625	-187500.015625	460.000000	411.000000	1018.000000	1608034534.574427
1690	11135.884766	-170.007355	-187500.015625	-187500.015625	-187500.015625	-187500.015625	-187500.015625	-187500.015625	460.000000	411.000000	1018.000000	1608034534.574429
1691	11089.125000	-197.812927	-187500.015625	-187500.015625	-187500.015625	-187500.015625	-187500.015625	-187500.015625	460.000000	411.000000	1018.000000	1608034534.574430
1692	11091.650391	-213.325043	-187500.015625	-187500.015625	-187500.015625	-187500.015625	-187500.015625	-187500.015625	460.000000	411.000000	1018.000000	1608034534.574432
1693	11144.937500	-188.089920	-187500.015625	-187500.015625	-187500.015625	-187500.015625	-187500.015625	-187500.015625	460.000000	411.000000	1019.000000	1608034534.574434
1694	11172.764648	-158.607971	-187500.015625	-187500.015625	-187500.015625	-187500.015625	-187500.015625	-187500.015625	460.000000	411.000000	1019.000000	1608034534.574435
1695	11143.283203	-162.474823	-187500.015625	-187500.015625	-187500.015625	-187500.015625	-187500.015625	-187500.015625	460.000000	411.000000	1018.000000	1608034534.574437
1696	11089.750977	-205.010193	-187500.015625	-187500.015625	-187500.015625	-187500.015625	-187500.015625	-187500.015625	460.000000	411.000000	1018.000000	1608034534.574438
1697	11095.540039	-212.319214	-187500.015625	-187500.015625	-187500.015625	-187500.015625	-187500.015625	-187500.015625	460.000000	411.000000	1019.000000	1608034534.574440
1698	11152.156250	-178.232803	-187500.015625	-187500.015625	-187500.015625	-187500.015625	-187500.015625	-187500.015625	460.000000	411.000000	1018.000000	1608034534.574442
1699	11180.096680	-149.130829	-187500.015625	-187500.015625	-187500.015625	-187500.015625	-187500.015625	-187500.015625	460.000000	411.000000	1019.000000	1608034534.574448
1700	11150.390625	-158.965607	-187500.015625	-187500.015625	-187500.015625	-187500.015625	-187500.015625	-187500.015625	460.000000	411.000000	1019.000000	1608034534.574450
1701	11098.847656	-195.823624	-187500.015625	-187500.015625	-187500.015625	-187500.015625	-187500.015625	-187500.015625	460.000000	411.000000	1018.000000	1608034534.574452
1702	11098.467773	-212.810959	-187500.015625	-187500.015625	-187500.015625	-187500.015625	-187500.015625	-187500.015625	460.000000	411.000000	1018.000000	1608034534.574453
1703	11151.955078	-187.553482	-187500.015625	-187500.015625	-187500.015625	-187500.015625	-187500.015625	-187500.015625	460.000000	411.000000	1017.000000	1608034534.574455
1704	11179.380859	-158.406815	-187500.015625	-187500.015625	-187500.015625	-187500.015625	-187500.015625	-187500.015625	460.000000	411.000000	1018.000000	1608034534.574456
1705	11153.274414	-161.401947	-187500.015625	-187500.015625	-187500.015625	-187500.015625	-187500.015625	-187500.015625	459.000000	411.000000	1019.000000	1608034534.574458
1706	11103.250977	-193.275528	-187500.015625	-187500.015625	-187500.015625	-187500.015625	-187500.015625	-187500.015625	460.000000	411.000000	1018.000000	1608034534.574460
1707	11102.111328	-209.122910	-187500.015625	-187500.015625	-187500.015625	-187500.015625	-187500.015625	-187500.015625	460.000000	412.000000	1018.000000	1608034534.574461
1708	11150.704102	-185.117142	-187500.015625	-187500.015625	-187500.015625	-187500.015625	-187500.015625	-187500.015625	460.000000	410.000000	1019.000000	1608034534.574463
1709	11181.772461	-148.728500	-187500.015625	-187500.015625	-187500.015625	-187500.015625	-187500.015625	-187500.015625	460.000000	411.000000	1018.000000	1608034534.574465
1710	11148.848633	-157.177460	-187500.015625	-187500.015625	-187500.015625	-187500.015625	-187500.015625	-187500.015625	460.000000	411.000000	1019.000000	1608034534.574466
1711	11099.607422	-191.040359	-187500.015625	-187500.015625	-187500.015625	-187500.015625	-187500.015625	-187500.015625	460.000000	411.000000	1018.000000	1608034534.574468
1712	11093.662109	-210.866348	-187500.015625	-187500.015625	-187500.015625	-187500.015625	-187500.015625	-187500.015625	460.000000	411.000000	1018.000000	1608034534.574470
1713	11139.416016	-190.347443	-187500.015625	-187500.015625	-187500.015625	-187500.015625	-187500.015625	-187500.015625	459.000000	410.000000	1018.000000	1608034534.574471
1714	11170.462891	-155.657547	-187500.015625	-187500.015625	-187500.015625	-187500.015625	-187500.015625	-187500.015625	460.000000	411.000000	1019.000000	1608034534.574473
1715	11141.539062	-164.307663	-187500.015625	-187500.015625	-187500.015625	-187500.015625	-187500.015625	-187500.015625	460.000000	411.000000	1018.000000	1608034534.574475
1716	11097.014648	-192.448517	-187500.015625	-187500.015625	-187500.015625	-187500.015625	-187500.015625	-187500.015625	460.000000	411.000000	1018.000000	1608034534.574476
1717	11091.829102	-210.039337	-187500.015625	-187500.015625	-187500.015625	-187500.015625	-187500.015625	-187500.015625	460.000000	412.000000	1019.000000	1608034534.574478
1718	11137.270508	-192.649673	-187500.015625	-187500.015625	-187500.015625	-187500.015625	-187500.015625	-187500.015625	460.000000	410.000000	1019.000000	1608034534.574480
1719	11168.451172	-159.323227	-187500.015625	-187500.015625	-187500.015625	-187500.015625	-187500.015625	-187500.015625	460.000000	411.000000	1018.000000	1608034534.574481
1720	11138.522461	-166.900467	-187500.015625	-187500.015625	-187500.015625	-187500.015625	-187500.015625	-187500.015625	460.000000	411.000000	1019.000000	1608034534.574483
1721	11091.918945	-196.762405	-187500.015625	-187500.015625	-187500.015625	-187500.015625	-187500.015625	-187500.015625	460.000000	412.000000	1017.000000	1608034534.574485
1722	11095.807617	-203.222046	-187500.015625	-187500.015625	-187500.015625	-187500.015625	-187500.015625	-187500.015625	460.000000	411.000000	1018.000000	1608034534.574487
1723	11150.010742	-179.417450	-187500.015625	-187500.015625	-187500.015625	-187500.015625	-187500.015625	-187500.015625	460.000000	411.000000	1019.000000	1608034534.574489
1724	11178.241211	-152.729462	-187500.015625	-187500.015625	-187500.015625	-187500.015625	-187500.015625	-187500.015625	460.000000	411.000000	1018.000000	1608034534.574490
1725	11140.645508	-166.319321	-187500.015625	-187500.015625	-187500.015625	-187500.015625	-187500.015625	-187500.015625	459.000000	410.000000	1019.000000	1608034534.574492
1726	11094.600586	-195.600113	-187500.015625	-187500.015625	-187500.015625	-187500.015625	-187500.015625	-187500.015625	460.000000	411.000000	1019.000000	1608034534.574494
1727	11092.097656	-211.536896	-187500.015625	-187500.015625	-187500.015625	-187500.015625	-187500.015625	-187500.015625	460.000000	411.000000	1018.000000	1608034534.574495
1728	11141.115234	-189.945114	-187500.015625	-187500.015625	-187500.015625	-187500.015625	-187500.015625	-187500.015625	459.000000	411.000000	1018.000000	1608034534.574497
1729	11170.775391	-156.283386	-187500.015625	-187500.015625	-187500.015625	-187500.015625	-187500.015625	-187500.015625	460.000000	411.000000	1019.000000	1608034534.574499
1730	11146.323242	-156.283386	-187500.015625	-187500.015625	-187500.015625	-187500.015625	-187500.015625	-187500.015625	459.000000	411.000000	1018.000000	1608034534.574500
1731	11099.116211	-187.307617	-187500.015625	-187500.015625	-187500.015625	-187500.015625	-187500.015625	-187500.015625	460.000000	411.000000	1019.000000	1608034534.574502
1732	11095.316406	-204.049072	-187500.015625	-187500.015625	-187500.015625	-187500.015625	-187500.015625	-187500.015625	460.000000	411.000000	1018.000000	1608034534.574504
1733	11145.763672	-181.294998	-187500.015625	-187500.015625	-187500.015625	-187500.015625	-187500.015625	-187500.015625	460.000000	410.000000	1019.000000	1608034534.574505
1734	11171.959961	-154.942291	-187500.015625	-187500.015625	-187500.015625	-187500.015625	-187500.015625	-187500.015625	460.000000	411.000000	1019.000000	1608034534.574507
1735	11145.898438	-157.356277	-187500.015625	-187500.015625	-187500.015625	-187500.015625	-187500.015625	-187500.015625	460.000000	411.000000	1019.000000	1608034534.574508
1736	11095.249023	-190.459213	-187500.015625	-187500.015625	-187500.015625	-187500.015625	-187500.015625	-187500.015625	460.000000	411.000000	1019.000000	1608034534.574510
1737	11087.224609	-210.195801	-187500.015625	-187500.015625	-187500.015625	-187500.015625	-187500.015625	-187500.015625	460.000000	412.000000	1018.000000	1608034534.574512
1738	11137.494141	-188.805176	-187500.015625	-187500.015625	-187500.015625	-187500.015625	-187500.015625	-187500.015625	460.000000	411.000000	1018.000000	1608034534.574513
1739	11173.033203	-155.791656	-187500.015625	-187500.015625	-187500.015625	-187500.015625	-187500.015625	-187500.015625	459.000000	411.000000	1018.000000	1608034534.574515
1740	11148.446289	-157.289215	-187500.015625	-187500.015625	-187500.015625	-187500.015625	-187500.015625	-187500.015625	460.000000	411.000000	1019.000000	1608034534.574517
1741	11095.830078	-189.878067	-187500.015625	-187500.015625	-187500.015625	-187500.015625	-187500.015625	-187500.015625	460.000000	411.000000	1019.000000	1608034534.574518
1742	11082.843750	-213.772079	-187500.015625	-187500.015625	-187500.015625	-187500.015625	-187500.015625	-187500.015625	460.000000	411.000000	1018.000000	1608034534.574520
1743	11129.558594	-196.605942	-187500.015625	-187500.015625	-187500.015625	-187500.015625	-187500.015625	-187500.015625	460.000000	410.000000	1019.000000	1608034534.574522
1744	11163.265625	-160.284348	-187500.015625	-187500.015625	-187500.015625	-187500.015625	-187500.015625	-187500.015625	460.000000	412.000000	1018.000000	1608034534.574523
1745	11146.658203	-152.751816	-187500.015625	-187500.015625	-187500.015625	-187500.015625	-187500.015625	-187500.015625	460.000000	411.000000	1019.000000	1608034534.574525
1746	11098.266602	-186.614700	-187500.015625	-187500.015625	-187500.015625	-187500.015625	-187500.015625	-187500.015625	460.000000	411.000000	1018.000000	1608034534.574527
1747	11092.834961	-204.786682	-187500.015625	-187500.015625	-187500.015625	-187500.015625	-187500.015625	-187500.015625	460.000000	411.000000	1019.000000	1608034534.574529
1748	11144.780273	-178.590439	-187500.015625	-187500.015625	-187500.015625	-187500.015625	-187500.015625	-187500.015625	460.000000	411.000000	1018.000000	1608034534.574530
1749	11179.873047	-145.398087	-187500.015625	-187500.015625	-187500.015625	-187500.015625	-187500.015625	-187500.015625	459.000000	411.000000	1019.000000	1608034534.574532
1750	11150.413086	-152.818878	-187500.015625	-187500.015625	-187500.015625	-187500.015625	-187500.015625	-187500.015625	460.000000	411.000000	1018.000000	1608034534.574534
1751	11094.466797	-191.375626	-187500.015625	-187500.015625	-187500.015625	-187500.015625	-187500.015625	-187500.015625	460.000000	410.000000	1019.000000	1608034534.574535
1752	11082.754883	-216.566040	-187500.015625	-187500.015625	-187500.015625	-187500.015625	-187500.015625	-187500.015625	460.000000	411.000000	1018.000000	1608034534.574537
1753	11131.145508	-197.544708	-187500.015625	-187500.015625	-187500.015625	-187500.015625	-187500.015625	-187500.015625	460.000000	411.000000	1019.000000	1608034534.574539
1754	11163.354492	-166.207565	-187500.015625	-187500.015625	-187500.015625	-187500.015625	-187500.015625	-187500.015625	460.000000	411.000000	1019.000000	1608034534.574540
1755	11146.703125	-162.765396	-187500.015625	-187500.015625	-187500.015625	-187500.015625	-187500.015625	-187500.015625	460.000000	411.000000	1018.000000	1608034534.574542
1756	11102.446289	-191.755615	-187500.015625	-187500.015625	-187500.015625	-187500.015625	-187500.015625	-187500.015625	460.000000	411.000000	1019.000000	1608034534.574544
1757	11096.388672	-208.877045	-187500.015625	-187500.015625	-187500.015625	-187500.015625	-187500.015625	-187500.015625	460.000000	411.000000	1018.000000	1608034534.574545
1758	11148.378906	-182.233765	-187500.015625	-187500.015625	-187500.015625	-187500.015625	-187500.015625	-187500.015625	460.000000	411.000000	1018.000000	1608034534.574547
1759	11180.476562	-148.236771	-187500.015625	-187500.015625	-187500.015625	-187500.015625	-187500.015625	-187500.015625	460.000000	411.000000	1018.000000	1608034534.574548
1760	11156.090820	-149.957855	-187500.015625	-187500.015625	-187500.015625	-187500.015625	-187500.015625	-187500.015625	459.000000	410.000000	1018.000000	1608034534.574550
1761	11096.903320	-189.431030	-187500.015625	-187500.015625	-187500.015625	-187500.015625	-187500.015625	-187500.015625	460.000000	411.000000	1018.000000	1608034534.574552
1762	11085.034180	-209.413483	-187500.015625	-187500.015625	-187500.015625	-187500.015625	-187500.015625	-187500.015625	460.000000	411.000000	1019.000000	1608034534.574553
1763	11133.425781	-187.173508	-187500.015625	-187500.015625	-187500.015625	-187500.015625	-187500.015625	-187500.015625	459.000000	411.000000	1018.000000	1608034534.574555
1764	11168.406250	-156.506912	-187500.015625	-187500.015625	-187500.015625	-187500.015625	-187500.015625	-187500.015625	460.000000	411.000000	1018.000000	1608034534.574557
1765	11146.613281	-158.607971	-187500.015625	-187500.015625	-187500.015625	-187500.015625	-187500.015625	-187500.015625	460.000000	411.000000	1019.000000	1608034534.574558
1766	11098.176758	-191.129761	-187500.015625	-187500.015625	-187500.015625	-187500.015625	-187500.015625	-187500.015625	459.000000	411.000000	1019.000000	1608034534.574560
1767	11089.437500	-207.446533	-187500.015625	-187500.015625	-187500.015625	-187500.015625	-187500.015625	-187500.015625	460.000000	411.000000	1019.000000	1608034534.574562
1768	11136.957031	-186.659409	-187500.015625	-187500.015625	-187500.015625	-187500.015625	-187500.015625	-187500.015625	460.000000	411.000000	1018.000000	1608034534.574563
1769	11174.508789	-152.125961	-187500.015625	-187500.015625	-187500.015625	-187500.015625	-187500.015625	-187500.015625	460.000000	411.000000	1019.000000	1608034534.574566
1770	11153.989258	-153.422363	-187500.015625	-187500.015625	-187500.015625	-187500.015625	-187500.015625	-187500.015625	460.000000	411.000000	1018.000000	1608034534.574567
1771	11104.211914	-185.541824	-187500.015625	-187500.015625	-187500.015625	-187500.015625	-187500.015625	-187500.015625	460.000000	411.000000	1017.000000	1608034534.574569
1772	11094.690430	-205.591339	-187500.015625	-187500.015625	-187500.015625	-187500.015625	-187500.015625	-187500.015625	460.000000	412.000000	1019.000000	1608034534.574571
1773	11140.667969	-186.681763	-187500.015625	-187500.015625	-187500.015625	-187500.015625	-187500.015625	-187500.015625	460.000000	411.000000	1019.000000	1608034534.574572
1774	11172.585938	-157.423325	-187500.015625	-187500.015625	-187500.015625	-187500.015625	-187500.015625	-187500.015625	460.000000	411.000000	1018.000000	1608034534.574574
1775	11152.379883	-154.361145	-187500.015625	-187500.015625	-187500.015625	-187500.015625	-187500.015625	-187500.015625	460.000000	411.000000	1019.000000	1608034534.574576
1776	11099.786133	-185.720642	-187500.015625	-187500.015625	-187500.015625	-187500.015625	-187500.015625	-187500.015625	460.000000	411.000000	1018.000000	1608034534.574577
1777	11090.734375	-206.306595	-187500.015625	-187500.015625	-187500.015625	-187500.015625	-187500.015625	-187500.015625	460.000000	411.000000	1018.000000	1608034534.574579
1778	11136.666992	-190.056870	-187500.015625	-187500.015625	-187500.015625	-187500.015625	-187500.015625	-187500.015625	460.000000	411.000000	1018.000000	1608034534.574581
1779	11176.609375	-151.164841	-187500.015625	-187500.015625	-187500.015625	-187500.015625	-187500.015625	-187500.015625	460.000000	411.000000	1018.000000	1608034534.574582
1780	11163.980469	-143.341736	-187500.015625	-187500.015625	-187500.015625	-187500.015625	-187500.015625	-187500.015625	460.000000	413.000000	1018.000000	1608034534.574584
1781	11110.559570	-179.395096	-187500.015625	-187500.015625	-187500.015625	-187500.015625	-187500.015625	-187500.015625	460.000000	560.000000	1018.000000	1608034534.574585
1782	11092.902344	-205.591339	-187500.015625	-187500.015625	-187500.015625	-187500.015625	-187500.015625	-187500.015625	461.000000	662.000000	1018.000000	1608034534.574587
1783	11132.308594	-192.917892	-187500.015625	-187500.015625	-187500.015625	-187500.015625	-187500.015625	-187500.015625	461.000000	713.000000	1019.000000	1608034534.574589
1784	11154.526367	-174.835342	-187500.015625	-187500.015625	-187500.015625	-187500.015625	-187500.015625	-187500.015625	460.000000	742.000000	1018.000000	1608034534.574591
1785	11138.543945	-171.013184	-187500.015625	-187500.015625	-187500.015625	-187500.015625	-187500.015625	-187500.015625	461.000000	759.000000	1018.000000	1608034534.574592
1786	11089.661133	-197.857635	-187500.015625	-187500.015625	-187500.015625	-187500.015625	-187500.015625	-187500.015625	460.000000	770.000000	1018.000000	1608034534.574594
1787	11080.966797	-210.240494	-187500.015625	-187500.015625	-187500.015625	-187500.015625	-187500.015625	-187500.015625	461.000000	777.000000	1019.000000	1608034534.574596
1788	11130.475586	-190.235687	-187500.015625	-187500.015625	-187500.015625	-187500.015625	-187500.015625	-187500.015625	460.000000	782.000000	1018.000000	1608034534.574597
1789	11169.188477	-156.931595	-187500.015625	-187500.015625	-187500.015625	-187500.015625	-187500.015625	-187500.015625	460.000000	786.000000	1020.000000	1608034534.574599
1790	11147.752930	-159.211472	-187500.015625	-187500.015625	-187500.015625	-187500.015625	-187500.015625	-187500.015625	460.000000	789.000000	1019.000000	1608034534.574601
1791	11091.762695	-198.192917	-187500.015625	-187500.015625	-187500.015625	-187500.015625	-187500.015625	-187500.015625	460.000000	791.000000	1018.000000	1608034534.574602
1792	11077.635742	-219.315308	-187500.015625	-187500.015625	-187500.015625	-187500.015625	-187500.015625	-187500.015625	460.000000	792.000000	1018.000000	1608034534.574605
1793	11120.909180	-202.439743	-187500.015625	-187500.015625	-187500.015625	-187500.015625	-187500.015625	-187500.015625	460.000000	794.000000	1018.000000	1608034534.574606
1794	11158.415039	-167.079285	-187500.015625	-187500.015625	-187500.015625	-187500.015625	-187500.015625	-187500.015625	460.000000	795.000000	1018.000000	1608034534.574608
1795	11144.199219	-157.266861	-187500.015625	-187500.015625	-187500.015625	-187500.015625	-187500.015625	-187500.015625	460.000000	796.000000	1019.000000	1608034534.574610
1796	11095.919922	-188.559311	-187500.015625	-187500.015625	-187500.015625	-187500.015625	-187500.015625	-187500.015625	460.000000	797.000000	1018.000000	1608034534.574611
1797	11088.878906	-205.010193	-187500.015625	-187500.015625	-187500.015625	-187500.015625	-187500.015625	-187500.015625	460.000000	797.000000	1019.000000	1608034534.574613
1798	11134.386719	-188.335785	-187500.015625	-187500.015625	-187500.015625	-187500.015625	-187500.015625	-187500.015625	460.000000	798.000000	1018.000000	1608034534.574614
1799	11170.462891	-156.149277	-187500.015625	-187500.015625	-187500.015625	-187500.015625	-187500.015625	-187500.015625	460.000000	799.000000	1017.000000	1608034534.574616
1800	11159.242188	-142.537064	-187500.015625	-187500.015625	-187500.015625	-187500.015625	-187500.015625	-187500.015625	460.000000	799.000000	1019.000000	1608034534.574618
1801	11106.379883	-172.264893	-187500.015625	-187500.015625	-187500.015625	-187500.015625	-187500.015625	-187500.015625	460.000000	800.000000	1017.000000	1608034534.574619
1802	11081.346680	-205.792511	-187500.015625	-187500.015625	-187500.015625	-187500.015625	-187500.015625	-187500.015625	460.000000	800.000000	1018.000000	1608034534.574621
1803	11123.032227	-196.874161	-187500.015625	-187500.015625	-187500.015625	-187500.015625	-187500.015625	-187500.015625	460.000000	800.000000	1019.000000	1608034534.574623
1804	11166.416992	-160.574921	-187500.015625	-187500.015625	-187500.015625	-187500.015625	-187500.015625	-187500.015625	460.000000	801.000000	1019.000000	1608034535.053810
1805	11158.862305	-146.314514	-187500.015625	-187500.015625	-187500.015625	-187500.015625	-187500.015625	-187500.015625	460.000000	801.000000	1019.000000	1608034535.053997
1806	11117.041992	-165.559372	-187500.015625	-187500.015625	-187500.015625	-187500.015625	-187500.015625	-187500.015625	460.000000	769.000000	1018.000000	1608034535.053999
1807	11099.160156	-192.359100	-187500.015625	-187500.015625	-187500.015625	-187500.015625	-187500.015625	-187500.015625	460.000000	712.000000	1018.000000	1608034535.054000
1808	11143.975586	-174.164780	-187500.015625	-187500.015625	-187500.015625	-187500.015625	-187500.015625	-187500.015625	460.000000	653.000000	1018.000000	1608034535.054002
1809	11179.425781	-141.643005	-187500.015625	-187500.015625	-187500.015625	-187500.015625	-187500.015625	-187500.015625	459.000000	604.000000	1018.000000	1608034535.054004
1810	11159.420898	-142.917053	-187500.015625	-187500.015625	-187500.015625	-187500.015625	-187500.015625	-187500.015625	459.000000	566.000000	1019.000000	1608034535.054005
1811	11109.799805	-176.355255	-187500.015625	-187500.015625	-187500.015625	-187500.015625	-187500.015625	-187500.015625	459.000000	538.000000	1019.000000	1608034535.054007
1812	11093.908203	-203.289108	-187500.015625	-187500.015625	-187500.015625	-187500.015625	-187500.015625	-187500.015625	459.000000	517.000000	1020.000000	1608034535.054008
1813	11140.421875	-186.905273	-187500.015625	-187500.015625	-187500.015625	-187500.015625	-187500.015625	-187500.015625	459.000000	501.000000	1019.000000	1608034535.054010
1814	11191.406250	-141.128906	-187500.015625	-187500.015625	-187500.015625	-187500.015625	-187500.015625	-187500.015625	459.000000	490.000000	1018.000000	1608034535.054012
1815	11172.720703	-138.781982	-187500.015625	-187500.015625	-187500.015625	-187500.015625	-187500.015625	-187500.015625	459.000000	481.000000	1018.000000	1608034535.054018
1816	11116.818359	-175.371780	-187500.015625	-187500.015625	-187500.015625	-187500.015625	-187500.015625	-187500.015625	459.000000	473.000000	1018.000000	1608034535.054020
1817	11087.560547	-210.218155	-187500.015625	-187500.015625	-187500.015625	-187500.015625	-187500.015625	-187500.015625	460.000000	467.000000	1019.000000	1608034535.054021
1818	11123.836914	-198.863464	-187500.015625	-187500.015625	-187500.015625	-187500.015625	-187500.015625	-187500.015625	459.000000	462.000000	1018.000000	1608034535.054023
1819	11168.920898	-156.708069	-187500.015625	-187500.015625	-187500.015625	-187500.015625	-187500.015625	-187500.015625	460.000000	457.000000	1019.000000	1608034535.054024
1820	11155.151367	-152.818878	-187500.015625	-187500.015625	-187500.015625	-187500.015625	-187500.015625	-187500.015625	460.000000	454.000000	1019.000000	1608034535.054026
1821	11104.569336	-183.954849	-187500.015625	-187500.015625	-187500.015625	-187500.015625	-187500.015625	-187500.015625	459.000000	451.000000	1019.000000	1608034535.054028
1822	11082.531250	-211.000458	-187500.015625	-187500.015625	-187500.015625	-187500.015625	-187500.015625	-187500.015625	460.000000	449.000000	1019.000000	1608034535.054029
1823	11120.751953	-202.417389	-187500.015625	-187500.015625	-187500.015625	-187500.015625	-187500.015625	-187500.015625	460.000000	446.000000	1018.000000	1608034535.054031
1824	11167.691406	-161.804276	-187500.015625	-187500.015625	-187500.015625	-187500.015625	-187500.015625	-187500.015625	460.000000	444.000000	1018.000000	1608034535.054032
1825	11156.716797	-153.422363	-187500.015625	-187500.015625	-187500.015625	-187500.015625	-187500.015625	-187500.015625	459.000000	442.000000	1019.000000	1608034535.054034
1826	11102.312500	-187.061737	-187500.015625	-187500.015625	-187500.015625	-187500.015625	-187500.015625	-187500.015625	459.000000	440.000000	1019.000000	1608034535.054036
1827	11078.731445	-213.123871	-187500.015625	-187500.015625	-187500.015625	-187500.015625	-187500.015625	-187500.015625	460.000000	439.000000	1018.000000	1608034535.054037
1828	11116.908203	-202.998535	-187500.015625	-187500.015625	-187500.015625	-187500.015625	-187500.015625	-187500.015625	460.000000	437.000000	1019.000000	1608034535.054039
1829	11159.957031	-170.677917	-187500.015625	-187500.015625	-187500.015625	-187500.015625	-187500.015625	-187500.015625	460.000000	437.000000	1018.000000	1608034535.054041
1830	11154.660156	-155.925766	-187500.015625	-187500.015625	-187500.015625	-187500.015625	-187500.015625	-187500.015625	460.000000	436.000000	1019.000000	1608034535.054042
1831	11097.886719	-190.749786	-187500.015625	-187500.015625	-187500.015625	-187500.015625	-187500.015625	-187500.015625	460.000000	434.000000	1018.000000	1608034535.054044
1832	11075.020508	-213.280334	-187500.015625	-187500.015625	-187500.015625	-187500.015625	-187500.015625	-187500.015625	460.000000	434.000000	1018.000000	1608034535.054045
1833	11114.315430	-203.244400	-187500.015625	-187500.015625	-187500.015625	-187500.015625	-187500.015625	-187500.015625	460.000000	432.000000	1019.000000	1608034535.054047
1834	11158.326172	-167.615723	-187500.015625	-187500.015625	-187500.015625	-187500.015625	-187500.015625	-187500.015625	460.000000	432.000000	1019.000000	1608034535.054049
1835	11150.458008	-154.741119	-187500.015625	-187500.015625	-187500.015625	-187500.015625	-187500.015625	-187500.015625	460.000000	432.000000	1018.000000	1608034535.054050
1836	11101.910156	-179.685669	-187500.015625	-187500.015625	-187500.015625	-187500.015625	-187500.015625	-187500.015625	460.000000	429.000000	1019.000000	1608034535.054052
1837	11075.535156	-213.570908	-187500.015625	-187500.015625	-187500.015625	-187500.015625	-187500.015625	-187500.015625	460.000000	430.000000	1018.000000	1608034535.054054
1838	11114.158203	-203.937302	-187500.015625	-187500.015625	-187500.015625	-187500.015625	-187500.015625	-187500.015625	460.000000	429.000000	1018.000000	1608034535.054055
1839	11160.851562	-166.676956	-187500.015625	-187500.015625	-187500.015625	-187500.015625	-187500.015625	-187500.015625	460.000000	428.000000	1019.000000	1608034535.054058
1840	11152.424805	-157.602142	-187500.015625	-187500.015625	-187500.015625	-187500.015625	-187500.015625	-187500.015625	459.000000	428.000000	1018.000000	1608034535.054059
1841	11105.486328	-182.189056	-187500.015625	-187500.015625	-187500.015625	-187500.015625	-187500.015625	-187500.015625	460.000000	427.000000	1019.000000	1608034535.054061
1842	11076.987305	-218.465942	-187500.015625	-187500.015625	-187500.015625	-187500.015625	-187500.015625	-187500.015625	460.000000	427.000000	1019.000000	1608034535.054062
1843	11112.952148	-211.693359	-187500.015625	-187500.015625	-187500.015625	-187500.015625	-187500.015625	-187500.015625	460.000000	427.000000	1018.000000	1608034535.054064
1844	11159.733398	-174.522415	-187500.015625	-187500.015625	-187500.015625	-187500.015625	-187500.015625	-187500.015625	460.000000	426.000000	1019.000000	1608034535.054066
1845	11152.759766	-163.882980	-187500.015625	-187500.015625	-187500.015625	-187500.015625	-187500.015625	-187500.015625	459.000000	426.000000	1018.000000	1608034535.054067
1846	11107.833008	-188.224030	-187500.015625	-187500.015625	-187500.015625	-187500.015625	-187500.015625	-187500.015625	459.000000	425.000000	1018.000000	1608034535.054069
1847	11087.247070	-210.016983	-187500.015625	-187500.015625	-187500.015625	-187500.015625	-187500.015625	-187500.015625	460.000000	425.000000	1019.000000	1608034535.054070
1848	11120.841797	-205.501938	-187500.015625	-187500.015625	-187500.015625	-187500.015625	-187500.015625	-187500.015625	460.000000	425.000000	1017.000000	1608034535.054072
1849	11163.511719	-175.729416	-187500.015625	-187500.015625	-187500.015625	-187500.015625	-187500.015625	-187500.015625	460.000000	424.000000	1019.000000	1608034535.054074
1850	11158.951172	-162.474823	-187500.015625	-187500.015625	-187500.015625	-187500.015625	-187500.015625	-187500.015625	460.000000	424.000000	1019.000000	1608034535.054075
1851	11109.062500	-189.676895	-187500.015625	-187500.015625	-187500.015625	-187500.015625	-187500.015625	-187500.015625	459.000000	424.000000	1018.000000	1608034535.054077
1852	11081.123047	-218.801224	-187500.015625	-187500.015625	-187500.015625	-187500.015625	-187500.015625	-187500.015625	460.000000	423.000000	1018.000000	1608034535.054079
1853	11112.772461	-215.940201	-187500.015625	-187500.015625	-187500.015625	-187500.015625	-187500.015625	-187500.015625	460.000000	423.000000	1019.000000	1608034535.054080
1854	11152.313477	-186.055908	-187500.015625	-187500.015625	-187500.015625	-187500.015625	-187500.015625	-187500.015625	460.000000	423.000000	1018.000000	1608034535.054082
1855	11138.745117	-180.847961	-187500.015625	-187500.015625	-187500.015625	-187500.015625	-187500.015625	-187500.015625	460.000000	423.000000	1018.000000	1608034535.054083
1856	11086.040039	-210.329910	-187500.015625	-187500.015625	-187500.015625	-187500.015625	-187500.015625	-187500.015625	460.000000	538.000000	1018.000000	1608034535.054085
1857	11056.692383	-238.895432	-187500.015625	-187500.015625	-187500.015625	-187500.015625	-187500.015625	-187500.015625	460.000000	655.000000	1019.000000	1608034535.054087
1858	11093.460938	-230.044144	-187500.015625	-187500.015625	-187500.015625	-187500.015625	-187500.015625	-187500.015625	460.000000	713.000000	1018.000000	1608034535.054088
1859	11142.589844	-194.147247	-187500.015625	-187500.015625	-187500.015625	-187500.015625	-187500.015625	-187500.015625	460.000000	745.000000	1018.000000	1608034535.054090
1860	11137.001953	-180.870316	-187500.015625	-187500.015625	-187500.015625	-187500.015625	-187500.015625	-187500.015625	460.000000	763.000000	1018.000000	1608034535.054092
1861	11089.303711	-206.239532	-187500.015625	-187500.015625	-187500.015625	-187500.015625	-187500.015625	-187500.015625	460.000000	775.000000	1018.000000	1608034535.054093
1862	11064.090820	-234.313324	-187500.015625	-187500.015625	-187500.015625	-187500.015625	-187500.015625	-187500.015625	460.000000	782.000000	1019.000000	1608034535.054096
1863	11095.495117	-231.586411	-187500.015625	-187500.015625	-187500.015625	-187500.015625	-187500.015625	-187500.015625	460.000000	787.000000	1018.000000	1608034535.054097
1864	11138.588867	-201.880951	-187500.015625	-187500.015625	-187500.015625	-187500.015625	-187500.015625	-187500.015625	460.000000	791.000000	1018.000000	1608034535.054099
1865	11137.449219	-182.166718	-187500.015625	-187500.015625	-187500.015625	-187500.015625	-187500.015625	-187500.015625	460.000000	793.000000	1018.000000	1608034535.054101
1866	11086.218750	-212.095703	-187500.015625	-187500.015625	-187500.015625	-187500.015625	-187500.015625	-187500.015625	460.000000	795.000000	1019.000000	1608034535.054102
1867	11056.581055	-238.537811	-187500.015625	-187500.015625	-187500.015625	-187500.015625	-187500.015625	-187500.015625	460.000000	797.000000	1018.000000	1608034535.054104
1868	11096.500977	-226.892548	-187500.015625	-187500.015625	-187500.015625	-187500.015625	-187500.015625	-187500.015625	460.000000	798.000000	1019.000000	1608034535.054105
1869	11151.396484	-179.395096	-187500.015625	-187500.015625	-187500.015625	-187500.015625	-187500.015625	-187500.015625	460.000000	799.000000	1018.000000	1608034535.054107
1870	11150.345703	-164.575882	-187500.015625	-187500.015625	-187500.015625	-187500.015625	-187500.015625	-187500.015625	460.000000	799.000000	1019.000000	1608034535.054109
1871	11099.943359	-198.461136	-187500.015625	-187500.015625	-187500.015625	-187500.015625	-187500.015625	-187500.015625	460.000000	800.000000	1018.000000	1608034535.054110
1872	11066.817383	-233.352203	-187500.015625	-187500.015625	-187500.015625	-187500.015625	-187500.015625	-187500.015625	460.000000	801.000000	1018.000000	1608034535.054112
1873	11107.945312	-219.695282	-187500.015625	-187500.015625	-187500.015625	-187500.015625	-187500.015625	-187500.015625	460.000000	801.000000	1019.000000	1608034535.054113
1874	11150.144531	-193.029663	-187500.015625	-187500.015625	-187500.015625	-187500.015625	-187500.015625	-187500.015625	460.000000	802.000000	1018.000000	1608034535.054115
1875	11147.910156	-180.423279	-187500.015625	-187500.015625	-187500.015625	-187500.015625	-187500.015625	-187500.015625	460.000000	802.000000	1018.000000	1608034535.054117
1876	11104.145508	-200.539841	-187500.015625	-187500.015625	-187500.015625	-187500.015625	-187500.015625	-187500.015625	460.000000	803.000000	1018.000000	1608034535.054118
1877	11072.427734	-229.485352	-187500.015625	-187500.015625	-187500.015625	-187500.015625	-187500.015625	-187500.015625	460.000000	804.000000	1018.000000	1608034535.054120
1878	11102.625000	-223.808014	-187500.015625	-187500.015625	-187500.015625	-187500.015625	-187500.015625	-187500.015625	460.000000	803.000000	1018.000000	1608034535.054121
1879	11149.250977	-190.034531	-187500.015625	-187500.015625	-187500.015625	-187500.015625	-187500.015625	-187500.015625	460.000000	804.000000	1018.000000	1608034535.054123
1880	11147.775391	-177.606949	-187500.015625	-187500.015625	-187500.015625	-187500.015625	-187500.015625	-187500.015625	460.000000	803.000000	1019.000000	1608034535.054125
1881	11100.926758	-202.529144	-187500.015625	-187500.015625	-187500.015625	-187500.015625	-187500.015625	-187500.015625	460.000000	782.000000	1018.000000	1608034535.054127
1882	11072.852539	-227.831329	-187500.015625	-187500.015625	-187500.015625	-187500.015625	-187500.015625	-187500.015625	460.000000	728.000000	1018.000000	1608034535.054128
1883	11103.183594	-224.523270	-187500.015625	-187500.015625	-187500.015625	-187500.015625	-187500.015625	-187500.015625	460.000000	669.000000	1019.000000	1608034535.054130
1884	11150.144531	-187.665237	-187500.015625	-187500.015625	-187500.015625	-187500.015625	-187500.015625	-187500.015625	459.000000	618.000000	1018.000000	1608034535.054131
1885	11147.775391	-169.761490	-187500.015625	-187500.015625	-187500.015625	-187500.015625	-187500.015625	-187500.015625	459.000000	577.000000	1019.000000	1608034535.054134
1886	11098.892578	-194.773102	-187500.015625	-187500.015625	-187500.015625	-187500.015625	-187500.015625	-187500.015625	459.000000	547.000000	1019.000000	1608034535.054135
1887	11068.672852	-223.450378	-187500.015625	-187500.015625	-187500.015625	-187500.015625	-187500.015625	-187500.015625	459.000000	525.000000	1018.000000	1608034535.054137
1888	11103.988281	-213.369751	-187500.015625	-187500.015625	-187500.015625	-187500.015625	-187500.015625	-187500.015625	459.000000	508.000000	1019.000000	1608034535.054138
1889	11150.345703	-181.294998	-187500.015625	-187500.015625	-187500.015625	-187500.015625	-187500.015625	-187500.015625	459.000000	495.000000	1018.000000	1608034535.054140
1890	11144.512695	-170.119125	-187500.015625	-187500.015625	-187500.015625	-187500.015625	-187500.015625	-187500.015625	460.000000	486.000000	1019.000000	1608034535.054142
1891	11102.558594	-188.246384	-187500.015625	-187500.015625	-187500.015625	-187500.015625	-187500.015625	-187500.015625	459.000000	477.000000	1019.000000	1608034535.054143
1892	11079.759766	-208.407654	-187500.015625	-187500.015625	-187500.015625	-187500.015625	-187500.015625	-187500.015625	460.000000	472.000000	1018.000000	1608034535.054145
1893	11109.062500	-207.804153	-187500.015625	-187500.015625	-187500.015625	-187500.015625	-187500.015625	-187500.015625	460.000000	466.000000	1019.000000	1608034535.054147
1894	11159.398438	-173.471878	-187500.015625	-187500.015625	-187500.015625	-187500.015625	-187500.015625	-187500.015625	459.000000	462.000000	1018.000000	1608034535.054148
1895	11157.766602	-160.709030	-187500.015625	-187500.015625	-187500.015625	-187500.015625	-187500.015625	-187500.015625	459.000000	458.000000	1019.000000	1608034535.054150
1896	11113.153320	-180.803253	-187500.015625	-187500.015625	-187500.015625	-187500.015625	-187500.015625	-187500.015625	459.000000	454.000000	1019.000000	1608034535.054152
1897	11087.224609	-207.066559	-187500.015625	-187500.015625	-187500.015625	-187500.015625	-187500.015625	-187500.015625	460.000000	452.000000	1019.000000	1608034535.054153
1898	11112.213867	-208.877045	-187500.015625	-187500.015625	-187500.015625	-187500.015625	-187500.015625	-187500.015625	460.000000	449.000000	1019.000000	1608034535.054155
1899	11157.409180	-179.529205	-187500.015625	-187500.015625	-187500.015625	-187500.015625	-187500.015625	-187500.015625	459.000000	448.000000	1018.000000	1608034535.054156
1900	11159.577148	-163.592407	-187500.015625	-187500.015625	-187500.015625	-187500.015625	-187500.015625	-187500.015625	460.000000	446.000000	1018.000000	1608034535.054158
1901	11116.707031	-182.926666	-187500.015625	-187500.015625	-187500.015625	-187500.015625	-187500.015625	-187500.015625	459.000000	444.000000	1018.000000	1608034535.054160
1902	11079.378906	-218.108322	-187500.015625	-187500.015625	-187500.015625	-187500.015625	-187500.015625	-187500.015625	460.000000	443.000000	1017.000000	1608034535.054161
1903	11110.716797	-210.128738	-187500.015625	-187500.015625	-187500.015625	-187500.015625	-187500.015625	-187500.015625	460.000000	441.000000	1019.000000	1608034535.054163
1904	11163.175781	-172.153137	-187500.015625	-187500.015625	-187500.015625	-187500.015625	-187500.015625	-187500.015625	460.000000	439.000000	1018.000000	1608034535.054164
1905	11163.779297	-155.054047	-187500.015625	-187500.015625	-187500.015625	-187500.015625	-187500.015625	-187500.015625	460.000000	439.000000	1019.000000	1608034535.054166
1906	11118.540039	-178.031631	-187500.015625	-187500.015625	-187500.015625	-187500.015625	-187500.015625	-187500.015625	460.000000	437.000000	1019.000000	1608034535.054168
1907	11079.714844	-218.533005	-187500.015625	-187500.015625	-187500.015625	-187500.015625	-187500.015625	-187500.015625	460.000000	437.000000	1018.000000	1608034535.054169
1908	11111.163086	-212.319214	-187500.015625	-187500.015625	-187500.015625	-187500.015625	-187500.015625	-187500.015625	460.000000	435.000000	1019.000000	1608034535.054171
1909	11170.485352	-166.051102	-187500.015625	-187500.015625	-187500.015625	-187500.015625	-187500.015625	-187500.015625	459.000000	435.000000	1018.000000	1608034535.054173
1910	11166.238281	-157.646851	-187500.015625	-187500.015625	-187500.015625	-187500.015625	-187500.015625	-187500.015625	460.000000	434.000000	1019.000000	1608034535.054175
1911	11116.259766	-185.005386	-187500.015625	-187500.015625	-187500.015625	-187500.015625	-187500.015625	-187500.015625	459.000000	433.000000	1018.000000	1608034535.054177
1912	11079.669922	-219.136490	-187500.015625	-187500.015625	-187500.015625	-187500.015625	-187500.015625	-187500.015625	460.000000	433.000000	1018.000000	1608034535.054178
1913	11105.418945	-219.069443	-187500.015625	-187500.015625	-187500.015625	-187500.015625	-187500.015625	-187500.015625	460.000000	431.000000	1019.000000	1608034535.054180
1914	11154.838867	-184.379532	-187500.015625	-187500.015625	-187500.015625	-187500.015625	-187500.015625	-187500.015625	460.000000	431.000000	1019.000000	1608034535.054182
1915	11159.398438	-162.318359	-187500.015625	-187500.015625	-187500.015625	-187500.015625	-187500.015625	-187500.015625	460.000000	431.000000	1019.000000	1608034535.054183
1916	11110.649414	-187.709946	-187500.015625	-187500.015625	-187500.015625	-187500.015625	-187500.015625	-187500.015625	460.000000	429.000000	1019.000000	1608034535.054185
1917	11072.137695	-224.813843	-187500.015625	-187500.015625	-187500.015625	-187500.015625	-187500.015625	-187500.015625	460.000000	430.000000	1018.000000	1608034535.054186
1918	11104.256836	-216.521347	-187500.015625	-187500.015625	-187500.015625	-187500.015625	-187500.015625	-187500.015625	460.000000	429.000000	1019.000000	1608034535.054188
1919	11155.822266	-179.305695	-187500.015625	-187500.015625	-187500.015625	-187500.015625	-187500.015625	-187500.015625	460.000000	428.000000	1019.000000	1608034535.054190
1920	11158.951172	-159.010300	-187500.015625	-187500.015625	-187500.015625	-187500.015625	-187500.015625	-187500.015625	460.000000	428.000000	1018.000000	1608034535.054191
1921	11110.291992	-184.714813	-187500.015625	-187500.015625	-187500.015625	-187500.015625	-187500.015625	-187500.015625	460.000000	427.000000	1019.000000	1608034535.054193
1922	11074.149414	-216.901321	-187500.015625	-187500.015625	-187500.015625	-187500.015625	-187500.015625	-187500.015625	460.000000	428.000000	1018.000000	1608034535.054195
1923	11103.809570	-211.671005	-187500.015625	-187500.015625	-187500.015625	-187500.015625	-187500.015625	-187500.015625	460.000000	427.000000	1019.000000	1608034535.054196
1924	11152.246094	-183.083130	-187500.015625	-187500.015625	-187500.015625	-187500.015625	-187500.015625	-187500.015625	460.000000	427.000000	1018.000000	1608034535.534126
1925	11150.458008	-171.281418	-187500.015625	-187500.015625	-187500.015625	-187500.015625	-187500.015625	-187500.015625	460.000000	427.000000	1018.000000	1608034535.534239
1926	11094.220703	-203.177353	-187500.015625	-187500.015625	-187500.015625	-187500.015625	-187500.015625	-187500.015625	460.000000	425.000000	1019.000000	1608034535.534241
1927	11062.615234	-229.127731	-187500.015625	-187500.015625	-187500.015625	-187500.015625	-187500.015625	-187500.015625	460.000000	426.000000	1018.000000	1608034535.534243
1928	11091.248047	-226.512573	-187500.015625	-187500.015625	-187500.015625	-187500.015625	-187500.015625	-187500.015625	460.000000	425.000000	1018.000000	1608034535.534244
1929	11141.740234	-195.197784	-187500.015625	-187500.015625	-187500.015625	-187500.015625	-187500.015625	-187500.015625	460.000000	424.000000	1019.000000	1608034535.534246
1930	11146.524414	-177.897522	-187500.015625	-187500.015625	-187500.015625	-187500.015625	-187500.015625	-187500.015625	460.000000	425.000000	1018.000000	1608034535.534248
1931	11106.112305	-196.114197	-187500.015625	-187500.015625	-187500.015625	-187500.015625	-187500.015625	-187500.015625	460.000000	505.000000	1018.000000	1608034535.534250
1932	11073.254883	-225.730255	-187500.015625	-187500.015625	-187500.015625	-187500.015625	-187500.015625	-187500.015625	460.000000	637.000000	1018.000000	1608034535.534256
1933	11098.937500	-224.523270	-187500.015625	-187500.015625	-187500.015625	-187500.015625	-187500.015625	-187500.015625	461.000000	706.000000	1018.000000	1608034535.534258
1934	11147.551758	-192.470871	-187500.015625	-187500.015625	-187500.015625	-187500.015625	-187500.015625	-187500.015625	460.000000	741.000000	1018.000000	1608034535.534260
1935	11154.705078	-169.090942	-187500.015625	-187500.015625	-187500.015625	-187500.015625	-187500.015625	-187500.015625	460.000000	761.000000	1019.000000	1608034535.534261
1936	11112.012695	-188.626358	-187500.015625	-187500.015625	-187500.015625	-187500.015625	-187500.015625	-187500.015625	460.000000	773.000000	1018.000000	1608034535.534263
1937	11079.938477	-215.291992	-187500.015625	-187500.015625	-187500.015625	-187500.015625	-187500.015625	-187500.015625	460.000000	782.000000	1019.000000	1608034535.534265
1938	11104.078125	-215.895493	-187500.015625	-187500.015625	-187500.015625	-187500.015625	-187500.015625	-187500.015625	460.000000	787.000000	1018.000000	1608034535.534266
1939	11158.035156	-177.718719	-187500.015625	-187500.015625	-187500.015625	-187500.015625	-187500.015625	-187500.015625	460.000000	791.000000	1019.000000	1608034535.534268
1940	11170.149414	-151.813049	-187500.015625	-187500.015625	-187500.015625	-187500.015625	-187500.015625	-187500.015625	460.000000	794.000000	1019.000000	1608034535.534270
1941	11125.312500	-172.354294	-187500.015625	-187500.015625	-187500.015625	-187500.015625	-187500.015625	-187500.015625	460.000000	796.000000	1019.000000	1608034535.534271
1942	11090.800781	-200.472794	-187500.015625	-187500.015625	-187500.015625	-187500.015625	-187500.015625	-187500.015625	460.000000	798.000000	1018.000000	1608034535.534273
1943	11114.091797	-199.310501	-187500.015625	-187500.015625	-187500.015625	-187500.015625	-187500.015625	-187500.015625	460.000000	799.000000	1018.000000	1608034535.534275
1944	11166.349609	-164.262970	-187500.015625	-187500.015625	-187500.015625	-187500.015625	-187500.015625	-187500.015625	460.000000	800.000000	1019.000000	1608034535.534276
1945	11172.876953	-147.297989	-187500.015625	-187500.015625	-187500.015625	-187500.015625	-187500.015625	-187500.015625	460.000000	801.000000	1018.000000	1608034535.534278
1946	11128.620117	-172.376648	-187500.015625	-187500.015625	-187500.015625	-187500.015625	-187500.015625	-187500.015625	460.000000	801.000000	1018.000000	1608034535.534280
1947	11093.707031	-203.154999	-187500.015625	-187500.015625	-187500.015625	-187500.015625	-187500.015625	-187500.015625	460.000000	802.000000	1018.000000	1608034535.534281
1948	11115.522461	-204.205536	-187500.015625	-187500.015625	-187500.015625	-187500.015625	-187500.015625	-187500.015625	460.000000	803.000000	1018.000000	1608034535.534283
1949	11166.886719	-172.533112	-187500.015625	-187500.015625	-187500.015625	-187500.015625	-187500.015625	-187500.015625	460.000000	802.000000	1019.000000	1608034535.534285
1950	11178.128906	-151.298950	-187500.015625	-187500.015625	-187500.015625	-187500.015625	-187500.015625	-187500.015625	460.000000	804.000000	1018.000000	1608034535.534286
1951	11134.297852	-169.448563	-187500.015625	-187500.015625	-187500.015625	-187500.015625	-187500.015625	-187500.015625	460.000000	804.000000	1019.000000	1608034535.534288
1952	11099.629883	-195.354233	-187500.015625	-187500.015625	-187500.015625	-187500.015625	-187500.015625	-187500.015625	460.000000	804.000000	1018.000000	1608034535.534290
1953	11116.952148	-201.791534	-187500.015625	-187500.015625	-187500.015625	-187500.015625	-187500.015625	-187500.015625	460.000000	804.000000	1019.000000	1608034535.534291
1954	11163.756836	-173.829514	-187500.015625	-187500.015625	-187500.015625	-187500.015625	-187500.015625	-187500.015625	460.000000	804.000000	1018.000000	1608034535.534293
1955	11172.384766	-150.449585	-187500.015625	-187500.015625	-187500.015625	-187500.015625	-187500.015625	-187500.015625	460.000000	805.000000	1018.000000	1608034535.534296
1956	11127.435547	-170.007355	-187500.015625	-187500.015625	-187500.015625	-187500.015625	-187500.015625	-187500.015625	460.000000	791.000000	1018.000000	1608034535.534299
1957	11092.500000	-197.589417	-187500.015625	-187500.015625	-187500.015625	-187500.015625	-187500.015625	-187500.015625	460.000000	741.000000	1018.000000	1608034535.534300
1958	11112.147461	-204.339645	-187500.015625	-187500.015625	-187500.015625	-187500.015625	-187500.015625	-187500.015625	460.000000	682.000000	1019.000000	1608034535.534302
1959	11165.880859	-172.421356	-187500.015625	-187500.015625	-187500.015625	-187500.015625	-187500.015625	-187500.015625	459.000000	629.000000	1019.000000	1608034535.534304
1960	11176.453125	-146.806259	-187500.015625	-187500.015625	-187500.015625	-187500.015625	-187500.015625	-187500.015625	459.000000	587.000000	1018.000000	1608034535.534305
1961	11133.358398	-162.698349	-187500.015625	-187500.015625	-187500.015625	-187500.015625	-187500.015625	-187500.015625	459.000000	554.000000	1019.000000	1608034535.534307
1962	11096.165039	-193.253174	-187500.015625	-187500.015625	-187500.015625	-187500.015625	-187500.015625	-187500.015625	459.000000	531.000000	1018.000000	1608034535.534308
1963	11112.593750	-200.226913	-187500.015625	-187500.015625	-187500.015625	-187500.015625	-187500.015625	-187500.015625	459.000000	513.000000	1018.000000	1608034535.534310
1964	11165.969727	-164.262970	-187500.015625	-187500.015625	-187500.015625	-187500.015625	-187500.015625	-187500.015625	459.000000	500.000000	1018.000000	1608034535.534312
1965	11171.468750	-147.297989	-187500.015625	-187500.015625	-187500.015625	-187500.015625	-187500.015625	-187500.015625	459.000000	490.000000	1018.000000	1608034535.534313
1966	11124.038086	-174.365952	-187500.015625	-187500.015625	-187500.015625	-187500.015625	-187500.015625	-187500.015625	459.000000	481.000000	1018.000000	1608034535.534315
1967	11087.090820	-203.914963	-187500.015625	-187500.015625	-187500.015625	-187500.015625	-187500.015625	-187500.015625	459.000000	474.000000	1018.000000	1608034535.534317
1968	11111.119141	-202.730316	-187500.015625	-187500.015625	-187500.015625	-187500.015625	-187500.015625	-187500.015625	460.000000	469.000000	1019.000000	1608034535.534318
1969	11167.847656	-166.364029	-187500.015625	-187500.015625	-187500.015625	-187500.015625	-187500.015625	-187500.015625	459.000000	464.000000	1018.000000	1608034535.534320
1970	11174.932617	-149.175537	-187500.015625	-187500.015625	-187500.015625	-187500.015625	-187500.015625	-187500.015625	459.000000	460.000000	1018.000000	1608034535.534322
1971	11130.296875	-171.348465	-187500.015625	-187500.015625	-187500.015625	-187500.015625	-187500.015625	-187500.015625	459.000000	456.000000	1018.000000	1608034535.534323
1972	11089.839844	-205.658386	-187500.015625	-187500.015625	-187500.015625	-187500.015625	-187500.015625	-187500.015625	459.000000	454.000000	1018.000000	1608034535.534325
1973	11110.515625	-206.239532	-187500.015625	-187500.015625	-187500.015625	-187500.015625	-187500.015625	-187500.015625	460.000000	452.000000	1019.000000	1608034535.534326
1974	11165.165039	-168.576843	-187500.015625	-187500.015625	-187500.015625	-187500.015625	-187500.015625	-187500.015625	459.000000	449.000000	1018.000000	1608034535.534328
1975	11177.302734	-146.538025	-187500.015625	-187500.015625	-187500.015625	-187500.015625	-187500.015625	-187500.015625	459.000000	447.000000	1019.000000	1608034535.534330
1976	11138.164062	-161.021957	-187500.015625	-187500.015625	-187500.015625	-187500.015625	-187500.015625	-187500.015625	459.000000	445.000000	1019.000000	1608034535.534331
1977	11098.758789	-191.867371	-187500.015625	-187500.015625	-187500.015625	-187500.015625	-187500.015625	-187500.015625	460.000000	444.000000	1019.000000	1608034535.534333
1978	11115.120117	-198.058807	-187500.015625	-187500.015625	-187500.015625	-187500.015625	-187500.015625	-187500.015625	460.000000	442.000000	1019.000000	1608034535.534336
1979	11166.059570	-165.268799	-187500.015625	-187500.015625	-187500.015625	-187500.015625	-187500.015625	-187500.015625	460.000000	441.000000	1019.000000	1608034535.534338
1980	11176.743164	-143.162918	-187500.015625	-187500.015625	-187500.015625	-187500.015625	-187500.015625	-187500.015625	460.000000	440.000000	1018.000000	1608034535.534339
1981	11132.286133	-165.335846	-187500.015625	-187500.015625	-187500.015625	-187500.015625	-187500.015625	-187500.015625	460.000000	439.000000	1017.000000	1608034535.534341
1982	11090.756836	-198.058807	-187500.015625	-187500.015625	-187500.015625	-187500.015625	-187500.015625	-187500.015625	460.000000	438.000000	1018.000000	1608034535.534343
1983	11110.291992	-202.618561	-187500.015625	-187500.015625	-187500.015625	-187500.015625	-187500.015625	-187500.015625	460.000000	437.000000	1017.000000	1608034535.534344
1984	11166.283203	-168.263931	-187500.015625	-187500.015625	-187500.015625	-187500.015625	-187500.015625	-187500.015625	459.000000	436.000000	1018.000000	1608034535.534346
1985	11178.151367	-142.827637	-187500.015625	-187500.015625	-187500.015625	-187500.015625	-187500.015625	-187500.015625	459.000000	436.000000	1019.000000	1608034535.534348
1986	11129.827148	-168.710968	-187500.015625	-187500.015625	-187500.015625	-187500.015625	-187500.015625	-187500.015625	459.000000	434.000000	1018.000000	1608034535.534349
1987	11090.219727	-200.137512	-187500.015625	-187500.015625	-187500.015625	-187500.015625	-187500.015625	-187500.015625	460.000000	434.000000	1019.000000	1608034535.534351
1988	11109.241211	-201.411560	-187500.015625	-187500.015625	-187500.015625	-187500.015625	-187500.015625	-187500.015625	460.000000	433.000000	1019.000000	1608034535.534352
1989	11161.075195	-169.739136	-187500.015625	-187500.015625	-187500.015625	-187500.015625	-187500.015625	-187500.015625	460.000000	433.000000	1019.000000	1608034535.534354
1990	11167.400391	-155.255219	-187500.015625	-187500.015625	-187500.015625	-187500.015625	-187500.015625	-187500.015625	460.000000	432.000000	1019.000000	1608034535.534356
1991	11130.498047	-167.258102	-187500.015625	-187500.015625	-187500.015625	-187500.015625	-187500.015625	-187500.015625	459.000000	431.000000	1018.000000	1608034535.534357
1992	11089.168945	-198.170563	-187500.015625	-187500.015625	-187500.015625	-187500.015625	-187500.015625	-187500.015625	460.000000	431.000000	1018.000000	1608034535.534359
1993	11104.770508	-204.026718	-187500.015625	-187500.015625	-187500.015625	-187500.015625	-187500.015625	-187500.015625	460.000000	430.000000	1018.000000	1608034535.534361
1994	11160.135742	-167.012222	-187500.015625	-187500.015625	-187500.015625	-187500.015625	-187500.015625	-187500.015625	459.000000	430.000000	1018.000000	1608034535.534362
1995	11169.188477	-147.342697	-187500.015625	-187500.015625	-187500.015625	-187500.015625	-187500.015625	-187500.015625	460.000000	429.000000	1019.000000	1608034535.534364
1996	11126.541992	-166.654602	-187500.015625	-187500.015625	-187500.015625	-187500.015625	-187500.015625	-187500.015625	459.000000	429.000000	1018.000000	1608034535.534365
1997	11085.347656	-196.672989	-187500.015625	-187500.015625	-187500.015625	-187500.015625	-187500.015625	-187500.015625	460.000000	429.000000	1019.000000	1608034535.534367
1998	11101.552734	-202.976181	-187500.015625	-187500.015625	-187500.015625	-187500.015625	-187500.015625	-187500.015625	460.000000	428.000000	1019.000000	1608034535.534369
[truncated: 23,252 more rows]
