# Supplementary material for: Proposals and Comparisons from One-Sensor EEG and EOG Human-Machine Interfaces
Source: Sensors (Basel). 2021 Mar 22;21(6):2220. doi: 10.3390/s21062220 (PMC8004835; doi:10.3390/s21062220)
Supplement: Supplementary file 1 [file sensors-21-02220-s001.zip › SupplementaryMaterial/Data/P1/P1-P300-RC-R7/Raw-STIMS.csv]

NCount	Stim	Trial	Timestamp	Latency
0	10.000000		1608034527.416003	0.128655
1	13.000000	0.000000	1608034534.423272	7.135924
2	103.000000	0.000000	1608034534.423272	7.135924
3	106.000000	0.000000	1608034534.707511	7.420163
4	104.000000	0.000000	1608034535.008710	7.721362
5	102.000000	0.000000	1608034535.309904	8.022557
6	105.000000	0.000000	1608034535.609103	8.321755
7	101.000000	0.000000	1608034535.908301	8.620953
8	13.000000	0.000000	1608034536.210488	8.923141
9	13.000000	1.000000	1608034536.210488	8.923141
10	104.000000	1.000000	1608034536.210488	8.923141
11	103.000000	1.000000	1608034536.507698	9.220350
12	101.000000	1.000000	1608034536.807891	9.520543
13	102.000000	1.000000	1608034537.109093	9.821745
14	105.000000	1.000000	1608034537.410413	10.123065
15	106.000000	1.000000	1608034537.710482	10.423134
16	13.000000	1.000000	1608034538.010676	10.723329
17	13.000000	2.000000	1608034538.011672	10.724325
18	102.000000	2.000000	1608034538.011672	10.724325
19	101.000000	2.000000	1608034538.308882	11.021534
20	103.000000	2.000000	1608034538.609080	11.321732
21	105.000000	2.000000	1608034538.909277	11.621929
22	106.000000	2.000000	1608034539.211465	11.924117
23	104.000000	2.000000	1608034539.511670	12.224322
24	13.000000	2.000000	1608034539.810868	12.523520
25	13.000000	3.000000	1608034539.810868	12.523520
26	101.000000	3.000000	1608034539.810868	12.523520
27	106.000000	3.000000	1608034540.110067	12.822719
28	102.000000	3.000000	1608034540.409266	13.121918
29	103.000000	3.000000	1608034540.709461	13.422113
30	104.000000	3.000000	1608034541.009656	13.722308
31	105.000000	3.000000	1608034541.310333	14.022985
32	13.000000	3.000000	1608034541.611520	14.324172
33	13.000000	4.000000	1608034541.611520	14.324172
34	101.000000	4.000000	1608034541.611520	14.324172
35	105.000000	4.000000	1608034541.913707	14.626360
36	104.000000	4.000000	1608034542.210913	14.923565
37	106.000000	4.000000	1608034542.510117	15.222769
38	103.000000	4.000000	1608034542.810310	15.522962
39	102.000000	4.000000	1608034543.111508	15.824160
40	13.000000	4.000000	1608034543.413709	16.126361
41	13.000000	5.000000	1608034543.413709	16.126361
42	103.000000	5.000000	1608034543.413709	16.126361
43	101.000000	5.000000	1608034543.713896	16.426548
44	106.000000	5.000000	1608034544.010894	16.723546
45	105.000000	5.000000	1608034544.311095	17.023747
46	104.000000	5.000000	1608034544.611293	17.323945
47	102.000000	5.000000	1608034544.911491	17.624143
48	13.000000	5.000000	1608034545.212690	17.925342
49	13.000000	6.000000	1608034545.212690	17.925342
50	101.000000	6.000000	1608034545.212690	17.925342
51	106.000000	6.000000	1608034545.512884	18.225536
52	104.000000	6.000000	1608034545.813084	18.525736
53	105.000000	6.000000	1608034546.112274	18.824926
54	103.000000	6.000000	1608034546.411479	19.124131
55	102.000000	6.000000	1608034546.711676	19.424329
56	13.000000	6.000000	1608034547.013945	19.726597
57	13.000000	7.000000	1608034547.013945	19.726597
58	103.000000	7.000000	1608034547.013945	19.726597
59	104.000000	7.000000	1608034547.314072	20.026724
60	102.000000	7.000000	1608034547.615260	20.327912
61	105.000000	7.000000	1608034547.911974	20.624626
62	101.000000	7.000000	1608034548.212166	20.924818
63	106.000000	7.000000	1608034548.512369	21.225021
64	13.000000	7.000000	1608034548.813567	21.526219
65	13.000000	8.000000	1608034548.814556	21.527208
66	101.000000	8.000000	1608034548.814556	21.527208
67	104.000000	8.000000	1608034549.114761	21.827413
68	103.000000	8.000000	1608034549.414966	22.127618
69	102.000000	8.000000	1608034549.714156	22.426809
70	106.000000	8.000000	1608034550.013355	22.726008
71	105.000000	8.000000	1608034550.313552	23.026204
72	13.000000	8.000000	1608034550.613750	23.326402
73	13.000000	9.000000	1608034550.613750	23.326402
74	104.000000	9.000000	1608034550.613750	23.326402
75	103.000000	9.000000	1608034550.914459	23.627111
76	102.000000	9.000000	1608034551.214810	23.927462
77	105.000000	9.000000	1608034551.515840	24.228492
78	106.000000	9.000000	1608034551.814043	24.526695
79	101.000000	9.000000	1608034552.115237	24.827889
80	13.000000	9.000000	1608034552.414442	25.127094
81	13.000000	10.000000	1608034552.414442	25.127094
82	104.000000	10.000000	1608034552.414442	25.127094
83	106.000000	10.000000	1608034552.714640	25.427292
84	103.000000	10.000000	1608034553.015829	25.728481
85	105.000000	10.000000	1608034553.316029	26.028681
86	101.000000	10.000000	1608034553.649136	26.361788
87	102.000000	10.000000	1608034553.948342	26.660994
88	13.000000	10.000000	1608034554.248538	26.961190
89	13.000000	11.000000	1608034554.248538	26.961190
90	105.000000	11.000000	1608034554.248538	26.961190
91	104.000000	11.000000	1608034554.548730	27.261382
92	101.000000	11.000000	1608034554.848927	27.561580
93	106.000000	11.000000	1608034555.151120	27.863772
94	102.000000	11.000000	1608034555.450326	28.162979
95	103.000000	11.000000	1608034555.749526	28.462178
96	13.000000	11.000000	1608034556.048719	28.761371
97	13.000000	12.000000	1608034556.048719	28.761371
98	104.000000	12.000000	1608034556.048719	28.761371
99	101.000000	12.000000	1608034556.348526	29.061178
100	106.000000	12.000000	1608034556.648723	29.361376
101	102.000000	12.000000	1608034556.949914	29.662566
102	105.000000	12.000000	1608034557.251110	29.963762
103	103.000000	12.000000	1608034557.553299	30.265951
104	13.000000	12.000000	1608034557.849508	30.562160
105	13.000000	13.000000	1608034557.849508	30.562160
106	102.000000	13.000000	1608034557.849508	30.562160
107	103.000000	13.000000	1608034558.149717	30.862369
108	105.000000	13.000000	1608034558.449906	31.162559
109	104.000000	13.000000	1608034558.750104	31.462756
110	106.000000	13.000000	1608034559.051302	31.763954
111	101.000000	13.000000	1608034559.351500	32.064152
112	13.000000	13.000000	1608034559.653692	32.366345
113	13.000000	14.000000	1608034559.653692	32.366345
114	105.000000	14.000000	1608034559.653692	32.366345
115	101.000000	14.000000	1608034559.949896	32.662548
116	104.000000	14.000000	1608034560.250665	32.963317
117	103.000000	14.000000	1608034560.550858	33.263510
118	102.000000	14.000000	1608034560.852208	33.564860
119	106.000000	14.000000	1608034561.154257	33.866910
120	13.000000	14.000000	1608034561.451454	34.164107
121	13.000000	15.000000	1608034561.451454	34.164107
122	102.000000	15.000000	1608034561.451454	34.164107
123	101.000000	15.000000	1608034561.750654	34.463306
124	105.000000	15.000000	1608034562.050847	34.763499
125	103.000000	15.000000	1608034562.351044	35.063696
126	104.000000	15.000000	1608034562.653239	35.365891
127	106.000000	15.000000	1608034562.956425	35.669077
128	13.000000	15.000000	1608034563.251636	35.964288
129	13.000000	16.000000	1608034563.251636	35.964288
130	104.000000	16.000000	1608034563.251636	35.964288
131	105.000000	16.000000	1608034563.553828	36.266480
132	103.000000	16.000000	1608034563.852035	36.564687
133	102.000000	16.000000	1608034564.153228	36.865880
134	101.000000	16.000000	1608034564.453437	37.166089
135	106.000000	16.000000	1608034564.756614	37.469266
136	13.000000	16.000000	1608034565.052820	37.765472
137	13.000000	17.000000	1608034565.052820	37.765472
138	104.000000	17.000000	1608034565.052820	37.765472
139	106.000000	17.000000	1608034565.354015	38.066667
140	103.000000	17.000000	1608034565.652217	38.364869
141	102.000000	17.000000	1608034565.954431	38.667083
142	105.000000	17.000000	1608034566.253629	38.966282
143	101.000000	17.000000	1608034566.554834	39.267486
144	13.000000	17.000000	1608034566.853024	39.565676
145	13.000000	18.000000	1608034566.853024	39.565676
146	102.000000	18.000000	1608034566.853024	39.565676
147	105.000000	18.000000	1608034567.153226	39.865878
148	106.000000	18.000000	1608034567.453419	40.166071
149	104.000000	18.000000	1608034567.754633	40.467286
150	103.000000	18.000000	1608034568.054818	40.767470
151	101.000000	18.000000	1608034568.355016	41.067668
152	13.000000	18.000000	1608034568.654209	41.366861
153	13.000000	19.000000	1608034568.654209	41.366861
154	104.000000	19.000000	1608034568.654209	41.366861
155	106.000000	19.000000	1608034568.954405	41.667057
156	105.000000	19.000000	1608034569.253610	41.966262
157	103.000000	19.000000	1608034569.554800	42.267452
158	102.000000	19.000000	1608034569.854999	42.567652
159	101.000000	19.000000	1608034570.155196	42.867848
160	13.000000	19.000000	1608034570.456389	43.169042
161	13.000000	20.000000	1608034570.456389	43.169042
162	104.000000	20.000000	1608034570.456389	43.169042
163	102.000000	20.000000	1608034570.754591	43.467244
164	105.000000	20.000000	1608034571.054793	43.767446
165	101.000000	20.000000	1608034571.354991	44.067644
166	106.000000	20.000000	1608034571.655188	44.367840
167	103.000000	20.000000	1608034571.955382	44.668034
168	13.000000	20.000000	1608034572.257573	44.970225
169	13.000000	21.000000	1608034572.258571	44.971223
170	104.000000	21.000000	1608034572.258571	44.971223
171	106.000000	21.000000	1608034572.557116	45.269768
172	105.000000	21.000000	1608034572.855316	45.567968
173	101.000000	21.000000	1608034573.155517	45.868169
174	102.000000	21.000000	1608034573.455715	46.168368
175	103.000000	21.000000	1608034573.756906	46.469558
176	13.000000	21.000000	1608034574.058108	46.770761
177	13.000000	22.000000	1608034574.058108	46.770761
178	105.000000	22.000000	1608034574.058108	46.770761
179	101.000000	22.000000	1608034574.358307	47.070959
180	102.000000	22.000000	1608034574.656502	47.369154
181	106.000000	22.000000	1608034574.955705	47.668358
182	104.000000	22.000000	1608034575.256422	47.969074
183	103.000000	22.000000	1608034575.556621	48.269273
184	13.000000	22.000000	1608034575.857967	48.570619
185	13.000000	23.000000	1608034575.857967	48.570619
186	102.000000	23.000000	1608034575.857967	48.570619
187	105.000000	23.000000	1608034576.157542	48.870194
188	106.000000	23.000000	1608034576.457729	49.170381
189	103.000000	23.000000	1608034576.756932	49.469584
190	104.000000	23.000000	1608034577.057129	49.769781
191	101.000000	23.000000	1608034577.358478	50.071131
192	13.000000	23.000000	1608034577.657519	50.370172
193	13.000000	24.000000	1608034577.657519	50.370172
194	103.000000	24.000000	1608034577.657519	50.370172
195	101.000000	24.000000	1608034577.958800	50.671452
196	106.000000	24.000000	1608034578.259995	50.972647
197	104.000000	24.000000	1608034578.558192	51.270844
198	102.000000	24.000000	1608034578.857413	51.570065
199	105.000000	24.000000	1608034579.157589	51.870241
200	13.000000	24.000000	1608034579.458785	52.171437
201	13.000000	25.000000	1608034579.458785	52.171437
202	102.000000	25.000000	1608034579.458785	52.171437
203	103.000000	25.000000	1608034579.759980	52.472633
204	106.000000	25.000000	1608034580.059178	52.771831
205	105.000000	25.000000	1608034580.358383	53.071035
206	101.000000	25.000000	1608034580.659085	53.371737
207	104.000000	25.000000	1608034580.959442	53.672094
208	13.000000	25.000000	1608034581.259677	53.972329
209	13.000000	26.000000	1608034581.259677	53.972329
210	103.000000	26.000000	1608034581.259677	53.972329
211	102.000000	26.000000	1608034581.560861	54.273513
212	101.000000	26.000000	1608034581.860074	54.572726
213	106.000000	26.000000	1608034582.160261	54.872913
214	105.000000	26.000000	1608034582.458466	55.171118
215	104.000000	26.000000	1608034582.758658	55.471310
216	13.000000	26.000000	1608034583.060851	55.773503
217	13.000000	27.000000	1608034583.060851	55.773503
218	106.000000	27.000000	1608034583.060851	55.773503
219	102.000000	27.000000	1608034583.360354	56.073006
220	105.000000	27.000000	1608034583.661539	56.374192
221	104.000000	27.000000	1608034583.961749	56.674401
222	103.000000	27.000000	1608034584.259945	56.972597
223	101.000000	27.000000	1608034584.560137	57.272789
224	13.000000	27.000000	1608034584.860333	57.572985
225	13.000000	28.000000	1608034584.860333	57.572985
226	102.000000	28.000000	1608034584.860333	57.572985
227	103.000000	28.000000	1608034585.159538	57.872190
228	101.000000	28.000000	1608034585.461732	58.174384
229	106.000000	28.000000	1608034585.761930	58.474582
230	104.000000	28.000000	1608034586.062097	58.774749
231	105.000000	28.000000	1608034586.360297	59.072950
232	13.000000	28.000000	1608034586.660495	59.373147
233	13.000000	29.000000	1608034586.660495	59.373147
234	102.000000	29.000000	1608034586.660495	59.373147
235	105.000000	29.000000	1608034586.960697	59.673350
236	106.000000	29.000000	1608034587.261888	59.974540
237	104.000000	29.000000	1608034587.562096	60.274748
238	101.000000	29.000000	1608034587.863278	60.575931
239	103.000000	29.000000	1608034588.161487	60.874139
240	13.000000	29.000000	1608034588.461679	61.174331
241	13.000000	30.000000	1608034588.461679	61.174331
242	102.000000	30.000000	1608034588.461679	61.174331
243	101.000000	30.000000	1608034588.761881	61.474533
244	104.000000	30.000000	1608034589.062581	61.775233
245	106.000000	30.000000	1608034589.362778	62.075430
246	105.000000	30.000000	1608034589.663112	62.375764
247	103.000000	30.000000	1608034589.962174	62.674826
248	13.000000	30.000000	1608034590.264365	62.977017
249	13.000000	31.000000	1608034590.264365	62.977017
250	102.000000	31.000000	1608034590.264365	62.977017
251	103.000000	31.000000	1608034590.561575	63.274228
252	104.000000	31.000000	1608034590.862765	63.575418
253	101.000000	31.000000	1608034591.163502	63.876154
254	106.000000	31.000000	1608034591.465194	64.177847
255	105.000000	31.000000	1608034591.762397	64.475049
256	13.000000	31.000000	1608034592.062594	64.775247
257	13.000000	32.000000	1608034592.062594	64.775247
258	102.000000	32.000000	1608034592.062594	64.775247
259	103.000000	32.000000	1608034592.362806	65.075459
260	104.000000	32.000000	1608034592.662995	65.375647
261	105.000000	32.000000	1608034592.964184	65.676836
262	106.000000	32.000000	1608034593.264386	65.977038
263	101.000000	32.000000	1608034593.565576	66.278228
264	13.000000	32.000000	1608034593.863778	66.576430
265	13.000000	33.000000	1608034593.863778	66.576430
266	102.000000	33.000000	1608034593.863778	66.576430
267	103.000000	33.000000	1608034594.162978	66.875631
268	105.000000	33.000000	1608034594.463180	67.175833
269	104.000000	33.000000	1608034594.765375	67.478028
270	101.000000	33.000000	1608034595.064568	67.777220
271	106.000000	33.000000	1608034595.365765	68.078417
272	13.000000	33.000000	1608034595.664962	68.377614
273	13.000000	34.000000	1608034595.664962	68.377614
274	103.000000	34.000000	1608034595.664962	68.377614
275	102.000000	34.000000	1608034595.964170	68.676822
276	104.000000	34.000000	1608034596.264364	68.977016
277	106.000000	34.000000	1608034596.564562	69.277214
278	105.000000	34.000000	1608034596.865774	69.578426
279	101.000000	34.000000	1608034597.165952	69.878604
280	13.000000	34.000000	1608034597.466153	70.178805
281	13.000000	35.000000	1608034597.466153	70.178805
282	103.000000	35.000000	1608034597.466153	70.178805
283	104.000000	35.000000	1608034597.765346	70.477998
284	106.000000	35.000000	1608034598.064550	70.777202
285	102.000000	35.000000	1608034598.364743	71.077396
286	105.000000	35.000000	1608034598.664945	71.377598
287	101.000000	35.000000	1608034598.966136	71.678788
288	13.000000	35.000000	1608034599.266343	71.978996
289	13.000000	36.000000	1608034599.266343	71.978996
290	104.000000	36.000000	1608034599.266343	71.978996
291	102.000000	36.000000	1608034599.567528	72.280180
292	103.000000	36.000000	1608034599.865361	72.578013
293	101.000000	36.000000	1608034600.165532	72.878184
294	105.000000	36.000000	1608034600.465729	73.178381
295	106.000000	36.000000	1608034600.765927	73.478579
296	13.000000	36.000000	1608034601.067124	73.779776
297	13.000000	37.000000	1608034601.067124	73.779776
298	102.000000	37.000000	1608034601.067124	73.779776
299	105.000000	37.000000	1608034601.368323	74.080976
300	101.000000	37.000000	1608034601.668522	74.381174
301	103.000000	37.000000	1608034601.966722	74.679374
302	104.000000	37.000000	1608034602.266443	74.979095
303	106.000000	37.000000	1608034602.566640	75.279292
304	13.000000	37.000000	1608034602.867843	75.580495
305	13.000000	38.000000	1608034602.867843	75.580495
306	102.000000	38.000000	1608034602.867843	75.580495
307	101.000000	38.000000	1608034603.169036	75.881688
308	106.000000	38.000000	1608034603.471222	76.183874
309	104.000000	38.000000	1608034603.767429	76.480081
310	105.000000	38.000000	1608034604.067326	76.779978
311	103.000000	38.000000	1608034604.367038	77.079690
312	13.000000	38.000000	1608034604.667235	77.379888
313	13.000000	39.000000	1608034604.667235	77.379888
314	106.000000	39.000000	1608034604.667235	77.379888
315	105.000000	39.000000	1608034604.968802	77.681454
316	103.000000	39.000000	1608034605.269007	77.981659
317	101.000000	39.000000	1608034605.569197	78.281850
318	102.000000	39.000000	1608034605.867404	78.580056
319	104.000000	39.000000	1608034606.167601	78.880253
320	13.000000	39.000000	1608034606.467798	79.180450
321	13.000000	40.000000	1608034606.468791	79.181443
322	106.000000	40.000000	1608034606.468791	79.181443
323	102.000000	40.000000	1608034606.768996	79.481648
324	103.000000	40.000000	1608034607.070458	79.783110
325	104.000000	40.000000	1608034607.371680	80.084332
326	101.000000	40.000000	1608034607.669396	80.382048
327	105.000000	40.000000	1608034607.969107	80.681759
328	13.000000	40.000000	1608034608.269328	80.981981
329	13.000000	41.000000	1608034608.269328	80.981981
330	101.000000	41.000000	1608034608.269328	80.981981
331	102.000000	41.000000	1608034608.568510	81.281163
332	106.000000	41.000000	1608034608.869704	81.582356
333	105.000000	41.000000	1608034609.170003	81.882656
334	104.000000	41.000000	1608034609.471091	82.183743
335	103.000000	41.000000	1608034609.770292	82.482944
336	13.000000	41.000000	1608034610.069491	82.782143
337	13.000000	42.000000	1608034610.069491	82.782143
338	101.000000	42.000000	1608034610.069491	82.782143
339	106.000000	42.000000	1608034610.370108	83.082760
340	104.000000	42.000000	1608034610.669313	83.381965
341	103.000000	42.000000	1608034610.971500	83.684153
342	102.000000	42.000000	1608034611.270705	83.983357
343	105.000000	42.000000	1608034611.574893	84.287545
344	13.000000	42.000000	1608034611.870618	84.583270
345	13.000000	43.000000	1608034611.870618	84.583270
346	102.000000	43.000000	1608034611.870618	84.583270
347	103.000000	43.000000	1608034612.169832	84.882484
348	104.000000	43.000000	1608034612.470024	85.182676
349	105.000000	43.000000	1608034612.772215	85.484868
350	101.000000	43.000000	1608034613.071949	85.784601
351	106.000000	43.000000	1608034613.373142	86.085794
352	13.000000	43.000000	1608034613.673338	86.385991
353	13.000000	44.000000	1608034613.673338	86.385991
354	102.000000	44.000000	1608034613.673338	86.385991
355	103.000000	44.000000	1608034613.970548	86.683200
356	105.000000	44.000000	1608034614.270765	86.983417
357	101.000000	44.000000	1608034614.571221	87.283873
358	106.000000	44.000000	1608034614.872422	87.585074
359	104.000000	44.000000	1608034615.172619	87.885271
360	13.000000	44.000000	1608034615.472811	88.185464
361	13.000000	45.000000	1608034615.473809	88.186461
362	106.000000	45.000000	1608034615.473809	88.186461
363	103.000000	45.000000	1608034615.772032	88.484684
364	105.000000	45.000000	1608034616.071731	88.784383
365	101.000000	45.000000	1608034616.371928	89.084580
366	102.000000	45.000000	1608034616.673130	89.385782
367	104.000000	45.000000	1608034616.973328	89.685980
368	13.000000	45.000000	1608034617.275517	89.988169
369	13.000000	46.000000	1608034617.275517	89.988169
370	102.000000	46.000000	1608034617.275517	89.988169
371	104.000000	46.000000	1608034617.572718	90.285370
372	103.000000	46.000000	1608034617.872919	90.585572
373	101.000000	46.000000	1608034618.173113	90.885765
374	106.000000	46.000000	1608034618.472823	91.185475
375	105.000000	46.000000	1608034618.774045	91.486697
376	13.000000	46.000000	1608034619.075233	91.787885
377	13.000000	47.000000	1608034619.075233	91.787885
378	106.000000	47.000000	1608034619.075233	91.787885
379	104.000000	47.000000	1608034619.374437	92.087089
380	102.000000	47.000000	1608034619.673632	92.386284
381	105.000000	47.000000	1608034619.973829	92.686481
382	101.000000	47.000000	1608034620.273337	92.985989
383	103.000000	47.000000	1608034620.573534	93.286186
384	13.000000	47.000000	1608034620.873732	93.586384
385	13.000000	48.000000	1608034620.874729	93.587382
386	101.000000	48.000000	1608034620.874729	93.587382
387	104.000000	48.000000	1608034621.176435	93.889087
388	102.000000	48.000000	1608034621.475636	94.188289
389	105.000000	48.000000	1608034621.773837	94.486489
390	103.000000	48.000000	1608034622.074034	94.786686
391	106.000000	48.000000	1608034622.374238	95.086890
392	13.000000	48.000000	1608034622.675440	95.388093
393	13.000000	49.000000	1608034622.675440	95.388093
394	105.000000	49.000000	1608034622.675440	95.388093
395	104.000000	49.000000	1608034622.977619	95.690271
396	106.000000	49.000000	1608034623.276821	95.989473
397	103.000000	49.000000	1608034623.575027	96.287679
398	102.000000	49.000000	1608034623.874724	96.587377
399	101.000000	49.000000	1608034624.174609	96.887262
400	13.000000	49.000000	1608034624.476802	97.189454
401	13.000000	50.000000	1608034624.476802	97.189454
402	104.000000	50.000000	1608034624.476802	97.189454
403	105.000000	50.000000	1608034624.776527	97.489179
404	102.000000	50.000000	1608034625.076771	97.789423
405	106.000000	50.000000	1608034625.376368	98.089020
406	101.000000	50.000000	1608034625.676564	98.389216
407	103.000000	50.000000	1608034625.975767	98.688420
408	13.000000	50.000000	1608034626.276966	98.989619
409	14.000000		1608034626.276966	98.989619
