# Supplementary material for: Proposals and Comparisons from One-Sensor EEG and EOG Human-Machine Interfaces
Source: Sensors (Basel). 2021 Mar 22;21(6):2220. doi: 10.3390/s21062220 (PMC8004835; doi:10.3390/s21062220)
Supplement: Supplementary file 1 [file sensors-21-02220-s001.zip › SupplementaryMaterial/Data/P1/P1-P300-RC-R8/Raw-EEG.csv]

NSample	1	2	3	4	5	6	7	8	A5	A6	A7	Timestamp
0	9956.762695	-1120.761108	-187500.015625	-187500.015625	-187500.015625	-187500.015625	-187500.015625	-187500.015625	470.000000	431.000000	568.000000	1608035256.044877
1	9859.823242	-1124.538574	-187500.015625	-187500.015625	-187500.015625	-187500.015625	-187500.015625	-187500.015625	444.000000	430.000000	488.000000	1608035256.045243
2	9714.916992	-1196.108887	-187500.015625	-187500.015625	-187500.015625	-187500.015625	-187500.015625	-187500.015625	420.000000	431.000000	438.000000	1608035256.045716
3	9711.295898	-1238.308960	-187500.015625	-187500.015625	-187500.015625	-187500.015625	-187500.015625	-187500.015625	397.000000	431.000000	404.000000	1608035256.045725
4	9865.031250	-1187.905762	-187500.015625	-187500.015625	-187500.015625	-187500.015625	-187500.015625	-187500.015625	378.000000	431.000000	382.000000	1608035256.045734
5	9950.929688	-1122.973999	-187500.015625	-187500.015625	-187500.015625	-187500.015625	-187500.015625	-187500.015625	361.000000	431.000000	366.000000	1608035256.045743
6	9853.565430	-1133.367554	-187500.015625	-187500.015625	-187500.015625	-187500.015625	-187500.015625	-187500.015625	346.000000	431.000000	355.000000	1608035256.045752
7	9713.822266	-1198.880493	-187500.015625	-187500.015625	-187500.015625	-187500.015625	-187500.015625	-187500.015625	333.000000	432.000000	349.000000	1608035256.045761
8	9709.977539	-1240.432373	-187500.015625	-187500.015625	-187500.015625	-187500.015625	-187500.015625	-187500.015625	323.000000	432.000000	344.000000	1608035256.045770
9	9855.174805	-1199.953369	-187500.015625	-187500.015625	-187500.015625	-187500.015625	-187500.015625	-187500.015625	314.000000	431.000000	341.000000	1608035256.045779
10	9946.034180	-1122.862183	-187500.015625	-187500.015625	-187500.015625	-187500.015625	-187500.015625	-187500.015625	305.000000	432.000000	338.000000	1608035256.045788
11	9861.165039	-1120.738770	-187500.015625	-187500.015625	-187500.015625	-187500.015625	-187500.015625	-187500.015625	298.000000	431.000000	336.000000	1608035256.045797
12	9718.784180	-1196.198242	-187500.015625	-187500.015625	-187500.015625	-187500.015625	-187500.015625	-187500.015625	293.000000	432.000000	335.000000	1608035256.045806
13	9713.911133	-1239.605347	-187500.015625	-187500.015625	-187500.015625	-187500.015625	-187500.015625	-187500.015625	288.000000	432.000000	335.000000	1608035256.045815
14	9853.967773	-1195.952393	-187500.015625	-187500.015625	-187500.015625	-187500.015625	-187500.015625	-187500.015625	285.000000	431.000000	334.000000	1608035256.045824
15	9942.614258	-1125.276123	-187500.015625	-187500.015625	-187500.015625	-187500.015625	-187500.015625	-187500.015625	281.000000	432.000000	333.000000	1608035256.045834
16	9860.740234	-1123.130371	-187500.015625	-187500.015625	-187500.015625	-187500.015625	-187500.015625	-187500.015625	278.000000	432.000000	331.000000	1608035256.045843
17	9722.471680	-1193.404297	-187500.015625	-187500.015625	-187500.015625	-187500.015625	-187500.015625	-187500.015625	276.000000	432.000000	332.000000	1608035256.045852
18	9720.348633	-1233.391602	-187500.015625	-187500.015625	-187500.015625	-187500.015625	-187500.015625	-187500.015625	274.000000	432.000000	332.000000	1608035256.045860
19	9855.084961	-1192.443115	-187500.015625	-187500.015625	-187500.015625	-187500.015625	-187500.015625	-187500.015625	273.000000	431.000000	332.000000	1608035256.045870
20	9933.540039	-1134.127441	-187500.015625	-187500.015625	-187500.015625	-187500.015625	-187500.015625	-187500.015625	271.000000	432.000000	331.000000	1608035256.045879
21	9851.441406	-1138.419067	-187500.015625	-187500.015625	-187500.015625	-187500.015625	-187500.015625	-187500.015625	269.000000	432.000000	329.000000	1608035256.045888
22	9722.874023	-1201.048584	-187500.015625	-187500.015625	-187500.015625	-187500.015625	-187500.015625	-187500.015625	268.000000	432.000000	330.000000	1608035256.045897
23	9715.498047	-1242.175781	-187500.015625	-187500.015625	-187500.015625	-187500.015625	-187500.015625	-187500.015625	268.000000	433.000000	330.000000	1608035256.045920
24	9845.071289	-1200.132202	-187500.015625	-187500.015625	-187500.015625	-187500.015625	-187500.015625	-187500.015625	267.000000	432.000000	330.000000	1608035256.045928
25	9925.023438	-1138.083740	-187500.015625	-187500.015625	-187500.015625	-187500.015625	-187500.015625	-187500.015625	266.000000	433.000000	330.000000	1608035256.045938
26	9840.801758	-1145.437500	-187500.015625	-187500.015625	-187500.015625	-187500.015625	-187500.015625	-187500.015625	265.000000	432.000000	329.000000	1608035256.045946
27	9717.889648	-1205.004883	-187500.015625	-187500.015625	-187500.015625	-187500.015625	-187500.015625	-187500.015625	265.000000	432.000000	329.000000	1608035256.045956
28	9711.833008	-1244.120361	-187500.015625	-187500.015625	-187500.015625	-187500.015625	-187500.015625	-187500.015625	265.000000	432.000000	330.000000	1608035256.045965
29	9842.992188	-1201.786255	-187500.015625	-187500.015625	-187500.015625	-187500.015625	-187500.015625	-187500.015625	265.000000	432.000000	330.000000	1608035256.045974
30	9918.474609	-1141.257690	-187500.015625	-187500.015625	-187500.015625	-187500.015625	-187500.015625	-187500.015625	264.000000	433.000000	329.000000	1608035256.045982
31	9843.305664	-1141.257690	-187500.015625	-187500.015625	-187500.015625	-187500.015625	-187500.015625	-187500.015625	263.000000	432.000000	328.000000	1608035256.045992
32	9726.987305	-1196.935913	-187500.015625	-187500.015625	-187500.015625	-187500.015625	-187500.015625	-187500.015625	263.000000	432.000000	328.000000	1608035256.046001
33	9725.601562	-1232.497437	-187500.015625	-187500.015625	-187500.015625	-187500.015625	-187500.015625	-187500.015625	263.000000	433.000000	329.000000	1608035256.046010
34	9843.685547	-1196.131226	-187500.015625	-187500.015625	-187500.015625	-187500.015625	-187500.015625	-187500.015625	263.000000	432.000000	329.000000	1608035256.046019
35	9914.943359	-1140.430664	-187500.015625	-187500.015625	-187500.015625	-187500.015625	-187500.015625	-187500.015625	262.000000	432.000000	328.000000	1608035256.046028
36	9842.254883	-1144.364624	-187500.015625	-187500.015625	-187500.015625	-187500.015625	-187500.015625	-187500.015625	262.000000	432.000000	328.000000	1608035256.046037
37	9732.150391	-1195.036011	-187500.015625	-187500.015625	-187500.015625	-187500.015625	-187500.015625	-187500.015625	262.000000	432.000000	328.000000	1608035256.046046
38	9732.686523	-1223.825073	-187500.015625	-187500.015625	-187500.015625	-187500.015625	-187500.015625	-187500.015625	262.000000	432.000000	329.000000	1608035256.046054
39	9845.563477	-1185.111816	-187500.015625	-187500.015625	-187500.015625	-187500.015625	-187500.015625	-187500.015625	262.000000	432.000000	329.000000	1608035256.046064
40	9918.764648	-1127.936035	-187500.015625	-187500.015625	-187500.015625	-187500.015625	-187500.015625	-187500.015625	262.000000	433.000000	329.000000	1608035256.046073
41	9845.071289	-1141.123535	-187500.015625	-187500.015625	-187500.015625	-187500.015625	-187500.015625	-187500.015625	261.000000	432.000000	328.000000	1608035256.046082
42	9739.682617	-1193.672485	-187500.015625	-187500.015625	-187500.015625	-187500.015625	-187500.015625	-187500.015625	261.000000	433.000000	328.000000	1608035256.046091
43	9739.213867	-1221.992188	-187500.015625	-187500.015625	-187500.015625	-187500.015625	-187500.015625	-187500.015625	261.000000	433.000000	328.000000	1608035256.046100
44	9851.240234	-1178.808594	-187500.015625	-187500.015625	-187500.015625	-187500.015625	-187500.015625	-187500.015625	261.000000	432.000000	328.000000	1608035256.046109
45	9919.927734	-1122.884521	-187500.015625	-187500.015625	-187500.015625	-187500.015625	-187500.015625	-187500.015625	261.000000	433.000000	328.000000	1608035256.046118
46	9844.624023	-1138.798950	-187500.015625	-187500.015625	-187500.015625	-187500.015625	-187500.015625	-187500.015625	260.000000	432.000000	328.000000	1608035256.046127
47	9736.151367	-1200.311035	-187500.015625	-187500.015625	-187500.015625	-187500.015625	-187500.015625	-187500.015625	260.000000	432.000000	327.000000	1608035256.046140
48	9732.910156	-1230.418823	-187500.015625	-187500.015625	-187500.015625	-187500.015625	-187500.015625	-187500.015625	260.000000	433.000000	328.000000	1608035256.046149
49	9835.706055	-1194.566528	-187500.015625	-187500.015625	-187500.015625	-187500.015625	-187500.015625	-187500.015625	260.000000	432.000000	328.000000	1608035256.046158
50	9900.883789	-1142.665894	-187500.015625	-187500.015625	-187500.015625	-187500.015625	-187500.015625	-187500.015625	260.000000	432.000000	328.000000	1608035256.046168
51	9837.963867	-1150.533691	-187500.015625	-187500.015625	-187500.015625	-187500.015625	-187500.015625	-187500.015625	260.000000	432.000000	327.000000	1608035256.046177
52	9731.949219	-1210.145752	-187500.015625	-187500.015625	-187500.015625	-187500.015625	-187500.015625	-187500.015625	260.000000	433.000000	328.000000	1608035256.046185
53	9734.139648	-1233.391602	-187500.015625	-187500.015625	-187500.015625	-187500.015625	-187500.015625	-187500.015625	260.000000	432.000000	328.000000	1608035256.046194
54	9839.528320	-1193.806641	-187500.015625	-187500.015625	-187500.015625	-187500.015625	-187500.015625	-187500.015625	260.000000	432.000000	328.000000	1608035256.046204
55	9899.699219	-1141.704712	-187500.015625	-187500.015625	-187500.015625	-187500.015625	-187500.015625	-187500.015625	260.000000	433.000000	328.000000	1608035256.046213
56	9837.806641	-1146.912720	-187500.015625	-187500.015625	-187500.015625	-187500.015625	-187500.015625	-187500.015625	259.000000	432.000000	327.000000	1608035256.046222
57	9738.945312	-1201.719116	-187500.015625	-187500.015625	-187500.015625	-187500.015625	-187500.015625	-187500.015625	259.000000	433.000000	328.000000	1608035256.046231
58	9737.492188	-1232.341064	-187500.015625	-187500.015625	-187500.015625	-187500.015625	-187500.015625	-187500.015625	260.000000	433.000000	328.000000	1608035256.046240
59	9839.639648	-1192.107910	-187500.015625	-187500.015625	-187500.015625	-187500.015625	-187500.015625	-187500.015625	259.000000	432.000000	328.000000	1608035256.046249
60	9907.500000	-1131.937012	-187500.015625	-187500.015625	-187500.015625	-187500.015625	-187500.015625	-187500.015625	259.000000	433.000000	327.000000	1608035256.046258
61	9839.863281	-1142.375244	-187500.015625	-187500.015625	-187500.015625	-187500.015625	-187500.015625	-187500.015625	259.000000	433.000000	327.000000	1608035256.046267
62	9730.832031	-1212.336182	-187500.015625	-187500.015625	-187500.015625	-187500.015625	-187500.015625	-187500.015625	259.000000	433.000000	327.000000	1608035256.046276
63	9730.473633	-1238.420654	-187500.015625	-187500.015625	-187500.015625	-187500.015625	-187500.015625	-187500.015625	259.000000	433.000000	328.000000	1608035256.046285
64	9831.392578	-1196.354736	-187500.015625	-187500.015625	-187500.015625	-187500.015625	-187500.015625	-187500.015625	259.000000	432.000000	328.000000	1608035256.046294
65	9885.349609	-1156.501587	-187500.015625	-187500.015625	-187500.015625	-187500.015625	-187500.015625	-187500.015625	259.000000	433.000000	327.000000	1608035256.046303
66	9831.235352	-1156.389771	-187500.015625	-187500.015625	-187500.015625	-187500.015625	-187500.015625	-187500.015625	259.000000	433.000000	327.000000	1608035256.046312
67	9746.768555	-1193.672485	-187500.015625	-187500.015625	-187500.015625	-187500.015625	-187500.015625	-187500.015625	259.000000	433.000000	327.000000	1608035256.046321
68	9740.487305	-1228.831787	-187500.015625	-187500.015625	-187500.015625	-187500.015625	-187500.015625	-187500.015625	259.000000	433.000000	328.000000	1608035256.046330
69	9833.784180	-1196.645264	-187500.015625	-187500.015625	-187500.015625	-187500.015625	-187500.015625	-187500.015625	259.000000	433.000000	327.000000	1608035256.046339
70	9889.394531	-1151.271240	-187500.015625	-187500.015625	-187500.015625	-187500.015625	-187500.015625	-187500.015625	259.000000	433.000000	327.000000	1608035256.046353
71	9831.727539	-1159.474365	-187500.015625	-187500.015625	-187500.015625	-187500.015625	-187500.015625	-187500.015625	258.000000	433.000000	327.000000	1608035256.046362
72	9743.974609	-1204.021362	-187500.015625	-187500.015625	-187500.015625	-187500.015625	-187500.015625	-187500.015625	258.000000	433.000000	327.000000	1608035256.046371
73	9742.700195	-1227.535400	-187500.015625	-187500.015625	-187500.015625	-187500.015625	-187500.015625	-187500.015625	259.000000	433.000000	327.000000	1608035256.046380
74	9836.175781	-1191.593750	-187500.015625	-187500.015625	-187500.015625	-187500.015625	-187500.015625	-187500.015625	258.000000	433.000000	327.000000	1608035256.046389
75	9898.089844	-1135.692139	-187500.015625	-187500.015625	-187500.015625	-187500.015625	-187500.015625	-187500.015625	258.000000	433.000000	327.000000	1608035256.046398
76	9834.632812	-1145.325684	-187500.015625	-187500.015625	-187500.015625	-187500.015625	-187500.015625	-187500.015625	258.000000	432.000000	326.000000	1608035256.046417
77	9731.144531	-1210.168091	-187500.015625	-187500.015625	-187500.015625	-187500.015625	-187500.015625	-187500.015625	258.000000	433.000000	327.000000	1608035256.046427
78	9735.950195	-1233.682129	-187500.015625	-187500.015625	-187500.015625	-187500.015625	-187500.015625	-187500.015625	258.000000	433.000000	327.000000	1608035256.046436
79	9839.416016	-1183.837769	-187500.015625	-187500.015625	-187500.015625	-187500.015625	-187500.015625	-187500.015625	258.000000	432.000000	327.000000	1608035256.046445
80	9898.246094	-1133.479248	-187500.015625	-187500.015625	-187500.015625	-187500.015625	-187500.015625	-187500.015625	258.000000	432.000000	327.000000	1608035256.046453
81	9836.354492	-1147.359741	-187500.015625	-187500.015625	-187500.015625	-187500.015625	-187500.015625	-187500.015625	258.000000	432.000000	327.000000	1608035256.046463
82	9735.995117	-1206.301270	-187500.015625	-187500.015625	-187500.015625	-187500.015625	-187500.015625	-187500.015625	258.000000	433.000000	327.000000	1608035256.046472
83	9729.244141	-1235.716187	-187500.015625	-187500.015625	-187500.015625	-187500.015625	-187500.015625	-187500.015625	258.000000	433.000000	327.000000	1608035256.046481
84	9822.875977	-1198.656982	-187500.015625	-187500.015625	-187500.015625	-187500.015625	-187500.015625	-187500.015625	258.000000	432.000000	327.000000	1608035256.046490
85	9884.500000	-1148.968994	-187500.015625	-187500.015625	-187500.015625	-187500.015625	-187500.015625	-187500.015625	258.000000	432.000000	327.000000	1608035256.046499
86	9826.876953	-1163.028320	-187500.015625	-187500.015625	-187500.015625	-187500.015625	-187500.015625	-187500.015625	258.000000	432.000000	327.000000	1608035256.046508
87	9736.240234	-1217.767700	-187500.015625	-187500.015625	-187500.015625	-187500.015625	-187500.015625	-187500.015625	258.000000	433.000000	327.000000	1608035256.046518
88	9741.694336	-1230.284668	-187500.015625	-187500.015625	-187500.015625	-187500.015625	-187500.015625	-187500.015625	258.000000	433.000000	327.000000	1608035256.046526
89	9843.171875	-1185.581177	-187500.015625	-187500.015625	-187500.015625	-187500.015625	-187500.015625	-187500.015625	258.000000	433.000000	327.000000	1608035256.046535
90	9901.733398	-1137.636719	-187500.015625	-187500.015625	-187500.015625	-187500.015625	-187500.015625	-187500.015625	258.000000	433.000000	327.000000	1608035256.046545
91	9845.831055	-1141.883545	-187500.015625	-187500.015625	-187500.015625	-187500.015625	-187500.015625	-187500.015625	258.000000	433.000000	326.000000	1608035256.046554
92	9748.891602	-1197.919312	-187500.015625	-187500.015625	-187500.015625	-187500.015625	-187500.015625	-187500.015625	257.000000	433.000000	326.000000	1608035256.046562
93	9739.548828	-1230.016479	-187500.015625	-187500.015625	-187500.015625	-187500.015625	-187500.015625	-187500.015625	258.000000	433.000000	327.000000	1608035256.046576
94	9832.621094	-1192.331421	-187500.015625	-187500.015625	-187500.015625	-187500.015625	-187500.015625	-187500.015625	258.000000	432.000000	327.000000	1608035256.046585
95	9892.233398	-1142.598755	-187500.015625	-187500.015625	-187500.015625	-187500.015625	-187500.015625	-187500.015625	258.000000	433.000000	327.000000	1608035256.046594
96	9839.997070	-1148.209106	-187500.015625	-187500.015625	-187500.015625	-187500.015625	-187500.015625	-187500.015625	258.000000	433.000000	326.000000	1608035256.046603
97	9748.645508	-1196.846436	-187500.015625	-187500.015625	-187500.015625	-187500.015625	-187500.015625	-187500.015625	258.000000	433.000000	327.000000	1608035256.046612
98	9738.587891	-1226.551880	-187500.015625	-187500.015625	-187500.015625	-187500.015625	-187500.015625	-187500.015625	258.000000	433.000000	327.000000	1608035256.046621
99	9824.753906	-1195.728882	-187500.015625	-187500.015625	-187500.015625	-187500.015625	-187500.015625	-187500.015625	258.000000	433.000000	327.000000	1608035256.046630
100	9889.663086	-1141.056519	-187500.015625	-187500.015625	-187500.015625	-187500.015625	-187500.015625	-187500.015625	258.000000	433.000000	327.000000	1608035256.046638
101	9838.052734	-1147.963257	-187500.015625	-187500.015625	-187500.015625	-187500.015625	-187500.015625	-187500.015625	257.000000	433.000000	326.000000	1608035256.046648
102	9750.166016	-1196.913574	-187500.015625	-187500.015625	-187500.015625	-187500.015625	-187500.015625	-187500.015625	257.000000	433.000000	326.000000	1608035256.046657
103	9740.241211	-1226.909546	-187500.015625	-187500.015625	-187500.015625	-187500.015625	-187500.015625	-187500.015625	257.000000	433.000000	327.000000	1608035256.046666
104	9825.871094	-1198.634644	-187500.015625	-187500.015625	-187500.015625	-187500.015625	-187500.015625	-187500.015625	257.000000	433.000000	327.000000	1608035256.046674
105	9881.952148	-1153.193481	-187500.015625	-187500.015625	-187500.015625	-187500.015625	-187500.015625	-187500.015625	257.000000	433.000000	326.000000	1608035256.046684
106	9829.067383	-1157.216797	-187500.015625	-187500.015625	-187500.015625	-187500.015625	-187500.015625	-187500.015625	257.000000	433.000000	326.000000	1608035256.046693
107	9736.709961	-1208.558838	-187500.015625	-187500.015625	-187500.015625	-187500.015625	-187500.015625	-187500.015625	257.000000	433.000000	326.000000	1608035256.046702
108	9732.284180	-1233.100952	-187500.015625	-187500.015625	-187500.015625	-187500.015625	-187500.015625	-187500.015625	257.000000	433.000000	327.000000	1608035256.046710
109	9817.914062	-1201.652100	-187500.015625	-187500.015625	-187500.015625	-187500.015625	-187500.015625	-187500.015625	257.000000	433.000000	327.000000	1608035256.046720
110	9876.163086	-1156.859253	-187500.015625	-187500.015625	-187500.015625	-187500.015625	-187500.015625	-187500.015625	257.000000	433.000000	327.000000	1608035256.046729
111	9829.179688	-1160.055542	-187500.015625	-187500.015625	-187500.015625	-187500.015625	-187500.015625	-187500.015625	257.000000	433.000000	327.000000	1608035256.046738
112	9733.581055	-1216.359497	-187500.015625	-187500.015625	-187500.015625	-187500.015625	-187500.015625	-187500.015625	257.000000	433.000000	326.000000	1608035256.046747
113	9724.327148	-1243.360474	-187500.015625	-187500.015625	-187500.015625	-187500.015625	-187500.015625	-187500.015625	257.000000	433.000000	327.000000	1608035256.046757
114	9818.562500	-1202.791992	-187500.015625	-187500.015625	-187500.015625	-187500.015625	-187500.015625	-187500.015625	257.000000	433.000000	326.000000	1608035256.046766
115	9876.364258	-1155.607544	-187500.015625	-187500.015625	-187500.015625	-187500.015625	-187500.015625	-187500.015625	257.000000	433.000000	326.000000	1608035256.046774
116	9827.458008	-1159.854370	-187500.015625	-187500.015625	-187500.015625	-187500.015625	-187500.015625	-187500.015625	257.000000	433.000000	326.000000	1608035256.046783
117	9743.795898	-1202.277954	-187500.015625	-187500.015625	-187500.015625	-187500.015625	-187500.015625	-187500.015625	257.000000	433.000000	326.000000	1608035256.046796
118	9735.235352	-1234.732666	-187500.015625	-187500.015625	-187500.015625	-187500.015625	-187500.015625	-187500.015625	257.000000	433.000000	327.000000	1608035256.046805
119	9814.046875	-1215.621948	-187500.015625	-187500.015625	-187500.015625	-187500.015625	-187500.015625	-187500.015625	257.000000	432.000000	327.000000	1608035256.046814
120	9881.839844	-1157.194458	-187500.015625	-187500.015625	-187500.015625	-187500.015625	-187500.015625	-187500.015625	257.000000	433.000000	327.000000	1608035256.524201
121	9846.569336	-1147.449097	-187500.015625	-187500.015625	-187500.015625	-187500.015625	-187500.015625	-187500.015625	257.000000	433.000000	326.000000	1608035256.524355
122	9765.790039	-1183.815430	-187500.015625	-187500.015625	-187500.015625	-187500.015625	-187500.015625	-187500.015625	257.000000	433.000000	326.000000	1608035256.524357
123	9746.902344	-1222.662720	-187500.015625	-187500.015625	-187500.015625	-187500.015625	-187500.015625	-187500.015625	257.000000	433.000000	327.000000	1608035256.524359
124	9828.508789	-1196.064209	-187500.015625	-187500.015625	-187500.015625	-187500.015625	-187500.015625	-187500.015625	257.000000	432.000000	327.000000	1608035256.524360
125	9883.114258	-1151.762939	-187500.015625	-187500.015625	-187500.015625	-187500.015625	-187500.015625	-187500.015625	257.000000	432.000000	327.000000	1608035256.524362
126	9837.695312	-1150.757202	-187500.015625	-187500.015625	-187500.015625	-187500.015625	-187500.015625	-187500.015625	257.000000	432.000000	326.000000	1608035256.524364
127	9745.270508	-1201.897949	-187500.015625	-187500.015625	-187500.015625	-187500.015625	-187500.015625	-187500.015625	257.000000	433.000000	326.000000	1608035256.524365
128	9738.319336	-1230.776367	-187500.015625	-187500.015625	-187500.015625	-187500.015625	-187500.015625	-187500.015625	257.000000	433.000000	327.000000	1608035256.524367
129	9821.982422	-1201.763794	-187500.015625	-187500.015625	-187500.015625	-187500.015625	-187500.015625	-187500.015625	257.000000	433.000000	326.000000	1608035256.524368
130	9874.083984	-1162.201294	-187500.015625	-187500.015625	-187500.015625	-187500.015625	-187500.015625	-187500.015625	257.000000	433.000000	326.000000	1608035256.524370
131	9830.654297	-1160.100220	-187500.015625	-187500.015625	-187500.015625	-187500.015625	-187500.015625	-187500.015625	256.000000	433.000000	326.000000	1608035256.524372
132	9737.582031	-1211.710327	-187500.015625	-187500.015625	-187500.015625	-187500.015625	-187500.015625	-187500.015625	257.000000	433.000000	326.000000	1608035256.524373
133	9729.266602	-1236.319702	-187500.015625	-187500.015625	-187500.015625	-187500.015625	-187500.015625	-187500.015625	257.000000	434.000000	327.000000	1608035256.524375
134	9810.583008	-1204.490723	-187500.015625	-187500.015625	-187500.015625	-187500.015625	-187500.015625	-187500.015625	257.000000	433.000000	327.000000	1608035256.524376
135	9871.177734	-1158.222656	-187500.015625	-187500.015625	-187500.015625	-187500.015625	-187500.015625	-187500.015625	257.000000	433.000000	327.000000	1608035256.524378
136	9829.894531	-1160.748413	-187500.015625	-187500.015625	-187500.015625	-187500.015625	-187500.015625	-187500.015625	257.000000	433.000000	326.000000	1608035256.524379
137	9739.191406	-1212.604492	-187500.015625	-187500.015625	-187500.015625	-187500.015625	-187500.015625	-187500.015625	257.000000	433.000000	327.000000	1608035256.524381
138	9721.019531	-1247.026123	-187500.015625	-187500.015625	-187500.015625	-187500.015625	-187500.015625	-187500.015625	257.000000	433.000000	327.000000	1608035256.524383
139	9807.296875	-1215.845459	-187500.015625	-187500.015625	-187500.015625	-187500.015625	-187500.015625	-187500.015625	257.000000	432.000000	327.000000	1608035256.524384
140	9869.881836	-1164.659912	-187500.015625	-187500.015625	-187500.015625	-187500.015625	-187500.015625	-187500.015625	257.000000	433.000000	327.000000	1608035256.524388
141	9832.710938	-1159.720215	-187500.015625	-187500.015625	-187500.015625	-187500.015625	-187500.015625	-187500.015625	257.000000	433.000000	326.000000	1608035256.524390
142	9742.186523	-1213.342041	-187500.015625	-187500.015625	-187500.015625	-187500.015625	-187500.015625	-187500.015625	257.000000	433.000000	326.000000	1608035256.524392
143	9723.075195	-1255.050415	-187500.015625	-187500.015625	-187500.015625	-187500.015625	-187500.015625	-187500.015625	257.000000	433.000000	327.000000	1608035256.524408
144	9812.125000	-1218.594727	-187500.015625	-187500.015625	-187500.015625	-187500.015625	-187500.015625	-187500.015625	257.000000	433.000000	326.000000	1608035256.524409
145	9881.571289	-1157.730957	-187500.015625	-187500.015625	-187500.015625	-187500.015625	-187500.015625	-187500.015625	256.000000	433.000000	326.000000	1608035256.524411
146	9836.800781	-1157.909668	-187500.015625	-187500.015625	-187500.015625	-187500.015625	-187500.015625	-187500.015625	256.000000	433.000000	326.000000	1608035256.524412
147	9745.315430	-1208.782349	-187500.015625	-187500.015625	-187500.015625	-187500.015625	-187500.015625	-187500.015625	256.000000	433.000000	326.000000	1608035256.524414
148	9735.570312	-1235.626709	-187500.015625	-187500.015625	-187500.015625	-187500.015625	-187500.015625	-187500.015625	257.000000	433.000000	326.000000	1608035256.524415
149	9823.210938	-1204.848389	-187500.015625	-187500.015625	-187500.015625	-187500.015625	-187500.015625	-187500.015625	257.000000	433.000000	326.000000	1608035256.524417
150	9886.064453	-1156.702759	-187500.015625	-187500.015625	-187500.015625	-187500.015625	-187500.015625	-187500.015625	257.000000	433.000000	326.000000	1608035256.524419
151	9845.451172	-1152.388794	-187500.015625	-187500.015625	-187500.015625	-187500.015625	-187500.015625	-187500.015625	256.000000	433.000000	326.000000	1608035256.524420
152	9749.607422	-1204.066040	-187500.015625	-187500.015625	-187500.015625	-187500.015625	-187500.015625	-187500.015625	257.000000	432.000000	326.000000	1608035256.524422
153	9727.545898	-1245.707397	-187500.015625	-187500.015625	-187500.015625	-187500.015625	-187500.015625	-187500.015625	257.000000	433.000000	327.000000	1608035256.524423
154	9817.712891	-1210.324585	-187500.015625	-187500.015625	-187500.015625	-187500.015625	-187500.015625	-187500.015625	257.000000	433.000000	327.000000	1608035256.524425
155	9889.796875	-1151.114746	-187500.015625	-187500.015625	-187500.015625	-187500.015625	-187500.015625	-187500.015625	257.000000	434.000000	326.000000	1608035256.524426
156	9842.992188	-1155.875732	-187500.015625	-187500.015625	-187500.015625	-187500.015625	-187500.015625	-187500.015625	256.000000	433.000000	326.000000	1608035256.524428
157	9749.227539	-1208.491699	-187500.015625	-187500.015625	-187500.015625	-187500.015625	-187500.015625	-187500.015625	256.000000	432.000000	326.000000	1608035256.524430
158	9736.709961	-1231.134033	-187500.015625	-187500.015625	-187500.015625	-187500.015625	-187500.015625	-187500.015625	257.000000	433.000000	326.000000	1608035256.524431
159	9823.546875	-1195.237183	-187500.015625	-187500.015625	-187500.015625	-187500.015625	-187500.015625	-187500.015625	257.000000	433.000000	327.000000	1608035256.524433
160	9897.262695	-1137.524902	-187500.015625	-187500.015625	-187500.015625	-187500.015625	-187500.015625	-187500.015625	257.000000	433.000000	326.000000	1608035256.524434
161	9848.893555	-1142.867065	-187500.015625	-187500.015625	-187500.015625	-187500.015625	-187500.015625	-187500.015625	256.000000	432.000000	326.000000	1608035256.524436
162	9750.143555	-1195.460693	-187500.015625	-187500.015625	-187500.015625	-187500.015625	-187500.015625	-187500.015625	257.000000	433.000000	326.000000	1608035256.524437
163	9728.328125	-1228.004761	-187500.015625	-187500.015625	-187500.015625	-187500.015625	-187500.015625	-187500.015625	257.000000	433.000000	327.000000	1608035256.524440
164	9809.353516	-1206.256592	-187500.015625	-187500.015625	-187500.015625	-187500.015625	-187500.015625	-187500.015625	257.000000	433.000000	327.000000	1608035256.524441
165	9884.723633	-1150.086670	-187500.015625	-187500.015625	-187500.015625	-187500.015625	-187500.015625	-187500.015625	257.000000	433.000000	326.000000	1608035256.524443
166	9851.151367	-1140.877686	-187500.015625	-187500.015625	-187500.015625	-187500.015625	-187500.015625	-187500.015625	256.000000	433.000000	326.000000	1608035256.524444
167	9762.415039	-1184.798828	-187500.015625	-187500.015625	-187500.015625	-187500.015625	-187500.015625	-187500.015625	256.000000	433.000000	326.000000	1608035256.524446
168	9739.370117	-1223.690918	-187500.015625	-187500.015625	-187500.015625	-187500.015625	-187500.015625	-187500.015625	257.000000	433.000000	327.000000	1608035256.524447
169	9824.038086	-1198.321655	-187500.015625	-187500.015625	-187500.015625	-187500.015625	-187500.015625	-187500.015625	257.000000	432.000000	327.000000	1608035256.524449
170	9894.423828	-1149.639526	-187500.015625	-187500.015625	-187500.015625	-187500.015625	-187500.015625	-187500.015625	257.000000	433.000000	326.000000	1608035256.524451
171	9854.772461	-1142.442261	-187500.015625	-187500.015625	-187500.015625	-187500.015625	-187500.015625	-187500.015625	256.000000	432.000000	326.000000	1608035256.524452
172	9760.202148	-1187.637573	-187500.015625	-187500.015625	-187500.015625	-187500.015625	-187500.015625	-187500.015625	256.000000	432.000000	326.000000	1608035256.524454
173	9740.867188	-1219.511108	-187500.015625	-187500.015625	-187500.015625	-187500.015625	-187500.015625	-187500.015625	257.000000	433.000000	327.000000	1608035256.524455
174	9827.301758	-1189.515137	-187500.015625	-187500.015625	-187500.015625	-187500.015625	-187500.015625	-187500.015625	257.000000	432.000000	327.000000	1608035256.524457
175	9894.156250	-1143.425781	-187500.015625	-187500.015625	-187500.015625	-187500.015625	-187500.015625	-187500.015625	257.000000	433.000000	326.000000	1608035256.524458
176	9854.414062	-1140.408325	-187500.015625	-187500.015625	-187500.015625	-187500.015625	-187500.015625	-187500.015625	256.000000	433.000000	326.000000	1608035256.524460
177	9761.364258	-1183.122437	-187500.015625	-187500.015625	-187500.015625	-187500.015625	-187500.015625	-187500.015625	256.000000	433.000000	326.000000	1608035256.524462
178	9735.480469	-1220.874634	-187500.015625	-187500.015625	-187500.015625	-187500.015625	-187500.015625	-187500.015625	257.000000	433.000000	327.000000	1608035256.524463
179	9819.209961	-1191.258545	-187500.015625	-187500.015625	-187500.015625	-187500.015625	-187500.015625	-187500.015625	257.000000	432.000000	326.000000	1608035256.524465
180	9883.941406	-1147.583252	-187500.015625	-187500.015625	-187500.015625	-187500.015625	-187500.015625	-187500.015625	257.000000	433.000000	326.000000	1608035256.524466
181	9848.312500	-1144.342163	-187500.015625	-187500.015625	-187500.015625	-187500.015625	-187500.015625	-187500.015625	256.000000	433.000000	325.000000	1608035256.524468
182	9757.408203	-1186.899902	-187500.015625	-187500.015625	-187500.015625	-187500.015625	-187500.015625	-187500.015625	256.000000	432.000000	326.000000	1608035256.524469
183	9738.699219	-1214.280884	-187500.015625	-187500.015625	-187500.015625	-187500.015625	-187500.015625	-187500.015625	256.000000	434.000000	326.000000	1608035256.524471
184	9820.797852	-1186.408203	-187500.015625	-187500.015625	-187500.015625	-187500.015625	-187500.015625	-187500.015625	256.000000	432.000000	326.000000	1608035256.524473
185	9886.511719	-1143.023438	-187500.015625	-187500.015625	-187500.015625	-187500.015625	-187500.015625	-187500.015625	256.000000	433.000000	326.000000	1608035256.524474
186	9853.788086	-1138.173096	-187500.015625	-187500.015625	-187500.015625	-187500.015625	-187500.015625	-187500.015625	256.000000	433.000000	326.000000	1608035256.524477
187	9759.621094	-1185.916504	-187500.015625	-187500.015625	-187500.015625	-187500.015625	-187500.015625	-187500.015625	256.000000	433.000000	326.000000	1608035256.524479
188	9733.625977	-1223.936768	-187500.015625	-187500.015625	-187500.015625	-187500.015625	-187500.015625	-187500.015625	256.000000	433.000000	327.000000	1608035256.524480
189	9814.896484	-1199.975708	-187500.015625	-187500.015625	-187500.015625	-187500.015625	-187500.015625	-187500.015625	257.000000	432.000000	327.000000	1608035256.524482
190	9889.998047	-1147.538574	-187500.015625	-187500.015625	-187500.015625	-187500.015625	-187500.015625	-187500.015625	257.000000	433.000000	326.000000	1608035256.524484
191	9857.990234	-1139.022461	-187500.015625	-187500.015625	-187500.015625	-187500.015625	-187500.015625	-187500.015625	256.000000	433.000000	326.000000	1608035256.524485
192	9759.799805	-1189.693848	-187500.015625	-187500.015625	-187500.015625	-187500.015625	-187500.015625	-187500.015625	256.000000	433.000000	326.000000	1608035256.524487
193	9734.519531	-1228.518921	-187500.015625	-187500.015625	-187500.015625	-187500.015625	-187500.015625	-187500.015625	256.000000	433.000000	326.000000	1608035256.524488
194	9820.373047	-1201.920288	-187500.015625	-187500.015625	-187500.015625	-187500.015625	-187500.015625	-187500.015625	257.000000	432.000000	326.000000	1608035256.524490
195	9899.833008	-1143.649292	-187500.015625	-187500.015625	-187500.015625	-187500.015625	-187500.015625	-187500.015625	256.000000	433.000000	326.000000	1608035256.524491
196	9864.361328	-1138.173096	-187500.015625	-187500.015625	-187500.015625	-187500.015625	-187500.015625	-187500.015625	256.000000	433.000000	326.000000	1608035256.524493
197	9769.298828	-1190.431519	-187500.015625	-187500.015625	-187500.015625	-187500.015625	-187500.015625	-187500.015625	256.000000	433.000000	326.000000	1608035256.524494
198	9742.878906	-1226.797852	-187500.015625	-187500.015625	-187500.015625	-187500.015625	-187500.015625	-187500.015625	256.000000	433.000000	326.000000	1608035256.524496
199	9827.681641	-1195.728882	-187500.015625	-187500.015625	-187500.015625	-187500.015625	-187500.015625	-187500.015625	257.000000	432.000000	326.000000	1608035256.524498
200	9896.927734	-1151.003052	-187500.015625	-187500.015625	-187500.015625	-187500.015625	-187500.015625	-187500.015625	256.000000	433.000000	326.000000	1608035256.524499
201	9860.985352	-1152.120605	-187500.015625	-187500.015625	-187500.015625	-187500.015625	-187500.015625	-187500.015625	256.000000	433.000000	326.000000	1608035256.524501
202	9772.696289	-1196.108887	-187500.015625	-187500.015625	-187500.015625	-187500.015625	-187500.015625	-187500.015625	256.000000	432.000000	326.000000	1608035256.524503
203	9750.322266	-1220.762817	-187500.015625	-187500.015625	-187500.015625	-187500.015625	-187500.015625	-187500.015625	256.000000	433.000000	327.000000	1608035256.524504
204	9823.926758	-1199.662842	-187500.015625	-187500.015625	-187500.015625	-187500.015625	-187500.015625	-187500.015625	257.000000	433.000000	326.000000	1608035256.524505
205	9895.519531	-1152.567627	-187500.015625	-187500.015625	-187500.015625	-187500.015625	-187500.015625	-187500.015625	256.000000	433.000000	326.000000	1608035256.524507
206	9869.457031	-1139.245972	-187500.015625	-187500.015625	-187500.015625	-187500.015625	-187500.015625	-187500.015625	256.000000	433.000000	326.000000	1608035256.524508
207	9774.059570	-1186.877563	-187500.015625	-187500.015625	-187500.015625	-187500.015625	-187500.015625	-187500.015625	256.000000	432.000000	326.000000	1608035256.524510
208	9738.833984	-1232.162231	-187500.015625	-187500.015625	-187500.015625	-187500.015625	-187500.015625	-187500.015625	256.000000	433.000000	326.000000	1608035256.524512
209	9818.405273	-1202.166138	-187500.015625	-187500.015625	-187500.015625	-187500.015625	-187500.015625	-187500.015625	256.000000	433.000000	326.000000	1608035256.524513
210	9898.112305	-1139.491943	-187500.015625	-187500.015625	-187500.015625	-187500.015625	-187500.015625	-187500.015625	256.000000	433.000000	326.000000	1608035256.524516
211	9867.422852	-1133.211060	-187500.015625	-187500.015625	-187500.015625	-187500.015625	-187500.015625	-187500.015625	256.000000	433.000000	326.000000	1608035256.524517
212	9774.551758	-1181.535522	-187500.015625	-187500.015625	-187500.015625	-187500.015625	-187500.015625	-187500.015625	256.000000	433.000000	326.000000	1608035256.524519
213	9747.975586	-1213.453857	-187500.015625	-187500.015625	-187500.015625	-187500.015625	-187500.015625	-187500.015625	256.000000	433.000000	327.000000	1608035256.524520
214	9819.634766	-1195.840576	-187500.015625	-187500.015625	-187500.015625	-187500.015625	-187500.015625	-187500.015625	256.000000	432.000000	327.000000	1608035256.524522
215	9889.730469	-1149.214844	-187500.015625	-187500.015625	-187500.015625	-187500.015625	-187500.015625	-187500.015625	256.000000	433.000000	327.000000	1608035256.524524
216	9868.473633	-1135.535645	-187500.015625	-187500.015625	-187500.015625	-187500.015625	-187500.015625	-187500.015625	256.000000	433.000000	326.000000	1608035256.524526
217	9778.552734	-1178.965088	-187500.015625	-187500.015625	-187500.015625	-187500.015625	-187500.015625	-187500.015625	256.000000	433.000000	326.000000	1608035256.524527
218	9742.745117	-1219.086426	-187500.015625	-187500.015625	-187500.015625	-187500.015625	-187500.015625	-187500.015625	256.000000	433.000000	326.000000	1608035256.524529
219	9809.957031	-1204.736572	-187500.015625	-187500.015625	-187500.015625	-187500.015625	-187500.015625	-187500.015625	257.000000	432.000000	327.000000	1608035256.524530
220	9887.583984	-1153.349976	-187500.015625	-187500.015625	-187500.015625	-187500.015625	-187500.015625	-187500.015625	256.000000	433.000000	326.000000	1608035256.524532
221	9860.046875	-1145.325684	-187500.015625	-187500.015625	-187500.015625	-187500.015625	-187500.015625	-187500.015625	256.000000	433.000000	326.000000	1608035256.524534
222	9769.656250	-1188.688110	-187500.015625	-187500.015625	-187500.015625	-187500.015625	-187500.015625	-187500.015625	256.000000	432.000000	326.000000	1608035256.524535
223	9738.789062	-1224.987305	-187500.015625	-187500.015625	-187500.015625	-187500.015625	-187500.015625	-187500.015625	256.000000	433.000000	327.000000	1608035256.524536
224	9806.961914	-1211.553955	-187500.015625	-187500.015625	-187500.015625	-187500.015625	-187500.015625	-187500.015625	256.000000	433.000000	326.000000	1608035256.524538
225	9881.839844	-1164.324707	-187500.015625	-187500.015625	-187500.015625	-187500.015625	-187500.015625	-187500.015625	256.000000	433.000000	326.000000	1608035256.524540
226	9859.488281	-1145.884521	-187500.015625	-187500.015625	-187500.015625	-187500.015625	-187500.015625	-187500.015625	256.000000	433.000000	326.000000	1608035256.524541
227	9767.623047	-1184.217773	-187500.015625	-187500.015625	-187500.015625	-187500.015625	-187500.015625	-187500.015625	256.000000	433.000000	326.000000	1608035256.524543
228	9734.318359	-1223.601562	-187500.015625	-187500.015625	-187500.015625	-187500.015625	-187500.015625	-187500.015625	256.000000	433.000000	326.000000	1608035256.524544
229	9807.073242	-1208.603516	-187500.015625	-187500.015625	-187500.015625	-187500.015625	-187500.015625	-187500.015625	257.000000	433.000000	326.000000	1608035256.524546
230	9887.718750	-1155.495728	-187500.015625	-187500.015625	-187500.015625	-187500.015625	-187500.015625	-187500.015625	257.000000	433.000000	326.000000	1608035256.524547
231	9865.209961	-1140.967163	-187500.015625	-187500.015625	-187500.015625	-187500.015625	-187500.015625	-187500.015625	256.000000	433.000000	325.000000	1608035256.524549
232	9768.650391	-1186.967041	-187500.015625	-187500.015625	-187500.015625	-187500.015625	-187500.015625	-187500.015625	256.000000	433.000000	326.000000	1608035256.524551
233	9732.887695	-1226.350708	-187500.015625	-187500.015625	-187500.015625	-187500.015625	-187500.015625	-187500.015625	257.000000	433.000000	326.000000	1608035256.524553
234	9805.128906	-1209.721069	-187500.015625	-187500.015625	-187500.015625	-187500.015625	-187500.015625	-187500.015625	256.000000	433.000000	326.000000	1608035256.524554
235	9882.354492	-1163.497681	-187500.015625	-187500.015625	-187500.015625	-187500.015625	-187500.015625	-187500.015625	256.000000	433.000000	326.000000	1608035256.524556
236	9860.650391	-1151.874756	-187500.015625	-187500.015625	-187500.015625	-187500.015625	-187500.015625	-187500.015625	256.000000	433.000000	325.000000	1608035256.524558
237	9764.135742	-1192.443115	-187500.015625	-187500.015625	-187500.015625	-187500.015625	-187500.015625	-187500.015625	256.000000	433.000000	325.000000	1608035256.524559
238	9723.253906	-1232.162231	-187500.015625	-187500.015625	-187500.015625	-187500.015625	-187500.015625	-187500.015625	256.000000	433.000000	326.000000	1608035256.524561
239	9800.635742	-1212.023315	-187500.015625	-187500.015625	-187500.015625	-187500.015625	-187500.015625	-187500.015625	256.000000	433.000000	326.000000	1608035256.524562
240	9890.467773	-1153.148804	-187500.015625	-187500.015625	-187500.015625	-187500.015625	-187500.015625	-187500.015625	256.000000	433.000000	326.000000	1608035257.005098
241	9874.172852	-1135.781494	-187500.015625	-187500.015625	-187500.015625	-187500.015625	-187500.015625	-187500.015625	256.000000	433.000000	325.000000	1608035257.005303
242	9777.524414	-1178.339233	-187500.015625	-187500.015625	-187500.015625	-187500.015625	-187500.015625	-187500.015625	256.000000	432.000000	325.000000	1608035257.005305
243	9731.345703	-1224.137939	-187500.015625	-187500.015625	-187500.015625	-187500.015625	-187500.015625	-187500.015625	256.000000	433.000000	326.000000	1608035257.005306
244	9799.965820	-1211.620972	-187500.015625	-187500.015625	-187500.015625	-187500.015625	-187500.015625	-187500.015625	256.000000	433.000000	326.000000	1608035257.005308
245	9892.278320	-1148.030273	-187500.015625	-187500.015625	-187500.015625	-187500.015625	-187500.015625	-187500.015625	256.000000	433.000000	326.000000	1608035257.005310
246	9880.431641	-1125.387939	-187500.015625	-187500.015625	-187500.015625	-187500.015625	-187500.015625	-187500.015625	256.000000	433.000000	326.000000	1608035257.005311
247	9783.044922	-1168.839722	-187500.015625	-187500.015625	-187500.015625	-187500.015625	-187500.015625	-187500.015625	256.000000	433.000000	326.000000	1608035257.005314
248	9744.533203	-1212.917358	-187500.015625	-187500.015625	-187500.015625	-187500.015625	-187500.015625	-187500.015625	256.000000	433.000000	326.000000	1608035257.005315
249	9815.052734	-1198.142822	-187500.015625	-187500.015625	-187500.015625	-187500.015625	-187500.015625	-187500.015625	256.000000	432.000000	326.000000	1608035257.005317
250	9895.250977	-1148.812622	-187500.015625	-187500.015625	-187500.015625	-187500.015625	-187500.015625	-187500.015625	256.000000	433.000000	326.000000	1608035257.005318
251	9886.198242	-1123.108032	-187500.015625	-187500.015625	-187500.015625	-187500.015625	-187500.015625	-187500.015625	256.000000	433.000000	326.000000	1608035257.005320
252	9795.450195	-1160.390747	-187500.015625	-187500.015625	-187500.015625	-187500.015625	-187500.015625	-187500.015625	256.000000	432.000000	326.000000	1608035257.005322
253	9743.416016	-1210.928101	-187500.015625	-187500.015625	-187500.015625	-187500.015625	-187500.015625	-187500.015625	256.000000	433.000000	327.000000	1608035257.005323
254	9813.354492	-1194.052490	-187500.015625	-187500.015625	-187500.015625	-187500.015625	-187500.015625	-187500.015625	256.000000	433.000000	326.000000	1608035257.005325
255	9892.836914	-1145.839844	-187500.015625	-187500.015625	-187500.015625	-187500.015625	-187500.015625	-187500.015625	256.000000	433.000000	326.000000	1608035257.005327
256	9879.158203	-1130.417114	-187500.015625	-187500.015625	-187500.015625	-187500.015625	-187500.015625	-187500.015625	256.000000	433.000000	325.000000	1608035257.005331
257	9788.074219	-1172.617188	-187500.015625	-187500.015625	-187500.015625	-187500.015625	-187500.015625	-187500.015625	256.000000	433.000000	325.000000	1608035257.005333
258	9747.774414	-1213.565552	-187500.015625	-187500.015625	-187500.015625	-187500.015625	-187500.015625	-187500.015625	256.000000	433.000000	326.000000	1608035257.005334
259	9813.823242	-1201.652100	-187500.015625	-187500.015625	-187500.015625	-187500.015625	-187500.015625	-187500.015625	256.000000	432.000000	326.000000	1608035257.005336
260	9894.468750	-1148.745483	-187500.015625	-187500.015625	-187500.015625	-187500.015625	-187500.015625	-187500.015625	256.000000	433.000000	326.000000	1608035257.005337
261	9877.481445	-1132.473389	-187500.015625	-187500.015625	-187500.015625	-187500.015625	-187500.015625	-187500.015625	256.000000	433.000000	326.000000	1608035257.005339
262	9786.263672	-1173.712402	-187500.015625	-187500.015625	-187500.015625	-187500.015625	-187500.015625	-187500.015625	256.000000	433.000000	326.000000	1608035257.005340
263	9744.287109	-1213.409058	-187500.015625	-187500.015625	-187500.015625	-187500.015625	-187500.015625	-187500.015625	256.000000	433.000000	326.000000	1608035257.005342
264	9810.247070	-1198.947510	-187500.015625	-187500.015625	-187500.015625	-187500.015625	-187500.015625	-187500.015625	256.000000	433.000000	326.000000	1608035257.005344
265	9892.457031	-1146.756226	-187500.015625	-187500.015625	-187500.015625	-187500.015625	-187500.015625	-187500.015625	256.000000	433.000000	326.000000	1608035257.005345
266	9877.391602	-1130.014771	-187500.015625	-187500.015625	-187500.015625	-187500.015625	-187500.015625	-187500.015625	256.000000	433.000000	326.000000	1608035257.005347
267	9785.056641	-1171.141968	-187500.015625	-187500.015625	-187500.015625	-187500.015625	-187500.015625	-187500.015625	256.000000	432.000000	326.000000	1608035257.005348
268	9743.371094	-1215.823120	-187500.015625	-187500.015625	-187500.015625	-187500.015625	-187500.015625	-187500.015625	256.000000	433.000000	326.000000	1608035257.005350
269	9799.206055	-1212.380981	-187500.015625	-187500.015625	-187500.015625	-187500.015625	-187500.015625	-187500.015625	256.000000	432.000000	326.000000	1608035257.005352
270	9881.213867	-1158.915527	-187500.015625	-187500.015625	-187500.015625	-187500.015625	-187500.015625	-187500.015625	256.000000	433.000000	326.000000	1608035257.005353
271	9875.134766	-1138.866089	-187500.015625	-187500.015625	-187500.015625	-187500.015625	-187500.015625	-187500.015625	256.000000	433.000000	326.000000	1608035257.005355
272	9775.937500	-1191.459717	-187500.015625	-187500.015625	-187500.015625	-187500.015625	-187500.015625	-187500.015625	256.000000	433.000000	326.000000	1608035257.005356
273	9732.261719	-1227.468384	-187500.015625	-187500.015625	-187500.015625	-187500.015625	-187500.015625	-187500.015625	256.000000	433.000000	326.000000	1608035257.005358
274	9811.655273	-1189.045654	-187500.015625	-187500.015625	-187500.015625	-187500.015625	-187500.015625	-187500.015625	256.000000	432.000000	326.000000	1608035257.005360
275	9898.715820	-1132.942871	-187500.015625	-187500.015625	-187500.015625	-187500.015625	-187500.015625	-187500.015625	256.000000	433.000000	326.000000	1608035257.005361
276	9880.811523	-1126.639648	-187500.015625	-187500.015625	-187500.015625	-187500.015625	-187500.015625	-187500.015625	256.000000	433.000000	326.000000	1608035257.005363
277	9784.296875	-1174.628784	-187500.015625	-187500.015625	-187500.015625	-187500.015625	-187500.015625	-187500.015625	256.000000	432.000000	325.000000	1608035257.005364
278	9738.542969	-1214.549072	-187500.015625	-187500.015625	-187500.015625	-187500.015625	-187500.015625	-187500.015625	256.000000	433.000000	326.000000	1608035257.005366
279	9797.126953	-1204.535522	-187500.015625	-187500.015625	-187500.015625	-187500.015625	-187500.015625	-187500.015625	256.000000	433.000000	326.000000	1608035257.005368
280	9875.782227	-1158.379150	-187500.015625	-187500.015625	-187500.015625	-187500.015625	-187500.015625	-187500.015625	256.000000	433.000000	326.000000	1608035257.005370
281	9865.232422	-1141.369385	-187500.015625	-187500.015625	-187500.015625	-187500.015625	-187500.015625	-187500.015625	256.000000	433.000000	326.000000	1608035257.005372
282	9778.641602	-1181.200195	-187500.015625	-187500.015625	-187500.015625	-187500.015625	-187500.015625	-187500.015625	256.000000	432.000000	326.000000	1608035257.005373
283	9722.941406	-1234.352661	-187500.015625	-187500.015625	-187500.015625	-187500.015625	-187500.015625	-187500.015625	256.000000	434.000000	326.000000	1608035257.005375
284	9781.615234	-1225.009644	-187500.015625	-187500.015625	-187500.015625	-187500.015625	-187500.015625	-187500.015625	256.000000	433.000000	326.000000	1608035257.005376
285	9871.982422	-1165.665771	-187500.015625	-187500.015625	-187500.015625	-187500.015625	-187500.015625	-187500.015625	256.000000	433.000000	326.000000	1608035257.005378
286	9867.802734	-1143.537598	-187500.015625	-187500.015625	-187500.015625	-187500.015625	-187500.015625	-187500.015625	256.000000	433.000000	325.000000	1608035257.005380
287	9792.723633	-1169.264404	-187500.015625	-187500.015625	-187500.015625	-187500.015625	-187500.015625	-187500.015625	256.000000	433.000000	326.000000	1608035257.005381
288	9754.524414	-1206.904785	-187500.015625	-187500.015625	-187500.015625	-187500.015625	-187500.015625	-187500.015625	256.000000	433.000000	326.000000	1608035257.005383
289	9809.889648	-1196.198242	-187500.015625	-187500.015625	-187500.015625	-187500.015625	-187500.015625	-187500.015625	256.000000	432.000000	326.000000	1608035257.005384
290	9895.206055	-1137.949585	-187500.015625	-187500.015625	-187500.015625	-187500.015625	-187500.015625	-187500.015625	256.000000	433.000000	326.000000	1608035257.005386
291	9893.127930	-1112.915649	-187500.015625	-187500.015625	-187500.015625	-187500.015625	-187500.015625	-187500.015625	256.000000	433.000000	325.000000	1608035257.005388
292	9813.779297	-1147.069092	-187500.015625	-187500.015625	-187500.015625	-187500.015625	-187500.015625	-187500.015625	256.000000	432.000000	325.000000	1608035257.005389
293	9765.677734	-1189.939819	-187500.015625	-187500.015625	-187500.015625	-187500.015625	-187500.015625	-187500.015625	256.000000	433.000000	326.000000	1608035257.005391
294	9820.708008	-1183.502441	-187500.015625	-187500.015625	-187500.015625	-187500.015625	-187500.015625	-187500.015625	256.000000	433.000000	326.000000	1608035257.005392
295	9900.280273	-1134.753296	-187500.015625	-187500.015625	-187500.015625	-187500.015625	-187500.015625	-187500.015625	256.000000	433.000000	326.000000	1608035257.005394
296	9891.584961	-1116.581299	-187500.015625	-187500.015625	-187500.015625	-187500.015625	-187500.015625	-187500.015625	256.000000	432.000000	326.000000	1608035257.005396
297	9807.050781	-1154.624023	-187500.015625	-187500.015625	-187500.015625	-187500.015625	-187500.015625	-187500.015625	256.000000	432.000000	326.000000	1608035257.005397
298	9761.811523	-1195.572388	-187500.015625	-187500.015625	-187500.015625	-187500.015625	-187500.015625	-187500.015625	256.000000	433.000000	326.000000	1608035257.005399
299	9818.964844	-1185.312988	-187500.015625	-187500.015625	-187500.015625	-187500.015625	-187500.015625	-187500.015625	256.000000	433.000000	326.000000	1608035257.005400
300	9896.815430	-1142.710571	-187500.015625	-187500.015625	-187500.015625	-187500.015625	-187500.015625	-187500.015625	256.000000	433.000000	326.000000	1608035257.005402
301	9897.352539	-1120.537598	-187500.015625	-187500.015625	-187500.015625	-187500.015625	-187500.015625	-187500.015625	256.000000	434.000000	325.000000	1608035257.005404
302	9812.549805	-1160.256714	-187500.015625	-187500.015625	-187500.015625	-187500.015625	-187500.015625	-187500.015625	256.000000	433.000000	326.000000	1608035257.005405
303	9763.867188	-1206.368286	-187500.015625	-187500.015625	-187500.015625	-187500.015625	-187500.015625	-187500.015625	256.000000	433.000000	326.000000	1608035257.005407
304	9819.724609	-1201.808594	-187500.015625	-187500.015625	-187500.015625	-187500.015625	-187500.015625	-187500.015625	256.000000	432.000000	326.000000	1608035257.005409
305	9898.134766	-1152.277100	-187500.015625	-187500.015625	-187500.015625	-187500.015625	-187500.015625	-187500.015625	256.000000	433.000000	326.000000	1608035257.005411
306	9898.201172	-1122.906860	-187500.015625	-187500.015625	-187500.015625	-187500.015625	-187500.015625	-187500.015625	256.000000	433.000000	326.000000	1608035257.005412
307	9819.813477	-1148.454956	-187500.015625	-187500.015625	-187500.015625	-187500.015625	-187500.015625	-187500.015625	256.000000	433.000000	326.000000	1608035257.005414
308	9781.033203	-1175.187622	-187500.015625	-187500.015625	-187500.015625	-187500.015625	-187500.015625	-187500.015625	256.000000	433.000000	326.000000	1608035257.005415
309	9838.656250	-1163.341187	-187500.015625	-187500.015625	-187500.015625	-187500.015625	-187500.015625	-187500.015625	256.000000	432.000000	326.000000	1608035257.005417
310	9918.698242	-1118.637695	-187500.015625	-187500.015625	-187500.015625	-187500.015625	-187500.015625	-187500.015625	256.000000	433.000000	326.000000	1608035257.005419
311	9914.317383	-1103.237305	-187500.015625	-187500.015625	-187500.015625	-187500.015625	-187500.015625	-187500.015625	256.000000	433.000000	326.000000	1608035257.005420
312	9827.659180	-1143.537598	-187500.015625	-187500.015625	-187500.015625	-187500.015625	-187500.015625	-187500.015625	256.000000	432.000000	326.000000	1608035257.005422
313	9777.413086	-1187.659912	-187500.015625	-187500.015625	-187500.015625	-187500.015625	-187500.015625	-187500.015625	256.000000	433.000000	326.000000	1608035257.005423
314	9833.336914	-1177.556885	-187500.015625	-187500.015625	-187500.015625	-187500.015625	-187500.015625	-187500.015625	256.000000	433.000000	326.000000	1608035257.005425
315	9915.970703	-1125.097412	-187500.015625	-187500.015625	-187500.015625	-187500.015625	-187500.015625	-187500.015625	256.000000	433.000000	326.000000	1608035257.005427
316	9913.199219	-1104.421997	-187500.015625	-187500.015625	-187500.015625	-187500.015625	-187500.015625	-187500.015625	256.000000	433.000000	326.000000	1608035257.005428
317	9828.441406	-1143.381104	-187500.015625	-187500.015625	-187500.015625	-187500.015625	-187500.015625	-187500.015625	256.000000	432.000000	325.000000	1608035257.005430
318	9778.977539	-1188.620972	-187500.015625	-187500.015625	-187500.015625	-187500.015625	-187500.015625	-187500.015625	256.000000	433.000000	326.000000	1608035257.005431
319	9832.263672	-1184.128296	-187500.015625	-187500.015625	-187500.015625	-187500.015625	-187500.015625	-187500.015625	256.000000	433.000000	326.000000	1608035257.005433
320	9908.930664	-1138.955444	-187500.015625	-187500.015625	-187500.015625	-187500.015625	-187500.015625	-187500.015625	256.000000	433.000000	326.000000	1608035257.005435
321	9907.611328	-1116.089600	-187500.015625	-187500.015625	-187500.015625	-187500.015625	-187500.015625	-187500.015625	256.000000	433.000000	326.000000	1608035257.005436
322	9827.525391	-1150.243042	-187500.015625	-187500.015625	-187500.015625	-187500.015625	-187500.015625	-187500.015625	256.000000	432.000000	326.000000	1608035257.005438
323	9776.585938	-1193.381958	-187500.015625	-187500.015625	-187500.015625	-187500.015625	-187500.015625	-187500.015625	256.000000	433.000000	326.000000	1608035257.005439
324	9828.173828	-1187.592896	-187500.015625	-187500.015625	-187500.015625	-187500.015625	-187500.015625	-187500.015625	256.000000	433.000000	326.000000	1608035257.005441
325	9913.668945	-1133.278076	-187500.015625	-187500.015625	-187500.015625	-187500.015625	-187500.015625	-187500.015625	256.000000	433.000000	326.000000	1608035257.005442
326	9912.931641	-1111.283936	-187500.015625	-187500.015625	-187500.015625	-187500.015625	-187500.015625	-187500.015625	256.000000	433.000000	326.000000	1608035257.005445
327	9831.772461	-1148.343140	-187500.015625	-187500.015625	-187500.015625	-187500.015625	-187500.015625	-187500.015625	256.000000	433.000000	325.000000	1608035257.005446
328	9785.616211	-1188.397461	-187500.015625	-187500.015625	-187500.015625	-187500.015625	-187500.015625	-187500.015625	256.000000	434.000000	326.000000	1608035257.005448
329	9842.098633	-1176.305176	-187500.015625	-187500.015625	-187500.015625	-187500.015625	-187500.015625	-187500.015625	256.000000	432.000000	326.000000	1608035257.005450
330	9924.419922	-1124.024536	-187500.015625	-187500.015625	-187500.015625	-187500.015625	-187500.015625	-187500.015625	256.000000	433.000000	326.000000	1608035257.005451
331	9921.492188	-1103.572632	-187500.015625	-187500.015625	-187500.015625	-187500.015625	-187500.015625	-187500.015625	256.000000	433.000000	325.000000	1608035257.005453
332	9836.666992	-1139.938965	-187500.015625	-187500.015625	-187500.015625	-187500.015625	-187500.015625	-187500.015625	255.000000	433.000000	325.000000	1608035257.005454
333	9778.306641	-1191.258545	-187500.015625	-187500.015625	-187500.015625	-187500.015625	-187500.015625	-187500.015625	256.000000	433.000000	326.000000	1608035257.005456
334	9827.837891	-1185.983521	-187500.015625	-187500.015625	-187500.015625	-187500.015625	-187500.015625	-187500.015625	256.000000	433.000000	326.000000	1608035257.005458
335	9912.305664	-1133.926270	-187500.015625	-187500.015625	-187500.015625	-187500.015625	-187500.015625	-187500.015625	256.000000	432.000000	326.000000	1608035257.005459
336	9908.550781	-1115.597900	-187500.015625	-187500.015625	-187500.015625	-187500.015625	-187500.015625	-187500.015625	256.000000	433.000000	326.000000	1608035257.005461
337	9822.451172	-1153.506470	-187500.015625	-187500.015625	-187500.015625	-187500.015625	-187500.015625	-187500.015625	255.000000	433.000000	325.000000	1608035257.005462
338	9763.286133	-1204.557861	-187500.015625	-187500.015625	-187500.015625	-187500.015625	-187500.015625	-187500.015625	256.000000	433.000000	326.000000	1608035257.005464
339	9815.276367	-1202.233276	-187500.015625	-187500.015625	-187500.015625	-187500.015625	-187500.015625	-187500.015625	256.000000	433.000000	326.000000	1608035257.005466
340	9902.403320	-1152.321777	-187500.015625	-187500.015625	-187500.015625	-187500.015625	-187500.015625	-187500.015625	256.000000	433.000000	326.000000	1608035257.005467
341	9900.615234	-1131.221802	-187500.015625	-187500.015625	-187500.015625	-187500.015625	-187500.015625	-187500.015625	256.000000	433.000000	326.000000	1608035257.005469
342	9819.053711	-1162.491821	-187500.015625	-187500.015625	-187500.015625	-187500.015625	-187500.015625	-187500.015625	256.000000	432.000000	325.000000	1608035257.005471
343	9769.477539	-1197.293457	-187500.015625	-187500.015625	-187500.015625	-187500.015625	-187500.015625	-187500.015625	256.000000	433.000000	326.000000	1608035257.005472
344	9825.357422	-1186.922241	-187500.015625	-187500.015625	-187500.015625	-187500.015625	-187500.015625	-187500.015625	256.000000	433.000000	326.000000	1608035257.005474
345	9918.944336	-1136.072021	-187500.015625	-187500.015625	-187500.015625	-187500.015625	-187500.015625	-187500.015625	256.000000	433.000000	326.000000	1608035257.005475
346	9922.900391	-1113.094482	-187500.015625	-187500.015625	-187500.015625	-187500.015625	-187500.015625	-187500.015625	256.000000	433.000000	326.000000	1608035257.005477
347	9824.552734	-1154.601685	-187500.015625	-187500.015625	-187500.015625	-187500.015625	-187500.015625	-187500.015625	256.000000	432.000000	325.000000	1608035257.005478
348	9754.524414	-1204.289551	-187500.015625	-187500.015625	-187500.015625	-187500.015625	-187500.015625	-187500.015625	256.000000	433.000000	326.000000	1608035257.005480
349	9810.985352	-1193.270142	-187500.015625	-187500.015625	-187500.015625	-187500.015625	-187500.015625	-187500.015625	256.000000	432.000000	326.000000	1608035257.005482
350	9920.240234	-1134.462769	-187500.015625	-187500.015625	-187500.015625	-187500.015625	-187500.015625	-187500.015625	256.000000	432.000000	326.000000	1608035257.005484
351	9936.020508	-1101.024536	-187500.015625	-187500.015625	-187500.015625	-187500.015625	-187500.015625	-187500.015625	256.000000	433.000000	325.000000	1608035257.005486
352	9836.779297	-1140.028320	-187500.015625	-187500.015625	-187500.015625	-187500.015625	-187500.015625	-187500.015625	256.000000	433.000000	325.000000	1608035257.005487
353	9765.051758	-1190.900879	-187500.015625	-187500.015625	-187500.015625	-187500.015625	-187500.015625	-187500.015625	256.000000	433.000000	326.000000	1608035257.005489
354	9815.947266	-1187.302246	-187500.015625	-187500.015625	-187500.015625	-187500.015625	-187500.015625	-187500.015625	256.000000	433.000000	326.000000	1608035257.005490
355	9922.922852	-1132.115845	-187500.015625	-187500.015625	-187500.015625	-187500.015625	-187500.015625	-187500.015625	256.000000	432.000000	326.000000	1608035257.005492
356	9938.926758	-1102.432739	-187500.015625	-187500.015625	-187500.015625	-187500.015625	-187500.015625	-187500.015625	256.000000	433.000000	326.000000	1608035257.005494
357	9840.131836	-1138.106079	-187500.015625	-187500.015625	-187500.015625	-187500.015625	-187500.015625	-187500.015625	255.000000	432.000000	326.000000	1608035257.005495
358	9759.843750	-1194.454834	-187500.015625	-187500.015625	-187500.015625	-187500.015625	-187500.015625	-187500.015625	256.000000	433.000000	326.000000	1608035257.005497
359	9806.112305	-1197.628784	-187500.015625	-187500.015625	-187500.015625	-187500.015625	-187500.015625	-187500.015625	256.000000	433.000000	326.000000	1608035257.005498
360	9925.224609	-1131.937012	-187500.015625	-187500.015625	-187500.015625	-187500.015625	-187500.015625	-187500.015625	256.000000	433.000000	326.000000	1608035257.483859
361	9948.760742	-1097.895264	-187500.015625	-187500.015625	-187500.015625	-187500.015625	-187500.015625	-187500.015625	255.000000	433.000000	326.000000	1608035257.483881
362	9842.344727	-1142.889404	-187500.015625	-187500.015625	-187500.015625	-187500.015625	-187500.015625	-187500.015625	255.000000	432.000000	325.000000	1608035257.483927
363	9761.631836	-1193.404297	-187500.015625	-187500.015625	-187500.015625	-187500.015625	-187500.015625	-187500.015625	256.000000	433.000000	326.000000	1608035257.483934
364	9808.996094	-1193.560791	-187500.015625	-187500.015625	-187500.015625	-187500.015625	-187500.015625	-187500.015625	256.000000	433.000000	326.000000	1608035257.483955
365	9917.133789	-1143.425781	-187500.015625	-187500.015625	-187500.015625	-187500.015625	-187500.015625	-187500.015625	256.000000	433.000000	326.000000	1608035257.483969
366	9937.496094	-1110.121704	-187500.015625	-187500.015625	-187500.015625	-187500.015625	-187500.015625	-187500.015625	255.000000	433.000000	326.000000	1608035257.483979
367	9843.909180	-1138.866089	-187500.015625	-187500.015625	-187500.015625	-187500.015625	-187500.015625	-187500.015625	255.000000	432.000000	325.000000	1608035257.484002
368	9766.952148	-1187.145752	-187500.015625	-187500.015625	-187500.015625	-187500.015625	-187500.015625	-187500.015625	256.000000	433.000000	326.000000	1608035257.484007
369	9807.364258	-1194.745361	-187500.015625	-187500.015625	-187500.015625	-187500.015625	-187500.015625	-187500.015625	256.000000	432.000000	326.000000	1608035257.484014
370	9914.383789	-1145.661011	-187500.015625	-187500.015625	-187500.015625	-187500.015625	-187500.015625	-187500.015625	256.000000	433.000000	326.000000	1608035257.484016
371	9943.709961	-1102.767944	-187500.015625	-187500.015625	-187500.015625	-187500.015625	-187500.015625	-187500.015625	256.000000	433.000000	326.000000	1608035257.484017
372	9849.384766	-1131.758179	-187500.015625	-187500.015625	-187500.015625	-187500.015625	-187500.015625	-187500.015625	255.000000	432.000000	325.000000	1608035257.484019
373	9768.918945	-1187.548096	-187500.015625	-187500.015625	-187500.015625	-187500.015625	-187500.015625	-187500.015625	256.000000	433.000000	326.000000	1608035257.484027
374	9809.621094	-1196.622925	-187500.015625	-187500.015625	-187500.015625	-187500.015625	-187500.015625	-187500.015625	256.000000	432.000000	326.000000	1608035257.484028
375	9912.751953	-1147.963257	-187500.015625	-187500.015625	-187500.015625	-187500.015625	-187500.015625	-187500.015625	256.000000	433.000000	326.000000	1608035257.484030
376	9933.583984	-1111.351074	-187500.015625	-187500.015625	-187500.015625	-187500.015625	-187500.015625	-187500.015625	256.000000	433.000000	326.000000	1608035257.484032
377	9851.933594	-1132.853394	-187500.015625	-187500.015625	-187500.015625	-187500.015625	-187500.015625	-187500.015625	255.000000	432.000000	326.000000	1608035257.484034
378	9770.684570	-1190.453857	-187500.015625	-187500.015625	-187500.015625	-187500.015625	-187500.015625	-187500.015625	256.000000	433.000000	326.000000	1608035257.484035
379	9806.984375	-1204.155518	-187500.015625	-187500.015625	-187500.015625	-187500.015625	-187500.015625	-187500.015625	256.000000	433.000000	326.000000	1608035257.484037
380	9907.991211	-1154.691040	-187500.015625	-187500.015625	-187500.015625	-187500.015625	-187500.015625	-187500.015625	256.000000	433.000000	326.000000	1608035257.484039
381	9937.875977	-1106.835938	-187500.015625	-187500.015625	-187500.015625	-187500.015625	-187500.015625	-187500.015625	256.000000	433.000000	326.000000	1608035257.484040
382	9856.403320	-1126.572632	-187500.015625	-187500.015625	-187500.015625	-187500.015625	-187500.015625	-187500.015625	255.000000	433.000000	326.000000	1608035257.484042
383	9790.309570	-1167.342163	-187500.015625	-187500.015625	-187500.015625	-187500.015625	-187500.015625	-187500.015625	256.000000	433.000000	326.000000	1608035257.484044
384	9829.492188	-1175.969971	-187500.015625	-187500.015625	-187500.015625	-187500.015625	-187500.015625	-187500.015625	256.000000	433.000000	326.000000	1608035257.484045
385	9921.581055	-1130.640625	-187500.015625	-187500.015625	-187500.015625	-187500.015625	-187500.015625	-187500.015625	256.000000	433.000000	326.000000	1608035257.484047
386	9932.265625	-1105.830200	-187500.015625	-187500.015625	-187500.015625	-187500.015625	-187500.015625	-187500.015625	256.000000	433.000000	326.000000	1608035257.484048
387	9846.457031	-1140.385986	-187500.015625	-187500.015625	-187500.015625	-187500.015625	-187500.015625	-187500.015625	255.000000	432.000000	326.000000	1608035257.484050
388	9776.898438	-1189.828003	-187500.015625	-187500.015625	-187500.015625	-187500.015625	-187500.015625	-187500.015625	256.000000	433.000000	326.000000	1608035257.484051
389	9810.761719	-1196.801758	-187500.015625	-187500.015625	-187500.015625	-187500.015625	-187500.015625	-187500.015625	256.000000	433.000000	326.000000	1608035257.484053
390	9912.238281	-1138.776611	-187500.015625	-187500.015625	-187500.015625	-187500.015625	-187500.015625	-187500.015625	256.000000	434.000000	326.000000	1608035257.484055
391	9930.030273	-1105.606689	-187500.015625	-187500.015625	-187500.015625	-187500.015625	-187500.015625	-187500.015625	256.000000	434.000000	325.000000	1608035257.484056
392	9843.976562	-1140.743530	-187500.015625	-187500.015625	-187500.015625	-187500.015625	-187500.015625	-187500.015625	255.000000	433.000000	326.000000	1608035257.484058
393	9775.758789	-1188.688110	-187500.015625	-187500.015625	-187500.015625	-187500.015625	-187500.015625	-187500.015625	256.000000	433.000000	326.000000	1608035257.484059
394	9810.493164	-1195.505371	-187500.015625	-187500.015625	-187500.015625	-187500.015625	-187500.015625	-187500.015625	256.000000	433.000000	326.000000	1608035257.484061
395	9907.656250	-1143.381104	-187500.015625	-187500.015625	-187500.015625	-187500.015625	-187500.015625	-187500.015625	256.000000	432.000000	326.000000	1608035257.484062
396	9921.246094	-1115.866089	-187500.015625	-187500.015625	-187500.015625	-187500.015625	-187500.015625	-187500.015625	255.000000	433.000000	326.000000	1608035257.484065
397	9847.575195	-1131.489990	-187500.015625	-187500.015625	-187500.015625	-187500.015625	-187500.015625	-187500.015625	256.000000	432.000000	326.000000	1608035257.484066
398	9787.560547	-1171.477295	-187500.015625	-187500.015625	-187500.015625	-187500.015625	-187500.015625	-187500.015625	256.000000	433.000000	326.000000	1608035257.484068
399	9822.026367	-1180.104980	-187500.015625	-187500.015625	-187500.015625	-187500.015625	-187500.015625	-187500.015625	256.000000	433.000000	326.000000	1608035257.484070
400	9911.500977	-1135.893311	-187500.015625	-187500.015625	-187500.015625	-187500.015625	-187500.015625	-187500.015625	256.000000	433.000000	326.000000	1608035257.484071
401	9928.711914	-1107.551270	-187500.015625	-187500.015625	-187500.015625	-187500.015625	-187500.015625	-187500.015625	255.000000	433.000000	326.000000	1608035257.484073
402	9850.681641	-1136.049683	-187500.015625	-187500.015625	-187500.015625	-187500.015625	-187500.015625	-187500.015625	255.000000	433.000000	325.000000	1608035257.484074
403	9780.541992	-1185.134155	-187500.015625	-187500.015625	-187500.015625	-187500.015625	-187500.015625	-187500.015625	256.000000	433.000000	326.000000	1608035257.484076
404	9815.343750	-1191.191528	-187500.015625	-187500.015625	-187500.015625	-187500.015625	-187500.015625	-187500.015625	256.000000	433.000000	326.000000	1608035257.484078
405	9909.399414	-1141.637695	-187500.015625	-187500.015625	-187500.015625	-187500.015625	-187500.015625	-187500.015625	256.000000	433.000000	326.000000	1608035257.484079
406	9932.914062	-1103.013794	-187500.015625	-187500.015625	-187500.015625	-187500.015625	-187500.015625	-187500.015625	256.000000	433.000000	326.000000	1608035257.484081
407	9853.855469	-1129.746582	-187500.015625	-187500.015625	-187500.015625	-187500.015625	-187500.015625	-187500.015625	255.000000	433.000000	325.000000	1608035257.484082
408	9779.357422	-1187.056396	-187500.015625	-187500.015625	-187500.015625	-187500.015625	-187500.015625	-187500.015625	256.000000	433.000000	326.000000	1608035257.484084
409	9808.750000	-1200.109863	-187500.015625	-187500.015625	-187500.015625	-187500.015625	-187500.015625	-187500.015625	256.000000	433.000000	326.000000	1608035257.484085
410	9898.268555	-1154.266357	-187500.015625	-187500.015625	-187500.015625	-187500.015625	-187500.015625	-187500.015625	256.000000	432.000000	326.000000	1608035257.484087
411	9922.609375	-1115.396729	-187500.015625	-187500.015625	-187500.015625	-187500.015625	-187500.015625	-187500.015625	255.000000	433.000000	326.000000	1608035257.484089
412	9850.390625	-1132.764038	-187500.015625	-187500.015625	-187500.015625	-187500.015625	-187500.015625	-187500.015625	255.000000	432.000000	325.000000	1608035257.484090
413	9789.683594	-1169.219727	-187500.015625	-187500.015625	-187500.015625	-187500.015625	-187500.015625	-187500.015625	256.000000	433.000000	326.000000	1608035257.484092
414	9818.830078	-1180.619141	-187500.015625	-187500.015625	-187500.015625	-187500.015625	-187500.015625	-187500.015625	256.000000	433.000000	326.000000	1608035257.484093
415	9908.192383	-1135.692139	-187500.015625	-187500.015625	-187500.015625	-187500.015625	-187500.015625	-187500.015625	256.000000	433.000000	326.000000	1608035257.484095
416	9933.696289	-1099.906982	-187500.015625	-187500.015625	-187500.015625	-187500.015625	-187500.015625	-187500.015625	256.000000	433.000000	326.000000	1608035257.484096
417	9856.470703	-1127.556030	-187500.015625	-187500.015625	-187500.015625	-187500.015625	-187500.015625	-187500.015625	255.000000	432.000000	325.000000	1608035257.484098
418	9781.749023	-1182.898926	-187500.015625	-187500.015625	-187500.015625	-187500.015625	-187500.015625	-187500.015625	256.000000	434.000000	326.000000	1608035257.484100
419	9805.821289	-1197.069946	-187500.015625	-187500.015625	-187500.015625	-187500.015625	-187500.015625	-187500.015625	256.000000	433.000000	326.000000	1608035257.484102
420	9899.542969	-1146.152710	-187500.015625	-187500.015625	-187500.015625	-187500.015625	-187500.015625	-187500.015625	256.000000	432.000000	326.000000	1608035257.484104
421	9926.521484	-1107.484253	-187500.015625	-187500.015625	-187500.015625	-187500.015625	-187500.015625	-187500.015625	255.000000	433.000000	326.000000	1608035257.484105
422	9857.208008	-1129.478271	-187500.015625	-187500.015625	-187500.015625	-187500.015625	-187500.015625	-187500.015625	260.000000	432.000000	1019.000000	1608035257.484107
423	9789.371094	-1175.031128	-187500.015625	-187500.015625	-187500.015625	-187500.015625	-187500.015625	-187500.015625	301.000000	433.000000	1018.000000	1608035257.484108
424	9813.376953	-1187.838745	-187500.015625	-187500.015625	-187500.015625	-187500.015625	-187500.015625	-187500.015625	333.000000	433.000000	1018.000000	1608035257.484110
425	9906.381836	-1135.535645	-187500.015625	-187500.015625	-187500.015625	-187500.015625	-187500.015625	-187500.015625	359.000000	432.000000	1018.000000	1608035257.484111
426	9931.103516	-1099.079956	-187500.015625	-187500.015625	-187500.015625	-187500.015625	-187500.015625	-187500.015625	378.000000	433.000000	1018.000000	1608035257.484113
427	9856.671875	-1125.320923	-187500.015625	-187500.015625	-187500.015625	-187500.015625	-187500.015625	-187500.015625	394.000000	433.000000	1018.000000	1608035257.484114
428	9783.738281	-1176.595825	-187500.015625	-187500.015625	-187500.015625	-187500.015625	-187500.015625	-187500.015625	407.000000	433.000000	1018.000000	1608035257.484116
429	9811.811523	-1186.005859	-187500.015625	-187500.015625	-187500.015625	-187500.015625	-187500.015625	-187500.015625	418.000000	433.000000	1018.000000	1608035257.484118
430	9900.101562	-1142.531738	-187500.015625	-187500.015625	-187500.015625	-187500.015625	-187500.015625	-187500.015625	426.000000	432.000000	1019.000000	1608035257.484119
431	9920.172852	-1115.106079	-187500.015625	-187500.015625	-187500.015625	-187500.015625	-187500.015625	-187500.015625	433.000000	433.000000	1019.000000	1608035257.484121
432	9845.563477	-1139.961304	-187500.015625	-187500.015625	-187500.015625	-187500.015625	-187500.015625	-187500.015625	438.000000	432.000000	1018.000000	1608035257.484122
433	9780.049805	-1178.719238	-187500.015625	-187500.015625	-187500.015625	-187500.015625	-187500.015625	-187500.015625	442.000000	433.000000	1018.000000	1608035257.484124
434	9814.270508	-1180.395630	-187500.015625	-187500.015625	-187500.015625	-187500.015625	-187500.015625	-187500.015625	446.000000	433.000000	1018.000000	1608035257.484125
435	9907.924805	-1130.372437	-187500.015625	-187500.015625	-187500.015625	-187500.015625	-187500.015625	-187500.015625	448.000000	433.000000	1018.000000	1608035257.484127
436	9928.443359	-1100.644531	-187500.015625	-187500.015625	-187500.015625	-187500.015625	-187500.015625	-187500.015625	450.000000	433.000000	1019.000000	1608035257.484128
437	9852.112305	-1128.941895	-187500.015625	-187500.015625	-187500.015625	-187500.015625	-187500.015625	-187500.015625	452.000000	432.000000	1019.000000	1608035257.484130
438	9777.770508	-1180.864990	-187500.015625	-187500.015625	-187500.015625	-187500.015625	-187500.015625	-187500.015625	454.000000	433.000000	1018.000000	1608035257.484132
439	9806.044922	-1190.722046	-187500.015625	-187500.015625	-187500.015625	-187500.015625	-187500.015625	-187500.015625	455.000000	433.000000	1018.000000	1608035257.484133
440	9894.960938	-1148.231445	-187500.015625	-187500.015625	-187500.015625	-187500.015625	-187500.015625	-187500.015625	456.000000	433.000000	1019.000000	1608035257.484135
441	9915.099609	-1118.570679	-187500.015625	-187500.015625	-187500.015625	-187500.015625	-187500.015625	-187500.015625	456.000000	433.000000	1018.000000	1608035257.484136
442	9848.938477	-1132.831055	-187500.015625	-187500.015625	-187500.015625	-187500.015625	-187500.015625	-187500.015625	456.000000	433.000000	1018.000000	1608035257.484139
443	9790.465820	-1166.202271	-187500.015625	-187500.015625	-187500.015625	-187500.015625	-187500.015625	-187500.015625	457.000000	433.000000	1019.000000	1608035257.484140
444	9815.947266	-1179.367432	-187500.015625	-187500.015625	-187500.015625	-187500.015625	-187500.015625	-187500.015625	458.000000	433.000000	1019.000000	1608035257.484142
445	9909.041992	-1130.282959	-187500.015625	-187500.015625	-187500.015625	-187500.015625	-187500.015625	-187500.015625	458.000000	432.000000	1018.000000	1608035257.484143
446	9930.678711	-1101.628052	-187500.015625	-187500.015625	-187500.015625	-187500.015625	-187500.015625	-187500.015625	458.000000	433.000000	1019.000000	1608035257.484145
447	9855.979492	-1128.092529	-187500.015625	-187500.015625	-187500.015625	-187500.015625	-187500.015625	-187500.015625	458.000000	433.000000	1018.000000	1608035257.484147
448	9787.739258	-1172.281860	-187500.015625	-187500.015625	-187500.015625	-187500.015625	-187500.015625	-187500.015625	458.000000	433.000000	1018.000000	1608035257.484149
449	9808.750000	-1187.905762	-187500.015625	-187500.015625	-187500.015625	-187500.015625	-187500.015625	-187500.015625	458.000000	433.000000	1018.000000	1608035257.484150
450	9890.042969	-1148.410278	-187500.015625	-187500.015625	-187500.015625	-187500.015625	-187500.015625	-187500.015625	459.000000	432.000000	1019.000000	1608035257.484151
451	9914.875977	-1113.049805	-187500.015625	-187500.015625	-187500.015625	-187500.015625	-187500.015625	-187500.015625	459.000000	433.000000	1018.000000	1608035257.484153
452	9844.378906	-1134.820435	-187500.015625	-187500.015625	-187500.015625	-187500.015625	-187500.015625	-187500.015625	458.000000	433.000000	1017.000000	1608035257.484154
453	9769.411133	-1183.144897	-187500.015625	-187500.015625	-187500.015625	-187500.015625	-187500.015625	-187500.015625	458.000000	433.000000	1019.000000	1608035257.484156
454	9788.588867	-1196.131226	-187500.015625	-187500.015625	-187500.015625	-187500.015625	-187500.015625	-187500.015625	459.000000	433.000000	1019.000000	1608035257.484158
455	9876.319336	-1152.880615	-187500.015625	-187500.015625	-187500.015625	-187500.015625	-187500.015625	-187500.015625	459.000000	432.000000	1019.000000	1608035257.484159
456	9897.821289	-1121.364624	-187500.015625	-187500.015625	-187500.015625	-187500.015625	-187500.015625	-187500.015625	459.000000	432.000000	1019.000000	1608035257.484161
457	9831.793945	-1137.659058	-187500.015625	-187500.015625	-187500.015625	-187500.015625	-187500.015625	-187500.015625	459.000000	432.000000	1019.000000	1608035257.484162
458	9760.291016	-1186.408203	-187500.015625	-187500.015625	-187500.015625	-187500.015625	-187500.015625	-187500.015625	459.000000	433.000000	1018.000000	1608035257.484164
459	9784.475586	-1197.584106	-187500.015625	-187500.015625	-187500.015625	-187500.015625	-187500.015625	-187500.015625	460.000000	433.000000	1019.000000	1608035257.484165
460	9873.256836	-1148.991333	-187500.015625	-187500.015625	-187500.015625	-187500.015625	-187500.015625	-187500.015625	459.000000	432.000000	1017.000000	1608035257.484167
461	9896.994141	-1118.391846	-187500.015625	-187500.015625	-187500.015625	-187500.015625	-187500.015625	-187500.015625	459.000000	433.000000	1018.000000	1608035257.484169
462	9826.832031	-1143.895142	-187500.015625	-187500.015625	-187500.015625	-187500.015625	-187500.015625	-187500.015625	459.000000	433.000000	1018.000000	1608035257.484170
463	9755.887695	-1193.985474	-187500.015625	-187500.015625	-187500.015625	-187500.015625	-187500.015625	-187500.015625	459.000000	433.000000	1017.000000	1608035257.484172
464	9771.154297	-1209.095215	-187500.015625	-187500.015625	-187500.015625	-187500.015625	-187500.015625	-187500.015625	459.000000	433.000000	1019.000000	1608035257.484173
465	9855.778320	-1166.917480	-187500.015625	-187500.015625	-187500.015625	-187500.015625	-187500.015625	-187500.015625	459.000000	432.000000	1019.000000	1608035257.484175
466	9880.722656	-1135.222656	-187500.015625	-187500.015625	-187500.015625	-187500.015625	-187500.015625	-187500.015625	459.000000	433.000000	1018.000000	1608035257.484177
467	9814.181641	-1156.188599	-187500.015625	-187500.015625	-187500.015625	-187500.015625	-187500.015625	-187500.015625	459.000000	432.000000	1019.000000	1608035257.484179
468	9747.684570	-1202.143799	-187500.015625	-187500.015625	-187500.015625	-187500.015625	-187500.015625	-187500.015625	459.000000	433.000000	1019.000000	1608035257.484180
469	9767.555664	-1219.488770	-187500.015625	-187500.015625	-187500.015625	-187500.015625	-187500.015625	-187500.015625	459.000000	433.000000	1018.000000	1608035257.484182
470	9854.906250	-1174.785278	-187500.015625	-187500.015625	-187500.015625	-187500.015625	-187500.015625	-187500.015625	459.000000	432.000000	1018.000000	1608035257.484183
471	9885.594727	-1132.384033	-187500.015625	-187500.015625	-187500.015625	-187500.015625	-187500.015625	-187500.015625	459.000000	433.000000	1018.000000	1608035257.484185
472	9813.666992	-1159.988403	-187500.015625	-187500.015625	-187500.015625	-187500.015625	-187500.015625	-187500.015625	459.000000	433.000000	1019.000000	1608035257.484186
473	9740.934570	-1208.335205	-187500.015625	-187500.015625	-187500.015625	-187500.015625	-187500.015625	-187500.015625	459.000000	433.000000	1019.000000	1608035257.484188
474	9761.990234	-1221.455688	-187500.015625	-187500.015625	-187500.015625	-187500.015625	-187500.015625	-187500.015625	460.000000	432.000000	1019.000000	1608035257.484190
475	9847.284180	-1182.116699	-187500.015625	-187500.015625	-187500.015625	-187500.015625	-187500.015625	-187500.015625	459.000000	433.000000	1017.000000	1608035257.484191
476	9876.520508	-1149.013794	-187500.015625	-187500.015625	-187500.015625	-187500.015625	-187500.015625	-187500.015625	459.000000	433.000000	1018.000000	1608035257.484193
477	9814.740234	-1165.352905	-187500.015625	-187500.015625	-187500.015625	-187500.015625	-187500.015625	-187500.015625	459.000000	433.000000	1018.000000	1608035257.484195
478	9739.682617	-1216.761841	-187500.015625	-187500.015625	-187500.015625	-187500.015625	-187500.015625	-187500.015625	459.000000	433.000000	1018.000000	1608035257.484196
479	9753.764648	-1238.465454	-187500.015625	-187500.015625	-187500.015625	-187500.015625	-187500.015625	-187500.015625	459.000000	433.000000	1018.000000	1608035257.484197
480	9834.230469	-1202.903809	-187500.015625	-187500.015625	-187500.015625	-187500.015625	-187500.015625	-187500.015625	459.000000	433.000000	1019.000000	1608035257.964217
481	9873.525391	-1152.053589	-187500.015625	-187500.015625	-187500.015625	-187500.015625	-187500.015625	-187500.015625	459.000000	433.000000	1018.000000	1608035257.964246
482	9816.058594	-1163.654175	-187500.015625	-187500.015625	-187500.015625	-187500.015625	-187500.015625	-187500.015625	459.000000	432.000000	1019.000000	1608035257.964286
483	9741.359375	-1218.482910	-187500.015625	-187500.015625	-187500.015625	-187500.015625	-187500.015625	-187500.015625	459.000000	433.000000	1019.000000	1608035257.964331
484	9755.195312	-1235.447876	-187500.015625	-187500.015625	-187500.015625	-187500.015625	-187500.015625	-187500.015625	460.000000	433.000000	1019.000000	1608035257.964333
485	9847.329102	-1183.480103	-187500.015625	-187500.015625	-187500.015625	-187500.015625	-187500.015625	-187500.015625	460.000000	433.000000	1018.000000	1608035257.964334
486	9886.376953	-1135.870850	-187500.015625	-187500.015625	-187500.015625	-187500.015625	-187500.015625	-187500.015625	459.000000	433.000000	1018.000000	1608035257.964336
487	9823.524414	-1155.585205	-187500.015625	-187500.015625	-187500.015625	-187500.015625	-187500.015625	-187500.015625	459.000000	433.000000	1018.000000	1608035257.964338
488	9751.976562	-1203.641357	-187500.015625	-187500.015625	-187500.015625	-187500.015625	-187500.015625	-187500.015625	459.000000	433.000000	1019.000000	1608035257.964339
489	9765.499023	-1219.756958	-187500.015625	-187500.015625	-187500.015625	-187500.015625	-187500.015625	-187500.015625	460.000000	433.000000	1017.000000	1608035257.964344
490	9846.479492	-1182.630737	-187500.015625	-187500.015625	-187500.015625	-187500.015625	-187500.015625	-187500.015625	459.000000	433.000000	1018.000000	1608035257.964346
491	9880.811523	-1146.555054	-187500.015625	-187500.015625	-187500.015625	-187500.015625	-187500.015625	-187500.015625	459.000000	433.000000	1019.000000	1608035257.964348
492	9817.109375	-1167.230347	-187500.015625	-187500.015625	-187500.015625	-187500.015625	-187500.015625	-187500.015625	459.000000	432.000000	1019.000000	1608035257.964349
493	9745.583984	-1215.420776	-187500.015625	-187500.015625	-187500.015625	-187500.015625	-187500.015625	-187500.015625	460.000000	433.000000	1018.000000	1608035257.964351
494	9760.089844	-1229.278809	-187500.015625	-187500.015625	-187500.015625	-187500.015625	-187500.015625	-187500.015625	460.000000	433.000000	1019.000000	1608035257.964352
495	9842.433594	-1187.481079	-187500.015625	-187500.015625	-187500.015625	-187500.015625	-187500.015625	-187500.015625	460.000000	432.000000	1018.000000	1608035257.964354
496	9873.525391	-1151.874756	-187500.015625	-187500.015625	-187500.015625	-187500.015625	-187500.015625	-187500.015625	460.000000	433.000000	1018.000000	1608035257.964356
497	9803.944336	-1180.015625	-187500.015625	-187500.015625	-187500.015625	-187500.015625	-187500.015625	-187500.015625	459.000000	432.000000	1018.000000	1608035257.964357
498	9730.541016	-1231.558716	-187500.015625	-187500.015625	-187500.015625	-187500.015625	-187500.015625	-187500.015625	460.000000	433.000000	1019.000000	1608035257.964359
499	9748.735352	-1237.973633	-187500.015625	-187500.015625	-187500.015625	-187500.015625	-187500.015625	-187500.015625	460.000000	432.000000	1019.000000	1608035257.964360
500	9836.063477	-1189.649170	-187500.015625	-187500.015625	-187500.015625	-187500.015625	-187500.015625	-187500.015625	460.000000	432.000000	1019.000000	1608035257.964362
501	9869.613281	-1154.087524	-187500.015625	-187500.015625	-187500.015625	-187500.015625	-187500.015625	-187500.015625	460.000000	433.000000	1019.000000	1608035257.964364
502	9810.828125	-1173.019531	-187500.015625	-187500.015625	-187500.015625	-187500.015625	-187500.015625	-187500.015625	460.000000	432.000000	1018.000000	1608035257.964365
503	9729.535156	-1234.576172	-187500.015625	-187500.015625	-187500.015625	-187500.015625	-187500.015625	-187500.015625	460.000000	433.000000	1019.000000	1608035257.964367
504	9741.739258	-1248.501343	-187500.015625	-187500.015625	-187500.015625	-187500.015625	-187500.015625	-187500.015625	460.000000	433.000000	1018.000000	1608035257.964368
505	9833.828125	-1195.863037	-187500.015625	-187500.015625	-187500.015625	-187500.015625	-187500.015625	-187500.015625	460.000000	433.000000	1018.000000	1608035257.964372
506	9871.357422	-1155.562744	-187500.015625	-187500.015625	-187500.015625	-187500.015625	-187500.015625	-187500.015625	459.000000	433.000000	1018.000000	1608035257.964373
507	9814.225586	-1169.465576	-187500.015625	-187500.015625	-187500.015625	-187500.015625	-187500.015625	-187500.015625	459.000000	432.000000	1018.000000	1608035257.964375
508	9746.209961	-1212.604492	-187500.015625	-187500.015625	-187500.015625	-187500.015625	-187500.015625	-187500.015625	460.000000	432.000000	1019.000000	1608035257.964376
509	9756.737305	-1231.558716	-187500.015625	-187500.015625	-187500.015625	-187500.015625	-187500.015625	-187500.015625	460.000000	433.000000	1019.000000	1608035257.964378
510	9840.780273	-1191.035034	-187500.015625	-187500.015625	-187500.015625	-187500.015625	-187500.015625	-187500.015625	460.000000	432.000000	1019.000000	1608035257.964380
511	9876.766602	-1150.466553	-187500.015625	-187500.015625	-187500.015625	-187500.015625	-187500.015625	-187500.015625	460.000000	433.000000	1018.000000	1608035257.964381
512	9819.948242	-1162.782349	-187500.015625	-187500.015625	-187500.015625	-187500.015625	-187500.015625	-187500.015625	459.000000	433.000000	1018.000000	1608035257.964384
513	9743.594727	-1211.062134	-187500.015625	-187500.015625	-187500.015625	-187500.015625	-187500.015625	-187500.015625	459.000000	433.000000	1018.000000	1608035257.964385
514	9754.255859	-1229.032959	-187500.015625	-187500.015625	-187500.015625	-187500.015625	-187500.015625	-187500.015625	460.000000	433.000000	1018.000000	1608035257.964387
515	9830.676758	-1195.795898	-187500.015625	-187500.015625	-187500.015625	-187500.015625	-187500.015625	-187500.015625	460.000000	432.000000	1019.000000	1608035257.964389
516	9870.261719	-1153.484131	-187500.015625	-187500.015625	-187500.015625	-187500.015625	-187500.015625	-187500.015625	460.000000	433.000000	1019.000000	1608035257.964390
517	9818.249023	-1163.989380	-187500.015625	-187500.015625	-187500.015625	-187500.015625	-187500.015625	-187500.015625	459.000000	432.000000	1019.000000	1608035257.964392
518	9747.170898	-1210.525757	-187500.015625	-187500.015625	-187500.015625	-187500.015625	-187500.015625	-187500.015625	460.000000	432.000000	1019.000000	1608035257.964393
519	9761.140625	-1225.255493	-187500.015625	-187500.015625	-187500.015625	-187500.015625	-187500.015625	-187500.015625	460.000000	432.000000	1019.000000	1608035257.964395
520	9843.841797	-1184.329468	-187500.015625	-187500.015625	-187500.015625	-187500.015625	-187500.015625	-187500.015625	460.000000	433.000000	1018.000000	1608035257.964396
521	9878.733398	-1147.180908	-187500.015625	-187500.015625	-187500.015625	-187500.015625	-187500.015625	-187500.015625	460.000000	434.000000	1018.000000	1608035257.964398
522	9826.228516	-1156.009888	-187500.015625	-187500.015625	-187500.015625	-187500.015625	-187500.015625	-187500.015625	459.000000	432.000000	1019.000000	1608035257.964400
523	9762.772461	-1190.744385	-187500.015625	-187500.015625	-187500.015625	-187500.015625	-187500.015625	-187500.015625	460.000000	433.000000	1017.000000	1608035257.964401
524	9764.649414	-1221.120483	-187500.015625	-187500.015625	-187500.015625	-187500.015625	-187500.015625	-187500.015625	460.000000	432.000000	1018.000000	1608035257.964403
525	9849.585938	-1175.254639	-187500.015625	-187500.015625	-187500.015625	-187500.015625	-187500.015625	-187500.015625	460.000000	432.000000	1019.000000	1608035257.964404
526	9891.964844	-1131.646484	-187500.015625	-187500.015625	-187500.015625	-187500.015625	-187500.015625	-187500.015625	460.000000	433.000000	1018.000000	1608035257.964406
527	9828.709961	-1155.942749	-187500.015625	-187500.015625	-187500.015625	-187500.015625	-187500.015625	-187500.015625	460.000000	431.000000	1019.000000	1608035257.964408
528	9753.362305	-1204.960205	-187500.015625	-187500.015625	-187500.015625	-187500.015625	-187500.015625	-187500.015625	460.000000	433.000000	1018.000000	1608035257.964409
529	9765.677734	-1217.991211	-187500.015625	-187500.015625	-187500.015625	-187500.015625	-187500.015625	-187500.015625	460.000000	433.000000	1019.000000	1608035257.964411
530	9848.803711	-1179.568604	-187500.015625	-187500.015625	-187500.015625	-187500.015625	-187500.015625	-187500.015625	460.000000	432.000000	1018.000000	1608035257.964412
531	9880.901367	-1146.644409	-187500.015625	-187500.015625	-187500.015625	-187500.015625	-187500.015625	-187500.015625	460.000000	433.000000	1018.000000	1608035257.964414
532	9820.775391	-1165.330566	-187500.015625	-187500.015625	-187500.015625	-187500.015625	-187500.015625	-187500.015625	459.000000	432.000000	1018.000000	1608035257.964416
533	9750.724609	-1208.268188	-187500.015625	-187500.015625	-187500.015625	-187500.015625	-187500.015625	-187500.015625	460.000000	433.000000	1019.000000	1608035257.964417
534	9760.760742	-1222.394531	-187500.015625	-187500.015625	-187500.015625	-187500.015625	-187500.015625	-187500.015625	460.000000	432.000000	1018.000000	1608035257.964419
535	9840.735352	-1183.413086	-187500.015625	-187500.015625	-187500.015625	-187500.015625	-187500.015625	-187500.015625	460.000000	432.000000	1019.000000	1608035257.964421
536	9882.913086	-1137.815552	-187500.015625	-187500.015625	-187500.015625	-187500.015625	-187500.015625	-187500.015625	460.000000	433.000000	1020.000000	1608035257.964423
537	9830.140625	-1149.639526	-187500.015625	-187500.015625	-187500.015625	-187500.015625	-187500.015625	-187500.015625	460.000000	432.000000	1018.000000	1608035257.964424
538	9762.660156	-1193.895996	-187500.015625	-187500.015625	-187500.015625	-187500.015625	-187500.015625	-187500.015625	460.000000	433.000000	1018.000000	1608035257.964426
539	9767.890625	-1217.655884	-187500.015625	-187500.015625	-187500.015625	-187500.015625	-187500.015625	-187500.015625	460.000000	433.000000	1018.000000	1608035257.964427
540	9844.512695	-1184.307129	-187500.015625	-187500.015625	-187500.015625	-187500.015625	-187500.015625	-187500.015625	460.000000	432.000000	1018.000000	1608035257.964429
541	9878.799805	-1147.806763	-187500.015625	-187500.015625	-187500.015625	-187500.015625	-187500.015625	-187500.015625	460.000000	433.000000	1018.000000	1608035257.964431
542	9828.531250	-1156.680420	-187500.015625	-187500.015625	-187500.015625	-187500.015625	-187500.015625	-187500.015625	459.000000	432.000000	1018.000000	1608035257.964432
543	9753.652344	-1203.104980	-187500.015625	-187500.015625	-187500.015625	-187500.015625	-187500.015625	-187500.015625	460.000000	432.000000	1019.000000	1608035257.964434
544	9760.358398	-1220.159302	-187500.015625	-187500.015625	-187500.015625	-187500.015625	-187500.015625	-187500.015625	460.000000	432.000000	1019.000000	1608035257.964435
545	9842.053711	-1183.971802	-187500.015625	-187500.015625	-187500.015625	-187500.015625	-187500.015625	-187500.015625	460.000000	432.000000	1019.000000	1608035257.964437
546	9884.253906	-1145.683350	-187500.015625	-187500.015625	-187500.015625	-187500.015625	-187500.015625	-187500.015625	460.000000	433.000000	1018.000000	1608035257.964439
547	9832.957031	-1158.692017	-187500.015625	-187500.015625	-187500.015625	-187500.015625	-187500.015625	-187500.015625	459.000000	432.000000	1018.000000	1608035257.964440
548	9758.860352	-1204.177856	-187500.015625	-187500.015625	-187500.015625	-187500.015625	-187500.015625	-187500.015625	460.000000	433.000000	1019.000000	1608035257.964442
549	9753.004883	-1232.542236	-187500.015625	-187500.015625	-187500.015625	-187500.015625	-187500.015625	-187500.015625	460.000000	433.000000	1017.000000	1608035257.964443
550	9827.837891	-1202.993164	-187500.015625	-187500.015625	-187500.015625	-187500.015625	-187500.015625	-187500.015625	460.000000	432.000000	1018.000000	1608035257.964445
551	9869.613281	-1158.066162	-187500.015625	-187500.015625	-187500.015625	-187500.015625	-187500.015625	-187500.015625	460.000000	433.000000	1019.000000	1608035257.964447
552	9823.009766	-1153.573486	-187500.015625	-187500.015625	-187500.015625	-187500.015625	-187500.015625	-187500.015625	460.000000	433.000000	1019.000000	1608035257.964448
553	9749.852539	-1201.227417	-187500.015625	-187500.015625	-187500.015625	-187500.015625	-187500.015625	-187500.015625	460.000000	433.000000	1018.000000	1608035257.964450
554	9751.015625	-1227.580078	-187500.015625	-187500.015625	-187500.015625	-187500.015625	-187500.015625	-187500.015625	460.000000	433.000000	1018.000000	1608035257.964451
555	9837.181641	-1179.277954	-187500.015625	-187500.015625	-187500.015625	-187500.015625	-187500.015625	-187500.015625	460.000000	432.000000	1018.000000	1608035257.964453
556	9879.604492	-1140.520020	-187500.015625	-187500.015625	-187500.015625	-187500.015625	-187500.015625	-187500.015625	460.000000	433.000000	1019.000000	1608035257.964454
557	9824.820312	-1158.446167	-187500.015625	-187500.015625	-187500.015625	-187500.015625	-187500.015625	-187500.015625	460.000000	432.000000	1019.000000	1608035257.964456
558	9752.646484	-1199.104004	-187500.015625	-187500.015625	-187500.015625	-187500.015625	-187500.015625	-187500.015625	460.000000	433.000000	1019.000000	1608035257.964458
559	9762.526367	-1213.386719	-187500.015625	-187500.015625	-187500.015625	-187500.015625	-187500.015625	-187500.015625	460.000000	432.000000	1019.000000	1608035257.964460
560	9843.864258	-1177.109863	-187500.015625	-187500.015625	-187500.015625	-187500.015625	-187500.015625	-187500.015625	460.000000	432.000000	1018.000000	1608035257.964462
561	9878.912109	-1144.364624	-187500.015625	-187500.015625	-187500.015625	-187500.015625	-187500.015625	-187500.015625	460.000000	433.000000	1018.000000	1608035257.964466
562	9825.960938	-1154.847534	-187500.015625	-187500.015625	-187500.015625	-187500.015625	-187500.015625	-187500.015625	459.000000	433.000000	1017.000000	1608035257.964467
563	9751.976562	-1197.181763	-187500.015625	-187500.015625	-187500.015625	-187500.015625	-187500.015625	-187500.015625	460.000000	433.000000	1018.000000	1608035257.964469
564	9752.333984	-1220.047607	-187500.015625	-187500.015625	-187500.015625	-187500.015625	-187500.015625	-187500.015625	460.000000	433.000000	1018.000000	1608035257.964470
565	9837.091797	-1181.356689	-187500.015625	-187500.015625	-187500.015625	-187500.015625	-187500.015625	-187500.015625	460.000000	432.000000	1018.000000	1608035257.964472
566	9881.794922	-1141.548218	-187500.015625	-187500.015625	-187500.015625	-187500.015625	-187500.015625	-187500.015625	460.000000	433.000000	1018.000000	1608035257.964473
567	9831.481445	-1155.674561	-187500.015625	-187500.015625	-187500.015625	-187500.015625	-187500.015625	-187500.015625	460.000000	433.000000	1018.000000	1608035257.964475
568	9757.229492	-1201.674438	-187500.015625	-187500.015625	-187500.015625	-187500.015625	-187500.015625	-187500.015625	459.000000	432.000000	1019.000000	1608035257.964477
569	9757.989258	-1222.729736	-187500.015625	-187500.015625	-187500.015625	-187500.015625	-187500.015625	-187500.015625	460.000000	432.000000	1019.000000	1608035257.964478
570	9831.101562	-1192.443115	-187500.015625	-187500.015625	-187500.015625	-187500.015625	-187500.015625	-187500.015625	460.000000	432.000000	1018.000000	1608035257.964480
571	9872.832031	-1153.551147	-187500.015625	-187500.015625	-187500.015625	-187500.015625	-187500.015625	-187500.015625	460.000000	433.000000	1018.000000	1608035257.964481
572	9820.775391	-1168.191528	-187500.015625	-187500.015625	-187500.015625	-187500.015625	-187500.015625	-187500.015625	459.000000	433.000000	1018.000000	1608035257.964483
573	9748.221680	-1208.178833	-187500.015625	-187500.015625	-187500.015625	-187500.015625	-187500.015625	-187500.015625	460.000000	432.000000	1018.000000	1608035257.964485
574	9753.183594	-1224.696777	-187500.015625	-187500.015625	-187500.015625	-187500.015625	-187500.015625	-187500.015625	460.000000	433.000000	1018.000000	1608035257.964486
575	9831.481445	-1195.550049	-187500.015625	-187500.015625	-187500.015625	-187500.015625	-187500.015625	-187500.015625	460.000000	432.000000	1018.000000	1608035257.964488
576	9882.488281	-1146.778564	-187500.015625	-187500.015625	-187500.015625	-187500.015625	-187500.015625	-187500.015625	460.000000	433.000000	1018.000000	1608035257.964490
577	9841.830078	-1144.945679	-187500.015625	-187500.015625	-187500.015625	-187500.015625	-187500.015625	-187500.015625	459.000000	432.000000	1019.000000	1608035257.964491
578	9770.639648	-1187.548096	-187500.015625	-187500.015625	-187500.015625	-187500.015625	-187500.015625	-187500.015625	460.000000	432.000000	1019.000000	1608035257.964493
579	9770.148438	-1209.989258	-187500.015625	-187500.015625	-187500.015625	-187500.015625	-187500.015625	-187500.015625	460.000000	432.000000	1019.000000	1608035257.964494
580	9846.300781	-1177.534546	-187500.015625	-187500.015625	-187500.015625	-187500.015625	-187500.015625	-187500.015625	460.000000	432.000000	1018.000000	1608035257.964496
581	9896.726562	-1129.143066	-187500.015625	-187500.015625	-187500.015625	-187500.015625	-187500.015625	-187500.015625	460.000000	433.000000	1017.000000	1608035257.964497
582	9852.603516	-1130.707642	-187500.015625	-187500.015625	-187500.015625	-187500.015625	-187500.015625	-187500.015625	459.000000	432.000000	1019.000000	1608035257.964500
583	9774.439453	-1178.093384	-187500.015625	-187500.015625	-187500.015625	-187500.015625	-187500.015625	-187500.015625	460.000000	433.000000	1018.000000	1608035257.964501
584	9774.640625	-1200.400391	-187500.015625	-187500.015625	-187500.015625	-187500.015625	-187500.015625	-187500.015625	460.000000	433.000000	1018.000000	1608035257.964503
585	9850.256836	-1168.236206	-187500.015625	-187500.015625	-187500.015625	-187500.015625	-187500.015625	-187500.015625	460.000000	431.000000	1018.000000	1608035257.964505
586	9901.286133	-1126.192627	-187500.015625	-187500.015625	-187500.015625	-187500.015625	-187500.015625	-187500.015625	460.000000	433.000000	1019.000000	1608035257.964506
587	9853.676758	-1136.161499	-187500.015625	-187500.015625	-187500.015625	-187500.015625	-187500.015625	-187500.015625	460.000000	432.000000	1019.000000	1608035257.964508
588	9781.414062	-1179.076782	-187500.015625	-187500.015625	-187500.015625	-187500.015625	-187500.015625	-187500.015625	460.000000	432.000000	1019.000000	1608035257.964509
589	9777.390625	-1204.893066	-187500.015625	-187500.015625	-187500.015625	-187500.015625	-187500.015625	-187500.015625	460.000000	433.000000	1018.000000	1608035257.964511
590	9849.988281	-1176.707520	-187500.015625	-187500.015625	-187500.015625	-187500.015625	-187500.015625	-187500.015625	460.000000	432.000000	1018.000000	1608035257.964512
591	9896.525391	-1133.322754	-187500.015625	-187500.015625	-187500.015625	-187500.015625	-187500.015625	-187500.015625	460.000000	432.000000	1018.000000	1608035257.964514
592	9848.581055	-1142.487061	-187500.015625	-187500.015625	-187500.015625	-187500.015625	-187500.015625	-187500.015625	459.000000	431.000000	1018.000000	1608035257.964516
593	9764.314453	-1195.527710	-187500.015625	-187500.015625	-187500.015625	-187500.015625	-187500.015625	-187500.015625	460.000000	431.000000	1019.000000	1608035257.964517
594	9758.905273	-1219.198242	-187500.015625	-187500.015625	-187500.015625	-187500.015625	-187500.015625	-187500.015625	460.000000	431.000000	1018.000000	1608035257.964519
595	9835.952148	-1187.883423	-187500.015625	-187500.015625	-187500.015625	-187500.015625	-187500.015625	-187500.015625	460.000000	430.000000	1019.000000	1608035257.964520
596	9887.763672	-1142.867065	-187500.015625	-187500.015625	-187500.015625	-187500.015625	-187500.015625	-187500.015625	460.000000	430.000000	1019.000000	1608035257.964522
597	9843.574219	-1150.086670	-187500.015625	-187500.015625	-187500.015625	-187500.015625	-187500.015625	-187500.015625	460.000000	431.000000	1018.000000	1608035257.964524
598	9768.069336	-1191.683228	-187500.015625	-187500.015625	-187500.015625	-187500.015625	-187500.015625	-187500.015625	460.000000	430.000000	1018.000000	1608035257.964525
599	9765.700195	-1209.497559	-187500.015625	-187500.015625	-187500.015625	-187500.015625	-187500.015625	-187500.015625	460.000000	431.000000	1018.000000	1608035257.964527
600	9851.754883	-1165.688110	-187500.015625	-187500.015625	-187500.015625	-187500.015625	-187500.015625	-187500.015625	460.000000	430.000000	1018.000000	1608035257.964528
601	9899.654297	-1123.018677	-187500.015625	-187500.015625	-187500.015625	-187500.015625	-187500.015625	-187500.015625	460.000000	430.000000	1019.000000	1608035258.443694
602	9848.983398	-1134.730957	-187500.015625	-187500.015625	-187500.015625	-187500.015625	-187500.015625	-187500.015625	460.000000	430.000000	1019.000000	1608035258.443752
603	9766.661133	-1186.698730	-187500.015625	-187500.015625	-187500.015625	-187500.015625	-187500.015625	-187500.015625	460.000000	430.000000	1018.000000	1608035258.443848
604	9756.379883	-1219.377075	-187500.015625	-187500.015625	-187500.015625	-187500.015625	-187500.015625	-187500.015625	460.000000	431.000000	1019.000000	1608035258.443854
605	9832.598633	-1187.034058	-187500.015625	-187500.015625	-187500.015625	-187500.015625	-187500.015625	-187500.015625	460.000000	430.000000	1018.000000	1608035258.443861
606	9882.845703	-1138.128418	-187500.015625	-187500.015625	-187500.015625	-187500.015625	-187500.015625	-187500.015625	460.000000	431.000000	1018.000000	1608035258.443863
607	9843.350586	-1137.748413	-187500.015625	-187500.015625	-187500.015625	-187500.015625	-187500.015625	-187500.015625	459.000000	431.000000	1017.000000	1608035258.443864
608	9764.203125	-1185.089478	-187500.015625	-187500.015625	-187500.015625	-187500.015625	-187500.015625	-187500.015625	459.000000	431.000000	1018.000000	1608035258.443866
609	9754.278320	-1215.331299	-187500.015625	-187500.015625	-187500.015625	-187500.015625	-187500.015625	-187500.015625	460.000000	430.000000	1018.000000	1608035258.443868
610	9834.610352	-1177.959229	-187500.015625	-187500.015625	-187500.015625	-187500.015625	-187500.015625	-187500.015625	460.000000	431.000000	1019.000000	1608035258.443869
611	9889.372070	-1128.986572	-187500.015625	-187500.015625	-187500.015625	-187500.015625	-187500.015625	-187500.015625	460.000000	430.000000	1019.000000	1608035258.443871
612	9842.545898	-1140.833008	-187500.015625	-187500.015625	-187500.015625	-187500.015625	-187500.015625	-187500.015625	460.000000	430.000000	1018.000000	1608035258.443872
613	9764.605469	-1188.799805	-187500.015625	-187500.015625	-187500.015625	-187500.015625	-187500.015625	-187500.015625	460.000000	431.000000	1018.000000	1608035258.443874
614	9755.776367	-1214.973755	-187500.015625	-187500.015625	-187500.015625	-187500.015625	-187500.015625	-187500.015625	460.000000	431.000000	1019.000000	1608035258.443876
615	9831.838867	-1184.307129	-187500.015625	-187500.015625	-187500.015625	-187500.015625	-187500.015625	-187500.015625	460.000000	430.000000	1018.000000	1608035258.443877
616	9880.275391	-1144.677490	-187500.015625	-187500.015625	-187500.015625	-187500.015625	-187500.015625	-187500.015625	460.000000	430.000000	1019.000000	1608035258.443879
617	9841.606445	-1145.549194	-187500.015625	-187500.015625	-187500.015625	-187500.015625	-187500.015625	-187500.015625	460.000000	431.000000	1018.000000	1608035258.443880
618	9760.492188	-1191.012695	-187500.015625	-187500.015625	-187500.015625	-187500.015625	-187500.015625	-187500.015625	460.000000	431.000000	1018.000000	1608035258.443882
619	9752.826172	-1215.644287	-187500.015625	-187500.015625	-187500.015625	-187500.015625	-187500.015625	-187500.015625	460.000000	431.000000	1019.000000	1608035258.443884
620	9825.468750	-1190.588013	-187500.015625	-187500.015625	-187500.015625	-187500.015625	-187500.015625	-187500.015625	460.000000	430.000000	1018.000000	1608035258.443885
621	9874.285156	-1151.092407	-187500.015625	-187500.015625	-187500.015625	-187500.015625	-187500.015625	-187500.015625	460.000000	432.000000	1018.000000	1608035258.443887
622	9835.527344	-1153.238159	-187500.015625	-187500.015625	-187500.015625	-187500.015625	-187500.015625	-187500.015625	460.000000	431.000000	1018.000000	1608035258.443888
623	9763.197266	-1191.817383	-187500.015625	-187500.015625	-187500.015625	-187500.015625	-187500.015625	-187500.015625	460.000000	430.000000	1018.000000	1608035258.443890
624	9757.765625	-1214.191406	-187500.015625	-187500.015625	-187500.015625	-187500.015625	-187500.015625	-187500.015625	460.000000	431.000000	1019.000000	1608035258.443892
625	9833.023438	-1186.341187	-187500.015625	-187500.015625	-187500.015625	-187500.015625	-187500.015625	-187500.015625	460.000000	430.000000	1019.000000	1608035258.443893
626	9884.522461	-1144.588135	-187500.015625	-187500.015625	-187500.015625	-187500.015625	-187500.015625	-187500.015625	460.000000	431.000000	1019.000000	1608035258.443895
627	9841.293945	-1148.477295	-187500.015625	-187500.015625	-187500.015625	-187500.015625	-187500.015625	-187500.015625	460.000000	431.000000	1018.000000	1608035258.443896
628	9753.608398	-1203.037842	-187500.015625	-187500.015625	-187500.015625	-187500.015625	-187500.015625	-187500.015625	460.000000	431.000000	1019.000000	1608035258.443898
629	9736.017578	-1239.560669	-187500.015625	-187500.015625	-187500.015625	-187500.015625	-187500.015625	-187500.015625	460.000000	431.000000	1018.000000	1608035258.443900
630	9824.150391	-1187.190552	-187500.015625	-187500.015625	-187500.015625	-187500.015625	-187500.015625	-187500.015625	460.000000	431.000000	1018.000000	1608035258.443902
631	9883.471680	-1133.233398	-187500.015625	-187500.015625	-187500.015625	-187500.015625	-187500.015625	-187500.015625	460.000000	431.000000	1017.000000	1608035258.443904
632	9840.645508	-1141.615356	-187500.015625	-187500.015625	-187500.015625	-187500.015625	-187500.015625	-187500.015625	460.000000	431.000000	1019.000000	1608035258.443906
633	9761.967773	-1186.028198	-187500.015625	-187500.015625	-187500.015625	-187500.015625	-187500.015625	-187500.015625	460.000000	430.000000	1019.000000	1608035258.443907
634	9752.602539	-1212.135010	-187500.015625	-187500.015625	-187500.015625	-187500.015625	-187500.015625	-187500.015625	460.000000	431.000000	1019.000000	1608035258.443909
635	9831.503906	-1176.573486	-187500.015625	-187500.015625	-187500.015625	-187500.015625	-187500.015625	-187500.015625	460.000000	430.000000	1018.000000	1608035258.443910
636	9878.598633	-1139.894165	-187500.015625	-187500.015625	-187500.015625	-187500.015625	-187500.015625	-187500.015625	460.000000	431.000000	1018.000000	1608035258.443912
637	9836.980469	-1148.499634	-187500.015625	-187500.015625	-187500.015625	-187500.015625	-187500.015625	-187500.015625	460.000000	431.000000	1018.000000	1608035258.443913
638	9764.515625	-1183.949463	-187500.015625	-187500.015625	-187500.015625	-187500.015625	-187500.015625	-187500.015625	460.000000	431.000000	1018.000000	1608035258.443915
639	9756.043945	-1208.827026	-187500.015625	-187500.015625	-187500.015625	-187500.015625	-187500.015625	-187500.015625	460.000000	432.000000	1018.000000	1608035258.443917
640	9834.074219	-1178.428589	-187500.015625	-187500.015625	-187500.015625	-187500.015625	-187500.015625	-187500.015625	460.000000	431.000000	1018.000000	1608035258.443918
641	9889.439453	-1136.474365	-187500.015625	-187500.015625	-187500.015625	-187500.015625	-187500.015625	-187500.015625	460.000000	431.000000	1019.000000	1608035258.443920
642	9854.124023	-1134.932129	-187500.015625	-187500.015625	-187500.015625	-187500.015625	-187500.015625	-187500.015625	460.000000	430.000000	1019.000000	1608035258.443922
643	9768.627930	-1185.447021	-187500.015625	-187500.015625	-187500.015625	-187500.015625	-187500.015625	-187500.015625	460.000000	431.000000	1019.000000	1608035258.443923
644	9751.663086	-1215.554932	-187500.015625	-187500.015625	-187500.015625	-187500.015625	-187500.015625	-187500.015625	460.000000	431.000000	1018.000000	1608035258.443925
645	9819.634766	-1190.543335	-187500.015625	-187500.015625	-187500.015625	-187500.015625	-187500.015625	-187500.015625	460.000000	430.000000	1018.000000	1608035258.443926
646	9869.210938	-1151.941772	-187500.015625	-187500.015625	-187500.015625	-187500.015625	-187500.015625	-187500.015625	460.000000	431.000000	1018.000000	1608035258.443928
647	9836.980469	-1151.718262	-187500.015625	-187500.015625	-187500.015625	-187500.015625	-187500.015625	-187500.015625	459.000000	431.000000	1018.000000	1608035258.443929
648	9767.309570	-1183.971802	-187500.015625	-187500.015625	-187500.015625	-187500.015625	-187500.015625	-187500.015625	459.000000	431.000000	1018.000000	1608035258.443931
649	9757.162109	-1207.172974	-187500.015625	-187500.015625	-187500.015625	-187500.015625	-187500.015625	-187500.015625	460.000000	432.000000	1018.000000	1608035258.443932
650	9824.842773	-1187.346924	-187500.015625	-187500.015625	-187500.015625	-187500.015625	-187500.015625	-187500.015625	460.000000	431.000000	1019.000000	1608035258.443934
651	9880.946289	-1145.683350	-187500.015625	-187500.015625	-187500.015625	-187500.015625	-187500.015625	-187500.015625	460.000000	432.000000	1019.000000	1608035258.443936
652	9842.187500	-1149.863159	-187500.015625	-187500.015625	-187500.015625	-187500.015625	-187500.015625	-187500.015625	460.000000	431.000000	1018.000000	1608035258.443938
653	9766.661133	-1188.933960	-187500.015625	-187500.015625	-187500.015625	-187500.015625	-187500.015625	-187500.015625	460.000000	431.000000	1018.000000	1608035258.443940
654	9751.529297	-1218.326538	-187500.015625	-187500.015625	-187500.015625	-187500.015625	-187500.015625	-187500.015625	460.000000	431.000000	1018.000000	1608035258.443941
655	9820.596680	-1192.331421	-187500.015625	-187500.015625	-187500.015625	-187500.015625	-187500.015625	-187500.015625	460.000000	431.000000	1019.000000	1608035258.443943
656	9877.101562	-1145.638672	-187500.015625	-187500.015625	-187500.015625	-187500.015625	-187500.015625	-187500.015625	460.000000	432.000000	1018.000000	1608035258.443944
657	9839.483398	-1153.707642	-187500.015625	-187500.015625	-187500.015625	-187500.015625	-187500.015625	-187500.015625	460.000000	431.000000	1019.000000	1608035258.443946
658	9761.676758	-1195.460693	-187500.015625	-187500.015625	-187500.015625	-187500.015625	-187500.015625	-187500.015625	460.000000	431.000000	1018.000000	1608035258.443948
659	9745.136719	-1224.406128	-187500.015625	-187500.015625	-187500.015625	-187500.015625	-187500.015625	-187500.015625	460.000000	432.000000	1019.000000	1608035258.443949
660	9817.265625	-1194.901855	-187500.015625	-187500.015625	-187500.015625	-187500.015625	-187500.015625	-187500.015625	460.000000	431.000000	1020.000000	1608035258.443951
661	9882.354492	-1137.949585	-187500.015625	-187500.015625	-187500.015625	-187500.015625	-187500.015625	-187500.015625	460.000000	431.000000	1018.000000	1608035258.443952
662	9850.815430	-1133.971069	-187500.015625	-187500.015625	-187500.015625	-187500.015625	-187500.015625	-187500.015625	460.000000	432.000000	1018.000000	1608035258.443954
663	9768.449219	-1182.988403	-187500.015625	-187500.015625	-187500.015625	-187500.015625	-187500.015625	-187500.015625	460.000000	432.000000	1019.000000	1608035258.443956
664	9753.965820	-1209.944580	-187500.015625	-187500.015625	-187500.015625	-187500.015625	-187500.015625	-187500.015625	460.000000	432.000000	1019.000000	1608035258.443957
665	9825.290039	-1183.703613	-187500.015625	-187500.015625	-187500.015625	-187500.015625	-187500.015625	-187500.015625	460.000000	432.000000	1019.000000	1608035258.443959
666	9883.248047	-1141.324707	-187500.015625	-187500.015625	-187500.015625	-187500.015625	-187500.015625	-187500.015625	460.000000	433.000000	1017.000000	1608035258.443960
667	9848.200195	-1143.649292	-187500.015625	-187500.015625	-187500.015625	-187500.015625	-187500.015625	-187500.015625	460.000000	433.000000	1018.000000	1608035258.443962
668	9774.216797	-1182.675415	-187500.015625	-187500.015625	-187500.015625	-187500.015625	-187500.015625	-187500.015625	460.000000	433.000000	1018.000000	1608035258.443964
669	9754.703125	-1213.833740	-187500.015625	-187500.015625	-187500.015625	-187500.015625	-187500.015625	-187500.015625	460.000000	433.000000	1018.000000	1608035258.443965
670	9823.166992	-1187.861084	-187500.015625	-187500.015625	-187500.015625	-187500.015625	-187500.015625	-187500.015625	460.000000	433.000000	1019.000000	1608035258.443967
671	9874.956055	-1146.309204	-187500.015625	-187500.015625	-187500.015625	-187500.015625	-187500.015625	-187500.015625	460.000000	433.000000	1018.000000	1608035258.443968
672	9842.948242	-1143.202271	-187500.015625	-187500.015625	-187500.015625	-187500.015625	-187500.015625	-187500.015625	460.000000	433.000000	1018.000000	1608035258.443970
673	9764.045898	-1188.196289	-187500.015625	-187500.015625	-187500.015625	-187500.015625	-187500.015625	-187500.015625	460.000000	433.000000	1018.000000	1608035258.443972
674	9743.594727	-1224.204956	-187500.015625	-187500.015625	-187500.015625	-187500.015625	-187500.015625	-187500.015625	460.000000	433.000000	1019.000000	1608035258.443973
675	9811.365234	-1205.317749	-187500.015625	-187500.015625	-187500.015625	-187500.015625	-187500.015625	-187500.015625	460.000000	433.000000	1018.000000	1608035258.443976
676	9870.641602	-1157.999146	-187500.015625	-187500.015625	-187500.015625	-187500.015625	-187500.015625	-187500.015625	460.000000	434.000000	1018.000000	1608035258.443977
677	9845.406250	-1146.823242	-187500.015625	-187500.015625	-187500.015625	-187500.015625	-187500.015625	-187500.015625	460.000000	433.000000	1019.000000	1608035258.443979
678	9764.873047	-1191.146729	-187500.015625	-187500.015625	-187500.015625	-187500.015625	-187500.015625	-187500.015625	460.000000	433.000000	1018.000000	1608035258.443980
679	9743.706055	-1223.512085	-187500.015625	-187500.015625	-187500.015625	-187500.015625	-187500.015625	-187500.015625	460.000000	434.000000	1018.000000	1608035258.443982
680	9815.611328	-1196.712402	-187500.015625	-187500.015625	-187500.015625	-187500.015625	-187500.015625	-187500.015625	460.000000	433.000000	1019.000000	1608035258.443983
681	9871.177734	-1155.518066	-187500.015625	-187500.015625	-187500.015625	-187500.015625	-187500.015625	-187500.015625	460.000000	433.000000	1019.000000	1608035258.443985
682	9838.924805	-1156.009888	-187500.015625	-187500.015625	-187500.015625	-187500.015625	-187500.015625	-187500.015625	460.000000	434.000000	1018.000000	1608035258.443987
683	9759.732422	-1199.059326	-187500.015625	-187500.015625	-187500.015625	-187500.015625	-187500.015625	-187500.015625	460.000000	432.000000	1019.000000	1608035258.443988
684	9740.241211	-1227.758911	-187500.015625	-187500.015625	-187500.015625	-187500.015625	-187500.015625	-187500.015625	460.000000	434.000000	1019.000000	1608035258.443990
685	9809.419922	-1198.053467	-187500.015625	-187500.015625	-187500.015625	-187500.015625	-187500.015625	-187500.015625	460.000000	433.000000	1018.000000	1608035258.443992
686	9870.150391	-1151.651245	-187500.015625	-187500.015625	-187500.015625	-187500.015625	-187500.015625	-187500.015625	460.000000	434.000000	1018.000000	1608035258.443993
687	9849.966797	-1141.414185	-187500.015625	-187500.015625	-187500.015625	-187500.015625	-187500.015625	-187500.015625	460.000000	434.000000	1018.000000	1608035258.443995
688	9774.864258	-1181.468506	-187500.015625	-187500.015625	-187500.015625	-187500.015625	-187500.015625	-187500.015625	460.000000	433.000000	1018.000000	1608035258.443996
689	9746.276367	-1219.980469	-187500.015625	-187500.015625	-187500.015625	-187500.015625	-187500.015625	-187500.015625	460.000000	435.000000	1018.000000	1608035258.443998
690	9806.805664	-1202.836792	-187500.015625	-187500.015625	-187500.015625	-187500.015625	-187500.015625	-187500.015625	460.000000	433.000000	1019.000000	1608035258.444000
691	9865.367188	-1155.965088	-187500.015625	-187500.015625	-187500.015625	-187500.015625	-187500.015625	-187500.015625	460.000000	433.000000	1019.000000	1608035258.444001
692	9837.740234	-1149.773682	-187500.015625	-187500.015625	-187500.015625	-187500.015625	-187500.015625	-187500.015625	460.000000	433.000000	1018.000000	1608035258.444003
693	9758.592773	-1196.466431	-187500.015625	-187500.015625	-187500.015625	-187500.015625	-187500.015625	-187500.015625	460.000000	433.000000	1019.000000	1608035258.444004
694	9737.469727	-1228.273071	-187500.015625	-187500.015625	-187500.015625	-187500.015625	-187500.015625	-187500.015625	460.000000	434.000000	1019.000000	1608035258.444006
695	9804.413086	-1207.374146	-187500.015625	-187500.015625	-187500.015625	-187500.015625	-187500.015625	-187500.015625	460.000000	433.000000	1018.000000	1608035258.444007
696	9860.426758	-1166.448120	-187500.015625	-187500.015625	-187500.015625	-187500.015625	-187500.015625	-187500.015625	460.000000	434.000000	1018.000000	1608035258.444009
697	9836.354492	-1159.116699	-187500.015625	-187500.015625	-187500.015625	-187500.015625	-187500.015625	-187500.015625	460.000000	435.000000	1018.000000	1608035258.444010
698	9760.023438	-1198.411133	-187500.015625	-187500.015625	-187500.015625	-187500.015625	-187500.015625	-187500.015625	460.000000	433.000000	1018.000000	1608035258.444013
699	9741.962891	-1222.126343	-187500.015625	-187500.015625	-187500.015625	-187500.015625	-187500.015625	-187500.015625	460.000000	434.000000	1019.000000	1608035258.444014
700	9805.352539	-1200.199219	-187500.015625	-187500.015625	-187500.015625	-187500.015625	-187500.015625	-187500.015625	460.000000	434.000000	1019.000000	1608035258.444016
701	9863.131836	-1159.943726	-187500.015625	-187500.015625	-187500.015625	-187500.015625	-187500.015625	-187500.015625	460.000000	434.000000	1018.000000	1608035258.444018
702	9839.103516	-1155.048706	-187500.015625	-187500.015625	-187500.015625	-187500.015625	-187500.015625	-187500.015625	460.000000	434.000000	1019.000000	1608035258.444019
703	9764.985352	-1192.621948	-187500.015625	-187500.015625	-187500.015625	-187500.015625	-187500.015625	-187500.015625	460.000000	434.000000	1018.000000	1608035258.444021
704	9738.900391	-1225.479004	-187500.015625	-187500.015625	-187500.015625	-187500.015625	-187500.015625	-187500.015625	460.000000	434.000000	1018.000000	1608035258.444022
705	9801.105469	-1205.854248	-187500.015625	-187500.015625	-187500.015625	-187500.015625	-187500.015625	-187500.015625	460.000000	434.000000	1018.000000	1608035258.444024
706	9856.850586	-1168.504395	-187500.015625	-187500.015625	-187500.015625	-187500.015625	-187500.015625	-187500.015625	460.000000	434.000000	1018.000000	1608035258.444026
707	9829.582031	-1170.359619	-187500.015625	-187500.015625	-187500.015625	-187500.015625	-187500.015625	-187500.015625	460.000000	434.000000	1018.000000	1608035258.444027
708	9761.631836	-1196.533569	-187500.015625	-187500.015625	-187500.015625	-187500.015625	-187500.015625	-187500.015625	460.000000	433.000000	1018.000000	1608035258.444029
709	9742.252930	-1218.304199	-187500.015625	-187500.015625	-187500.015625	-187500.015625	-187500.015625	-187500.015625	460.000000	434.000000	1018.000000	1608035258.444030
710	9804.279297	-1199.841553	-187500.015625	-187500.015625	-187500.015625	-187500.015625	-187500.015625	-187500.015625	460.000000	434.000000	1019.000000	1608035258.444032
711	9868.987305	-1152.165283	-187500.015625	-187500.015625	-187500.015625	-187500.015625	-187500.015625	-187500.015625	460.000000	434.000000	1019.000000	1608035258.444034
712	9850.211914	-1140.363647	-187500.015625	-187500.015625	-187500.015625	-187500.015625	-187500.015625	-187500.015625	460.000000	434.000000	1018.000000	1608035258.444035
713	9771.489258	-1184.754150	-187500.015625	-187500.015625	-187500.015625	-187500.015625	-187500.015625	-187500.015625	460.000000	434.000000	1018.000000	1608035258.444037
714	9746.008789	-1218.550049	-187500.015625	-187500.015625	-187500.015625	-187500.015625	-187500.015625	-187500.015625	460.000000	434.000000	1018.000000	1608035258.444038
715	9808.705078	-1202.322632	-187500.015625	-187500.015625	-187500.015625	-187500.015625	-187500.015625	-187500.015625	460.000000	433.000000	1019.000000	1608035258.444040
716	9868.786133	-1159.519043	-187500.015625	-187500.015625	-187500.015625	-187500.015625	-187500.015625	-187500.015625	460.000000	434.000000	1019.000000	1608035258.444041
717	9846.590820	-1149.818359	-187500.015625	-187500.015625	-187500.015625	-187500.015625	-187500.015625	-187500.015625	460.000000	434.000000	1019.000000	1608035258.444043
718	9768.114258	-1190.610352	-187500.015625	-187500.015625	-187500.015625	-187500.015625	-187500.015625	-187500.015625	460.000000	434.000000	1019.000000	1608035258.444045
719	9744.019531	-1224.227295	-187500.015625	-187500.015625	-187500.015625	-187500.015625	-187500.015625	-187500.015625	460.000000	434.000000	1019.000000	1608035258.444046
720	9811.700195	-1199.439209	-187500.015625	-187500.015625	-187500.015625	-187500.015625	-187500.015625	-187500.015625	460.000000	434.000000	1019.000000	1608035258.444048
721	9874.977539	-1149.907837	-187500.015625	-187500.015625	-187500.015625	-187500.015625	-187500.015625	-187500.015625	460.000000	434.000000	1018.000000	1608035258.925092
722	9850.256836	-1145.616211	-187500.015625	-187500.015625	-187500.015625	-187500.015625	-187500.015625	-187500.015625	459.000000	434.000000	1018.000000	1608035258.925121
723	9766.326172	-1192.845459	-187500.015625	-187500.015625	-187500.015625	-187500.015625	-187500.015625	-187500.015625	460.000000	434.000000	1018.000000	1608035258.925126
724	9735.502930	-1232.341064	-187500.015625	-187500.015625	-187500.015625	-187500.015625	-187500.015625	-187500.015625	460.000000	435.000000	1019.000000	1608035258.925136
725	9806.246094	-1204.110840	-187500.015625	-187500.015625	-187500.015625	-187500.015625	-187500.015625	-187500.015625	460.000000	434.000000	1019.000000	1608035258.925145
726	9876.788086	-1144.945679	-187500.015625	-187500.015625	-187500.015625	-187500.015625	-187500.015625	-187500.015625	460.000000	434.000000	1019.000000	1608035258.925171
727	9856.626953	-1138.240234	-187500.015625	-187500.015625	-187500.015625	-187500.015625	-187500.015625	-187500.015625	460.000000	434.000000	1019.000000	1608035258.925183
728	9778.329102	-1177.244019	-187500.015625	-187500.015625	-187500.015625	-187500.015625	-187500.015625	-187500.015625	460.000000	434.000000	1019.000000	1608035258.925190
729	9745.159180	-1214.727905	-187500.015625	-187500.015625	-187500.015625	-187500.015625	-187500.015625	-187500.015625	460.000000	435.000000	1019.000000	1608035258.925206
730	9806.335938	-1199.282837	-187500.015625	-187500.015625	-187500.015625	-187500.015625	-187500.015625	-187500.015625	460.000000	434.000000	1018.000000	1608035258.925224
731	9872.250977	-1151.114746	-187500.015625	-187500.015625	-187500.015625	-187500.015625	-187500.015625	-187500.015625	460.000000	434.000000	1018.000000	1608035258.925233
732	9853.609375	-1140.072998	-187500.015625	-187500.015625	-187500.015625	-187500.015625	-187500.015625	-187500.015625	460.000000	434.000000	1018.000000	1608035258.925235
733	9770.595703	-1183.346069	-187500.015625	-187500.015625	-187500.015625	-187500.015625	-187500.015625	-187500.015625	460.000000	433.000000	1019.000000	1608035258.925237
734	9742.074219	-1215.845459	-187500.015625	-187500.015625	-187500.015625	-187500.015625	-187500.015625	-187500.015625	460.000000	434.000000	1019.000000	1608035258.925240
735	9799.719727	-1204.557861	-187500.015625	-187500.015625	-187500.015625	-187500.015625	-187500.015625	-187500.015625	460.000000	434.000000	1018.000000	1608035258.925242
736	9864.785156	-1158.222656	-187500.015625	-187500.015625	-187500.015625	-187500.015625	-187500.015625	-187500.015625	460.000000	434.000000	1018.000000	1608035258.925244
737	9850.055664	-1146.532715	-187500.015625	-187500.015625	-187500.015625	-187500.015625	-187500.015625	-187500.015625	460.000000	434.000000	1018.000000	1608035258.925246
738	9774.841797	-1187.838745	-187500.015625	-187500.015625	-187500.015625	-187500.015625	-187500.015625	-187500.015625	460.000000	434.000000	1018.000000	1608035258.925249
739	9742.410156	-1225.076660	-187500.015625	-187500.015625	-187500.015625	-187500.015625	-187500.015625	-187500.015625	460.000000	435.000000	1018.000000	1608035258.925251
740	9800.748047	-1211.196289	-187500.015625	-187500.015625	-187500.015625	-187500.015625	-187500.015625	-187500.015625	460.000000	434.000000	1018.000000	1608035258.925254
741	9871.222656	-1155.786255	-187500.015625	-187500.015625	-187500.015625	-187500.015625	-187500.015625	-187500.015625	460.000000	434.000000	1018.000000	1608035258.925257
742	9859.264648	-1138.664917	-187500.015625	-187500.015625	-187500.015625	-187500.015625	-187500.015625	-187500.015625	460.000000	434.000000	1018.000000	1608035258.925259
743	9780.989258	-1183.614258	-187500.015625	-187500.015625	-187500.015625	-187500.015625	-187500.015625	-187500.015625	460.000000	434.000000	1017.000000	1608035258.925261
744	9748.624023	-1219.824097	-187500.015625	-187500.015625	-187500.015625	-187500.015625	-187500.015625	-187500.015625	460.000000	435.000000	1018.000000	1608035258.925263
745	9803.854492	-1205.854248	-187500.015625	-187500.015625	-187500.015625	-187500.015625	-187500.015625	-187500.015625	460.000000	434.000000	1018.000000	1608035258.925266
746	9868.205078	-1160.591919	-187500.015625	-187500.015625	-187500.015625	-187500.015625	-187500.015625	-187500.015625	460.000000	434.000000	1018.000000	1608035258.925268
747	9852.492188	-1145.392700	-187500.015625	-187500.015625	-187500.015625	-187500.015625	-187500.015625	-187500.015625	460.000000	434.000000	1019.000000	1608035258.925270
748	9773.121094	-1185.983521	-187500.015625	-187500.015625	-187500.015625	-187500.015625	-187500.015625	-187500.015625	460.000000	434.000000	1019.000000	1608035258.925272
749	9744.309570	-1218.818237	-187500.015625	-187500.015625	-187500.015625	-187500.015625	-187500.015625	-187500.015625	460.000000	434.000000	1018.000000	1608035258.925274
750	9806.134766	-1201.294434	-187500.015625	-187500.015625	-187500.015625	-187500.015625	-187500.015625	-187500.015625	460.000000	435.000000	1018.000000	1608035258.925276
751	9871.916016	-1154.936890	-187500.015625	-187500.015625	-187500.015625	-187500.015625	-187500.015625	-187500.015625	460.000000	435.000000	1018.000000	1608035258.925278
752	9855.867188	-1143.001099	-187500.015625	-187500.015625	-187500.015625	-187500.015625	-187500.015625	-187500.015625	460.000000	434.000000	1018.000000	1608035258.925280
753	9775.401367	-1185.782349	-187500.015625	-187500.015625	-187500.015625	-187500.015625	-187500.015625	-187500.015625	460.000000	434.000000	1018.000000	1608035258.925282
754	9735.995117	-1228.630615	-187500.015625	-187500.015625	-187500.015625	-187500.015625	-187500.015625	-187500.015625	460.000000	435.000000	1018.000000	1608035258.925284
755	9803.162109	-1202.724976	-187500.015625	-187500.015625	-187500.015625	-187500.015625	-187500.015625	-187500.015625	460.000000	433.000000	1018.000000	1608035258.925286
756	9868.428711	-1153.595825	-187500.015625	-187500.015625	-187500.015625	-187500.015625	-187500.015625	-187500.015625	460.000000	434.000000	1019.000000	1608035258.925288
757	9851.173828	-1146.510376	-187500.015625	-187500.015625	-187500.015625	-187500.015625	-187500.015625	-187500.015625	460.000000	434.000000	1018.000000	1608035258.925290
758	9779.423828	-1178.249756	-187500.015625	-187500.015625	-187500.015625	-187500.015625	-187500.015625	-187500.015625	460.000000	434.000000	1019.000000	1608035258.925292
759	9744.555664	-1214.683105	-187500.015625	-187500.015625	-187500.015625	-187500.015625	-187500.015625	-187500.015625	460.000000	435.000000	1019.000000	1608035258.925293
760	9796.948242	-1206.815308	-187500.015625	-187500.015625	-187500.015625	-187500.015625	-187500.015625	-187500.015625	460.000000	434.000000	1018.000000	1608035258.925295
761	9863.064453	-1162.290649	-187500.015625	-187500.015625	-187500.015625	-187500.015625	-187500.015625	-187500.015625	460.000000	434.000000	1018.000000	1608035258.925297
762	9850.279297	-1150.332520	-187500.015625	-187500.015625	-187500.015625	-187500.015625	-187500.015625	-187500.015625	460.000000	435.000000	1019.000000	1608035258.925299
763	9775.333984	-1190.945557	-187500.015625	-187500.015625	-187500.015625	-187500.015625	-187500.015625	-187500.015625	460.000000	434.000000	1019.000000	1608035258.925300
764	9744.734375	-1225.411987	-187500.015625	-187500.015625	-187500.015625	-187500.015625	-187500.015625	-187500.015625	460.000000	435.000000	1019.000000	1608035258.925303
765	9805.196289	-1210.816284	-187500.015625	-187500.015625	-187500.015625	-187500.015625	-187500.015625	-187500.015625	460.000000	434.000000	1018.000000	1608035258.925304
766	9875.827148	-1160.748413	-187500.015625	-187500.015625	-187500.015625	-187500.015625	-187500.015625	-187500.015625	460.000000	435.000000	1018.000000	1608035258.925306
767	9869.926758	-1137.167358	-187500.015625	-187500.015625	-187500.015625	-187500.015625	-187500.015625	-187500.015625	459.000000	435.000000	1017.000000	1608035258.925308
768	9793.193359	-1177.199341	-187500.015625	-187500.015625	-187500.015625	-187500.015625	-187500.015625	-187500.015625	460.000000	434.000000	1019.000000	1608035258.925311
769	9753.071289	-1219.242920	-187500.015625	-187500.015625	-187500.015625	-187500.015625	-187500.015625	-187500.015625	460.000000	435.000000	1019.000000	1608035258.925313
770	9807.945312	-1201.607422	-187500.015625	-187500.015625	-187500.015625	-187500.015625	-187500.015625	-187500.015625	460.000000	434.000000	1019.000000	1608035258.925314
771	9874.531250	-1153.618164	-187500.015625	-187500.015625	-187500.015625	-187500.015625	-187500.015625	-187500.015625	460.000000	434.000000	1018.000000	1608035258.925316
772	9854.973633	-1149.706665	-187500.015625	-187500.015625	-187500.015625	-187500.015625	-187500.015625	-187500.015625	460.000000	435.000000	1018.000000	1608035258.925318
773	9782.709961	-1184.798828	-187500.015625	-187500.015625	-187500.015625	-187500.015625	-187500.015625	-187500.015625	460.000000	434.000000	1019.000000	1608035258.925320
774	9751.417969	-1212.492676	-187500.015625	-187500.015625	-187500.015625	-187500.015625	-187500.015625	-187500.015625	460.000000	434.000000	1019.000000	1608035258.925321
775	9804.547852	-1200.936890	-187500.015625	-187500.015625	-187500.015625	-187500.015625	-187500.015625	-187500.015625	460.000000	434.000000	1018.000000	1608035258.925323
776	9876.364258	-1151.517090	-187500.015625	-187500.015625	-187500.015625	-187500.015625	-187500.015625	-187500.015625	460.000000	435.000000	1019.000000	1608035258.925325
777	9861.007812	-1139.693115	-187500.015625	-187500.015625	-187500.015625	-187500.015625	-187500.015625	-187500.015625	460.000000	435.000000	1018.000000	1608035258.925327
778	9783.447266	-1181.982544	-187500.015625	-187500.015625	-187500.015625	-187500.015625	-187500.015625	-187500.015625	460.000000	434.000000	1018.000000	1608035258.925329
779	9738.721680	-1226.283691	-187500.015625	-187500.015625	-187500.015625	-187500.015625	-187500.015625	-187500.015625	460.000000	435.000000	1018.000000	1608035258.925331
780	9792.097656	-1215.867798	-187500.015625	-187500.015625	-187500.015625	-187500.015625	-187500.015625	-187500.015625	460.000000	434.000000	1018.000000	1608035258.925332
781	9864.673828	-1169.219727	-187500.015625	-187500.015625	-187500.015625	-187500.015625	-187500.015625	-187500.015625	460.000000	434.000000	1019.000000	1608035258.925334
782	9860.069336	-1147.784424	-187500.015625	-187500.015625	-187500.015625	-187500.015625	-187500.015625	-187500.015625	460.000000	435.000000	1018.000000	1608035258.925336
783	9794.220703	-1170.828979	-187500.015625	-187500.015625	-187500.015625	-187500.015625	-187500.015625	-187500.015625	460.000000	434.000000	1018.000000	1608035258.925338
784	9762.280273	-1200.109863	-187500.015625	-187500.015625	-187500.015625	-187500.015625	-187500.015625	-187500.015625	460.000000	435.000000	1018.000000	1608035258.925340
785	9809.263672	-1197.874634	-187500.015625	-187500.015625	-187500.015625	-187500.015625	-187500.015625	-187500.015625	460.000000	434.000000	1019.000000	1608035258.925342
786	9870.038086	-1160.033203	-187500.015625	-187500.015625	-187500.015625	-187500.015625	-187500.015625	-187500.015625	460.000000	435.000000	1018.000000	1608035258.925344
787	9859.935547	-1141.995239	-187500.015625	-187500.015625	-187500.015625	-187500.015625	-187500.015625	-187500.015625	460.000000	435.000000	1019.000000	1608035258.925346
788	9781.167969	-1178.853271	-187500.015625	-187500.015625	-187500.015625	-187500.015625	-187500.015625	-187500.015625	460.000000	434.000000	1018.000000	1608035258.925348
789	9743.416016	-1216.873657	-187500.015625	-187500.015625	-187500.015625	-187500.015625	-187500.015625	-187500.015625	460.000000	435.000000	1018.000000	1608035258.925349
790	9792.276367	-1209.028198	-187500.015625	-187500.015625	-187500.015625	-187500.015625	-187500.015625	-187500.015625	460.000000	434.000000	1018.000000	1608035258.925351
791	9858.392578	-1162.380127	-187500.015625	-187500.015625	-187500.015625	-187500.015625	-187500.015625	-187500.015625	460.000000	435.000000	1018.000000	1608035258.925354
792	9851.597656	-1143.001099	-187500.015625	-187500.015625	-187500.015625	-187500.015625	-187500.015625	-187500.015625	460.000000	434.000000	1019.000000	1608035258.925356
793	9774.171875	-1181.088501	-187500.015625	-187500.015625	-187500.015625	-187500.015625	-187500.015625	-187500.015625	460.000000	434.000000	1018.000000	1608035258.925358
794	9737.157227	-1217.991211	-187500.015625	-187500.015625	-187500.015625	-187500.015625	-187500.015625	-187500.015625	460.000000	436.000000	1018.000000	1608035258.925359
795	9792.343750	-1205.295410	-187500.015625	-187500.015625	-187500.015625	-187500.015625	-187500.015625	-187500.015625	460.000000	434.000000	1019.000000	1608035258.925361
796	9867.825195	-1157.105103	-187500.015625	-187500.015625	-187500.015625	-187500.015625	-187500.015625	-187500.015625	460.000000	434.000000	1019.000000	1608035258.925363
797	9865.456055	-1138.083740	-187500.015625	-187500.015625	-187500.015625	-187500.015625	-187500.015625	-187500.015625	460.000000	435.000000	1018.000000	1608035258.925365
798	9793.438477	-1170.873779	-187500.015625	-187500.015625	-187500.015625	-187500.015625	-187500.015625	-187500.015625	460.000000	434.000000	1018.000000	1608035258.925367
799	9749.182617	-1213.386719	-187500.015625	-187500.015625	-187500.015625	-187500.015625	-187500.015625	-187500.015625	460.000000	435.000000	1018.000000	1608035258.925368
800	9799.250000	-1206.681274	-187500.015625	-187500.015625	-187500.015625	-187500.015625	-187500.015625	-187500.015625	460.000000	434.000000	1018.000000	1608035258.925370
801	9866.685547	-1162.827148	-187500.015625	-187500.015625	-187500.015625	-187500.015625	-187500.015625	-187500.015625	460.000000	434.000000	1019.000000	1608035258.925372
802	9862.729492	-1139.156616	-187500.015625	-187500.015625	-187500.015625	-187500.015625	-187500.015625	-187500.015625	460.000000	435.000000	1019.000000	1608035258.925374
803	9787.203125	-1176.506348	-187500.015625	-187500.015625	-187500.015625	-187500.015625	-187500.015625	-187500.015625	460.000000	434.000000	1019.000000	1608035258.925376
804	9741.806641	-1220.002930	-187500.015625	-187500.015625	-187500.015625	-187500.015625	-187500.015625	-187500.015625	460.000000	435.000000	1019.000000	1608035258.925378
805	9799.719727	-1197.852295	-187500.015625	-187500.015625	-187500.015625	-187500.015625	-187500.015625	-187500.015625	460.000000	434.000000	1019.000000	1608035258.925380
806	9874.463867	-1147.605591	-187500.015625	-187500.015625	-187500.015625	-187500.015625	-187500.015625	-187500.015625	460.000000	435.000000	1018.000000	1608035258.925381
807	9869.300781	-1133.702759	-187500.015625	-187500.015625	-187500.015625	-187500.015625	-187500.015625	-187500.015625	460.000000	435.000000	1018.000000	1608035258.925383
808	9791.204102	-1177.244019	-187500.015625	-187500.015625	-187500.015625	-187500.015625	-187500.015625	-187500.015625	460.000000	434.000000	1018.000000	1608035258.925385
809	9752.244141	-1214.616089	-187500.015625	-187500.015625	-187500.015625	-187500.015625	-187500.015625	-187500.015625	460.000000	435.000000	1018.000000	1608035258.925387
810	9811.141602	-1189.582153	-187500.015625	-187500.015625	-187500.015625	-187500.015625	-187500.015625	-187500.015625	460.000000	435.000000	1019.000000	1608035258.925388
811	9881.459961	-1140.520020	-187500.015625	-187500.015625	-187500.015625	-187500.015625	-187500.015625	-187500.015625	460.000000	435.000000	1019.000000	1608035258.925390
812	9873.882812	-1125.790283	-187500.015625	-187500.015625	-187500.015625	-187500.015625	-187500.015625	-187500.015625	460.000000	434.000000	1019.000000	1608035258.925392
813	9796.568359	-1164.749390	-187500.015625	-187500.015625	-187500.015625	-187500.015625	-187500.015625	-187500.015625	460.000000	434.000000	1019.000000	1608035258.925394
814	9754.166992	-1204.334351	-187500.015625	-187500.015625	-187500.015625	-187500.015625	-187500.015625	-187500.015625	460.000000	435.000000	1019.000000	1608035258.925395
815	9799.808594	-1200.802734	-187500.015625	-187500.015625	-187500.015625	-187500.015625	-187500.015625	-187500.015625	460.000000	435.000000	1019.000000	1608035258.925398
816	9867.110352	-1156.188599	-187500.015625	-187500.015625	-187500.015625	-187500.015625	-187500.015625	-187500.015625	460.000000	435.000000	1018.000000	1608035258.925400
817	9862.795898	-1137.413208	-187500.015625	-187500.015625	-187500.015625	-187500.015625	-187500.015625	-187500.015625	460.000000	436.000000	1018.000000	1608035258.925402
818	9790.756836	-1172.103027	-187500.015625	-187500.015625	-187500.015625	-187500.015625	-187500.015625	-187500.015625	460.000000	435.000000	1019.000000	1608035258.925404
819	9753.384766	-1205.183716	-187500.015625	-187500.015625	-187500.015625	-187500.015625	-187500.015625	-187500.015625	460.000000	435.000000	1018.000000	1608035258.925406
820	9799.541016	-1201.160400	-187500.015625	-187500.015625	-187500.015625	-187500.015625	-187500.015625	-187500.015625	460.000000	435.000000	1019.000000	1608035258.925407
821	9870.395508	-1154.892212	-187500.015625	-187500.015625	-187500.015625	-187500.015625	-187500.015625	-187500.015625	460.000000	435.000000	1019.000000	1608035258.925410
822	9869.368164	-1132.361694	-187500.015625	-187500.015625	-187500.015625	-187500.015625	-187500.015625	-187500.015625	460.000000	435.000000	1019.000000	1608035258.925411
823	9797.640625	-1166.470459	-187500.015625	-187500.015625	-187500.015625	-187500.015625	-187500.015625	-187500.015625	460.000000	435.000000	1018.000000	1608035258.925413
824	9746.768555	-1215.130249	-187500.015625	-187500.015625	-187500.015625	-187500.015625	-187500.015625	-187500.015625	460.000000	435.000000	1018.000000	1608035258.925415
825	9790.488281	-1210.771606	-187500.015625	-187500.015625	-187500.015625	-187500.015625	-187500.015625	-187500.015625	460.000000	435.000000	1018.000000	1608035258.925417
826	9865.948242	-1156.635620	-187500.015625	-187500.015625	-187500.015625	-187500.015625	-187500.015625	-187500.015625	460.000000	435.000000	1018.000000	1608035258.925419
827	9869.836914	-1126.170288	-187500.015625	-187500.015625	-187500.015625	-187500.015625	-187500.015625	-187500.015625	460.000000	435.000000	1019.000000	1608035258.925420
828	9801.127930	-1155.607544	-187500.015625	-187500.015625	-187500.015625	-187500.015625	-187500.015625	-187500.015625	460.000000	435.000000	1018.000000	1608035258.925422
829	9762.772461	-1193.158447	-187500.015625	-187500.015625	-187500.015625	-187500.015625	-187500.015625	-187500.015625	460.000000	435.000000	1019.000000	1608035258.925424
830	9802.446289	-1197.807617	-187500.015625	-187500.015625	-187500.015625	-187500.015625	-187500.015625	-187500.015625	460.000000	434.000000	1019.000000	1608035258.925426
831	9872.921875	-1157.172119	-187500.015625	-187500.015625	-187500.015625	-187500.015625	-187500.015625	-187500.015625	460.000000	435.000000	1019.000000	1608035258.925428
832	9875.291016	-1133.434570	-187500.015625	-187500.015625	-187500.015625	-187500.015625	-187500.015625	-187500.015625	460.000000	436.000000	1018.000000	1608035258.925430
833	9799.764648	-1167.789185	-187500.015625	-187500.015625	-187500.015625	-187500.015625	-187500.015625	-187500.015625	460.000000	435.000000	1018.000000	1608035258.925431
834	9752.758789	-1207.217651	-187500.015625	-187500.015625	-187500.015625	-187500.015625	-187500.015625	-187500.015625	460.000000	436.000000	1019.000000	1608035258.925434
835	9793.438477	-1207.195312	-187500.015625	-187500.015625	-187500.015625	-187500.015625	-187500.015625	-187500.015625	460.000000	435.000000	1019.000000	1608035258.925435
836	9857.096680	-1172.170166	-187500.015625	-187500.015625	-187500.015625	-187500.015625	-187500.015625	-187500.015625	460.000000	435.000000	1018.000000	1608035258.925437
837	9867.377930	-1142.151733	-187500.015625	-187500.015625	-187500.015625	-187500.015625	-187500.015625	-187500.015625	460.000000	435.000000	1017.000000	1608035258.925439
838	9804.927734	-1163.877686	-187500.015625	-187500.015625	-187500.015625	-187500.015625	-187500.015625	-187500.015625	460.000000	435.000000	1018.000000	1608035258.925442
839	9760.626953	-1201.450928	-187500.015625	-187500.015625	-187500.015625	-187500.015625	-187500.015625	-187500.015625	460.000000	435.000000	1019.000000	1608035258.925444
840	9805.777344	-1190.655029	-187500.015625	-187500.015625	-187500.015625	-187500.015625	-187500.015625	-187500.015625	460.000000	435.000000	1018.000000	1608035258.925446
841	9875.112305	-1148.834961	-187500.015625	-187500.015625	-187500.015625	-187500.015625	-187500.015625	-187500.015625	460.000000	435.000000	1018.000000	1608035259.404217
842	9877.212891	-1126.818481	-187500.015625	-187500.015625	-187500.015625	-187500.015625	-187500.015625	-187500.015625	460.000000	435.000000	1018.000000	1608035259.404324
843	9801.664062	-1163.028320	-187500.015625	-187500.015625	-187500.015625	-187500.015625	-187500.015625	-187500.015625	460.000000	435.000000	1019.000000	1608035259.404325
844	9751.305664	-1204.334351	-187500.015625	-187500.015625	-187500.015625	-187500.015625	-187500.015625	-187500.015625	460.000000	435.000000	1018.000000	1608035259.404327
845	9787.962891	-1204.289551	-187500.015625	-187500.015625	-187500.015625	-187500.015625	-187500.015625	-187500.015625	460.000000	435.000000	1017.000000	1608035259.404329
846	9862.774414	-1157.194458	-187500.015625	-187500.015625	-187500.015625	-187500.015625	-187500.015625	-187500.015625	460.000000	435.000000	1019.000000	1608035259.404330
847	9868.607422	-1132.272339	-187500.015625	-187500.015625	-187500.015625	-187500.015625	-187500.015625	-187500.015625	460.000000	435.000000	1019.000000	1608035259.404332
848	9802.714844	-1160.480225	-187500.015625	-187500.015625	-187500.015625	-187500.015625	-187500.015625	-187500.015625	460.000000	435.000000	1018.000000	1608035259.404334
849	9752.959961	-1204.803711	-187500.015625	-187500.015625	-187500.015625	-187500.015625	-187500.015625	-187500.015625	460.000000	436.000000	1018.000000	1608035259.404335
850	9798.602539	-1197.315796	-187500.015625	-187500.015625	-187500.015625	-187500.015625	-187500.015625	-187500.015625	460.000000	435.000000	1018.000000	1608035259.404337
851	9871.803711	-1150.824219	-187500.015625	-187500.015625	-187500.015625	-187500.015625	-187500.015625	-187500.015625	460.000000	435.000000	1019.000000	1608035259.404339
852	9876.475586	-1127.019653	-187500.015625	-187500.015625	-187500.015625	-187500.015625	-187500.015625	-187500.015625	460.000000	436.000000	1018.000000	1608035259.404341
853	9804.681641	-1160.435425	-187500.015625	-187500.015625	-187500.015625	-187500.015625	-187500.015625	-187500.015625	460.000000	435.000000	1018.000000	1608035259.404342
854	9752.668945	-1204.669556	-187500.015625	-187500.015625	-187500.015625	-187500.015625	-187500.015625	-187500.015625	460.000000	436.000000	1018.000000	1608035259.404344
855	9790.309570	-1204.222534	-187500.015625	-187500.015625	-187500.015625	-187500.015625	-187500.015625	-187500.015625	460.000000	435.000000	1019.000000	1608035259.404345
856	9862.729492	-1156.233398	-187500.015625	-187500.015625	-187500.015625	-187500.015625	-187500.015625	-187500.015625	460.000000	435.000000	1019.000000	1608035259.404347
857	9863.667969	-1135.736816	-187500.015625	-187500.015625	-187500.015625	-187500.015625	-187500.015625	-187500.015625	460.000000	436.000000	1018.000000	1608035259.404348
858	9795.495117	-1168.057373	-187500.015625	-187500.015625	-187500.015625	-187500.015625	-187500.015625	-187500.015625	460.000000	435.000000	1018.000000	1608035259.404350
859	9744.689453	-1217.365356	-187500.015625	-187500.015625	-187500.015625	-187500.015625	-187500.015625	-187500.015625	460.000000	436.000000	1018.000000	1608035259.404352
860	9785.280273	-1212.693848	-187500.015625	-187500.015625	-187500.015625	-187500.015625	-187500.015625	-187500.015625	460.000000	435.000000	1019.000000	1608035259.404356
861	9861.991211	-1161.687134	-187500.015625	-187500.015625	-187500.015625	-187500.015625	-187500.015625	-187500.015625	460.000000	435.000000	1019.000000	1608035259.404370
862	9869.479492	-1131.467651	-187500.015625	-187500.015625	-187500.015625	-187500.015625	-187500.015625	-187500.015625	460.000000	435.000000	1019.000000	1608035259.404371
863	9798.132812	-1166.962158	-187500.015625	-187500.015625	-187500.015625	-187500.015625	-187500.015625	-187500.015625	460.000000	435.000000	1019.000000	1608035259.404373
864	9745.830078	-1214.124390	-187500.015625	-187500.015625	-187500.015625	-187500.015625	-187500.015625	-187500.015625	460.000000	435.000000	1019.000000	1608035259.404374
865	9785.124023	-1206.792969	-187500.015625	-187500.015625	-187500.015625	-187500.015625	-187500.015625	-187500.015625	460.000000	435.000000	1019.000000	1608035259.404376
866	9855.129883	-1166.269287	-187500.015625	-187500.015625	-187500.015625	-187500.015625	-187500.015625	-187500.015625	460.000000	435.000000	1018.000000	1608035259.404378
867	9863.757812	-1134.753296	-187500.015625	-187500.015625	-187500.015625	-187500.015625	-187500.015625	-187500.015625	460.000000	436.000000	1018.000000	1608035259.404379
868	9807.207031	-1149.192505	-187500.015625	-187500.015625	-187500.015625	-187500.015625	-187500.015625	-187500.015625	460.000000	435.000000	1017.000000	1608035259.404381
869	9758.279297	-1192.934937	-187500.015625	-187500.015625	-187500.015625	-187500.015625	-187500.015625	-187500.015625	460.000000	436.000000	1019.000000	1608035259.404382
870	9794.556641	-1194.097168	-187500.015625	-187500.015625	-187500.015625	-187500.015625	-187500.015625	-187500.015625	460.000000	436.000000	1018.000000	1608035259.404384
871	9866.752930	-1151.561890	-187500.015625	-187500.015625	-187500.015625	-187500.015625	-187500.015625	-187500.015625	460.000000	436.000000	1017.000000	1608035259.404386
872	9873.502930	-1129.031250	-187500.015625	-187500.015625	-187500.015625	-187500.015625	-187500.015625	-187500.015625	460.000000	435.000000	1019.000000	1608035259.404387
873	9803.608398	-1162.558838	-187500.015625	-187500.015625	-187500.015625	-187500.015625	-187500.015625	-187500.015625	460.000000	435.000000	1019.000000	1608035259.404389
874	9753.027344	-1201.897949	-187500.015625	-187500.015625	-187500.015625	-187500.015625	-187500.015625	-187500.015625	460.000000	435.000000	1019.000000	1608035259.404390
875	9787.224609	-1201.964966	-187500.015625	-187500.015625	-187500.015625	-187500.015625	-187500.015625	-187500.015625	460.000000	435.000000	1018.000000	1608035259.404392
876	9863.914062	-1153.148804	-187500.015625	-187500.015625	-187500.015625	-187500.015625	-187500.015625	-187500.015625	460.000000	435.000000	1018.000000	1608035259.404394
877	9870.708984	-1129.590088	-187500.015625	-187500.015625	-187500.015625	-187500.015625	-187500.015625	-187500.015625	460.000000	435.000000	1018.000000	1608035259.404395
878	9802.312500	-1162.648315	-187500.015625	-187500.015625	-187500.015625	-187500.015625	-187500.015625	-187500.015625	460.000000	435.000000	1019.000000	1608035259.404397
879	9753.742188	-1203.037842	-187500.015625	-187500.015625	-187500.015625	-187500.015625	-187500.015625	-187500.015625	460.000000	436.000000	1019.000000	1608035259.404398
880	9789.683594	-1202.523804	-187500.015625	-187500.015625	-187500.015625	-187500.015625	-187500.015625	-187500.015625	460.000000	435.000000	1018.000000	1608035259.404400
881	9860.918945	-1158.826172	-187500.015625	-187500.015625	-187500.015625	-187500.015625	-187500.015625	-187500.015625	460.000000	435.000000	1018.000000	1608035259.404402
882	9862.885742	-1140.251831	-187500.015625	-187500.015625	-187500.015625	-187500.015625	-187500.015625	-187500.015625	460.000000	436.000000	1018.000000	1608035259.404403
883	9794.220703	-1174.137085	-187500.015625	-187500.015625	-187500.015625	-187500.015625	-187500.015625	-187500.015625	460.000000	435.000000	1019.000000	1608035259.404405
884	9743.862305	-1214.213745	-187500.015625	-187500.015625	-187500.015625	-187500.015625	-187500.015625	-187500.015625	460.000000	436.000000	1019.000000	1608035259.404407
885	9776.965820	-1215.376099	-187500.015625	-187500.015625	-187500.015625	-187500.015625	-187500.015625	-187500.015625	460.000000	435.000000	1019.000000	1608035259.404409
886	9859.153320	-1164.615234	-187500.015625	-187500.015625	-187500.015625	-187500.015625	-187500.015625	-187500.015625	460.000000	435.000000	1018.000000	1608035259.404411
887	9873.458008	-1132.495850	-187500.015625	-187500.015625	-187500.015625	-187500.015625	-187500.015625	-187500.015625	460.000000	436.000000	1018.000000	1608035259.404413
888	9802.267578	-1161.821289	-187500.015625	-187500.015625	-187500.015625	-187500.015625	-187500.015625	-187500.015625	460.000000	435.000000	1018.000000	1608035259.404414
889	9746.992188	-1207.865845	-187500.015625	-187500.015625	-187500.015625	-187500.015625	-187500.015625	-187500.015625	460.000000	436.000000	1019.000000	1608035259.404416
890	9784.922852	-1208.938721	-187500.015625	-187500.015625	-187500.015625	-187500.015625	-187500.015625	-187500.015625	460.000000	435.000000	1019.000000	1608035259.404417
891	9864.562500	-1155.585205	-187500.015625	-187500.015625	-187500.015625	-187500.015625	-187500.015625	-187500.015625	460.000000	435.000000	1018.000000	1608035259.404419
892	9874.418945	-1125.700806	-187500.015625	-187500.015625	-187500.015625	-187500.015625	-187500.015625	-187500.015625	460.000000	436.000000	1019.000000	1608035259.404421
893	9810.291992	-1155.160522	-187500.015625	-187500.015625	-187500.015625	-187500.015625	-187500.015625	-187500.015625	460.000000	435.000000	1019.000000	1608035259.404423
894	9755.150391	-1201.719116	-187500.015625	-187500.015625	-187500.015625	-187500.015625	-187500.015625	-187500.015625	460.000000	435.000000	1018.000000	1608035259.404425
895	9789.773438	-1196.019409	-187500.015625	-187500.015625	-187500.015625	-187500.015625	-187500.015625	-187500.015625	460.000000	436.000000	1018.000000	1608035259.404426
896	9866.752930	-1144.565796	-187500.015625	-187500.015625	-187500.015625	-187500.015625	-187500.015625	-187500.015625	460.000000	436.000000	1018.000000	1608035259.404428
897	9876.520508	-1123.197510	-187500.015625	-187500.015625	-187500.015625	-187500.015625	-187500.015625	-187500.015625	460.000000	436.000000	1018.000000	1608035259.404430
898	9806.916992	-1156.479248	-187500.015625	-187500.015625	-187500.015625	-187500.015625	-187500.015625	-187500.015625	460.000000	435.000000	1019.000000	1608035259.404432
899	9753.027344	-1197.472290	-187500.015625	-187500.015625	-187500.015625	-187500.015625	-187500.015625	-187500.015625	460.000000	436.000000	1018.000000	1608035259.404433
900	9785.392578	-1199.282837	-187500.015625	-187500.015625	-187500.015625	-187500.015625	-187500.015625	-187500.015625	460.000000	436.000000	1019.000000	1608035259.404435
901	9854.235352	-1160.368408	-187500.015625	-187500.015625	-187500.015625	-187500.015625	-187500.015625	-187500.015625	460.000000	435.000000	1019.000000	1608035259.404437
902	9868.317383	-1134.261597	-187500.015625	-187500.015625	-187500.015625	-187500.015625	-187500.015625	-187500.015625	460.000000	436.000000	1018.000000	1608035259.404438
903	9801.552734	-1163.832886	-187500.015625	-187500.015625	-187500.015625	-187500.015625	-187500.015625	-187500.015625	460.000000	435.000000	1018.000000	1608035259.404440
904	9744.779297	-1211.218628	-187500.015625	-187500.015625	-187500.015625	-187500.015625	-187500.015625	-187500.015625	460.000000	435.000000	1019.000000	1608035259.404442
905	9772.584961	-1216.873657	-187500.015625	-187500.015625	-187500.015625	-187500.015625	-187500.015625	-187500.015625	460.000000	435.000000	1018.000000	1608035259.404444
906	9855.241211	-1164.257568	-187500.015625	-187500.015625	-187500.015625	-187500.015625	-187500.015625	-187500.015625	460.000000	435.000000	1018.000000	1608035259.404445
907	9879.380859	-1122.705688	-187500.015625	-187500.015625	-187500.015625	-187500.015625	-187500.015625	-187500.015625	460.000000	436.000000	1018.000000	1608035259.404447
908	9812.997070	-1150.511353	-187500.015625	-187500.015625	-187500.015625	-187500.015625	-187500.015625	-187500.015625	460.000000	435.000000	1018.000000	1608035259.404449
909	9751.194336	-1200.355713	-187500.015625	-187500.015625	-187500.015625	-187500.015625	-187500.015625	-187500.015625	460.000000	436.000000	1018.000000	1608035259.404451
910	9776.183594	-1207.977661	-187500.015625	-187500.015625	-187500.015625	-187500.015625	-187500.015625	-187500.015625	460.000000	435.000000	1018.000000	1608035259.404452
911	9855.286133	-1160.077881	-187500.015625	-187500.015625	-187500.015625	-187500.015625	-187500.015625	-187500.015625	460.000000	435.000000	1018.000000	1608035259.404454
912	9864.338867	-1137.010864	-187500.015625	-187500.015625	-187500.015625	-187500.015625	-187500.015625	-187500.015625	460.000000	436.000000	1018.000000	1608035259.404456
913	9802.021484	-1162.447144	-187500.015625	-187500.015625	-187500.015625	-187500.015625	-187500.015625	-187500.015625	460.000000	435.000000	1019.000000	1608035259.404457
914	9753.943359	-1199.148682	-187500.015625	-187500.015625	-187500.015625	-187500.015625	-187500.015625	-187500.015625	460.000000	435.000000	1018.000000	1608035259.404459
915	9785.415039	-1202.143799	-187500.015625	-187500.015625	-187500.015625	-187500.015625	-187500.015625	-187500.015625	460.000000	435.000000	1019.000000	1608035259.404461
916	9859.465820	-1159.496704	-187500.015625	-187500.015625	-187500.015625	-187500.015625	-187500.015625	-187500.015625	460.000000	435.000000	1018.000000	1608035259.404462
917	9872.899414	-1132.138184	-187500.015625	-187500.015625	-187500.015625	-187500.015625	-187500.015625	-187500.015625	460.000000	436.000000	1018.000000	1608035259.404464
918	9806.291016	-1164.347046	-187500.015625	-187500.015625	-187500.015625	-187500.015625	-187500.015625	-187500.015625	460.000000	436.000000	1019.000000	1608035259.404466
919	9741.538086	-1219.689941	-187500.015625	-187500.015625	-187500.015625	-187500.015625	-187500.015625	-187500.015625	460.000000	436.000000	1019.000000	1608035259.404467
920	9774.954102	-1217.857056	-187500.015625	-187500.015625	-187500.015625	-187500.015625	-187500.015625	-187500.015625	460.000000	436.000000	1018.000000	1608035259.404469
921	9856.671875	-1162.491821	-187500.015625	-187500.015625	-187500.015625	-187500.015625	-187500.015625	-187500.015625	460.000000	436.000000	1018.000000	1608035259.404470
922	9872.519531	-1130.752319	-187500.015625	-187500.015625	-187500.015625	-187500.015625	-187500.015625	-187500.015625	460.000000	436.000000	1019.000000	1608035259.404472
923	9807.005859	-1156.635620	-187500.015625	-187500.015625	-187500.015625	-187500.015625	-187500.015625	-187500.015625	460.000000	435.000000	1019.000000	1608035259.404474
924	9750.568359	-1200.981567	-187500.015625	-187500.015625	-187500.015625	-187500.015625	-187500.015625	-187500.015625	460.000000	436.000000	1019.000000	1608035259.404475
925	9776.608398	-1209.184570	-187500.015625	-187500.015625	-187500.015625	-187500.015625	-187500.015625	-187500.015625	460.000000	435.000000	1019.000000	1608035259.404477
926	9857.878906	-1160.927246	-187500.015625	-187500.015625	-187500.015625	-187500.015625	-187500.015625	-187500.015625	460.000000	435.000000	1018.000000	1608035259.404479
927	9869.949219	-1135.155640	-187500.015625	-187500.015625	-187500.015625	-187500.015625	-187500.015625	-187500.015625	460.000000	436.000000	1017.000000	1608035259.404480
928	9804.167969	-1164.727051	-187500.015625	-187500.015625	-187500.015625	-187500.015625	-187500.015625	-187500.015625	460.000000	435.000000	1018.000000	1608035259.404482
929	9755.172852	-1204.021362	-187500.015625	-187500.015625	-187500.015625	-187500.015625	-187500.015625	-187500.015625	460.000000	436.000000	1018.000000	1608035259.404483
930	9780.318359	-1214.526733	-187500.015625	-187500.015625	-187500.015625	-187500.015625	-187500.015625	-187500.015625	460.000000	435.000000	1018.000000	1608035259.404485
931	9854.391602	-1171.656006	-187500.015625	-187500.015625	-187500.015625	-187500.015625	-187500.015625	-187500.015625	460.000000	436.000000	1017.000000	1608035259.404488
932	9870.105469	-1143.693970	-187500.015625	-187500.015625	-187500.015625	-187500.015625	-187500.015625	-187500.015625	460.000000	436.000000	1018.000000	1608035259.404490
933	9807.005859	-1166.224609	-187500.015625	-187500.015625	-187500.015625	-187500.015625	-187500.015625	-187500.015625	460.000000	435.000000	1019.000000	1608035259.404491
934	9750.233398	-1206.815308	-187500.015625	-187500.015625	-187500.015625	-187500.015625	-187500.015625	-187500.015625	460.000000	436.000000	1019.000000	1608035259.404493
935	9775.870117	-1209.631714	-187500.015625	-187500.015625	-187500.015625	-187500.015625	-187500.015625	-187500.015625	460.000000	435.000000	1019.000000	1608035259.404494
936	9853.945312	-1163.475342	-187500.015625	-187500.015625	-187500.015625	-187500.015625	-187500.015625	-187500.015625	460.000000	435.000000	1018.000000	1608035259.404496
937	9872.273438	-1132.697021	-187500.015625	-187500.015625	-187500.015625	-187500.015625	-187500.015625	-187500.015625	460.000000	436.000000	1018.000000	1608035259.404498
938	9807.498047	-1157.261475	-187500.015625	-187500.015625	-187500.015625	-187500.015625	-187500.015625	-187500.015625	460.000000	435.000000	1018.000000	1608035259.404499
939	9745.941406	-1206.077759	-187500.015625	-187500.015625	-187500.015625	-187500.015625	-187500.015625	-187500.015625	460.000000	436.000000	1019.000000	1608035259.404501
940	9774.126953	-1212.045654	-187500.015625	-187500.015625	-187500.015625	-187500.015625	-187500.015625	-187500.015625	460.000000	435.000000	1019.000000	1608035259.404503
941	9851.217773	-1167.878662	-187500.015625	-187500.015625	-187500.015625	-187500.015625	-187500.015625	-187500.015625	460.000000	435.000000	1018.000000	1608035259.404504
942	9868.496094	-1139.357788	-187500.015625	-187500.015625	-187500.015625	-187500.015625	-187500.015625	-187500.015625	460.000000	436.000000	1018.000000	1608035259.404506
943	9809.889648	-1162.536499	-187500.015625	-187500.015625	-187500.015625	-187500.015625	-187500.015625	-187500.015625	460.000000	436.000000	1018.000000	1608035259.404508
944	9747.550781	-1214.213745	-187500.015625	-187500.015625	-187500.015625	-187500.015625	-187500.015625	-187500.015625	460.000000	436.000000	1018.000000	1608035259.404509
945	9773.031250	-1220.896973	-187500.015625	-187500.015625	-187500.015625	-187500.015625	-187500.015625	-187500.015625	460.000000	436.000000	1018.000000	1608035259.404511
946	9850.749023	-1174.226440	-187500.015625	-187500.015625	-187500.015625	-187500.015625	-187500.015625	-187500.015625	460.000000	435.000000	1019.000000	1608035259.404512
947	9867.176758	-1147.314941	-187500.015625	-187500.015625	-187500.015625	-187500.015625	-187500.015625	-187500.015625	460.000000	436.000000	1019.000000	1608035259.404514
948	9801.664062	-1172.706543	-187500.015625	-187500.015625	-187500.015625	-187500.015625	-187500.015625	-187500.015625	460.000000	435.000000	1018.000000	1608035259.404516
949	9741.336914	-1214.459595	-187500.015625	-187500.015625	-187500.015625	-187500.015625	-187500.015625	-187500.015625	460.000000	436.000000	1018.000000	1608035259.404517
950	9765.275391	-1218.929932	-187500.015625	-187500.015625	-187500.015625	-187500.015625	-187500.015625	-187500.015625	460.000000	436.000000	1018.000000	1608035259.404519
951	9842.791016	-1171.834839	-187500.015625	-187500.015625	-187500.015625	-187500.015625	-187500.015625	-187500.015625	460.000000	435.000000	1019.000000	1608035259.404521
952	9858.482422	-1146.890259	-187500.015625	-187500.015625	-187500.015625	-187500.015625	-187500.015625	-187500.015625	460.000000	436.000000	1019.000000	1608035259.404522
953	9794.019531	-1169.644409	-187500.015625	-187500.015625	-187500.015625	-187500.015625	-187500.015625	-187500.015625	460.000000	435.000000	1019.000000	1608035259.404524
954	9738.095703	-1209.698730	-187500.015625	-187500.015625	-187500.015625	-187500.015625	-187500.015625	-187500.015625	460.000000	436.000000	1019.000000	1608035259.404527
955	9761.855469	-1217.723022	-187500.015625	-187500.015625	-187500.015625	-187500.015625	-187500.015625	-187500.015625	460.000000	436.000000	1019.000000	1608035259.404529
956	9839.259766	-1174.114746	-187500.015625	-187500.015625	-187500.015625	-187500.015625	-187500.015625	-187500.015625	460.000000	435.000000	1019.000000	1608035259.404531
957	9860.001953	-1144.543335	-187500.015625	-187500.015625	-187500.015625	-187500.015625	-187500.015625	-187500.015625	460.000000	436.000000	1018.000000	1608035259.404532
958	9799.004883	-1168.571533	-187500.015625	-187500.015625	-187500.015625	-187500.015625	-187500.015625	-187500.015625	460.000000	436.000000	1018.000000	1608035259.404534
959	9737.268555	-1215.912476	-187500.015625	-187500.015625	-187500.015625	-187500.015625	-187500.015625	-187500.015625	460.000000	436.000000	1019.000000	1608035259.404535
960	9755.664062	-1229.412964	-187500.015625	-187500.015625	-187500.015625	-187500.015625	-187500.015625	-187500.015625	460.000000	436.000000	1017.000000	1608035259.404537
961	9831.191406	-1190.252686	-187500.015625	-187500.015625	-187500.015625	-187500.015625	-187500.015625	-187500.015625	460.000000	435.000000	1018.000000	1608035259.884578
962	9851.330078	-1159.832031	-187500.015625	-187500.015625	-187500.015625	-187500.015625	-187500.015625	-187500.015625	460.000000	436.000000	1019.000000	1608035259.884724
963	9791.874023	-1179.322754	-187500.015625	-187500.015625	-187500.015625	-187500.015625	-187500.015625	-187500.015625	460.000000	435.000000	1019.000000	1608035259.884726
964	9729.915039	-1221.612183	-187500.015625	-187500.015625	-187500.015625	-187500.015625	-187500.015625	-187500.015625	460.000000	436.000000	1018.000000	1608035259.884727
965	9748.645508	-1233.056274	-187500.015625	-187500.015625	-187500.015625	-187500.015625	-187500.015625	-187500.015625	460.000000	435.000000	1019.000000	1608035259.884729
966	9827.704102	-1189.336304	-187500.015625	-187500.015625	-187500.015625	-187500.015625	-187500.015625	-187500.015625	460.000000	435.000000	1018.000000	1608035259.884731
967	9859.845703	-1145.661011	-187500.015625	-187500.015625	-187500.015625	-187500.015625	-187500.015625	-187500.015625	460.000000	436.000000	1018.000000	1608035259.884732
968	9804.033203	-1165.129395	-187500.015625	-187500.015625	-187500.015625	-187500.015625	-187500.015625	-187500.015625	460.000000	435.000000	1018.000000	1608035259.884734
969	9742.476562	-1212.380981	-187500.015625	-187500.015625	-187500.015625	-187500.015625	-187500.015625	-187500.015625	460.000000	436.000000	1019.000000	1608035259.884735
970	9767.689453	-1216.180664	-187500.015625	-187500.015625	-187500.015625	-187500.015625	-187500.015625	-187500.015625	460.000000	436.000000	1018.000000	1608035259.884737
971	9843.819336	-1174.494751	-187500.015625	-187500.015625	-187500.015625	-187500.015625	-187500.015625	-187500.015625	460.000000	435.000000	1019.000000	1608035259.884738
972	9871.267578	-1139.089600	-187500.015625	-187500.015625	-187500.015625	-187500.015625	-187500.015625	-187500.015625	460.000000	436.000000	1018.000000	1608035259.884740
973	9817.355469	-1157.194458	-187500.015625	-187500.015625	-187500.015625	-187500.015625	-187500.015625	-187500.015625	460.000000	435.000000	1019.000000	1608035259.884742
974	9757.609375	-1202.456787	-187500.015625	-187500.015625	-187500.015625	-187500.015625	-187500.015625	-187500.015625	460.000000	436.000000	1019.000000	1608035259.884743
975	9772.427734	-1216.314819	-187500.015625	-187500.015625	-187500.015625	-187500.015625	-187500.015625	-187500.015625	460.000000	436.000000	1018.000000	1608035259.884745
976	9840.511719	-1180.194458	-187500.015625	-187500.015625	-187500.015625	-187500.015625	-187500.015625	-187500.015625	460.000000	435.000000	1018.000000	1608035259.884746
977	9857.901367	-1153.260620	-187500.015625	-187500.015625	-187500.015625	-187500.015625	-187500.015625	-187500.015625	460.000000	436.000000	1018.000000	1608035259.884748
978	9796.277344	-1178.115723	-187500.015625	-187500.015625	-187500.015625	-187500.015625	-187500.015625	-187500.015625	459.000000	436.000000	1018.000000	1608035259.884753
979	9739.079102	-1211.643311	-187500.015625	-187500.015625	-187500.015625	-187500.015625	-187500.015625	-187500.015625	460.000000	436.000000	1019.000000	1608035259.884755
980	9758.749023	-1218.751221	-187500.015625	-187500.015625	-187500.015625	-187500.015625	-187500.015625	-187500.015625	460.000000	436.000000	1019.000000	1608035259.884756
981	9834.006836	-1186.162354	-187500.015625	-187500.015625	-187500.015625	-187500.015625	-187500.015625	-187500.015625	460.000000	435.000000	1018.000000	1608035259.884758
982	9857.208008	-1157.842651	-187500.015625	-187500.015625	-187500.015625	-187500.015625	-187500.015625	-187500.015625	460.000000	435.000000	1019.000000	1608035259.884759
983	9810.895508	-1163.631714	-187500.015625	-187500.015625	-187500.015625	-187500.015625	-187500.015625	-187500.015625	460.000000	435.000000	1018.000000	1608035259.884761
984	9750.478516	-1207.016479	-187500.015625	-187500.015625	-187500.015625	-187500.015625	-187500.015625	-187500.015625	460.000000	436.000000	1018.000000	1608035259.884763
985	9758.615234	-1229.994141	-187500.015625	-187500.015625	-187500.015625	-187500.015625	-187500.015625	-187500.015625	460.000000	436.000000	1018.000000	1608035259.884764
986	9830.364258	-1192.040894	-187500.015625	-187500.015625	-187500.015625	-187500.015625	-187500.015625	-187500.015625	460.000000	435.000000	1018.000000	1608035259.884766
987	9861.387695	-1145.258667	-187500.015625	-187500.015625	-187500.015625	-187500.015625	-187500.015625	-187500.015625	460.000000	437.000000	1019.000000	1608035259.884767
988	9809.800781	-1157.239136	-187500.015625	-187500.015625	-187500.015625	-187500.015625	-187500.015625	-187500.015625	460.000000	436.000000	1019.000000	1608035259.884769
989	9741.716797	-1207.910522	-187500.015625	-187500.015625	-187500.015625	-187500.015625	-187500.015625	-187500.015625	460.000000	436.000000	1018.000000	1608035259.884770
990	9749.137695	-1234.129150	-187500.015625	-187500.015625	-187500.015625	-187500.015625	-187500.015625	-187500.015625	460.000000	436.000000	1018.000000	1608035259.884772
991	9823.434570	-1191.124390	-187500.015625	-187500.015625	-187500.015625	-187500.015625	-187500.015625	-187500.015625	460.000000	435.000000	1018.000000	1608035259.884773
992	9857.745117	-1145.370361	-187500.015625	-187500.015625	-187500.015625	-187500.015625	-187500.015625	-187500.015625	460.000000	436.000000	1019.000000	1608035259.884775
993	9804.570312	-1162.402466	-187500.015625	-187500.015625	-187500.015625	-187500.015625	-187500.015625	-187500.015625	460.000000	436.000000	1018.000000	1608035259.884777
994	9741.694336	-1208.603516	-187500.015625	-187500.015625	-187500.015625	-187500.015625	-187500.015625	-187500.015625	460.000000	436.000000	1017.000000	1608035259.884778
995	9750.948242	-1225.031982	-187500.015625	-187500.015625	-187500.015625	-187500.015625	-187500.015625	-187500.015625	460.000000	436.000000	1017.000000	1608035259.884780
996	9827.480469	-1186.184692	-187500.015625	-187500.015625	-187500.015625	-187500.015625	-187500.015625	-187500.015625	460.000000	436.000000	1018.000000	1608035259.884782
997	9855.308594	-1153.774658	-187500.015625	-187500.015625	-187500.015625	-187500.015625	-187500.015625	-187500.015625	460.000000	436.000000	1019.000000	1608035259.884783
998	9802.222656	-1168.705566	-187500.015625	-187500.015625	-187500.015625	-187500.015625	-187500.015625	-187500.015625	460.000000	436.000000	1018.000000	1608035259.884784
999	9737.403320	-1212.671509	-187500.015625	-187500.015625	-187500.015625	-187500.015625	-187500.015625	-187500.015625	460.000000	436.000000	1018.000000	1608035259.884786
1000	9752.535156	-1224.562622	-187500.015625	-187500.015625	-187500.015625	-187500.015625	-187500.015625	-187500.015625	460.000000	436.000000	1018.000000	1608035259.884788
1001	9832.621094	-1183.435425	-187500.015625	-187500.015625	-187500.015625	-187500.015625	-187500.015625	-187500.015625	460.000000	435.000000	1017.000000	1608035259.884790
1002	9863.355469	-1148.700806	-187500.015625	-187500.015625	-187500.015625	-187500.015625	-187500.015625	-187500.015625	459.000000	436.000000	1018.000000	1608035259.884792
1003	9805.106445	-1174.450073	-187500.015625	-187500.015625	-187500.015625	-187500.015625	-187500.015625	-187500.015625	460.000000	436.000000	1018.000000	1608035259.884793
1004	9740.867188	-1221.098145	-187500.015625	-187500.015625	-187500.015625	-187500.015625	-187500.015625	-187500.015625	460.000000	436.000000	1019.000000	1608035259.884795
1005	9758.414062	-1224.920288	-187500.015625	-187500.015625	-187500.015625	-187500.015625	-187500.015625	-187500.015625	460.000000	436.000000	1019.000000	1608035259.884796
1006	9835.236328	-1183.882446	-187500.015625	-187500.015625	-187500.015625	-187500.015625	-187500.015625	-187500.015625	460.000000	435.000000	1018.000000	1608035259.884798
1007	9861.924805	-1151.941772	-187500.015625	-187500.015625	-187500.015625	-187500.015625	-187500.015625	-187500.015625	460.000000	436.000000	1018.000000	1608035259.884800
1008	9815.343750	-1166.693970	-187500.015625	-187500.015625	-187500.015625	-187500.015625	-187500.015625	-187500.015625	460.000000	435.000000	1019.000000	1608035259.884802
1009	9748.109375	-1216.471313	-187500.015625	-187500.015625	-187500.015625	-187500.015625	-187500.015625	-187500.015625	460.000000	436.000000	1018.000000	1608035259.884803
1010	9756.491211	-1234.531494	-187500.015625	-187500.015625	-187500.015625	-187500.015625	-187500.015625	-187500.015625	460.000000	436.000000	1018.000000	1608035259.884804
1011	9830.990234	-1191.794922	-187500.015625	-187500.015625	-187500.015625	-187500.015625	-187500.015625	-187500.015625	460.000000	435.000000	1017.000000	1608035259.884806
1012	9860.203125	-1152.858276	-187500.015625	-187500.015625	-187500.015625	-187500.015625	-187500.015625	-187500.015625	460.000000	436.000000	1018.000000	1608035259.884808
1013	9809.778320	-1165.151733	-187500.015625	-187500.015625	-187500.015625	-187500.015625	-187500.015625	-187500.015625	460.000000	436.000000	1018.000000	1608035259.884809
1014	9737.626953	-1220.092285	-187500.015625	-187500.015625	-187500.015625	-187500.015625	-187500.015625	-187500.015625	460.000000	436.000000	1017.000000	1608035259.884811
1015	9743.326172	-1237.616089	-187500.015625	-187500.015625	-187500.015625	-187500.015625	-187500.015625	-187500.015625	460.000000	436.000000	1018.000000	1608035259.884812
1016	9828.330078	-1188.531616	-187500.015625	-187500.015625	-187500.015625	-187500.015625	-187500.015625	-187500.015625	460.000000	435.000000	1019.000000	1608035259.884814
1017	9861.186523	-1152.746460	-187500.015625	-187500.015625	-187500.015625	-187500.015625	-187500.015625	-187500.015625	460.000000	436.000000	1018.000000	1608035259.884818
1018	9814.941406	-1165.218750	-187500.015625	-187500.015625	-187500.015625	-187500.015625	-187500.015625	-187500.015625	460.000000	435.000000	1019.000000	1608035259.884819
1019	9746.589844	-1216.270142	-187500.015625	-187500.015625	-187500.015625	-187500.015625	-187500.015625	-187500.015625	460.000000	435.000000	1018.000000	1608035259.884821
1020	9754.748047	-1233.950317	-187500.015625	-187500.015625	-187500.015625	-187500.015625	-187500.015625	-187500.015625	460.000000	436.000000	1018.000000	1608035259.884822
1021	9831.257812	-1189.000977	-187500.015625	-187500.015625	-187500.015625	-187500.015625	-187500.015625	-187500.015625	460.000000	435.000000	1019.000000	1608035259.884824
1022	9856.895508	-1157.932129	-187500.015625	-187500.015625	-187500.015625	-187500.015625	-187500.015625	-187500.015625	460.000000	436.000000	1018.000000	1608035259.884825
1023	9801.374023	-1175.500610	-187500.015625	-187500.015625	-187500.015625	-187500.015625	-187500.015625	-187500.015625	460.000000	436.000000	1018.000000	1608035259.884827
1024	9736.486328	-1217.588867	-187500.015625	-187500.015625	-187500.015625	-187500.015625	-187500.015625	-187500.015625	460.000000	436.000000	1018.000000	1608035259.884830
1025	9751.461914	-1225.724976	-187500.015625	-187500.015625	-187500.015625	-187500.015625	-187500.015625	-187500.015625	460.000000	436.000000	1019.000000	1608035259.884831
1026	9825.111328	-1187.704590	-187500.015625	-187500.015625	-187500.015625	-187500.015625	-187500.015625	-187500.015625	460.000000	435.000000	1019.000000	1608035259.884833
1027	9860.874023	-1148.007935	-187500.015625	-187500.015625	-187500.015625	-187500.015625	-187500.015625	-187500.015625	460.000000	436.000000	1019.000000	1608035259.884834
1028	9811.476562	-1162.111816	-187500.015625	-187500.015625	-187500.015625	-187500.015625	-187500.015625	-187500.015625	460.000000	436.000000	1019.000000	1608035259.884836
1029	9744.913086	-1206.860107	-187500.015625	-187500.015625	-187500.015625	-187500.015625	-187500.015625	-187500.015625	460.000000	435.000000	1019.000000	1608035259.884837
1030	9751.529297	-1226.909546	-187500.015625	-187500.015625	-187500.015625	-187500.015625	-187500.015625	-187500.015625	460.000000	436.000000	1018.000000	1608035259.884839
1031	9827.279297	-1187.749268	-187500.015625	-187500.015625	-187500.015625	-187500.015625	-187500.015625	-187500.015625	460.000000	435.000000	1018.000000	1608035259.884840
1032	9863.019531	-1148.477295	-187500.015625	-187500.015625	-187500.015625	-187500.015625	-187500.015625	-187500.015625	460.000000	436.000000	1018.000000	1608035259.884842
1033	9813.399414	-1163.721191	-187500.015625	-187500.015625	-187500.015625	-187500.015625	-187500.015625	-187500.015625	460.000000	436.000000	1019.000000	1608035259.884844
1034	9745.785156	-1208.737549	-187500.015625	-187500.015625	-187500.015625	-187500.015625	-187500.015625	-187500.015625	460.000000	436.000000	1018.000000	1608035259.884845
1035	9750.254883	-1225.434326	-187500.015625	-187500.015625	-187500.015625	-187500.015625	-187500.015625	-187500.015625	460.000000	436.000000	1018.000000	1608035259.884847
1036	9824.284180	-1187.257568	-187500.015625	-187500.015625	-187500.015625	-187500.015625	-187500.015625	-187500.015625	460.000000	435.000000	1019.000000	1608035259.884848
1037	9857.923828	-1154.713379	-187500.015625	-187500.015625	-187500.015625	-187500.015625	-187500.015625	-187500.015625	460.000000	436.000000	1019.000000	1608035259.884850
1038	9810.583008	-1165.039917	-187500.015625	-187500.015625	-187500.015625	-187500.015625	-187500.015625	-187500.015625	460.000000	435.000000	1019.000000	1608035259.884852
1039	9747.885742	-1201.786255	-187500.015625	-187500.015625	-187500.015625	-187500.015625	-187500.015625	-187500.015625	460.000000	436.000000	1019.000000	1608035259.884853
1040	9756.714844	-1215.755981	-187500.015625	-187500.015625	-187500.015625	-187500.015625	-187500.015625	-187500.015625	460.000000	435.000000	1019.000000	1608035259.884855
1041	9830.565430	-1182.653076	-187500.015625	-187500.015625	-187500.015625	-187500.015625	-187500.015625	-187500.015625	460.000000	435.000000	1018.000000	1608035259.884856
1042	9864.382812	-1149.594849	-187500.015625	-187500.015625	-187500.015625	-187500.015625	-187500.015625	-187500.015625	460.000000	437.000000	1018.000000	1608035259.884858
1043	9809.084961	-1173.600708	-187500.015625	-187500.015625	-187500.015625	-187500.015625	-187500.015625	-187500.015625	460.000000	436.000000	1018.000000	1608035259.884859
1044	9744.980469	-1216.180664	-187500.015625	-187500.015625	-187500.015625	-187500.015625	-187500.015625	-187500.015625	460.000000	436.000000	1019.000000	1608035259.884861
1045	9756.290039	-1227.781250	-187500.015625	-187500.015625	-187500.015625	-187500.015625	-187500.015625	-187500.015625	460.000000	436.000000	1018.000000	1608035259.884862
1046	9835.974609	-1182.317871	-187500.015625	-187500.015625	-187500.015625	-187500.015625	-187500.015625	-187500.015625	460.000000	435.000000	1018.000000	1608035259.884864
1047	9876.609375	-1138.866089	-187500.015625	-187500.015625	-187500.015625	-187500.015625	-187500.015625	-187500.015625	460.000000	436.000000	1019.000000	1608035259.884867
1048	9829.089844	-1152.031250	-187500.015625	-187500.015625	-187500.015625	-187500.015625	-187500.015625	-187500.015625	460.000000	435.000000	1018.000000	1608035259.884869
1049	9757.072266	-1201.942627	-187500.015625	-187500.015625	-187500.015625	-187500.015625	-187500.015625	-187500.015625	460.000000	436.000000	1018.000000	1608035259.884870
1050	9753.988281	-1224.294434	-187500.015625	-187500.015625	-187500.015625	-187500.015625	-187500.015625	-187500.015625	460.000000	436.000000	1019.000000	1608035259.884872
1051	9828.240234	-1184.530640	-187500.015625	-187500.015625	-187500.015625	-187500.015625	-187500.015625	-187500.015625	460.000000	435.000000	1019.000000	1608035259.884874
1052	9867.736328	-1144.811646	-187500.015625	-187500.015625	-187500.015625	-187500.015625	-187500.015625	-187500.015625	460.000000	436.000000	1018.000000	1608035259.884875
1053	9824.955078	-1152.098267	-187500.015625	-187500.015625	-187500.015625	-187500.015625	-187500.015625	-187500.015625	460.000000	435.000000	1018.000000	1608035259.884877
1054	9761.610352	-1192.621948	-187500.015625	-187500.015625	-187500.015625	-187500.015625	-187500.015625	-187500.015625	460.000000	436.000000	1018.000000	1608035259.884878
1055	9766.013672	-1212.671509	-187500.015625	-187500.015625	-187500.015625	-187500.015625	-187500.015625	-187500.015625	460.000000	436.000000	1019.000000	1608035259.884880
1056	9835.303711	-1183.569580	-187500.015625	-187500.015625	-187500.015625	-187500.015625	-187500.015625	-187500.015625	460.000000	436.000000	1018.000000	1608035259.884881
1057	9869.144531	-1150.109009	-187500.015625	-187500.015625	-187500.015625	-187500.015625	-187500.015625	-187500.015625	460.000000	436.000000	1018.000000	1608035259.884883
1058	9821.915039	-1161.083618	-187500.015625	-187500.015625	-187500.015625	-187500.015625	-187500.015625	-187500.015625	460.000000	435.000000	1018.000000	1608035259.884885
1059	9753.048828	-1205.518921	-187500.015625	-187500.015625	-187500.015625	-187500.015625	-187500.015625	-187500.015625	460.000000	436.000000	1018.000000	1608035259.884886
1060	9754.635742	-1227.423706	-187500.015625	-187500.015625	-187500.015625	-187500.015625	-187500.015625	-187500.015625	460.000000	436.000000	1018.000000	1608035259.884888
1061	9826.720703	-1194.633667	-187500.015625	-187500.015625	-187500.015625	-187500.015625	-187500.015625	-187500.015625	460.000000	436.000000	1019.000000	1608035259.884889
1062	9867.557617	-1149.013794	-187500.015625	-187500.015625	-187500.015625	-187500.015625	-187500.015625	-187500.015625	460.000000	436.000000	1018.000000	1608035259.884891
1063	9823.994141	-1155.205200	-187500.015625	-187500.015625	-187500.015625	-187500.015625	-187500.015625	-187500.015625	460.000000	436.000000	1017.000000	1608035259.884892
1064	9751.752930	-1205.161255	-187500.015625	-187500.015625	-187500.015625	-187500.015625	-187500.015625	-187500.015625	460.000000	435.000000	1018.000000	1608035259.884894
1065	9753.183594	-1227.468384	-187500.015625	-187500.015625	-187500.015625	-187500.015625	-187500.015625	-187500.015625	460.000000	436.000000	1018.000000	1608035259.884896
1066	9824.127930	-1196.622925	-187500.015625	-187500.015625	-187500.015625	-187500.015625	-187500.015625	-187500.015625	460.000000	435.000000	1018.000000	1608035259.884898
1067	9861.656250	-1160.346069	-187500.015625	-187500.015625	-187500.015625	-187500.015625	-187500.015625	-187500.015625	460.000000	436.000000	1018.000000	1608035259.884899
1068	9820.819336	-1161.441284	-187500.015625	-187500.015625	-187500.015625	-187500.015625	-187500.015625	-187500.015625	460.000000	435.000000	1018.000000	1608035259.884901
1069	9752.602539	-1206.010620	-187500.015625	-187500.015625	-187500.015625	-187500.015625	-187500.015625	-187500.015625	460.000000	436.000000	1019.000000	1608035259.884903
1070	9756.513672	-1224.741455	-187500.015625	-187500.015625	-187500.015625	-187500.015625	-187500.015625	-187500.015625	460.000000	436.000000	1018.000000	1608035259.884904
1071	9828.106445	-1193.225464	-187500.015625	-187500.015625	-187500.015625	-187500.015625	-187500.015625	-187500.015625	460.000000	435.000000	1018.000000	1608035259.884907
1072	9864.763672	-1158.736694	-187500.015625	-187500.015625	-187500.015625	-187500.015625	-187500.015625	-187500.015625	460.000000	436.000000	1018.000000	1608035259.884908
1073	9826.072266	-1156.903931	-187500.015625	-187500.015625	-187500.015625	-187500.015625	-187500.015625	-187500.015625	459.000000	436.000000	1018.000000	1608035259.884910
1074	9760.760742	-1189.202148	-187500.015625	-187500.015625	-187500.015625	-187500.015625	-187500.015625	-187500.015625	460.000000	436.000000	1018.000000	1608035259.884911
1075	9755.530273	-1215.241943	-187500.015625	-187500.015625	-187500.015625	-187500.015625	-187500.015625	-187500.015625	460.000000	436.000000	1019.000000	1608035259.884913
1076	9831.302734	-1177.802734	-187500.015625	-187500.015625	-187500.015625	-187500.015625	-187500.015625	-187500.015625	460.000000	436.000000	1018.000000	1608035259.884914
1077	9870.105469	-1136.809692	-187500.015625	-187500.015625	-187500.015625	-187500.015625	-187500.015625	-187500.015625	460.000000	436.000000	1019.000000	1608035259.884916
1078	9820.775391	-1152.478271	-187500.015625	-187500.015625	-187500.015625	-187500.015625	-187500.015625	-187500.015625	460.000000	435.000000	1019.000000	1608035259.884917
1079	9751.931641	-1199.819214	-187500.015625	-187500.015625	-187500.015625	-187500.015625	-187500.015625	-187500.015625	460.000000	435.000000	1018.000000	1608035259.884919
1080	9757.117188	-1219.600586	-187500.015625	-187500.015625	-187500.015625	-187500.015625	-187500.015625	-187500.015625	460.000000	436.000000	1018.000000	1608035259.884921
1081	9826.921875	-1190.811523	-187500.015625	-187500.015625	-187500.015625	-187500.015625	-187500.015625	-187500.015625	460.000000	436.000000	1018.000000	1608035259.884923
1082	9868.294922	-1152.522949	-187500.015625	-187500.015625	-187500.015625	-187500.015625	-187500.015625	-187500.015625	460.000000	436.000000	1018.000000	1608035260.363961
1083	9832.710938	-1150.332520	-187500.015625	-187500.015625	-187500.015625	-187500.015625	-187500.015625	-187500.015625	459.000000	436.000000	1017.000000	1608035260.364136
1084	9762.996094	-1193.963135	-187500.015625	-187500.015625	-187500.015625	-187500.015625	-187500.015625	-187500.015625	460.000000	436.000000	1018.000000	1608035260.364138
1085	9761.744141	-1216.359497	-187500.015625	-187500.015625	-187500.015625	-187500.015625	-187500.015625	-187500.015625	460.000000	436.000000	1018.000000	1608035260.364139
1086	9833.158203	-1183.994263	-187500.015625	-187500.015625	-187500.015625	-187500.015625	-187500.015625	-187500.015625	460.000000	435.000000	1019.000000	1608035260.364141
1087	9875.089844	-1143.984619	-187500.015625	-187500.015625	-187500.015625	-187500.015625	-187500.015625	-187500.015625	460.000000	436.000000	1019.000000	1608035260.364143
1088	9833.493164	-1149.483154	-187500.015625	-187500.015625	-187500.015625	-187500.015625	-187500.015625	-187500.015625	460.000000	435.000000	1019.000000	1608035260.364144
1089	9766.236328	-1186.967041	-187500.015625	-187500.015625	-187500.015625	-187500.015625	-187500.015625	-187500.015625	460.000000	435.000000	1019.000000	1608035260.364146
1090	9761.163086	-1211.397461	-187500.015625	-187500.015625	-187500.015625	-187500.015625	-187500.015625	-187500.015625	460.000000	436.000000	1018.000000	1608035260.364147
1091	9827.860352	-1184.463623	-187500.015625	-187500.015625	-187500.015625	-187500.015625	-187500.015625	-187500.015625	460.000000	435.000000	1018.000000	1608035260.364149
1092	9869.926758	-1146.666748	-187500.015625	-187500.015625	-187500.015625	-187500.015625	-187500.015625	-187500.015625	460.000000	436.000000	1018.000000	1608035260.364151
1093	9829.916992	-1157.641479	-187500.015625	-187500.015625	-187500.015625	-187500.015625	-187500.015625	-187500.015625	460.000000	436.000000	1018.000000	1608035260.364152
1094	9756.827148	-1209.184570	-187500.015625	-187500.015625	-187500.015625	-187500.015625	-187500.015625	-187500.015625	460.000000	436.000000	1019.000000	1608035260.364156
1095	9755.887695	-1225.099121	-187500.015625	-187500.015625	-187500.015625	-187500.015625	-187500.015625	-187500.015625	460.000000	436.000000	1019.000000	1608035260.364158
1096	9823.725586	-1192.040894	-187500.015625	-187500.015625	-187500.015625	-187500.015625	-187500.015625	-187500.015625	460.000000	435.000000	1019.000000	1608035260.364160
1097	9875.089844	-1144.409302	-187500.015625	-187500.015625	-187500.015625	-187500.015625	-187500.015625	-187500.015625	460.000000	436.000000	1019.000000	1608035260.364161
1098	9831.682617	-1152.120605	-187500.015625	-187500.015625	-187500.015625	-187500.015625	-187500.015625	-187500.015625	460.000000	436.000000	1019.000000	1608035260.364163
1099	9757.720703	-1198.947510	-187500.015625	-187500.015625	-187500.015625	-187500.015625	-187500.015625	-187500.015625	460.000000	435.000000	1018.000000	1608035260.364164
1100	9748.936523	-1224.517944	-187500.015625	-187500.015625	-187500.015625	-187500.015625	-187500.015625	-187500.015625	460.000000	436.000000	1018.000000	1608035260.364166
1101	9816.975586	-1193.337280	-187500.015625	-187500.015625	-187500.015625	-187500.015625	-187500.015625	-187500.015625	460.000000	436.000000	1018.000000	1608035260.364168
1102	9863.466797	-1147.069092	-187500.015625	-187500.015625	-187500.015625	-187500.015625	-187500.015625	-187500.015625	460.000000	436.000000	1018.000000	1608035260.364170
1103	9824.955078	-1150.824219	-187500.015625	-187500.015625	-187500.015625	-187500.015625	-187500.015625	-187500.015625	459.000000	436.000000	1018.000000	1608035260.364172
1104	9750.478516	-1197.248779	-187500.015625	-187500.015625	-187500.015625	-187500.015625	-187500.015625	-187500.015625	460.000000	436.000000	1018.000000	1608035260.364174
1105	9742.231445	-1224.070923	-187500.015625	-187500.015625	-187500.015625	-187500.015625	-187500.015625	-187500.015625	460.000000	436.000000	1018.000000	1608035260.364175
1106	9814.248047	-1191.482056	-187500.015625	-187500.015625	-187500.015625	-187500.015625	-187500.015625	-187500.015625	460.000000	436.000000	1018.000000	1608035260.364201
1107	9857.968750	-1152.344116	-187500.015625	-187500.015625	-187500.015625	-187500.015625	-187500.015625	-187500.015625	460.000000	437.000000	1018.000000	1608035260.364202
1108	9817.690430	-1160.904907	-187500.015625	-187500.015625	-187500.015625	-187500.015625	-187500.015625	-187500.015625	460.000000	436.000000	1018.000000	1608035260.364204
1109	9745.159180	-1207.485840	-187500.015625	-187500.015625	-187500.015625	-187500.015625	-187500.015625	-187500.015625	459.000000	436.000000	1018.000000	1608035260.364206
1110	9738.789062	-1233.637451	-187500.015625	-187500.015625	-187500.015625	-187500.015625	-187500.015625	-187500.015625	460.000000	436.000000	1018.000000	1608035260.364208
1111	9807.565430	-1206.301270	-187500.015625	-187500.015625	-187500.015625	-187500.015625	-187500.015625	-187500.015625	460.000000	435.000000	1019.000000	1608035260.364210
1112	9851.240234	-1163.095337	-187500.015625	-187500.015625	-187500.015625	-187500.015625	-187500.015625	-187500.015625	460.000000	436.000000	1017.000000	1608035260.364212
1113	9817.667969	-1158.557983	-187500.015625	-187500.015625	-187500.015625	-187500.015625	-187500.015625	-187500.015625	460.000000	436.000000	1019.000000	1608035260.364213
1114	9749.517578	-1194.410156	-187500.015625	-187500.015625	-187500.015625	-187500.015625	-187500.015625	-187500.015625	460.000000	435.000000	1019.000000	1608035260.364215
1115	9742.745117	-1221.276978	-187500.015625	-187500.015625	-187500.015625	-187500.015625	-187500.015625	-187500.015625	460.000000	436.000000	1018.000000	1608035260.364217
1116	9809.800781	-1196.421753	-187500.015625	-187500.015625	-187500.015625	-187500.015625	-187500.015625	-187500.015625	460.000000	435.000000	1019.000000	1608035260.364219
1117	9852.291016	-1159.273193	-187500.015625	-187500.015625	-187500.015625	-187500.015625	-187500.015625	-187500.015625	460.000000	436.000000	1019.000000	1608035260.364221
1118	9816.282227	-1164.570557	-187500.015625	-187500.015625	-187500.015625	-187500.015625	-187500.015625	-187500.015625	460.000000	436.000000	1018.000000	1608035260.364223
1119	9745.628906	-1207.217651	-187500.015625	-187500.015625	-187500.015625	-187500.015625	-187500.015625	-187500.015625	460.000000	436.000000	1019.000000	1608035260.364225
1120	9730.920898	-1237.951294	-187500.015625	-187500.015625	-187500.015625	-187500.015625	-187500.015625	-187500.015625	460.000000	436.000000	1018.000000	1608035260.364226
1121	9800.144531	-1208.022339	-187500.015625	-187500.015625	-187500.015625	-187500.015625	-187500.015625	-187500.015625	460.000000	436.000000	1018.000000	1608035260.364228
1122	9855.084961	-1151.159546	-187500.015625	-187500.015625	-187500.015625	-187500.015625	-187500.015625	-187500.015625	460.000000	436.000000	1018.000000	1608035260.364230
1123	9820.439453	-1153.394653	-187500.015625	-187500.015625	-187500.015625	-187500.015625	-187500.015625	-187500.015625	460.000000	436.000000	1019.000000	1608035260.364232
1124	9749.875000	-1198.813477	-187500.015625	-187500.015625	-187500.015625	-187500.015625	-187500.015625	-187500.015625	460.000000	436.000000	1018.000000	1608035260.364233
1125	9741.671875	-1225.814331	-187500.015625	-187500.015625	-187500.015625	-187500.015625	-187500.015625	-187500.015625	460.000000	436.000000	1019.000000	1608035260.364251
1126	9809.643555	-1197.919312	-187500.015625	-187500.015625	-187500.015625	-187500.015625	-187500.015625	-187500.015625	460.000000	435.000000	1018.000000	1608035260.364252
1127	9853.296875	-1157.954468	-187500.015625	-187500.015625	-187500.015625	-187500.015625	-187500.015625	-187500.015625	460.000000	436.000000	1019.000000	1608035260.364254
1128	9823.434570	-1153.796997	-187500.015625	-187500.015625	-187500.015625	-187500.015625	-187500.015625	-187500.015625	460.000000	436.000000	1018.000000	1608035260.364256
1129	9758.995117	-1187.190552	-187500.015625	-187500.015625	-187500.015625	-187500.015625	-187500.015625	-187500.015625	460.000000	436.000000	1019.000000	1608035260.364257
1130	9750.121094	-1214.996094	-187500.015625	-187500.015625	-187500.015625	-187500.015625	-187500.015625	-187500.015625	460.000000	436.000000	1018.000000	1608035260.364259
1131	9815.343750	-1191.146729	-187500.015625	-187500.015625	-187500.015625	-187500.015625	-187500.015625	-187500.015625	460.000000	435.000000	1019.000000	1608035260.364276
1132	9857.208008	-1153.327637	-187500.015625	-187500.015625	-187500.015625	-187500.015625	-187500.015625	-187500.015625	460.000000	436.000000	1019.000000	1608035260.364278
1133	9820.976562	-1152.925293	-187500.015625	-187500.015625	-187500.015625	-187500.015625	-187500.015625	-187500.015625	460.000000	436.000000	1018.000000	1608035260.364279
1134	9754.323242	-1189.090454	-187500.015625	-187500.015625	-187500.015625	-187500.015625	-187500.015625	-187500.015625	460.000000	436.000000	1018.000000	1608035260.364281
1135	9741.806641	-1215.957153	-187500.015625	-187500.015625	-187500.015625	-187500.015625	-187500.015625	-187500.015625	460.000000	437.000000	1018.000000	1608035260.364282
1136	9808.526367	-1192.711426	-187500.015625	-187500.015625	-187500.015625	-187500.015625	-187500.015625	-187500.015625	460.000000	436.000000	1019.000000	1608035260.364285
1137	9856.113281	-1154.557007	-187500.015625	-187500.015625	-187500.015625	-187500.015625	-187500.015625	-187500.015625	460.000000	436.000000	1018.000000	1608035260.364286
1138	9821.802734	-1157.037964	-187500.015625	-187500.015625	-187500.015625	-187500.015625	-187500.015625	-187500.015625	460.000000	435.000000	1018.000000	1608035260.364288
1139	9752.356445	-1194.566528	-187500.015625	-187500.015625	-187500.015625	-187500.015625	-187500.015625	-187500.015625	460.000000	436.000000	1018.000000	1608035260.364289
1140	9742.878906	-1219.421753	-187500.015625	-187500.015625	-187500.015625	-187500.015625	-187500.015625	-187500.015625	460.000000	436.000000	1018.000000	1608035260.364291
1141	9809.174805	-1191.929077	-187500.015625	-187500.015625	-187500.015625	-187500.015625	-187500.015625	-187500.015625	460.000000	436.000000	1019.000000	1608035260.364293
1142	9857.767578	-1152.321777	-187500.015625	-187500.015625	-187500.015625	-187500.015625	-187500.015625	-187500.015625	460.000000	436.000000	1019.000000	1608035260.364295
1143	9829.804688	-1149.997192	-187500.015625	-187500.015625	-187500.015625	-187500.015625	-187500.015625	-187500.015625	460.000000	436.000000	1018.000000	1608035260.364296
1144	9757.944336	-1193.180786	-187500.015625	-187500.015625	-187500.015625	-187500.015625	-187500.015625	-187500.015625	460.000000	436.000000	1018.000000	1608035260.364298
1145	9743.907227	-1222.238037	-187500.015625	-187500.015625	-187500.015625	-187500.015625	-187500.015625	-187500.015625	460.000000	436.000000	1018.000000	1608035260.364300
1146	9810.604492	-1195.863037	-187500.015625	-187500.015625	-187500.015625	-187500.015625	-187500.015625	-187500.015625	460.000000	435.000000	1018.000000	1608035260.364301
1147	9861.991211	-1153.260620	-187500.015625	-187500.015625	-187500.015625	-187500.015625	-187500.015625	-187500.015625	460.000000	436.000000	1018.000000	1608035260.364303
1148	9832.733398	-1152.724121	-187500.015625	-187500.015625	-187500.015625	-187500.015625	-187500.015625	-187500.015625	460.000000	436.000000	1018.000000	1608035260.364304
1149	9760.023438	-1194.231323	-187500.015625	-187500.015625	-187500.015625	-187500.015625	-187500.015625	-187500.015625	459.000000	436.000000	1018.000000	1608035260.364306
1150	9748.444336	-1216.337158	-187500.015625	-187500.015625	-187500.015625	-187500.015625	-187500.015625	-187500.015625	460.000000	436.000000	1018.000000	1608035260.364308
1151	9815.947266	-1191.124390	-187500.015625	-187500.015625	-187500.015625	-187500.015625	-187500.015625	-187500.015625	460.000000	436.000000	1018.000000	1608035260.364309
1152	9863.534180	-1151.315918	-187500.015625	-187500.015625	-187500.015625	-187500.015625	-187500.015625	-187500.015625	460.000000	436.000000	1019.000000	1608035260.364311
1153	9828.307617	-1161.597778	-187500.015625	-187500.015625	-187500.015625	-187500.015625	-187500.015625	-187500.015625	460.000000	436.000000	1018.000000	1608035260.364312
1154	9754.099609	-1205.004883	-187500.015625	-187500.015625	-187500.015625	-187500.015625	-187500.015625	-187500.015625	460.000000	436.000000	1019.000000	1608035260.364314
1155	9746.120117	-1219.220581	-187500.015625	-187500.015625	-187500.015625	-187500.015625	-187500.015625	-187500.015625	460.000000	436.000000	1018.000000	1608035260.364316
1156	9812.125000	-1194.097168	-187500.015625	-187500.015625	-187500.015625	-187500.015625	-187500.015625	-187500.015625	460.000000	436.000000	1018.000000	1608035260.364317
1157	9863.914062	-1149.416016	-187500.015625	-187500.015625	-187500.015625	-187500.015625	-187500.015625	-187500.015625	460.000000	437.000000	1018.000000	1608035260.364319
1158	9839.192383	-1137.569702	-187500.015625	-187500.015625	-187500.015625	-187500.015625	-187500.015625	-187500.015625	459.000000	436.000000	1018.000000	1608035260.364321
1159	9767.465820	-1179.590942	-187500.015625	-187500.015625	-187500.015625	-187500.015625	-187500.015625	-187500.015625	460.000000	436.000000	1019.000000	1608035260.364322
1160	9751.461914	-1210.659790	-187500.015625	-187500.015625	-187500.015625	-187500.015625	-187500.015625	-187500.015625	460.000000	436.000000	1018.000000	1608035260.364324
1161	9812.102539	-1189.760986	-187500.015625	-187500.015625	-187500.015625	-187500.015625	-187500.015625	-187500.015625	460.000000	436.000000	1019.000000	1608035260.364325
1162	9859.063477	-1151.181885	-187500.015625	-187500.015625	-187500.015625	-187500.015625	-187500.015625	-187500.015625	460.000000	436.000000	1019.000000	1608035260.364327
1163	9820.484375	-1158.915527	-187500.015625	-187500.015625	-187500.015625	-187500.015625	-187500.015625	-187500.015625	460.000000	436.000000	1018.000000	1608035260.364328
1164	9746.097656	-1202.121460	-187500.015625	-187500.015625	-187500.015625	-187500.015625	-187500.015625	-187500.015625	460.000000	436.000000	1019.000000	1608035260.364331
1165	9729.333984	-1231.469360	-187500.015625	-187500.015625	-187500.015625	-187500.015625	-187500.015625	-187500.015625	460.000000	436.000000	1018.000000	1608035260.364332
1166	9798.200195	-1204.222534	-187500.015625	-187500.015625	-187500.015625	-187500.015625	-187500.015625	-187500.015625	460.000000	435.000000	1018.000000	1608035260.364334
1167	9853.900391	-1159.295532	-187500.015625	-187500.015625	-187500.015625	-187500.015625	-187500.015625	-187500.015625	460.000000	436.000000	1018.000000	1608035260.364335
1168	9821.668945	-1160.658936	-187500.015625	-187500.015625	-187500.015625	-187500.015625	-187500.015625	-187500.015625	460.000000	436.000000	1019.000000	1608035260.364337
1169	9755.150391	-1199.662842	-187500.015625	-187500.015625	-187500.015625	-187500.015625	-187500.015625	-187500.015625	460.000000	436.000000	1018.000000	1608035260.364339
1170	9736.061523	-1229.211792	-187500.015625	-187500.015625	-187500.015625	-187500.015625	-187500.015625	-187500.015625	460.000000	436.000000	1019.000000	1608035260.364340
1171	9800.971680	-1202.344971	-187500.015625	-187500.015625	-187500.015625	-187500.015625	-187500.015625	-187500.015625	460.000000	436.000000	1019.000000	1608035260.364342
1172	9856.403320	-1156.702759	-187500.015625	-187500.015625	-187500.015625	-187500.015625	-187500.015625	-187500.015625	460.000000	436.000000	1019.000000	1608035260.364344
1173	9824.842773	-1157.507446	-187500.015625	-187500.015625	-187500.015625	-187500.015625	-187500.015625	-187500.015625	460.000000	436.000000	1019.000000	1608035260.364345
1174	9751.574219	-1198.478149	-187500.015625	-187500.015625	-187500.015625	-187500.015625	-187500.015625	-187500.015625	460.000000	436.000000	1018.000000	1608035260.364347
1175	9739.035156	-1220.159302	-187500.015625	-187500.015625	-187500.015625	-187500.015625	-187500.015625	-187500.015625	460.000000	436.000000	1018.000000	1608035260.364348
1176	9803.207031	-1196.734741	-187500.015625	-187500.015625	-187500.015625	-187500.015625	-187500.015625	-187500.015625	460.000000	436.000000	1018.000000	1608035260.364350
1177	9859.443359	-1150.667725	-187500.015625	-187500.015625	-187500.015625	-187500.015625	-187500.015625	-187500.015625	460.000000	436.000000	1018.000000	1608035260.364352
1178	9833.448242	-1149.572510	-187500.015625	-187500.015625	-187500.015625	-187500.015625	-187500.015625	-187500.015625	460.000000	436.000000	1018.000000	1608035260.364353
1179	9760.067383	-1192.107910	-187500.015625	-187500.015625	-187500.015625	-187500.015625	-187500.015625	-187500.015625	460.000000	436.000000	1018.000000	1608035260.364355
1180	9742.252930	-1218.527710	-187500.015625	-187500.015625	-187500.015625	-187500.015625	-187500.015625	-187500.015625	460.000000	436.000000	1018.000000	1608035260.364357
1181	9805.352539	-1193.404297	-187500.015625	-187500.015625	-187500.015625	-187500.015625	-187500.015625	-187500.015625	460.000000	436.000000	1018.000000	1608035260.364358
1182	9857.990234	-1152.679443	-187500.015625	-187500.015625	-187500.015625	-187500.015625	-187500.015625	-187500.015625	460.000000	436.000000	1018.000000	1608035260.364360
1183	9834.811523	-1143.716431	-187500.015625	-187500.015625	-187500.015625	-187500.015625	-187500.015625	-187500.015625	460.000000	436.000000	1019.000000	1608035260.364361
1184	9766.572266	-1177.422852	-187500.015625	-187500.015625	-187500.015625	-187500.015625	-187500.015625	-187500.015625	460.000000	436.000000	1018.000000	1608035260.364363
1185	9742.588867	-1211.978638	-187500.015625	-187500.015625	-187500.015625	-187500.015625	-187500.015625	-187500.015625	460.000000	437.000000	1018.000000	1608035260.364364
1186	9802.804688	-1193.560791	-187500.015625	-187500.015625	-187500.015625	-187500.015625	-187500.015625	-187500.015625	460.000000	436.000000	1019.000000	1608035260.364366
1187	9854.973633	-1155.451050	-187500.015625	-187500.015625	-187500.015625	-187500.015625	-187500.015625	-187500.015625	460.000000	436.000000	1018.000000	1608035260.364368
1188	9826.630859	-1158.580322	-187500.015625	-187500.015625	-187500.015625	-187500.015625	-187500.015625	-187500.015625	460.000000	435.000000	1019.000000	1608035260.364370
1189	9750.791992	-1206.055420	-187500.015625	-187500.015625	-187500.015625	-187500.015625	-187500.015625	-187500.015625	460.000000	436.000000	1019.000000	1608035260.364372
1190	9734.698242	-1234.129150	-187500.015625	-187500.015625	-187500.015625	-187500.015625	-187500.015625	-187500.015625	460.000000	436.000000	1019.000000	1608035260.364373
1191	9792.857422	-1216.068970	-187500.015625	-187500.015625	-187500.015625	-187500.015625	-187500.015625	-187500.015625	460.000000	436.000000	1018.000000	1608035260.364375
1192	9849.027344	-1170.180786	-187500.015625	-187500.015625	-187500.015625	-187500.015625	-187500.015625	-187500.015625	460.000000	437.000000	1019.000000	1608035260.364376
1193	9827.905273	-1158.982666	-187500.015625	-187500.015625	-187500.015625	-187500.015625	-187500.015625	-187500.015625	460.000000	436.000000	1018.000000	1608035260.364378
1194	9762.481445	-1193.359619	-187500.015625	-187500.015625	-187500.015625	-187500.015625	-187500.015625	-187500.015625	460.000000	436.000000	1018.000000	1608035260.364380
1195	9742.275391	-1221.835693	-187500.015625	-187500.015625	-187500.015625	-187500.015625	-187500.015625	-187500.015625	460.000000	437.000000	1018.000000	1608035260.364381
1196	9799.608398	-1204.066040	-187500.015625	-187500.015625	-187500.015625	-187500.015625	-187500.015625	-187500.015625	460.000000	435.000000	1018.000000	1608035260.364383
1197	9850.167969	-1169.420898	-187500.015625	-187500.015625	-187500.015625	-187500.015625	-187500.015625	-187500.015625	460.000000	436.000000	1019.000000	1608035260.364384
1198	9832.375977	-1157.999146	-187500.015625	-187500.015625	-187500.015625	-187500.015625	-187500.015625	-187500.015625	460.000000	437.000000	1019.000000	1608035260.364386
1199	9763.778320	-1192.040894	-187500.015625	-187500.015625	-187500.015625	-187500.015625	-187500.015625	-187500.015625	460.000000	436.000000	1019.000000	1608035260.364388
1200	9744.332031	-1217.477173	-187500.015625	-187500.015625	-187500.015625	-187500.015625	-187500.015625	-187500.015625	460.000000	436.000000	1019.000000	1608035260.364389
1201	9802.826172	-1197.181763	-187500.015625	-187500.015625	-187500.015625	-187500.015625	-187500.015625	-187500.015625	460.000000	436.000000	1018.000000	1608035260.364391
1202	9857.745117	-1154.400513	-187500.015625	-187500.015625	-187500.015625	-187500.015625	-187500.015625	-187500.015625	460.000000	436.000000	1019.000000	1608035260.843534
1203	9832.375977	-1152.008911	-187500.015625	-187500.015625	-187500.015625	-187500.015625	-187500.015625	-187500.015625	460.000000	437.000000	1018.000000	1608035260.843676
1204	9760.469727	-1193.158447	-187500.015625	-187500.015625	-187500.015625	-187500.015625	-187500.015625	-187500.015625	460.000000	436.000000	1018.000000	1608035260.843678
1205	9741.761719	-1220.002930	-187500.015625	-187500.015625	-187500.015625	-187500.015625	-187500.015625	-187500.015625	460.000000	436.000000	1019.000000	1608035260.843679
1206	9803.094727	-1199.282837	-187500.015625	-187500.015625	-187500.015625	-187500.015625	-187500.015625	-187500.015625	460.000000	436.000000	1018.000000	1608035260.843681
1207	9856.873047	-1160.010742	-187500.015625	-187500.015625	-187500.015625	-187500.015625	-187500.015625	-187500.015625	460.000000	437.000000	1018.000000	1608035260.843682
1208	9834.833984	-1155.048706	-187500.015625	-187500.015625	-187500.015625	-187500.015625	-187500.015625	-187500.015625	459.000000	436.000000	1018.000000	1608035260.843683
1209	9757.743164	-1199.998047	-187500.015625	-187500.015625	-187500.015625	-187500.015625	-187500.015625	-187500.015625	460.000000	436.000000	1018.000000	1608035260.843685
1210	9736.218750	-1230.552856	-187500.015625	-187500.015625	-187500.015625	-187500.015625	-187500.015625	-187500.015625	460.000000	436.000000	1019.000000	1608035260.843690
1211	9807.855469	-1192.890259	-187500.015625	-187500.015625	-187500.015625	-187500.015625	-187500.015625	-187500.015625	460.000000	436.000000	1019.000000	1608035260.843692
1212	9871.043945	-1139.737793	-187500.015625	-187500.015625	-187500.015625	-187500.015625	-187500.015625	-187500.015625	460.000000	436.000000	1019.000000	1608035260.843693
1213	9845.875977	-1135.848511	-187500.015625	-187500.015625	-187500.015625	-187500.015625	-187500.015625	-187500.015625	460.000000	436.000000	1018.000000	1608035260.843695
1214	9769.522461	-1178.965088	-187500.015625	-187500.015625	-187500.015625	-187500.015625	-187500.015625	-187500.015625	460.000000	436.000000	1018.000000	1608035260.843697
1215	9739.996094	-1218.594727	-187500.015625	-187500.015625	-187500.015625	-187500.015625	-187500.015625	-187500.015625	460.000000	436.000000	1018.000000	1608035260.843699
1216	9797.506836	-1200.802734	-187500.015625	-187500.015625	-187500.015625	-187500.015625	-187500.015625	-187500.015625	460.000000	435.000000	1019.000000	1608035260.843700
1217	9861.120117	-1144.342163	-187500.015625	-187500.015625	-187500.015625	-187500.015625	-187500.015625	-187500.015625	460.000000	436.000000	1018.000000	1608035260.843701
1218	9845.362305	-1132.562866	-187500.015625	-187500.015625	-187500.015625	-187500.015625	-187500.015625	-187500.015625	460.000000	436.000000	1018.000000	1608035260.843703
1219	9774.775391	-1174.897095	-187500.015625	-187500.015625	-187500.015625	-187500.015625	-187500.015625	-187500.015625	460.000000	436.000000	1018.000000	1608035260.843704
1220	9750.679688	-1208.759888	-187500.015625	-187500.015625	-187500.015625	-187500.015625	-187500.015625	-187500.015625	460.000000	436.000000	1019.000000	1608035260.843706
1221	9808.637695	-1192.666748	-187500.015625	-187500.015625	-187500.015625	-187500.015625	-187500.015625	-187500.015625	460.000000	436.000000	1019.000000	1608035260.843708
1222	9865.791016	-1146.063354	-187500.015625	-187500.015625	-187500.015625	-187500.015625	-187500.015625	-187500.015625	460.000000	436.000000	1019.000000	1608035260.843709
1223	9846.613281	-1134.954468	-187500.015625	-187500.015625	-187500.015625	-187500.015625	-187500.015625	-187500.015625	460.000000	436.000000	1018.000000	1608035260.843711
1224	9776.853516	-1168.616211	-187500.015625	-187500.015625	-187500.015625	-187500.015625	-187500.015625	-187500.015625	460.000000	436.000000	1018.000000	1608035260.843712
1225	9749.406250	-1200.981567	-187500.015625	-187500.015625	-187500.015625	-187500.015625	-187500.015625	-187500.015625	460.000000	436.000000	1018.000000	1608035260.843714
1226	9804.346680	-1186.229370	-187500.015625	-187500.015625	-187500.015625	-187500.015625	-187500.015625	-187500.015625	460.000000	436.000000	1018.000000	1608035260.843715
1227	9858.974609	-1147.404419	-187500.015625	-187500.015625	-187500.015625	-187500.015625	-187500.015625	-187500.015625	460.000000	436.000000	1018.000000	1608035260.843717
1228	9838.276367	-1148.365479	-187500.015625	-187500.015625	-187500.015625	-187500.015625	-187500.015625	-187500.015625	460.000000	436.000000	1018.000000	1608035260.843718
1229	9770.304688	-1189.760986	-187500.015625	-187500.015625	-187500.015625	-187500.015625	-187500.015625	-187500.015625	460.000000	436.000000	1019.000000	1608035260.843720
1230	9746.723633	-1218.639404	-187500.015625	-187500.015625	-187500.015625	-187500.015625	-187500.015625	-187500.015625	460.000000	436.000000	1018.000000	1608035260.843722
1231	9805.217773	-1198.679321	-187500.015625	-187500.015625	-187500.015625	-187500.015625	-187500.015625	-187500.015625	460.000000	436.000000	1018.000000	1608035260.843723
1232	9863.578125	-1157.194458	-187500.015625	-187500.015625	-187500.015625	-187500.015625	-187500.015625	-187500.015625	460.000000	437.000000	1018.000000	1608035260.843724
1233	9849.608398	-1143.314087	-187500.015625	-187500.015625	-187500.015625	-187500.015625	-187500.015625	-187500.015625	459.000000	435.000000	1018.000000	1608035260.843726
1234	9776.831055	-1182.496704	-187500.015625	-187500.015625	-187500.015625	-187500.015625	-187500.015625	-187500.015625	460.000000	436.000000	1019.000000	1608035260.843728
1235	9746.120117	-1221.343994	-187500.015625	-187500.015625	-187500.015625	-187500.015625	-187500.015625	-187500.015625	460.000000	437.000000	1018.000000	1608035260.843730
1236	9797.059570	-1210.592773	-187500.015625	-187500.015625	-187500.015625	-187500.015625	-187500.015625	-187500.015625	460.000000	435.000000	1019.000000	1608035260.843732
1237	9855.643555	-1165.933960	-187500.015625	-187500.015625	-187500.015625	-187500.015625	-187500.015625	-187500.015625	460.000000	436.000000	1018.000000	1608035260.843733
1238	9839.438477	-1152.835938	-187500.015625	-187500.015625	-187500.015625	-187500.015625	-187500.015625	-187500.015625	460.000000	437.000000	1018.000000	1608035260.843735
1239	9770.483398	-1189.224487	-187500.015625	-187500.015625	-187500.015625	-187500.015625	-187500.015625	-187500.015625	460.000000	436.000000	1018.000000	1608035260.843736
1240	9743.818359	-1219.958130	-187500.015625	-187500.015625	-187500.015625	-187500.015625	-187500.015625	-187500.015625	460.000000	436.000000	1019.000000	1608035260.843738
1241	9797.931641	-1202.680298	-187500.015625	-187500.015625	-187500.015625	-187500.015625	-187500.015625	-187500.015625	460.000000	436.000000	1018.000000	1608035260.843739
1242	9856.917969	-1157.730957	-187500.015625	-187500.015625	-187500.015625	-187500.015625	-187500.015625	-187500.015625	460.000000	437.000000	1018.000000	1608035260.843741
1243	9840.444336	-1146.488037	-187500.015625	-187500.015625	-187500.015625	-187500.015625	-187500.015625	-187500.015625	459.000000	436.000000	1018.000000	1608035260.843742
1244	9770.751953	-1185.067139	-187500.015625	-187500.015625	-187500.015625	-187500.015625	-187500.015625	-187500.015625	459.000000	436.000000	1018.000000	1608035260.843744
1245	9740.532227	-1224.137939	-187500.015625	-187500.015625	-187500.015625	-187500.015625	-187500.015625	-187500.015625	460.000000	436.000000	1019.000000	1608035260.843746
1246	9789.795898	-1214.481934	-187500.015625	-187500.015625	-187500.015625	-187500.015625	-187500.015625	-187500.015625	460.000000	436.000000	1019.000000	1608035260.843747
1247	9856.739258	-1160.413086	-187500.015625	-187500.015625	-187500.015625	-187500.015625	-187500.015625	-187500.015625	460.000000	436.000000	1019.000000	1608035260.843748
1248	9840.801758	-1153.171143	-187500.015625	-187500.015625	-187500.015625	-187500.015625	-187500.015625	-187500.015625	460.000000	436.000000	1019.000000	1608035260.843750
1249	9761.341797	-1199.238159	-187500.015625	-187500.015625	-187500.015625	-187500.015625	-187500.015625	-187500.015625	460.000000	436.000000	1018.000000	1608035260.843752
1250	9731.368164	-1230.776367	-187500.015625	-187500.015625	-187500.015625	-187500.015625	-187500.015625	-187500.015625	460.000000	437.000000	1019.000000	1608035260.843753
1251	9789.281250	-1209.586914	-187500.015625	-187500.015625	-187500.015625	-187500.015625	-187500.015625	-187500.015625	460.000000	436.000000	1019.000000	1608035260.843755
1252	9851.441406	-1166.604614	-187500.015625	-187500.015625	-187500.015625	-187500.015625	-187500.015625	-187500.015625	460.000000	436.000000	1018.000000	1608035260.843756
1253	9828.821289	-1163.944702	-187500.015625	-187500.015625	-187500.015625	-187500.015625	-187500.015625	-187500.015625	460.000000	437.000000	1018.000000	1608035260.843758
1254	9756.379883	-1203.999023	-187500.015625	-187500.015625	-187500.015625	-187500.015625	-187500.015625	-187500.015625	460.000000	436.000000	1017.000000	1608035260.843759
1255	9734.989258	-1226.194336	-187500.015625	-187500.015625	-187500.015625	-187500.015625	-187500.015625	-187500.015625	460.000000	437.000000	1018.000000	1608035260.843761
1256	9797.126953	-1200.556885	-187500.015625	-187500.015625	-187500.015625	-187500.015625	-187500.015625	-187500.015625	460.000000	436.000000	1019.000000	1608035260.843762
1257	9860.270508	-1156.903931	-187500.015625	-187500.015625	-187500.015625	-187500.015625	-187500.015625	-187500.015625	460.000000	436.000000	1019.000000	1608035260.843765
1258	9841.830078	-1153.931152	-187500.015625	-187500.015625	-187500.015625	-187500.015625	-187500.015625	-187500.015625	460.000000	436.000000	1018.000000	1608035260.843766
1259	9769.656250	-1194.454834	-187500.015625	-187500.015625	-187500.015625	-187500.015625	-187500.015625	-187500.015625	460.000000	435.000000	1019.000000	1608035260.843768
1260	9730.630859	-1233.592773	-187500.015625	-187500.015625	-187500.015625	-187500.015625	-187500.015625	-187500.015625	460.000000	437.000000	1018.000000	1608035260.843769
1261	9781.391602	-1218.080566	-187500.015625	-187500.015625	-187500.015625	-187500.015625	-187500.015625	-187500.015625	460.000000	436.000000	1020.000000	1608035260.843771
1262	9844.915039	-1171.723145	-187500.015625	-187500.015625	-187500.015625	-187500.015625	-187500.015625	-187500.015625	460.000000	436.000000	1018.000000	1608035260.843772
1263	9832.062500	-1157.820312	-187500.015625	-187500.015625	-187500.015625	-187500.015625	-187500.015625	-187500.015625	460.000000	437.000000	1018.000000	1608035260.843774
1264	9763.152344	-1193.560791	-187500.015625	-187500.015625	-187500.015625	-187500.015625	-187500.015625	-187500.015625	459.000000	436.000000	1018.000000	1608035260.843776
1265	9735.414062	-1227.803589	-187500.015625	-187500.015625	-187500.015625	-187500.015625	-187500.015625	-187500.015625	460.000000	437.000000	1019.000000	1608035260.843778
1266	9783.648438	-1218.080566	-187500.015625	-187500.015625	-187500.015625	-187500.015625	-187500.015625	-187500.015625	460.000000	435.000000	1019.000000	1608035260.843779
1267	9845.965820	-1173.176025	-187500.015625	-187500.015625	-187500.015625	-187500.015625	-187500.015625	-187500.015625	460.000000	436.000000	1019.000000	1608035260.843781
1268	9834.923828	-1158.446167	-187500.015625	-187500.015625	-187500.015625	-187500.015625	-187500.015625	-187500.015625	460.000000	436.000000	1019.000000	1608035260.843782
1269	9767.666992	-1191.303223	-187500.015625	-187500.015625	-187500.015625	-187500.015625	-187500.015625	-187500.015625	460.000000	436.000000	1018.000000	1608035260.843784
1270	9727.702148	-1233.056274	-187500.015625	-187500.015625	-187500.015625	-187500.015625	-187500.015625	-187500.015625	460.000000	437.000000	1018.000000	1608035260.843785
1271	9779.759766	-1218.862915	-187500.015625	-187500.015625	-187500.015625	-187500.015625	-187500.015625	-187500.015625	460.000000	436.000000	1018.000000	1608035260.843787
1272	9846.881836	-1168.973877	-187500.015625	-187500.015625	-187500.015625	-187500.015625	-187500.015625	-187500.015625	460.000000	437.000000	1018.000000	1608035260.843788
1273	9840.176758	-1145.035156	-187500.015625	-187500.015625	-187500.015625	-187500.015625	-187500.015625	-187500.015625	460.000000	436.000000	1018.000000	1608035260.843790
1274	9773.702148	-1178.786255	-187500.015625	-187500.015625	-187500.015625	-187500.015625	-187500.015625	-187500.015625	460.000000	436.000000	1019.000000	1608035260.843791
1275	9738.185547	-1220.651123	-187500.015625	-187500.015625	-187500.015625	-187500.015625	-187500.015625	-187500.015625	460.000000	437.000000	1018.000000	1608035260.843793
1276	9786.733398	-1212.112671	-187500.015625	-187500.015625	-187500.015625	-187500.015625	-187500.015625	-187500.015625	460.000000	436.000000	1018.000000	1608035260.843794
1277	9846.569336	-1172.706543	-187500.015625	-187500.015625	-187500.015625	-187500.015625	-187500.015625	-187500.015625	460.000000	436.000000	1019.000000	1608035260.843796
1278	9832.867188	-1161.418945	-187500.015625	-187500.015625	-187500.015625	-187500.015625	-187500.015625	-187500.015625	460.000000	436.000000	1019.000000	1608035260.843798
1279	9768.740234	-1189.045654	-187500.015625	-187500.015625	-187500.015625	-187500.015625	-187500.015625	-187500.015625	460.000000	436.000000	1018.000000	1608035260.843799
1280	9737.246094	-1221.545166	-187500.015625	-187500.015625	-187500.015625	-187500.015625	-187500.015625	-187500.015625	460.000000	436.000000	1018.000000	1608035260.843801
1281	9787.023438	-1212.738525	-187500.015625	-187500.015625	-187500.015625	-187500.015625	-187500.015625	-187500.015625	460.000000	436.000000	1019.000000	1608035260.843803
1282	9852.291016	-1167.766846	-187500.015625	-187500.015625	-187500.015625	-187500.015625	-187500.015625	-187500.015625	460.000000	436.000000	1019.000000	1608035260.843804
1283	9845.116211	-1150.310181	-187500.015625	-187500.015625	-187500.015625	-187500.015625	-187500.015625	-187500.015625	460.000000	436.000000	1019.000000	1608035260.843806
1284	9772.316406	-1188.419800	-187500.015625	-187500.015625	-187500.015625	-187500.015625	-187500.015625	-187500.015625	460.000000	436.000000	1018.000000	1608035260.843808
1285	9735.078125	-1226.999023	-187500.015625	-187500.015625	-187500.015625	-187500.015625	-187500.015625	-187500.015625	460.000000	437.000000	1018.000000	1608035260.843809
1286	9784.789062	-1213.140869	-187500.015625	-187500.015625	-187500.015625	-187500.015625	-187500.015625	-187500.015625	460.000000	436.000000	1019.000000	1608035260.843810
1287	9853.989258	-1160.413086	-187500.015625	-187500.015625	-187500.015625	-187500.015625	-187500.015625	-187500.015625	460.000000	436.000000	1018.000000	1608035260.843812
1288	9847.596680	-1146.465576	-187500.015625	-187500.015625	-187500.015625	-187500.015625	-187500.015625	-187500.015625	460.000000	437.000000	1017.000000	1608035260.843814
1289	9779.088867	-1181.781372	-187500.015625	-187500.015625	-187500.015625	-187500.015625	-187500.015625	-187500.015625	460.000000	436.000000	1018.000000	1608035260.843815
1290	9743.147461	-1213.297363	-187500.015625	-187500.015625	-187500.015625	-187500.015625	-187500.015625	-187500.015625	460.000000	436.000000	1019.000000	1608035260.843817
1291	9790.420898	-1200.132202	-187500.015625	-187500.015625	-187500.015625	-187500.015625	-187500.015625	-187500.015625	460.000000	435.000000	1019.000000	1608035260.843818
1292	9851.396484	-1157.619141	-187500.015625	-187500.015625	-187500.015625	-187500.015625	-187500.015625	-187500.015625	460.000000	436.000000	1019.000000	1608035260.843820
1293	9840.958984	-1146.108032	-187500.015625	-187500.015625	-187500.015625	-187500.015625	-187500.015625	-187500.015625	460.000000	436.000000	1018.000000	1608035260.843821
1294	9774.506836	-1179.635620	-187500.015625	-187500.015625	-187500.015625	-187500.015625	-187500.015625	-187500.015625	460.000000	435.000000	1018.000000	1608035260.843823
1295	9738.050781	-1217.477173	-187500.015625	-187500.015625	-187500.015625	-187500.015625	-187500.015625	-187500.015625	460.000000	436.000000	1018.000000	1608035260.843824
1296	9782.777344	-1212.671509	-187500.015625	-187500.015625	-187500.015625	-187500.015625	-187500.015625	-187500.015625	460.000000	436.000000	1019.000000	1608035260.843826
1297	9849.630859	-1167.029297	-187500.015625	-187500.015625	-187500.015625	-187500.015625	-187500.015625	-187500.015625	460.000000	435.000000	1019.000000	1608035260.843827
1298	9841.718750	-1158.513184	-187500.015625	-187500.015625	-187500.015625	-187500.015625	-187500.015625	-187500.015625	460.000000	436.000000	1019.000000	1608035260.843829
1299	9772.540039	-1194.052490	-187500.015625	-187500.015625	-187500.015625	-187500.015625	-187500.015625	-187500.015625	460.000000	436.000000	1017.000000	1608035260.843831
1300	9728.999023	-1229.547119	-187500.015625	-187500.015625	-187500.015625	-187500.015625	-187500.015625	-187500.015625	460.000000	436.000000	1018.000000	1608035260.843832
1301	9777.725586	-1215.733643	-187500.015625	-187500.015625	-187500.015625	-187500.015625	-187500.015625	-187500.015625	460.000000	436.000000	1018.000000	1608035260.843834
1302	9838.388672	-1176.126343	-187500.015625	-187500.015625	-187500.015625	-187500.015625	-187500.015625	-187500.015625	460.000000	437.000000	1018.000000	1608035260.843835
1303	9830.364258	-1160.480225	-187500.015625	-187500.015625	-187500.015625	-187500.015625	-187500.015625	-187500.015625	459.000000	436.000000	1018.000000	1608035260.843837
1304	9765.320312	-1193.404297	-187500.015625	-187500.015625	-187500.015625	-187500.015625	-187500.015625	-187500.015625	460.000000	436.000000	1019.000000	1608035260.843839
1305	9730.161133	-1225.367310	-187500.015625	-187500.015625	-187500.015625	-187500.015625	-187500.015625	-187500.015625	460.000000	436.000000	1018.000000	1608035260.843841
1306	9777.971680	-1214.794922	-187500.015625	-187500.015625	-187500.015625	-187500.015625	-187500.015625	-187500.015625	460.000000	436.000000	1019.000000	1608035260.843842
1307	9846.077148	-1166.291626	-187500.015625	-187500.015625	-187500.015625	-187500.015625	-187500.015625	-187500.015625	460.000000	436.000000	1019.000000	1608035260.843844
1308	9844.020508	-1144.453979	-187500.015625	-187500.015625	-187500.015625	-187500.015625	-187500.015625	-187500.015625	460.000000	436.000000	1018.000000	1608035260.843845
1309	9770.662109	-1184.687134	-187500.015625	-187500.015625	-187500.015625	-187500.015625	-187500.015625	-187500.015625	460.000000	435.000000	1019.000000	1608035260.843847
1310	9727.679688	-1224.562622	-187500.015625	-187500.015625	-187500.015625	-187500.015625	-187500.015625	-187500.015625	460.000000	436.000000	1018.000000	1608035260.843848
1311	9767.779297	-1220.181641	-187500.015625	-187500.015625	-187500.015625	-187500.015625	-187500.015625	-187500.015625	460.000000	436.000000	1018.000000	1608035260.843850
1312	9834.677734	-1175.545288	-187500.015625	-187500.015625	-187500.015625	-187500.015625	-187500.015625	-187500.015625	460.000000	436.000000	1018.000000	1608035260.843852
1313	9832.040039	-1160.703735	-187500.015625	-187500.015625	-187500.015625	-187500.015625	-187500.015625	-187500.015625	460.000000	436.000000	1017.000000	1608035260.843853
1314	9763.934570	-1193.784302	-187500.015625	-187500.015625	-187500.015625	-187500.015625	-187500.015625	-187500.015625	459.000000	436.000000	1018.000000	1608035260.843855
1315	9724.684570	-1229.368286	-187500.015625	-187500.015625	-187500.015625	-187500.015625	-187500.015625	-187500.015625	460.000000	436.000000	1019.000000	1608035260.843856
1316	9764.045898	-1227.133057	-187500.015625	-187500.015625	-187500.015625	-187500.015625	-187500.015625	-187500.015625	460.000000	435.000000	1019.000000	1608035260.843858
1317	9830.341797	-1182.072021	-187500.015625	-187500.015625	-187500.015625	-187500.015625	-187500.015625	-187500.015625	460.000000	436.000000	1019.000000	1608035260.843859
1318	9829.492188	-1161.664795	-187500.015625	-187500.015625	-187500.015625	-187500.015625	-187500.015625	-187500.015625	460.000000	436.000000	1018.000000	1608035260.843861
1319	9761.766602	-1196.421753	-187500.015625	-187500.015625	-187500.015625	-187500.015625	-187500.015625	-187500.015625	460.000000	436.000000	1018.000000	1608035260.843862
1320	9720.169922	-1235.090332	-187500.015625	-187500.015625	-187500.015625	-187500.015625	-187500.015625	-187500.015625	460.000000	437.000000	1018.000000	1608035260.843864
1321	9765.141602	-1232.318726	-187500.015625	-187500.015625	-187500.015625	-187500.015625	-187500.015625	-187500.015625	460.000000	436.000000	1018.000000	1608035260.843865
1322	9833.873047	-1186.743530	-187500.015625	-187500.015625	-187500.015625	-187500.015625	-187500.015625	-187500.015625	460.000000	436.000000	1018.000000	1608035261.323838
1323	9833.962891	-1167.364502	-187500.015625	-187500.015625	-187500.015625	-187500.015625	-187500.015625	-187500.015625	460.000000	436.000000	1019.000000	1608035261.323982
1324	9770.751953	-1193.381958	-187500.015625	-187500.015625	-187500.015625	-187500.015625	-187500.015625	-187500.015625	460.000000	436.000000	1019.000000	1608035261.323984
1325	9729.467773	-1227.803589	-187500.015625	-187500.015625	-187500.015625	-187500.015625	-187500.015625	-187500.015625	460.000000	436.000000	1019.000000	1608035261.323986
1326	9769.120117	-1225.501343	-187500.015625	-187500.015625	-187500.015625	-187500.015625	-187500.015625	-187500.015625	460.000000	436.000000	1018.000000	1608035261.323987
1327	9830.990234	-1189.246826	-187500.015625	-187500.015625	-187500.015625	-187500.015625	-187500.015625	-187500.015625	460.000000	436.000000	1018.000000	1608035261.323991
1328	9834.409180	-1160.144897	-187500.015625	-187500.015625	-187500.015625	-187500.015625	-187500.015625	-187500.015625	460.000000	437.000000	1018.000000	1608035261.323992
1329	9773.098633	-1182.161377	-187500.015625	-187500.015625	-187500.015625	-187500.015625	-187500.015625	-187500.015625	460.000000	436.000000	1018.000000	1608035261.323994
1330	9727.299805	-1227.870728	-187500.015625	-187500.015625	-187500.015625	-187500.015625	-187500.015625	-187500.015625	460.000000	437.000000	1018.000000	1608035261.323996
1331	9768.606445	-1226.127197	-187500.015625	-187500.015625	-187500.015625	-187500.015625	-187500.015625	-187500.015625	460.000000	436.000000	1019.000000	1608035261.323997
1332	9840.600586	-1178.696899	-187500.015625	-187500.015625	-187500.015625	-187500.015625	-187500.015625	-187500.015625	460.000000	436.000000	1019.000000	1608035261.323999
1333	9845.294922	-1150.287842	-187500.015625	-187500.015625	-187500.015625	-187500.015625	-187500.015625	-187500.015625	460.000000	436.000000	1019.000000	1608035261.324000
1334	9772.763672	-1188.017578	-187500.015625	-187500.015625	-187500.015625	-187500.015625	-187500.015625	-187500.015625	460.000000	436.000000	1019.000000	1608035261.324002
1335	9728.350586	-1229.412964	-187500.015625	-187500.015625	-187500.015625	-187500.015625	-187500.015625	-187500.015625	460.000000	436.000000	1019.000000	1608035261.324004
1336	9766.504883	-1224.674438	-187500.015625	-187500.015625	-187500.015625	-187500.015625	-187500.015625	-187500.015625	460.000000	436.000000	1018.000000	1608035261.324005
1337	9836.958008	-1178.898071	-187500.015625	-187500.015625	-187500.015625	-187500.015625	-187500.015625	-187500.015625	459.000000	436.000000	1018.000000	1608035261.324007
1338	9838.366211	-1158.803833	-187500.015625	-187500.015625	-187500.015625	-187500.015625	-187500.015625	-187500.015625	459.000000	436.000000	1019.000000	1608035261.324008
1339	9770.618164	-1189.515137	-187500.015625	-187500.015625	-187500.015625	-187500.015625	-187500.015625	-187500.015625	460.000000	436.000000	1019.000000	1608035261.324010
1340	9721.085938	-1233.123291	-187500.015625	-187500.015625	-187500.015625	-187500.015625	-187500.015625	-187500.015625	460.000000	436.000000	1018.000000	1608035261.324012
1341	9758.816406	-1230.999878	-187500.015625	-187500.015625	-187500.015625	-187500.015625	-187500.015625	-187500.015625	460.000000	436.000000	1019.000000	1608035261.324013
1342	9828.709961	-1187.615234	-187500.015625	-187500.015625	-187500.015625	-187500.015625	-187500.015625	-187500.015625	460.000000	436.000000	1019.000000	1608035261.324015
1343	9829.603516	-1169.175049	-187500.015625	-187500.015625	-187500.015625	-187500.015625	-187500.015625	-187500.015625	460.000000	436.000000	1018.000000	1608035261.324016
1344	9759.307617	-1203.574341	-187500.015625	-187500.015625	-187500.015625	-187500.015625	-187500.015625	-187500.015625	460.000000	436.000000	1018.000000	1608035261.324018
1345	9713.754883	-1243.315796	-187500.015625	-187500.015625	-187500.015625	-187500.015625	-187500.015625	-187500.015625	460.000000	436.000000	1018.000000	1608035261.324020
1346	9755.977539	-1235.872559	-187500.015625	-187500.015625	-187500.015625	-187500.015625	-187500.015625	-187500.015625	460.000000	436.000000	1018.000000	1608035261.324021
1347	9828.375000	-1187.861084	-187500.015625	-187500.015625	-187500.015625	-187500.015625	-187500.015625	-187500.015625	460.000000	436.000000	1018.000000	1608035261.324023
1348	9832.666016	-1165.665771	-187500.015625	-187500.015625	-187500.015625	-187500.015625	-187500.015625	-187500.015625	460.000000	436.000000	1019.000000	1608035261.324024
1349	9762.056641	-1205.228394	-187500.015625	-187500.015625	-187500.015625	-187500.015625	-187500.015625	-187500.015625	460.000000	436.000000	1018.000000	1608035261.324026
1350	9710.178711	-1253.374023	-187500.015625	-187500.015625	-187500.015625	-187500.015625	-187500.015625	-187500.015625	460.000000	436.000000	1020.000000	1608035261.324028
1351	9752.110352	-1245.595581	-187500.015625	-187500.015625	-187500.015625	-187500.015625	-187500.015625	-187500.015625	460.000000	436.000000	1018.000000	1608035261.324030
1352	9824.329102	-1196.712402	-187500.015625	-187500.015625	-187500.015625	-187500.015625	-187500.015625	-187500.015625	460.000000	436.000000	1019.000000	1608035261.324031
1353	9835.258789	-1162.670654	-187500.015625	-187500.015625	-187500.015625	-187500.015625	-187500.015625	-187500.015625	460.000000	437.000000	1018.000000	1608035261.324033
1354	9766.638672	-1195.125366	-187500.015625	-187500.015625	-187500.015625	-187500.015625	-187500.015625	-187500.015625	460.000000	436.000000	1018.000000	1608035261.324035
1355	9716.101562	-1238.778320	-187500.015625	-187500.015625	-187500.015625	-187500.015625	-187500.015625	-187500.015625	460.000000	436.000000	1019.000000	1608035261.324036
1356	9753.585938	-1235.760864	-187500.015625	-187500.015625	-187500.015625	-187500.015625	-187500.015625	-187500.015625	460.000000	436.000000	1018.000000	1608035261.324038
1357	9823.949219	-1189.962158	-187500.015625	-187500.015625	-187500.015625	-187500.015625	-187500.015625	-187500.015625	460.000000	436.000000	1019.000000	1608035261.324039
1358	9831.973633	-1164.838745	-187500.015625	-187500.015625	-187500.015625	-187500.015625	-187500.015625	-187500.015625	460.000000	436.000000	1019.000000	1608035261.324041
1359	9770.036133	-1189.649170	-187500.015625	-187500.015625	-187500.015625	-187500.015625	-187500.015625	-187500.015625	460.000000	436.000000	1018.000000	1608035261.324043
1360	9720.683594	-1228.898926	-187500.015625	-187500.015625	-187500.015625	-187500.015625	-187500.015625	-187500.015625	460.000000	436.000000	1019.000000	1608035261.324044
1361	9757.385742	-1229.189453	-187500.015625	-187500.015625	-187500.015625	-187500.015625	-187500.015625	-187500.015625	460.000000	436.000000	1018.000000	1608035261.324046
1362	9829.358398	-1185.603516	-187500.015625	-187500.015625	-187500.015625	-187500.015625	-187500.015625	-187500.015625	460.000000	436.000000	1019.000000	1608035261.324047
1363	9831.146484	-1164.548218	-187500.015625	-187500.015625	-187500.015625	-187500.015625	-187500.015625	-187500.015625	459.000000	436.000000	1018.000000	1608035261.324049
1364	9767.980469	-1189.425659	-187500.015625	-187500.015625	-187500.015625	-187500.015625	-187500.015625	-187500.015625	459.000000	436.000000	1018.000000	1608035261.324050
1365	9720.371094	-1230.664673	-187500.015625	-187500.015625	-187500.015625	-187500.015625	-187500.015625	-187500.015625	460.000000	436.000000	1019.000000	1608035261.324052
1366	9754.211914	-1229.211792	-187500.015625	-187500.015625	-187500.015625	-187500.015625	-187500.015625	-187500.015625	460.000000	436.000000	1018.000000	1608035261.324054
1367	9827.010742	-1183.547119	-187500.015625	-187500.015625	-187500.015625	-187500.015625	-187500.015625	-187500.015625	460.000000	436.000000	1019.000000	1608035261.324055
1368	9831.370117	-1162.670654	-187500.015625	-187500.015625	-187500.015625	-187500.015625	-187500.015625	-187500.015625	460.000000	436.000000	1019.000000	1608035261.324057
1369	9771.131836	-1187.592896	-187500.015625	-187500.015625	-187500.015625	-187500.015625	-187500.015625	-187500.015625	460.000000	436.000000	1019.000000	1608035261.324059
1370	9730.116211	-1221.500488	-187500.015625	-187500.015625	-187500.015625	-187500.015625	-187500.015625	-187500.015625	460.000000	436.000000	1019.000000	1608035261.324060
1371	9761.631836	-1226.753052	-187500.015625	-187500.015625	-187500.015625	-187500.015625	-187500.015625	-187500.015625	460.000000	436.000000	1018.000000	1608035261.324062
1372	9830.542969	-1186.564697	-187500.015625	-187500.015625	-187500.015625	-187500.015625	-187500.015625	-187500.015625	460.000000	436.000000	1018.000000	1608035261.324063
1373	9835.102539	-1165.308105	-187500.015625	-187500.015625	-187500.015625	-187500.015625	-187500.015625	-187500.015625	460.000000	437.000000	1018.000000	1608035261.324066
1374	9770.193359	-1192.532593	-187500.015625	-187500.015625	-187500.015625	-187500.015625	-187500.015625	-187500.015625	460.000000	435.000000	1019.000000	1608035261.324067
1375	9721.980469	-1233.950317	-187500.015625	-187500.015625	-187500.015625	-187500.015625	-187500.015625	-187500.015625	460.000000	436.000000	1018.000000	1608035261.324069
1376	9754.815430	-1233.480957	-187500.015625	-187500.015625	-187500.015625	-187500.015625	-187500.015625	-187500.015625	460.000000	436.000000	1018.000000	1608035261.324070
1377	9821.311523	-1192.867798	-187500.015625	-187500.015625	-187500.015625	-187500.015625	-187500.015625	-187500.015625	460.000000	436.000000	1019.000000	1608035261.324072
1378	9825.066406	-1172.147827	-187500.015625	-187500.015625	-187500.015625	-187500.015625	-187500.015625	-187500.015625	460.000000	436.000000	1019.000000	1608035261.324074
1379	9768.136719	-1190.409180	-187500.015625	-187500.015625	-187500.015625	-187500.015625	-187500.015625	-187500.015625	460.000000	436.000000	1018.000000	1608035261.324075
1380	9724.595703	-1224.473267	-187500.015625	-187500.015625	-187500.015625	-187500.015625	-187500.015625	-187500.015625	460.000000	436.000000	1018.000000	1608035261.324077
1381	9762.503906	-1224.003784	-187500.015625	-187500.015625	-187500.015625	-187500.015625	-187500.015625	-187500.015625	460.000000	436.000000	1017.000000	1608035261.324078
1382	9835.281250	-1184.284790	-187500.015625	-187500.015625	-187500.015625	-187500.015625	-187500.015625	-187500.015625	460.000000	436.000000	1018.000000	1608035261.324080
1383	9848.871094	-1151.315918	-187500.015625	-187500.015625	-187500.015625	-187500.015625	-187500.015625	-187500.015625	460.000000	436.000000	1019.000000	1608035261.324082
1384	9788.119141	-1172.170166	-187500.015625	-187500.015625	-187500.015625	-187500.015625	-187500.015625	-187500.015625	460.000000	436.000000	1019.000000	1608035261.324083
1385	9736.196289	-1215.800781	-187500.015625	-187500.015625	-187500.015625	-187500.015625	-187500.015625	-187500.015625	460.000000	436.000000	1019.000000	1608035261.324085
1386	9761.006836	-1224.473267	-187500.015625	-187500.015625	-187500.015625	-187500.015625	-187500.015625	-187500.015625	460.000000	436.000000	1019.000000	1608035261.324086
1387	9828.933594	-1184.821167	-187500.015625	-187500.015625	-187500.015625	-187500.015625	-187500.015625	-187500.015625	460.000000	436.000000	1018.000000	1608035261.324088
1388	9834.677734	-1164.280029	-187500.015625	-187500.015625	-187500.015625	-187500.015625	-187500.015625	-187500.015625	460.000000	437.000000	1017.000000	1608035261.324090
1389	9775.915039	-1189.135132	-187500.015625	-187500.015625	-187500.015625	-187500.015625	-187500.015625	-187500.015625	459.000000	436.000000	1019.000000	1608035261.324091
1390	9733.267578	-1222.662720	-187500.015625	-187500.015625	-187500.015625	-187500.015625	-187500.015625	-187500.015625	460.000000	436.000000	1018.000000	1608035261.324093
1391	9766.035156	-1224.607300	-187500.015625	-187500.015625	-187500.015625	-187500.015625	-187500.015625	-187500.015625	460.000000	436.000000	1019.000000	1608035261.324094
1392	9835.057617	-1187.816406	-187500.015625	-187500.015625	-187500.015625	-187500.015625	-187500.015625	-187500.015625	459.000000	436.000000	1018.000000	1608035261.324096
1393	9840.176758	-1165.978760	-187500.015625	-187500.015625	-187500.015625	-187500.015625	-187500.015625	-187500.015625	460.000000	437.000000	1019.000000	1608035261.324098
1394	9783.380859	-1182.429565	-187500.015625	-187500.015625	-187500.015625	-187500.015625	-187500.015625	-187500.015625	460.000000	436.000000	1018.000000	1608035261.324100
1395	9730.674805	-1223.802612	-187500.015625	-187500.015625	-187500.015625	-187500.015625	-187500.015625	-187500.015625	460.000000	436.000000	1019.000000	1608035261.324101
1396	9756.446289	-1231.826904	-187500.015625	-187500.015625	-187500.015625	-187500.015625	-187500.015625	-187500.015625	460.000000	436.000000	1019.000000	1608035261.324103
1397	9826.608398	-1189.090454	-187500.015625	-187500.015625	-187500.015625	-187500.015625	-187500.015625	-187500.015625	460.000000	436.000000	1018.000000	1608035261.324105
1398	9839.863281	-1157.842651	-187500.015625	-187500.015625	-187500.015625	-187500.015625	-187500.015625	-187500.015625	460.000000	436.000000	1018.000000	1608035261.324107
1399	9780.720703	-1181.580200	-187500.015625	-187500.015625	-187500.015625	-187500.015625	-187500.015625	-187500.015625	460.000000	436.000000	1018.000000	1608035261.324108
1400	9731.680664	-1219.377075	-187500.015625	-187500.015625	-187500.015625	-187500.015625	-187500.015625	-187500.015625	460.000000	437.000000	1017.000000	1608035261.324110
1401	9763.823242	-1217.074829	-187500.015625	-187500.015625	-187500.015625	-187500.015625	-187500.015625	-187500.015625	460.000000	436.000000	1018.000000	1608035261.324111
1402	9836.041016	-1171.097290	-187500.015625	-187500.015625	-187500.015625	-187500.015625	-187500.015625	-187500.015625	460.000000	436.000000	1018.000000	1608035261.324113
1403	9851.576172	-1142.218750	-187500.015625	-187500.015625	-187500.015625	-187500.015625	-187500.015625	-187500.015625	460.000000	436.000000	1019.000000	1608035261.324114
1404	9789.482422	-1170.113770	-187500.015625	-187500.015625	-187500.015625	-187500.015625	-187500.015625	-187500.015625	460.000000	436.000000	1018.000000	1608035261.324116
1405	9736.933594	-1214.571411	-187500.015625	-187500.015625	-187500.015625	-187500.015625	-187500.015625	-187500.015625	460.000000	436.000000	1019.000000	1608035261.324118
1406	9767.756836	-1217.991211	-187500.015625	-187500.015625	-187500.015625	-187500.015625	-187500.015625	-187500.015625	460.000000	436.000000	1019.000000	1608035261.324119
1407	9836.242188	-1175.925293	-187500.015625	-187500.015625	-187500.015625	-187500.015625	-187500.015625	-187500.015625	460.000000	436.000000	1018.000000	1608035261.324121
1408	9845.674805	-1152.098267	-187500.015625	-187500.015625	-187500.015625	-187500.015625	-187500.015625	-187500.015625	460.000000	436.000000	1019.000000	1608035261.324123
1409	9785.750000	-1176.551025	-187500.015625	-187500.015625	-187500.015625	-187500.015625	-187500.015625	-187500.015625	460.000000	435.000000	1019.000000	1608035261.324124
1410	9737.760742	-1213.632568	-187500.015625	-187500.015625	-187500.015625	-187500.015625	-187500.015625	-187500.015625	460.000000	436.000000	1018.000000	1608035261.324126
1411	9761.296875	-1221.791016	-187500.015625	-187500.015625	-187500.015625	-187500.015625	-187500.015625	-187500.015625	460.000000	436.000000	1018.000000	1608035261.324127
1412	9837.136719	-1178.316895	-187500.015625	-187500.015625	-187500.015625	-187500.015625	-187500.015625	-187500.015625	460.000000	436.000000	1018.000000	1608035261.324129
1413	9850.591797	-1153.282959	-187500.015625	-187500.015625	-187500.015625	-187500.015625	-187500.015625	-187500.015625	460.000000	436.000000	1018.000000	1608035261.324130
1414	9791.426758	-1173.868896	-187500.015625	-187500.015625	-187500.015625	-187500.015625	-187500.015625	-187500.015625	460.000000	436.000000	1018.000000	1608035261.324132
1415	9748.444336	-1203.462524	-187500.015625	-187500.015625	-187500.015625	-187500.015625	-187500.015625	-187500.015625	460.000000	437.000000	1018.000000	1608035261.324134
1416	9775.736328	-1210.726929	-187500.015625	-187500.015625	-187500.015625	-187500.015625	-187500.015625	-187500.015625	460.000000	436.000000	1018.000000	1608035261.324135
1417	9848.200195	-1166.738647	-187500.015625	-187500.015625	-187500.015625	-187500.015625	-187500.015625	-187500.015625	460.000000	435.000000	1019.000000	1608035261.324137
1418	9863.667969	-1137.457886	-187500.015625	-187500.015625	-187500.015625	-187500.015625	-187500.015625	-187500.015625	460.000000	436.000000	1018.000000	1608035261.324138
1419	9796.277344	-1169.756104	-187500.015625	-187500.015625	-187500.015625	-187500.015625	-187500.015625	-187500.015625	460.000000	436.000000	1019.000000	1608035261.324140
1420	9740.442383	-1213.699707	-187500.015625	-187500.015625	-187500.015625	-187500.015625	-187500.015625	-187500.015625	460.000000	436.000000	1018.000000	1608035261.324142
1421	9766.169922	-1219.958130	-187500.015625	-187500.015625	-187500.015625	-187500.015625	-187500.015625	-187500.015625	460.000000	436.000000	1018.000000	1608035261.324144
1422	9842.053711	-1170.225586	-187500.015625	-187500.015625	-187500.015625	-187500.015625	-187500.015625	-187500.015625	460.000000	437.000000	1019.000000	1608035261.324146
1423	9855.643555	-1141.391846	-187500.015625	-187500.015625	-187500.015625	-187500.015625	-187500.015625	-187500.015625	460.000000	436.000000	1019.000000	1608035261.324148
1424	9802.043945	-1156.546265	-187500.015625	-187500.015625	-187500.015625	-187500.015625	-187500.015625	-187500.015625	460.000000	436.000000	1018.000000	1608035261.324149
1425	9741.538086	-1203.932007	-187500.015625	-187500.015625	-187500.015625	-187500.015625	-187500.015625	-187500.015625	460.000000	436.000000	1019.000000	1608035261.324151
1426	9766.795898	-1210.033936	-187500.015625	-187500.015625	-187500.015625	-187500.015625	-187500.015625	-187500.015625	460.000000	436.000000	1018.000000	1608035261.324152
1427	9842.076172	-1164.212891	-187500.015625	-187500.015625	-187500.015625	-187500.015625	-187500.015625	-187500.015625	460.000000	436.000000	1018.000000	1608035261.324154
1428	9859.868164	-1132.875732	-187500.015625	-187500.015625	-187500.015625	-187500.015625	-187500.015625	-187500.015625	460.000000	437.000000	1018.000000	1608035261.324156
1429	9803.162109	-1155.652222	-187500.015625	-187500.015625	-187500.015625	-187500.015625	-187500.015625	-187500.015625	460.000000	436.000000	1019.000000	1608035261.324157
1430	9748.579102	-1198.813477	-187500.015625	-187500.015625	-187500.015625	-187500.015625	-187500.015625	-187500.015625	460.000000	436.000000	1018.000000	1608035261.324159
1431	9770.372070	-1207.865845	-187500.015625	-187500.015625	-187500.015625	-187500.015625	-187500.015625	-187500.015625	460.000000	436.000000	1019.000000	1608035261.324160
1432	9845.183594	-1162.827148	-187500.015625	-187500.015625	-187500.015625	-187500.015625	-187500.015625	-187500.015625	460.000000	435.000000	1018.000000	1608035261.324162
1433	9861.544922	-1134.283936	-187500.015625	-187500.015625	-187500.015625	-187500.015625	-187500.015625	-187500.015625	460.000000	436.000000	1018.000000	1608035261.324164
1434	9801.641602	-1159.384888	-187500.015625	-187500.015625	-187500.015625	-187500.015625	-187500.015625	-187500.015625	460.000000	436.000000	1018.000000	1608035261.324165
1435	9746.634766	-1200.668579	-187500.015625	-187500.015625	-187500.015625	-187500.015625	-187500.015625	-187500.015625	460.000000	436.000000	1019.000000	1608035261.324167
1436	9772.584961	-1206.591797	-187500.015625	-187500.015625	-187500.015625	-187500.015625	-187500.015625	-187500.015625	460.000000	436.000000	1018.000000	1608035261.324168
1437	9841.741211	-1168.973877	-187500.015625	-187500.015625	-187500.015625	-187500.015625	-187500.015625	-187500.015625	460.000000	436.000000	1018.000000	1608035261.324170
1438	9855.532227	-1141.101196	-187500.015625	-187500.015625	-187500.015625	-187500.015625	-187500.015625	-187500.015625	460.000000	437.000000	1018.000000	1608035261.324172
1439	9792.924805	-1166.470459	-187500.015625	-187500.015625	-187500.015625	-187500.015625	-187500.015625	-187500.015625	459.000000	436.000000	1018.000000	1608035261.324173
1440	9734.139648	-1213.789062	-187500.015625	-187500.015625	-187500.015625	-187500.015625	-187500.015625	-187500.015625	459.000000	436.000000	1018.000000	1608035261.324175
1441	9757.318359	-1218.550049	-187500.015625	-187500.015625	-187500.015625	-187500.015625	-187500.015625	-187500.015625	460.000000	436.000000	1019.000000	1608035261.324176
1442	9830.587891	-1177.400391	-187500.015625	-187500.015625	-187500.015625	-187500.015625	-187500.015625	-187500.015625	460.000000	436.000000	1018.000000	1608035261.804141
1443	9849.318359	-1150.712524	-187500.015625	-187500.015625	-187500.015625	-187500.015625	-187500.015625	-187500.015625	460.000000	437.000000	1018.000000	1608035261.804250
1444	9796.970703	-1168.012695	-187500.015625	-187500.015625	-187500.015625	-187500.015625	-187500.015625	-187500.015625	460.000000	436.000000	1018.000000	1608035261.804309
1445	9745.204102	-1202.032104	-187500.015625	-187500.015625	-187500.015625	-187500.015625	-187500.015625	-187500.015625	460.000000	436.000000	1018.000000	1608035261.804311
1446	9766.303711	-1210.145752	-187500.015625	-187500.015625	-187500.015625	-187500.015625	-187500.015625	-187500.015625	460.000000	435.000000	1019.000000	1608035261.804312
1447	9837.471680	-1169.130249	-187500.015625	-187500.015625	-187500.015625	-187500.015625	-187500.015625	-187500.015625	460.000000	436.000000	1018.000000	1608035261.804314
1448	9850.480469	-1148.007935	-187500.015625	-187500.015625	-187500.015625	-187500.015625	-187500.015625	-187500.015625	460.000000	436.000000	1019.000000	1608035261.804321
1449	9789.750977	-1176.998169	-187500.015625	-187500.015625	-187500.015625	-187500.015625	-187500.015625	-187500.015625	460.000000	436.000000	1018.000000	1608035261.804322
1450	9739.280273	-1209.944580	-187500.015625	-187500.015625	-187500.015625	-187500.015625	-187500.015625	-187500.015625	460.000000	436.000000	1018.000000	1608035261.804324
1451	9757.743164	-1218.371216	-187500.015625	-187500.015625	-187500.015625	-187500.015625	-187500.015625	-187500.015625	460.000000	436.000000	1018.000000	1608035261.804348
1452	9824.999023	-1182.250732	-187500.015625	-187500.015625	-187500.015625	-187500.015625	-187500.015625	-187500.015625	460.000000	436.000000	1018.000000	1608035261.804350
1453	9847.417969	-1150.846558	-187500.015625	-187500.015625	-187500.015625	-187500.015625	-187500.015625	-187500.015625	460.000000	436.000000	1018.000000	1608035261.804352
1454	9794.220703	-1169.197388	-187500.015625	-187500.015625	-187500.015625	-187500.015625	-187500.015625	-187500.015625	460.000000	436.000000	1017.000000	1608035261.804354
1455	9735.391602	-1210.190430	-187500.015625	-187500.015625	-187500.015625	-187500.015625	-187500.015625	-187500.015625	460.000000	436.000000	1019.000000	1608035261.804355
1456	9752.200195	-1225.993164	-187500.015625	-187500.015625	-187500.015625	-187500.015625	-187500.015625	-187500.015625	460.000000	436.000000	1019.000000	1608035261.804357
1457	9825.647461	-1186.430542	-187500.015625	-187500.015625	-187500.015625	-187500.015625	-187500.015625	-187500.015625	460.000000	436.000000	1019.000000	1608035261.804359
1458	9849.429688	-1152.366455	-187500.015625	-187500.015625	-187500.015625	-187500.015625	-187500.015625	-187500.015625	460.000000	436.000000	1019.000000	1608035261.804360
1459	9797.461914	-1167.968018	-187500.015625	-187500.015625	-187500.015625	-187500.015625	-187500.015625	-187500.015625	460.000000	436.000000	1018.000000	1608035261.804362
1460	9734.720703	-1214.906616	-187500.015625	-187500.015625	-187500.015625	-187500.015625	-187500.015625	-187500.015625	460.000000	436.000000	1019.000000	1608035261.804363
1461	9753.294922	-1223.825073	-187500.015625	-187500.015625	-187500.015625	-187500.015625	-187500.015625	-187500.015625	460.000000	436.000000	1017.000000	1608035261.804366
1462	9824.440430	-1181.043823	-187500.015625	-187500.015625	-187500.015625	-187500.015625	-187500.015625	-187500.015625	460.000000	436.000000	1018.000000	1608035261.804367
1463	9844.311523	-1152.589966	-187500.015625	-187500.015625	-187500.015625	-187500.015625	-187500.015625	-187500.015625	460.000000	437.000000	1018.000000	1608035261.804369
1464	9788.700195	-1176.193481	-187500.015625	-187500.015625	-187500.015625	-187500.015625	-187500.015625	-187500.015625	459.000000	436.000000	1018.000000	1608035261.804370
1465	9736.486328	-1213.632568	-187500.015625	-187500.015625	-187500.015625	-187500.015625	-187500.015625	-187500.015625	460.000000	436.000000	1018.000000	1608035261.804372
1466	9761.095703	-1216.806519	-187500.015625	-187500.015625	-187500.015625	-187500.015625	-187500.015625	-187500.015625	460.000000	436.000000	1019.000000	1608035261.804375
1467	9835.392578	-1174.718262	-187500.015625	-187500.015625	-187500.015625	-187500.015625	-187500.015625	-187500.015625	460.000000	435.000000	1018.000000	1608035261.804377
1468	9860.605469	-1137.368530	-187500.015625	-187500.015625	-187500.015625	-187500.015625	-187500.015625	-187500.015625	460.000000	436.000000	1019.000000	1608035261.804379
1469	9797.439453	-1163.832886	-187500.015625	-187500.015625	-187500.015625	-187500.015625	-187500.015625	-187500.015625	460.000000	436.000000	1018.000000	1608035261.804380
1470	9732.306641	-1216.247803	-187500.015625	-187500.015625	-187500.015625	-187500.015625	-187500.015625	-187500.015625	460.000000	436.000000	1019.000000	1608035261.804382
1471	9749.517578	-1226.507202	-187500.015625	-187500.015625	-187500.015625	-187500.015625	-187500.015625	-187500.015625	460.000000	436.000000	1018.000000	1608035261.804383
1472	9820.998047	-1184.597656	-187500.015625	-187500.015625	-187500.015625	-187500.015625	-187500.015625	-187500.015625	460.000000	436.000000	1018.000000	1608035261.804385
1473	9835.236328	-1164.168213	-187500.015625	-187500.015625	-187500.015625	-187500.015625	-187500.015625	-187500.015625	460.000000	437.000000	1019.000000	1608035261.804387
1474	9780.295898	-1186.967041	-187500.015625	-187500.015625	-187500.015625	-187500.015625	-187500.015625	-187500.015625	460.000000	435.000000	1019.000000	1608035261.804404
1475	9726.741211	-1222.774536	-187500.015625	-187500.015625	-187500.015625	-187500.015625	-187500.015625	-187500.015625	460.000000	436.000000	1019.000000	1608035261.804406
1476	9747.170898	-1232.430420	-187500.015625	-187500.015625	-187500.015625	-187500.015625	-187500.015625	-187500.015625	460.000000	436.000000	1019.000000	1608035261.804407
1477	9825.178711	-1187.972778	-187500.015625	-187500.015625	-187500.015625	-187500.015625	-187500.015625	-187500.015625	460.000000	436.000000	1019.000000	1608035261.804409
1478	9853.430664	-1146.130371	-187500.015625	-187500.015625	-187500.015625	-187500.015625	-187500.015625	-187500.015625	460.000000	436.000000	1018.000000	1608035261.804410
1479	9798.602539	-1165.218750	-187500.015625	-187500.015625	-187500.015625	-187500.015625	-187500.015625	-187500.015625	460.000000	436.000000	1019.000000	1608035261.804412
1480	9741.873047	-1199.640381	-187500.015625	-187500.015625	-187500.015625	-187500.015625	-187500.015625	-187500.015625	460.000000	436.000000	1018.000000	1608035261.804414
1481	9759.375000	-1210.235107	-187500.015625	-187500.015625	-187500.015625	-187500.015625	-187500.015625	-187500.015625	460.000000	436.000000	1018.000000	1608035261.804415
1482	9827.681641	-1176.282837	-187500.015625	-187500.015625	-187500.015625	-187500.015625	-187500.015625	-187500.015625	460.000000	436.000000	1018.000000	1608035261.804417
1483	9851.330078	-1144.342163	-187500.015625	-187500.015625	-187500.015625	-187500.015625	-187500.015625	-187500.015625	460.000000	437.000000	1018.000000	1608035261.804418
1484	9796.903320	-1166.939819	-187500.015625	-187500.015625	-187500.015625	-187500.015625	-187500.015625	-187500.015625	460.000000	436.000000	1019.000000	1608035261.804420
1485	9741.113281	-1207.865845	-187500.015625	-187500.015625	-187500.015625	-187500.015625	-187500.015625	-187500.015625	460.000000	436.000000	1018.000000	1608035261.804422
1486	9757.207031	-1215.510132	-187500.015625	-187500.015625	-187500.015625	-187500.015625	-187500.015625	-187500.015625	460.000000	436.000000	1019.000000	1608035261.804423
1487	9820.395508	-1184.262451	-187500.015625	-187500.015625	-187500.015625	-187500.015625	-187500.015625	-187500.015625	460.000000	436.000000	1018.000000	1608035261.804424
1488	9841.115234	-1154.020508	-187500.015625	-187500.015625	-187500.015625	-187500.015625	-187500.015625	-187500.015625	460.000000	437.000000	1019.000000	1608035261.804426
1489	9790.555664	-1170.694946	-187500.015625	-187500.015625	-187500.015625	-187500.015625	-187500.015625	-187500.015625	460.000000	436.000000	1019.000000	1608035261.804428
1490	9730.920898	-1214.638428	-187500.015625	-187500.015625	-187500.015625	-187500.015625	-187500.015625	-187500.015625	460.000000	436.000000	1019.000000	1608035261.804430
1491	9746.857422	-1226.663696	-187500.015625	-187500.015625	-187500.015625	-187500.015625	-187500.015625	-187500.015625	460.000000	436.000000	1019.000000	1608035261.804432
1492	9822.831055	-1180.149658	-187500.015625	-187500.015625	-187500.015625	-187500.015625	-187500.015625	-187500.015625	460.000000	435.000000	1019.000000	1608035261.804433
1493	9852.313477	-1142.598755	-187500.015625	-187500.015625	-187500.015625	-187500.015625	-187500.015625	-187500.015625	460.000000	437.000000	1019.000000	1608035261.804435
1494	9808.951172	-1153.931152	-187500.015625	-187500.015625	-187500.015625	-187500.015625	-187500.015625	-187500.015625	460.000000	436.000000	1017.000000	1608035261.804436
1495	9744.824219	-1202.791992	-187500.015625	-187500.015625	-187500.015625	-187500.015625	-187500.015625	-187500.015625	460.000000	437.000000	1018.000000	1608035261.804438
1496	9753.272461	-1220.136963	-187500.015625	-187500.015625	-187500.015625	-187500.015625	-187500.015625	-187500.015625	460.000000	436.000000	1018.000000	1608035261.804440
1497	9820.126953	-1186.631714	-187500.015625	-187500.015625	-187500.015625	-187500.015625	-187500.015625	-187500.015625	460.000000	436.000000	1019.000000	1608035261.804441
1498	9839.550781	-1158.759155	-187500.015625	-187500.015625	-187500.015625	-187500.015625	-187500.015625	-187500.015625	460.000000	436.000000	1019.000000	1608035261.804443
1499	9791.539062	-1173.690063	-187500.015625	-187500.015625	-187500.015625	-187500.015625	-187500.015625	-187500.015625	460.000000	436.000000	1018.000000	1608035261.804444
1500	9735.749023	-1211.978638	-187500.015625	-187500.015625	-187500.015625	-187500.015625	-187500.015625	-187500.015625	460.000000	436.000000	1019.000000	1608035261.804446
1501	9757.675781	-1215.577271	-187500.015625	-187500.015625	-187500.015625	-187500.015625	-187500.015625	-187500.015625	460.000000	436.000000	1018.000000	1608035261.804447
1502	9826.899414	-1181.714355	-187500.015625	-187500.015625	-187500.015625	-187500.015625	-187500.015625	-187500.015625	460.000000	436.000000	1018.000000	1608035261.804449
1503	9852.022461	-1147.113892	-187500.015625	-187500.015625	-187500.015625	-187500.015625	-187500.015625	-187500.015625	460.000000	437.000000	1018.000000	1608035261.804451
1504	9804.950195	-1154.959351	-187500.015625	-187500.015625	-187500.015625	-187500.015625	-187500.015625	-187500.015625	460.000000	436.000000	1019.000000	1608035261.804452
1505	9738.140625	-1205.675415	-187500.015625	-187500.015625	-187500.015625	-187500.015625	-187500.015625	-187500.015625	460.000000	436.000000	1019.000000	1608035261.804454
1506	9746.791016	-1224.115601	-187500.015625	-187500.015625	-187500.015625	-187500.015625	-187500.015625	-187500.015625	460.000000	436.000000	1018.000000	1608035261.804455
1507	9816.528320	-1187.346924	-187500.015625	-187500.015625	-187500.015625	-187500.015625	-187500.015625	-187500.015625	460.000000	436.000000	1020.000000	1608035261.804457
1508	9841.450195	-1157.529785	-187500.015625	-187500.015625	-187500.015625	-187500.015625	-187500.015625	-187500.015625	460.000000	436.000000	1018.000000	1608035261.804458
1509	9791.986328	-1172.997192	-187500.015625	-187500.015625	-187500.015625	-187500.015625	-187500.015625	-187500.015625	460.000000	436.000000	1018.000000	1608035261.804460
1510	9731.703125	-1214.571411	-187500.015625	-187500.015625	-187500.015625	-187500.015625	-187500.015625	-187500.015625	460.000000	437.000000	1018.000000	1608035261.804461
1511	9746.678711	-1226.976562	-187500.015625	-187500.015625	-187500.015625	-187500.015625	-187500.015625	-187500.015625	460.000000	437.000000	1018.000000	1608035261.804463
1512	9818.696289	-1185.290649	-187500.015625	-187500.015625	-187500.015625	-187500.015625	-187500.015625	-187500.015625	460.000000	436.000000	1018.000000	1608035261.804464
1513	9844.311523	-1155.294556	-187500.015625	-187500.015625	-187500.015625	-187500.015625	-187500.015625	-187500.015625	460.000000	436.000000	1017.000000	1608035261.804467
1514	9798.087891	-1167.856201	-187500.015625	-187500.015625	-187500.015625	-187500.015625	-187500.015625	-187500.015625	460.000000	435.000000	1018.000000	1608035261.804468
1515	9737.268555	-1208.737549	-187500.015625	-187500.015625	-187500.015625	-187500.015625	-187500.015625	-187500.015625	460.000000	436.000000	1019.000000	1608035261.804470
1516	9740.420898	-1230.664673	-187500.015625	-187500.015625	-187500.015625	-187500.015625	-187500.015625	-187500.015625	460.000000	436.000000	1019.000000	1608035261.804471
1517	9807.005859	-1198.858154	-187500.015625	-187500.015625	-187500.015625	-187500.015625	-187500.015625	-187500.015625	460.000000	436.000000	1018.000000	1608035261.804473
1518	9835.527344	-1170.225586	-187500.015625	-187500.015625	-187500.015625	-187500.015625	-187500.015625	-187500.015625	460.000000	436.000000	1019.000000	1608035261.804475
1519	9790.689453	-1180.887329	-187500.015625	-187500.015625	-187500.015625	-187500.015625	-187500.015625	-187500.015625	460.000000	436.000000	1018.000000	1608035261.804476
1520	9734.609375	-1215.957153	-187500.015625	-187500.015625	-187500.015625	-187500.015625	-187500.015625	-187500.015625	460.000000	436.000000	1019.000000	1608035261.804478
1521	9746.343750	-1229.479980	-187500.015625	-187500.015625	-187500.015625	-187500.015625	-187500.015625	-187500.015625	460.000000	437.000000	1018.000000	1608035261.804480
1522	9816.125977	-1196.913574	-187500.015625	-187500.015625	-187500.015625	-187500.015625	-187500.015625	-187500.015625	460.000000	436.000000	1019.000000	1608035261.804481
1523	9856.090820	-1148.074951	-187500.015625	-187500.015625	-187500.015625	-187500.015625	-187500.015625	-187500.015625	460.000000	436.000000	1018.000000	1608035261.804483
1524	9812.549805	-1153.841675	-187500.015625	-187500.015625	-187500.015625	-187500.015625	-187500.015625	-187500.015625	460.000000	436.000000	1019.000000	1608035261.804484
1525	9746.500000	-1200.042725	-187500.015625	-187500.015625	-187500.015625	-187500.015625	-187500.015625	-187500.015625	460.000000	436.000000	1019.000000	1608035261.804486
1526	9760.067383	-1206.971802	-187500.015625	-187500.015625	-187500.015625	-187500.015625	-187500.015625	-187500.015625	460.000000	436.000000	1019.000000	1608035261.804488
1527	9828.687500	-1172.550171	-187500.015625	-187500.015625	-187500.015625	-187500.015625	-187500.015625	-187500.015625	460.000000	436.000000	1019.000000	1608035261.804489
1528	9856.940430	-1141.481201	-187500.015625	-187500.015625	-187500.015625	-187500.015625	-187500.015625	-187500.015625	460.000000	437.000000	1018.000000	1608035261.804491
1529	9813.935547	-1152.344116	-187500.015625	-187500.015625	-187500.015625	-187500.015625	-187500.015625	-187500.015625	460.000000	436.000000	1018.000000	1608035261.804494
1530	9751.797852	-1197.271118	-187500.015625	-187500.015625	-187500.015625	-187500.015625	-187500.015625	-187500.015625	460.000000	436.000000	1018.000000	1608035261.804495
1531	9750.456055	-1221.165161	-187500.015625	-187500.015625	-187500.015625	-187500.015625	-187500.015625	-187500.015625	460.000000	436.000000	1018.000000	1608035261.804497
1532	9814.762695	-1190.252686	-187500.015625	-187500.015625	-187500.015625	-187500.015625	-187500.015625	-187500.015625	460.000000	435.000000	1019.000000	1608035261.804498
1533	9846.389648	-1152.522949	-187500.015625	-187500.015625	-187500.015625	-187500.015625	-187500.015625	-187500.015625	460.000000	437.000000	1019.000000	1608035261.804500
1534	9798.736328	-1167.744507	-187500.015625	-187500.015625	-187500.015625	-187500.015625	-187500.015625	-187500.015625	460.000000	436.000000	1019.000000	1608035261.804502
1535	9736.397461	-1213.453857	-187500.015625	-187500.015625	-187500.015625	-187500.015625	-187500.015625	-187500.015625	460.000000	436.000000	1018.000000	1608035261.804503
1536	9745.337891	-1230.128174	-187500.015625	-187500.015625	-187500.015625	-187500.015625	-187500.015625	-187500.015625	460.000000	436.000000	1018.000000	1608035261.804506
1537	9815.052734	-1196.511230	-187500.015625	-187500.015625	-187500.015625	-187500.015625	-187500.015625	-187500.015625	460.000000	436.000000	1018.000000	1608035261.804507
1538	9846.009766	-1162.715332	-187500.015625	-187500.015625	-187500.015625	-187500.015625	-187500.015625	-187500.015625	460.000000	436.000000	1018.000000	1608035261.804509
1539	9798.758789	-1175.701660	-187500.015625	-187500.015625	-187500.015625	-187500.015625	-187500.015625	-187500.015625	460.000000	436.000000	1019.000000	1608035261.804510
1540	9735.324219	-1218.505249	-187500.015625	-187500.015625	-187500.015625	-187500.015625	-187500.015625	-187500.015625	460.000000	436.000000	1019.000000	1608035261.804512
1541	9732.776367	-1245.573242	-187500.015625	-187500.015625	-187500.015625	-187500.015625	-187500.015625	-187500.015625	460.000000	436.000000	1019.000000	1608035261.804514
1542	9797.416992	-1218.862915	-187500.015625	-187500.015625	-187500.015625	-187500.015625	-187500.015625	-187500.015625	460.000000	436.000000	1018.000000	1608035261.804515
1543	9836.242188	-1173.287720	-187500.015625	-187500.015625	-187500.015625	-187500.015625	-187500.015625	-187500.015625	460.000000	436.000000	1018.000000	1608035261.804517
1544	9797.059570	-1177.601562	-187500.015625	-187500.015625	-187500.015625	-187500.015625	-187500.015625	-187500.015625	460.000000	436.000000	1018.000000	1608035261.804518
1545	9736.262695	-1215.979614	-187500.015625	-187500.015625	-187500.015625	-187500.015625	-187500.015625	-187500.015625	460.000000	436.000000	1019.000000	1608035261.804520
1546	9744.488281	-1224.294434	-187500.015625	-187500.015625	-187500.015625	-187500.015625	-187500.015625	-187500.015625	460.000000	437.000000	1018.000000	1608035261.804521
1547	9809.554688	-1195.036011	-187500.015625	-187500.015625	-187500.015625	-187500.015625	-187500.015625	-187500.015625	460.000000	436.000000	1019.000000	1608035261.804523
1548	9836.465820	-1168.124512	-187500.015625	-187500.015625	-187500.015625	-187500.015625	-187500.015625	-187500.015625	460.000000	436.000000	1019.000000	1608035261.804524
1549	9797.999023	-1168.437378	-187500.015625	-187500.015625	-187500.015625	-187500.015625	-187500.015625	-187500.015625	460.000000	436.000000	1018.000000	1608035261.804526
1550	9736.463867	-1206.636475	-187500.015625	-187500.015625	-187500.015625	-187500.015625	-187500.015625	-187500.015625	460.000000	435.000000	1019.000000	1608035261.804528
1551	9734.609375	-1234.576172	-187500.015625	-187500.015625	-187500.015625	-187500.015625	-187500.015625	-187500.015625	460.000000	436.000000	1019.000000	1608035261.804529
1552	9810.850586	-1196.801758	-187500.015625	-187500.015625	-187500.015625	-187500.015625	-187500.015625	-187500.015625	460.000000	435.000000	1019.000000	1608035261.804531
1553	9847.351562	-1156.345093	-187500.015625	-187500.015625	-187500.015625	-187500.015625	-187500.015625	-187500.015625	460.000000	437.000000	1017.000000	1608035261.804532
1554	9804.190430	-1168.705566	-187500.015625	-187500.015625	-187500.015625	-187500.015625	-187500.015625	-187500.015625	460.000000	437.000000	1018.000000	1608035261.804534
1555	9739.861328	-1213.342041	-187500.015625	-187500.015625	-187500.015625	-187500.015625	-187500.015625	-187500.015625	460.000000	436.000000	1017.000000	1608035261.804536
1556	9743.661133	-1231.379883	-187500.015625	-187500.015625	-187500.015625	-187500.015625	-187500.015625	-187500.015625	460.000000	437.000000	1018.000000	1608035261.804537
1557	9814.136719	-1195.415894	-187500.015625	-187500.015625	-187500.015625	-187500.015625	-187500.015625	-187500.015625	460.000000	436.000000	1019.000000	1608035261.804538
1558	9851.777344	-1156.970947	-187500.015625	-187500.015625	-187500.015625	-187500.015625	-187500.015625	-187500.015625	459.000000	436.000000	1017.000000	1608035261.804540
1559	9809.353516	-1167.789185	-187500.015625	-187500.015625	-187500.015625	-187500.015625	-187500.015625	-187500.015625	460.000000	436.000000	1019.000000	1608035261.804543
1560	9747.103516	-1208.022339	-187500.015625	-187500.015625	-187500.015625	-187500.015625	-187500.015625	-187500.015625	460.000000	436.000000	1018.000000	1608035261.804544
1561	9743.617188	-1234.866821	-187500.015625	-187500.015625	-187500.015625	-187500.015625	-187500.015625	-187500.015625	460.000000	436.000000	1019.000000	1608035261.804546
1562	9803.207031	-1214.638428	-187500.015625	-187500.015625	-187500.015625	-187500.015625	-187500.015625	-187500.015625	460.000000	435.000000	1018.000000	1608035261.804547
1563	9844.467773	-1171.946655	-187500.015625	-187500.015625	-187500.015625	-187500.015625	-187500.015625	-187500.015625	460.000000	436.000000	1018.000000	1608035262.283674
1564	9806.849609	-1170.873779	-187500.015625	-187500.015625	-187500.015625	-187500.015625	-187500.015625	-187500.015625	460.000000	436.000000	1018.000000	1608035262.284175
1565	9741.583008	-1212.962036	-187500.015625	-187500.015625	-187500.015625	-187500.015625	-187500.015625	-187500.015625	459.000000	436.000000	1018.000000	1608035262.284275
1566	9732.575195	-1242.779297	-187500.015625	-187500.015625	-187500.015625	-187500.015625	-187500.015625	-187500.015625	460.000000	437.000000	1018.000000	1608035262.284503
1567	9804.614258	-1207.307129	-187500.015625	-187500.015625	-187500.015625	-187500.015625	-187500.015625	-187500.015625	460.000000	436.000000	1018.000000	1608035262.284516
1568	9848.893555	-1161.016602	-187500.015625	-187500.015625	-187500.015625	-187500.015625	-187500.015625	-187500.015625	460.000000	437.000000	1019.000000	1608035262.284527
1569	9814.516602	-1161.553101	-187500.015625	-187500.015625	-187500.015625	-187500.015625	-187500.015625	-187500.015625	460.000000	436.000000	1019.000000	1608035262.284538
1570	9744.085938	-1210.302246	-187500.015625	-187500.015625	-187500.015625	-187500.015625	-187500.015625	-187500.015625	460.000000	435.000000	1018.000000	1608035262.284548
1571	9737.805664	-1236.990234	-187500.015625	-187500.015625	-187500.015625	-187500.015625	-187500.015625	-187500.015625	460.000000	436.000000	1019.000000	1608035262.284560
1572	9800.591797	-1210.682251	-187500.015625	-187500.015625	-187500.015625	-187500.015625	-187500.015625	-187500.015625	460.000000	435.000000	1018.000000	1608035262.284569
1573	9843.305664	-1164.838745	-187500.015625	-187500.015625	-187500.015625	-187500.015625	-187500.015625	-187500.015625	460.000000	436.000000	1019.000000	1608035262.284578
1574	9812.884766	-1162.491821	-187500.015625	-187500.015625	-187500.015625	-187500.015625	-187500.015625	-187500.015625	460.000000	436.000000	1017.000000	1608035262.284587
1575	9750.858398	-1199.931030	-187500.015625	-187500.015625	-187500.015625	-187500.015625	-187500.015625	-187500.015625	460.000000	436.000000	1019.000000	1608035262.284596
1576	9747.729492	-1223.690918	-187500.015625	-187500.015625	-187500.015625	-187500.015625	-187500.015625	-187500.015625	460.000000	437.000000	1018.000000	1608035262.284606
1577	9817.265625	-1188.799805	-187500.015625	-187500.015625	-187500.015625	-187500.015625	-187500.015625	-187500.015625	460.000000	436.000000	1018.000000	1608035262.284615
1578	9857.365234	-1149.952515	-187500.015625	-187500.015625	-187500.015625	-187500.015625	-187500.015625	-187500.015625	460.000000	436.000000	1019.000000	1608035262.284624
1579	9811.275391	-1165.509277	-187500.015625	-187500.015625	-187500.015625	-187500.015625	-187500.015625	-187500.015625	460.000000	436.000000	1019.000000	1608035262.284634
1580	9742.186523	-1214.280884	-187500.015625	-187500.015625	-187500.015625	-187500.015625	-187500.015625	-187500.015625	460.000000	436.000000	1018.000000	1608035262.284643
1581	9737.738281	-1236.654907	-187500.015625	-187500.015625	-187500.015625	-187500.015625	-187500.015625	-187500.015625	460.000000	437.000000	1018.000000	1608035262.284652
1582	9805.039062	-1203.999023	-187500.015625	-187500.015625	-187500.015625	-187500.015625	-187500.015625	-187500.015625	460.000000	436.000000	1018.000000	1608035262.284661
1583	9843.350586	-1167.073975	-187500.015625	-187500.015625	-187500.015625	-187500.015625	-187500.015625	-187500.015625	460.000000	437.000000	1018.000000	1608035262.284682
1584	9806.380859	-1171.812500	-187500.015625	-187500.015625	-187500.015625	-187500.015625	-187500.015625	-187500.015625	459.000000	437.000000	1018.000000	1608035262.284690
1585	9744.376953	-1211.665649	-187500.015625	-187500.015625	-187500.015625	-187500.015625	-187500.015625	-187500.015625	460.000000	436.000000	1019.000000	1608035262.284699
1586	9743.437500	-1234.866821	-187500.015625	-187500.015625	-187500.015625	-187500.015625	-187500.015625	-187500.015625	460.000000	436.000000	1019.000000	1608035262.284708
1587	9813.085938	-1199.193359	-187500.015625	-187500.015625	-187500.015625	-187500.015625	-187500.015625	-187500.015625	460.000000	436.000000	1019.000000	1608035262.284717
1588	9850.815430	-1160.904907	-187500.015625	-187500.015625	-187500.015625	-187500.015625	-187500.015625	-187500.015625	460.000000	436.000000	1019.000000	1608035262.284726
1589	9816.237305	-1163.453003	-187500.015625	-187500.015625	-187500.015625	-187500.015625	-187500.015625	-187500.015625	460.000000	436.000000	1018.000000	1608035262.284735
1590	9749.472656	-1208.424683	-187500.015625	-187500.015625	-187500.015625	-187500.015625	-187500.015625	-187500.015625	460.000000	436.000000	1018.000000	1608035262.284744
1591	9741.515625	-1236.073730	-187500.015625	-187500.015625	-187500.015625	-187500.015625	-187500.015625	-187500.015625	460.000000	436.000000	1018.000000	1608035262.284753
1592	9812.817383	-1201.830933	-187500.015625	-187500.015625	-187500.015625	-187500.015625	-187500.015625	-187500.015625	460.000000	436.000000	1018.000000	1608035262.284762
1593	9855.799805	-1156.792114	-187500.015625	-187500.015625	-187500.015625	-187500.015625	-187500.015625	-187500.015625	460.000000	437.000000	1018.000000	1608035262.284771
1594	9819.076172	-1161.217773	-187500.015625	-187500.015625	-187500.015625	-187500.015625	-187500.015625	-187500.015625	460.000000	436.000000	1019.000000	1608035262.284780
1595	9749.718750	-1208.692871	-187500.015625	-187500.015625	-187500.015625	-187500.015625	-187500.015625	-187500.015625	460.000000	436.000000	1018.000000	1608035262.284789
1596	9744.533203	-1230.552856	-187500.015625	-187500.015625	-187500.015625	-187500.015625	-187500.015625	-187500.015625	460.000000	436.000000	1019.000000	1608035262.284798
1597	9809.375977	-1199.640381	-187500.015625	-187500.015625	-187500.015625	-187500.015625	-187500.015625	-187500.015625	460.000000	436.000000	1018.000000	1608035262.284806
1598	9852.268555	-1159.988403	-187500.015625	-187500.015625	-187500.015625	-187500.015625	-187500.015625	-187500.015625	460.000000	436.000000	1018.000000	1608035262.284815
1599	9817.086914	-1165.732788	-187500.015625	-187500.015625	-187500.015625	-187500.015625	-187500.015625	-187500.015625	460.000000	437.000000	1018.000000	1608035262.284824
1600	9745.717773	-1215.912476	-187500.015625	-187500.015625	-187500.015625	-187500.015625	-187500.015625	-187500.015625	460.000000	436.000000	1019.000000	1608035262.284834
1601	9738.855469	-1239.963013	-187500.015625	-187500.015625	-187500.015625	-187500.015625	-187500.015625	-187500.015625	460.000000	437.000000	1018.000000	1608035262.284842
1602	9809.599609	-1205.384888	-187500.015625	-187500.015625	-187500.015625	-187500.015625	-187500.015625	-187500.015625	460.000000	436.000000	1018.000000	1608035262.284851
1603	9857.141602	-1160.480225	-187500.015625	-187500.015625	-187500.015625	-187500.015625	-187500.015625	-187500.015625	460.000000	436.000000	1019.000000	1608035262.284860
1604	9817.981445	-1167.364502	-187500.015625	-187500.015625	-187500.015625	-187500.015625	-187500.015625	-187500.015625	460.000000	436.000000	1019.000000	1608035262.284869
1605	9746.321289	-1214.146729	-187500.015625	-187500.015625	-187500.015625	-187500.015625	-187500.015625	-187500.015625	460.000000	436.000000	1019.000000	1608035262.284878
1606	9734.765625	-1241.326416	-187500.015625	-187500.015625	-187500.015625	-187500.015625	-187500.015625	-187500.015625	460.000000	437.000000	1019.000000	1608035262.284892
1607	9804.749023	-1206.256592	-187500.015625	-187500.015625	-187500.015625	-187500.015625	-187500.015625	-187500.015625	460.000000	436.000000	1018.000000	1608035262.284901
1608	9844.356445	-1169.242065	-187500.015625	-187500.015625	-187500.015625	-187500.015625	-187500.015625	-187500.015625	460.000000	436.000000	1018.000000	1608035262.284909
1609	9808.816406	-1174.315918	-187500.015625	-187500.015625	-187500.015625	-187500.015625	-187500.015625	-187500.015625	460.000000	436.000000	1018.000000	1608035262.284918
1610	9742.611328	-1211.240967	-187500.015625	-187500.015625	-187500.015625	-187500.015625	-187500.015625	-187500.015625	460.000000	436.000000	1019.000000	1608035262.284928
1611	9738.409180	-1235.112671	-187500.015625	-187500.015625	-187500.015625	-187500.015625	-187500.015625	-187500.015625	460.000000	436.000000	1019.000000	1608035262.284937
1612	9806.805664	-1203.864868	-187500.015625	-187500.015625	-187500.015625	-187500.015625	-187500.015625	-187500.015625	460.000000	436.000000	1019.000000	1608035262.284945
1613	9852.380859	-1157.730957	-187500.015625	-187500.015625	-187500.015625	-187500.015625	-187500.015625	-187500.015625	460.000000	436.000000	1019.000000	1608035262.284954
1614	9815.791016	-1164.280029	-187500.015625	-187500.015625	-187500.015625	-187500.015625	-187500.015625	-187500.015625	460.000000	436.000000	1018.000000	1608035262.284964
1615	9750.568359	-1203.864868	-187500.015625	-187500.015625	-187500.015625	-187500.015625	-187500.015625	-187500.015625	460.000000	437.000000	1018.000000	1608035262.284972
1616	9739.056641	-1229.971802	-187500.015625	-187500.015625	-187500.015625	-187500.015625	-187500.015625	-187500.015625	460.000000	436.000000	1019.000000	1608035262.284981
1617	9801.753906	-1205.563599	-187500.015625	-187500.015625	-187500.015625	-187500.015625	-187500.015625	-187500.015625	460.000000	436.000000	1018.000000	1608035262.284990
1618	9848.334961	-1163.654175	-187500.015625	-187500.015625	-187500.015625	-187500.015625	-187500.015625	-187500.015625	460.000000	436.000000	1019.000000	1608035262.284999
1619	9818.540039	-1162.223633	-187500.015625	-187500.015625	-187500.015625	-187500.015625	-187500.015625	-187500.015625	460.000000	436.000000	1019.000000	1608035262.285008
1620	9746.791016	-1207.530640	-187500.015625	-187500.015625	-187500.015625	-187500.015625	-187500.015625	-187500.015625	460.000000	436.000000	1018.000000	1608035262.285017
1621	9736.933594	-1231.379883	-187500.015625	-187500.015625	-187500.015625	-187500.015625	-187500.015625	-187500.015625	460.000000	436.000000	1018.000000	1608035262.285026
1622	9805.128906	-1201.048584	-187500.015625	-187500.015625	-187500.015625	-187500.015625	-187500.015625	-187500.015625	460.000000	436.000000	1019.000000	1608035262.285042
1623	9852.559570	-1159.429688	-187500.015625	-187500.015625	-187500.015625	-187500.015625	-187500.015625	-187500.015625	460.000000	437.000000	1018.000000	1608035262.285051
1624	9822.116211	-1159.295532	-187500.015625	-187500.015625	-187500.015625	-187500.015625	-187500.015625	-187500.015625	460.000000	436.000000	1018.000000	1608035262.285080
1625	9750.858398	-1205.697754	-187500.015625	-187500.015625	-187500.015625	-187500.015625	-187500.015625	-187500.015625	460.000000	436.000000	1019.000000	1608035262.285089
1626	9734.363281	-1238.107788	-187500.015625	-187500.015625	-187500.015625	-187500.015625	-187500.015625	-187500.015625	460.000000	436.000000	1019.000000	1608035262.285098
1627	9794.556641	-1213.207886	-187500.015625	-187500.015625	-187500.015625	-187500.015625	-187500.015625	-187500.015625	460.000000	436.000000	1018.000000	1608035262.285108
1628	9841.115234	-1169.510254	-187500.015625	-187500.015625	-187500.015625	-187500.015625	-187500.015625	-187500.015625	460.000000	436.000000	1019.000000	1608035262.285116
1629	9814.449219	-1167.520996	-187500.015625	-187500.015625	-187500.015625	-187500.015625	-187500.015625	-187500.015625	460.000000	436.000000	1018.000000	1608035262.285130
1630	9751.082031	-1202.836792	-187500.015625	-187500.015625	-187500.015625	-187500.015625	-187500.015625	-187500.015625	460.000000	436.000000	1018.000000	1608035262.285139
1631	9738.118164	-1234.419800	-187500.015625	-187500.015625	-187500.015625	-187500.015625	-187500.015625	-187500.015625	460.000000	437.000000	1017.000000	1608035262.285148
1632	9804.391602	-1206.904785	-187500.015625	-187500.015625	-187500.015625	-187500.015625	-187500.015625	-187500.015625	460.000000	436.000000	1018.000000	1608035262.285156
1633	9850.681641	-1164.570557	-187500.015625	-187500.015625	-187500.015625	-187500.015625	-187500.015625	-187500.015625	460.000000	436.000000	1018.000000	1608035262.285165
1634	9821.982422	-1158.513184	-187500.015625	-187500.015625	-187500.015625	-187500.015625	-187500.015625	-187500.015625	460.000000	436.000000	1019.000000	1608035262.285174
1635	9753.965820	-1198.925171	-187500.015625	-187500.015625	-187500.015625	-187500.015625	-187500.015625	-187500.015625	460.000000	436.000000	1018.000000	1608035262.285183
1636	9741.359375	-1227.021362	-187500.015625	-187500.015625	-187500.015625	-187500.015625	-187500.015625	-187500.015625	460.000000	437.000000	1018.000000	1608035262.285192
1637	9803.564453	-1203.239014	-187500.015625	-187500.015625	-187500.015625	-187500.015625	-187500.015625	-187500.015625	460.000000	436.000000	1018.000000	1608035262.285201
1638	9848.423828	-1163.095337	-187500.015625	-187500.015625	-187500.015625	-187500.015625	-187500.015625	-187500.015625	460.000000	437.000000	1018.000000	1608035262.285210
1639	9813.488281	-1167.006836	-187500.015625	-187500.015625	-187500.015625	-187500.015625	-187500.015625	-187500.015625	459.000000	436.000000	1018.000000	1608035262.285219
1640	9750.679688	-1201.875610	-187500.015625	-187500.015625	-187500.015625	-187500.015625	-187500.015625	-187500.015625	460.000000	436.000000	1018.000000	1608035262.285228
1641	9743.214844	-1223.981445	-187500.015625	-187500.015625	-187500.015625	-187500.015625	-187500.015625	-187500.015625	460.000000	437.000000	1018.000000	1608035262.285237
1642	9805.620117	-1201.517944	-187500.015625	-187500.015625	-187500.015625	-187500.015625	-187500.015625	-187500.015625	460.000000	436.000000	1019.000000	1608035262.285246
1643	9856.560547	-1157.507446	-187500.015625	-187500.015625	-187500.015625	-187500.015625	-187500.015625	-187500.015625	460.000000	436.000000	1019.000000	1608035262.285255
1644	9823.613281	-1160.703735	-187500.015625	-187500.015625	-187500.015625	-187500.015625	-187500.015625	-187500.015625	460.000000	437.000000	1018.000000	1608035262.285264
1645	9760.872070	-1200.489746	-187500.015625	-187500.015625	-187500.015625	-187500.015625	-187500.015625	-187500.015625	460.000000	436.000000	1019.000000	1608035262.285273
1646	9746.791016	-1228.943604	-187500.015625	-187500.015625	-187500.015625	-187500.015625	-187500.015625	-187500.015625	460.000000	437.000000	1018.000000	1608035262.285282
1647	9813.555664	-1199.238159	-187500.015625	-187500.015625	-187500.015625	-187500.015625	-187500.015625	-187500.015625	460.000000	436.000000	1018.000000	1608035262.285291
1648	9866.238281	-1145.906860	-187500.015625	-187500.015625	-187500.015625	-187500.015625	-187500.015625	-187500.015625	460.000000	437.000000	1018.000000	1608035262.285301
1649	9835.348633	-1146.577393	-187500.015625	-187500.015625	-187500.015625	-187500.015625	-187500.015625	-187500.015625	460.000000	436.000000	1019.000000	1608035262.285311
1650	9764.985352	-1188.911621	-187500.015625	-187500.015625	-187500.015625	-187500.015625	-187500.015625	-187500.015625	460.000000	436.000000	1019.000000	1608035262.285319
1651	9747.215820	-1218.371216	-187500.015625	-187500.015625	-187500.015625	-187500.015625	-187500.015625	-187500.015625	460.000000	436.000000	1019.000000	1608035262.285328
1652	9814.672852	-1186.408203	-187500.015625	-187500.015625	-187500.015625	-187500.015625	-187500.015625	-187500.015625	460.000000	436.000000	1018.000000	1608035262.285337
1653	9869.949219	-1135.669800	-187500.015625	-187500.015625	-187500.015625	-187500.015625	-187500.015625	-187500.015625	460.000000	436.000000	1019.000000	1608035262.285350
1654	9842.008789	-1136.317993	-187500.015625	-187500.015625	-187500.015625	-187500.015625	-187500.015625	-187500.015625	459.000000	436.000000	1018.000000	1608035262.285359
1655	9776.116211	-1175.724121	-187500.015625	-187500.015625	-187500.015625	-187500.015625	-187500.015625	-187500.015625	460.000000	436.000000	1019.000000	1608035262.285368
1656	9755.172852	-1209.609253	-187500.015625	-187500.015625	-187500.015625	-187500.015625	-187500.015625	-187500.015625	460.000000	437.000000	1018.000000	1608035262.285377
1657	9814.740234	-1187.771606	-187500.015625	-187500.015625	-187500.015625	-187500.015625	-187500.015625	-187500.015625	460.000000	436.000000	1019.000000	1608035262.285386
1658	9858.593750	-1149.885498	-187500.015625	-187500.015625	-187500.015625	-187500.015625	-187500.015625	-187500.015625	460.000000	436.000000	1018.000000	1608035262.285396
1659	9831.124023	-1148.030273	-187500.015625	-187500.015625	-187500.015625	-187500.015625	-187500.015625	-187500.015625	460.000000	436.000000	1018.000000	1608035262.285404
1660	9759.888672	-1187.123413	-187500.015625	-187500.015625	-187500.015625	-187500.015625	-187500.015625	-187500.015625	460.000000	436.000000	1018.000000	1608035262.285413
1661	9742.297852	-1215.979614	-187500.015625	-187500.015625	-187500.015625	-187500.015625	-187500.015625	-187500.015625	460.000000	437.000000	1018.000000	1608035262.285422
1662	9805.754883	-1192.443115	-187500.015625	-187500.015625	-187500.015625	-187500.015625	-187500.015625	-187500.015625	460.000000	435.000000	1019.000000	1608035262.285432
1663	9856.336914	-1150.377197	-187500.015625	-187500.015625	-187500.015625	-187500.015625	-187500.015625	-187500.015625	460.000000	437.000000	1018.000000	1608035262.285441
1664	9832.241211	-1148.745483	-187500.015625	-187500.015625	-187500.015625	-187500.015625	-187500.015625	-187500.015625	460.000000	436.000000	1019.000000	1608035262.285450
1665	9766.482422	-1189.984497	-187500.015625	-187500.015625	-187500.015625	-187500.015625	-187500.015625	-187500.015625	460.000000	436.000000	1018.000000	1608035262.285459
1666	9748.086914	-1217.253662	-187500.015625	-187500.015625	-187500.015625	-187500.015625	-187500.015625	-187500.015625	460.000000	437.000000	1018.000000	1608035262.285468
1667	9809.599609	-1188.620972	-187500.015625	-187500.015625	-187500.015625	-187500.015625	-187500.015625	-187500.015625	460.000000	436.000000	1018.000000	1608035262.285477
1668	9863.578125	-1143.224609	-187500.015625	-187500.015625	-187500.015625	-187500.015625	-187500.015625	-187500.015625	460.000000	437.000000	1019.000000	1608035262.285486
1669	9831.705078	-1146.733887	-187500.015625	-187500.015625	-187500.015625	-187500.015625	-187500.015625	-187500.015625	460.000000	436.000000	1017.000000	1608035262.285496
1670	9766.728516	-1182.720215	-187500.015625	-187500.015625	-187500.015625	-187500.015625	-187500.015625	-187500.015625	459.000000	436.000000	1019.000000	1608035262.285505
1671	9752.535156	-1208.089355	-187500.015625	-187500.015625	-187500.015625	-187500.015625	-187500.015625	-187500.015625	460.000000	437.000000	1018.000000	1608035262.285514
1672	9814.851562	-1182.027222	-187500.015625	-187500.015625	-187500.015625	-187500.015625	-187500.015625	-187500.015625	460.000000	436.000000	1018.000000	1608035262.285523
1673	9865.657227	-1138.597778	-187500.015625	-187500.015625	-187500.015625	-187500.015625	-187500.015625	-187500.015625	460.000000	437.000000	1018.000000	1608035262.285533
1674	9837.896484	-1139.961304	-187500.015625	-187500.015625	-187500.015625	-187500.015625	-187500.015625	-187500.015625	459.000000	436.000000	1018.000000	1608035262.285543
1675	9766.057617	-1182.295532	-187500.015625	-187500.015625	-187500.015625	-187500.015625	-187500.015625	-187500.015625	460.000000	436.000000	1018.000000	1608035262.285552
1676	9749.964844	-1209.005859	-187500.015625	-187500.015625	-187500.015625	-187500.015625	-187500.015625	-187500.015625	460.000000	437.000000	1017.000000	1608035262.285567
1677	9811.119141	-1183.949463	-187500.015625	-187500.015625	-187500.015625	-187500.015625	-187500.015625	-187500.015625	460.000000	436.000000	1019.000000	1608035262.285577
1678	9861.231445	-1144.543335	-187500.015625	-187500.015625	-187500.015625	-187500.015625	-187500.015625	-187500.015625	459.000000	437.000000	1019.000000	1608035262.285586
1679	9840.712891	-1138.061401	-187500.015625	-187500.015625	-187500.015625	-187500.015625	-187500.015625	-187500.015625	460.000000	436.000000	1019.000000	1608035262.285594
1680	9772.025391	-1178.182739	-187500.015625	-187500.015625	-187500.015625	-187500.015625	-187500.015625	-187500.015625	460.000000	436.000000	1018.000000	1608035262.285605
1681	9750.412109	-1209.497559	-187500.015625	-187500.015625	-187500.015625	-187500.015625	-187500.015625	-187500.015625	460.000000	437.000000	1018.000000	1608035262.285616
1682	9804.346680	-1193.136108	-187500.015625	-187500.015625	-187500.015625	-187500.015625	-187500.015625	-187500.015625	460.000000	436.000000	1017.000000	1608035262.285625
1683	9860.784180	-1146.890259	-187500.015625	-187500.015625	-187500.015625	-187500.015625	-187500.015625	-187500.015625	460.000000	436.000000	1019.000000	1608035262.762908
1684	9840.220703	-1138.530762	-187500.015625	-187500.015625	-187500.015625	-187500.015625	-187500.015625	-187500.015625	459.000000	436.000000	1018.000000	1608035262.763025
1685	9773.367188	-1178.182739	-187500.015625	-187500.015625	-187500.015625	-187500.015625	-187500.015625	-187500.015625	460.000000	436.000000	1019.000000	1608035262.763026
1686	9750.568359	-1210.771606	-187500.015625	-187500.015625	-187500.015625	-187500.015625	-187500.015625	-187500.015625	460.000000	437.000000	1019.000000	1608035262.763028
1687	9804.995117	-1193.091431	-187500.015625	-187500.015625	-187500.015625	-187500.015625	-187500.015625	-187500.015625	460.000000	436.000000	1019.000000	1608035262.763030
1688	9852.939453	-1159.250854	-187500.015625	-187500.015625	-187500.015625	-187500.015625	-187500.015625	-187500.015625	460.000000	437.000000	1018.000000	1608035262.763031
1689	9833.336914	-1151.718262	-187500.015625	-187500.015625	-187500.015625	-187500.015625	-187500.015625	-187500.015625	460.000000	437.000000	1018.000000	1608035262.763033
1690	9771.802734	-1179.993286	-187500.015625	-187500.015625	-187500.015625	-187500.015625	-187500.015625	-187500.015625	460.000000	436.000000	1018.000000	1608035262.763034
1691	9752.065430	-1207.262329	-187500.015625	-187500.015625	-187500.015625	-187500.015625	-187500.015625	-187500.015625	460.000000	436.000000	1019.000000	1608035262.763036
1692	9809.532227	-1186.587036	-187500.015625	-187500.015625	-187500.015625	-187500.015625	-187500.015625	-187500.015625	460.000000	436.000000	1018.000000	1608035262.763038
1693	9862.170898	-1145.839844	-187500.015625	-187500.015625	-187500.015625	-187500.015625	-187500.015625	-187500.015625	460.000000	437.000000	1018.000000	1608035262.763040
1694	9843.193359	-1140.363647	-187500.015625	-187500.015625	-187500.015625	-187500.015625	-187500.015625	-187500.015625	460.000000	436.000000	1018.000000	1608035262.763041
1695	9770.372070	-1181.289673	-187500.015625	-187500.015625	-187500.015625	-187500.015625	-187500.015625	-187500.015625	460.000000	436.000000	1018.000000	1608035262.763043
1696	9747.304688	-1212.135010	-187500.015625	-187500.015625	-187500.015625	-187500.015625	-187500.015625	-187500.015625	460.000000	436.000000	1019.000000	1608035262.763044
1697	9799.853516	-1196.690063	-187500.015625	-187500.015625	-187500.015625	-187500.015625	-187500.015625	-187500.015625	460.000000	436.000000	1019.000000	1608035262.763046
1698	9852.582031	-1153.506470	-187500.015625	-187500.015625	-187500.015625	-187500.015625	-187500.015625	-187500.015625	460.000000	437.000000	1019.000000	1608035262.763048
1699	9831.637695	-1150.511353	-187500.015625	-187500.015625	-187500.015625	-187500.015625	-187500.015625	-187500.015625	460.000000	436.000000	1019.000000	1608035262.763053
1700	9764.045898	-1187.346924	-187500.015625	-187500.015625	-187500.015625	-187500.015625	-187500.015625	-187500.015625	460.000000	436.000000	1019.000000	1608035262.763054
1701	9739.705078	-1218.907593	-187500.015625	-187500.015625	-187500.015625	-187500.015625	-187500.015625	-187500.015625	460.000000	437.000000	1018.000000	1608035262.763056
1702	9795.964844	-1202.836792	-187500.015625	-187500.015625	-187500.015625	-187500.015625	-187500.015625	-187500.015625	460.000000	436.000000	1018.000000	1608035262.763057
1703	9854.906250	-1153.372314	-187500.015625	-187500.015625	-187500.015625	-187500.015625	-187500.015625	-187500.015625	460.000000	436.000000	1018.000000	1608035262.763059
1704	9832.979492	-1148.074951	-187500.015625	-187500.015625	-187500.015625	-187500.015625	-187500.015625	-187500.015625	459.000000	437.000000	1018.000000	1608035262.763061
1705	9760.403320	-1192.912598	-187500.015625	-187500.015625	-187500.015625	-187500.015625	-187500.015625	-187500.015625	460.000000	436.000000	1018.000000	1608035262.763062
1706	9740.577148	-1221.500488	-187500.015625	-187500.015625	-187500.015625	-187500.015625	-187500.015625	-187500.015625	460.000000	437.000000	1019.000000	1608035262.763064
1707	9798.132812	-1199.863892	-187500.015625	-187500.015625	-187500.015625	-187500.015625	-187500.015625	-187500.015625	460.000000	436.000000	1018.000000	1608035262.763066
1708	9853.654297	-1154.735840	-187500.015625	-187500.015625	-187500.015625	-187500.015625	-187500.015625	-187500.015625	460.000000	437.000000	1018.000000	1608035262.763067
1709	9834.632812	-1146.622070	-187500.015625	-187500.015625	-187500.015625	-187500.015625	-187500.015625	-187500.015625	460.000000	436.000000	1018.000000	1608035262.763069
1710	9768.740234	-1186.520020	-187500.015625	-187500.015625	-187500.015625	-187500.015625	-187500.015625	-187500.015625	460.000000	436.000000	1019.000000	1608035262.763070
1711	9742.387695	-1223.512085	-187500.015625	-187500.015625	-187500.015625	-187500.015625	-187500.015625	-187500.015625	460.000000	437.000000	1018.000000	1608035262.763072
1712	9800.077148	-1205.675415	-187500.015625	-187500.015625	-187500.015625	-187500.015625	-187500.015625	-187500.015625	460.000000	436.000000	1018.000000	1608035262.763074
1713	9856.984375	-1159.206177	-187500.015625	-187500.015625	-187500.015625	-187500.015625	-187500.015625	-187500.015625	460.000000	436.000000	1018.000000	1608035262.763075
1714	9839.416016	-1149.438477	-187500.015625	-187500.015625	-187500.015625	-187500.015625	-187500.015625	-187500.015625	460.000000	436.000000	1019.000000	1608035262.763077
1715	9769.969727	-1190.588013	-187500.015625	-187500.015625	-187500.015625	-187500.015625	-187500.015625	-187500.015625	460.000000	436.000000	1019.000000	1608035262.763078
1716	9748.958984	-1213.856201	-187500.015625	-187500.015625	-187500.015625	-187500.015625	-187500.015625	-187500.015625	460.000000	437.000000	1019.000000	1608035262.763080
1717	9813.153320	-1178.003906	-187500.015625	-187500.015625	-187500.015625	-187500.015625	-187500.015625	-187500.015625	460.000000	436.000000	1019.000000	1608035262.763082
1718	9865.747070	-1139.335449	-187500.015625	-187500.015625	-187500.015625	-187500.015625	-187500.015625	-187500.015625	460.000000	436.000000	1018.000000	1608035262.763083
1719	9844.557617	-1137.189697	-187500.015625	-187500.015625	-187500.015625	-187500.015625	-187500.015625	-187500.015625	460.000000	437.000000	1018.000000	1608035262.763085
1720	9782.933594	-1174.047729	-187500.015625	-187500.015625	-187500.015625	-187500.015625	-187500.015625	-187500.015625	460.000000	436.000000	1018.000000	1608035262.763087
1721	9755.396484	-1205.183716	-187500.015625	-187500.015625	-187500.015625	-187500.015625	-187500.015625	-187500.015625	460.000000	437.000000	1018.000000	1608035262.763088
1722	9806.693359	-1187.056396	-187500.015625	-187500.015625	-187500.015625	-187500.015625	-187500.015625	-187500.015625	460.000000	436.000000	1018.000000	1608035262.763090
1723	9859.041016	-1147.203247	-187500.015625	-187500.015625	-187500.015625	-187500.015625	-187500.015625	-187500.015625	460.000000	436.000000	1018.000000	1608035262.763092
1724	9836.935547	-1148.365479	-187500.015625	-187500.015625	-187500.015625	-187500.015625	-187500.015625	-187500.015625	460.000000	436.000000	1019.000000	1608035262.763094
1725	9770.639648	-1186.363525	-187500.015625	-187500.015625	-187500.015625	-187500.015625	-187500.015625	-187500.015625	460.000000	436.000000	1019.000000	1608035262.763095
1726	9739.056641	-1219.220581	-187500.015625	-187500.015625	-187500.015625	-187500.015625	-187500.015625	-187500.015625	460.000000	437.000000	1018.000000	1608035262.763097
1727	9790.980469	-1202.613159	-187500.015625	-187500.015625	-187500.015625	-187500.015625	-187500.015625	-187500.015625	460.000000	436.000000	1018.000000	1608035262.763099
1728	9851.843750	-1155.898071	-187500.015625	-187500.015625	-187500.015625	-187500.015625	-187500.015625	-187500.015625	460.000000	437.000000	1018.000000	1608035262.763100
1729	9840.444336	-1143.828125	-187500.015625	-187500.015625	-187500.015625	-187500.015625	-187500.015625	-187500.015625	460.000000	437.000000	1019.000000	1608035262.763102
1730	9767.488281	-1188.442261	-187500.015625	-187500.015625	-187500.015625	-187500.015625	-187500.015625	-187500.015625	460.000000	437.000000	1018.000000	1608035262.763103
1731	9735.369141	-1222.081543	-187500.015625	-187500.015625	-187500.015625	-187500.015625	-187500.015625	-187500.015625	460.000000	436.000000	1018.000000	1608035262.763105
1732	9787.671875	-1203.462524	-187500.015625	-187500.015625	-187500.015625	-187500.015625	-187500.015625	-187500.015625	460.000000	436.000000	1019.000000	1608035262.763107
1733	9847.261719	-1157.529785	-187500.015625	-187500.015625	-187500.015625	-187500.015625	-187500.015625	-187500.015625	460.000000	436.000000	1018.000000	1608035262.763108
1734	9833.403320	-1147.806763	-187500.015625	-187500.015625	-187500.015625	-187500.015625	-187500.015625	-187500.015625	460.000000	436.000000	1019.000000	1608035262.763110
1735	9763.823242	-1190.029175	-187500.015625	-187500.015625	-187500.015625	-187500.015625	-187500.015625	-187500.015625	460.000000	436.000000	1019.000000	1608035262.763112
1736	9730.875977	-1228.273071	-187500.015625	-187500.015625	-187500.015625	-187500.015625	-187500.015625	-187500.015625	460.000000	437.000000	1018.000000	1608035262.763113
1737	9781.279297	-1209.765747	-187500.015625	-187500.015625	-187500.015625	-187500.015625	-187500.015625	-187500.015625	460.000000	436.000000	1018.000000	1608035262.763115
1738	9847.797852	-1155.451050	-187500.015625	-187500.015625	-187500.015625	-187500.015625	-187500.015625	-187500.015625	460.000000	436.000000	1019.000000	1608035262.763116
1739	9831.995117	-1147.203247	-187500.015625	-187500.015625	-187500.015625	-187500.015625	-187500.015625	-187500.015625	460.000000	437.000000	1019.000000	1608035262.763118
1740	9761.095703	-1187.861084	-187500.015625	-187500.015625	-187500.015625	-187500.015625	-187500.015625	-187500.015625	460.000000	436.000000	1019.000000	1608035262.763120
1741	9728.239258	-1225.479004	-187500.015625	-187500.015625	-187500.015625	-187500.015625	-187500.015625	-187500.015625	460.000000	437.000000	1018.000000	1608035262.763121
1742	9780.698242	-1210.279907	-187500.015625	-187500.015625	-187500.015625	-187500.015625	-187500.015625	-187500.015625	460.000000	436.000000	1019.000000	1608035262.763123
1743	9839.795898	-1162.827148	-187500.015625	-187500.015625	-187500.015625	-187500.015625	-187500.015625	-187500.015625	460.000000	436.000000	1019.000000	1608035262.763124
1744	9830.877930	-1148.656128	-187500.015625	-187500.015625	-187500.015625	-187500.015625	-187500.015625	-187500.015625	460.000000	437.000000	1019.000000	1608035262.763126
1745	9763.197266	-1189.872681	-187500.015625	-187500.015625	-187500.015625	-187500.015625	-187500.015625	-187500.015625	460.000000	436.000000	1018.000000	1608035262.763128
1746	9730.787109	-1228.250610	-187500.015625	-187500.015625	-187500.015625	-187500.015625	-187500.015625	-187500.015625	460.000000	437.000000	1018.000000	1608035262.763130
1747	9781.927734	-1216.873657	-187500.015625	-187500.015625	-187500.015625	-187500.015625	-187500.015625	-187500.015625	460.000000	437.000000	1018.000000	1608035262.763132
1748	9840.690430	-1173.466553	-187500.015625	-187500.015625	-187500.015625	-187500.015625	-187500.015625	-187500.015625	460.000000	436.000000	1019.000000	1608035262.763133
1749	9824.776367	-1167.945679	-187500.015625	-187500.015625	-187500.015625	-187500.015625	-187500.015625	-187500.015625	460.000000	437.000000	1018.000000	1608035262.763135
1750	9754.054688	-1212.067993	-187500.015625	-187500.015625	-187500.015625	-187500.015625	-187500.015625	-187500.015625	460.000000	436.000000	1019.000000	1608035262.763136
1751	9723.634766	-1244.008667	-187500.015625	-187500.015625	-187500.015625	-187500.015625	-187500.015625	-187500.015625	460.000000	437.000000	1018.000000	1608035262.763138
1752	9779.938477	-1222.662720	-187500.015625	-187500.015625	-187500.015625	-187500.015625	-187500.015625	-187500.015625	460.000000	436.000000	1018.000000	1608035262.763139
1753	9858.572266	-1151.919434	-187500.015625	-187500.015625	-187500.015625	-187500.015625	-187500.015625	-187500.015625	460.000000	436.000000	1018.000000	1608035262.763141
1754	9848.357422	-1138.351929	-187500.015625	-187500.015625	-187500.015625	-187500.015625	-187500.015625	-187500.015625	459.000000	437.000000	1019.000000	1608035262.763143
1755	9782.777344	-1175.522949	-187500.015625	-187500.015625	-187500.015625	-187500.015625	-187500.015625	-187500.015625	459.000000	437.000000	1018.000000	1608035262.763144
1756	9745.986328	-1215.264282	-187500.015625	-187500.015625	-187500.015625	-187500.015625	-187500.015625	-187500.015625	460.000000	437.000000	1019.000000	1608035262.763146
1757	9797.685547	-1201.607422	-187500.015625	-187500.015625	-187500.015625	-187500.015625	-187500.015625	-187500.015625	460.000000	436.000000	1019.000000	1608035262.763148
1758	9862.953125	-1151.941772	-187500.015625	-187500.015625	-187500.015625	-187500.015625	-187500.015625	-187500.015625	460.000000	436.000000	1019.000000	1608035262.763150
1759	9850.771484	-1140.944702	-187500.015625	-187500.015625	-187500.015625	-187500.015625	-187500.015625	-187500.015625	460.000000	436.000000	1018.000000	1608035262.763152
1760	9775.915039	-1185.357666	-187500.015625	-187500.015625	-187500.015625	-187500.015625	-187500.015625	-187500.015625	460.000000	436.000000	1018.000000	1608035262.763153
1761	9740.622070	-1220.539307	-187500.015625	-187500.015625	-187500.015625	-187500.015625	-187500.015625	-187500.015625	460.000000	437.000000	1018.000000	1608035262.763155
1762	9793.953125	-1199.305176	-187500.015625	-187500.015625	-187500.015625	-187500.015625	-187500.015625	-187500.015625	460.000000	436.000000	1018.000000	1608035262.763157
1763	9852.715820	-1155.607544	-187500.015625	-187500.015625	-187500.015625	-187500.015625	-187500.015625	-187500.015625	460.000000	437.000000	1018.000000	1608035262.763158
1764	9836.958008	-1150.556030	-187500.015625	-187500.015625	-187500.015625	-187500.015625	-187500.015625	-187500.015625	460.000000	437.000000	1019.000000	1608035262.763160
1765	9765.252930	-1188.911621	-187500.015625	-187500.015625	-187500.015625	-187500.015625	-187500.015625	-187500.015625	460.000000	436.000000	1019.000000	1608035262.763161
1766	9731.368164	-1221.478027	-187500.015625	-187500.015625	-187500.015625	-187500.015625	-187500.015625	-187500.015625	460.000000	436.000000	1018.000000	1608035262.763163
1767	9784.877930	-1205.809570	-187500.015625	-187500.015625	-187500.015625	-187500.015625	-187500.015625	-187500.015625	460.000000	436.000000	1018.000000	1608035262.763164
1768	9848.133789	-1160.949585	-187500.015625	-187500.015625	-187500.015625	-187500.015625	-187500.015625	-187500.015625	460.000000	436.000000	1018.000000	1608035262.763166
1769	9833.626953	-1156.635620	-187500.015625	-187500.015625	-187500.015625	-187500.015625	-187500.015625	-187500.015625	460.000000	437.000000	1018.000000	1608035262.763168
1770	9767.666992	-1190.319702	-187500.015625	-187500.015625	-187500.015625	-187500.015625	-187500.015625	-187500.015625	460.000000	436.000000	1019.000000	1608035262.763170
1771	9736.151367	-1221.098145	-187500.015625	-187500.015625	-187500.015625	-187500.015625	-187500.015625	-187500.015625	460.000000	436.000000	1019.000000	1608035262.763172
1772	9777.591797	-1214.549072	-187500.015625	-187500.015625	-187500.015625	-187500.015625	-187500.015625	-187500.015625	460.000000	436.000000	1019.000000	1608035262.763173
1773	9842.858398	-1168.504395	-187500.015625	-187500.015625	-187500.015625	-187500.015625	-187500.015625	-187500.015625	460.000000	436.000000	1019.000000	1608035262.763175
1774	9835.258789	-1154.735840	-187500.015625	-187500.015625	-187500.015625	-187500.015625	-187500.015625	-187500.015625	460.000000	436.000000	1019.000000	1608035262.763176
1775	9765.611328	-1195.550049	-187500.015625	-187500.015625	-187500.015625	-187500.015625	-187500.015625	-187500.015625	460.000000	436.000000	1019.000000	1608035262.763178
1776	9734.072266	-1229.390625	-187500.015625	-187500.015625	-187500.015625	-187500.015625	-187500.015625	-187500.015625	460.000000	437.000000	1019.000000	1608035262.763180
1777	9783.670898	-1213.409058	-187500.015625	-187500.015625	-187500.015625	-187500.015625	-187500.015625	-187500.015625	461.000000	553.000000	1018.000000	1608035262.763182
1778	9847.530273	-1167.878662	-187500.015625	-187500.015625	-187500.015625	-187500.015625	-187500.015625	-187500.015625	461.000000	662.000000	1019.000000	1608035262.763183
1779	9849.765625	-1140.564819	-187500.015625	-187500.015625	-187500.015625	-187500.015625	-187500.015625	-187500.015625	461.000000	718.000000	1018.000000	1608035262.763185
1780	9782.709961	-1175.411133	-187500.015625	-187500.015625	-187500.015625	-187500.015625	-187500.015625	-187500.015625	460.000000	748.000000	1017.000000	1608035262.763186
1781	9740.979492	-1214.034912	-187500.015625	-187500.015625	-187500.015625	-187500.015625	-187500.015625	-187500.015625	461.000000	765.000000	1019.000000	1608035262.763188
1782	9779.848633	-1210.883301	-187500.015625	-187500.015625	-187500.015625	-187500.015625	-187500.015625	-187500.015625	461.000000	776.000000	1019.000000	1608035262.763190
1783	9839.505859	-1170.806641	-187500.015625	-187500.015625	-187500.015625	-187500.015625	-187500.015625	-187500.015625	460.000000	784.000000	1018.000000	1608035262.763191
1784	9840.265625	-1144.431641	-187500.015625	-187500.015625	-187500.015625	-187500.015625	-187500.015625	-187500.015625	460.000000	789.000000	1018.000000	1608035262.763193
1785	9774.104492	-1177.020508	-187500.015625	-187500.015625	-187500.015625	-187500.015625	-187500.015625	-187500.015625	460.000000	792.000000	1019.000000	1608035262.763194
1786	9734.833008	-1215.510132	-187500.015625	-187500.015625	-187500.015625	-187500.015625	-187500.015625	-187500.015625	461.000000	795.000000	1018.000000	1608035262.763196
1787	9779.088867	-1203.663696	-187500.015625	-187500.015625	-187500.015625	-187500.015625	-187500.015625	-187500.015625	460.000000	797.000000	1019.000000	1608035262.763198
1788	9841.540039	-1159.519043	-187500.015625	-187500.015625	-187500.015625	-187500.015625	-187500.015625	-187500.015625	460.000000	798.000000	1018.000000	1608035262.763199
1789	9835.281250	-1145.437500	-187500.015625	-187500.015625	-187500.015625	-187500.015625	-187500.015625	-187500.015625	460.000000	800.000000	1019.000000	1608035262.763201
1790	9770.148438	-1180.395630	-187500.015625	-187500.015625	-187500.015625	-187500.015625	-187500.015625	-187500.015625	460.000000	801.000000	1019.000000	1608035262.763202
1791	9732.776367	-1216.292480	-187500.015625	-187500.015625	-187500.015625	-187500.015625	-187500.015625	-187500.015625	460.000000	802.000000	1018.000000	1608035262.763204
1792	9774.685547	-1210.883301	-187500.015625	-187500.015625	-187500.015625	-187500.015625	-187500.015625	-187500.015625	460.000000	803.000000	1018.000000	1608035262.763206
1793	9839.416016	-1168.303345	-187500.015625	-187500.015625	-187500.015625	-187500.015625	-187500.015625	-187500.015625	460.000000	804.000000	1018.000000	1608035262.763208
1794	9837.360352	-1148.544312	-187500.015625	-187500.015625	-187500.015625	-187500.015625	-187500.015625	-187500.015625	460.000000	804.000000	1019.000000	1608035262.763210
1795	9772.673828	-1179.881470	-187500.015625	-187500.015625	-187500.015625	-187500.015625	-187500.015625	-187500.015625	460.000000	805.000000	1018.000000	1608035262.763211
1796	9736.017578	-1215.666626	-187500.015625	-187500.015625	-187500.015625	-187500.015625	-187500.015625	-187500.015625	460.000000	806.000000	1018.000000	1608035262.763213
1797	9777.546875	-1209.139893	-187500.015625	-187500.015625	-187500.015625	-187500.015625	-187500.015625	-187500.015625	460.000000	806.000000	1018.000000	1608035262.763214
1798	9840.556641	-1170.694946	-187500.015625	-187500.015625	-187500.015625	-187500.015625	-187500.015625	-187500.015625	460.000000	806.000000	1018.000000	1608035262.763216
1799	9838.633789	-1151.293579	-187500.015625	-187500.015625	-187500.015625	-187500.015625	-187500.015625	-187500.015625	460.000000	806.000000	1019.000000	1608035262.763218
1800	9779.893555	-1182.027222	-187500.015625	-187500.015625	-187500.015625	-187500.015625	-187500.015625	-187500.015625	460.000000	807.000000	1018.000000	1608035262.763219
1801	9744.242188	-1217.030029	-187500.015625	-187500.015625	-187500.015625	-187500.015625	-187500.015625	-187500.015625	460.000000	807.000000	1019.000000	1608035262.763221
1802	9793.282227	-1201.629761	-187500.015625	-187500.015625	-187500.015625	-187500.015625	-187500.015625	-187500.015625	460.000000	808.000000	1018.000000	1608035262.763222
1803	9862.349609	-1151.740601	-187500.015625	-187500.015625	-187500.015625	-187500.015625	-187500.015625	-187500.015625	460.000000	808.000000	1019.000000	1608035263.243364
1804	9862.393555	-1130.305298	-187500.015625	-187500.015625	-187500.015625	-187500.015625	-187500.015625	-187500.015625	460.000000	808.000000	1018.000000	1608035263.243401
1805	9794.489258	-1165.799927	-187500.015625	-187500.015625	-187500.015625	-187500.015625	-187500.015625	-187500.015625	460.000000	808.000000	1019.000000	1608035263.243438
1806	9751.283203	-1209.832886	-187500.015625	-187500.015625	-187500.015625	-187500.015625	-187500.015625	-187500.015625	460.000000	792.000000	1018.000000	1608035263.243523
1807	9790.488281	-1207.374146	-187500.015625	-187500.015625	-187500.015625	-187500.015625	-187500.015625	-187500.015625	460.000000	741.000000	1018.000000	1608035263.243525
1808	9862.953125	-1153.394653	-187500.015625	-187500.015625	-187500.015625	-187500.015625	-187500.015625	-187500.015625	460.000000	683.000000	1018.000000	1608035263.243527
1809	9863.824219	-1129.500610	-187500.015625	-187500.015625	-187500.015625	-187500.015625	-187500.015625	-187500.015625	459.000000	633.000000	1018.000000	1608035263.243528
1810	9792.879883	-1171.320801	-187500.015625	-187500.015625	-187500.015625	-187500.015625	-187500.015625	-187500.015625	459.000000	592.000000	1018.000000	1608035263.243530
1811	9753.272461	-1210.481079	-187500.015625	-187500.015625	-187500.015625	-187500.015625	-187500.015625	-187500.015625	459.000000	564.000000	1018.000000	1608035263.243532
1812	9799.384766	-1198.165161	-187500.015625	-187500.015625	-187500.015625	-187500.015625	-187500.015625	-187500.015625	459.000000	543.000000	1018.000000	1608035263.243533
1813	9864.562500	-1151.584229	-187500.015625	-187500.015625	-187500.015625	-187500.015625	-187500.015625	-187500.015625	459.000000	527.000000	1018.000000	1608035263.243535
1814	9860.539062	-1136.452026	-187500.015625	-187500.015625	-187500.015625	-187500.015625	-187500.015625	-187500.015625	459.000000	515.000000	1018.000000	1608035263.243536
1815	9796.232422	-1167.610352	-187500.015625	-187500.015625	-187500.015625	-187500.015625	-187500.015625	-187500.015625	459.000000	504.000000	1018.000000	1608035263.243571
1816	9755.507812	-1203.842529	-187500.015625	-187500.015625	-187500.015625	-187500.015625	-187500.015625	-187500.015625	460.000000	498.000000	1019.000000	1608035263.243573
1817	9792.500000	-1198.858154	-187500.015625	-187500.015625	-187500.015625	-187500.015625	-187500.015625	-187500.015625	459.000000	492.000000	1019.000000	1608035263.243575
1818	9855.040039	-1156.590942	-187500.015625	-187500.015625	-187500.015625	-187500.015625	-187500.015625	-187500.015625	460.000000	486.000000	1019.000000	1608035263.243576
1819	9849.765625	-1144.811646	-187500.015625	-187500.015625	-187500.015625	-187500.015625	-187500.015625	-187500.015625	459.000000	483.000000	1018.000000	1608035263.243578
1820	9789.281250	-1171.946655	-187500.015625	-187500.015625	-187500.015625	-187500.015625	-187500.015625	-187500.015625	460.000000	479.000000	1018.000000	1608035263.243580
1821	9754.569336	-1203.842529	-187500.015625	-187500.015625	-187500.015625	-187500.015625	-187500.015625	-187500.015625	460.000000	476.000000	1018.000000	1608035263.243582
1822	9788.923828	-1208.983521	-187500.015625	-187500.015625	-187500.015625	-187500.015625	-187500.015625	-187500.015625	459.000000	473.000000	1018.000000	1608035263.243583
1823	9854.124023	-1161.106079	-187500.015625	-187500.015625	-187500.015625	-187500.015625	-187500.015625	-187500.015625	460.000000	471.000000	1018.000000	1608035263.243585
1824	9862.774414	-1126.349121	-187500.015625	-187500.015625	-187500.015625	-187500.015625	-187500.015625	-187500.015625	459.000000	469.000000	1019.000000	1608035263.243587
1825	9795.472656	-1162.938843	-187500.015625	-187500.015625	-187500.015625	-187500.015625	-187500.015625	-187500.015625	460.000000	467.000000	1019.000000	1608035263.243588
1826	9749.964844	-1208.380005	-187500.015625	-187500.015625	-187500.015625	-187500.015625	-187500.015625	-187500.015625	460.000000	466.000000	1019.000000	1608035263.243590
1827	9790.779297	-1198.008789	-187500.015625	-187500.015625	-187500.015625	-187500.015625	-187500.015625	-187500.015625	460.000000	464.000000	1019.000000	1608035263.243592
1828	9856.202148	-1153.305298	-187500.015625	-187500.015625	-187500.015625	-187500.015625	-187500.015625	-187500.015625	460.000000	463.000000	1018.000000	1608035263.243593
1829	9850.324219	-1144.208130	-187500.015625	-187500.015625	-187500.015625	-187500.015625	-187500.015625	-187500.015625	460.000000	462.000000	1019.000000	1608035263.243610
1830	9784.208008	-1179.054443	-187500.015625	-187500.015625	-187500.015625	-187500.015625	-187500.015625	-187500.015625	460.000000	460.000000	1018.000000	1608035263.243612
1831	9746.723633	-1210.257568	-187500.015625	-187500.015625	-187500.015625	-187500.015625	-187500.015625	-187500.015625	460.000000	460.000000	1018.000000	1608035263.243613
1832	9791.650391	-1195.639526	-187500.015625	-187500.015625	-187500.015625	-187500.015625	-187500.015625	-187500.015625	460.000000	458.000000	1018.000000	1608035263.243615
1833	9852.648438	-1157.060303	-187500.015625	-187500.015625	-187500.015625	-187500.015625	-187500.015625	-187500.015625	460.000000	457.000000	1018.000000	1608035263.243616
1834	9852.089844	-1136.049683	-187500.015625	-187500.015625	-187500.015625	-187500.015625	-187500.015625	-187500.015625	460.000000	457.000000	1018.000000	1608035263.243618
1835	9790.309570	-1161.798950	-187500.015625	-187500.015625	-187500.015625	-187500.015625	-187500.015625	-187500.015625	460.000000	456.000000	1019.000000	1608035263.243619
1836	9748.243164	-1199.886353	-187500.015625	-187500.015625	-187500.015625	-187500.015625	-187500.015625	-187500.015625	460.000000	456.000000	1018.000000	1608035263.243621
1837	9787.068359	-1195.840576	-187500.015625	-187500.015625	-187500.015625	-187500.015625	-187500.015625	-187500.015625	460.000000	454.000000	1019.000000	1608035263.243623
1838	9847.820312	-1160.502563	-187500.015625	-187500.015625	-187500.015625	-187500.015625	-187500.015625	-187500.015625	460.000000	454.000000	1018.000000	1608035263.243624
1839	9845.518555	-1147.136230	-187500.015625	-187500.015625	-187500.015625	-187500.015625	-187500.015625	-187500.015625	460.000000	454.000000	1019.000000	1608035263.243627
1840	9789.437500	-1168.638550	-187500.015625	-187500.015625	-187500.015625	-187500.015625	-187500.015625	-187500.015625	460.000000	453.000000	1018.000000	1608035263.243629
1841	9742.432617	-1209.274048	-187500.015625	-187500.015625	-187500.015625	-187500.015625	-187500.015625	-187500.015625	460.000000	453.000000	1019.000000	1608035263.243630
1842	9776.563477	-1210.324585	-187500.015625	-187500.015625	-187500.015625	-187500.015625	-187500.015625	-187500.015625	460.000000	453.000000	1018.000000	1608035263.243631
1843	9849.295898	-1158.043823	-187500.015625	-187500.015625	-187500.015625	-187500.015625	-187500.015625	-187500.015625	460.000000	451.000000	1019.000000	1608035263.243633
1844	9847.977539	-1140.453003	-187500.015625	-187500.015625	-187500.015625	-187500.015625	-187500.015625	-187500.015625	460.000000	451.000000	1018.000000	1608035263.243635
1845	9784.676758	-1173.734741	-187500.015625	-187500.015625	-187500.015625	-187500.015625	-187500.015625	-187500.015625	460.000000	450.000000	1019.000000	1608035263.243636
1846	9733.111328	-1222.685059	-187500.015625	-187500.015625	-187500.015625	-187500.015625	-187500.015625	-187500.015625	460.000000	451.000000	1019.000000	1608035263.243638
1847	9764.583008	-1224.249756	-187500.015625	-187500.015625	-187500.015625	-187500.015625	-187500.015625	-187500.015625	460.000000	450.000000	1018.000000	1608035263.243639
1848	9842.098633	-1168.660889	-187500.015625	-187500.015625	-187500.015625	-187500.015625	-187500.015625	-187500.015625	460.000000	449.000000	1019.000000	1608035263.243641
1849	9839.594727	-1155.294556	-187500.015625	-187500.015625	-187500.015625	-187500.015625	-187500.015625	-187500.015625	459.000000	451.000000	1018.000000	1608035263.243643
1850	9771.154297	-1195.304199	-187500.015625	-187500.015625	-187500.015625	-187500.015625	-187500.015625	-187500.015625	460.000000	449.000000	1018.000000	1608035263.243644
1851	9725.086914	-1237.705444	-187500.015625	-187500.015625	-187500.015625	-187500.015625	-187500.015625	-187500.015625	460.000000	449.000000	1019.000000	1608035263.243646
1852	9761.520508	-1230.396484	-187500.015625	-187500.015625	-187500.015625	-187500.015625	-187500.015625	-187500.015625	460.000000	449.000000	1018.000000	1608035263.243647
1853	9834.566406	-1176.014648	-187500.015625	-187500.015625	-187500.015625	-187500.015625	-187500.015625	-187500.015625	460.000000	448.000000	1019.000000	1608035263.243649
1854	9846.703125	-1147.896118	-187500.015625	-187500.015625	-187500.015625	-187500.015625	-187500.015625	-187500.015625	460.000000	448.000000	1018.000000	1608035263.243651
1855	9786.979492	-1180.887329	-187500.015625	-187500.015625	-187500.015625	-187500.015625	-187500.015625	-187500.015625	460.000000	447.000000	1018.000000	1608035263.243652
1856	9738.721680	-1226.082520	-187500.015625	-187500.015625	-187500.015625	-187500.015625	-187500.015625	-187500.015625	460.000000	504.000000	1018.000000	1608035263.243654
1857	9767.666992	-1232.251587	-187500.015625	-187500.015625	-187500.015625	-187500.015625	-187500.015625	-187500.015625	460.000000	638.000000	1018.000000	1608035263.243655
1858	9848.871094	-1165.665771	-187500.015625	-187500.015625	-187500.015625	-187500.015625	-187500.015625	-187500.015625	461.000000	710.000000	1017.000000	1608035263.243657
1859	9863.154297	-1128.181885	-187500.015625	-187500.015625	-187500.015625	-187500.015625	-187500.015625	-187500.015625	460.000000	746.000000	1018.000000	1608035263.243658
1860	9798.244141	-1160.815430	-187500.015625	-187500.015625	-187500.015625	-187500.015625	-187500.015625	-187500.015625	460.000000	766.000000	1018.000000	1608035263.243660
1861	9750.657227	-1201.272095	-187500.015625	-187500.015625	-187500.015625	-187500.015625	-187500.015625	-187500.015625	460.000000	780.000000	1019.000000	1608035263.243662
1862	9783.358398	-1202.099121	-187500.015625	-187500.015625	-187500.015625	-187500.015625	-187500.015625	-187500.015625	460.000000	788.000000	1019.000000	1608035263.243664
1863	9856.515625	-1154.713379	-187500.015625	-187500.015625	-187500.015625	-187500.015625	-187500.015625	-187500.015625	460.000000	792.000000	1019.000000	1608035263.243666
1864	9862.662109	-1133.099243	-187500.015625	-187500.015625	-187500.015625	-187500.015625	-187500.015625	-187500.015625	460.000000	797.000000	1018.000000	1608035263.243667
1865	9797.864258	-1166.448120	-187500.015625	-187500.015625	-187500.015625	-187500.015625	-187500.015625	-187500.015625	460.000000	799.000000	1019.000000	1608035263.243669
1866	9752.378906	-1206.345947	-187500.015625	-187500.015625	-187500.015625	-187500.015625	-187500.015625	-187500.015625	460.000000	801.000000	1019.000000	1608035263.243671
1867	9782.397461	-1206.882446	-187500.015625	-187500.015625	-187500.015625	-187500.015625	-187500.015625	-187500.015625	460.000000	803.000000	1018.000000	1608035263.243672
1868	9852.894531	-1160.949585	-187500.015625	-187500.015625	-187500.015625	-187500.015625	-187500.015625	-187500.015625	460.000000	805.000000	1017.000000	1608035263.243674
1869	9860.159180	-1136.943848	-187500.015625	-187500.015625	-187500.015625	-187500.015625	-187500.015625	-187500.015625	460.000000	806.000000	1018.000000	1608035263.243675
1870	9795.741211	-1170.314941	-187500.015625	-187500.015625	-187500.015625	-187500.015625	-187500.015625	-187500.015625	460.000000	806.000000	1018.000000	1608035263.243677
1871	9745.830078	-1213.364380	-187500.015625	-187500.015625	-187500.015625	-187500.015625	-187500.015625	-187500.015625	460.000000	807.000000	1018.000000	1608035263.243679
1872	9772.987305	-1214.280884	-187500.015625	-187500.015625	-187500.015625	-187500.015625	-187500.015625	-187500.015625	460.000000	807.000000	1019.000000	1608035263.243680
1873	9852.514648	-1158.803833	-187500.015625	-187500.015625	-187500.015625	-187500.015625	-187500.015625	-187500.015625	460.000000	808.000000	1018.000000	1608035263.243682
1874	9862.058594	-1136.295532	-187500.015625	-187500.015625	-187500.015625	-187500.015625	-187500.015625	-187500.015625	460.000000	808.000000	1019.000000	1608035263.243683
1875	9796.367188	-1171.276123	-187500.015625	-187500.015625	-187500.015625	-187500.015625	-187500.015625	-187500.015625	460.000000	808.000000	1018.000000	1608035263.243685
1876	9746.634766	-1211.240967	-187500.015625	-187500.015625	-187500.015625	-187500.015625	-187500.015625	-187500.015625	460.000000	809.000000	1018.000000	1608035263.243686
1877	9776.272461	-1216.381836	-187500.015625	-187500.015625	-187500.015625	-187500.015625	-187500.015625	-187500.015625	460.000000	809.000000	1019.000000	1608035263.243688
1878	9847.619141	-1169.353882	-187500.015625	-187500.015625	-187500.015625	-187500.015625	-187500.015625	-187500.015625	460.000000	809.000000	1018.000000	1608035263.243690
1879	9859.041016	-1137.949585	-187500.015625	-187500.015625	-187500.015625	-187500.015625	-187500.015625	-187500.015625	460.000000	810.000000	1018.000000	1608035263.243691
1880	9811.833984	-1150.198364	-187500.015625	-187500.015625	-187500.015625	-187500.015625	-187500.015625	-187500.015625	460.000000	810.000000	1018.000000	1608035263.243693
1881	9770.259766	-1185.178833	-187500.015625	-187500.015625	-187500.015625	-187500.015625	-187500.015625	-187500.015625	460.000000	801.000000	1019.000000	1608035263.243694
1882	9790.578125	-1197.427612	-187500.015625	-187500.015625	-187500.015625	-187500.015625	-187500.015625	-187500.015625	460.000000	754.000000	1018.000000	1608035263.243696
1883	9850.435547	-1164.548218	-187500.015625	-187500.015625	-187500.015625	-187500.015625	-187500.015625	-187500.015625	460.000000	697.000000	1019.000000	1608035263.243698
1884	9859.197266	-1142.487061	-187500.015625	-187500.015625	-187500.015625	-187500.015625	-187500.015625	-187500.015625	459.000000	645.000000	1018.000000	1608035263.243699
1885	9806.514648	-1160.189575	-187500.015625	-187500.015625	-187500.015625	-187500.015625	-187500.015625	-187500.015625	459.000000	603.000000	1018.000000	1608035263.243702
1886	9758.704102	-1197.651123	-187500.015625	-187500.015625	-187500.015625	-187500.015625	-187500.015625	-187500.015625	459.000000	572.000000	1019.000000	1608035263.243703
1887	9786.577148	-1198.858154	-187500.015625	-187500.015625	-187500.015625	-187500.015625	-187500.015625	-187500.015625	460.000000	548.000000	1018.000000	1608035263.243705
1888	9856.828125	-1154.557007	-187500.015625	-187500.015625	-187500.015625	-187500.015625	-187500.015625	-187500.015625	459.000000	531.000000	1018.000000	1608035263.243706
1889	9869.479492	-1126.639648	-187500.015625	-187500.015625	-187500.015625	-187500.015625	-187500.015625	-187500.015625	459.000000	519.000000	1018.000000	1608035263.243708
1890	9814.159180	-1149.147827	-187500.015625	-187500.015625	-187500.015625	-187500.015625	-187500.015625	-187500.015625	459.000000	509.000000	1018.000000	1608035263.243710
1891	9757.497070	-1199.260498	-187500.015625	-187500.015625	-187500.015625	-187500.015625	-187500.015625	-187500.015625	459.000000	502.000000	1019.000000	1608035263.243711
1892	9783.313477	-1207.307129	-187500.015625	-187500.015625	-187500.015625	-187500.015625	-187500.015625	-187500.015625	460.000000	495.000000	1019.000000	1608035263.243713
1893	9849.117188	-1166.917480	-187500.015625	-187500.015625	-187500.015625	-187500.015625	-187500.015625	-187500.015625	460.000000	489.000000	1019.000000	1608035263.243714
1894	9858.773438	-1140.229492	-187500.015625	-187500.015625	-187500.015625	-187500.015625	-187500.015625	-187500.015625	460.000000	485.000000	1019.000000	1608035263.243716
1895	9798.200195	-1167.498657	-187500.015625	-187500.015625	-187500.015625	-187500.015625	-187500.015625	-187500.015625	460.000000	481.000000	1018.000000	1608035263.243718
1896	9749.696289	-1204.267212	-187500.015625	-187500.015625	-187500.015625	-187500.015625	-187500.015625	-187500.015625	460.000000	479.000000	1018.000000	1608035263.243719
1897	9775.937500	-1211.598633	-187500.015625	-187500.015625	-187500.015625	-187500.015625	-187500.015625	-187500.015625	459.000000	476.000000	1018.000000	1608035263.243721
1898	9846.032227	-1168.571533	-187500.015625	-187500.015625	-187500.015625	-187500.015625	-187500.015625	-187500.015625	459.000000	473.000000	1018.000000	1608035263.243722
1899	9858.326172	-1141.436523	-187500.015625	-187500.015625	-187500.015625	-187500.015625	-187500.015625	-187500.015625	459.000000	471.000000	1019.000000	1608035263.243724
1900	9801.686523	-1163.318848	-187500.015625	-187500.015625	-187500.015625	-187500.015625	-187500.015625	-187500.015625	460.000000	469.000000	1019.000000	1608035263.243726
1901	9752.826172	-1201.652100	-187500.015625	-187500.015625	-187500.015625	-187500.015625	-187500.015625	-187500.015625	460.000000	468.000000	1019.000000	1608035263.243727
1902	9772.047852	-1212.224487	-187500.015625	-187500.015625	-187500.015625	-187500.015625	-187500.015625	-187500.015625	460.000000	466.000000	1019.000000	1608035263.243729
1903	9834.901367	-1176.864014	-187500.015625	-187500.015625	-187500.015625	-187500.015625	-187500.015625	-187500.015625	460.000000	465.000000	1018.000000	1608035263.243730
1904	9849.497070	-1150.980713	-187500.015625	-187500.015625	-187500.015625	-187500.015625	-187500.015625	-187500.015625	459.000000	464.000000	1018.000000	1608035263.243732
1905	9793.550781	-1174.360596	-187500.015625	-187500.015625	-187500.015625	-187500.015625	-187500.015625	-187500.015625	459.000000	461.000000	1018.000000	1608035263.243734
1906	9745.248047	-1209.251709	-187500.015625	-187500.015625	-187500.015625	-187500.015625	-187500.015625	-187500.015625	460.000000	462.000000	1019.000000	1608035263.243735
1907	9773.500977	-1210.369263	-187500.015625	-187500.015625	-187500.015625	-187500.015625	-187500.015625	-187500.015625	460.000000	460.000000	1019.000000	1608035263.243737
1908	9846.009766	-1165.330566	-187500.015625	-187500.015625	-187500.015625	-187500.015625	-187500.015625	-187500.015625	460.000000	459.000000	1019.000000	1608035263.243739
1909	9867.870117	-1131.601685	-187500.015625	-187500.015625	-187500.015625	-187500.015625	-187500.015625	-187500.015625	460.000000	459.000000	1018.000000	1608035263.243741
1910	9810.247070	-1154.624023	-187500.015625	-187500.015625	-187500.015625	-187500.015625	-187500.015625	-187500.015625	460.000000	457.000000	1019.000000	1608035263.243742
1911	9756.088867	-1197.852295	-187500.015625	-187500.015625	-187500.015625	-187500.015625	-187500.015625	-187500.015625	460.000000	457.000000	1019.000000	1608035263.243744
1912	9777.077148	-1206.234253	-187500.015625	-187500.015625	-187500.015625	-187500.015625	-187500.015625	-187500.015625	460.000000	457.000000	1018.000000	1608035263.243746
1913	9843.796875	-1169.376221	-187500.015625	-187500.015625	-187500.015625	-187500.015625	-187500.015625	-187500.015625	460.000000	456.000000	1018.000000	1608035263.243747
1914	9864.249023	-1136.161499	-187500.015625	-187500.015625	-187500.015625	-187500.015625	-187500.015625	-187500.015625	460.000000	456.000000	1018.000000	1608035263.243749
1915	9809.688477	-1157.484985	-187500.015625	-187500.015625	-187500.015625	-187500.015625	-187500.015625	-187500.015625	460.000000	455.000000	1018.000000	1608035263.243750
1916	9754.501953	-1204.446045	-187500.015625	-187500.015625	-187500.015625	-187500.015625	-187500.015625	-187500.015625	460.000000	455.000000	1018.000000	1608035263.243752
1917	9780.139648	-1208.067017	-187500.015625	-187500.015625	-187500.015625	-187500.015625	-187500.015625	-187500.015625	460.000000	454.000000	1019.000000	1608035263.243754
1918	9848.513672	-1166.090454	-187500.015625	-187500.015625	-187500.015625	-187500.015625	-187500.015625	-187500.015625	460.000000	453.000000	1019.000000	1608035263.243755
1919	9862.751953	-1138.396606	-187500.015625	-187500.015625	-187500.015625	-187500.015625	-187500.015625	-187500.015625	460.000000	453.000000	1019.000000	1608035263.243757
1920	9811.499023	-1156.814453	-187500.015625	-187500.015625	-187500.015625	-187500.015625	-187500.015625	-187500.015625	460.000000	452.000000	1019.000000	1608035263.243758
1921	9757.474609	-1201.495605	-187500.015625	-187500.015625	-187500.015625	-187500.015625	-187500.015625	-187500.015625	460.000000	452.000000	1018.000000	1608035263.243760
1922	9783.715820	-1204.066040	-187500.015625	-187500.015625	-187500.015625	-187500.015625	-187500.015625	-187500.015625	460.000000	452.000000	1018.000000	1608035263.243762
1923	9850.390625	-1164.682251	-187500.015625	-187500.015625	-187500.015625	-187500.015625	-187500.015625	-187500.015625	460.000000	451.000000	1019.000000	1608035263.723769
1924	9856.582031	-1148.119629	-187500.015625	-187500.015625	-187500.015625	-187500.015625	-187500.015625	-187500.015625	460.000000	452.000000	1018.000000	1608035263.723804
1925	9805.933594	-1164.727051	-187500.015625	-187500.015625	-187500.015625	-187500.015625	-187500.015625	-187500.015625	460.000000	450.000000	1019.000000	1608035263.723924
1926	9754.971680	-1200.333374	-187500.015625	-187500.015625	-187500.015625	-187500.015625	-187500.015625	-187500.015625	460.000000	451.000000	1018.000000	1608035263.723926
1927	9772.584961	-1209.542236	-187500.015625	-187500.015625	-187500.015625	-187500.015625	-187500.015625	-187500.015625	460.000000	450.000000	1019.000000	1608035263.723927
1928	9842.679688	-1169.040894	-187500.015625	-187500.015625	-187500.015625	-187500.015625	-187500.015625	-187500.015625	460.000000	450.000000	1018.000000	1608035263.723929
1929	9856.895508	-1144.364624	-187500.015625	-187500.015625	-187500.015625	-187500.015625	-187500.015625	-187500.015625	460.000000	450.000000	1018.000000	1608035263.723931
1930	9802.669922	-1165.218750	-187500.015625	-187500.015625	-187500.015625	-187500.015625	-187500.015625	-187500.015625	460.000000	450.000000	1018.000000	1608035263.723933
1931	9745.628906	-1209.139893	-187500.015625	-187500.015625	-187500.015625	-187500.015625	-187500.015625	-187500.015625	460.000000	475.000000	1018.000000	1608035263.723934
1932	9760.872070	-1223.154419	-187500.015625	-187500.015625	-187500.015625	-187500.015625	-187500.015625	-187500.015625	460.000000	619.000000	1018.000000	1608035263.723944
1933	9826.318359	-1187.011719	-187500.015625	-187500.015625	-187500.015625	-187500.015625	-187500.015625	-187500.015625	460.000000	700.000000	1018.000000	1608035263.723946
1934	9844.311523	-1157.417969	-187500.015625	-187500.015625	-187500.015625	-187500.015625	-187500.015625	-187500.015625	460.000000	742.000000	1018.000000	1608035263.723948
1935	9795.338867	-1171.767822	-187500.015625	-187500.015625	-187500.015625	-187500.015625	-187500.015625	-187500.015625	460.000000	764.000000	1019.000000	1608035263.723949
1936	9740.398438	-1211.777466	-187500.015625	-187500.015625	-187500.015625	-187500.015625	-187500.015625	-187500.015625	461.000000	778.000000	1019.000000	1608035263.723951
1937	9755.842773	-1225.411987	-187500.015625	-187500.015625	-187500.015625	-187500.015625	-187500.015625	-187500.015625	461.000000	787.000000	1019.000000	1608035263.723952
1938	9824.596680	-1185.849365	-187500.015625	-187500.015625	-187500.015625	-187500.015625	-187500.015625	-187500.015625	460.000000	793.000000	1018.000000	1608035263.723954
1939	9844.802734	-1153.707642	-187500.015625	-187500.015625	-187500.015625	-187500.015625	-187500.015625	-187500.015625	460.000000	797.000000	1018.000000	1608035263.723956
1940	9788.141602	-1175.478149	-187500.015625	-187500.015625	-187500.015625	-187500.015625	-187500.015625	-187500.015625	460.000000	801.000000	1018.000000	1608035263.723957
1941	9737.626953	-1217.700684	-187500.015625	-187500.015625	-187500.015625	-187500.015625	-187500.015625	-187500.015625	460.000000	803.000000	1018.000000	1608035263.723959
1942	9762.996094	-1215.934814	-187500.015625	-187500.015625	-187500.015625	-187500.015625	-187500.015625	-187500.015625	460.000000	804.000000	1018.000000	1608035263.723960
1943	9831.592773	-1173.332397	-187500.015625	-187500.015625	-187500.015625	-187500.015625	-187500.015625	-187500.015625	460.000000	804.000000	1019.000000	1608035263.723962
1944	9851.330078	-1145.258667	-187500.015625	-187500.015625	-187500.015625	-187500.015625	-187500.015625	-187500.015625	460.000000	806.000000	1018.000000	1608035263.723963
1945	9800.748047	-1164.280029	-187500.015625	-187500.015625	-187500.015625	-187500.015625	-187500.015625	-187500.015625	460.000000	807.000000	1018.000000	1608035263.723965
1946	9746.477539	-1206.077759	-187500.015625	-187500.015625	-187500.015625	-187500.015625	-187500.015625	-187500.015625	460.000000	807.000000	1018.000000	1608035263.723967
1947	9764.649414	-1215.174927	-187500.015625	-187500.015625	-187500.015625	-187500.015625	-187500.015625	-187500.015625	460.000000	808.000000	1018.000000	1608035263.723969
1948	9829.201172	-1179.926147	-187500.015625	-187500.015625	-187500.015625	-187500.015625	-187500.015625	-187500.015625	460.000000	809.000000	1018.000000	1608035263.723970
1949	9851.083984	-1145.236328	-187500.015625	-187500.015625	-187500.015625	-187500.015625	-187500.015625	-187500.015625	460.000000	809.000000	1019.000000	1608035263.723972
1950	9805.553711	-1158.692017	-187500.015625	-187500.015625	-187500.015625	-187500.015625	-187500.015625	-187500.015625	460.000000	809.000000	1019.000000	1608035263.723973
1951	9750.299805	-1201.450928	-187500.015625	-187500.015625	-187500.015625	-187500.015625	-187500.015625	-187500.015625	460.000000	810.000000	1019.000000	1608035263.723975
1952	9766.348633	-1212.135010	-187500.015625	-187500.015625	-187500.015625	-187500.015625	-187500.015625	-187500.015625	460.000000	810.000000	1019.000000	1608035263.723976
1953	9838.611328	-1171.834839	-187500.015625	-187500.015625	-187500.015625	-187500.015625	-187500.015625	-187500.015625	460.000000	810.000000	1018.000000	1608035263.723978
1954	9860.539062	-1139.290771	-187500.015625	-187500.015625	-187500.015625	-187500.015625	-187500.015625	-187500.015625	460.000000	810.000000	1019.000000	1608035263.723979
1955	9818.047852	-1147.583252	-187500.015625	-187500.015625	-187500.015625	-187500.015625	-187500.015625	-187500.015625	460.000000	811.000000	1019.000000	1608035263.723982
1956	9762.101562	-1189.671509	-187500.015625	-187500.015625	-187500.015625	-187500.015625	-187500.015625	-187500.015625	460.000000	807.000000	1018.000000	1608035263.723984
1957	9773.031250	-1204.960205	-187500.015625	-187500.015625	-187500.015625	-187500.015625	-187500.015625	-187500.015625	460.000000	767.000000	1018.000000	1608035263.723985
1958	9838.589844	-1169.890259	-187500.015625	-187500.015625	-187500.015625	-187500.015625	-187500.015625	-187500.015625	460.000000	710.000000	1018.000000	1608035263.723987
1959	9868.250000	-1131.489990	-187500.015625	-187500.015625	-187500.015625	-187500.015625	-187500.015625	-187500.015625	459.000000	656.000000	1018.000000	1608035263.723988
1960	9817.265625	-1148.141968	-187500.015625	-187500.015625	-187500.015625	-187500.015625	-187500.015625	-187500.015625	459.000000	611.000000	1019.000000	1608035263.723990
1961	9758.279297	-1190.900879	-187500.015625	-187500.015625	-187500.015625	-187500.015625	-187500.015625	-187500.015625	459.000000	579.000000	1019.000000	1608035263.723991
1962	9774.775391	-1205.809570	-187500.015625	-187500.015625	-187500.015625	-187500.015625	-187500.015625	-187500.015625	460.000000	554.000000	1018.000000	1608035263.723993
1963	9843.373047	-1168.213867	-187500.015625	-187500.015625	-187500.015625	-187500.015625	-187500.015625	-187500.015625	460.000000	535.000000	1019.000000	1608035263.723994
1964	9867.289062	-1135.043945	-187500.015625	-187500.015625	-187500.015625	-187500.015625	-187500.015625	-187500.015625	460.000000	522.000000	1019.000000	1608035263.723996
1965	9818.025391	-1147.136230	-187500.015625	-187500.015625	-187500.015625	-187500.015625	-187500.015625	-187500.015625	459.000000	512.000000	1018.000000	1608035263.723998
1966	9762.302734	-1185.961182	-187500.015625	-187500.015625	-187500.015625	-187500.015625	-187500.015625	-187500.015625	459.000000	504.000000	1018.000000	1608035263.723999
1967	9769.701172	-1204.468384	-187500.015625	-187500.015625	-187500.015625	-187500.015625	-187500.015625	-187500.015625	460.000000	497.000000	1018.000000	1608035263.724001
1968	9835.035156	-1168.213867	-187500.015625	-187500.015625	-187500.015625	-187500.015625	-187500.015625	-187500.015625	459.000000	491.000000	1018.000000	1608035263.724002
1969	9857.968750	-1135.535645	-187500.015625	-187500.015625	-187500.015625	-187500.015625	-187500.015625	-187500.015625	459.000000	487.000000	1018.000000	1608035263.724004
1970	9808.458984	-1154.333496	-187500.015625	-187500.015625	-187500.015625	-187500.015625	-187500.015625	-187500.015625	459.000000	483.000000	1019.000000	1608035263.724006
1971	9750.143555	-1197.293457	-187500.015625	-187500.015625	-187500.015625	-187500.015625	-187500.015625	-187500.015625	460.000000	480.000000	1019.000000	1608035263.724007
1972	9765.767578	-1208.022339	-187500.015625	-187500.015625	-187500.015625	-187500.015625	-187500.015625	-187500.015625	460.000000	477.000000	1018.000000	1608035263.724009
1973	9834.074219	-1172.728882	-187500.015625	-187500.015625	-187500.015625	-187500.015625	-187500.015625	-187500.015625	460.000000	474.000000	1019.000000	1608035263.724010
1974	9857.208008	-1141.704712	-187500.015625	-187500.015625	-187500.015625	-187500.015625	-187500.015625	-187500.015625	460.000000	473.000000	1019.000000	1608035263.724012
1975	9810.560547	-1157.194458	-187500.015625	-187500.015625	-187500.015625	-187500.015625	-187500.015625	-187500.015625	460.000000	471.000000	1018.000000	1608035263.724014
1976	9752.915039	-1195.147705	-187500.015625	-187500.015625	-187500.015625	-187500.015625	-187500.015625	-187500.015625	460.000000	469.000000	1018.000000	1608035263.724015
1977	9768.516602	-1203.149658	-187500.015625	-187500.015625	-187500.015625	-187500.015625	-187500.015625	-187500.015625	460.000000	468.000000	1018.000000	1608035263.724017
1978	9837.561523	-1168.236206	-187500.015625	-187500.015625	-187500.015625	-187500.015625	-187500.015625	-187500.015625	460.000000	466.000000	1018.000000	1608035263.724020
1979	9855.129883	-1141.816528	-187500.015625	-187500.015625	-187500.015625	-187500.015625	-187500.015625	-187500.015625	460.000000	465.000000	1018.000000	1608035263.724021
1980	9808.056641	-1158.423828	-187500.015625	-187500.015625	-187500.015625	-187500.015625	-187500.015625	-187500.015625	460.000000	463.000000	1019.000000	1608035263.724023
1981	9752.691406	-1198.791016	-187500.015625	-187500.015625	-187500.015625	-187500.015625	-187500.015625	-187500.015625	459.000000	463.000000	1019.000000	1608035263.724024
1982	9761.028320	-1219.600586	-187500.015625	-187500.015625	-187500.015625	-187500.015625	-187500.015625	-187500.015625	460.000000	462.000000	1019.000000	1608035263.724026
1983	9830.945312	-1178.406250	-187500.015625	-187500.015625	-187500.015625	-187500.015625	-187500.015625	-187500.015625	460.000000	460.000000	1018.000000	1608035263.724028
1984	9858.147461	-1143.068115	-187500.015625	-187500.015625	-187500.015625	-187500.015625	-187500.015625	-187500.015625	460.000000	459.000000	1019.000000	1608035263.724029
1985	9808.347656	-1161.307251	-187500.015625	-187500.015625	-187500.015625	-187500.015625	-187500.015625	-187500.015625	460.000000	459.000000	1018.000000	1608035263.724031
1986	9750.367188	-1200.109863	-187500.015625	-187500.015625	-187500.015625	-187500.015625	-187500.015625	-187500.015625	460.000000	458.000000	1019.000000	1608035263.724033
1987	9764.314453	-1204.334351	-187500.015625	-187500.015625	-187500.015625	-187500.015625	-187500.015625	-187500.015625	460.000000	458.000000	1019.000000	1608035263.724034
1988	9836.242188	-1166.023438	-187500.015625	-187500.015625	-187500.015625	-187500.015625	-187500.015625	-187500.015625	460.000000	456.000000	1019.000000	1608035263.724036
1989	9860.896484	-1140.005981	-187500.015625	-187500.015625	-187500.015625	-187500.015625	-187500.015625	-187500.015625	460.000000	457.000000	1019.000000	1608035263.724037
1990	9808.011719	-1158.647339	-187500.015625	-187500.015625	-187500.015625	-187500.015625	-187500.015625	-187500.015625	460.000000	455.000000	1019.000000	1608035263.724039
1991	9752.423828	-1194.320679	-187500.015625	-187500.015625	-187500.015625	-187500.015625	-187500.015625	-187500.015625	460.000000	455.000000	1019.000000	1608035263.724041
1992	9763.532227	-1210.436279	-187500.015625	-187500.015625	-187500.015625	-187500.015625	-187500.015625	-187500.015625	460.000000	455.000000	1018.000000	1608035263.724043
1993	9833.314453	-1170.046753	-187500.015625	-187500.015625	-187500.015625	-187500.015625	-187500.015625	-187500.015625	460.000000	454.000000	1019.000000	1608035263.724044
1994	9864.115234	-1131.266479	-187500.015625	-187500.015625	-187500.015625	-187500.015625	-187500.015625	-187500.015625	460.000000	454.000000	1018.000000	1608035263.724046
1995	9818.517578	-1145.951538	-187500.015625	-187500.015625	-187500.015625	-187500.015625	-187500.015625	-187500.015625	460.000000	454.000000	1018.000000	1608035263.724048
1996	9760.648438	-1186.341187	-187500.015625	-187500.015625	-187500.015625	-187500.015625	-187500.015625	-187500.015625	460.000000	454.000000	1019.000000	1608035263.724049
1997	9768.918945	-1202.032104	-187500.015625	-187500.015625	-187500.015625	-187500.015625	-187500.015625	-187500.015625	460.000000	453.000000	1018.000000	1608035263.724051
1998	9837.181641	-1169.040894	-187500.015625	-187500.015625	-187500.015625	-187500.015625	-187500.015625	-187500.015625	460.000000	452.000000	1018.000000	1608035263.724052
[truncated: 24,093 more rows]
