# Supplementary material for: Proposals and Comparisons from One-Sensor EEG and EOG Human-Machine Interfaces
Source: Sensors (Basel). 2021 Mar 22;21(6):2220. doi: 10.3390/s21062220 (PMC8004835; doi:10.3390/s21062220)
Supplement: Supplementary file 1 [file sensors-21-02220-s001.zip › SupplementaryMaterial/Data/P1/P1-P300-RC-R8/Raw-STIMS.csv]

NCount	Stim	Trial	Timestamp	Latency
0	10.000000		1608035255.604587	0.138630
1	13.000000	0.000000	1608035262.612188	7.146231
2	106.000000	0.000000	1608035262.612188	7.146231
3	104.000000	0.000000	1608035262.903379	7.437422
4	103.000000	0.000000	1608035263.203589	7.737633
5	105.000000	0.000000	1608035263.503792	8.037835
6	101.000000	0.000000	1608035263.804982	8.339025
7	102.000000	0.000000	1608035264.104180	8.638223
8	13.000000	0.000000	1608035264.403385	8.937428
9	13.000000	1.000000	1608035264.403385	8.937428
10	101.000000	1.000000	1608035264.403385	8.937428
11	104.000000	1.000000	1608035264.703589	9.237633
12	106.000000	1.000000	1608035265.003783	9.537826
13	103.000000	1.000000	1608035265.304976	9.839019
14	105.000000	1.000000	1608035265.605182	10.139225
15	102.000000	1.000000	1608035265.904367	10.438410
16	13.000000	1.000000	1608035266.203627	10.737670
17	13.000000	2.000000	1608035266.203627	10.737670
18	101.000000	2.000000	1608035266.204564	10.738607
19	103.000000	2.000000	1608035266.503764	11.037807
20	104.000000	2.000000	1608035266.804008	11.338051
21	105.000000	2.000000	1608035267.106348	11.640391
22	106.000000	2.000000	1608035267.404553	11.938596
23	102.000000	2.000000	1608035267.705793	12.239836
24	13.000000	2.000000	1608035268.005461	12.539505
25	13.000000	3.000000	1608035268.005461	12.539505
26	101.000000	3.000000	1608035268.005461	12.539505
27	105.000000	3.000000	1608035268.304659	12.838702
28	104.000000	3.000000	1608035268.604861	13.138904
29	106.000000	3.000000	1608035268.906052	13.440095
30	102.000000	3.000000	1608035269.206404	13.740447
31	103.000000	3.000000	1608035269.507443	14.041486
32	13.000000	3.000000	1608035269.806675	14.340718
33	13.000000	4.000000	1608035269.807650	14.341693
34	102.000000	4.000000	1608035269.807650	14.341693
35	101.000000	4.000000	1608035270.104934	14.638978
36	105.000000	4.000000	1608035270.406073	14.940116
37	104.000000	4.000000	1608035270.705823	15.239866
38	103.000000	4.000000	1608035271.007019	15.541062
39	106.000000	4.000000	1608035271.307211	15.841254
40	13.000000	4.000000	1608035271.607408	16.141451
41	13.000000	5.000000	1608035271.607408	16.141451
42	101.000000	5.000000	1608035271.607408	16.141451
43	105.000000	5.000000	1608035271.909268	16.443311
44	104.000000	5.000000	1608035272.206340	16.740383
45	102.000000	5.000000	1608035272.506532	17.040575
46	106.000000	5.000000	1608035272.806763	17.340806
47	103.000000	5.000000	1608035273.107924	17.641967
48	13.000000	5.000000	1608035273.409122	17.943165
49	13.000000	6.000000	1608035273.409122	17.943165
50	102.000000	6.000000	1608035273.410117	17.944160
51	104.000000	6.000000	1608035273.708332	18.242375
52	101.000000	6.000000	1608035274.007520	18.541563
53	106.000000	6.000000	1608035274.306719	18.840762
54	103.000000	6.000000	1608035274.606916	19.140959
55	105.000000	6.000000	1608035274.907113	19.441156
56	13.000000	6.000000	1608035275.208309	19.742352
57	13.000000	7.000000	1608035275.208309	19.742352
58	101.000000	7.000000	1608035275.208309	19.742352
59	104.000000	7.000000	1608035275.508515	20.042558
60	106.000000	7.000000	1608035275.809701	20.343745
61	102.000000	7.000000	1608035276.112789	20.646832
62	103.000000	7.000000	1608035276.407999	20.942042
63	105.000000	7.000000	1608035276.708201	21.242244
64	13.000000	7.000000	1608035277.007401	21.541444
65	13.000000	8.000000	1608035277.008393	21.542436
66	101.000000	8.000000	1608035277.008393	21.542436
67	104.000000	8.000000	1608035277.308592	21.842635
68	103.000000	8.000000	1608035277.609785	22.143828
69	105.000000	8.000000	1608035277.909983	22.444026
70	102.000000	8.000000	1608035278.209183	22.743227
71	106.000000	8.000000	1608035278.508382	23.042425
72	13.000000	8.000000	1608035278.808579	23.342623
73	13.000000	9.000000	1608035278.808579	23.342623
74	105.000000	9.000000	1608035278.808579	23.342623
75	101.000000	9.000000	1608035279.109787	23.643830
76	102.000000	9.000000	1608035279.409988	23.944031
77	103.000000	9.000000	1608035279.711170	24.245213
78	106.000000	9.000000	1608035280.009875	24.543918
79	104.000000	9.000000	1608035280.310078	24.844121
80	13.000000	9.000000	1608035280.610308	25.144351
81	13.000000	10.000000	1608035280.610308	25.144351
82	102.000000	10.000000	1608035280.610308	25.144351
83	106.000000	10.000000	1608035280.909977	25.444021
84	104.000000	10.000000	1608035281.210176	25.744219
85	103.000000	10.000000	1608035281.511379	26.045423
86	105.000000	10.000000	1608035281.826526	26.360569
87	101.000000	10.000000	1608035282.127728	26.661771
88	13.000000	10.000000	1608035282.428916	26.962959
89	13.000000	11.000000	1608035282.428916	26.962959
90	103.000000	11.000000	1608035282.428916	26.962959
91	105.000000	11.000000	1608035282.729114	27.263157
92	106.000000	11.000000	1608035283.028315	27.562358
93	104.000000	11.000000	1608035283.327513	27.861556
94	101.000000	11.000000	1608035283.626718	28.160761
95	102.000000	11.000000	1608035283.927419	28.461462
96	13.000000	11.000000	1608035284.227664	28.761707
97	13.000000	12.000000	1608035284.227664	28.761707
98	104.000000	12.000000	1608035284.228654	28.762697
99	102.000000	12.000000	1608035284.529848	29.063891
100	101.000000	12.000000	1608035284.828051	29.362094
101	105.000000	12.000000	1608035285.128313	29.662356
102	103.000000	12.000000	1608035285.427454	29.961497
103	106.000000	12.000000	1608035285.728643	30.262686
104	13.000000	12.000000	1608035286.028848	30.562891
105	13.000000	13.000000	1608035286.029839	30.563882
106	103.000000	13.000000	1608035286.029839	30.563882
107	102.000000	13.000000	1608035286.330042	30.864085
108	104.000000	13.000000	1608035286.630236	31.164279
109	101.000000	13.000000	1608035286.928435	31.462478
110	106.000000	13.000000	1608035287.228699	31.762743
111	105.000000	13.000000	1608035287.528897	32.062940
112	13.000000	13.000000	1608035287.829093	32.363137
113	13.000000	14.000000	1608035287.829093	32.363137
114	101.000000	14.000000	1608035287.829093	32.363137
115	104.000000	14.000000	1608035288.130435	32.664479
116	105.000000	14.000000	1608035288.431479	32.965522
117	106.000000	14.000000	1608035288.731720	33.265763
118	103.000000	14.000000	1608035289.030878	33.564921
119	102.000000	14.000000	1608035289.329083	33.863127
120	13.000000	14.000000	1608035289.629276	34.163319
121	13.000000	15.000000	1608035289.629276	34.163319
122	105.000000	15.000000	1608035289.629276	34.163319
123	106.000000	15.000000	1608035289.929473	34.463516
124	102.000000	15.000000	1608035290.230678	34.764721
125	104.000000	15.000000	1608035290.531864	35.065907
126	101.000000	15.000000	1608035290.831069	35.365112
127	103.000000	15.000000	1608035291.130262	35.664305
128	13.000000	15.000000	1608035291.430460	35.964503
129	13.000000	16.000000	1608035291.430460	35.964503
130	106.000000	16.000000	1608035291.430460	35.964503
131	105.000000	16.000000	1608035291.730659	36.264703
132	101.000000	16.000000	1608035292.030859	36.564902
133	102.000000	16.000000	1608035292.332049	36.866092
134	103.000000	16.000000	1608035292.633245	37.167288
135	104.000000	16.000000	1608035292.931454	37.465497
136	13.000000	16.000000	1608035293.231648	37.765691
137	13.000000	17.000000	1608035293.231648	37.765691
138	106.000000	17.000000	1608035293.232680	37.766723
139	105.000000	17.000000	1608035293.530844	38.064888
140	103.000000	17.000000	1608035293.830557	38.364600
141	101.000000	17.000000	1608035294.132779	38.666822
142	102.000000	17.000000	1608035294.431954	38.965997
143	104.000000	17.000000	1608035294.733174	39.267217
144	13.000000	17.000000	1608035295.031344	39.565387
145	13.000000	18.000000	1608035295.031344	39.565387
146	101.000000	18.000000	1608035295.031344	39.565387
147	103.000000	18.000000	1608035295.331541	39.865584
148	104.000000	18.000000	1608035295.631739	40.165782
149	106.000000	18.000000	1608035295.933939	40.467982
150	102.000000	18.000000	1608035296.235128	40.769171
151	105.000000	18.000000	1608035296.533336	41.067379
152	13.000000	18.000000	1608035296.833525	41.367568
153	13.000000	19.000000	1608035296.833525	41.367568
154	103.000000	19.000000	1608035296.833525	41.367568
155	106.000000	19.000000	1608035297.132725	41.666768
156	104.000000	19.000000	1608035297.431930	41.965973
157	105.000000	19.000000	1608035297.732253	42.266296
158	101.000000	19.000000	1608035298.033317	42.567360
159	102.000000	19.000000	1608035298.335510	42.869553
160	13.000000	19.000000	1608035298.636742	43.170785
161	13.000000	20.000000	1608035298.636742	43.170785
162	105.000000	20.000000	1608035298.636742	43.170785
163	104.000000	20.000000	1608035298.933417	43.467460
164	103.000000	20.000000	1608035299.232932	43.766975
165	101.000000	20.000000	1608035299.533130	44.067173
166	102.000000	20.000000	1608035299.834324	44.368367
167	106.000000	20.000000	1608035300.135521	44.669564
168	13.000000	20.000000	1608035300.434730	44.968773
169	13.000000	21.000000	1608035300.434730	44.968773
170	102.000000	21.000000	1608035300.434730	44.968773
171	105.000000	21.000000	1608035300.734916	45.268959
172	103.000000	21.000000	1608035301.034121	45.568164
173	101.000000	21.000000	1608035301.334324	45.868367
174	106.000000	21.000000	1608035301.634511	46.168554
175	104.000000	21.000000	1608035301.934711	46.468754
176	13.000000	21.000000	1608035302.235903	46.769946
177	13.000000	22.000000	1608035302.235903	46.769946
178	102.000000	22.000000	1608035302.235903	46.769946
179	106.000000	22.000000	1608035302.535104	47.069147
180	101.000000	22.000000	1608035302.834302	47.368345
181	105.000000	22.000000	1608035303.134500	47.668543
182	103.000000	22.000000	1608035303.434697	47.968740
183	104.000000	22.000000	1608035303.734895	48.268938
184	13.000000	22.000000	1608035304.036093	48.570136
185	13.000000	23.000000	1608035304.036093	48.570136
186	101.000000	23.000000	1608035304.036093	48.570136
187	105.000000	23.000000	1608035304.336287	48.870330
188	102.000000	23.000000	1608035304.636996	49.171039
189	106.000000	23.000000	1608035304.935198	49.469241
190	103.000000	23.000000	1608035305.235399	49.769443
191	104.000000	23.000000	1608035305.535598	50.069641
192	13.000000	23.000000	1608035305.836795	50.370838
193	13.000000	24.000000	1608035305.836795	50.370838
194	105.000000	24.000000	1608035305.836795	50.370838
195	106.000000	24.000000	1608035306.138283	50.672326
196	101.000000	24.000000	1608035306.437497	50.971540
197	104.000000	24.000000	1608035306.740664	51.274707
198	102.000000	24.000000	1608035307.035896	51.569939
199	103.000000	24.000000	1608035307.338116	51.872159
200	13.000000	24.000000	1608035307.636318	52.170361
201	13.000000	25.000000	1608035307.636318	52.170361
202	106.000000	25.000000	1608035307.636318	52.170361
203	104.000000	25.000000	1608035307.937519	52.471562
204	101.000000	25.000000	1608035308.237726	52.771769
205	105.000000	25.000000	1608035308.537910	53.071953
206	103.000000	25.000000	1608035308.837113	53.371156
207	102.000000	25.000000	1608035309.136312	53.670355
208	13.000000	25.000000	1608035309.437503	53.971546
209	13.000000	26.000000	1608035309.437503	53.971546
210	104.000000	26.000000	1608035309.437503	53.971546
211	102.000000	26.000000	1608035309.738698	54.272741
212	103.000000	26.000000	1608035310.038934	54.572977
213	101.000000	26.000000	1608035310.338094	54.872138
214	105.000000	26.000000	1608035310.638298	55.172341
215	106.000000	26.000000	1608035310.939486	55.473529
216	13.000000	26.000000	1608035311.237688	55.771731
217	13.000000	27.000000	1608035311.237688	55.771731
218	105.000000	27.000000	1608035311.237688	55.771731
219	102.000000	27.000000	1608035311.539772	56.073815
220	104.000000	27.000000	1608035311.840007	56.374050
221	101.000000	27.000000	1608035312.139158	56.673201
222	106.000000	27.000000	1608035312.438363	56.972406
223	103.000000	27.000000	1608035312.738557	57.272600
224	13.000000	27.000000	1608035313.037885	57.571928
225	13.000000	28.000000	1608035313.038754	57.572797
226	102.000000	28.000000	1608035313.038754	57.572797
227	105.000000	28.000000	1608035313.339989	57.874032
228	104.000000	28.000000	1608035313.640730	58.174773
229	103.000000	28.000000	1608035313.939924	58.473968
230	106.000000	28.000000	1608035314.240114	58.774157
231	101.000000	28.000000	1608035314.539319	59.073362
232	13.000000	28.000000	1608035314.838519	59.372562
233	13.000000	29.000000	1608035314.839512	59.373555
234	106.000000	29.000000	1608035314.839512	59.373555
235	103.000000	29.000000	1608035315.139714	59.673757
236	101.000000	29.000000	1608035315.438909	59.972952
237	105.000000	29.000000	1608035315.740105	60.274148
238	104.000000	29.000000	1608035316.040395	60.574438
239	102.000000	29.000000	1608035316.340498	60.874542
240	13.000000	29.000000	1608035316.639698	61.173741
241	13.000000	30.000000	1608035316.639698	61.173741
242	105.000000	30.000000	1608035316.639698	61.173741
243	104.000000	30.000000	1608035316.939422	61.473465
244	106.000000	30.000000	1608035317.240617	61.774660
245	102.000000	30.000000	1608035317.541969	62.076012
246	101.000000	30.000000	1608035317.841048	62.375091
247	103.000000	30.000000	1608035318.144230	62.678273
248	13.000000	30.000000	1608035318.440404	62.974447
249	13.000000	31.000000	1608035318.440404	62.974447
250	106.000000	31.000000	1608035318.440404	62.974447
251	102.000000	31.000000	1608035318.741599	63.275642
252	105.000000	31.000000	1608035319.040840	63.574883
253	103.000000	31.000000	1608035319.341037	63.875080
254	101.000000	31.000000	1608035319.642770	64.176813
255	104.000000	31.000000	1608035319.941934	64.475977
256	13.000000	31.000000	1608035320.243128	64.777171
257	13.000000	32.000000	1608035320.243128	64.777171
258	103.000000	32.000000	1608035320.243128	64.777171
259	102.000000	32.000000	1608035320.541330	65.075373
260	106.000000	32.000000	1608035320.841119	65.375162
261	105.000000	32.000000	1608035321.141768	65.675811
262	104.000000	32.000000	1608035321.442050	65.976093
263	101.000000	32.000000	1608035321.743169	66.277212
264	13.000000	32.000000	1608035322.044370	66.578413
265	13.000000	33.000000	1608035322.044370	66.578413
266	102.000000	33.000000	1608035322.044370	66.578413
267	104.000000	33.000000	1608035322.342571	66.876614
268	103.000000	33.000000	1608035322.641773	67.175816
269	105.000000	33.000000	1608035322.941998	67.476041
270	101.000000	33.000000	1608035323.242162	67.776205
271	106.000000	33.000000	1608035323.543516	68.077559
272	13.000000	33.000000	1608035323.844178	68.378221
273	13.000000	34.000000	1608035323.844178	68.378221
274	103.000000	34.000000	1608035323.844178	68.378221
275	101.000000	34.000000	1608035324.146361	68.680404
276	106.000000	34.000000	1608035324.442567	68.976610
277	102.000000	34.000000	1608035324.742764	69.276807
278	104.000000	34.000000	1608035325.042925	69.576968
279	105.000000	34.000000	1608035325.343127	69.877170
280	13.000000	34.000000	1608035325.644326	70.178369
281	13.000000	35.000000	1608035325.644326	70.178369
282	102.000000	35.000000	1608035325.644326	70.178369
283	106.000000	35.000000	1608035325.944523	70.478566
284	101.000000	35.000000	1608035326.243714	70.777757
285	104.000000	35.000000	1608035326.543333	71.077376
286	103.000000	35.000000	1608035326.843558	71.377601
287	105.000000	35.000000	1608035327.143728	71.677772
288	13.000000	35.000000	1608035327.443931	71.977974
289	13.000000	36.000000	1608035327.443931	71.977974
290	104.000000	36.000000	1608035327.443931	71.977974
291	103.000000	36.000000	1608035327.745132	72.279175
292	102.000000	36.000000	1608035328.046316	72.580359
293	106.000000	36.000000	1608035328.346512	72.880555
294	105.000000	36.000000	1608035328.644715	73.178758
295	101.000000	36.000000	1608035328.943915	73.477958
296	13.000000	36.000000	1608035329.244112	73.778156
297	13.000000	37.000000	1608035329.244112	73.778156
298	105.000000	37.000000	1608035329.245109	73.779152
299	101.000000	37.000000	1608035329.544390	74.078433
300	102.000000	37.000000	1608035329.846589	74.380632
301	103.000000	37.000000	1608035330.145827	74.679870
302	106.000000	37.000000	1608035330.449019	74.983063
303	104.000000	37.000000	1608035330.746176	75.280219
304	13.000000	37.000000	1608035331.045380	75.579423
305	13.000000	38.000000	1608035331.045380	75.579423
306	102.000000	38.000000	1608035331.045380	75.579423
307	101.000000	38.000000	1608035331.345579	75.879622
308	106.000000	38.000000	1608035331.645775	76.179818
309	104.000000	38.000000	1608035331.946974	76.481017
310	105.000000	38.000000	1608035332.248161	76.782204
311	103.000000	38.000000	1608035332.546363	77.080406
312	13.000000	38.000000	1608035332.845568	77.379611
313	13.000000	39.000000	1608035332.845568	77.379611
314	102.000000	39.000000	1608035332.845568	77.379611
315	104.000000	39.000000	1608035333.145761	77.679804
316	105.000000	39.000000	1608035333.446993	77.981036
317	103.000000	39.000000	1608035333.748157	78.282200
318	106.000000	39.000000	1608035334.048353	78.582397
319	101.000000	39.000000	1608035334.346573	78.880616
320	13.000000	39.000000	1608035334.646747	79.180790
321	13.000000	40.000000	1608035334.646747	79.180790
322	106.000000	40.000000	1608035334.646747	79.180790
323	101.000000	40.000000	1608035334.946968	79.481011
324	105.000000	40.000000	1608035335.248140	79.782183
325	104.000000	40.000000	1608035335.549335	80.083378
326	102.000000	40.000000	1608035335.848535	80.382578
327	103.000000	40.000000	1608035336.146736	80.680779
328	13.000000	40.000000	1608035336.446938	80.980981
329	13.000000	41.000000	1608035336.447931	80.981974
330	101.000000	41.000000	1608035336.447931	80.981974
331	103.000000	41.000000	1608035336.747162	81.281205
332	102.000000	41.000000	1608035337.048331	81.582375
333	106.000000	41.000000	1608035337.348605	81.882648
334	105.000000	41.000000	1608035337.650776	82.184819
335	104.000000	41.000000	1608035337.949975	82.484018
336	13.000000	41.000000	1608035338.248183	82.782226
337	13.000000	42.000000	1608035338.248183	82.782226
338	102.000000	42.000000	1608035338.248183	82.782226
339	105.000000	42.000000	1608035338.549418	83.083461
340	106.000000	42.000000	1608035338.848578	83.382621
341	101.000000	42.000000	1608035339.148774	83.682817
342	104.000000	42.000000	1608035339.449968	83.984011
343	103.000000	42.000000	1608035339.749165	84.283208
344	13.000000	42.000000	1608035340.048889	84.582932
345	13.000000	43.000000	1608035340.048889	84.582932
346	102.000000	43.000000	1608035340.048889	84.582932
347	104.000000	43.000000	1608035340.349090	84.883133
348	106.000000	43.000000	1608035340.649282	85.183325
349	103.000000	43.000000	1608035340.948484	85.482527
350	101.000000	43.000000	1608035341.249683	85.783726
351	105.000000	43.000000	1608035341.550903	86.084946
352	13.000000	43.000000	1608035341.852070	86.386113
353	13.000000	44.000000	1608035341.852070	86.386113
354	101.000000	44.000000	1608035341.852070	86.386113
355	103.000000	44.000000	1608035342.149794	86.683837
356	104.000000	44.000000	1608035342.450007	86.984050
357	105.000000	44.000000	1608035342.749192	87.283235
358	102.000000	44.000000	1608035343.049389	87.584424
359	106.000000	44.000000	1608035343.350579	87.884622
360	13.000000	44.000000	1608035343.650777	88.184820
361	13.000000	45.000000	1608035343.650777	88.184820
362	101.000000	45.000000	1608035343.650777	88.184820
363	106.000000	45.000000	1608035343.949976	88.484019
364	105.000000	45.000000	1608035344.251698	88.785741
365	104.000000	45.000000	1608035344.550897	89.084940
366	103.000000	45.000000	1608035344.850102	89.384145
367	102.000000	45.000000	1608035345.150300	89.684343
368	13.000000	45.000000	1608035345.451490	89.985533
369	13.000000	46.000000	1608035345.451490	89.985533
370	106.000000	46.000000	1608035345.451490	89.985533
371	105.000000	46.000000	1608035345.752721	90.286764
372	101.000000	46.000000	1608035346.054918	90.588961
373	104.000000	46.000000	1608035346.351084	90.885127
374	103.000000	46.000000	1608035346.651281	91.185324
375	102.000000	46.000000	1608035346.951006	91.485049
376	13.000000	46.000000	1608035347.251205	91.785248
377	13.000000	47.000000	1608035347.251205	91.785248
378	103.000000	47.000000	1608035347.252197	91.786240
379	102.000000	47.000000	1608035347.552395	92.086438
380	104.000000	47.000000	1608035347.853009	92.387052
381	106.000000	47.000000	1608035348.153604	92.687647
382	101.000000	47.000000	1608035348.452795	92.986838
383	105.000000	47.000000	1608035348.751994	93.286037
384	13.000000	47.000000	1608035349.052191	93.586234
385	13.000000	48.000000	1608035349.052191	93.586234
386	101.000000	48.000000	1608035349.052191	93.586234
387	102.000000	48.000000	1608035349.353432	93.887475
388	105.000000	48.000000	1608035349.653589	94.187632
389	106.000000	48.000000	1608035349.953794	94.487837
390	103.000000	48.000000	1608035350.256024	94.790067
391	104.000000	48.000000	1608035350.552831	95.086874
392	13.000000	48.000000	1608035350.854064	95.388107
393	13.000000	49.000000	1608035350.854064	95.388107
394	102.000000	49.000000	1608035350.854064	95.388107
395	103.000000	49.000000	1608035351.154227	95.688270
396	101.000000	49.000000	1608035351.454455	95.988498
397	104.000000	49.000000	1608035351.753625	96.287668
398	106.000000	49.000000	1608035352.055844	96.589887
399	105.000000	49.000000	1608035352.354166	96.888209
400	13.000000	49.000000	1608035352.654212	97.188255
401	13.000000	50.000000	1608035352.654212	97.188255
402	102.000000	50.000000	1608035352.654212	97.188255
403	105.000000	50.000000	1608035352.953417	97.487460
404	104.000000	50.000000	1608035353.253609	97.787652
405	103.000000	50.000000	1608035353.553806	98.087849
406	101.000000	50.000000	1608035353.855007	98.389050
407	106.000000	50.000000	1608035354.155205	98.689249
408	13.000000	50.000000	1608035354.458423	98.992466
409	13.000000	51.000000	1608035354.458423	98.992466
410	104.000000	51.000000	1608035354.458423	98.992466
411	103.000000	51.000000	1608035354.754596	99.288639
412	102.000000	51.000000	1608035355.054797	99.588840
413	101.000000	51.000000	1608035355.354995	99.889038
414	106.000000	51.000000	1608035355.656221	100.190264
415	105.000000	51.000000	1608035355.955909	100.489953
416	13.000000	51.000000	1608035356.258108	100.792151
417	13.000000	52.000000	1608035356.258108	100.792151
418	103.000000	52.000000	1608035356.258108	100.792151
419	105.000000	52.000000	1608035356.557305	101.091348
420	101.000000	52.000000	1608035356.855671	101.389714
421	106.000000	52.000000	1608035357.154874	101.688917
422	102.000000	52.000000	1608035357.455071	101.989114
423	104.000000	52.000000	1608035357.755264	102.289307
424	13.000000	52.000000	1608035358.056492	102.590535
425	14.000000		1608035358.056492	102.590535
